# Supplementary material for: A druggable copper-signalling pathway that drives inflammation
Source: Nature. 2023 Apr 26;617(7960):386–94. doi: 10.1038/s41586-023-06017-4 (PMC10131557; doi:10.1038/s41586-023-06017-4)
Supplement: Supplementary file 4 — Supplementary Table 1 [file 41586_2023_6017_MOESM4_ESM.xlsx]

## Sheet: Title
	Supplementary Table 1
	Quantitative metabolomics analysis of mitochondrial cell extracts

## Sheet: Sample Info
Sample Type	Donor	Sample ID	sType	InjOrder	Grp	Color
		BlM_pre	Bl	3	-	-
		BlM_post	Bl	39	-	-
		QC_5a	QC	4	QC	#737373
		QC_6a	QC	5	QC	#737373
		QC_5b	QC	16	QC	#737373
		QC_6b	QC	17	QC	#737373
		QC_5c	QC	25	QC	#737373
		QC_6c	QC	26	QC	#737373
		QC_5d	QC	37	QC	#737373
		QC_6d	QC	38	QC	#737373
naMDM	Donor 47	macro-47-mito-M1_28	Sa	6	Ctrl mito	#41AB5D
aMDM	Donor 47	act-macro-47-mito-M2_29	Sa	7	Activated mito	#EF3B2C
aMDM LCC-12 (10 µM)	Donor 47	act-macro-trt-LCC-47-mito-M3_30	Sa	8	Trt mito	#4292C6
naMDM	Donor 45	macro-45-mito-M4_31	Sa	9	Ctrl mito	#41AB5D
aMDM	Donor 45	act-macro-45-mito-M5_32	Sa	10	Activated mito	#EF3B2C
aMDM LCC-12 (10 µM)	Donor 45	act-macro-trt-LCC-45-mito-M6_33	Sa	11	Trt mito	#4292C6
naMDM	Donor 46	macro-46-mito-M7_34	Sa	12	Ctrl mito	#41AB5D
aMDM	Donor 46	act-macro-46-mito-M8_35	Sa	13	Activated mito	#EF3B2C
aMDM LCC-12 (10 µM)	Donor 46	act-macro-trt-LCC-46-mito-M9_36	Sa	14	Trt mito	#4292C6
naMDM	Donor 48	macro-48-mito-M10_37	Sa	15	Ctrl mito	#41AB5D
aMDM	Donor 48	act-macro-48-mito-M11_38	Sa	18	Activated mito	#EF3B2C
aMDM LCC-12 (10 µM)	Donor 48	act-macro-trt-LCC-48-mito-M12_39	Sa	19	Trt mito	#4292C6
naMDM	Donor 49	macro-49-mito-M13_40	Sa	20	Ctrl mito	#41AB5D
aMDM	Donor 49	act-macro-49-mito-M14_41	Sa	21	Activated mito	#EF3B2C
aMDM LCC-12 (10 µM)	Donor 49	act-macro-trt-LCC-49-mito-M15_42	Sa	22	Trt mito	#4292C6
naMDM	Donor 51	macro-51-mito-M16_43	Sa	23	Ctrl mito	#41AB5D
aMDM	Donor 51	act-macro-51-mito-M17_44	Sa	24	Activated mito	#EF3B2C
aMDM LCC-12 (10 µM)	Donor 51	act-macro-trt-LCC-51-mito-M18_45	Sa	27	Trt mito	#4292C6
naMDM	Donor 53	macro-53-mito-M19_46	Sa	28	Ctrl mito	#41AB5D
aMDM	Donor 53	act-macro-53-mito-M20_47	Sa	29	Activated mito	#EF3B2C
aMDM LCC-12 (10 µM)	Donor 53	act-macro-trt-LCC-53-mito-M21_48	Sa	30	Trt mito	#4292C6
naMDM	Donor 54	macro-54-mito-M22_49	Sa	31	Ctrl mito	#41AB5D
aMDM	Donor 54	act-macro-54-mito-M23_50	Sa	32	Activated mito	#EF3B2C
aMDM LCC-12 (10 µM)	Donor 54	act-macro-trt-LCC-54-mito-M24_51	Sa	33	Trt mito	#4292C6
naMDM	Donor 55	macro-55-mito-M25_52	Sa	34	Ctrl mito	#41AB5D
aMDM	Donor 55	act-macro-55-mito-M26_53	Sa	35	Activated mito	#EF3B2C
aMDM LCC-12 (10 µM)	Donor 55	act-macro-trt-LCC-55-mito-M27_54	Sa	36	Trt mito	#4292C6
		St_ATP_pre	St	1	-	-
		St_AA_pre	St	2	-	-
		St_ATP_post	St	40	-	-
		St_AA_post	St	41	-	-

## Sheet: File Info
Sample Type	Donor	Sample ID	File.lc	Date.lc	Name.lc	InjOrder.lc	File.gc	Date.gc	Name.gc	InjOrder.gc	File.qpneg	Date.qpneg	Name.qpneg	InjOrder.qpneg	File.qppos	Date.qppos	Name.qppos	InjOrder.qppos
		BlM_pre	Bl_matrice_DBAA_3b.d	(07/05/21 00:00:00)	Bl_matrice_3b	46	Bl_matrice_GCMRM_3b.D	(07/08/21 00:00:00)	Bl_matrice_3b	35	C:\Xcalibur\methods\QP\2021-03-09_QPPN_FAN\Bl_matrice_QPPN_3b	(07/10/91 00:00:00)	Bl_matrice_QPPN_3b	42	C:\Xcalibur\methods\QP\2021-03-09_QPPN_FAN\Bl_matrice_QPPN_3b	(07/10/91 00:00:00)	Bl_matrice_QPPN_3b	42
		BlM_post	Bl_matrice_DBAA_3c.d	(07/05/21 00:00:00)	Bl_matrice_3c	83	Bl_matrice_GCMRM_3c.D	(07/08/21 00:00:00)	Bl_matrice_3c	68	C:\Xcalibur\methods\QP\2021-03-09_QPPN_FAN\Bl_matrice_QPPN_3c	(07/10/91 00:00:00)	Bl_matrice_QPPN_3c	79	C:\Xcalibur\methods\QP\2021-03-09_QPPN_FAN\Bl_matrice_QPPN_3c	(07/10/91 00:00:00)	Bl_matrice_QPPN_3c	79
		QC_5a	QC_batch_DBAA_5a.d	(07/05/21 00:00:00)	QC_batch_5a	52	-	(NA NA)	-	-	C:\Xcalibur\methods\QP\2021-03-09_QPPN_FAN\QC_batch_QPPN_5a	(07/10/91 00:00:00)	QC_batch_QPPN_5a	48	C:\Xcalibur\methods\QP\2021-03-09_QPPN_FAN\QC_batch_QPPN_5a	(07/10/91 00:00:00)	QC_batch_QPPN_5a	48
		QC_6a	-	(NA NA)	-	-	QC_batch_GCMRM_6a.D	(07/08/21 00:00:00)	QC_batch_6a	37	-	(NA NA)	-	-	-	(NA NA)	-	-
		QC_5b	QC_batch_DBAA_5b.d	(07/05/21 00:00:00)	QC_batch_5b	63	-	(NA NA)	-	-	C:\Xcalibur\methods\QP\2021-03-09_QPPN_FAN\QC_batch_QPPN_5b	(07/10/91 00:00:00)	QC_batch_QPPN_5b	59	C:\Xcalibur\methods\QP\2021-03-09_QPPN_FAN\QC_batch_QPPN_5b	(07/10/91 00:00:00)	QC_batch_QPPN_5b	59
		QC_6b	-	(NA NA)	-	-	QC_batch_GCMRM_6b.D	(07/08/21 00:00:00)	QC_batch_6b	48	-	(NA NA)	-	-	-	(NA NA)	-	-
		QC_5c	QC_batch_DBAA_5c.d	(07/05/21 00:00:00)	QC_batch_5c	71	-	(NA NA)	-	-	C:\Xcalibur\methods\QP\2021-03-09_QPPN_FAN\QC_batch_QPPN_5c	(07/10/91 00:00:00)	QC_batch_QPPN_5c	67	C:\Xcalibur\methods\QP\2021-03-09_QPPN_FAN\QC_batch_QPPN_5c	(07/10/91 00:00:00)	QC_batch_QPPN_5c	67
		QC_6c	-	(NA NA)	-	-	QC_batch_GCMRM_6c.D	(07/08/21 00:00:00)	QC_batch_6c	56	-	(NA NA)	-	-	-	(NA NA)	-	-
		QC_5d	QC_batch_DBAA_5d.d	(07/05/21 00:00:00)	QC_batch_5d	82	-	(NA NA)	-	-	C:\Xcalibur\methods\QP\2021-03-09_QPPN_FAN\QC_batch_QPPN_5d	(07/10/91 00:00:00)	QC_batch_QPPN_5d	78	C:\Xcalibur\methods\QP\2021-03-09_QPPN_FAN\QC_batch_QPPN_5d	(07/10/91 00:00:00)	QC_batch_QPPN_5d	78
		QC_6d	-	(NA NA)	-	-	QC_batch_GCMRM_6d.D	(07/08/21 00:00:00)	QC_batch_6d	67	-	(NA NA)	-	-	-	(NA NA)	-	-
naMDM	Donor 47	macro-47-mito-M1_28	Sa_macro-47-mito-M1_DBAA_28.d	(07/05/21 00:00:00)	Sa_macro-47-mito-M1_28	53	Sa_macro-47-mito-M1_GCMRM_28.D	(07/08/21 00:00:00)	Sa_macro-47-mito-M1_28	38	C:\Xcalibur\methods\QP\2021-03-09_QPPN_FAN\Sa_macro-47-mito-M1_QPPN_28	(07/10/91 00:00:00)	Sa_macro-47-mito-M1_QPPN_28	49	C:\Xcalibur\methods\QP\2021-03-09_QPPN_FAN\Sa_macro-47-mito-M1_QPPN_28	(07/10/91 00:00:00)	Sa_macro-47-mito-M1_QPPN_28	49
aMDM	Donor 47	act-macro-47-mito-M2_29	Sa_act-macro-47-mito-M2_DBAA_29.d	(07/05/21 00:00:00)	Sa_act-macro-47-mito-M2_29	54	Sa_act-macro-47-mito-M2_GCMRM_29.D	(07/08/21 00:00:00)	Sa_act-macro-47-mito-M2_29	39	C:\Xcalibur\methods\QP\2021-03-09_QPPN_FAN\Sa_act-macro-47-mito-M2_QPPN_29	(07/10/91 00:00:00)	Sa_act-macro-47-mito-M2_QPPN_29	50	C:\Xcalibur\methods\QP\2021-03-09_QPPN_FAN\Sa_act-macro-47-mito-M2_QPPN_29	(07/10/91 00:00:00)	Sa_act-macro-47-mito-M2_QPPN_29	50
aMDM LCC-12 (10 µM)	Donor 47	act-macro-trt-LCC-47-mito-M3_30	Sa_act-macro-trt-LCC-47-mito-M3_DBAA_30.d	(07/05/21 00:00:00)	Sa_act-macro-trt-LCC-47-mito-M3_30	55	Sa_act-macro-trt-LCC-47-mito-M3_GCMRM_30.D	(07/08/21 00:00:00)	Sa_act-macro-trt-LCC-47-mito-M3_30	40	C:\Xcalibur\methods\QP\2021-03-09_QPPN_FAN\Sa_act-macro-trt-LCC-47-mito-M3_QPPN_30	(07/10/91 00:00:00)	Sa_act-macro-trt-LCC-47-mito-M3_QPPN_30	51	C:\Xcalibur\methods\QP\2021-03-09_QPPN_FAN\Sa_act-macro-trt-LCC-47-mito-M3_QPPN_30	(07/10/91 00:00:00)	Sa_act-macro-trt-LCC-47-mito-M3_QPPN_30	51
naMDM	Donor 45	macro-45-mito-M4_31	Sa_macro-45-mito-M4_DBAA_31.d	(07/05/21 00:00:00)	Sa_macro-45-mito-M4_31	56	Sa_macro-45-mito-M4_GCMRM_31.D	(07/08/21 00:00:00)	Sa_macro-45-mito-M4_31	41	C:\Xcalibur\methods\QP\2021-03-09_QPPN_FAN\Sa_macro-45-mito-M4_QPPN_31	(07/10/91 00:00:00)	Sa_macro-45-mito-M4_QPPN_31	52	C:\Xcalibur\methods\QP\2021-03-09_QPPN_FAN\Sa_macro-45-mito-M4_QPPN_31	(07/10/91 00:00:00)	Sa_macro-45-mito-M4_QPPN_31	52
aMDM	Donor 45	act-macro-45-mito-M5_32	Sa_act-macro-45-mito-M5_DBAA_32.d	(07/05/21 00:00:00)	Sa_act-macro-45-mito-M5_32	57	Sa_act-macro-45-mito-M5_GCMRM_32.D	(07/08/21 00:00:00)	Sa_act-macro-45-mito-M5_32	42	C:\Xcalibur\methods\QP\2021-03-09_QPPN_FAN\Sa_act-macro-45-mito-M5_QPPN_32	(07/10/91 00:00:00)	Sa_act-macro-45-mito-M5_QPPN_32	53	C:\Xcalibur\methods\QP\2021-03-09_QPPN_FAN\Sa_act-macro-45-mito-M5_QPPN_32	(07/10/91 00:00:00)	Sa_act-macro-45-mito-M5_QPPN_32	53
aMDM LCC-12 (10 µM)	Donor 45	act-macro-trt-LCC-45-mito-M6_33	Sa_act-macro-trt-LCC-45-mito-M6_DBAA_33.d	(07/05/21 00:00:00)	Sa_act-macro-trt-LCC-45-mito-M6_33	58	Sa_act-macro-trt-LCC-45-mito-M6_GCMRM_33.D	(07/08/21 00:00:00)	Sa_act-macro-trt-LCC-45-mito-M6_33	43	C:\Xcalibur\methods\QP\2021-03-09_QPPN_FAN\Sa_act-macro-trt-LCC-45-mito-M6_QPPN_33	(07/10/91 00:00:00)	Sa_act-macro-trt-LCC-45-mito-M6_QPPN_33	54	C:\Xcalibur\methods\QP\2021-03-09_QPPN_FAN\Sa_act-macro-trt-LCC-45-mito-M6_QPPN_33	(07/10/91 00:00:00)	Sa_act-macro-trt-LCC-45-mito-M6_QPPN_33	54
naMDM	Donor 46	macro-46-mito-M7_34	Sa_macro-46-mito-M7_DBAA_34.d	(07/05/21 00:00:00)	Sa_macro-46-mito-M7_34	59	Sa_macro-46-mito-M7_GCMRM_34.D	(07/08/21 00:00:00)	Sa_macro-46-mito-M7_34	44	C:\Xcalibur\methods\QP\2021-03-09_QPPN_FAN\Sa_macro-46-mito-M7_QPPN_34	(07/10/91 00:00:00)	Sa_macro-46-mito-M7_QPPN_34	55	C:\Xcalibur\methods\QP\2021-03-09_QPPN_FAN\Sa_macro-46-mito-M7_QPPN_34	(07/10/91 00:00:00)	Sa_macro-46-mito-M7_QPPN_34	55
aMDM	Donor 46	act-macro-46-mito-M8_35	Sa_act-macro-46-mito-M8_DBAA_35.d	(07/05/21 00:00:00)	Sa_act-macro-46-mito-M8_35	60	Sa_act-macro-46-mito-M8_GCMRM_35.D	(07/08/21 00:00:00)	Sa_act-macro-46-mito-M8_35	45	C:\Xcalibur\methods\QP\2021-03-09_QPPN_FAN\Sa_act-macro-46-mito-M8_QPPN_35	(07/10/91 00:00:00)	Sa_act-macro-46-mito-M8_QPPN_35	56	C:\Xcalibur\methods\QP\2021-03-09_QPPN_FAN\Sa_act-macro-46-mito-M8_QPPN_35	(07/10/91 00:00:00)	Sa_act-macro-46-mito-M8_QPPN_35	56
aMDM LCC-12 (10 µM)	Donor 46	act-macro-trt-LCC-46-mito-M9_36	Sa_act-macro-trt-LCC-46-mito-M9_DBAA_36.d	(07/05/21 00:00:00)	Sa_act-macro-trt-LCC-46-mito-M9_36	61	Sa_act-macro-trt-LCC-46-mito-M9_GCMRM_36.D	(07/08/21 00:00:00)	Sa_act-macro-trt-LCC-46-mito-M9_36	46	C:\Xcalibur\methods\QP\2021-03-09_QPPN_FAN\Sa_act-macro-trt-LCC-46-mito-M9_QPPN_36	(07/10/91 00:00:00)	Sa_act-macro-trt-LCC-46-mito-M9_QPPN_36	57	C:\Xcalibur\methods\QP\2021-03-09_QPPN_FAN\Sa_act-macro-trt-LCC-46-mito-M9_QPPN_36	(07/10/91 00:00:00)	Sa_act-macro-trt-LCC-46-mito-M9_QPPN_36	57
naMDM	Donor 48	macro-48-mito-M10_37	Sa_macro-48-mito-M10_DBAA_37.d	(07/05/21 00:00:00)	Sa_macro-48-mito-M10_37	62	Sa_macro-48-mito-M10_GCMRM_37.D	(07/08/21 00:00:00)	Sa_macro-48-mito-M10_37	47	C:\Xcalibur\methods\QP\2021-03-09_QPPN_FAN\Sa_macro-48-mito-M10_QPPN_37	(07/10/91 00:00:00)	Sa_macro-48-mito-M10_QPPN_37	58	C:\Xcalibur\methods\QP\2021-03-09_QPPN_FAN\Sa_macro-48-mito-M10_QPPN_37	(07/10/91 00:00:00)	Sa_macro-48-mito-M10_QPPN_37	58
aMDM	Donor 48	act-macro-48-mito-M11_38	Sa_act-macro-48-mito-M11_DBAA_38.d	(07/05/21 00:00:00)	Sa_act-macro-48-mito-M11_38	64	Sa_act-macro-48-mito-M11_GCMRM_38.D	(07/08/21 00:00:00)	Sa_act-macro-48-mito-M11_38	49	C:\Xcalibur\methods\QP\2021-03-09_QPPN_FAN\Sa_act-macro-48-mito-M11_QPPN_38	(07/10/91 00:00:00)	Sa_act-macro-48-mito-M11_QPPN_38	60	C:\Xcalibur\methods\QP\2021-03-09_QPPN_FAN\Sa_act-macro-48-mito-M11_QPPN_38	(07/10/91 00:00:00)	Sa_act-macro-48-mito-M11_QPPN_38	60
aMDM LCC-12 (10 µM)	Donor 48	act-macro-trt-LCC-48-mito-M12_39	Sa_act-macro-trt-LCC-48-mito-M12_DBAA_39.d	(07/05/21 00:00:00)	Sa_act-macro-trt-LCC-48-mito-M12_39	65	Sa_act-macro-trt-LCC-48-mito-M12_GCMRM_39.D	(07/08/21 00:00:00)	Sa_act-macro-trt-LCC-48-mito-M12_39	50	C:\Xcalibur\methods\QP\2021-03-09_QPPN_FAN\Sa_act-macro-trt-LCC-48-mito-M12_QPPN_39	(07/10/91 00:00:00)	Sa_act-macro-trt-LCC-48-mito-M12_QPPN_39	61	C:\Xcalibur\methods\QP\2021-03-09_QPPN_FAN\Sa_act-macro-trt-LCC-48-mito-M12_QPPN_39	(07/10/91 00:00:00)	Sa_act-macro-trt-LCC-48-mito-M12_QPPN_39	61
naMDM	Donor 49	macro-49-mito-M13_40	Sa_macro-49-mito-M13_DBAA_40.d	(07/05/21 00:00:00)	Sa_macro-49-mito-M13_40	66	Sa_macro-49-mito-M13_GCMRM_40.D	(07/08/21 00:00:00)	Sa_macro-49-mito-M13_40	51	C:\Xcalibur\methods\QP\2021-03-09_QPPN_FAN\Sa_macro-49-mito-M13_QPPN_40	(07/10/91 00:00:00)	Sa_macro-49-mito-M13_QPPN_40	62	C:\Xcalibur\methods\QP\2021-03-09_QPPN_FAN\Sa_macro-49-mito-M13_QPPN_40	(07/10/91 00:00:00)	Sa_macro-49-mito-M13_QPPN_40	62
aMDM	Donor 49	act-macro-49-mito-M14_41	Sa_act-macro-49-mito-M14_DBAA_41.d	(07/05/21 00:00:00)	Sa_act-macro-49-mito-M14_41	67	Sa_act-macro-49-mito-M14_GCMRM_41.D	(07/08/21 00:00:00)	Sa_act-macro-49-mito-M14_41	52	C:\Xcalibur\methods\QP\2021-03-09_QPPN_FAN\Sa_act-macro-49-mito-M14_QPPN_41	(07/10/91 00:00:00)	Sa_act-macro-49-mito-M14_QPPN_41	63	C:\Xcalibur\methods\QP\2021-03-09_QPPN_FAN\Sa_act-macro-49-mito-M14_QPPN_41	(07/10/91 00:00:00)	Sa_act-macro-49-mito-M14_QPPN_41	63
aMDM LCC-12 (10 µM)	Donor 49	act-macro-trt-LCC-49-mito-M15_42	Sa_act-macro-trt-LCC-49-mito-M15_DBAA_42.d	(07/05/21 00:00:00)	Sa_act-macro-trt-LCC-49-mito-M15_42	68	Sa_act-macro-trt-LCC-49-mito-M15_GCMRM_42.D	(07/08/21 00:00:00)	Sa_act-macro-trt-LCC-49-mito-M15_42	53	C:\Xcalibur\methods\QP\2021-03-09_QPPN_FAN\Sa_act-macro-trt-LCC-49-mito-M15_QPPN_42	(07/10/91 00:00:00)	Sa_act-macro-trt-LCC-49-mito-M15_QPPN_42	64	C:\Xcalibur\methods\QP\2021-03-09_QPPN_FAN\Sa_act-macro-trt-LCC-49-mito-M15_QPPN_42	(07/10/91 00:00:00)	Sa_act-macro-trt-LCC-49-mito-M15_QPPN_42	64
naMDM	Donor 51	macro-51-mito-M16_43	Sa_macro-51-mito-M16_DBAA_43.d	(07/05/21 00:00:00)	Sa_macro-51-mito-M16_43	69	Sa_macro-51-mito-M16_GCMRM_43.D	(07/08/21 00:00:00)	Sa_macro-51-mito-M16_43	54	C:\Xcalibur\methods\QP\2021-03-09_QPPN_FAN\Sa_macro-51-mito-M16_QPPN_43	(07/10/91 00:00:00)	Sa_macro-51-mito-M16_QPPN_43	65	C:\Xcalibur\methods\QP\2021-03-09_QPPN_FAN\Sa_macro-51-mito-M16_QPPN_43	(07/10/91 00:00:00)	Sa_macro-51-mito-M16_QPPN_43	65
aMDM	Donor 51	act-macro-51-mito-M17_44	Sa_act-macro-51-mito-M17_DBAA_44.d	(07/05/21 00:00:00)	Sa_act-macro-51-mito-M17_44	70	Sa_act-macro-51-mito-M17_GCMRM_44.D	(07/08/21 00:00:00)	Sa_act-macro-51-mito-M17_44	55	C:\Xcalibur\methods\QP\2021-03-09_QPPN_FAN\Sa_act-macro-51-mito-M17_QPPN_44	(07/10/91 00:00:00)	Sa_act-macro-51-mito-M17_QPPN_44	66	C:\Xcalibur\methods\QP\2021-03-09_QPPN_FAN\Sa_act-macro-51-mito-M17_QPPN_44	(07/10/91 00:00:00)	Sa_act-macro-51-mito-M17_QPPN_44	66
aMDM LCC-12 (10 µM)	Donor 51	act-macro-trt-LCC-51-mito-M18_45	Sa_act-macro-trt-LCC-51-mito-M18_DBAA_45.d	(07/05/21 00:00:00)	Sa_act-macro-trt-LCC-51-mito-M18_45	72	Sa_act-macro-trt-LCC-51-mito-M18_GCMRM_45.D	(07/08/21 00:00:00)	Sa_act-macro-trt-LCC-51-mito-M18_45	57	C:\Xcalibur\methods\QP\2021-03-09_QPPN_FAN\Sa_act-macro-trt-LCC-51-mito-M18_QPPN_45	(07/10/91 00:00:00)	Sa_act-macro-trt-LCC-51-mito-M18_QPPN_45	68	C:\Xcalibur\methods\QP\2021-03-09_QPPN_FAN\Sa_act-macro-trt-LCC-51-mito-M18_QPPN_45	(07/10/91 00:00:00)	Sa_act-macro-trt-LCC-51-mito-M18_QPPN_45	68
naMDM	Donor 53	macro-53-mito-M19_46	Sa_macro-53-mito-M19_DBAA_46.d	(07/05/21 00:00:00)	Sa_macro-53-mito-M19_46	73	Sa_macro-53-mito-M19_GCMRM_46.D	(07/08/21 00:00:00)	Sa_macro-53-mito-M19_46	58	C:\Xcalibur\methods\QP\2021-03-09_QPPN_FAN\Sa_macro-53-mito-M19_QPPN_46	(07/10/91 00:00:00)	Sa_macro-53-mito-M19_QPPN_46	69	C:\Xcalibur\methods\QP\2021-03-09_QPPN_FAN\Sa_macro-53-mito-M19_QPPN_46	(07/10/91 00:00:00)	Sa_macro-53-mito-M19_QPPN_46	69
aMDM	Donor 53	act-macro-53-mito-M20_47	Sa_act-macro-53-mito-M20_DBAA_47.d	(07/05/21 00:00:00)	Sa_act-macro-53-mito-M20_47	74	Sa_act-macro-53-mito-M20_GCMRM_47.D	(07/08/21 00:00:00)	Sa_act-macro-53-mito-M20_47	59	C:\Xcalibur\methods\QP\2021-03-09_QPPN_FAN\Sa_act-macro-53-mito-M20_QPPN_47	(07/10/91 00:00:00)	Sa_act-macro-53-mito-M20_QPPN_47	70	C:\Xcalibur\methods\QP\2021-03-09_QPPN_FAN\Sa_act-macro-53-mito-M20_QPPN_47	(07/10/91 00:00:00)	Sa_act-macro-53-mito-M20_QPPN_47	70
aMDM LCC-12 (10 µM)	Donor 53	act-macro-trt-LCC-53-mito-M21_48	Sa_act-macro-trt-LCC-53-mito-M21_DBAA_48.d	(07/05/21 00:00:00)	Sa_act-macro-trt-LCC-53-mito-M21_48	75	Sa_act-macro-trt-LCC-53-mito-M21_GCMRM_48.D	(07/08/21 00:00:00)	Sa_act-macro-trt-LCC-53-mito-M21_48	60	C:\Xcalibur\methods\QP\2021-03-09_QPPN_FAN\Sa_act-macro-trt-LCC-53-mito-M21_QPPN_48	(07/10/91 00:00:00)	Sa_act-macro-trt-LCC-53-mito-M21_QPPN_48	71	C:\Xcalibur\methods\QP\2021-03-09_QPPN_FAN\Sa_act-macro-trt-LCC-53-mito-M21_QPPN_48	(07/10/91 00:00:00)	Sa_act-macro-trt-LCC-53-mito-M21_QPPN_48	71
naMDM	Donor 54	macro-54-mito-M22_49	Sa_macro-54-mito-M22_DBAA_49.d	(07/05/21 00:00:00)	Sa_macro-54-mito-M22_49	76	Sa_macro-54-mito-M22_GCMRM_49.D	(07/08/21 00:00:00)	Sa_macro-54-mito-M22_49	61	C:\Xcalibur\methods\QP\2021-03-09_QPPN_FAN\Sa_macro-54-mito-M22_QPPN_49	(07/10/91 00:00:00)	Sa_macro-54-mito-M22_QPPN_49	72	C:\Xcalibur\methods\QP\2021-03-09_QPPN_FAN\Sa_macro-54-mito-M22_QPPN_49	(07/10/91 00:00:00)	Sa_macro-54-mito-M22_QPPN_49	72
aMDM	Donor 54	act-macro-54-mito-M23_50	Sa_act-macro-54-mito-M23_DBAA_50.d	(07/05/21 00:00:00)	Sa_act-macro-54-mito-M23_50	77	Sa_act-macro-54-mito-M23_GCMRM_50.D	(07/08/21 00:00:00)	Sa_act-macro-54-mito-M23_50	62	C:\Xcalibur\methods\QP\2021-03-09_QPPN_FAN\Sa_act-macro-54-mito-M23_QPPN_50	(07/10/91 00:00:00)	Sa_act-macro-54-mito-M23_QPPN_50	73	C:\Xcalibur\methods\QP\2021-03-09_QPPN_FAN\Sa_act-macro-54-mito-M23_QPPN_50	(07/10/91 00:00:00)	Sa_act-macro-54-mito-M23_QPPN_50	73
aMDM LCC-12 (10 µM)	Donor 54	act-macro-trt-LCC-54-mito-M24_51	Sa_act-macro-trt-LCC-54-mito-M24_DBAA_51.d	(07/05/21 00:00:00)	Sa_act-macro-trt-LCC-54-mito-M24_51	78	Sa_act-macro-trt-LCC-54-mito-M24_GCMRM_51.D	(07/08/21 00:00:00)	Sa_act-macro-trt-LCC-54-mito-M24_51	63	C:\Xcalibur\methods\QP\2021-03-09_QPPN_FAN\Sa_act-macro-trt-LCC-54-mito-M24_QPPN_51	(07/10/91 00:00:00)	Sa_act-macro-trt-LCC-54-mito-M24_QPPN_51	74	C:\Xcalibur\methods\QP\2021-03-09_QPPN_FAN\Sa_act-macro-trt-LCC-54-mito-M24_QPPN_51	(07/10/91 00:00:00)	Sa_act-macro-trt-LCC-54-mito-M24_QPPN_51	74
naMDM	Donor 55	macro-55-mito-M25_52	Sa_macro-55-mito-M25_DBAA_52.d	(07/05/21 00:00:00)	Sa_macro-55-mito-M25_52	79	Sa_macro-55-mito-M25_GCMRM_52.D	(07/08/21 00:00:00)	Sa_macro-55-mito-M25_52	64	C:\Xcalibur\methods\QP\2021-03-09_QPPN_FAN\Sa_macro-55-mito-M25_QPPN_52	(07/10/91 00:00:00)	Sa_macro-55-mito-M25_QPPN_52	75	C:\Xcalibur\methods\QP\2021-03-09_QPPN_FAN\Sa_macro-55-mito-M25_QPPN_52	(07/10/91 00:00:00)	Sa_macro-55-mito-M25_QPPN_52	75
aMDM	Donor 55	act-macro-55-mito-M26_53	Sa_act-macro-55-mito-M26_DBAA_53.d	(07/05/21 00:00:00)	Sa_act-macro-55-mito-M26_53	80	Sa_act-macro-55-mito-M26_GCMRM_53.D	(07/08/21 00:00:00)	Sa_act-macro-55-mito-M26_53	65	C:\Xcalibur\methods\QP\2021-03-09_QPPN_FAN\Sa_act-macro-55-mito-M26_QPPN_53	(07/10/91 00:00:00)	Sa_act-macro-55-mito-M26_QPPN_53	76	C:\Xcalibur\methods\QP\2021-03-09_QPPN_FAN\Sa_act-macro-55-mito-M26_QPPN_53	(07/10/91 00:00:00)	Sa_act-macro-55-mito-M26_QPPN_53	76
aMDM LCC-12 (10 µM)	Donor 55	act-macro-trt-LCC-55-mito-M27_54	Sa_act-macro-trt-LCC-55-mito-M27_DBAA_54.d	(07/05/21 00:00:00)	Sa_act-macro-trt-LCC-55-mito-M27_54	81	Sa_act-macro-trt-LCC-55-mito-M27_GCMRM_54.D	(07/08/21 00:00:00)	Sa_act-macro-trt-LCC-55-mito-M27_54	66	C:\Xcalibur\methods\QP\2021-03-09_QPPN_FAN\Sa_act-macro-trt-LCC-55-mito-M27_QPPN_54	(07/10/91 00:00:00)	Sa_act-macro-trt-LCC-55-mito-M27_QPPN_54	77	C:\Xcalibur\methods\QP\2021-03-09_QPPN_FAN\Sa_act-macro-trt-LCC-55-mito-M27_QPPN_54	(07/10/91 00:00:00)	Sa_act-macro-trt-LCC-55-mito-M27_QPPN_54	77
		St_ATP_pre	St_ATP_DBAA_2aa.d	(07/05/21 00:00:00)	St_ATP_2aa	8	-	(NA NA)	-	-	-	(NA NA)	-	-	-	(NA NA)	-	-
		St_AA_pre	-	(NA NA)	-	-	St_AA_GCMRM_2a.D	(07/05/21 00:00:00)	St_AA_2a	1	C:\Xcalibur\methods\QP\2021-03-09_QPPN_FAN\St_AA_QPPN_2a	(07/07/91 00:00:00)	St_AA_QPPN_2a	4	C:\Xcalibur\methods\QP\2021-03-09_QPPN_FAN\St_AA_QPPN_2a	(07/07/91 00:00:00)	St_AA_QPPN_2a	4
		St_ATP_post	St_ATP_DBAA_2b.d	(07/05/21 00:00:00)	St_ATP_2b	84	-	(NA NA)	-	-	-	(NA NA)	-	-	-	(NA NA)	-	-
		St_AA_post	-	(NA NA)	-	-	St_AA_GCMRM_2b.D	(07/08/21 00:00:00)	St_AA_2b	69	C:\Xcalibur\methods\QP\2021-03-09_QPPN_FAN\St_AA_QPPN_2b	(07/10/91 00:00:00)	St_AA_QPPN_2b	80	C:\Xcalibur\methods\QP\2021-03-09_QPPN_FAN\St_AA_QPPN_2b	(07/10/91 00:00:00)	St_AA_QPPN_2b	80

## Sheet: Metabolite Info
Analyte	Metabolite Name	IsSTD	IsISO	RT	LevelAnnot	OriginalName	Class	Molecular Formula	Molecular Mass	HMDB	KEGG	PC	Chebi	OGName	PCu	Method	SBR	myQC_CV_AreaQCCorr_2	myQC_Sum_SBR>5	myQC_Sum_Height>0
1-3-Dicyclohexylthiourea@15.60-qppos	1-3-Dicyclohexylthiourea	FALSE	FALSE	15.597	1	1-3-Dicyclohexylthiourea	-	-	-	-	-	-	-	-	-	qppos	82191.755	13.307	0	4
12(S)-HHTrE@16.19-qpneg	12(S)-HHTrE	FALSE	FALSE	16.186	1	12(S)-HHTrE	-	-	-	-	-	-	-	-	-	qpneg	15000	5.765	0	4
2-hydroxyglutaric acid@1.33-qpneg	2-hydroxyglutaric acid	FALSE	FALSE	1.333	1	2-hydroxyglutaric_acid	Organic acids	C5H8O5	148.037	HMDB00606;HMDB59655	C02630;C01087	43	chebiId:17084	2-hydroxyglutaric acid	43	qpneg	111957.973	18.74	1	4
2-oxoglutaric acid@12.95-gc	2-oxoglutaric acid	FALSE	FALSE	12.949	1	2-oxoglutaric_acid	Organic acids	C5H6O5	146.022	HMDB00208	C00026	51	chebiId:30915	2-oxoglutaric acid	51	gc	135	15.673	4	4
3-hydroxyglutaric acid@1.32-qpneg	3-hydroxyglutaric acid	FALSE	FALSE	1.322	1	3-hydroxyglutaric_acid	-	-	-	-	-	-	-	-	-	qpneg	111957.973	18.166	2	4
3-methylhistidine@0.93-qppos	3-methylhistidine	FALSE	FALSE	0.926	1	3-methylhistidine	Amino acids	C7H11N3O2	169.085	HMDB00479	C01152	64969;565965	chebiId:27596	3-methylhistidine	565965	qppos	15000	8.391	0	2
4-hydroxyhippuric acid@6.98-qpneg	4-hydroxyhippuric acid	FALSE	FALSE	6.977	1	4-hydroxyhippuric_acid	Unclassified	C9H9NO4	195.053	HMDB13678	-	151012	-	4-hydroxyhippuric acid	151012	qpneg	15000	18.635	0	4
9-cis 13-cis-methyl-retinoate@19.09-qpneg	9-cis 13-cis-methyl-retinoate	FALSE	FALSE	19.094	1	9-cis_13-cis-methyl-retinoate	-	-	-	-	-	-	-	-	-	qpneg	169012.57	6.063	0	4
Acetyl-CoA@4.02-lc	Acetyl-CoA	FALSE	FALSE	4.023	1	Acetyl-CoA	-	-	-	-	-	-	-	-	-	lc	100	62.29	0	4
Acetylcarnitine@1.13-qppos	Acetylcarnitine	FALSE	FALSE	1.132	1	Acetylcarnitine	Fatty Acyls	C9H17NO4	203.116	HMDB00201	C02571	7045767;439756;1	chebiId:15960;chebiId:57589	Acetylcarnitine	1	qppos	15000	2.671	4	4
Adenosine@0.86-lc	Adenosine	FALSE	FALSE	0.856	1	Adenosine	Nucleosides	C10H13N5O4	267.097	HMDB00050	C00212	60961;191	chebiId:16335	Adenosine	191	lc	100	17.932	1	4
Allantoin@0.78-qpneg	Allantoin	FALSE	FALSE	0.781	1	Allantoin	Organic acids	C4H6N4O3	158.044	HMDB00462	C02350;C01551	204;439714	chebiId:15678	Allantoin	204	qpneg	15000	6.022	3	4
Alpha-tocopherol@29.44-gc	Alpha-tocopherol	FALSE	FALSE	29.442	1	Alpha-tocopherol	Prenols	C29H50O2	430.381	HMDB01893	C02477	14985;2116	chebiId:18145	Alpha-tocopherol	2116	gc	100	6.52	4	4
Arabitol@14.75-gc	Arabitol	FALSE	FALSE	14.748	1	Arabitol	Carbohydrates	C5H12O5	152.068	HMDB01851;HMDB00568	C00532;C01904	439255;94154	chebiId:18403;chebiId:18333	Arabitol	439255	gc	1043	3.223	4	4
Arachidic acid@23.99-qpneg	Arachidic acid	FALSE	FALSE	23.99	1	Arachidic_acid	Fatty Acyls	C20H40O2	312.303	HMDB02212	C06425	10467	chebiId:28822	Arachidic acid	10467	qpneg	1617228.414	8.769	0	4
Arachidonic acid@20.44-qpneg	Arachidonic acid	FALSE	FALSE	20.445	1	Arachidonic_acid	Fatty Acyls	C20H32O2	304.24	HMDB01043	C00219	444899;231	chebiId:15843	Arachidonic acid	231	qpneg	322486.858	4.624	4	4
Arginine@0.89-qppos	Arginine	FALSE	FALSE	0.886	1	Arginine	Amino acids	C6H14N4O2	174.112	HMDB03416;HMDB00517	C00792;C00062	71070;6322;59119146;232;5246487	chebiId:15816;chebiId:16467	Arginine	232	qppos	1104204.932	5.97	4	4
ATP@4.03-lc	ATP	FALSE	FALSE	4.031	1	ATP	Nucleotides	C10H16N5O13P3	506.996	HMDB00538	C00002	5957	chebiId:15422	ATP	5957	lc	100	75.647	0	4
Azelaic acid@9.88-qpneg	Azelaic acid	FALSE	FALSE	9.877	1	Azelaic_acid	-	-	-	-	-	-	-	-	-	qpneg	5597967.941	18.478	0	4
Behenic acid@25.26-qpneg	Behenic acid	FALSE	FALSE	25.26	1	Behenic_acid	Fatty Acyls	C22H44O2	340.334	HMDB00944	C08281	8215	chebiId:23858;chebiId:28941	Behenic acid	8215	qpneg	195750.11	6.861	0	4
Betaine;Valine@1.07-qppos	Betaine;Valine	FALSE	FALSE	1.073	1	Betaine__Valine	Amino acids	C5H11NO2	117.079	HMDB00043;HMDB59606;HMDB00883	C00719;C00183	247;6287;1182;5237032	chebiId:17750;chebiId:16414	Betaine;Valine	247;1182	qppos	501835.456	13.956	4	4
Capric acid@15.95-qpneg	Capric acid	FALSE	FALSE	15.946	1	Capric_acid	Fatty Acyls	C10H20O2	172.146	HMDB00511	C01571	2969	chebiId:30813	Capric acid	2969	qpneg	1441044.682	4.997	0	4
Caproic acid@10.20-qpneg	Caproic acid	FALSE	FALSE	10.203	1	Caproic_acid	Fatty Acyls	C6H12O2	116.084	HMDB00535	C01585	8892	chebiId:30776	Caproic acid	8892	qpneg	85206.195	5.639	0	3
Carnitine@0.95-qppos	Carnitine	FALSE	FALSE	0.946	1	Carnitine	Organic acids	C7H15NO3	161.105	HMDB00062	C00318;C00487;C15025	10917;288;85;2724480	chebiId:16347;chebiId:3424;chebiId:11060	Carnitine	288	qppos	118607.42	17.404	4	4
Carnitine C10:0@12.01-qppos	Carnitine C10:0	FALSE	FALSE	12.007	1	Carnitine_C10:0	Fatty Acyls	C17H33NO4	315.241	HMDB00651	-	10245190	-	Carnitine C10:0	10245190	qppos	Inf	13.006	0	4
Carnitine C12:1@10.28-qppos	Carnitine C12:1	FALSE	FALSE	10.276	1	Carnitine_C12:1	Fatty Acyls	C19H35NO4	341.257	HMDB13326	-	53481671	-	Carnitine C12:1	53481671	qppos	207196.589	3.294	0	4
Carnitine C14:0@15.66-qppos	Carnitine C14:0	FALSE	FALSE	15.664	1	Carnitine_C14:0	Fatty Acyls	C21H41NO4	371.304	HMDB05066	-	53477791	-	Carnitine C14:0	53477791	qppos	15000	4.331	4	4
Carnitine C16:0@17.42-qppos	Carnitine C16:0	FALSE	FALSE	17.417	1	Carnitine_C16:0	Fatty Acyls	C23H45NO4	399.335	HMDB00222	C02990	461;11953816	chebiId:17490	Carnitine C16:0	461	qppos	15000	2.976	4	4
Carnitine C18:0@19.34-qppos	Carnitine C18:0	FALSE	FALSE	19.345	1	Carnitine_C18:0	Fatty Acyls	C25H49NO4	427.366	HMDB00848	-	6426855	-	Carnitine C18:0	6426855	qppos	15000	3.88	0	4
Carnitine C3:0@1.44-qppos	Carnitine C3:0	FALSE	FALSE	1.441	1	Carnitine_C3:0	Fatty Acyls	C10H19NO4	217.131	HMDB00824	C03017	107738	chebiId:28867	Carnitine C3:0	107738	qppos	15000	6.142	4	4
Carnitine C4:0@2.31-qppos	Carnitine C4:0	FALSE	FALSE	2.313	1	Carnitine_C4:0	Fatty Acyls	C11H21NO4	231.147	HMDB00736	-	10177002;439829	-	Carnitine C4:0	10177002	qppos	15000	21.787	0	4
Carnitine C6:0@7.22-qppos	Carnitine C6:0	FALSE	FALSE	7.221	1	Carnitine_C6:0	Fatty Acyls	C13H25NO4	259.178	HMDB00705	-	6426853;3246938	-	Carnitine C6:0	6426853	qppos	15000	20.246	0	4
Carnosine@0.91-qppos	Carnosine	FALSE	FALSE	0.909	1	Carnosine	Peptides	C9H14N4O3	226.107	HMDB00033	C00386	439224;9369;5249653	chebiId:15727	Carnosine	5249653	qppos	12717476	20.145	0	4
Cholesterol@29.44-gc	Cholesterol	FALSE	FALSE	29.439	1	Cholesterol	Steroids	C27H46O	386.355	HMDB00067	C00187	6432564;5997	chebiId:16113	Cholesterol	5997	gc	2508	2.928	4	4
Choline phosphate@1.00-qppos	Choline phosphate	FALSE	FALSE	1.002	1	Choline_phosphate	Unclassified	C5H14NO4P	183.066	HMDB01565	C00588	135437;1014	chebiId:18132	Choline phosphate	135437	qppos	29219.268	3.633	4	4
CoA@4.01-lc	CoA	FALSE	FALSE	4.009	1	CoA	Nucleotides	C21H36N7O16P3S	767.115	HMDB01423	C00010	317;87642	chebiId:15346	CoA	317	lc	100	77.106	0	4
Creatine@12.73-gc	Creatine	FALSE	FALSE	12.727	1	Creatine	Amino acids	C4H9N3O2	131.069	HMDB00064	C00300	586	chebiId:16919	Creatine	586	gc	100	4.5	4	4
Desaminotyrosine@11.34-qpneg	Desaminotyrosine	FALSE	FALSE	11.342	1	Desaminotyrosine	Flavonoids	C9H10O3	166.063	HMDB02199	C01744	10394	chebiId:32980	Desaminotyrosine	10394	qpneg	29917.741	4.869	4	4
Docosadienoic acid@23.16-qpneg	Docosadienoic acid	FALSE	FALSE	23.165	1	Docosadienoic_acid	Fatty Acyls	C22H40O2	336.303	-	C16533	5282807;5312554	chebiId:75117	Docosadienoic acid	5282807	qpneg	21263.05	8.966	4	4
Docosahexaenoic acid@20.41-qpneg	Docosahexaenoic acid	FALSE	FALSE	20.405	1	Docosahexaenoic_acid	Fatty Acyls	C22H32O2	328.24	HMDB02183	C06429	445580	chebiId:28125	Docosahexaenoic acid	445580	qpneg	15000	4.009	4	4
Docosapentaenoic acid@20.83-qpneg	Docosapentaenoic acid	FALSE	FALSE	20.827	1	Docosapentaenoic_acid	Fatty Acyls	C22H34O2	330.256	HMDB01976;HMDB06528	C16513	6441454;5497182;3035421	chebiId:53488	Docosapentaenoic acid	3035421	qpneg	15000	2.25	4	4
Docosatetraenoic acid@21.54-qpneg	Docosatetraenoic acid	FALSE	FALSE	21.538	1	Docosatetraenoic_acid	-	-	-	-	-	-	-	-	-	qpneg	15000	3.692	4	4
Docosatrienoic acid@22.37-qpneg	Docosatrienoic acid	FALSE	FALSE	22.372	1	Docosatrienoic_acid	Fatty Acyls	C22H38O2	334.287	HMDB02823	C16534	5312556	chebiId:80549	Docosatrienoic acid	5312556	qpneg	15000	5.896	4	4
Docosenoic acid@24.13-qpneg	Docosenoic acid	FALSE	FALSE	24.129	1	Docosenoic_acid	Fatty Acyls	C22H42O2	338.318	HMDB02068	C08316	5281116	chebiId:28792	Docosenoic acid	5281116	qpneg	58575.923	3.889	4	4
Dodecanedioic acid@13.23-qpneg	Dodecanedioic acid	FALSE	FALSE	13.229	1	Dodecanedioic_acid	Fatty Acyls	C12H22O4	230.152	HMDB00623	C02678	12736	chebiId:4676	Dodecanedioic acid	12736	qpneg	558383.754	6.374	0	4
Dodecenedioic acid@12.64-qpneg	Dodecenedioic acid	FALSE	FALSE	12.643	1	Dodecenedioic_acid	Fatty Acyls	C12H20O4	228.136	HMDB00933	C16308	5283028	chebiId:545687	Traumatic acid	5283028	qpneg	69871.653	1.981	0	4
Dodecenoic acid@13.25-qpneg	Dodecenoic acid	FALSE	FALSE	13.248	1	Dodecenoic_acid	Fatty Acyls	C12H22O2	198.162	HMDB00529;HMDB10729;HMDB32248	-	5312378;5282729;125207	-	Dodecenoic acid	125207	qpneg	22731.942	5.874	0	3
Eicosadienoic acid@21.87-qpneg	Eicosadienoic acid	FALSE	FALSE	21.866	1	Eicosadienoic_acid	Fatty Acyls	C20H36O2	308.272	HMDB05060	C16525	6439848	chebiId:73731	Eicosadienoic acid	6439848	qpneg	15000	3.208	4	4
Eicosapentaenoic acid@19.71-qpneg	Eicosapentaenoic acid	FALSE	FALSE	19.713	1	Eicosapentaenoic_acid	Fatty Acyls	C20H30O2	302.225	HMDB01999	C06428	446284	chebiId:28364	Eicosapentaenoic acid	446284	qpneg	243818.127	2.21	0	4
Eicosatrienoic acid@21.04-qpneg	Eicosatrienoic acid	FALSE	FALSE	21.035	1	Eicosatrienoic_acid	Fatty Acyls	C20H34O2	306.256	HMDB60039	C16522	5312529	chebiId:53460	Dihomo-linolenic acid	5312529	qpneg	29465.077	4.058	4	4
Eicosenoic acid@22.81-qpneg	Eicosenoic acid	FALSE	FALSE	22.814	1	Eicosenoic_acid	Fatty Acyls	C20H38O2	310.287	HMDB02231	C16526	5282768	chebiId:32425	Eicosenoic acid	5282768	qpneg	58065.911	5.888	4	4
Erythritol@12.23-gc	Erythritol	FALSE	FALSE	12.227	1	Erythritol	Carbohydrates	C4H10O4	122.058	HMDB02994	C00503	222285;8998	chebiId:17113;chebiId:48299	Erythritol	8998	gc	692	3.974	4	4
Etherolenic acid*@18.78-qpneg	Etherolenic acid*	FALSE	FALSE	18.775	1	Etherolenic_acid*	-	-	-	-	-	-	-	-	-	qpneg	91860.011	4.888	0	3
FAD@4.00-lc	FAD	FALSE	FALSE	4.001	1	FAD	Nucleotides	C27H33N9O15P2	785.157	HMDB01248	C00016	643975;703	chebiId:16238	FAD	703	lc	100	4.426	4	4
Fructose@16.40-gc	Fructose	FALSE	FALSE	16.402	1	Fructose	Carbohydrates	C6H12O6	180.063	HMDB00660	C00095;C02336	5984;439163;439709	chebiId:15824;chebiId:37721;chebiId:28645	Fructose	439163	gc	4569	1.189	4	4
Galactitol;Sorbitol;Mannitol@17.09-gc	Galactitol;Sorbitol;Mannitol	FALSE	FALSE	17.089	1	Galactitol__Sorbitol__Mannitol	Carbohydrates	C6H14O6	182.079	HMDB00107;HMDB00765;HMDB00247	C01697;C00392;C00794	11850;6251;5780	chebiId:16813;chebiId:16899;chebiId:17924	Galactitol;Mannitol;Sorbitol	11850;6251;5780	gc	8085	24.792	4	4
Galactose;Glucose;Mannose@16.70-gc	Galactose;Glucose;Mannose	FALSE	FALSE	16.705	1	Galactose__Glucose__Mannose	Carbohydrates	C6H12O6	180.063	HMDB00143;HMDB33704;HMDB00122;HMDB03345;HMDB00516;HMDB00169	C00124;C01582;C00984;C01825;C00031;C00267;C00221;C00159	439357;6036;3037556;12003287;79025;5793;206;64689;161658;18950	chebiId:4139;chebiId:28061;chebiId:28260;chebiId:42905;chebiId:4167;chebiId:17925;chebiId:15903;chebiId:4208	Galactose;Glucose;Mannose	12003287;206;161658	gc	5309	13.454	4	4
Gamma-glutamyllysine@0.99-qppos	Gamma-glutamyllysine	FALSE	FALSE	0.986	1	Gamma-glutamyllysine	-	-	-	-	-	-	-	-	-	qppos	Inf	0.684	0	4
Gluconic acid@1.06-qpneg	Gluconic acid	FALSE	FALSE	1.063	1	Gluconic_acid	Carbohydrates	C6H12O7	196.058	HMDB00625	C00257	10690;604	chebiId:33198	Gluconic acid	604	qpneg	15000	8.216	4	4
Glutathione@1.27-qppos	Glutathione	FALSE	FALSE	1.268	1	Glutathione	Peptides	C10H17N3O6S	307.084	HMDB00125	C00051	124886;745;60072620	chebiId:16856	Glutathione	60072620	qppos	15000	21.526	4	4
Glyceric acid@9.89-gc	Glyceric acid	FALSE	FALSE	9.889	1	Glyceric_acid	Carbohydrates	C3H6O4	106.027	HMDB00139	C00258	752;439194	chebiId:32398	Glyceric acid	752	gc	17642	8.028	3	4
Glycerol-3-phosphate@15.15-gc	Glycerol-3-phosphate	FALSE	FALSE	15.147	1	Glycerol-3-phosphate	Lipids	C3H9O6P	172.014	HMDB00126	C00093	754;439162	chebiId:15978	Glycerol-3-phosphate	754	gc	3172	9.884	4	4
Glycerophosphorylcholine@1.01-qppos	Glycerophosphorylcholine	FALSE	FALSE	1.013	1	Glycerophosphorylcholine	Lipids	C8H20NO6P	257.103	HMDB00086	C00670	657272;439285;11234	chebiId:16870	Glycerophosphorylcholine	11234	qppos	97541.848	3.558	4	4
Guanine@1.81-qppos	Guanine	FALSE	FALSE	1.81	1	Guanine	Bases	C5H5N5O	151.049	HMDB00132	C00242	764	chebiId:16235	Guanine	764	qppos	15000	6.053	4	4
Guanosine@2.64-qppos	Guanosine	FALSE	FALSE	2.642	1	Guanosine	Nucleosides	C10H13N5O5	283.092	HMDB00133	C00387	6802;765	chebiId:16750	Guanosine	765	qppos	15000	3.448	4	4
Heptadecatrienoic acid@18.94-qpneg	Heptadecatrienoic acid	FALSE	FALSE	18.944	1	Heptadecatrienoic_acid	Fatty Acyls	C17H28O2	264.209	-	C16344	16061034	chebiId:76235	Heptadecatrienoic acid	16061034	qpneg	125481.998	4.497	0	4
Heptadecenoic acid@20.72-qpneg	Heptadecenoic acid	FALSE	FALSE	20.716	1	Heptadecenoic_acid	Fatty Acyls	C17H32O2	268.24	HMDB31046;HMDB60038	C16536	5312435;5312440	chebiId:80550	Heptadecenoic acid	5312435	qpneg	99092.072	6.361	4	4
Heptanoic acid@11.74-qpneg	Heptanoic acid	FALSE	FALSE	11.74	1	Heptanoic_acid	Fatty Acyls	C7H14O2	130.099	HMDB00666	C17714	8094	chebiId:45571	Heptanoic acid	8094	qpneg	15000	0.674	0	2
Hexacosanoic acid@27.57-qpneg	Hexacosanoic acid	FALSE	FALSE	27.575	1	Hexacosanoic_acid	Fatty Acyls	C26H52O2	396.397	HMDB02356	-	10469	-	Hexacosanoic acid	10469	qpneg	47217.414	4.582	4	4
Hexadecadienoic acid@19.14-qpneg	Hexadecadienoic acid	FALSE	FALSE	19.143	1	Hexadecadienoic_acid	Fatty Acyls	C16H28O2	252.209	HMDB00477	-	13932172	-	Hexadecadienoic acid	13932172	qpneg	15000	6.562	4	4
Hexanoylglycine*@6.98-qpneg	Hexanoylglycine*	FALSE	FALSE	6.979	1	Hexanoylglycine*	-	-	-	-	-	-	-	-	-	qpneg	15000	14.932	0	4
Hippuric acid@15.73-gc	Hippuric acid	FALSE	FALSE	15.733	1	Hippuric_acid	Unclassified	C9H9NO3	179.058	HMDB00714	C01586	464	chebiId:18089	Hippuric acid	464	gc	30344	12.633	4	4
Histidine@0.89-qppos	Histidine	FALSE	FALSE	0.888	1	Histidine	Amino acids	C6H9N3O2	155.069	HMDB00177	C00135	6274;773;3651426	-	Histidine	3651426	qppos	567920.218	8.829	0	4
Homoserine@0.99-qppos	Homoserine	FALSE	FALSE	0.987	1	Homoserine	Amino acids	C4H9NO3	119.058	HMDB00719	C00263	12647;1502076;779;25245858;193314	chebiId:15699	Homoserine	193314	qppos	132470.882	11.539	0	4
Hydroxydodecanoic acid*@15.13-qpneg	Hydroxydodecanoic acid*	FALSE	FALSE	15.134	1	Hydroxydodecanoic_acid*	-	-	-	-	-	-	-	-	-	qpneg	90702.175	11.761	0	4
Hypotaurine@13.22-gc	Hypotaurine	FALSE	FALSE	13.224	1	Hypotaurine	Organic acids	C2H7NO2S	109.02	HMDB00965	C00519	107812;25244088	chebiId:16668	Hypotaurine	107812	gc	175	8.741	4	4
Hypoxanthine@2.26-qppos	Hypoxanthine	FALSE	FALSE	2.26	1	Hypoxanthine	Bases	C5H4N4O	136.039	HMDB00157	C00262	790	chebiId:17368	Hypoxanthine	790	qppos	15000	4.496	4	4
Indole-2-carboxylic acid@6.64-qpneg	Indole-2-carboxylic acid	FALSE	FALSE	6.639	1	Indole-2-carboxylic_acid	Indoles	C9H7NO2	161.048	HMDB02285	-	72899	-	Indole-2-carboxylic acid	72899	qpneg	15000	20.246	0	4
Inosine@26.08-gc	Inosine	FALSE	FALSE	26.077	1	Inosine	Nucleosides	C10H12N4O5	268.081	HMDB00195	C00294	6021	chebiId:17596	Inosine	6021	gc	207	5.699	4	4
Inositol@19.51-gc	Inositol	FALSE	FALSE	19.51	1	Inositol	Unclassified	C6H12O6	180.063	HMDB06088;HMDB00211	C06153;C00137;C19891	892	chebiId:10642;chebiId:17268	Inositol	892	gc	5876	4.414	4	4
Isoleucine@9.37-gc	Isoleucine	FALSE	FALSE	9.374	1	Isoleucine	Amino acids	C6H13NO2	131.095	HMDB00172	C00407	791;6306	chebiId:17191	Isoleucine	791	gc	16659	10.316	2	4
Kynurenine@2.10-qppos	Kynurenine	FALSE	FALSE	2.1	1	Kynurenine	Unclassified	C10H12N2O3	208.085	HMDB00684	C00328	846;161166;25245862	chebiId:16946	Kynurenine	25245862	qppos	15000	17.741	0	3
Lauric acid@17.85-qpneg	Lauric acid	FALSE	FALSE	17.85	1	Lauric_acid	Fatty Acyls	C12H24O2	200.178	HMDB00638	C02679	3893	chebiId:30805	Lauric acid	3893	qpneg	6179181.228	7.242	0	4
Leucine@9.08-gc	Leucine	FALSE	FALSE	9.08	1	Leucine	Amino acids	C6H13NO2	131.095	HMDB00687	C00123	6106;857;5255803	chebiId:15603	Leucine	5255803	gc	11834	7.714	4	4
Leucylproline@1.19-qppos	Leucylproline	FALSE	FALSE	1.191	1	Leucylproline	Peptides	C11H20N2O3	228.147	HMDB11175	-	44369311	-	Leucylproline	44369311	qppos	15000	18.517	0	4
Linoleic acid@20.50-qpneg	Linoleic acid	FALSE	FALSE	20.498	1	Linoleic_acid	Fatty Acyls	C18H32O2	280.24	HMDB00673	C01595	5280450;3931	chebiId:17351	Linoleic acid	3931	qpneg	457065.433	5.528	4	4
Linolenic acid@19.73-qpneg	Linolenic acid	FALSE	FALSE	19.73	1	Linolenic_acid	Fatty Acyls	C18H30O2	278.225	HMDB01388	C06427	5280934;860	chebiId:27432	Linolenic acid	5280934	qpneg	59380.216	3.845	2	4
Malic acid@1.36-qpneg	Malic acid	FALSE	FALSE	1.358	1	Malic_acid	Organic acids	C4H6O5	134.022	HMDB00156;HMDB00744	C00149;C00711	525;20130941;222656	chebiId:30797;chebiId:6650	Malic acid	20130941	qpneg	122209.975	2.704	0	4
Maltose;Trehalose@27.68-gc	Maltose;Trehalose	FALSE	FALSE	27.675	1	Maltose__Trehalose	Carbohydrates	C12H22O11	342.116	HMDB00163;HMDB00975	C00208;C01083	439341;6255;439186;294;7427;1143	chebiId:17306;chebiId:16551	Maltose;Trehalose	294;1143	gc	125	6.82	4	4
Mannitol@1.01-qpneg	Mannitol	FALSE	FALSE	1.014	1	Mannitol	Carbohydrates	C6H14O6	182.079	HMDB00765	C00392	6251	chebiId:16899	Mannitol	6251	qpneg	184690.924	9.539	4	4
Margaric acid@21.62-qpneg	Margaric acid	FALSE	FALSE	21.617	1	Margaric_acid	Fatty Acyls	C17H34O2	270.256	HMDB02259	-	10465	-	Margaric acid	10465	qpneg	500662.204	2.924	0	4
Methionine@1.19-qppos	Methionine	FALSE	FALSE	1.194	1	Methionine	Amino acids	C5H11NO2S	149.051	HMDB00696	C00073	6137;876;5255805	chebiId:16643	Methionine	5255805	qppos	15000	2.021	4	4
Methyl jasmonate@14.22-qppos	Methyl jasmonate	FALSE	FALSE	14.218	1	Methyl_jasmonate	-	-	-	-	-	-	-	-	-	qppos	723985.017	1.368	0	4
Myristic acid@19.53-qpneg	Myristic acid	FALSE	FALSE	19.53	1	Myristic_acid	Fatty Acyls	C14H28O2	228.209	HMDB00806	C06424	11005	chebiId:28875;chebiId:30807	Myristic acid	11005	qpneg	14660987.249	2.476	0	4
Myristoleic acid@18.54-qpneg	Myristoleic acid	FALSE	FALSE	18.536	1	Myristoleic_acid	Fatty Acyls	C14H26O2	226.193	HMDB02000	C08322	5281119	chebiId:27781	Myristoleic acid	5281119	qpneg	188795.726	4.967	4	4
N6-acetyllysine;N2-acetyllysine@1.44-qppos	N6-acetyllysine;N2-acetyllysine	FALSE	FALSE	1.439	1	N6-acetyllysine__N2-acetyllysine	Amino acids	C8H16N2O3	188.116	HMDB00446;HMDB00206	C12989;C02727	92907;265949;92832	chebiId:35704;chebiId:17752	N2-acetyllysine;N6-acetyllysine	92907;265949	qppos	15000	6.058	4	4
NAD@0.90-lc	NAD	FALSE	FALSE	0.905	1	NAD	Nucleotides	C21H27N7O14P2	663.109	HMDB00902	C00003	5892;5893	chebiId:15846	NAD	5892	lc	100	5.842	4	4
NADH@2.03-lc	NADH	FALSE	FALSE	2.031	1	NADH	Nucleotides	C21H29N7O14P2	665.125	HMDB01487	C00004	928;439153	chebiId:16908	NADH	928	lc	100	5.627	4	4
Niacinamide@2.36-qppos	Niacinamide	FALSE	FALSE	2.358	1	Niacinamide	Unclassified	C6H6N2O	122.048	HMDB01406	C00153	936	chebiId:17154	Niacinamide	936	qppos	135702.367	3.67	4	4
Nicotinic acid*@1.62-qpneg	Nicotinic acid*	FALSE	FALSE	1.617	1	Nicotinic_acid*	-	-	-	-	-	-	-	-	-	qpneg	15000	14.065	0	3
Nonadecanoic acid@23.08-qpneg	Nonadecanoic acid	FALSE	FALSE	23.084	1	Nonadecanoic_acid	Fatty Acyls	C19H38O2	298.287	HMDB00772	C16535	12591	chebiId:39246	Nonadecanoic acid	12591	qpneg	68696.582	8.591	0	4
Nonadecenoic acid@22.29-qpneg	Nonadecenoic acid	FALSE	FALSE	22.285	1	Nonadecenoic_acid	Fatty Acyls	C19H36O2	296.272	HMDB13622	-	5312513	chebiId:37527	Nonadecenoic acid	5312513	qpneg	459053.12	8.564	0	4
Nonanoic acid@14.87-qpneg	Nonanoic acid	FALSE	FALSE	14.866	1	Nonanoic_acid	Fatty Acyls	C9H18O2	158.131	HMDB00847	C01601	8158	chebiId:29019	Nonanoic acid	8158	qpneg	1712377.75	16.921	0	4
O-phosphoethanolamine@15.33-gc	O-phosphoethanolamine	FALSE	FALSE	15.33	1	O-phosphoethanolamine	Organic acids	C2H8NO4P	141.019	HMDB00224	C00346	1015;5232324	chebiId:17553	O-phosphoethanolamine	1015	gc	1383	2.847	4	4
Oleic acid;Elaidic acid;Vaccenic acid@21.43-qpneg	Oleic acid;Elaidic acid;Vaccenic acid	FALSE	FALSE	21.43	1	Oleic_acid__Elaidic_acid__Vaccenic_acid	Fatty Acyls	C18H34O2	282.256	HMDB00573;HMDB00207;HMDB03231	C01712;C00712;C08367	637517;445639;5282761;5281127	chebiId:27997;chebiId:16196;chebiId:28727	Oleic acid;Elaidic acid;Vaccenic acid	637517;445639;5281127	qpneg	1964891.57	3.361	4	4
Palmitic acid@21.10-qpneg	Palmitic acid	FALSE	FALSE	21.1	1	Palmitic_acid	Fatty Acyls	C16H32O2	256.24	HMDB00220	C00249	985	chebiId:15756	Palmitic acid	985	qpneg	85280114.013	7.132	0	4
Palmitoleic acid@19.97-qpneg	Palmitoleic acid	FALSE	FALSE	19.973	1	Palmitoleic_acid	Fatty Acyls	C16H30O2	254.225	HMDB03229	C08362	445638;4668	chebiId:28716	Palmitoleic acid	445638	qpneg	1007249.796	5.639	4	4
Pantothenic acid@3.28-qpneg	Pantothenic acid	FALSE	FALSE	3.279	1	Pantothenic_acid	Amino acids	C9H17NO5	219.111	HMDB00210	C00864	6613;988	chebiId:29032;chebiId:46905;chebiId:7916	Pantothenic acid	988	qpneg	15000	16.409	0	4
PCae(12:0)@15.44-qppos	PCae(12:0)	FALSE	FALSE	15.438	1	PCae(12:0)	-	-	-	-	-	-	-	-	-	qppos	Inf	11.747	0	4
PCae(14:0)@15.45-qppos	PCae(14:0)	FALSE	FALSE	15.451	1	PCae(14:0)	Lipids	C22H46NO7P	467.301	HMDB10379	-	460604;24779490	-	PCae(14:0)	24779490	qppos	15000	2.667	4	4
PCae(15:0)@16.03-qppos	PCae(15:0)	FALSE	FALSE	16.03	1	PCae(15:0)	Lipids	C23H48NO7P	481.317	HMDB10381	-	24779458	-	PCae(15:0)	24779458	qppos	15000	8.531	1	4
PCae(16:0)@17.03-qppos	PCae(16:0)	FALSE	FALSE	17.034	1	PCae(16:0)	Lipids	C24H50NO7P	495.332	HMDB10382	-	460602;9827122;15061532;10097314;86554	-	PCae(16:0)	86554	qppos	329891.445	3.673	4	4
PCae(16:1)@15.95-qppos	PCae(16:1)	FALSE	FALSE	15.945	1	PCae(16:1)	Lipids	C24H48NO7P	493.317	HMDB10383	-	24779461;24779462;24779460	-	PCae(16:1)	24779462	qppos	15000	5.376	4	4
PCae(17:0)@17.85-qppos	PCae(17:0)	FALSE	FALSE	17.851	1	PCae(17:0)	Lipids	C25H52NO7P	509.348	HMDB12108	-	24779463;24779464	-	PCae(17:0)	24779464	qppos	15000	10.222	0	4
PCae(18:0)@18.75-qppos	PCae(18:0)	FALSE	FALSE	18.746	1	PCae(18:0)	Lipids	C26H54NO7P	523.364	HMDB11128;HMDB10384	-	497299;24779491;18684067;86556;10436817;10208382	-	PCae(18:0)	10208382	qppos	107874.82	4.927	0	4
PCae(18:1)@17.46-qppos	PCae(18:1)	FALSE	FALSE	17.464	1	PCae(18:1)	Lipids	C26H52NO7P	521.348	HMDB10385;HMDB02815	-	16081932;53480465;24779493;6449974;24779492;10279683;24779465;24779466;6030826;15120177;24779494	-	PCae(18:1)	10279683	qppos	59062.463	5.927	4	4
PCae(18:2)@16.46-qppos	PCae(18:2)	FALSE	FALSE	16.462	1	PCae(18:2)	Lipids	C26H50NO7P	519.332	HMDB10386	-	11005824;24779467;11988421	-	PCae(18:2)	11988421	qppos	15000	9.639	4	4
PCae(18:3)@17.05-qppos	PCae(18:3)	FALSE	FALSE	17.05	1	PCae(18:3)	Lipids	C26H48NO7P	517.317	HMDB10387;HMDB10388	-	52924045;24779469	-	PCae(18:3)	24779469	qppos	15000	11.367	4	4
PCae(20:1)@19.35-qppos	PCae(20:1)	FALSE	FALSE	19.354	1	PCae(20:1)	Lipids	C28H56NO7P	549.379	HMDB10391	-	52924051	-	PCae(20:1)	52924051	qppos	28988.902	3.685	0	4
PCae(20:2)@18.07-qppos	PCae(20:2)	FALSE	FALSE	18.072	1	PCae(20:2)	Lipids	C28H54NO7P	547.364	HMDB10392	-	52924053	-	PCae(20:2)	52924053	qppos	15000	3.896	0	4
PCae(20:3)@17.09-qppos	PCae(20:3)	FALSE	FALSE	17.087	1	PCae(20:3)	Lipids	C28H52NO7P	545.348	HMDB10394;HMDB10393	-	53480467;52924055	-	PCae(20:3)	52924055	qppos	15000	12.771	4	4
PCae(20:4)@16.50-qppos	PCae(20:4)	FALSE	FALSE	16.505	1	PCae(20:4)	Lipids	C28H50NO7P	543.332	HMDB10395;HMDB10396	-	24779476;53480469;16035471	-	PCae(20:4)	16035471	qppos	29358.381	6.161	4	4
PCae(20:5)@15.83-qppos	PCae(20:5)	FALSE	FALSE	15.828	1	PCae(20:5)	Lipids	C28H48NO7P	541.317	HMDB10397	-	11757087	-	PCae(20:5)	11757087	qppos	15000	25.601	0	4
PCae(22:3)@18.64-qppos	PCae(22:3)	FALSE	FALSE	18.637	1	PCae(22:3)	-	-	-	-	-	-	-	-	-	qppos	15000	13.905	0	4
PCae(22:4)@17.74-qppos	PCae(22:4)	FALSE	FALSE	17.738	1	PCae(22:4)	Lipids	C30H54NO7P	571.364	HMDB10401	-	52924039	-	PCae(22:4)	52924039	qppos	16317.41	4.681	4	4
PCae(22:5)@17.02-qppos	PCae(22:5)	FALSE	FALSE	17.023	1	PCae(22:5)	Lipids	C30H52NO7P	569.348	HMDB10402;HMDB10403	-	53480473;53480475	-	PCae(22:5)	53480473	qppos	22238.746	12.961	4	4
PCae(22:6)@16.59-qppos	PCae(22:6)	FALSE	FALSE	16.587	1	PCae(22:6)	Lipids	C30H50NO7P	567.332	HMDB10404	-	10415542	-	PCae(22:6)	10415542	qppos	18432.535	6.44	4	4
Pentadecanoic acid@20.33-qpneg	Pentadecanoic acid	FALSE	FALSE	20.326	1	Pentadecanoic_acid	Fatty Acyls	C15H30O2	242.225	HMDB00826	C16537	13849	chebiId:42504	Pentadecanoic acid	13849	qpneg	1935074.098	4.46	0	4
Pentadecenoic acid@19.34-qpneg	Pentadecenoic acid	FALSE	FALSE	19.341	1	Pentadecenoic_acid	Fatty Acyls	C15H28O2	240.209	HMDB29765	-	6365140	-	Pentadecenoic acid	6365140	qpneg	176856.128	5.426	4	4
Phenylalanine@1.93-qppos	Phenylalanine	FALSE	FALSE	1.925	1	Phenylalanine	Amino acids	C9H11NO2	165.079	HMDB00159	C00079	6140;994;57397115	chebiId:17295	Phenylalanine	57397115	qppos	264327.67	4.734	4	4
Phosphocreatine@1.19-qppos	Phosphocreatine	FALSE	FALSE	1.187	1	Phosphocreatine	Amino acids	C4H10N3O5P	211.036	HMDB01511	C02305	587;9548602	chebiId:17287	Phosphocreatine	587	qppos	Inf	20.066	0	4
Phosphoric acid@9.14-gc	Phosphoric acid	FALSE	FALSE	9.136	1	Phosphoric_acid	Unclassified	H3O4P	97.977	HMDB01429;HMDB02142	C00009	1004	chebiId:18367;chebiId:26078	Phosphoric acid	1004	gc	2415234	1.795	1	4
Proline@1.06-qppos	Proline	FALSE	FALSE	1.061	1	Proline	Amino acids	C5H9NO2	115.063	HMDB03411;HMDB00162	C00763;C00148	8988;145742;25246272;614	chebiId:16313;chebiId:17203	Proline	25246272	qppos	236485.608	24.259	0	4
Proline betaine@1.19-qppos	Proline betaine	FALSE	FALSE	1.188	1	Proline_betaine	Amino acids	C7H13NO2	143.095	HMDB04827	C10172	115244	chebiId:35280	Proline betaine	115244	qppos	15000	23.334	4	4
Putrescine@14.77-gc	Putrescine	FALSE	FALSE	14.771	1	Putrescine	Unclassified	C4H12N2	88.1	HMDB01414	C00134	1045	chebiId:17148	Putrescine	1045	gc	5614	14.496	1	4
Pyruvic acid;Oxaloacetic acid@6.21-gc	Pyruvic acid;Oxaloacetic acid	FALSE	FALSE	6.209	1	Pyruvic acid__Oxaloacetic acid	Organic acids	C4H4O5;C3H4O3	110.011	HMDB00223;HMDB00243	C00036;C00022	970;1060	chebiId:30744;chebiId:32816	Oxaloacetic acid;Pyruvic acid	970;1060	gc	1782	3.606	4	4
Raffinose@31.17-gc	Raffinose	FALSE	FALSE	31.171	1	Raffinose	Carbohydrates	C18H32O16	504.169	HMDB03213	C00492	10542;219993;439242	chebiId:16634	Raffinose	219993	gc	100	4.211	4	4
Ribitol@14.74-gc	Ribitol	FALSE	FALSE	14.741	1	Ribitol	Carbohydrates	C5H12O5	152.068	HMDB00508	C00474	827	chebiId:15963	Ribitol	827	gc	10483	2.539	4	4
Riboflavin@7.95-qppos	Riboflavin	FALSE	FALSE	7.947	1	Riboflavin	Unclassified	C17H20N4O6	376.138	HMDB00244	C00255	493570;1072	chebiId:17015	Riboflavin	1072	qppos	Inf	4.118	0	4
Ribose-5-phosphate@19.96-gc	Ribose-5-phosphate	FALSE	FALSE	19.965	1	Ribose-5-phosphate	Carbohydrates	C5H11O8P	230.019	HMDB01548	C00117	439167	chebiId:17797;chebiId:52742	Ribose-5-phosphate	439167	gc	153	5.895	4	4
Ribose;Ribulose@14.27-gc	Ribose;Ribulose	FALSE	FALSE	14.268	1	Ribose__Ribulose	Carbohydrates	C5H10O5	150.053	HMDB00283;HMDB00621;HMDB03371	C00121;C00309;C00508	5779;993;79021;439204;439203	chebiId:47013;chebiId:17173;chebiId:16880	Ribose;Ribulose	993;79021	gc	305	5.292	4	4
Sebacic acid@11.10-qpneg	Sebacic acid	FALSE	FALSE	11.097	1	Sebacic_acid	Fatty Acyls	C10H18O4	202.121	HMDB00792	C08277	5192	chebiId:41865	Sebacic acid	5192	qpneg	792697.078	8.05	0	4
Serine@10.28-gc	Serine	FALSE	FALSE	10.278	1	Serine	Amino acids	C3H7NO3	105.043	HMDB00187;HMDB03406	C00065;C00740	5951;617;6857552;71077	chebiId:17115	Serine	617	gc	766	5.423	4	4
Shikimic acid@15.14-gc	Shikimic acid	FALSE	FALSE	15.143	1	Shikimic_acid	Unclassified	C7H10O5	174.053	HMDB03070	C00493	8742;1094	chebiId:16119	Shikimic acid	1094	gc	709	5.244	4	4
Stearic acid@22.59-qpneg	Stearic acid	FALSE	FALSE	22.592	1	Stearic_acid	Fatty Acyls	C18H36O2	284.272	HMDB00827	C01530	5281	chebiId:25629;chebiId:28842	Stearic acid	5281	qpneg	120140600.348	7.516	0	4
Stearidonic acid@19.23-qpneg	Stearidonic acid	FALSE	FALSE	19.225	1	Stearidonic_acid	Fatty Acyls	C18H28O2	276.209	HMDB06547	C16300	5312508	chebiId:32389	Stearidonic acid	5312508	qpneg	23799.086	9.188	0	4
Sucrose@26.81-gc	Sucrose	FALSE	FALSE	26.807	1	Sucrose	Carbohydrates	C12H22O11	342.116	HMDB00258	C00089	5988;1115	chebiId:17992	Sucrose	1115	gc	326146	0.799	4	4
Taurine@0.98-qppos	Taurine	FALSE	FALSE	0.977	1	Taurine	Organic acids	C2H7NO3S	125.015	HMDB00251	C00245	1123;4068592	chebiId:15891	Taurine	1123	qppos	83464.634	6.298	3	4
Tetracosenoic acid@25.33-qpneg	Tetracosenoic acid	FALSE	FALSE	25.332	1	Tetracosenoic_acid	Fatty Acyls	C24H46O2	366.35	HMDB02368	C08323	5281120	chebiId:44247	Tetracosenoic acid	5281120	qpneg	29434.642	4.243	4	4
Tetradecanedioic acid@15.07-qpneg	Tetradecanedioic acid	FALSE	FALSE	15.075	1	Tetradecanedioic_acid	Fatty Acyls	C14H26O4	258.183	HMDB00872	-	13185	-	Tetradecanedioic acid	13185	qpneg	266128.349	5.773	0	4
Thymine@4.69-qppos	Thymine	FALSE	FALSE	4.688	1	Thymine	Bases	C5H6N2O2	126.043	HMDB00262	C00178	1135	chebiId:17821	Thymine	1135	qppos	15000	7.772	0	2
TMP@1.05-lc	TMP	FALSE	FALSE	1.051	1	TMP	-	-	-	-	-	-	-	-	-	lc	15547	1.428	4	4
Trigonelline@1.15-qppos	Trigonelline	FALSE	FALSE	1.147	1	Trigonelline	Unclassified	C7H7NO2	137.048	HMDB00875	C01004	5570	chebiId:18123	Trigonelline	5570	qppos	85299.917	23.059	0	4
Trimethyl-lysine@0.91-qppos	Trimethyl-lysine	FALSE	FALSE	0.909	1	Trimethyl-lysine	Amino acids	C9H20N2O2	188.152	HMDB01325	C03793	440120	chebiId:17311	Trimethyl-lysine	440120	qppos	Inf	19.195	0	4
Tryptophan@3.12-qppos	Tryptophan	FALSE	FALSE	3.124	1	Tryptophan	Indoles	C11H12N2O2	204.09	HMDB00929;HMDB30396	C00078;C00806	6305;1148;9060;4099458	chebiId:16828;chebiId:27897	Tryptophan	1148	qppos	43466.271	11.191	0	4
Tyrosine@1.44-qppos	Tyrosine	FALSE	FALSE	1.444	1	Tyrosine	Amino acids	C9H11NO3	181.074	HMDB00158	C00082	6057;1153;4300518	chebiId:17895	Tyrosine	1153	qppos	426809.621	6.092	4	4
UDP-glucose@1.74-lc	UDP-glucose	FALSE	FALSE	1.738	1	UDP-glucose	Nucleotides	C15H24N2O17P2	566.055	HMDB00286	C00029	53477679;8629	chebiId:18066;chebiId:46229	UDP-glucose	53477679	lc	100	17.008	4	4
UMP@1.67-qppos	UMP	FALSE	FALSE	1.669	1	UMP	Nucleotides	C9H13N2O9P	324.036	HMDB00288	C00105	6030;1172	chebiId:16695	UMP	1172	qppos	Inf	11.497	0	4
Undecanedioic acid@12.20-qpneg	Undecanedioic acid	FALSE	FALSE	12.204	1	Undecanedioic_acid	Fatty Acyls	C11H20O4	216.136	HMDB00888	-	15816	-	Undecanedioic acid	15816	qpneg	904614.751	5.455	0	4
Undecanoic acid@16.67-qpneg	Undecanoic acid	FALSE	FALSE	16.667	1	Undecanoic_acid	-	-	-	-	-	-	-	-	-	qpneg	152617.855	3.557	0	4
Uridine@1.73-qpneg	Uridine	FALSE	FALSE	1.726	1	Uridine	Nucleosides	C9H12N2O6	244.07	HMDB00296	C00299	6029;1177	chebiId:16704	Uridine	1177	qpneg	22004.716	4.406	4	4
Valine@8.33-gc	Valine	FALSE	FALSE	8.334	1	Valine	Amino acids	C5H11NO2	117.079	HMDB00883	C00183	6287;1182;5237032	chebiId:16414	Valine	1182	gc	517	12.41	1	4
Xanthosine@26.94-gc	Xanthosine	FALSE	FALSE	26.937	1	Xanthosine	Nucleosides	C10H12N4O6	284.076	HMDB00299	C01762	64959	chebiId:18107	Xanthosine	64959	gc	100	2.175	4	4
Xylitol@14.74-gc	Xylitol	FALSE	FALSE	14.738	1	Xylitol	Carbohydrates	C5H12O5	152.068	HMDB02917	C00379	6912	chebiId:17151	Xylitol	6912	gc	2309	3.297	4	4

## Sheet: Area
Sample Type	Donor	Sample ID	1-3-Dicyclohexylthiourea@15.60-qppos	12(S)-HHTrE@16.19-qpneg	2-hydroxyglutaric acid@1.33-qpneg	2-oxoglutaric acid@12.95-gc	3-hydroxyglutaric acid@1.32-qpneg	3-methylhistidine@0.93-qppos	4-hydroxyhippuric acid@6.98-qpneg	9-cis 13-cis-methyl-retinoate@19.09-qpneg	Acetyl-CoA@4.02-lc	Acetylcarnitine@1.13-qppos	Adenosine@0.86-lc	Allantoin@0.78-qpneg	Alpha-tocopherol@29.44-gc	Arabitol@14.75-gc	Arachidic acid@23.99-qpneg	Arachidonic acid@20.44-qpneg	Arginine@0.89-qppos	ATP@4.03-lc	Azelaic acid@9.88-qpneg	Behenic acid@25.26-qpneg	Betaine;Valine@1.07-qppos	Capric acid@15.95-qpneg	Caproic acid@10.20-qpneg	Carnitine@0.95-qppos	Carnitine C10:0@12.01-qppos	Carnitine C12:1@10.28-qppos	Carnitine C14:0@15.66-qppos	Carnitine C16:0@17.42-qppos	Carnitine C18:0@19.34-qppos	Carnitine C3:0@1.44-qppos	Carnitine C4:0@2.31-qppos	Carnitine C6:0@7.22-qppos	Carnosine@0.91-qppos	Cholesterol@29.44-gc	Choline phosphate@1.00-qppos	CoA@4.01-lc	Creatine@12.73-gc	Desaminotyrosine@11.34-qpneg	Docosadienoic acid@23.16-qpneg	Docosahexaenoic acid@20.41-qpneg	Docosapentaenoic acid@20.83-qpneg	Docosatetraenoic acid@21.54-qpneg	Docosatrienoic acid@22.37-qpneg	Docosenoic acid@24.13-qpneg	Dodecanedioic acid@13.23-qpneg	Dodecenedioic acid@12.64-qpneg	Dodecenoic acid@13.25-qpneg
		BlM_pre	528401.417	16163.859	NA	105	NA	40219.803	3612.193	1432525.722	729	NA	7	161835.436	33	4433	30869977.138	5137091.236	6671478.274	2548	62173443.313	6758341.229	5458485.775	27895665.098	NA	1150873.353	NA	1356007.877	159274.873	NA	NA	8662.973	8760.207	14134.28	NA	5171	252060.02	661	1005	8617329.408	135196.008	52947.76	13834.672	20331.342	48995.559	625518.086	NA	806594.54	190430.78
		BlM_post	503572.173	NA	613096.185	440	613096.185	25313.776	3188.837	1583478.633	5	NA	7	284154.993	138	3255	31230433.178	3083142.867	7151489.296	3	68691092.355	7025899.627	6221663.72	6265527.824	NA	1665826.595	NA	1486751.969	170505.75	12242.78	13451.451	NA	NA	7645.53	NA	8021	368390.62	4	37	9265890.907	NA	260400.982	299432.082	218401.22	42731.208	507177.731	3913340.778	680414.401	138173.601
		QC_5a	512299.818	282155.3	4160915.211	NA	4158189.203	NA	15592.042	1469370.313	80	11451167.457	1164	386405.19	NA	NA	35175373.281	37527028.791	59753278.873	1545	65039994.476	8563160.541	48430354.552	28340628.062	1058434.924	11235276.783	28951.302	1437990.427	1825521.226	6879845.671	818638.092	1721728.472	115288.216	58443.501	359027.541	NA	189502770.603	1136	NA	8538359.597	1952697.948	12716684.963	13667620.652	8938268.426	2839295.011	5014548.955	3642781.265	915236.16	217199.179
		QC_6a	NA	NA	NA	1829	NA	NA	NA	NA	NA	NA	NA	NA	2107	1010825	NA	NA	NA	NA	NA	NA	NA	NA	NA	NA	NA	NA	NA	NA	NA	NA	NA	NA	NA	2293563	NA	NA	3083	NA	NA	NA	NA	NA	NA	NA	NA	NA	NA
		QC_5b	615509.83	281984.73	5238191.261	NA	5238191.261	26259.357	22540.077	1313256.817	166	10545878.763	1338	432054.179	NA	NA	28903616.541	35983306.98	60678311.854	259	62913760.383	7380782.035	50369227.128	27995201.613	NA	7791663.361	17767.906	1432966.544	1782735.412	6725026.144	851079.233	1652365.09	111030.475	37021.581	519150.779	NA	179834432.113	36	NA	8810446.425	1687700.229	12128796.649	13438021.767	8291293.73	2617841.241	4565265.252	3616757.195	881003.902	NA
		QC_6b	NA	NA	NA	1381	NA	NA	NA	NA	NA	NA	NA	NA	2051	869852	NA	NA	NA	NA	NA	NA	NA	NA	NA	NA	NA	NA	NA	NA	NA	NA	NA	NA	NA	2098787	NA	NA	2077	NA	NA	NA	NA	NA	NA	NA	NA	NA	NA
		QC_5c	696763.996	317787.529	3511491.774	NA	3511491.774	NA	22870.326	1501625.683	18	11177490.396	1996	373000.884	NA	NA	32927009.677	40264507.239	67517765.553	1401	66202604.698	7702710.714	42376900.768	31439230.891	1177985.302	9644562.9	32436.466	1537474.176	1995955.616	7341896.933	890162.227	1895909.736	175982.918	52973.125	586457.985	NA	202975984.275	59	NA	9566197.263	1582743.91	13393978.024	14181770.162	9045616.872	3025579.085	4881586.512	4137788.23	893424.104	208997.645
		QC_6c	NA	NA	NA	1966	NA	NA	NA	NA	NA	NA	NA	NA	2157	894519	NA	NA	NA	NA	NA	NA	NA	NA	NA	NA	NA	NA	NA	NA	NA	NA	NA	NA	NA	2125330	NA	NA	1681	NA	NA	NA	NA	NA	NA	NA	NA	NA	NA
		QC_5d	534874.009	304778.964	2567929.153	NA	2953640.038	29572.222	10337.325	1559204.218	204	10917367.635	1823	432367.258	NA	NA	39086050.867	37374820.567	66298010.526	322	784430.39	9085439.56	33833199.645	18724159.902	1298306.979	11784576.81	7175.772	1484933.009	1585641.966	6552385.836	923496.363	1831389.316	142661.884	60075.871	478519.229	NA	178386487.769	22	NA	10060410.375	1769605.315	12578698.384	13723383.102	8545135.41	2847157.134	4821202.441	4004883.133	989679.012	178076.261
		QC_6d	NA	NA	NA	2046	NA	NA	NA	NA	NA	NA	NA	NA	1836	878643	NA	NA	NA	NA	NA	NA	NA	NA	NA	NA	NA	NA	NA	NA	NA	NA	NA	NA	NA	2202025	NA	NA	1838	NA	NA	NA	NA	NA	NA	NA	NA	NA	NA
naMDM	Donor 47	macro-47-mito-M1_28	610146.069	79552.905	NA	2587	NA	65011.086	13665.258	1421891.73	701	8097102.551	3938	780870.247	2392	845312	37351521.349	53694092.293	119005767.501	405	64269276.53	9335833.874	48419861.773	43903714.659	1384260.682	9134047.54	NA	1353367.937	219036.712	31174.253	65328.466	3603161.595	163226.061	23613.288	1569156.777	2840844	203695513.195	808	1405	8977720.186	2909602.328	23704439.907	26766358.926	16583653.154	6096119.854	6383877.89	NA	885129.598	121653.909
aMDM	Donor 47	act-macro-47-mito-M2_29	516777.245	216127.637	NA	1591	NA	104681.891	6130.947	1503518.659	73	2872595.707	1416	2071146.196	2015	799097	48455354.031	187187137.41	95261726.931	109	63052094.771	12366664.652	47082162.478	47878525.494	1534901.961	3304036.071	6566.871	1391082.059	180375.802	542641.361	NA	2681617.304	10316.138	9711	676575.278	2145287	84499671.962	342	996	8965023.912	8767675.546	87264713.008	105503740.624	61203115.52	16299512.274	22364257.182	3306867.1	655380.313	169279.149
aMDM LCC-12 (10 µM)	Donor 47	act-macro-trt-LCC-47-mito-M3_30	602563.777	21736.739	NA	700	5716643.016	11076.951	NA	1462693.435	36	8722442.769	1212	124738.825	787	741286	31512241.995	16044955.81	10074320.119	2011	61159189.558	7779208.781	17385008.526	38979992.777	1252298.961	3993624.931	11463.578	1437119.721	2057243.722	8417098.15	1204111.2	91963.361	48104.176	18011.959	NA	926904	99463572.679	203	3307	8705033.685	NA	5606340.871	6499023.159	3290778.007	955101.93	2373267.439	NA	922869.899	178013.903
naMDM	Donor 45	macro-45-mito-M4_31	571766.98	12486.088	2112961.68	2187	NA	71290.214	19937.501	1382964.967	797	13654294.225	3050	926168.911	1431	1001190	60773434.281	35523804.075	91848897.314	602	64990466.604	13338704.823	54947700.563	46692793.549	1593153.299	11466614.246	5415.267	1402997.336	170559.692	53030.017	NA	2964800.745	91763.694	18198.825	1486806.949	1773325	296791741.643	1836	1181	9062608.167	2889677.459	11952608.11	13320033.876	8651431.923	4313839.191	5581494.524	3590864.963	922367.538	149690.558
aMDM	Donor 45	act-macro-45-mito-M5_32	610807.53	301639.112	440456.956	1009	1297824.182	NA	17017.451	1417203.221	260	3655573.913	2194	400988.25	1266	891818	35322798.699	37054882.374	32563747.365	191	67054850.233	8723304.03	73324019.566	35188230.15	1844132.149	3786907.332	4266.436	1464868.381	204591.709	84204.558	29692.59	1287762.318	NA	15831.369	166434.976	1223112	116341353.159	1025	1056	9121044.652	2435790.462	10633713.638	15267945.103	10166037.366	4086861.278	5560218.018	4113419.924	846869.006	154941.365
aMDM LCC-12 (10 µM)	Donor 45	act-macro-trt-LCC-45-mito-M6_33	557579.661	243644.122	2711627	720	2711627	59629.725	16339.853	1495629.575	1158	22228679.551	1009	203889.378	1577	801303	41366888.472	41257697.064	18065092.701	492	62601232.408	9684852.887	30625079.834	48005781.526	1536478.205	9638897.09	343178.041	1393877.374	19667241.82	71436946	5852251.781	265567.249	510153.076	130498.297	17841.885	1449657	253601157.887	80	3838	9642187.882	2235921.271	12436081.211	14422703.951	9077677.548	3717549.244	8356839.384	4080929.328	822067.226	140579.736
naMDM	Donor 46	macro-46-mito-M7_34	548298.406	66475.465	13806307.874	1063	NA	NA	16886.21	1425374.374	847	2583342.518	2090	557030.881	1540	858841	32191689.554	35188944.063	63161159.96	1207	65904323.897	7660719.38	33356788.222	36924193.233	1631558.77	3947730.082	NA	1357899.501	200352.423	144068.834	8714.464	869703.513	10517.717	23692.462	118853.995	1705113	129783915.111	335	635	8576611.113	2938252.819	11247682.258	12444301.198	10000445.266	4805777.923	5464877.732	3673496.433	852033.658	213273.144
aMDM	Donor 46	act-macro-46-mito-M8_35	490383.241	156407.423	6924410.025	754	6940778.138	NA	33840.328	1357664.469	42	395513.273	1036	516771.106	1276	782790	30795551.507	45725163.041	30562963.409	729	66883363.281	7472548.011	31284214.477	49123178.61	1515057.301	2578920.054	NA	1347614.446	162919.756	107909.738	34153.201	479649.587	NA	11629.039	88969.042	1363674	66663093.111	56	733	8842379.17	2785665.1	14601027.426	17096054.23	12395374.821	4819739.003	6489014.849	3957572.367	1050963.52	195932.65
aMDM LCC-12 (10 µM)	Donor 46	act-macro-trt-LCC-46-mito-M9_36	559506.129	293483.402	3528451.519	467	3528451.519	16148.993	17122.078	1357283.213	312	31097113.282	547	156524.194	1767	873456	36282229.302	42490251.858	27110557.881	526	66415450.225	9018015.543	20284437.721	48216041.082	1514664.011	12373488.172	97414.023	1292697.935	4768940.645	26826920.965	3349834.577	573227.877	415456.987	52769.198	24888.981	1820534	231682078.845	19	2043	8488956.18	1553130.947	12747688.594	14779286.396	10065548.719	2945824.581	7625745.348	3819107.858	651650.705	237381.487
naMDM	Donor 48	macro-48-mito-M10_37	569482.422	98543.125	5276251.853	2450	5276251.853	95301.626	13397.432	1294351.445	145	11582539.403	6579	871657.377	2557	935361	29517615.086	51747624.353	140910219.205	193	67958536.757	7988496.332	63889848.17	46874340.207	1599481.432	23325577.591	NA	1285915.168	207359.713	165832.514	11805.687	6441028.884	196633.753	58529.537	1505431.835	2949475	216473528.518	271	1569	8998500.775	4682574.247	16350821.257	17652337.472	11735849.62	5470386.003	8868585.971	4000686.257	812059.062	159493.514
aMDM	Donor 48	act-macro-48-mito-M11_38	610900.837	304909.977	5692051.522	1587	NA	NA	NA	1415372.376	210	6447775.42	2444	596610.047	2386	875077	33827777.796	59768124.956	75647020.063	48	66353090.718	8014536.757	82655927.724	39034600.099	1594550.772	9411326.366	NA	1397108.249	397479.261	552810.8	40097.858	2378856.782	26553.259	25495.023	341309.929	2701945	74906722.717	694	1634	9236433.411	3489667.342	17599063.383	23274197.848	14359414.723	5555120.327	8149577.956	3875952.613	558213.996	144879.687
aMDM LCC-12 (10 µM)	Donor 48	act-macro-trt-LCC-48-mito-M12_39	520002.476	254680.838	924738.196	478	3419286.228	NA	NA	1436755.539	52	22050779.82	1344	98130.749	1570	796363	33374025.135	34133900.102	24419716.247	83	61581950.28	7982016.052	23691711.122	41752504.39	1324245.061	8265980.032	102174.113	1342153.679	4579438.767	21134480.528	3562970.991	370260.991	345943.035	43539.297	NA	1542373	121153434.465	294	2250	8771170.965	1869268.19	10520283.603	11796754.681	7113827.361	2318356.831	6853225.006	3762033.149	793200.011	142808.677
naMDM	Donor 49	macro-49-mito-M13_40	631637.217	294176.893	4807082.497	2132	4807082.497	39149.583	13040.657	1390526.448	990	9864326.044	2522	1379093.195	1892	991424	32914765.92	79608732.799	107128543.011	610	66576109.874	8181813.295	44448118.742	43472098.016	1581713.932	14333834.103	NA	1380832.746	170799.859	138082.519	9703.867	4021115.114	121863.049	32211.351	817790.502	2394633	431753991.315	791	871	9036351.46	3549144.403	25741193.709	24342539.434	14520643.129	4589971.527	7546988.301	4057974.717	1027462.296	172711.459
aMDM	Donor 49	act-macro-49-mito-M14_41	558181.188	522480.113	21016547.283	1906	NA	44076.758	NA	1450737.596	999	3050317.925	508	515933.791	2197	948072	29246576.411	94687522.86	106310125.118	1523	64916279.801	7948449.133	49030092.072	40749588.503	1175091.784	5143134.5	NA	1414378.538	164940.568	69235.445	21666.95	1990812.554	47825.462	17613.564	841108.432	2921654	152298508.695	1058	1993	9282275.305	2397748.468	28499516.98	29304427.898	18002144.871	4168402.243	5788456.989	3604774.804	914519.208	206965.768
aMDM LCC-12 (10 µM)	Donor 49	act-macro-trt-LCC-49-mito-M15_42	590932.4	65813.758	6418727.497	725	6418727.497	NA	NA	1537062.894	23	7476689.207	466	147126.965	1625	862481	41827993.312	32149901.974	16628468.476	197	835268.002	10392285.02	15921257.234	32597268.585	NA	3347530.734	NA	1308375.688	4781803.217	18234297.885	2567147.463	135960.761	55483.114	36012.344	13830.594	2094346	53642085.278	56	2564	8669866.729	1483152.234	9825724.952	8497523.336	5679490.567	2116680.115	4808600.564	3266493.156	1150659.46	200916.199
naMDM	Donor 51	macro-51-mito-M16_43	575843.597	175888.485	4341921.601	1492	4293437.257	59002.992	9398.026	1345866.687	73	6195127.604	3891	775658.127	2107	842899	37211705.205	54194947.917	105115276.299	646	63198011.017	9394590.373	50931306.243	45056517.983	1522772.357	12131543.775	NA	1377605.35	190536.528	198002.2	NA	3065634.51	89347.89	29349.033	982044.779	2537247	154790061.1	20	761	8707402.63	2813652.505	20512203.192	22630572.831	13891513.675	4960146.073	5774913.098	3839199.215	755603.159	194268.355
aMDM	Donor 51	act-macro-51-mito-M17_44	628572.341	1187584.619	1055638.759	1360	4236148.979	62554.489	6852.016	1632989.133	1153	4718661.193	3363	882605.126	2302	594516	41426634.514	123376120.837	130793655.298	75	67510860.487	11288252.02	69696261.139	38689875.518	1699372.274	7963563.02	3980.173	1346483.066	151721.014	293289.467	35468.104	4272211.471	42686.731	38003.991	1111368.452	2791740	140347284.878	420	1438	8821189.362	4044396.328	43811634.324	59342950.843	35275383.428	8553240.031	9373734.689	3763757.885	826659.053	199251.07
aMDM LCC-12 (10 µM)	Donor 51	act-macro-trt-LCC-51-mito-M18_45	586359.236	191403.96	1871449.422	383	3375907.356	NA	11862.773	1475420.889	8	12219264.068	555	77631.637	755	736762	33946513.825	37670110.574	19820476.572	160	67407836.482	8489345.018	17242823.92	45146243.008	1451507.398	7752729.64	10882.402	1406334.021	763857.484	8196491.384	2862953.154	275118.419	118233.982	38141.89	NA	824156	118021004.632	31	862	9208569.596	928295.677	12170791.178	13491725.986	6519449.919	1897549.32	3509458.091	4124129.521	1083830.594	88304.338
naMDM	Donor 53	macro-53-mito-M19_46	589729.974	NA	5550766.168	1205	5550766.168	NA	20529.732	1619905.768	4	2234556.305	924	379067.699	744	650178	35145936.538	37717476.267	17638256.836	39	69477996.94	8692209.031	23031911.316	54481995.876	1439906.177	10031327.15	5817.948	1511852.071	201618.952	52327.966	NA	3031491.147	11519.818	26399.03	91383.026	945163	245681407.313	153	751	9690824.15	1254188.902	12912944.872	9604736.276	5301589.712	1675217.802	2519126.842	4071962.786	1127650.807	192671.69
aMDM	Donor 53	act-macro-53-mito-M20_47	591017.003	448040.958	7707147.674	1247	7707147.674	NA	NA	1476828.063	74	3226728.642	335	561703.138	1177	759099	37782234.716	95317590.609	14784598.713	306	65001789.438	9385459.429	63777529.261	46235966.861	1804593.363	6508616.269	5529.082	1480659.401	125635.174	76248.141	25942.165	1607286.487	10252.397	8095.287	27350.239	1322764	191844598.84	215	848	8515931.02	1624197.263	31850682.299	30264537.683	14411245.619	3034897.282	5086197.927	3850723.199	897596.293	220014.368
aMDM LCC-12 (10 µM)	Donor 53	act-macro-trt-LCC-53-mito-M21_48	591151.495	397375.284	3890669.462	792	3890669.462	27886.509	6276.804	1512945.754	21	18876316.388	453	186064.939	1490	816374	39749724.131	47704758.978	19318587.59	60	72999378.278	9775615.175	18111870.915	47937724.214	1440008.218	8109656.914	269591.735	1505935.105	11429027.768	59162002.619	4442058.645	439023.525	562743.157	155656.927	21762.28	1447293	269046492.025	238	2164	9813702.4	1617541.229	19894383.952	14938757.377	7586984.402	2181282.326	5433429.276	4308844.248	818546.204	121499.249
naMDM	Donor 54	macro-54-mito-M22_49	566001.184	105299.298	6656294.07	702	6656294.07	NA	14652.183	1567937.281	115	2619065.896	1353	399440.959	1090	746125	32916744.381	33215293.318	32000081.795	198	72997301.797	8390830.933	23029811.361	45593248.288	1700243.111	6584429.791	4678.23	1517498.539	139398.165	99940.88	23354.217	1069861.247	10645.127	12211.084	49850.529	994192	211360247.927	480	519	10092598.443	1135771.574	14322550.499	11773424.412	5155505.741	1801713.412	3792408.147	3850805.695	844663.592	131847.009
aMDM	Donor 54	act-macro-54-mito-M23_50	603736.802	197747.414	4770137.134	643	4770137.134	NA	8666.595	1540112.525	320	2369522.573	1478	304783.322	953	805004	35459756.034	48552463.866	15606121.219	114	64008898.531	8550257.79	36516363.158	45156557.9	1627564.286	3930965.932	NA	1380841.187	181416.437	66886.536	NA	550669.283	NA	39311.192	NA	1078115	144820705.373	621	1096	9432536.226	1008042.748	19084318.196	18521190.282	7816443.256	1652411.981	3310793.652	3887938.018	968996.084	226333.493
aMDM LCC-12 (10 µM)	Donor 54	act-macro-trt-LCC-54-mito-M24_51	620603.993	173310.171	4405628.996	791	4405628.996	NA	5065.585	1437082.545	37	23337597.173	1062	171688.177	1015	745312	35347415.598	38338492.477	26844524.039	118	64695173.555	8557380.2	34811336.777	5935421.555	NA	10259587.941	77981.03	1511127.479	3486064.412	21675087.504	5292311.272	267260.366	239778.693	83450.332	21087.792	1227477	269090216.465	55	1270	9410505.025	1135451.423	17725809.149	14337066.728	6767984.316	1879825.919	3541089.329	3748035.723	885460.674	NA
naMDM	Donor 55	macro-55-mito-M25_52	610557.621	95604.944	4781184.322	1690	4781184.322	31180.06	11135.768	1630903.477	272	3866983.539	2532	576281.979	2065	533024	35347871.473	42589151.484	99975367.218	16	66647069.151	8698087.866	44164036.358	11080157.684	NA	12864557.391	NA	1562246.169	191656.671	33321.584	NA	1883761.713	11218.984	45939.819	645398.8	2474428	275890229.239	28	1050	9847667.056	3539279.552	14180794.678	16489802.131	10349834.04	4350676.113	8897370.18	NA	1048535.079	245867.524
aMDM	Donor 55	act-macro-55-mito-M26_53	627634.077	258246.451	508763.293	1727	3135451.553	60131.626	6501.802	1531229.698	550	1745861.413	2480	509216.428	2061	806519	39221375.289	59002146.511	113544373.771	16	655487.39	9104144.478	76719293.304	13973991.055	1108942.597	4457217.027	4669.102	1436119.845	108648.879	16783.958	44431.008	1237984.186	32046.639	11333.119	569325.115	2452080	130572088.422	133	1524	9152474.767	2999492.111	18751925.295	25263856	16673171.531	4961772.777	8033484.128	3971530.665	747829.888	115875.97
aMDM LCC-12 (10 µM)	Donor 55	act-macro-trt-LCC-55-mito-M27_54	515820.257	244749.102	2129786.245	623	2129786.245	13209.597	16002.722	1521460.04	3	17471263.617	1149	87928.032	986	554867	37684900.582	43184467.745	25039488.282	139	61395199.712	9455475.544	19430167.826	25559018.704	1081985.964	9304306.575	87987.687	1417250.17	1995250.671	14286570.178	2837610.42	450330.683	137259.975	73319.404	30731.582	1097523	129944965.661	13	1724	9826013.862	1915186.668	12922890.763	16068907.868	9495680.15	2537336.306	6741595.368	3923317.403	1078323.561	230625.901
		St_ATP_pre	NA	NA	NA	NA	NA	NA	NA	NA	92070	NA	59	NA	NA	NA	NA	NA	NA	1569506	NA	NA	NA	NA	NA	NA	NA	NA	NA	NA	NA	NA	NA	NA	NA	NA	NA	38861	NA	NA	NA	NA	NA	NA	NA	NA	NA	NA	NA
		St_AA_pre	NA	11344.348	56624722.674	12208	56596510.947	531481924.628	3087.174	1343531.175	NA	6131.529	NA	43820.105	46	3354	14982433.588	3457305.401	282917794.451	NA	54314886.652	1449119.046	82722548.835	10206065.212	NA	1049763.786	NA	1383023.169	11762.592	25912.852	NA	2800.726	NA	8866.965	94970290.311	3389	NA	NA	1050421	197636.972	NA	16442.906	NA	NA	NA	NA	NA	681832.38	257734.085
		St_ATP_post	NA	NA	NA	NA	NA	NA	NA	NA	104123	NA	13	NA	NA	NA	NA	NA	NA	1538882	NA	NA	NA	NA	NA	NA	NA	NA	NA	NA	NA	NA	NA	NA	NA	NA	NA	56310	NA	NA	NA	NA	NA	NA	NA	NA	NA	NA	NA
		St_AA_post	NA	NA	42027410.877	29222	41908940.204	595820158	9057.448	1506669.351	NA	4557.422	NA	70748.559	67	2134	30205019.087	5901348.036	307828598.168	NA	62741078.291	6728457.427	69441301.531	27077155.332	1331402.335	477800.984	NA	1418914.677	181246.446	6123.108	40770.792	NA	8204.234	16276.525	102414868.589	5881	33918.117	NA	817193	9444069.499	125222.82	438310.131	251289.878	144326.61	57093.954	609603.233	3655033.471	638656.471	134515.601
[truncated: 117 more columns]

## Sheet: Height
Sample Type	Donor	Sample ID	1-3-Dicyclohexylthiourea@15.60-qppos	12(S)-HHTrE@16.19-qpneg	2-hydroxyglutaric acid@1.33-qpneg	2-oxoglutaric acid@12.95-gc	3-hydroxyglutaric acid@1.32-qpneg	3-methylhistidine@0.93-qppos	4-hydroxyhippuric acid@6.98-qpneg	9-cis 13-cis-methyl-retinoate@19.09-qpneg	Acetyl-CoA@4.02-lc	Acetylcarnitine@1.13-qppos	Adenosine@0.86-lc	Allantoin@0.78-qpneg	Alpha-tocopherol@29.44-gc	Arabitol@14.75-gc	Arachidic acid@23.99-qpneg	Arachidonic acid@20.44-qpneg	Arginine@0.89-qppos	ATP@4.03-lc	Azelaic acid@9.88-qpneg	Behenic acid@25.26-qpneg	Betaine;Valine@1.07-qppos	Capric acid@15.95-qpneg	Caproic acid@10.20-qpneg	Carnitine@0.95-qppos	Carnitine C10:0@12.01-qppos	Carnitine C12:1@10.28-qppos	Carnitine C14:0@15.66-qppos	Carnitine C16:0@17.42-qppos	Carnitine C18:0@19.34-qppos	Carnitine C3:0@1.44-qppos	Carnitine C4:0@2.31-qppos	Carnitine C6:0@7.22-qppos	Carnosine@0.91-qppos	Cholesterol@29.44-gc	Choline phosphate@1.00-qppos	CoA@4.01-lc	Creatine@12.73-gc	Desaminotyrosine@11.34-qpneg	Docosadienoic acid@23.16-qpneg	Docosahexaenoic acid@20.41-qpneg	Docosapentaenoic acid@20.83-qpneg	Docosatetraenoic acid@21.54-qpneg	Docosatrienoic acid@22.37-qpneg	Docosenoic acid@24.13-qpneg	Dodecanedioic acid@13.23-qpneg	Dodecenedioic acid@12.64-qpneg	Dodecenoic acid@13.25-qpneg
		BlM_pre	82191.755	3221.059	NA	135	NA	8192.545	1377.046	197671.422	195	NA	1	24571.594	71	1799	3263751.205	386685.012	1104204.932	488	6887809.647	635327.841	501835.456	3956100.581	NA	169932.073	NA	207196.589	18953.465	NA	NA	3449.136	3438.091	4066.537	NA	3397	56202.715	166	487	687536.929	21263.05	19208.65	5650.32	8274.538	6988.174	59673.552	NA	69871.653	28402.663
		BlM_post	88960.71	NA	111957.973	196	111957.973	7622.117	1215.785	219475.174	1	NA	1	48459.024	120	1473	3370775.145	416485.541	1189313.086	1	7534711.766	693713.478	573031.363	2378979.818	NA	247914.697	NA	220063.2	15166.985	3795.01	4059.188	NA	NA	2693.87	NA	5518	75611.945	1	65	813647.244	NA	53723.795	60463.226	31511.748	6917.557	58575.923	592701.179	82053.975	22731.942
		QC_5a	85040.722	40567.75	460291.922	NA	460122.026	NA	3347.704	204585.682	23	1825158.822	322	72292.882	NA	NA	3510460.432	4832092.225	8940863.864	278	6558202.096	778976.163	5117088.012	4107193.969	56152.116	2570687.577	6049.699	216224.277	95392.838	292887.876	42899.75	370405.776	14895.524	11856.348	75008.258	NA	33896420	245	NA	734687.457	217056.641	2044100.567	2181628.174	1246004.938	240843.399	521803.38	589084.511	92061.978	31204.732
		QC_6a	NA	NA	NA	873	NA	NA	NA	NA	NA	NA	NA	NA	1558	512060	NA	NA	NA	NA	NA	NA	NA	NA	NA	NA	NA	NA	NA	NA	NA	NA	NA	NA	NA	1604085	NA	NA	1889	NA	NA	NA	NA	NA	NA	NA	NA	NA	NA
		QC_5b	101770.364	43985.236	628469.096	NA	628469.096	11002.747	3025.615	178838.836	51	1833392.184	388	79896.47	NA	NA	3100138.104	4717565.897	8332689.633	85	7239661.164	710182.764	4569777.183	4288538.169	NA	1730603.341	4530.585	221520.533	89225.572	309715.18	41350.331	402419.344	16841.591	6589.412	109277.922	NA	29792186.403	11	NA	735976.943	189472.44	1928937.545	2131622.011	1193259.813	234244.697	526577.418	575531.765	100090.977	NA
		QC_6b	NA	NA	NA	799	NA	NA	NA	NA	NA	NA	NA	NA	1563	446921	NA	NA	NA	NA	NA	NA	NA	NA	NA	NA	NA	NA	NA	NA	NA	NA	NA	NA	NA	1453104	NA	NA	1116	NA	NA	NA	NA	NA	NA	NA	NA	NA	NA
		QC_5c	103435.904	40507.298	411738.427	NA	411738.427	NA	3128.309	200289.639	5	1778876.911	554	82839.825	NA	NA	3612777.128	5308720.644	8859077.707	223	7525441.881	739563.469	4656974.214	4212694.332	58315.752	2216565.323	5355.528	209534.935	102277.958	343003.341	41310.594	409726.414	28062.371	9771.743	134908.172	NA	35513197.494	18	NA	795236.499	173045.586	2102988.148	2316857.96	1298811.2	297013.83	565533.108	641843.771	86856.342	30892.79
		QC_6c	NA	NA	NA	1055	NA	NA	NA	NA	NA	NA	NA	NA	1443	432710	NA	NA	NA	NA	NA	NA	NA	NA	NA	NA	NA	NA	NA	NA	NA	NA	NA	NA	NA	1486914	NA	NA	987	NA	NA	NA	NA	NA	NA	NA	NA	NA	NA
		QC_5d	80498.667	37202.223	424781.666	NA	644047.595	12394.209	3049.112	201135.891	61	1751789.422	465	85849.316	NA	NA	4039978.165	4888559.376	9143350.572	93	235780.417	808908.927	4960164.708	3400626.648	52363.673	2921280.587	2810.715	223666.97	81061.534	276765.325	38207.555	459868.517	26450.099	12081.691	117104.273	NA	31380748.394	7	NA	859983.633	192778.388	1991623.792	2153661.915	1197948.122	242253.939	519868.259	654887.06	92109.855	31164.543
		QC_6d	NA	NA	NA	1153	NA	NA	NA	NA	NA	NA	NA	NA	1432	428005	NA	NA	NA	NA	NA	NA	NA	NA	NA	NA	NA	NA	NA	NA	NA	NA	NA	NA	NA	1564699	NA	NA	1050	NA	NA	NA	NA	NA	NA	NA	NA	NA	NA
naMDM	Donor 47	macro-47-mito-M1_28	98406.559	7351.303	NA	1503	NA	27656.3	1831.428	197919.081	198	1271463.99	1094	142605.478	1712	430312	4013932.482	7113099.118	15962576.101	114	7356836.56	860433.516	5732487.407	6897706.914	102601.58	2077399.304	NA	204014.392	23605.293	6399.772	5471.03	801128.613	25728.725	6033.764	253499	2022019	35925014.101	223	953	781047.334	317404.302	3785389.82	4098757.402	2250675.769	555236.275	769570.27	NA	80440.796	22524.614
aMDM	Donor 47	act-macro-47-mito-M2_29	73676.8	38951.023	NA	1053	NA	17405.204	2384.502	201459.024	23	492201.537	418	327554.673	1492	406672	5153220.233	26447396.608	12216920.679	44	6694106.336	1222199.403	6106089.116	7387625.079	106651.831	832082.739	2584.878	224329.848	22374.046	37871.158	NA	589097.567	4277.543	3795.506	102594.031	1560007	15749123	90	572	765265.479	986886.979	13616927.816	16887981.862	8756615.022	1354988.188	2487024.977	529948.354	63178.077	34012.397
aMDM LCC-12 (10 µM)	Donor 47	act-macro-trt-LCC-47-mito-M3_30	93527.492	5705.387	NA	441	362360.411	4545.505	NA	175512.654	10	1595790.627	317	29551.028	762	379350	3111629.992	1744968.375	1730012.794	294	6077819.933	720923.54	1793562.188	5527941.11	61201.056	937813.867	2316.542	219029.69	105035.036	372458.533	51521.677	24311.466	11215.129	3647.694	NA	663530	20531789.789	60	1882	718816.997	NA	856359.762	1012330.727	510857.495	81155.011	284496.697	NA	92016.697	33384.112
naMDM	Donor 45	macro-45-mito-M4_31	87440.817	4956.834	289088.821	1349	NA	23826.608	2806.366	184316.274	219	2336766.837	833	174122.49	1270	488839	6802915.312	4846228.411	11941061.421	164	6831870.915	1264516.114	6532903.829	6600273.911	89984.271	2901540.931	2127.848	225353.603	23574.274	8939.548	NA	662028.951	13157.27	5512.333	372824.938	1229403	49436789.92	423	784	788946.611	331661.381	1945012.744	2157108.399	1115977.261	392878.626	608729.968	578339.994	92049.37	27139.926
aMDM	Donor 45	act-macro-45-mito-M5_32	104767.334	42887.961	186740.867	613	273166.987	NA	2917.185	182498.71	71	708743.542	599	80934.423	902	452110	3706567.853	5012590.99	5259274.091	57	7295590.24	836692.577	7875498.197	5419362.003	125632.343	1060286.142	1670.618	208448.77	20313.611	9011.78	7997.559	321184.409	NA	4925.006	67092.258	875739	22907466	217	758	772526.185	284308.365	1684793.718	2396373.858	1366446.682	386969.156	595487.812	641476.347	80202.477	26543.549
aMDM LCC-12 (10 µM)	Donor 45	act-macro-trt-LCC-45-mito-M6_33	88419.076	37156.957	526403.883	655	526403.883	20055.423	2616.435	189699.513	283	3697959.929	287	40987.843	1061	405725	4631092.265	5460755.545	2876867.79	163	6802418.075	947667.01	2770793.932	7138636.882	98233.255	2262339.831	46884.609	204774.706	1124524.457	3006505.615	193677.446	70400.14	66805.666	21951.105	15212.014	1029915	42033676.083	22	2176	861113.83	261390.013	2101321.79	2309572.617	1171287.723	367285.108	939088.947	541037.715	87591.603	23201.297
naMDM	Donor 46	macro-46-mito-M7_34	97430.999	6224.793	459828.029	619	NA	NA	3953.746	189653.745	203	531745.27	575	115092.142	1379	418025	3495288.976	4636675.824	8659792.232	210	6739298.792	762614.798	3249351.407	5375456.865	107145.661	941984.093	NA	217091.44	25623.063	15045.449	3545.322	216280.671	4364.299	4804.674	67520.969	1224649	22093452	68	385	702218.029	330479.72	1779734	2011028.267	1307847.659	441686.932	604602.967	574146.241	81597.988	34610.322
aMDM	Donor 46	act-macro-46-mito-M8_35	88432.584	25622.935	809568.798	416	810302.75	NA	3017.946	182988.649	13	103634.423	297	93774.579	905	409109	3494236.187	6366066.361	4562638.634	120	6823903.852	719075.036	4873985.597	7213810.597	111523.417	706219.136	NA	198751.848	16721.597	9485.271	5707.358	117645.682	NA	2611.652	62256.445	963159	11718968	11	319	744212.349	311429.757	2359467.362	2645860.427	1778714.224	438021.895	704911.376	608366.185	92828.533	27027.752
aMDM LCC-12 (10 µM)	Donor 46	act-macro-trt-LCC-46-mito-M9_36	96162.061	46591.788	545065.678	467	545065.678	6755.928	3422.52	177772.593	92	5181540.807	159	40479.654	1182	442683	3962859.494	5740889.511	4140815.104	132	7121019.991	885648.354	2364643.319	6998137.764	107542.152	2940713.933	15494.435	189132.687	272890.351	1197114.81	114137.669	146000.786	59048.327	8094.145	21239.717	1309262	37929417.472	6	1263	710587.133	182158.042	1942426.274	2340863.773	1466101.561	272558.03	891081.478	567046.263	75424.111	38087.685
naMDM	Donor 48	macro-48-mito-M10_37	97019.587	15020.458	422662.035	1486	422662.035	27665.368	2706.09	171376.406	34	2227331.2	1577	161032.562	2327	474251	3256813.718	7105375.622	19229783.005	66	7424500.58	733212.865	8497379.645	6777796.971	97884.192	5358365.804	NA	178065.253	22076.006	16494.032	4826.237	1354766.254	35865.267	11144.975	260140.109	2101207	43618125.044	82	814	764343.871	554849.683	2659339.238	2776432.546	1549840.86	496723.97	1012587.278	649941.228	91817.217	21244.143
aMDM	Donor 48	act-macro-48-mito-M11_38	99325.046	48187.181	540213.708	746	NA	NA	NA	181929.616	63	1122389.962	663	103171.664	1966	437874	3596413.073	8736131.379	10388902.165	11	6802203.005	783289.683	10215903.611	5737976.838	118814.485	2265587.114	NA	199687.124	24065.296	39289.107	8937.995	538405.182	8793.999	6082.26	67004.594	1861188	13431661	203	1067	845276.218	393422.307	2780258.098	3704158.517	1947361.129	535953.922	910140.454	607153.475	69267.279	29426.867
aMDM LCC-12 (10 µM)	Donor 48	act-macro-trt-LCC-48-mito-M12_39	92616.231	33275.826	244324.665	246	559524.806	NA	NA	205165.456	16	3826307.383	374	25201.403	1284	403294	3709819.526	4462913.175	3717326.956	22	6367916.109	785874.773	3009024.547	5806697.541	94671.339	1982726.535	14864.352	201344.908	259248.555	929774.79	126114.669	86590.663	50501.338	8488.244	NA	1084352	22658990	76	1381	783718.124	224396.538	1684507.689	1895661.789	1004234.127	220547.298	753526.995	538176.495	78064.856	26686.821
naMDM	Donor 49	macro-49-mito-M13_40	104209.776	43390.977	390007.721	1221	390007.721	9350.167	3427.733	187780.003	280	1610060.339	623	208815.192	1380	492449	3595019.628	11553972.685	14265427.551	180	7452578.443	696595.869	4070255.269	6165556.838	100105.546	3355791.639	NA	201124.012	23701.032	10952.305	3941.183	834036.879	36914.238	10610.943	174628.094	1641204	74455449.99	199	473	771995.81	408762.834	4062346.028	3728528.138	1974072.878	451014.263	934439.618	661746.214	96871.573	35735.373
aMDM	Donor 49	act-macro-49-mito-M14_41	97006.475	91456.946	437764.878	982	NA	9808.221	NA	193376.408	247	574792.607	146	107617.724	1626	481918	3164180.562	14401347.983	14445471.207	246	6478169.08	678501.191	7000051.256	5786084.567	73865.335	1204321.358	NA	232816.654	19911.715	5199.765	5314.556	428849.299	9241.581	5467.641	150390.953	2002896	32403700.347	218	1078	686276.012	274350.374	4621150.25	4609960.713	2473634.659	428010.504	662809.906	566711.691	80562.121	34866.1
aMDM LCC-12 (10 µM)	Donor 49	act-macro-trt-LCC-49-mito-M15_42	91966.176	10447.927	320043.625	329	320043.625	NA	NA	214636.73	5	1466460.656	120	32221.291	1172	431123	4442617.25	4237751.073	2618645.97	53	226047.013	1014567.13	1240396.478	4741589.349	NA	805833.329	NA	197036.726	276002.474	783863.209	87410.381	32142.779	11785.263	7167.006	11465.174	1444739	11443095	17	1490	739603.131	184614.523	1538759.02	1322277.561	808805.513	213662.477	520901.947	515424.948	85358.175	27959.206
naMDM	Donor 51	macro-51-mito-M16_43	100869.15	21652.525	678105.783	855	675606.461	19635.426	2973.324	189528.805	24	1150428.172	1082	145023.708	1341	413222	3890560.685	7388128.236	14206726.703	205	7291668.862	856077.569	6005738.761	8101695.647	99957.033	2577706.701	NA	197170.917	25133.308	16339.11	NA	704884.847	13947.316	8489.842	182979.906	1697270	26740585.097	6	603	776935.213	332448.112	3198921.87	3615649.604	1944281.411	475964.568	634278.165	626164.65	90485.076	32811.712
aMDM	Donor 51	act-macro-51-mito-M17_44	103522.713	176682.09	321791.912	859	494676.235	14797.864	2651.329	209790.935	263	762872.157	973	146047.393	1575	291911	4440658.13	17889204.214	17333917	23	6795579.414	1053773.403	9267208.789	6503927.611	99211.856	1896088.421	1553.583	191070.55	19595.748	21806.823	5841.07	891529.82	6767.787	3984.604	210005.484	1902943	22854080.649	108	857	731274.177	425635.03	6884403.323	9191432.654	4997514.947	768037.322	1066554.658	598609.759	79367.86	38099.977
aMDM LCC-12 (10 µM)	Donor 51	act-macro-trt-LCC-51-mito-M18_45	92527.323	25684.519	426026.141	221	486999.869	NA	2893.723	186226.586	1	1933463.962	161	16970.754	587	368923	3638778.975	4921862.632	3076362.733	48	7629970.974	793986.874	2168917.952	7103901.583	114089.269	1951728.061	2230.973	205759.196	31650.531	401802.709	101208.217	77581.633	21333.918	8795.181	NA	578202	18005658	7	461	745511.999	114292.374	1871357.843	2080086.744	949768.792	157460.712	383380.638	600579.164	91721.031	20592.872
naMDM	Donor 53	macro-53-mito-M19_46	96383.527	NA	595248.874	707	595248.874	NA	2163.67	212869.609	1	393738.888	272	83569.916	734	317541	3828250.691	5152647.52	2713993.692	15	7359632.736	795753.888	3287358.659	8533666.123	87982.194	2490050.651	2281.598	211600.821	25128.487	7884.891	NA	690221.87	4777.425	4876.806	79558.625	653907	43895568.989	35	487	790387.997	126534.925	2019941.399	1516281.447	731639.993	152505.772	278242.997	616206.604	83739.582	34256.631
aMDM	Donor 53	act-macro-53-mito-M20_47	97791.089	64334.694	591458.741	749	591458.741	NA	NA	191754.547	20	557125.394	91	95652.626	886	374014	3795613.042	14563315.995	2422567.25	94	7129611.436	924070.932	6835790.812	7840693.733	125093.953	1718509.953	2170.923	215645.12	18423.757	11651.294	6727.659	394284.046	4253.11	3169.748	23353.799	974411	34694220.214	66	437	756224.049	189283.985	5031503.09	4677541.149	2056762.481	297939.408	526120.641	611233.561	86739.039	30434.589
aMDM LCC-12 (10 µM)	Donor 53	act-macro-trt-LCC-53-mito-M21_48	105240.34	65850.867	480710.245	441	480710.245	11695.585	2433.69	198841.44	5	2933355.926	129	34338.834	997	394297	4269797.087	6395640.227	3190130.673	15	7929043.194	921378.373	2277805	8037921.052	108012.75	1948375.748	31215.453	214063.022	682685.263	2551654.857	155203.019	118745.96	88285.77	25377.897	18611.148	1021820	48623253.071	66	1124	802228.058	191344.754	3315856.849	2343944.437	1090508.089	186007.341	598659.45	685541.349	99658.6	28598.707
naMDM	Donor 54	macro-54-mito-M22_49	93706.787	13895.605	586839.875	324	586839.875	NA	3590.681	208823.766	32	554290.497	384	83131.807	902	363360	3572250.325	4193141.739	4393319.673	57	8356384.654	825397.245	2902658.371	7427997.23	140153.96	1598521.777	1831.109	235983.746	18977.15	9935.195	5070.329	222725.434	4413.069	4346.202	42593.66	665879	32770179.923	145	298	858086.167	134249.701	2274835.14	1849536.934	731926.058	177950.325	411417.118	617592.948	100836.821	23064.738
aMDM	Donor 54	act-macro-54-mito-M23_50	101878.122	24523.993	611092.313	365	611092.313	NA	1790.32	203463.06	120	456685.668	424	63971.878	722	404677	3812145.782	6758476.364	2506783.954	34	7718175.792	773774.376	4613356.697	7388849.875	122645.48	1007451.118	NA	204783.239	26061.33	8117.655	NA	123403.862	NA	9240.965	NA	764936	25461443.053	178	559	768935.648	134783.904	3016218.249	2979329.164	1139887.023	145641.576	365790.745	613015.424	109259.762	43187.474
aMDM LCC-12 (10 µM)	Donor 54	act-macro-trt-LCC-54-mito-M24_51	108378.171	28644.4	645898.978	523	645898.978	NA	1984.336	194835.192	10	3802386.158	301	43017.541	1066	371488	3804159.679	4983190.36	4144040.907	35	6938297.871	815126.027	2848264.663	2384443.851	NA	2628770.485	11857.09	215930.854	186116.46	989069.83	176812.031	69440.649	41483.063	15382.724	17909.879	895256	50153153.243	13	862	774766.142	129219.122	2774317.234	2211431.587	957164.868	153296.378	401477.523	640879.368	74074.088	NA
naMDM	Donor 55	macro-55-mito-M25_52	88796.583	8860.88	490126.991	1007	490126.991	7028.961	2693.289	193675.533	81	672110.728	635	102728.385	1480	264130	3834400.121	5874280.785	13661386.724	5	7519416.63	813202.859	5155198.54	3396349.694	NA	2845799.333	NA	234342.356	20360.274	5134.342	NA	446471.474	4629.188	7062.534	121887.742	1692287	47502650.782	9	591	866667.339	403769.975	2190350.569	2632685.297	1348413.436	372494.77	993863.169	NA	108454.162	32312.367
aMDM	Donor 55	act-macro-55-mito-M26_53	94791.676	39029.486	215807.39	1005	724365.531	13703.982	2548.629	219041.387	116	330099.484	679	89051.097	1543	398215	4187610.574	8156761.404	15019192.387	5	201486.262	861759.02	8367967.073	3769542.034	57202.625	1197955.132	1835.775	212322.083	8953.086	4021.453	5709.67	298324.385	5307.102	4404.987	119457.562	1672729	21279026.081	40	943	777715.207	327216.617	3018626.577	3958191.403	2317543.396	403026.903	883939.033	599322.949	93045.687	19022.799
aMDM LCC-12 (10 µM)	Donor 55	act-macro-trt-LCC-55-mito-M27_54	87364.1	36862.133	444322.591	353	444322.591	5517.66	2123.249	224366.49	1	2807398.315	323	19283.304	928	277966	3980976.77	5608962.696	4031337.779	36	7392819.315	910921.906	2447035.912	4039427.901	56959.358	1921318.337	14348.538	211275.866	125226.546	624704.824	106360.622	109075.187	27935.746	13061.02	26397.328	776476	23127090.991	2	950	791818.516	213908.465	2045984.703	2521215.149	1344689.397	222257.69	739725.989	590729.804	92983.663	42575.702
		St_ATP_pre	NA	NA	NA	NA	NA	NA	NA	NA	22209	NA	18	NA	NA	NA	NA	NA	NA	262151	NA	NA	NA	NA	NA	NA	NA	NA	NA	NA	NA	NA	NA	NA	NA	NA	NA	10218	NA	NA	NA	NA	NA	NA	NA	NA	NA	NA	NA
		St_AA_pre	NA	4631.18	4283855.458	5080	4283855.458	57801863.258	1197.277	169012.57	NA	2508.081	NA	12227.68	70	1043	1617228.414	322486.858	32567203.852	NA	5597967.941	195750.11	13776141.43	1441044.682	NA	203447.864	NA	233419.672	4819.769	7477.92	NA	1087.311	NA	3468.002	12717476	2508	NA	NA	610289	29917.741	NA	6801.158	NA	NA	NA	NA	NA	80196.164	33321.019
		St_ATP_post	NA	NA	NA	NA	NA	NA	NA	NA	24833	NA	2	NA	NA	NA	NA	NA	NA	267109	NA	NA	NA	NA	NA	NA	NA	NA	NA	NA	NA	NA	NA	NA	NA	NA	NA	14109	NA	NA	NA	NA	NA	NA	NA	NA	NA	NA	NA
		St_AA_post	NA	NA	4720910.236	15184	4720910.236	67202842.161	1790.821	194220.105	NA	1838.577	NA	21408.122	121	1008	3186585.981	409267.316	36121493.988	NA	6789073.026	626875.926	11728544.734	4393455.024	85206.195	118607.42	NA	216730.011	18484.896	2419.231	9199.784	NA	3191.454	3405.003	14027258	3808	29219.268	NA	479331	756201.772	27143.712	61906.353	44309.906	19466.504	6936.441	66790.925	558383.754	84000.164	28222.513
[truncated: 117 more columns]

## Sheet: AreaQCCorr
Sample Type	Donor	Sample ID	1-3-Dicyclohexylthiourea@15.60-qppos	12(S)-HHTrE@16.19-qpneg	2-hydroxyglutaric acid@1.33-qpneg	2-oxoglutaric acid@12.95-gc	3-hydroxyglutaric acid@1.32-qpneg	3-methylhistidine@0.93-qppos	4-hydroxyhippuric acid@6.98-qpneg	9-cis 13-cis-methyl-retinoate@19.09-qpneg	Acetyl-CoA@4.02-lc	Acetylcarnitine@1.13-qppos	Adenosine@0.86-lc	Allantoin@0.78-qpneg	Alpha-tocopherol@29.44-gc	Arabitol@14.75-gc	Arachidic acid@23.99-qpneg	Arachidonic acid@20.44-qpneg	Arginine@0.89-qppos	ATP@4.03-lc	Azelaic acid@9.88-qpneg	Behenic acid@25.26-qpneg	Betaine;Valine@1.07-qppos	Capric acid@15.95-qpneg	Caproic acid@10.20-qpneg	Carnitine@0.95-qppos	Carnitine C10:0@12.01-qppos	Carnitine C12:1@10.28-qppos	Carnitine C14:0@15.66-qppos	Carnitine C16:0@17.42-qppos	Carnitine C18:0@19.34-qppos	Carnitine C3:0@1.44-qppos	Carnitine C4:0@2.31-qppos	Carnitine C6:0@7.22-qppos	Carnosine@0.91-qppos	Cholesterol@29.44-gc	Choline phosphate@1.00-qppos	CoA@4.01-lc	Creatine@12.73-gc	Desaminotyrosine@11.34-qpneg	Docosadienoic acid@23.16-qpneg	Docosahexaenoic acid@20.41-qpneg	Docosapentaenoic acid@20.83-qpneg	Docosatetraenoic acid@21.54-qpneg	Docosatrienoic acid@22.37-qpneg	Docosenoic acid@24.13-qpneg	Dodecanedioic acid@13.23-qpneg	Dodecenedioic acid@12.64-qpneg	Dodecenoic acid@13.25-qpneg
		BlM_pre	437174.054	16731.767	NA	114.113	NA	40219.803	1935.689	1549082.679	1342.341	NA	8.284	177816.373	31.343	3966.106	36742201.84	5046592.518	7273569.69	887.252	836546.753	7703680.622	2992883.183	18018961.533	NA	1291539.091	NA	1339605.132	104168.292	NA	NA	8655.657	8228.454	13628.683	NA	4925.729	198571.235	72.131	623.887	9650444.263	136856.703	52067.177	13772.164	19742.223	49041.903	621833.045	NA	886110.156	176199.036
		BlM_post	540746.76	NA	968039.946	426.518	847430.454	25313.776	5850.37	1467458.879	3.133	NA	6.153	259281.682	140.683	3393.306	26363944.04	3136911.807	6922999.217	6.73	4539608659.957	6185765.331	7798023.5	9584986.144	NA	1595179.513	NA	1493567.296	200005.312	13172.612	12573.323	NA	NA	7750.911	NA	8168.068	402936.971	21.823	44.22	8299516.85	NA	264683.989	300753.997	224738.256	42691.928	510101.162	3725939.582	620946.148	149018.193
		QC_5a	496030.974	285100	3613070.329	NA	3762303.605	NA	12925.344	1504338.318	123.784	11232194.644	1312.915	397502.261	NA	NA	37066169.01	37327021.089	60638920.876	726.681	17807419.626	8906957.241	43719826.325	24850840.329	1117940.359	11458063.788	16231.723	1435013.586	1698188.4	6655394.049	844066.08	1721480.77	114065.432	58082.123	371987.289	NA	181960451.577	233.066	NA	8834043.778	1959879	12652722.88	13649024.203	8859595.599	2840102.216	5005648.453	3698455.249	941477.774	212185.472
		QC_6a	NA	NA	NA	1951.452	NA	NA	NA	NA	NA	NA	NA	NA	2024.179	926922.631	NA	NA	NA	NA	NA	NA	NA	NA	NA	NA	NA	NA	NA	NA	NA	NA	NA	NA	NA	2208406.833	NA	NA	2126.944	NA	NA	NA	NA	NA	NA	NA	NA	NA	NA
		QC_5b	622011.007	283873.914	4783538.074	NA	4911757.543	26259.357	19978.604	1333272.123	186.512	10612379.566	1381.691	439993.848	NA	NA	29893474.829	35859849.093	60388348.198	211.771	27348384.972	7570018.404	52075520.891	25726516.309	NA	7742012.102	21451.348	1433933.673	1825199.341	6798042.438	842645.454	1652442.494	111416.599	37096.418	513191.593	NA	182228179.215	23.588	NA	9005476.923	1691689.239	12089526.885	13426259.816	8244284.911	2618319.867	4560052.252	3652210.942	897167.481	NA
		QC_6b	NA	NA	NA	1382.25	NA	NA	NA	NA	NA	NA	NA	NA	2049.852	868800.293	NA	NA	NA	NA	NA	NA	NA	NA	NA	NA	NA	NA	NA	NA	NA	NA	NA	NA	NA	2097678.636	NA	NA	2066.263	NA	NA	NA	NA	NA	NA	NA	NA	NA	NA
		QC_5c	678283.384	320749.444	3095318.677	NA	3211191.135	NA	19341.148	1533517.47	16.02	10999163.684	1932.884	382558.313	NA	NA	34504116.834	40072697.112	68350321.049	1713.451	20805451.548	7978462.876	38914576.013	27956187.403	1236989.16	9803603.438	20031.03	1534822.527	1879293.131	7141826.603	913134.719	1895682.529	174426.756	52700.14	604039.088	NA	196224001.197	90.044	NA	9861675.213	1587943.893	13333763.963	14164526.79	8974440.343	3026347.681	4873843.537	4194250.618	916279.142	204681.43
		QC_6c	NA	NA	NA	1904.925	NA	NA	NA	NA	NA	NA	NA	NA	2199.537	933073.418	NA	NA	NA	NA	NA	NA	NA	NA	NA	NA	NA	NA	NA	NA	NA	NA	NA	NA	NA	2164852.042	NA	NA	2014.083	NA	NA	NA	NA	NA	NA	NA	NA	NA	NA
		QC_5d	561536.958	296856.816	3673786.316	NA	3806956.41	29572.222	16636.02	1468901.143	131.842	11239777.648	1616.229	402401.851	NA	NA	34224725.066	37884921.845	64843823.547	684.606	20972287.536	8222056.679	39475791.327	26131679.389	1130107.06	11440886.593	17166.589	1489578.847	1768231.365	6888322.51	881881.248	1831786.555	144973.471	60640.201	453612.377	NA	189648911.19	107.232	NA	9228060.318	1753203.967	12740628.379	13770863.244	8738936.153	2845104.864	4842978.061	3853718.226	921195.126	188944.615
		QC_6d	NA	NA	NA	1977.307	NA	NA	NA	NA	NA	NA	NA	NA	1875.212	919695.586	NA	NA	NA	NA	NA	NA	NA	NA	NA	NA	NA	NA	NA	NA	NA	NA	NA	NA	NA	2246370.568	NA	NA	2235.138	NA	NA	NA	NA	NA	NA	NA	NA	NA	NA
naMDM	Donor 47	macro-47-mito-M1_28	599536.442	80221.199	NA	2743.607	NA	65011.086	11748.467	1449094.156	1054.75	8012569.326	4407.682	798889.714	2306.566	781422.484	38961000.315	53463390.278	119961314.221	199.919	22631238.794	9636682.181	45800277.367	39492874.986	1446631.473	9232056.724	NA	1351844.343	210595.233	30617.244	66423.752	3602879.815	162282.743	23533.811	1599695.644	2745014.248	199247933.902	183.475	1003.364	9227394.241	2918220.771	23608325.603	26737010.763	16465941.055	6097516.261	6374746.451	NA	905521.787	119386.105
aMDM	Donor 47	act-macro-47-mito-M2_29	513884.528	217606.191	NA	1676.875	NA	104681.891	5420.438	1526919.878	106.81	2862964.708	1572.71	2110015.449	1950.506	744855.183	50150336.358	186531406.239	95505829.074	56.469	26932008.182	12690495.929	46251587.207	43920319.824	1591034.376	3315339.797	5938.089	1390580.729	178121.515	539519.692	NA	2681550.194	10297.022	9700.529	680761.301	2080443.926	83904831.794	85.952	737.019	9167700.826	8788835.409	86976235.346	105409452.796	60848830.846	16302555.092	22338182.518	3339968.927	667659.913	166702.894
aMDM LCC-12 (10 µM)	Donor 47	act-macro-trt-LCC-47-mito-M3_30	604812.148	21860.88	NA	733.346	5411379.281	11076.951	NA	1481685.262	51.062	8741900.081	1334.648	126691.22	764.66	696564.565	32430371.594	15997993.303	10057228.654	1099.287	30052440.458	7948998.325	17591526.753	36269287.108	1290439.505	3984585.415	12255.26	1437463.46	2074481.961	8449379.747	1199867.979	91964.888	48163.409	18024.857	NA	902059.114	99930872.434	57.107	2533.154	8869114.744	NA	5590855.954	6494171.332	3274858.766	955250.86	2370955.959	NA	937291.151	175748.09
naMDM	Donor 45	macro-45-mito-M4_31	577909.463	12548.072	1975367.736	2277.471	NA	71290.214	18231.275	1398566.056	1099.284	13741866.291	3332.843	938761.404	1395.552	948369.218	62310235.828	35433374.253	91402527.003	345.366	35036524.451	13591501.867	56841311.755	43856144.087	1635262.702	11392305.375	6558.894	1403960.358	174692.317	53615.638	NA	2964941.993	92088.256	18236.24	1469451.558	1731850.525	300809975.161	571.647	936.286	9210964.872	2894741.164	11923895.886	13311386.583	8615028.227	4314424.1	5576767.172	3616937.031	934888.068	148032.41
aMDM	Donor 45	act-macro-45-mito-M5_32	620333.191	303013.349	414056.865	1044.507	1242203.194	NA	15675.802	1431871.619	347.642	3689575.45	2377.007	405989.966	1239.194	851514.911	36141865.517	36968287.911	32334815.774	115.62	38029858.148	8874942.989	77011514.28	33220950.318	1888826.613	3751419.303	5630.795	1466324.741	211809.472	85554.532	29260.243	1287851.166	NA	15878.525	163628.844	1198662.441	118629339.871	357.223	866.212	9258011.507	2439708.195	10610263.844	15258846.513	10126764.611	4087369.927	5555895.055	4140826.668	857415.332	153365.201
aMDM LCC-12 (10 µM)	Donor 45	act-macro-trt-LCC-45-mito-M6_33	567881.34	244726.034	2553081.308	740.853	2598288.287	59629.725	15082.885	1510716.645	1505.648	22473483.724	1084.765	206367.946	1549.383	771288.187	42301600.346	41163714.041	17914942.779	312.571	36016383.859	9848917.497	32455384.729	45387828.793	1572764.542	9532128.236	476517.906	1395516.936	20490693.767	72793821.704	5751577.242	265588.926	513248.294	130958.278	17486.561	1425692.421	259511885.797	30.858	3258.937	9783295.815	2239426.605	12409348.892	14414326.144	9043493.574	3718000.239	8350506.188	4107430.428	832044.483	139185.618
naMDM	Donor 46	macro-46-mito-M7_34	559035.951	66779.516	12975626.905	1087.485	NA	NA	15549.877	1440185.749	1070.915	2613491.923	2229.676	564006.526	1518.45	833082.981	32941125.906	35106386.665	62605156.267	804.775	37293947.991	7794416.237	35472402.236	34851962.641	1671258.912	3901420.435	NA	1359591.64	209250.007	146969.387	8555.732	869778.715	10585.331	23780.941	116347.95	1682592.341	132990619.751	143.018	557.34	8705913.481	2942997.342	11222780.942	12436856.097	9961660.357	4806378.404	5460612.168	3698068.788	862686.35	211095.091
aMDM	Donor 46	act-macro-46-mito-M8_35	499762.203	157175.468	6478207.304	767.013	6620758.538	NA	30974.219	1372813.871	51.479	400021.735	1095.807	523720.927	1262.56	765082.845	31565778.697	45610019.632	30300120.413	512.873	36298316.274	7612625.559	33221056.633	46170111.445	1554664.56	2549363.753	NA	1349254.873	169983.912	110031.515	33545.38	479690.102	NA	11671.46	87136.096	1350118.294	68271623.849	26.761	664.561	8985555.287	2790493.791	14566331.471	17085075.354	12343779.22	4820385.45	6483578.167	3985995.63	1065074.601	193785.575
aMDM LCC-12 (10 µM)	Donor 46	act-macro-trt-LCC-46-mito-M9_36	569199.044	295070.056	3279017.186	472.374	3349806.46	16148.993	15532.903	1373962.54	371.869	31418311.306	574.133	158842.717	1754.534	860195.34	37282296.464	42372496.698	26899096.963	388.376	33893254.423	9204258.594	21419756.385	45035510.436	1558304.612	12244854.851	132547.29	1294124.459	4956033.636	27304702.79	3295740.825	573271.774	417821.439	52943.685	24423.658	1808413.859	236744598.462	10.049	1913.4	8640371.499	1556094.471	12714350.804	14768840.075	10019442.314	2946259.473	7618713.313	3849309.154	661287.702	234519.888
naMDM	Donor 48	macro-48-mito-M10_37	577679.42	99136.139	4862887.665	2464.947	4979851.209	95301.626	12021.174	1312063.44	167.537	11681996.143	6846.423	886036.897	2547.394	927784.936	30424376.457	51588065.604	139995111.208	150.363	32146981.263	8172295.706	66851520.896	43446665.19	1650845.591	23123635.329	NA	1287095.78	214106.568	168286.296	11646.847	6441439.287	197564.449	58690.524	1481976.172	2939020.105	220402158.753	160.436	1515.277	9177284.29	4692517.745	16303245.214	17638453.866	11676045.171	5471284.68	8859486.042	4035907.023	825433.711	157355.474
aMDM	Donor 48	act-macro-48-mito-M11_38	614594.518	307168.774	5148516.575	1580.555	NA	NA	NA	1439235.882	229.443	6471071.195	2504.418	608740.49	2392.016	879851.752	35110619.996	59541497.362	75439408.994	41.19	26419601.904	8241976.52	84250964.887	35553315.529	1657773.855	9376871.731	NA	1397649.155	402883.91	556246.433	39869.404	2378920.716	26606.2	25524.579	339056.651	2708372.346	75477156.978	503.293	1672.539	9462697.557	3498785.599	17536089.575	23251681.255	14269450.922	5556243.003	8139292.237	3917971.91	569545.346	142494.212
aMDM LCC-12 (10 µM)	Donor 48	act-macro-trt-LCC-48-mito-M12_39	520564.518	256742.847	828701.76	473.744	3163647.768	NA	NA	1463241.98	55.076	22065035.828	1365.475	100312.662	1578.714	805944.738	34759189.903	33992518.472	24407692.531	75.153	22516749.434	8229818.664	23772999.771	37701471.174	1381713.924	8260548.85	104172.48	1342246.784	4590535.744	21157958.829	3559324.642	370262.774	346066.535	43548.338	NA	1550448.587	121318257.198	238.655	2368.287	9006187.08	1874605.128	10479162.376	11784286.266	7065147.601	2318868.732	6843775.495	3806614.195	810807.975	140241.656
naMDM	Donor 49	macro-49-mito-M13_40	629026.179	296742.793	4271652.26	2103.534	4421166.339	39149.583	11147.06	1418153.091	1019.655	9839909.787	2542.613	1412145.113	1907.803	1009404.394	34388333.076	79253673.946	107331048.351	579.669	22528935.456	8455692.083	43868142.768	38947081.605	1655761.243	14370005.776	NA	1380465.501	169222.042	137495.888	9742.042	4021040.853	121696.372	32185.716	821521.287	2413499.526	429509039.437	710.663	940.715	9297374.594	3560058.649	25632849.981	24314831.84	14413659.28	4591063.02	7535781.881	4109787.407	1052046.863	169370.311
aMDM	Donor 49	act-macro-49-mito-M14_41	552948.684	527307.513	18545955.571	1872.615	NA	44076.758	NA	1481279.18	997.449	3033178.154	507.782	529037.753	2221.156	970740.552	30634995.263	94240349.393	106767594.182	1527.094	20606591.151	8230492.838	47587535.388	36271922.16	1233428.891	5172691.808	NA	1413523.392	161496.518	68568.467	21861.242	1990728.96	47676.862	17581.709	849858.345	2951953.061	150503941.445	1063.981	2205.307	9566464.717	2405557.801	28372500.681	29269105.314	17861713.916	4169451.989	5779354.968	3653535.371	937708.879	202728.124
aMDM LCC-12 (10 µM)	Donor 49	act-macro-trt-LCC-49-mito-M15_42	582395.504	66445.818	5636443.026	709.5	5853947.113	NA	NA	1570705.674	22.331	7411879.01	462.222	151012.358	1646.878	887768.181	43893517.306	31992125.605	16739153.34	207.308	253465.618	10775783.235	15203337.846	28883142.668	NA	3377300.871	NA	1307153.674	4628416.556	17963609.968	2602801.369	135951.941	55216.985	35911.764	14053.52	2120939.08	52668642.099	62.331	2901.899	8945888.636	1488172.69	9780219.036	8486878.949	5633454.239	2117234.091	4800742.787	3312424.218	1180997.132	196642.691
naMDM	Donor 51	macro-51-mito-M16_43	564828.278	177606.671	3804293.303	1454.811	3909504.328	59002.992	7884.303	1375833.379	68.922	6123952.482	3829.807	796496.608	2140.169	871833.279	39081435.444	53924453.19	106044960.679	713.455	18790995.518	9747303.243	47905820.959	39840376.377	1602790.423	12274948.763	NA	1375897.839	182467.274	194110.39	NA	3065370.54	88779.514	29240.286	1003109.336	2574914.864	151072888.152	24.638	879.385	8989430.837	2823339.661	20415586.027	22601740.809	13776997.552	4961466.418	5765315.196	3894111.968	775869.814	190066.432
aMDM	Donor 51	act-macro-51-mito-M17_44	613980.229	1199091.63	925913.607	1321.624	3860255.1	62554.489	5756.525	1669052.276	1055.297	4652815.233	3281.869	906122.982	2343.137	617711.299	43490943.443	122765288.38	132201788.601	87.4	20270733.629	11708579.16	64694167.754	34244766.179	1787931.406	8078188.661	2612.13	1344453.725	143943.158	286293.892	36266.603	4271764.111	42356.728	37832.811	1140425.563	2838786.194	136259277.878	579.146	1694.211	9104561.513	4058208.303	43606932.395	59267955.695	34986923.475	8555498.455	9358281.125	3817154.233	848650.328	194975.765
aMDM LCC-12 (10 µM)	Donor 51	act-macro-trt-LCC-51-mito-M18_45	569448.354	193053.469	1665341.782	370.153	3107984.007	NA	10159.184	1504381.58	6.902	12007186.218	532.865	79469.763	771.109	771151.667	35447772.032	37504097.132	20086691.569	206.476	23106738.756	8770077.422	15714844.477	40499961.665	1518631.195	7892007.644	6439.292	1403693.739	715380.859	7953629.145	2943478.519	275082.526	117096.242	37927.959	NA	840737.183	113753387.102	52.957	1048.056	9471353.776	931116.29	12120173.762	13476552.039	6471986.655	1897995.18	3504308.98	4176155.634	1109451.344	86616.223
naMDM	Donor 53	macro-53-mito-M19_46	572054.429	NA	5011920.442	1162.065	5163262.583	NA	17925.062	1647699.343	3.356	2194241.961	880.333	386911.146	760.892	682497.175	36502513.838	37571964.262	17884667.143	52.82	27222001.927	8943254.466	20913462.506	49542061.551	1498015.734	10218787.706	3371.342	1508900.699	188330.956	50716.668	NA	3031079.892	11404.571	26245.079	94490.317	965397.024	236450362.041	289.281	924.48	9932421.333	1257523.382	12865932.782	9595281.806	5267795.619	1675562.279	2515891.857	4116883.08	1150945.64	189444.311
aMDM	Donor 53	act-macro-53-mito-M20_47	573452.629	450745.788	7101492.821	1200.423	7272849.966	NA	NA	1497101.829	60.374	3169009.317	316.716	570999.147	1205.054	798737.657	38946629.353	95022754.328	14989357.95	434.949	30675168.762	9602095.166	57959320.607	42844618.483	1862731.631	6629192.646	3218.991	1477793.705	117423.69	73920.124	26694.719	1607070.312	10150.705	8048.482	28272.113	1352491.255	184697072.681	449.917	1054.622	8685670.506	1627657.251	31757711.776	30240658.836	14337574.588	3035397.443	5080962.453	3884732.09	912427.173	217055.712
aMDM LCC-12 (10 µM)	Donor 53	act-macro-trt-LCC-53-mito-M21_48	574673.299	398993.805	3681460.703	761.432	3741220.098	27886.509	5832.385	1526941.137	16.609	18559731.735	424.622	188138.966	1526.736	860490.183	40572947.531	47605056.056	19569192.039	89.988	43960856.164	9927433.693	16558983.547	45533896.742	1471177.18	8250356.322	162390.166	1503203.766	10727570.401	57467706.946	4562698.51	438968.194	557511.063	154813.446	22448.917	1480936.641	259642395.173	557.483	2711.287	9945378.943	1619867.504	19855148.105	14930796.344	7560769.667	2181525.091	5429651.56	4334507.417	827655.631	120393.415
naMDM	Donor 54	macro-54-mito-M22_49	552291.343	105468.022	6512948.347	674.345	6554387.336	NA	14234.441	1573634.274	88.447	2580924.34	1258.5	401188.834	1117.449	787320.278	33183592.931	33187932.547	32359819.486	311.661	59779541.93	8441919.346	21307123.828	44678659.623	1714644.743	6683400.031	3013.961	1515111.039	131946.574	97453.649	23903.366	1069744.295	10559.23	12153.671	51211.933	1017797.112	204937428.676	1244.401	653.364	10145722.39	1136414.67	14311417.776	11770952.707	5148481.948	1801792.391	3791369.35	3859823.228	848353.725	131373.032
aMDM	Donor 54	act-macro-54-mito-M23_50	592547.266	197467.617	4862868.414	617.453	4835668.633	NA	8891.151	1535180.536	239.327	2343149.662	1364.208	303608.698	977.21	849846.776	35207456.522	48587861.601	15739794.657	188.324	76377189.9	8504480.566	34413302.391	45973089.288	1615468.782	3975965.44	NA	1379183.39	173969.71	65612.751	NA	550623.356	NA	39170.098	NA	1103937.699	141450890.317	1781.868	1382.506	9388843.986	1007538.238	19097446.622	18524629.703	7825873.093	1652347.924	3311595.878	3879903.957	965267.593	227055.508
aMDM LCC-12 (10 µM)	Donor 54	act-macro-trt-LCC-54-mito-M24_51	614039.173	172441.514	4717167.595	759.7	4624200.05	NA	5546.949	1420817.577	26.826	23189585.585	971.873	169351.552	1040.678	786654.587	34462968.218	38437776.101	26974991.072	205.683	121099810.618	8395899.381	33657098.31	6325151.861	NA	10326186.562	64443.198	1510095.914	3403986.658	21439468.473	5345926.859	267247.694	238937.646	83279.939	21335.654	1256755.078	265512813.472	176.647	1600.465	9256725.469	1133436.043	17769120.097	14346517.223	6797004.28	1879567.326	3544135.192	3720623.107	873429.037	NA
naMDM	Donor 55	macro-55-mito-M25_52	610510.74	94722.197	5423945.66	1624.255	5228250.88	31180.06	13167.451	1596990.35	191.767	3866805.895	2299.321	561886.436	2116.331	562068.328	33732383.776	42792982.722	99978867.164	29.27	212041007.717	8397498.718	44153285.056	12460455.347	NA	12865158.431	NA	1562238.466	191623.702	33318.955	NA	1883761.068	11218.699	45939.141	645453.257	2532420.818	275863569.421	99.533	1317.961	9552643.002	3527690.961	14244826.303	16509873.845	10431909.16	4349571.309	8911503.586	NA	1022384.177	251051.634
aMDM	Donor 55	act-macro-55-mito-M26_53	635984.703	254597.928	617366.659	1661.879	3596234.052	60131.626	8407.641	1482661.202	375.902	1759721.699	2232.884	489835.332	2110.609	849054.175	36505602.71	59435850.911	112862233.951	30.884	3868721.934	8626019.268	80002790.84	16731368.744	1028854.752	4421516.717	5917.76	1437339.234	111914.372	17013.516	43877.852	1238057.139	32186.897	11361.945	561116.416	2507729.193	132762189.088	529.203	1899.36	8735260.663	2984440.475	18881961.052	25311041.644	16876413.693	4959840.203	8053066.863	3889826.246	719411.85	119644.711
aMDM LCC-12 (10 µM)	Donor 55	act-macro-trt-LCC-55-mito-M27_54	531190.156	239928.798	2791280.584	600.595	2579775.485	13209.597	22922.574	1454424.663	1.994	17780884.709	1026.563	83285.311	1008.602	582717.137	34088048.384	43628878.046	24706537.948	281.589	734464608.358	8768611.292	21325962.963	32876118.114	974340.683	9139564.039	148958.451	1419924.81	2130919.417	14724277.617	2759727.147	450389.637	138598.08	73734.336	29755.91	1121244.522	134836519.342	57.25	2126.44	9205573.311	1901764.907	13048340.952	16110879.381	9657886.534	2535954.84	6764580.092	3810947.793	1021475.579	241179.275
		St_ATP_pre	NA	NA	NA	NA	NA	NA	NA	NA	512390.25	NA	94.722	NA	NA	NA	NA	NA	NA	80830.3	NA	NA	NA	NA	NA	NA	NA	NA	NA	NA	NA	NA	NA	NA	NA	NA	NA	76.635	NA	NA	NA	NA	NA	NA	NA	NA	NA	NA	NA
		St_AA_pre	NA	38889.588	3.002	13074.873	395.201	531481924.628	0	21893021.975	NA	115.914	NA	1261349.241	44.088	3060.031	7479400528.615	1833741.437	5820574561.364	NA	0	154770243.374	0.061	1.726	NA	59398436.834	NA	903342.618	0.004	28.367	NA	2719.116	NA	2478.099	138957271827.92	3255.947	NA	NA	709088.872	11228414.233	NA	9038.904	NA	NA	NA	NA	NA	19520725.843	16129.649
		St_ATP_post	NA	NA	NA	NA	NA	NA	NA	NA	63435.873	NA	11.339	NA	NA	NA	NA	NA	NA	3623178.118	NA	NA	NA	NA	NA	NA	NA	NA	NA	NA	NA	NA	NA	NA	NA	NA	NA	340025.163	NA	NA	NA	NA	NA	NA	NA	NA	NA	NA	NA
		St_AA_post	NA	NA	74125705.75	28430.574	62654039.853	595820158	19249.777	1370765.861	NA	4830.931	NA	63138.324	68.148	2213.802	24472772.083	6029475.435	294456262.092	NA	11448694349.214	5743856.595	94572125.678	45917779.882	1068640.839	450304.041	NA	1427818.446	225453.698	6767.916	37174.765	NA	8472.604	16584.145	92018508.228	5976.034	38342.102	NA	956380.036	8236309.501	123388.838	447284.191	252668.841	149547.336	57028.759	613971.639	3438862.4	570062.077	147753.932
[truncated: 117 more columns]

## Sheet: AreaCorrLog2Cen
Sample Type	Donor	Sample ID	1-3-Dicyclohexylthiourea@15.60-qppos	12(S)-HHTrE@16.19-qpneg	2-hydroxyglutaric acid@1.33-qpneg	2-oxoglutaric acid@12.95-gc	3-hydroxyglutaric acid@1.32-qpneg	3-methylhistidine@0.93-qppos	4-hydroxyhippuric acid@6.98-qpneg	9-cis 13-cis-methyl-retinoate@19.09-qpneg	Acetyl-CoA@4.02-lc	Acetylcarnitine@1.13-qppos	Adenosine@0.86-lc	Allantoin@0.78-qpneg	Alpha-tocopherol@29.44-gc	Arabitol@14.75-gc	Arachidic acid@23.99-qpneg	Arachidonic acid@20.44-qpneg	Arginine@0.89-qppos	ATP@4.03-lc	Azelaic acid@9.88-qpneg	Behenic acid@25.26-qpneg	Betaine;Valine@1.07-qppos	Capric acid@15.95-qpneg	Caproic acid@10.20-qpneg	Carnitine@0.95-qppos	Carnitine C10:0@12.01-qppos	Carnitine C12:1@10.28-qppos	Carnitine C14:0@15.66-qppos	Carnitine C16:0@17.42-qppos	Carnitine C18:0@19.34-qppos	Carnitine C3:0@1.44-qppos	Carnitine C4:0@2.31-qppos	Carnitine C6:0@7.22-qppos	Carnosine@0.91-qppos	Cholesterol@29.44-gc	Choline phosphate@1.00-qppos	CoA@4.01-lc	Creatine@12.73-gc	Desaminotyrosine@11.34-qpneg	Docosadienoic acid@23.16-qpneg	Docosahexaenoic acid@20.41-qpneg	Docosapentaenoic acid@20.83-qpneg	Docosatetraenoic acid@21.54-qpneg	Docosatrienoic acid@22.37-qpneg	Docosenoic acid@24.13-qpneg	Dodecanedioic acid@13.23-qpneg	Dodecenedioic acid@12.64-qpneg	Dodecenoic acid@13.25-qpneg
		BlM_pre	-0.399	-3.364	NA	-3.214	NA	-0.06	-2.586	0.068	3.42	NA	-7.412	-1.105	-5.581	-7.653	-0.014	-3.278	-2.543	2.136	-5.178	-0.245	-3.588	-0.938	NA	-2.489	NA	-0.07	-2.269	NA	NA	-6.88	-2.987	-1.129	NA	-8.421	-9.636	-1.346	-1.124	0.063	-4.054	-8.333	-10.354	-9.065	-6.136	-3.249	NA	0.005	0.065
		BlM_post	-0.092	NA	-1.813	-1.312	-2.275	-0.728	-0.991	-0.01	-5.323	NA	-7.841	-0.561	-3.415	-7.878	-0.493	-3.964	-2.615	-4.907	7.228	-0.562	-2.206	-1.849	NA	-2.184	NA	0.087	-1.328	-5.493	-3.999	NA	NA	-1.943	NA	-7.692	-8.615	-3.071	-4.943	-0.155	NA	-5.987	-5.905	-5.556	-6.337	-3.535	-0.053	-0.508	-0.177
		QC_5a	-0.217	0.727	0.087	NA	-0.124	NA	0.153	0.026	-0.019	0.867	-0.104	0.055	NA	NA	-0.001	-0.391	0.516	1.848	-0.766	-0.036	0.281	-0.475	-0.441	0.66	-0.122	0.029	1.758	3.488	2.07	0.755	0.806	0.963	1.079	NA	0.204	0.346	NA	-0.065	-0.214	-0.408	-0.401	-0.255	-0.281	-0.24	-0.064	0.092	0.333
		QC_6a	NA	NA	NA	0.882	NA	NA	NA	NA	NA	NA	NA	NA	0.432	0.216	NA	NA	NA	NA	NA	NA	NA	NA	NA	NA	NA	NA	NA	NA	NA	NA	NA	NA	NA	0.387	NA	NA	0.645	NA	NA	NA	NA	NA	NA	NA	NA	NA	NA
		QC_5b	0.11	0.721	0.492	NA	0.261	-0.675	0.781	-0.148	0.573	0.785	-0.03	0.202	NA	NA	-0.312	-0.449	0.51	0.069	-0.147	-0.27	0.533	-0.425	NA	0.095	0.28	0.028	1.862	3.519	2.067	0.696	0.772	0.316	1.543	NA	0.206	-2.958	NA	-0.037	-0.426	-0.474	-0.425	-0.359	-0.398	-0.375	-0.082	0.023	NA
		QC_6b	NA	NA	NA	0.384	NA	NA	NA	NA	NA	NA	NA	NA	0.45	0.123	NA	NA	NA	NA	NA	NA	NA	NA	NA	NA	NA	NA	NA	NA	NA	NA	NA	NA	NA	0.313	NA	NA	0.603	NA	NA	NA	NA	NA	NA	NA	NA	NA	NA
		QC_5c	0.234	0.897	-0.136	NA	-0.353	NA	0.734	0.054	-2.968	0.837	0.454	0	NA	NA	-0.105	-0.289	0.689	3.085	-0.541	-0.195	0.113	-0.305	-0.295	0.435	0.182	0.126	1.904	3.59	2.183	0.895	1.419	0.823	1.778	NA	0.313	-1.026	NA	0.094	-0.517	-0.332	-0.348	-0.237	-0.189	-0.279	0.118	0.053	0.281
		QC_6c	NA	NA	NA	0.847	NA	NA	NA	NA	NA	NA	NA	NA	0.551	0.226	NA	NA	NA	NA	NA	NA	NA	NA	NA	NA	NA	NA	NA	NA	NA	NA	NA	NA	NA	0.358	NA	NA	0.567	NA	NA	NA	NA	NA	NA	NA	NA	NA	NA
		QC_5d	-0.038	0.786	0.111	NA	-0.107	-0.503	0.517	-0.008	0.072	0.868	0.196	0.073	NA	NA	-0.116	-0.37	0.613	1.762	-0.53	-0.151	0.134	-0.402	-0.426	0.658	-0.041	0.083	1.817	3.538	2.133	0.845	1.152	1.025	1.365	NA	0.264	-0.774	NA	-0.002	-0.375	-0.398	-0.388	-0.275	-0.278	-0.288	-0.004	0.061	0.166
		QC_6d	NA	NA	NA	0.901	NA	NA	NA	NA	NA	NA	NA	NA	0.321	0.205	NA	NA	NA	NA	NA	NA	NA	NA	NA	NA	NA	NA	NA	NA	NA	NA	NA	NA	NA	0.412	NA	NA	0.717	NA	NA	NA	NA	NA	NA	NA	NA	NA	NA
naMDM	Donor 47	macro-47-mito-M1_28	0.056	-1.102	NA	1.374	NA	0.633	0.015	-0.028	3.072	0.38	1.643	1.062	0.62	-0.03	0.071	0.127	1.5	-0.014	-0.42	0.078	0.348	0.194	-0.069	0.349	NA	-0.057	-1.253	-4.276	-1.598	1.821	1.315	-0.341	3.183	0.701	0.335	0.001	-0.439	-0.002	0.36	0.492	0.569	0.639	0.822	0.109	NA	0.036	-0.497
aMDM	Donor 47	act-macro-47-mito-M2_29	-0.166	0.338	NA	0.663	NA	1.32	-1.101	0.047	-0.231	-1.105	0.157	2.463	0.378	-0.099	0.435	1.93	1.171	-1.838	-0.169	0.475	0.362	0.347	0.068	-1.129	-1.573	-0.016	-1.495	-0.137	NA	1.395	-2.663	-1.619	1.95	0.301	-0.913	-1.093	-0.884	-0.011	1.951	2.373	2.548	2.525	2.24	1.918	-0.211	-0.403	-0.015
aMDM LCC-12 (10 µM)	Donor 47	act-macro-trt-LCC-47-mito-M3_30	0.069	-2.978	NA	-0.53	0.4	-1.92	NA	0.004	-1.296	0.505	-0.08	-1.595	-0.973	-0.196	-0.194	-1.614	-2.076	2.445	-0.011	-0.2	-1.032	0.071	-0.234	-0.864	-0.527	0.032	2.047	3.832	2.577	-3.471	-0.438	-0.725	NA	-0.905	-0.661	-1.683	0.897	-0.059	NA	-1.586	-1.473	-1.691	-1.853	-1.318	NA	0.086	0.061
naMDM	Donor 45	macro-45-mito-M4_31	0.003	-3.779	-0.784	1.105	NA	0.766	0.649	-0.079	3.132	1.158	1.24	1.295	-0.105	0.249	0.748	-0.467	1.108	0.774	0.211	0.574	0.66	0.345	0.107	0.652	-1.429	-0.002	-1.523	-3.468	NA	1.54	0.498	-0.708	3.06	0.036	0.929	1.641	-0.539	-0.005	0.349	-0.494	-0.437	-0.296	0.323	-0.084	-0.096	0.082	-0.186
aMDM	Donor 45	act-macro-45-mito-M5_32	0.106	0.815	-3.038	-0.02	-1.723	NA	0.431	-0.045	1.471	-0.739	0.753	0.086	-0.276	0.094	-0.038	-0.405	-0.391	-0.804	0.329	-0.041	1.098	-0.056	0.315	-0.951	-1.649	0.06	-1.245	-2.794	-2.78	0.337	NA	-0.908	-0.106	-0.495	-0.413	0.962	-0.651	0.003	0.102	-0.662	-0.24	-0.062	0.245	-0.09	0.099	-0.042	-0.135
aMDM LCC-12 (10 µM)	Donor 45	act-macro-trt-LCC-45-mito-M6_33	-0.022	0.507	-0.414	-0.515	-0.658	0.508	0.376	0.032	3.586	1.867	-0.379	-0.891	0.046	-0.049	0.189	-0.25	-1.243	0.63	0.25	0.109	-0.149	0.394	0.051	0.395	4.754	-0.011	5.351	6.939	4.838	-1.941	2.976	2.136	-3.332	-0.244	0.716	-2.571	1.261	0.082	-0.021	-0.436	-0.322	-0.226	0.108	0.498	0.087	-0.086	-0.275
naMDM	Donor 46	macro-46-mito-M7_34	-0.044	-1.367	1.932	0.038	NA	NA	0.42	-0.037	3.094	-1.237	0.66	0.56	0.017	0.062	-0.172	-0.48	0.562	1.995	0.301	-0.228	-0.021	0.013	0.139	-0.894	NA	-0.049	-1.262	-2.013	-4.554	-0.229	-2.623	-0.325	-0.598	-0.005	-0.248	-0.358	-1.287	-0.086	0.373	-0.581	-0.535	-0.086	0.478	-0.115	-0.064	-0.034	0.326
aMDM	Donor 46	act-macro-46-mito-M8_35	-0.206	-0.132	0.93	-0.465	0.691	NA	1.414	-0.106	-1.284	-3.945	-0.365	0.453	-0.249	-0.061	-0.233	-0.102	-0.485	1.345	0.262	-0.262	-0.115	0.419	0.035	-1.508	NA	-0.06	-1.562	-2.431	-2.583	-1.088	NA	-1.352	-1.015	-0.323	-1.21	-2.776	-1.033	-0.04	0.296	-0.205	-0.077	0.223	0.483	0.133	0.044	0.27	0.202
aMDM LCC-12 (10 µM)	Donor 46	act-macro-trt-LCC-46-mito-M9_36	-0.018	0.777	-0.053	-1.165	-0.292	-1.376	0.418	-0.105	1.568	2.351	-1.297	-1.268	0.225	0.108	0.007	-0.209	-0.657	0.944	0.163	0.012	-0.748	0.383	0.038	0.756	2.908	-0.12	3.303	5.525	4.035	-0.831	2.679	0.829	-2.85	0.099	0.584	-4.189	0.493	-0.097	-0.547	-0.401	-0.287	-0.078	-0.228	0.366	-0.006	-0.417	0.477
naMDM	Donor 48	macro-48-mito-M10_37	0.003	-0.797	0.516	1.219	0.28	1.185	0.048	-0.171	0.418	0.923	2.279	1.212	0.763	0.217	-0.286	0.075	1.723	-0.425	0.086	-0.16	0.894	0.331	0.121	1.673	NA	-0.128	-1.229	-1.818	-4.109	2.659	1.599	0.978	3.073	0.799	0.48	-0.193	0.156	-0.01	1.046	-0.042	-0.031	0.143	0.665	0.583	0.062	-0.097	-0.098
aMDM	Donor 48	act-macro-48-mito-M11_38	0.092	0.835	0.598	0.578	NA	NA	NA	-0.038	0.872	0.071	0.828	0.67	0.672	0.141	-0.079	0.282	0.831	-2.293	-0.197	-0.148	1.227	0.042	0.127	0.371	NA	-0.009	-0.317	-0.093	-2.334	1.222	-1.294	-0.223	0.945	0.681	-1.066	1.457	0.298	0.034	0.622	0.063	0.367	0.432	0.687	0.461	0.019	-0.633	-0.241
aMDM LCC-12 (10 µM)	Donor 48	act-macro-trt-LCC-48-mito-M12_39	-0.147	0.576	-2.037	-1.16	-0.374	NA	NA	-0.014	-1.187	1.841	-0.047	-1.931	0.073	0.014	-0.094	-0.526	-0.797	-1.426	-0.427	-0.15	-0.598	0.127	-0.136	0.188	2.56	-0.067	3.193	5.157	4.146	-1.462	2.407	0.547	NA	-0.123	-0.381	0.38	0.8	-0.037	-0.278	-0.68	-0.613	-0.582	-0.573	0.211	-0.022	-0.123	-0.264
naMDM	Donor 49	macro-49-mito-M13_40	0.126	0.785	0.329	0.99	0.109	-0.099	-0.061	-0.059	3.024	0.676	0.85	1.884	0.346	0.339	-0.109	0.695	1.34	1.522	-0.426	-0.111	0.286	0.174	0.125	0.987	NA	-0.027	-1.569	-2.109	-4.367	1.979	0.9	0.111	2.222	0.515	1.443	1.955	-0.532	0.009	0.647	0.61	0.432	0.447	0.412	0.35	0.088	0.253	0.008
aMDM	Donor 49	act-macro-49-mito-M14_41	-0.06	1.614	2.447	0.823	NA	0.072	NA	0.004	2.992	-1.022	-1.474	0.468	0.566	0.283	-0.276	0.945	1.332	2.919	-0.555	-0.15	0.403	0.071	-0.299	-0.487	NA	0.007	-1.636	-3.113	-3.201	0.965	-0.452	-0.761	2.271	0.806	-0.07	2.537	0.697	0.05	0.082	0.757	0.699	0.756	0.273	-0.033	-0.081	0.087	0.267
aMDM LCC-12 (10 µM)	Donor 49	act-macro-trt-LCC-49-mito-M15_42	0.015	-1.374	0.729	-0.578	0.514	NA	NA	0.088	-2.489	0.267	-1.61	-1.341	0.134	0.154	0.243	-0.614	-1.341	0.038	-6.9	0.239	-1.243	-0.258	NA	-1.102	NA	-0.105	3.205	4.92	3.695	-2.907	-0.24	0.269	-3.648	0.329	-1.585	-1.557	1.093	-0.047	-0.611	-0.78	-1.087	-0.908	-0.704	-0.301	-0.223	0.419	0.223
naMDM	Donor 51	macro-51-mito-M16_43	-0.03	0.044	0.162	0.458	-0.069	0.493	-0.56	-0.103	-0.863	-0.008	1.441	1.058	0.512	0.128	0.075	0.139	1.322	1.821	-0.688	0.094	0.413	0.206	0.079	0.76	NA	-0.031	-1.46	-1.612	NA	1.588	0.445	-0.027	2.51	0.609	-0.065	-2.896	-0.629	-0.04	0.313	0.282	0.327	0.382	0.524	-0.036	0.011	-0.187	0.174
aMDM	Donor 51	act-macro-51-mito-M17_44	0.091	2.8	-1.877	0.32	-0.087	0.577	-1.014	0.176	3.073	-0.405	1.218	1.244	0.643	-0.369	0.229	1.326	1.64	-1.208	-0.579	0.359	0.846	-0.012	0.236	0.156	-2.757	-0.065	-1.802	-1.051	-2.471	2.067	-0.623	0.344	2.695	0.749	-0.213	1.659	0.317	-0.021	0.836	1.377	1.717	1.726	1.31	0.662	-0.018	-0.057	0.211
aMDM LCC-12 (10 µM)	Donor 51	act-macro-trt-LCC-51-mito-M18_45	-0.018	0.165	-1.03	-1.516	-0.4	NA	-0.194	0.026	-4.183	0.963	-1.405	-2.267	-0.961	-0.049	-0.066	-0.385	-1.078	0.032	-0.39	-0.058	-1.195	0.23	0.001	0.122	-1.456	-0.003	0.511	3.745	3.872	-1.89	0.844	0.348	NA	-1.006	-0.474	-1.792	-0.376	0.036	-1.288	-0.47	-0.419	-0.708	-0.862	-0.755	0.111	0.329	-0.96
naMDM	Donor 53	macro-53-mito-M19_46	-0.011	NA	0.56	0.134	0.333	NA	0.625	0.157	-5.224	-1.489	-0.68	0.016	-0.98	-0.226	-0.023	-0.382	-1.245	-1.935	-0.153	-0.03	-0.783	0.521	-0.019	0.495	-2.389	0.102	-1.414	-3.548	NA	1.572	-2.516	-0.183	-0.898	-0.807	0.582	0.658	-0.557	0.104	-0.854	-0.384	-0.909	-1.005	-1.042	-1.233	0.091	0.382	0.169
aMDM	Donor 53	act-macro-53-mito-M20_47	-0.008	1.388	1.062	0.181	0.827	NA	NA	0.019	-1.054	-0.959	-2.155	0.578	-0.317	0.001	0.07	0.957	-1.5	1.107	0.019	0.073	0.688	0.311	0.295	-0.129	-2.456	0.072	-2.096	-3.004	-2.913	0.656	-2.684	-1.889	-2.639	-0.32	0.225	1.295	-0.367	-0.089	-0.482	0.92	0.747	0.439	-0.185	-0.219	0.007	0.047	0.366
aMDM LCC-12 (10 µM)	Donor 53	act-macro-trt-LCC-53-mito-M21_48	-0.005	1.212	0.114	-0.476	-0.132	-0.588	-0.995	0.047	-2.916	1.591	-1.732	-1.024	0.025	0.109	0.129	-0.041	-1.116	-1.166	0.538	0.121	-1.12	0.399	-0.045	0.186	3.201	0.096	4.418	6.598	4.504	-1.216	3.095	2.377	-2.972	-0.19	0.717	1.604	0.995	0.106	-0.489	0.242	-0.272	-0.484	-0.661	-0.123	0.165	-0.093	-0.485
naMDM	Donor 54	macro-54-mito-M22_49	-0.062	-0.707	0.937	-0.651	0.677	NA	0.292	0.091	-0.504	-1.255	-0.165	0.068	-0.426	-0.019	-0.161	-0.561	-0.39	0.626	0.981	-0.113	-0.756	0.372	0.176	-0.117	-2.551	0.108	-1.928	-2.606	-3.072	0.069	-2.627	-1.294	-1.782	-0.731	0.375	2.763	-1.058	0.135	-1	-0.23	-0.615	-1.038	-0.937	-0.641	-0.002	-0.058	-0.359
aMDM	Donor 54	act-macro-54-mito-M23_50	0.04	0.197	0.516	-0.778	0.238	NA	-0.387	0.055	0.933	-1.394	-0.049	-0.334	-0.619	0.091	-0.076	-0.011	-1.43	-0.1	1.335	-0.102	-0.064	0.413	0.09	-0.867	NA	-0.028	-1.529	-3.176	NA	-0.889	NA	0.394	NA	-0.613	-0.16	3.281	0.024	0.023	-1.174	0.186	0.04	-0.434	-1.062	-0.836	0.005	0.128	0.431
aMDM LCC-12 (10 µM)	Donor 54	act-macro-trt-LCC-54-mito-M24_51	0.091	0.002	0.472	-0.479	0.173	NA	-1.068	-0.056	-2.225	1.913	-0.538	-1.176	-0.528	-0.021	-0.106	-0.349	-0.653	0.027	2	-0.121	-0.096	-2.449	NA	0.51	1.867	0.103	2.762	5.176	4.733	-1.932	1.873	1.483	-3.045	-0.426	0.749	-0.054	0.235	0.002	-1.004	0.082	-0.329	-0.638	-0.876	-0.738	-0.055	-0.016	NA
naMDM	Donor 55	macro-55-mito-M25_52	0.083	-0.862	0.674	0.617	0.351	-0.427	0.18	0.112	0.613	-0.672	0.705	0.554	0.496	-0.506	-0.137	-0.194	1.237	-2.786	2.808	-0.121	0.295	-1.471	NA	0.827	NA	0.152	-1.389	-4.154	NA	0.885	-2.54	0.624	1.874	0.584	0.804	-0.881	-0.045	0.048	0.634	-0.237	-0.127	-0.02	0.334	0.592	NA	0.211	0.576
aMDM	Donor 55	act-macro-55-mito-M26_53	0.142	0.564	-2.462	0.65	-0.189	0.52	-0.467	0.005	1.584	-1.807	0.662	0.356	0.492	0.089	-0.023	0.28	1.412	-2.709	-2.968	-0.082	1.153	-1.045	-0.561	-0.714	-1.578	0.032	-2.165	-5.124	-2.196	0.28	-1.019	-1.391	1.672	0.57	-0.251	1.529	0.482	-0.081	0.393	0.169	0.49	0.674	0.524	0.446	0.009	-0.296	-0.494
aMDM LCC-12 (10 µM)	Donor 55	act-macro-trt-LCC-55-mito-M27_54	-0.118	0.478	-0.285	-0.818	-0.668	-1.666	0.979	-0.023	-5.975	1.53	-0.459	-2.2	-0.573	-0.454	-0.122	-0.166	-0.779	0.48	4.6	-0.058	-0.755	-0.071	-0.64	0.334	3.076	0.014	2.086	4.634	3.779	-1.179	1.087	1.307	-2.565	-0.591	-0.229	-1.679	0.645	-0.006	-0.257	-0.364	-0.162	-0.131	-0.444	0.194	-0.021	0.21	0.518
		St_ATP_pre	NA	NA	NA	NA	NA	NA	NA	NA	11.997	NA	-3.897	NA	NA	NA	NA	NA	NA	8.645	NA	NA	NA	NA	NA	NA	NA	NA	NA	NA	NA	NA	NA	NA	NA	NA	NA	-1.259	NA	NA	NA	NA	NA	NA	NA	NA	NA	NA	NA
		St_AA_pre	NA	-2.147	-20.111	3.626	-13.341	13.63	-34.024	3.889	NA	-15.697	NA	1.721	-5.089	-8.027	7.655	-4.739	7.101	NA	-220.921	4.083	-29.141	-24.254	NA	3.034	NA	-0.638	-26.855	-14.352	NA	-8.551	NA	-3.588	19.589	-9.019	NA	NA	9.026	0.281	NA	-10.859	NA	NA	NA	NA	NA	4.466	-3.385
		St_ATP_post	NA	NA	NA	NA	NA	NA	NA	NA	8.983	NA	-6.959	NA	NA	NA	NA	NA	NA	14.131	NA	NA	NA	NA	NA	NA	NA	NA	NA	NA	NA	NA	NA	NA	NA	NA	NA	10.857	NA	NA	NA	NA	NA	NA	NA	NA	NA	NA	NA
		St_AA_post	NA	NA	4.446	4.747	3.934	13.795	0.728	-0.108	NA	-10.316	NA	-2.599	-4.461	-8.494	-0.6	-3.022	2.796	NA	8.563	-0.669	1.394	0.411	-0.506	-4.009	NA	0.022	-1.155	-6.454	-2.435	NA	-2.945	-0.845	9.029	-8.143	-12.009	NA	9.458	-0.166	-4.203	-5.23	-6.156	-6.144	-5.919	-3.268	-0.169	-0.631	-0.189
[truncated: 117 more columns]

## Sheet: Ratio Info
	Analyte	MetName	AnalyteNum	AnalyteDen	LevelAnnot	Method	Fam
Inosine/Adenosine	Inosine/Adenosine	Inosine/Adenosine	Inosine@26.08-gc	Adenosine@0.86-lc	1	gc/lc	Nucleotides
2OHGlu/aKG	2OHGlu/aKG	2OHGlu/aKG	2-hydroxyglutaric acid@1.33-qpneg	2-oxoglutaric acid@12.95-gc	1	qpneg/gc	Energy
aKG/OAA	aKG/OAA	aKG/OAA	2-oxoglutaric acid@12.95-gc	Pyruvic acid;Oxaloacetic acid@6.21-gc	1	gc	Energy
ATP/CoA	ATP/CoA	ATP/CoA	ATP@4.03-lc	CoA@4.01-lc	1	lc	Cofactors and vitamins/Nucleotides
ATP/FAD	ATP/FAD	ATP/FAD	ATP@4.03-lc	FAD@4.00-lc	1	lc	Cofactors and vitamins/Nucleotides
ATP/Glyc3P	ATP/Glyc3P	ATP/Glyc3P	ATP@4.03-lc	Glycerol-3-phosphate@15.15-gc	1	lc/gc	Lipids/Nucleotides
ATP/NAD	ATP/NAD	ATP/NAD	ATP@4.03-lc	NAD@0.90-lc	1	lc	Cofactors and vitamins/Nucleotides
ATP/OPE	ATP/OPE	ATP/OPE	ATP@4.03-lc	O-phosphoethanolamine@15.33-gc	1	lc/gc	Lipids/Nucleotides
ATP/Pcholine	ATP/Pcholine	ATP/Pcholine	ATP@4.03-lc	Choline phosphate@1.00-qppos	1	lc/qppos	Lipids/Nucleotides
ATP/Phosphate	ATP/Phosphate	ATP/Phosphate	ATP@4.03-lc	Phosphoric acid@9.14-gc	1	lc/gc	Energy/Nucleotides
ATP/Ribo5P	ATP/Ribo5P	ATP/Ribo5P	ATP@4.03-lc	Ribose-5-phosphate@19.96-gc	1	lc/gc	Carbohydrates/Nucleotides
ATP/UMP	ATP/UMP	ATP/UMP	ATP@4.03-lc	UMP@1.67-qppos	1	lc/qppos	Nucleotides
Carn/AC16:0	Carn/AC16:0	Carn/AC16:0	Carnitine@0.95-qppos	Carnitine C16:0@17.42-qppos	1	qppos	Lipids
Fruc/Glc	Fruc/Glc	Fruc/Glc	Fructose@16.40-gc	Galactose;Glucose;Mannose@16.70-gc	1	gc	Carbohydrates
Fruc/Mannitol	Fruc/Mannitol	Fruc/Mannitol	Fructose@16.40-gc	Galactitol;Sorbitol;Mannitol@17.09-gc	1	gc	Carbohydrates
Fruc/Raffinose	Fruc/Raffinose	Fruc/Raffinose	Fructose@16.40-gc	Raffinose@31.17-gc	1	gc	Carbohydrates
Fruc/Sorbitol	Fruc/Sorbitol	Fruc/Sorbitol	Fructose@16.40-gc	Galactitol;Sorbitol;Mannitol@17.09-gc	1	gc	Carbohydrates
Gal/Galactitol	Gal/Galactitol	Gal/Galactitol	Galactose;Glucose;Mannose@16.70-gc	Galactitol;Sorbitol;Mannitol@17.09-gc	1	gc	Carbohydrates
Gal/Raffinose	Gal/Raffinose	Gal/Raffinose	Galactose;Glucose;Mannose@16.70-gc	Raffinose@31.17-gc	1	gc	Carbohydrates
Glc/Maltose	Glc/Maltose	Glc/Maltose	Galactose;Glucose;Mannose@16.70-gc	Maltose;Trehalose@27.68-gc	1	gc	Carbohydrates
Glc/Sorbitol	Glc/Sorbitol	Glc/Sorbitol	Galactose;Glucose;Mannose@16.70-gc	Galactitol;Sorbitol;Mannitol@17.09-gc	1	gc	Carbohydrates
Glc/Sucrose	Glc/Sucrose	Glc/Sucrose	Galactose;Glucose;Mannose@16.70-gc	Sucrose@26.81-gc	1	gc	Carbohydrates
Glc/Trehalose	Glc/Trehalose	Glc/Trehalose	Galactose;Glucose;Mannose@16.70-gc	Maltose;Trehalose@27.68-gc	1	gc	Carbohydrates
Glyc3P/GPCho	Glyc3P/GPCho	Glyc3P/GPCho	Glycerol-3-phosphate@15.15-gc	Glycerophosphorylcholine@1.01-qppos	1	gc/qppos	Lipids
Guanine/Guanosine	Guanine/Guanosine	Guanine/Guanosine	Guanine@1.81-qppos	Guanosine@2.64-qppos	1	qppos	Nucleotides
His/3MeHis	His/3MeHis	His/3MeHis	Histidine@0.89-qppos	3-methylhistidine@0.93-qppos	1	qppos	Amino acids
HXanthine/Inosine	HXanthine/Inosine	HXanthine/Inosine	Hypoxanthine@2.26-qppos	Inosine@26.08-gc	1	qppos/gc	Nucleotides
Stearidonate/Linolenate	Stearidonate/Linolenate	Stearidonate/Linolenate	Stearidonic acid@19.23-qpneg	Linolenic acid@19.73-qpneg	1	qpneg	Lipids
Met/Betaine	Met/Betaine	Met/Betaine	Methionine@1.19-qppos	Betaine;Valine@1.07-qppos	1	qppos	Amino acids
NADH/NAD	NADH/NAD	NADH/NAD	NADH@2.03-lc	NAD@0.90-lc	1	lc	Cofactors and vitamins
Nicotinamide/NAD	Nicotinamide/NAD	Nicotinamide/NAD	Niacinamide@2.36-qppos	NAD@0.90-lc	1	qppos/lc	Cofactors and vitamins
OAA/Mal	OAA/Mal	OAA/Mal	Pyruvic acid;Oxaloacetic acid@6.21-gc	Malic acid@1.36-qpneg	1	gc/qpneg	Energy
Tyr/Phe	Tyr/Phe	Tyr/Phe	Tyrosine@1.44-qppos	Phenylalanine@1.93-qppos	1	qppos	Amino acids
Pyr/aKG	Pyr/aKG	Pyr/aKG	Pyruvic acid;Oxaloacetic acid@6.21-gc	2-oxoglutaric acid@12.95-gc	1	gc	Energy
Pyr/Mal	Pyr/Mal	Pyr/Mal	Pyruvic acid;Oxaloacetic acid@6.21-gc	Malic acid@1.36-qpneg	1	gc/qpneg	Energy
Pyr/Ser	Pyr/Ser	Pyr/Ser	Pyruvic acid;Oxaloacetic acid@6.21-gc	Serine@10.28-gc	1	gc	Amino acids/Energy
Pyr/Trp	Pyr/Trp	Pyr/Trp	Pyruvic acid;Oxaloacetic acid@6.21-gc	Tryptophan@3.12-qppos	1	gc/qppos	Amino acids/Energy
Pyr/Tyr	Pyr/Tyr	Pyr/Tyr	Pyruvic acid;Oxaloacetic acid@6.21-gc	Tyrosine@1.44-qppos	1	gc/qppos	Amino acids/Energy
Ribo5P/Ribose	Ribo5P/Ribose	Ribo5P/Ribose	Ribose-5-phosphate@19.96-gc	Ribose;Ribulose@14.27-gc	1	gc	Carbohydrates
Ribose/Adenosine	Ribose/Adenosine	Ribose/Adenosine	Ribose;Ribulose@14.27-gc	Adenosine@0.86-lc	1	gc/lc	Carbohydrates/Nucleotides
Ribose/Guanosine	Ribose/Guanosine	Ribose/Guanosine	Ribose;Ribulose@14.27-gc	Guanosine@2.64-qppos	1	gc/qppos	Carbohydrates/Nucleotides
Ribose/Inosine	Ribose/Inosine	Ribose/Inosine	Ribose;Ribulose@14.27-gc	Inosine@26.08-gc	1	gc	Carbohydrates/Nucleotides
Ribose/Uridine	Ribose/Uridine	Ribose/Uridine	Ribose;Ribulose@14.27-gc	Uridine@1.73-qpneg	1	gc/qpneg	Carbohydrates/Nucleotides
Ribose/Xanthosine	Ribose/Xanthosine	Ribose/Xanthosine	Ribose;Ribulose@14.27-gc	Xanthosine@26.94-gc	1	gc	Carbohydrates/Nucleotides
Ribulose/Ribitol	Ribulose/Ribitol	Ribulose/Ribitol	Ribose;Ribulose@14.27-gc	Ribitol@14.74-gc	1	gc	Carbohydrates
Ser/Trp	Ser/Trp	Ser/Trp	Serine@10.28-gc	Tryptophan@3.12-qppos	1	gc/qppos	Amino acids
Sucrose/Fruc	Sucrose/Fruc	Sucrose/Fruc	Sucrose@26.81-gc	Fructose@16.40-gc	1	gc	Carbohydrates
Sucrose/Raffinose	Sucrose/Raffinose	Sucrose/Raffinose	Sucrose@26.81-gc	Raffinose@31.17-gc	1	gc	Carbohydrates
UDPGlc/Sucrose	UDPGlc/Sucrose	UDPGlc/Sucrose	UDP-glucose@1.74-lc	Sucrose@26.81-gc	1	lc/gc	Carbohydrates/Nucleotides
UDPGlc/UMP	UDPGlc/UMP	UDPGlc/UMP	UDP-glucose@1.74-lc	UMP@1.67-qppos	1	lc/qppos	Nucleotides
Uridine/UMP	Uridine/UMP	Uridine/UMP	Uridine@1.73-qpneg	UMP@1.67-qppos	1	qpneg/qppos	Nucleotides
PCr/Creatine	PCr/Creatine	PCr/Creatine	Phosphocreatine@1.19-qppos	Creatine@12.73-gc	1	qppos/gc	Amino acids
Kyn/Trp	Kyn/Trp	Kyn/Trp	Kynurenine@2.10-qppos	Tryptophan@3.12-qppos	1	qppos	Amino acids

## Sheet: Ratio
Sample Type	Donor	Sample ID	Inosine.Adenosine	X2OHGlu.aKG	aKG.OAA	ATP.CoA	ATP.FAD	ATP.Glyc3P	ATP.NAD	ATP.OPE	ATP.Pcholine	ATP.Phosphate	ATP.Ribo5P	ATP.UMP	Carn.AC16.0	Fruc.Glc	Fruc.Mannitol	Fruc.Raffinose	Fruc.Sorbitol	Gal.Galactitol	Gal.Raffinose	Glc.Maltose	Glc.Sorbitol	Glc.Sucrose	Glc.Trehalose	Glyc3P.GPCho	Guanine.Guanosine	His.3MeHis	HXanthine.Inosine	Stearidonate.Linolenate	Met.Betaine	NADH.NAD	Nicotinamide.NAD	OAA.Mal	Tyr.Phe	Pyr.aKG	Pyr.Mal	Pyr.Ser	Pyr.Trp	Pyr.Tyr	Ribo5P.Ribose	Ribose.Adenosine	Ribose.Guanosine	Ribose.Inosine	Ribose.Uridine	Ribose.Xanthosine	Ribulose.Ribitol	Ser.Trp	Sucrose.Fruc
		QC_5a	#N/A	#N/A	#N/A	1.36004	0.159971	#N/A	0.0276683	#N/A	8.15292e-06	#N/A	#N/A	0.0156686	1.63307	#N/A	#N/A	#N/A	#N/A	#N/A	#N/A	#N/A	#N/A	#N/A	#N/A	#N/A	0.085974	#N/A	#N/A	0.14635	0.216744	0.161014	956.052	#N/A	0.923501	#N/A	#N/A	#N/A	#N/A	#N/A	#N/A	#N/A	#N/A	#N/A	#N/A	#N/A	#N/A	#N/A	#N/A
		QC_6a	#N/A	#N/A	0.0719399	#N/A	#N/A	#N/A	#N/A	#N/A	#N/A	#N/A	#N/A	#N/A	#N/A	0.140191	0.119163	24.936	0.119163	0.850009	177.872	99.1999	0.850009	0.0193009	99.1999	#N/A	#N/A	#N/A	#N/A	#N/A	#N/A	#N/A	#N/A	#N/A	#N/A	13.9005	#N/A	0.863294	#N/A	#N/A	1.59781	#N/A	#N/A	0.217748	#N/A	0.00768787	0.00415893	#N/A	369.575
		QC_5b	#N/A	#N/A	#N/A	7.19444	0.0263345	#N/A	0.00566071	#N/A	1.44021e-06	#N/A	#N/A	0.00190755	1.15861	#N/A	#N/A	#N/A	#N/A	#N/A	#N/A	#N/A	#N/A	#N/A	#N/A	#N/A	0.0742301	104.366	#N/A	0.17635	0.204453	0.199698	1025.48	#N/A	0.936088	#N/A	#N/A	#N/A	#N/A	#N/A	#N/A	#N/A	#N/A	#N/A	#N/A	#N/A	#N/A	#N/A	#N/A
		QC_6b	#N/A	#N/A	0.0592857	#N/A	#N/A	#N/A	#N/A	#N/A	#N/A	#N/A	#N/A	#N/A	#N/A	0.403027	0.221253	15.5664	0.221253	0.548978	38.6237	39.2179	0.548978	0.00663893	39.2179	#N/A	#N/A	#N/A	#N/A	#N/A	#N/A	#N/A	#N/A	#N/A	#N/A	16.8675	#N/A	2.18846	#N/A	#N/A	2.95411	#N/A	#N/A	0.197195	#N/A	0.00770839	0.0043502	#N/A	373.738
		QC_5c	#N/A	#N/A	#N/A	23.7458	0.148458	#N/A	0.0291644	#N/A	6.90229e-06	#N/A	#N/A	0.0151653	1.31363	#N/A	#N/A	#N/A	#N/A	#N/A	#N/A	#N/A	#N/A	#N/A	#N/A	#N/A	0.0839182	#N/A	#N/A	0.14563	0.257946	0.189121	1100.39	#N/A	0.961463	#N/A	#N/A	#N/A	#N/A	#N/A	#N/A	#N/A	#N/A	#N/A	#N/A	#N/A	#N/A	#N/A	#N/A
		QC_6c	#N/A	#N/A	0.0823076	#N/A	#N/A	#N/A	#N/A	#N/A	#N/A	#N/A	#N/A	#N/A	#N/A	#N/A	0.140858	14.2237	0.140858	#N/A	#N/A	#N/A	#N/A	#N/A	#N/A	#N/A	#N/A	#N/A	#N/A	#N/A	#N/A	#N/A	#N/A	#N/A	#N/A	12.1495	#N/A	3.25024	#N/A	#N/A	2.84314	#N/A	#N/A	0.184557	#N/A	0.00855712	0.00495939	#N/A	371.075
		QC_5d	#N/A	#N/A	#N/A	14.6364	0.0299173	#N/A	0.00701067	#N/A	1.80507e-06	#N/A	#N/A	0.00257584	1.79852	#N/A	#N/A	#N/A	#N/A	#N/A	#N/A	#N/A	#N/A	#N/A	#N/A	#N/A	0.0729283	104.556	#N/A	0.119689	0.286115	0.232811	1052.73	#N/A	0.968272	#N/A	#N/A	#N/A	#N/A	#N/A	#N/A	#N/A	#N/A	#N/A	#N/A	#N/A	#N/A	#N/A	#N/A
		QC_6d	#N/A	#N/A	0.0818269	#N/A	#N/A	#N/A	#N/A	#N/A	#N/A	#N/A	#N/A	#N/A	#N/A	1.00115	0.125877	14.1706	0.125877	0.125733	14.1544	13.817	0.125733	0.0026766	13.817	#N/A	#N/A	#N/A	#N/A	#N/A	#N/A	#N/A	#N/A	#N/A	#N/A	12.2209	#N/A	3.41818	#N/A	#N/A	3.17537	#N/A	#N/A	0.18348	#N/A	0.00795848	0.00452012	#N/A	373.18
naMDM	Donor 47	macro-47-mito-M1_28	36.3786	#N/A	0.100104	0.501238	0.0467236	0.0158061	0.00355444	7.84677e-05	1.98826e-06	1.88269e-05	0.0130431	0.00228674	293	0.964069	0.283642	12.7861	0.283642	0.294213	13.2627	20.9543	0.294213	0.00297762	20.9543	0.000910389	0.0873028	125.693	16.3067	0.162474	0.550041	0.0486212	249.305	0.00140081	0.814366	9.98956	0.00140081	0.889267	#N/A	0.00103915	0.398631	19.7801	0.00235293	0.543728	0.00559443	0.024742	0.0135152	#N/A	348.355
aMDM	Donor 47	act-macro-47-mito-M2_29	57.7705	#N/A	0.0907535	0.318713	0.00837302	0.00431837	0.00542046	2.24079e-05	1.28995e-06	5.59415e-06	0.000751144	#N/A	6.0888	1.01779	0.196877	13.7818	0.196877	0.193436	13.5409	21.64	0.193436	0.00279328	21.64	0.000819591	0.0687438	37.5606	7.63719	0.0946192	0.256149	0.91924	4459.99	0.00246641	0.988169	11.0189	0.00246641	0.996986	0.0205938	0.0010228	6.89434	14.8644	0.00175916	0.257301	0.00567018	0.00690842	0.00415624	0.0206561	351.744
aMDM LCC-12 (10 µM)	Donor 47	act-macro-trt-LCC-47-mito-M3_30	44.6551	#N/A	0.0578226	9.9064	0.5171	0.0217761	0.647665	0.000975291	2.02185e-05	0.000159344	0.10911	#N/A	0.474466	1.03635	0.2484	14.593	0.2484	0.239688	14.0812	21.4374	0.239688	0.00275647	21.4374	0.00500293	0.0711505	72.5768	5.20967	0.212806	0.0483666	0.663768	1776.41	0.0025799	1.02068	17.2943	0.0025799	7.13797	#N/A	0.00457548	4.19649	3.62376	0.00225679	0.08115	0.00874917	0.00154404	0.000855286	#N/A	350.058
naMDM	Donor 45	macro-45-mito-M4_31	35.4836	966.146	0.0516033	0.327887	0.0370895	0.0223095	0.00329796	0.000103797	2.02836e-06	3.03182e-05	0.019277	0.000669853	216.229	0.290272	0.529291	17.446	0.529291	1.82343	60.102	68.3844	1.82343	0.0108196	68.3844	0.000998707	0.0623889	55.1626	9.38093	0.126891	0.247189	0.0126988	166.707	#N/A	1.27526	19.3786	#N/A	3.81021	0.030986	0.00219273	0.830514	12.3285	0.00167869	0.347443	0.00406944	0.0101571	0.00555246	0.00813236	318.407
aMDM	Donor 45	act-macro-45-mito-M5_32	30.1582	436.528	0.053164	0.186341	0.0135972	0.00618463	0.0103946	4.3573e-05	1.64172e-06	1.09698e-05	0.00109739	#N/A	44.9727	0.990529	0.207399	13.1652	0.207399	0.209382	13.2911	18.102	0.209382	0.00278865	18.102	0.000926296	0.0364172	#N/A	17.9485	0.177132	0.0324205	1.42014	6271.09	0.00678459	1.77056	18.8097	0.00678459	3.8458	0.0638339	0.00178264	11.824	6.70921	0.00178408	0.222467	0.00796547	0.00884408	0.00244061	0.0165984	362.025
aMDM LCC-12 (10 µM)	Donor 45	act-macro-trt-LCC-45-mito-M6_33	66.5045	3766.15	0.0497375	6.15	0.0673511	0.00564615	0.0797924	0.000126128	1.94005e-06	3.1597e-05	0.0163896	0.0397201	0.134929	1.04676	0.208143	16.768	0.208143	0.198845	16.019	20.7813	0.198845	0.00270901	20.7813	0.00157413	0.0677	22.6088	10.2909	0.186047	0.0300374	0.309439	3629.53	0.00200421	1.38839	20.1056	0.00200421	3.84591	0.0386313	0.00268844	4.08978	7.27453	0.000880861	0.109384	0.00518869	0.00238094	0.00133963	0.0100448	352.649
naMDM	Donor 46	macro-46-mito-M7_34	32.3837	12988.1	0.0612398	3.60299	0.10148	0.0489655	0.0118914	0.000275313	9.30007e-06	7.336e-05	0.0582838	0.00630038	27.4017	0.138881	0.414168	13.7787	0.414168	2.98219	99.2127	154.362	2.98219	0.0212524	154.362	0.00133886	0.0417648	#N/A	6.47412	0.111807	0.230868	0.0119899	134.564	0.00165979	1.10616	16.3293	0.00165979	2.16839	0.0271933	0.00160688	1.04728	9.46124	0.00167001	0.29216	0.00392172	0.0060534	0.00332775	0.0125408	338.805
aMDM	Donor 46	act-macro-46-mito-M8_35	35.7317	9183.57	0.0479583	13.0179	0.0965819	0.0400726	0.0293337	0.000198782	1.09356e-05	4.81192e-05	0.00839195	#N/A	23.8989	0.253055	0.140422	13.8769	0.140422	0.554906	54.8374	83.7854	0.554906	0.0110134	83.7854	0.000769882	0.0453314	#N/A	8.49592	0.148378	0.08249	0.575326	2562.94	0.00256104	1.30323	20.8515	0.00256104	3.12378	#N/A	0.00172498	11.4769	7.30598	0.00185576	0.204468	0.00654608	0.0055751	0.00142528	#N/A	358.809
aMDM LCC-12 (10 µM)	Donor 46	act-macro-trt-LCC-46-mito-M9_36	115.956	7555.57	0.0336358	27.6842	0.0868704	0.00588229	0.0425807	0.000123768	2.27035e-06	3.35671e-05	0.0264123	#N/A	0.461234	0.248282	0.281704	16.9454	0.281704	1.13461	68.2504	97.7739	1.13461	0.0133416	97.7739	0.00251234	0.498122	97.4202	10.9999	0.0917829	0.131428	0.0721282	1149.15	0.00332597	1.09792	29.7302	0.00332597	3.69452	0.0382509	0.00184985	3.72661	9.76965	0.000952541	0.084253	0.00460606	0.00157217	0.000889918	0.0103534	301.889
naMDM	Donor 48	macro-48-mito-M10_37	30.86	2153.57	0.065222	0.712177	0.0113878	0.00618312	0.00107186	2.4308e-05	8.91564e-07	8.66563e-06	0.003491	0.000167781	140.657	1.21604	0.50309	13.2529	0.50309	0.413711	10.8984	15.2686	0.413711	0.00263369	15.2686	0.000705075	0.0873747	75.808	11.0093	0.0557276	0.398468	0.0318892	230.684	0.00424288	0.735638	15.3322	0.00424288	1.64236	0.0145825	0.00144505	0.757018	11.1005	0.00197123	0.359704	0.00330317	0.0204502	0.0116322	0.00887899	312.239
aMDM	Donor 48	act-macro-48-mito-M11_38	32.261	3586.67	0.06863	0.0691643	0.00328272	0.00160326	0.0019771	6.18485e-06	6.40797e-07	2.34172e-06	0.000241354	0.00058689	17.0245	1.11373	0.156993	13.3614	0.156993	0.140961	11.997	18.468	0.140961	0.00278695	18.468	0.000683767	0.0557416	#N/A	9.12698	0.101315	0.127611	1.02751	5040.37	0.0026258	0.950483	14.5709	0.0026258	1.64877	0.024815	0.00138004	8.4142	9.67103	0.00149907	0.299774	0.00351013	0.00699614	0.00404139	0.0150506	322.174
aMDM LCC-12 (10 µM)	Donor 48	act-macro-trt-LCC-48-mito-M12_39	48.7113	1934.6	0.0319455	0.282313	0.0140989	0.00120095	0.0153761	2.02051e-05	6.85082e-07	5.26989e-06	0.00328245	#N/A	0.391113	0.427265	0.228576	12.9163	0.228576	0.534976	30.2301	47.5601	0.534976	0.00660331	47.5601	0.00220187	0.133886	#N/A	9.1445	0.205061	0.0857244	0.316969	2471.1	0.00216388	0.852886	31.3033	0.00216388	3.59601	0.0377606	0.00276084	3.00416	6.26265	0.00143536	0.128567	0.00624228	0.00543155	0.00157134	0.0105007	354.439
naMDM	Donor 49	macro-49-mito-M13_40	161.965	2254.73	0.0856741	0.771176	0.0470352	0.0194689	0.00589526	8.39441e-05	1.41284e-06	2.99782e-05	0.00684855	0.000791334	103.806	0.166962	0.510523	12.9006	0.510523	3.05772	77.2666	114.292	3.05772	0.0188335	114.292	0.000812322	0.0841099	134.154	12.9739	0.098149	0.5886	0.111797	599.683	0.00374463	1.0126	11.6721	0.00374463	1.47135	0.00927685	0.000681443	2.48362	14.2201	0.00143523	0.0877971	0.0030176	0.0197522	0.00522874	0.00630498	318.018
aMDM	Donor 49	act-macro-49-mito-M14_41	795.215	11026.5	0.0796157	1.43951	0.0982327	0.0440696	0.0573203	0.000161702	1.00001e-05	6.56748e-05	0.00776962	#N/A	74.2847	0.332543	0.18037	13.5196	0.18037	0.542397	40.6551	69.2714	0.542397	0.00977887	69.2714	0.000663625	0.0681909	108.252	7.96516	0.151201	0.463164	0.946406	3497.67	0.00184327	0.918614	12.5603	0.00184327	0.756111	0.0200111	0.000931918	5.0268	76.7618	0.00318249	0.0965297	0.00713957	0.0106518	0.00600376	0.0264658	307.513
aMDM LCC-12 (10 µM)	Donor 49	act-macro-trt-LCC-49-mito-M15_42	392.144	8853.42	0.0480069	3.51786	0.043145	0.00249396	0.0176144	3.93778e-05	3.67249e-06	1.14128e-05	0.00495685	#N/A	0.183584	1.10083	0.130887	13.3764	0.130887	0.118899	12.1512	19.8594	0.118899	0.00285737	19.8594	0.00462444	0.0993084	#N/A	2.84955	0.148794	0.0756299	0.289789	395.507	0.00374631	0.761048	20.8303	0.00374631	2.01306	#N/A	0.0061465	3.26915	26.088	0.00909315	0.0665266	0.0262007	0.00372624	0.00204978	#N/A	317.916
naMDM	Donor 51	macro-51-mito-M16_43	46.3991	2910.14	0.0601831	32.3	0.0735679	0.0257514	0.00578661	0.000139215	4.17339e-06	3.81242e-05	0.018112	0.000885217	61.2697	1.22214	0.353742	34.7872	0.353742	0.289444	28.4641	17.9989	0.289444	0.0025453	17.9989	0.00100192	0.0708235	82.3966	13.9969	0.0971461	0.321105	0.0188647	195.925	0.00294026	0.771817	16.616	0.00294026	2.26092	0.0142425	0.00143375	1.01358	9.04369	0.00124829	0.194911	0.00212918	0.0111748	0.00605185	0.00629941	321.469
aMDM	Donor 51	act-macro-51-mito-M17_44	55.3452	776.205	0.0847458	0.178571	0.00678365	0.00327468	0.00169247	1.2799e-05	5.34389e-07	4.32436e-06	0.000526146	0.00104235	27.1526	0.907541	0.168791	30.7448	0.168791	0.185987	33.877	23.1475	0.185987	0.00248781	23.1475	0.000513587	0.10893	80.4972	17.2953	0.11354	0.23043	0.50246	2324.71	0.00275858	0.775706	11.8	0.00275858	1.25729	0.0132719	0.000857645	6.86109	6.17782	0.00108852	0.111623	0.00228763	0.00989788	0.00527129	0.010556	442.911
aMDM LCC-12 (10 µM)	Donor 51	act-macro-trt-LCC-51-mito-M18_45	62.7171	4886.29	0.0366964	5.16129	0.057554	0.00311423	0.0211361	7.85625e-05	1.35569e-06	1.49256e-05	0.0147765	#N/A	0.94586	1.03286	0.22868	30.7592	0.22868	0.221404	29.7806	20.9549	0.221404	0.00270833	20.9549	0.00386392	0.0547698	#N/A	11.5542	0.153566	0.145303	0.0265522	1049.08	0.00383934	0.919041	27.2507	0.00383934	53.25	#N/A	0.00220267	3.09548	6.3027	0.000872584	0.100494	0.00303829	0.00126035	0.000695347	#N/A	357.483
naMDM	Donor 53	macro-53-mito-M19_46	76.6645	4606.44	0.0773576	0.254902	0.00385414	0.00171128	0.000741812	1.14032e-05	1.58742e-07	2.7057e-06	0.00101971	0.000148099	191.701	0.986436	0.0696061	37.9352	0.0696061	0.0705632	38.4568	22.1442	0.0705632	0.00260281	22.1442	0.00105172	0.0620345	#N/A	13.5111	0.0884233	0.0995397	0.0776429	565.229	0.00342485	1.08177	12.927	0.00342485	5.73527	0.0186811	0.00207824	2.62462	15.7706	0.00133287	0.205709	0.00331954	0.00601493	0.00328596	0.00325722	389.482
aMDM	Donor 53	act-macro-53-mito-M20_47	232.728	6180.55	0.0782112	1.42326	0.0263611	0.0135909	0.0163061	7.77785e-05	1.59504e-06	1.91116e-05	0.00250059	0.00750667	85.361	1.08425	0.190178	34.4	0.190178	0.175401	31.7271	21.1672	0.175401	0.00263437	21.1672	0.000510848	0.0816603	#N/A	18.7264	0.129128	0.0301422	0.785943	4376.31	0.0191788	0.932152	12.7859	0.0191788	4.8953	0.0368868	0.00240802	7.8827	46.3403	0.00220134	0.199118	0.0053545	0.005508	0.0030247	0.00753515	350.102
aMDM LCC-12 (10 µM)	Donor 53	act-macro-trt-LCC-53-mito-M21_48	316.879	4912.46	0.0525547	0.252101	0.0141576	0.000877039	0.00856653	1.18625e-05	2.2301e-07	3.54796e-06	0.001681	0.00543465	0.137075	0.156754	0.226439	36.9561	0.226439	1.44455	235.758	145.503	1.44455	0.0200091	145.503	0.00151915	0.102512	48.6281	13.5582	0.0581713	0.195579	0.409338	2816.85	0.00397911	0.576223	19.0278	0.00397911	4.68012	0.0374288	0.00252655	4.20809	18.7241	0.00113133	0.0590891	0.00469551	0.0027384	0.00152003	0.0079974	318.825
naMDM	Donor 54	macro-54-mito-M22_49	52.1966	9481.9	0.0447733	0.4125	0.0198915	0.00948276	0.00424975	4.92046e-05	9.36789e-07	1.37916e-05	0.00622681	0.00121817	65.8832	1.06423	0.137087	37.0926	0.137087	0.128814	34.854	19.4866	0.128814	0.00271965	19.4866	0.00119523	0.0404249	#N/A	7.46325	0.045249	0.227058	0.0580799	513.821	0.00394373	0.894875	22.3348	0.00394373	4.21026	0.017608	0.00151782	1.29878	18.0953	0.00201891	0.346677	0.00437955	0.00870754	0.00483372	0.00418218	345.503
aMDM	Donor 54	act-macro-54-mito-M23_50	59.0974	7418.56	0.0401198	0.183575	0.00975944	0.0057666	0.00820675	3.08122e-05	7.8718e-07	7.72331e-06	0.00124328	#N/A	58.7707	1.06966	0.220749	31.5508	0.220749	0.206373	29.4961	17.0031	0.206373	0.00259797	17.0031	0.000615143	0.0367866	#N/A	10.6137	0.124311	0.0718892	0.793391	4429.33	0.00216498	0.856264	24.9253	0.00216498	4.81002	#N/A	0.00205997	7.43115	8.34844	0.00182409	0.141266	0.00465332	0.00876252	0.00226047	#N/A	359.848
aMDM LCC-12 (10 µM)	Donor 54	act-macro-trt-LCC-54-mito-M24_51	115.735	5569.7	0.0579912	2.14545	0.022824	0.00180514	0.0307532	2.87218e-05	4.38515e-07	8.07921e-06	0.00570186	0.00264172	0.473335	1.05878	0.211827	39.0035	0.211827	0.200067	36.8382	22.6006	0.200067	0.00275195	22.6006	0.00118695	0.0899239	#N/A	15.9437	0.0513502	0.123882	0.358092	3642.65	0.00807612	0.64662	17.244	0.00807612	2.5292	#N/A	0.0016387	2.28826	8.51601	0.00110606	0.0735817	0.00423706	0.00322429	0.00179214	#N/A	343.206
naMDM	Donor 55	macro-55-mito-M25_52	75.4842	2829.1	0.0829896	0.571429	0.00135124	0.000664866	0.000126209	2.60595e-06	5.79941e-08	9.84954e-07	0.000401516	2.4725e-05	386.073	0.013758	0.142228	32.5874	0.142228	10.3378	2368.61	1720.28	10.3378	0.171854	1720.28	0.000498823	0.103042	136.106	17.3552	0.0938093	0.395186	0.0367899	246.593	0.00535185	0.945165	12.0497	0.00535185	1.2414	0.0142658	0.000929752	1.05953	14.8539	0.00165117	0.196781	0.00231407	0.0183984	0.0102406	0.0114916	422.946
aMDM	Donor 55	act-macro-55-mito-M26_53	73.8032	294.594	0.0818716	0.120301	0.00118624	0.000549092	0.000378797	2.13495e-06	1.22538e-07	8.60636e-07	0.00011836	0.0002048	265.564	1.04834	0.21124	32.223	0.21124	0.201499	30.7371	20.5427	0.201499	0.00280072	20.5427	0.000415872	0.0540389	49.091	8.12115	0.100976	0.259823	0.370463	2437.13	0.0142987	1.06472	12.2142	0.0142987	1.25687	0.0207994	0.000756567	5.73141	9.51048	0.00118744	0.128863	0.00263963	0.00765177	0.00428214	0.0165486	340.587
aMDM LCC-12 (10 µM)	Donor 55	act-macro-trt-LCC-55-mito-M27_54	50.9643	3418.6	0.0489126	10.6923	0.0402665	0.00290388	0.0288083	5.63403e-05	1.06968e-06	1.12595e-05	0.0108926	0.0106475	0.651262	1.07662	0.120453	33.6088	0.120453	0.111882	31.2171	23.9937	0.111882	0.00242732	23.9937	0.000879752	0.0884728	132.951	15.6167	0.179138	0.150653	0.136995	2061.54	0.0127892	0.814732	20.4446	0.0127892	4.1706	0.0287135	0.00150931	2.30301	4.82245	0.000893278	0.0946241	0.00284003	0.002708	0.00145996	0.00688474	382.659
		St_ATP_pre	#N/A	#N/A	#N/A	40.3877	14.4586	#N/A	7.0138	#N/A	#N/A	#N/A	#N/A	#N/A	#N/A	#N/A	#N/A	#N/A	#N/A	#N/A	#N/A	#N/A	#N/A	#N/A	#N/A	#N/A	#N/A	#N/A	#N/A	#N/A	#N/A	0.00539383	#N/A	#N/A	#N/A	#N/A	#N/A	#N/A	#N/A	#N/A	#N/A	#N/A	#N/A	#N/A	#N/A	#N/A	#N/A	#N/A	#N/A
		St_AA_pre	#N/A	4638.33	0.792367	#N/A	#N/A	#N/A	#N/A	#N/A	#N/A	#N/A	#N/A	#N/A	40.5113	0.0521804	0.809309	291.333	0.809309	15.5098	5583.2	1064.59	15.5098	0.0915151	1064.59	0.0152341	#N/A	0.290228	#N/A	#N/A	1.01349	#N/A	#N/A	0.0127829	0.742596	1.26204	0.0127829	0.0134185	4.5211e-05	1.96777e-05	0.197556	#N/A	#N/A	1.89575	#N/A	6.21519	0.0188079	0.00336929	209.411
		St_ATP_post	#N/A	#N/A	#N/A	27.3288	10.7938	#N/A	6.1768	#N/A	#N/A	#N/A	#N/A	#N/A	#N/A	#N/A	#N/A	#N/A	#N/A	#N/A	#N/A	#N/A	#N/A	#N/A	#N/A	#N/A	#N/A	#N/A	#N/A	#N/A	#N/A	0.00641409	#N/A	#N/A	#N/A	#N/A	#N/A	#N/A	#N/A	#N/A	#N/A	#N/A	#N/A	#N/A	#N/A	#N/A	#N/A	#N/A	#N/A
		St_AA_post	#N/A	1438.21	1.36284	#N/A	#N/A	#N/A	#N/A	#N/A	#N/A	#N/A	#N/A	#N/A	78.0324	0.0509748	0.0084116	2.78401	0.0084116	0.165015	54.6154	75.2466	0.165015	0.056635	75.2466	0.0426696	#N/A	0.295747	6.88019	0.231623	1.18518	#N/A	#N/A	0.0256374	1.2535	0.733762	0.0256374	0.0405146	8.77938e-05	2.20479e-05	1.33474	#N/A	#N/A	0.600814	#N/A	7.29321	0.0563733	0.00216697	346.385
[truncated: 6 more columns]

[truncated: 1 more sheets: RatioLog2Cen]
