# Supplementary material for: A druggable copper-signalling pathway that drives inflammation
Source: Nature. 2023 Apr 26;617(7960):386–94. doi: 10.1038/s41586-023-06017-4 (PMC10131557; doi:10.1038/s41586-023-06017-4)
Supplement: Supplementary file 5 — Supplementary Table 2 [file 41586_2023_6017_MOESM5_ESM.xlsx]

## Sheet: Title
	Supplementary Table 2
	Quantitative metabolomics analysis of total cell extracts

## Sheet: Sample Info
Sample Type	Donor	Sid	sType	InjOrder	Grp	Color
		BlM_pre	Bl	3	-	-
		BlM_post	Bl	35	-	-
		QC_4a	QC	4	QC	#737373
		QC_4b	QC	13	QC	#737373
		QC_4c	QC	24	QC	#737373
		QC_4d	QC	34	QC	#737373
naMDM	Donor 47	macro-47-cells-1_1	Sa	5	Ctrl macro	#41AB5D
aMDM	Donor 47	act-macro-47-cells-2_2	Sa	6	Activated macro	#EF3B2C
aMDM LCC-12 (10 µM)	Donor 47	act-macro-trt-LCC-47-cells-3_3	Sa	7	Trt macro	#4292C6
naMDM	Donor 45	macro-45-cells-4_4	Sa	8	Ctrl macro	#41AB5D
aMDM	Donor 45	act-macro-45-cells-5_5	Sa	9	Activated macro	#EF3B2C
aMDM LCC-12 (10 µM)	Donor 45	act-macro-trt-LCC-45-cells-6_6	Sa	10	Trt macro	#4292C6
naMDM	Donor 46	macro-46-cells-7_7	Sa	11	Ctrl macro	#41AB5D
aMDM	Donor 46	act-macro-46-cells-8_8	Sa	12	Activated macro	#EF3B2C
aMDM LCC-12 (10 µM)	Donor 46	act-macro-trt-LCC-46-cells-9_9	Sa	14	Trt macro	#4292C6
naMDM	Donor 48	macro-48-cells-10_10	Sa	15	Ctrl macro	#41AB5D
aMDM	Donor 48	act-macro-48-cells-11_11	Sa	16	Activated macro	#EF3B2C
aMDM LCC-12 (10 µM)	Donor 48	act-macro-trt-LCC-48-cells-12_12	Sa	17	Trt macro	#4292C6
naMDM	Donor 49	macro-49-cells-13_13	Sa	18	Ctrl macro	#41AB5D
aMDM	Donor 49	act-macro-49-cells-14_14	Sa	19	Activated macro	#EF3B2C
aMDM LCC-12 (10 µM)	Donor 49	act-macro-trt-LCC-49-cells-15_15	Sa	20	Trt macro	#4292C6
naMDM	Donor 51	macro-51-cells-16_16	Sa	21	Ctrl macro	#41AB5D
aMDM	Donor 51	act-macro-51-cells-17_17	Sa	22	Activated macro	#EF3B2C
aMDM LCC-12 (10 µM)	Donor 51	act-macro-trt-LCC-51-cells-18_18	Sa	23	Trt macro	#4292C6
naMDM	Donor 53	macro-53-cells-19_19	Sa	25	Ctrl macro	#41AB5D
aMDM	Donor 53	act-macro-53-cells-20_20	Sa	26	Activated macro	#EF3B2C
aMDM LCC-12 (10 µM)	Donor 53	act-macro-trt-LCC-53-cells-21_21	Sa	27	Trt macro	#4292C6
naMDM	Donor 54	macro-54-cells-22_22	Sa	28	Ctrl macro	#41AB5D
aMDM	Donor 54	act-macro-54-cells-23_23	Sa	29	Activated macro	#EF3B2C
aMDM LCC-12 (10 µM)	Donor 54	act-macro-trt-LCC-54-cells-24_24	Sa	30	Trt macro	#4292C6
naMDM	Donor 55	macro-55-cells-25_25	Sa	31	Ctrl macro	#41AB5D
aMDM	Donor 55	act-macro-55-cells-26_26	Sa	32	Activated macro	#EF3B2C
aMDM LCC-12 (10 µM)	Donor 55	act-macro-trt-LCC-55-cells-27_27	Sa	33	Trt macro	#4292C6
		St_ATP_pre	St	1	-	-
		St_AA_pre	St	2	-	-
		St_ATP_post	St	36	-	-
		St_AA_post	St	37	-	-

## Sheet: File Info
Sample Type	Donor	Sid	File.lc	Date.lc	Name.lc	InjOrder.lc	File.gc	Date.gc	Name.gc	InjOrder.gc	File.qpneg	Date.qpneg	Name.qpneg	InjOrder.qpneg	File.qppos	Date.qppos	Name.qppos	InjOrder.qppos
		BlM_pre	Bl_matrice_DBAA_3a.d	(07/05/21 00:00:00)	Bl_matrice_3a	9	Bl_matrice_GCMRM_3a.D	(07/05/21 00:00:00)	Bl_matrice_3a	2	C:\Xcalibur\methods\QP\2021-03-09_QPPN_FAN\Bl_matrice_QPPN_3a	(07/10/91 00:00:00)	Bl_matrice_QPPN_3a	5	C:\Xcalibur\methods\QP\2021-03-09_QPPN_FAN\Bl_matrice_QPPN_3a	(07/10/91 00:00:00)	Bl_matrice_QPPN_3a	5
		BlM_post	Bl_matrice_DBAA_3b.d	(07/05/21 00:00:00)	Bl_matrice_3b	46	Bl_matrice_GCMRM_3b.D	(07/08/21 00:00:00)	Bl_matrice_3b	35	C:\Xcalibur\methods\QP\2021-03-09_QPPN_FAN\Bl_matrice_QPPN_3b	(07/10/91 00:00:00)	Bl_matrice_QPPN_3b	42	C:\Xcalibur\methods\QP\2021-03-09_QPPN_FAN\Bl_matrice_QPPN_3b	(07/10/91 00:00:00)	Bl_matrice_QPPN_3b	42
		QC_4a	QC_batch_DBAA_4a.d	(07/05/21 00:00:00)	QC_batch_4a	15	QC_batch_GCMRM_4a.D	(07/08/21 00:00:00)	QC_batch_4a	4	C:\Xcalibur\methods\QP\2021-03-09_QPPN_FAN\QC_batch_QPPN_4a	(07/10/91 00:00:00)	QC_batch_QPPN_4a	11	C:\Xcalibur\methods\QP\2021-03-09_QPPN_FAN\QC_batch_QPPN_4a	(07/10/91 00:00:00)	QC_batch_QPPN_4a	11
		QC_4b	QC_batch_DBAA_4b.d	(07/05/21 00:00:00)	QC_batch_4b	24	QC_batch_GCMRM_4b.D	(07/08/21 00:00:00)	QC_batch_4b	13	C:\Xcalibur\methods\QP\2021-03-09_QPPN_FAN\QC_batch_QPPN_4b	(07/10/91 00:00:00)	QC_batch_QPPN_4b	20	C:\Xcalibur\methods\QP\2021-03-09_QPPN_FAN\QC_batch_QPPN_4b	(07/10/91 00:00:00)	QC_batch_QPPN_4b	20
		QC_4c	QC_batch_DBAA_4c.d	(07/05/21 00:00:00)	QC_batch_4c	35	QC_batch_GCMRM_4c.D	(07/08/21 00:00:00)	QC_batch_4c	24	C:\Xcalibur\methods\QP\2021-03-09_QPPN_FAN\QC_batch_QPPN_4c	(07/10/91 00:00:00)	QC_batch_QPPN_4c	31	C:\Xcalibur\methods\QP\2021-03-09_QPPN_FAN\QC_batch_QPPN_4c	(07/10/91 00:00:00)	QC_batch_QPPN_4c	31
		QC_4d	QC_batch_DBAA_4d.d	(07/05/21 00:00:00)	QC_batch_4d	45	QC_batch_GCMRM_4d.D	(07/08/21 00:00:00)	QC_batch_4d	34	C:\Xcalibur\methods\QP\2021-03-09_QPPN_FAN\QC_batch_QPPN_4d	(07/10/91 00:00:00)	QC_batch_QPPN_4d	41	C:\Xcalibur\methods\QP\2021-03-09_QPPN_FAN\QC_batch_QPPN_4d	(07/10/91 00:00:00)	QC_batch_QPPN_4d	41
naMDM	Donor 47	macro-47-cells-1_1	Sa_macro-47-cells-1_DBAA_1.d	(07/05/21 00:00:00)	Sa_macro-47-cells-1_1	16	Sa_macro-47-cells-1_GCMRM_1.D	(07/08/21 00:00:00)	Sa_macro-47-cells-1_1	5	C:\Xcalibur\methods\QP\2021-03-09_QPPN_FAN\Sa_macro-47-cells-1_QPPN_1	(07/10/91 00:00:00)	Sa_macro-47-cells-1_QPPN_1	12	C:\Xcalibur\methods\QP\2021-03-09_QPPN_FAN\Sa_macro-47-cells-1_QPPN_1	(07/10/91 00:00:00)	Sa_macro-47-cells-1_QPPN_1	12
aMDM	Donor 47	act-macro-47-cells-2_2	Sa_act-macro-47-cells-2_DBAA_2.d	(07/05/21 00:00:00)	Sa_act-macro-47-cells-2_2	17	Sa_act-macro-47-cells-2_GCMRM_2.D	(07/08/21 00:00:00)	Sa_act-macro-47-cells-2_2	6	C:\Xcalibur\methods\QP\2021-03-09_QPPN_FAN\Sa_act-macro-47-cells-2_QPPN_2	(07/10/91 00:00:00)	Sa_act-macro-47-cells-2_QPPN_2	13	C:\Xcalibur\methods\QP\2021-03-09_QPPN_FAN\Sa_act-macro-47-cells-2_QPPN_2	(07/10/91 00:00:00)	Sa_act-macro-47-cells-2_QPPN_2	13
aMDM LCC-12 (10 µM)	Donor 47	act-macro-trt-LCC-47-cells-3_3	Sa_act-macro-trt-LCC-47-cells-3_DBAA_3.d	(07/05/21 00:00:00)	Sa_act-macro-trt-LCC-47-cells-3_3	18	Sa_act-macro-trt-LCC-47-cells-3_GCMRM_3.D	(07/08/21 00:00:00)	Sa_act-macro-trt-LCC-47-cells-3_3	7	C:\Xcalibur\methods\QP\2021-03-09_QPPN_FAN\Sa_act-macro-trt-LCC-47-cells-3_QPPN_3	(07/10/91 00:00:00)	Sa_act-macro-trt-LCC-47-cells-3_QPPN_3	14	C:\Xcalibur\methods\QP\2021-03-09_QPPN_FAN\Sa_act-macro-trt-LCC-47-cells-3_QPPN_3	(07/10/91 00:00:00)	Sa_act-macro-trt-LCC-47-cells-3_QPPN_3	14
naMDM	Donor 45	macro-45-cells-4_4	Sa_macro-45-cells-4_DBAA_4.d	(07/05/21 00:00:00)	Sa_macro-45-cells-4_4	19	Sa_macro-45-cells-4_GCMRM_4.D	(07/08/21 00:00:00)	Sa_macro-45-cells-4_4	8	C:\Xcalibur\methods\QP\2021-03-09_QPPN_FAN\Sa_macro-45-cells-4_QPPN_4	(07/10/91 00:00:00)	Sa_macro-45-cells-4_QPPN_4	15	C:\Xcalibur\methods\QP\2021-03-09_QPPN_FAN\Sa_macro-45-cells-4_QPPN_4	(07/10/91 00:00:00)	Sa_macro-45-cells-4_QPPN_4	15
aMDM	Donor 45	act-macro-45-cells-5_5	Sa_act-macro-45-cells-5_DBAA_5.d	(07/05/21 00:00:00)	Sa_act-macro-45-cells-5_5	20	Sa_act-macro-45-cells-5_GCMRM_5.D	(07/08/21 00:00:00)	Sa_act-macro-45-cells-5_5	9	C:\Xcalibur\methods\QP\2021-03-09_QPPN_FAN\Sa_act-macro-45-cells-5_QPPN_5	(07/10/91 00:00:00)	Sa_act-macro-45-cells-5_QPPN_5	16	C:\Xcalibur\methods\QP\2021-03-09_QPPN_FAN\Sa_act-macro-45-cells-5_QPPN_5	(07/10/91 00:00:00)	Sa_act-macro-45-cells-5_QPPN_5	16
aMDM LCC-12 (10 µM)	Donor 45	act-macro-trt-LCC-45-cells-6_6	Sa_act-macro-trt-LCC-45-cells-6_DBAA_6.d	(07/05/21 00:00:00)	Sa_act-macro-trt-LCC-45-cells-6_6	21	Sa_act-macro-trt-LCC-45-cells-6_GCMRM_6.D	(07/08/21 00:00:00)	Sa_act-macro-trt-LCC-45-cells-6_6	10	C:\Xcalibur\methods\QP\2021-03-09_QPPN_FAN\Sa_act-macro-trt-LCC-45-cells-6_QPPN_6	(07/10/91 00:00:00)	Sa_act-macro-trt-LCC-45-cells-6_QPPN_6	17	C:\Xcalibur\methods\QP\2021-03-09_QPPN_FAN\Sa_act-macro-trt-LCC-45-cells-6_QPPN_6	(07/10/91 00:00:00)	Sa_act-macro-trt-LCC-45-cells-6_QPPN_6	17
naMDM	Donor 46	macro-46-cells-7_7	Sa_macro-46-cells-7_DBAA_7.d	(07/05/21 00:00:00)	Sa_macro-46-cells-7_7	22	Sa_macro-46-cells-7_GCMRM_7.D	(07/08/21 00:00:00)	Sa_macro-46-cells-7_7	11	C:\Xcalibur\methods\QP\2021-03-09_QPPN_FAN\Sa_macro-46-cells-7_QPPN_7	(07/10/91 00:00:00)	Sa_macro-46-cells-7_QPPN_7	18	C:\Xcalibur\methods\QP\2021-03-09_QPPN_FAN\Sa_macro-46-cells-7_QPPN_7	(07/10/91 00:00:00)	Sa_macro-46-cells-7_QPPN_7	18
aMDM	Donor 46	act-macro-46-cells-8_8	Sa_act-macro-46-cells-8_DBAA_8.d	(07/05/21 00:00:00)	Sa_act-macro-46-cells-8_8	23	Sa_act-macro-46-cells-8_GCMRM_8.D	(07/08/21 00:00:00)	Sa_act-macro-46-cells-8_8	12	C:\Xcalibur\methods\QP\2021-03-09_QPPN_FAN\Sa_act-macro-46-cells-8_QPPN_8	(07/10/91 00:00:00)	Sa_act-macro-46-cells-8_QPPN_8	19	C:\Xcalibur\methods\QP\2021-03-09_QPPN_FAN\Sa_act-macro-46-cells-8_QPPN_8	(07/10/91 00:00:00)	Sa_act-macro-46-cells-8_QPPN_8	19
aMDM LCC-12 (10 µM)	Donor 46	act-macro-trt-LCC-46-cells-9_9	Sa_act-macro-trt-LCC-46-cells-9_DBAA_9.d	(07/05/21 00:00:00)	Sa_act-macro-trt-LCC-46-cells-9_9	25	Sa_act-macro-trt-LCC-46-cells-9_GCMRM_9.D	(07/08/21 00:00:00)	Sa_act-macro-trt-LCC-46-cells-9_9	14	C:\Xcalibur\methods\QP\2021-03-09_QPPN_FAN\Sa_act-macro-trt-LCC-46-cells-9_QPPN_9	(07/10/91 00:00:00)	Sa_act-macro-trt-LCC-46-cells-9_QPPN_9	21	C:\Xcalibur\methods\QP\2021-03-09_QPPN_FAN\Sa_act-macro-trt-LCC-46-cells-9_QPPN_9	(07/10/91 00:00:00)	Sa_act-macro-trt-LCC-46-cells-9_QPPN_9	21
naMDM	Donor 48	macro-48-cells-10_10	Sa_macro-48-cells-10_DBAA_10.d	(07/05/21 00:00:00)	Sa_macro-48-cells-10_10	26	Sa_macro-48-cells-10_GCMRM_10.D	(07/08/21 00:00:00)	Sa_macro-48-cells-10_10	15	C:\Xcalibur\methods\QP\2021-03-09_QPPN_FAN\Sa_macro-48-cells-10_QPPN_10	(07/10/91 00:00:00)	Sa_macro-48-cells-10_QPPN_10	22	C:\Xcalibur\methods\QP\2021-03-09_QPPN_FAN\Sa_macro-48-cells-10_QPPN_10	(07/10/91 00:00:00)	Sa_macro-48-cells-10_QPPN_10	22
aMDM	Donor 48	act-macro-48-cells-11_11	Sa_act-macro-48-cells-11_DBAA_11.d	(07/05/21 00:00:00)	Sa_act-macro-48-cells-11_11	27	Sa_act-macro-48-cells-11_GCMRM_11.D	(07/08/21 00:00:00)	Sa_act-macro-48-cells-11_11	16	C:\Xcalibur\methods\QP\2021-03-09_QPPN_FAN\Sa_act-macro-48-cells-11_QPPN_11	(07/10/91 00:00:00)	Sa_act-macro-48-cells-11_QPPN_11	23	C:\Xcalibur\methods\QP\2021-03-09_QPPN_FAN\Sa_act-macro-48-cells-11_QPPN_11	(07/10/91 00:00:00)	Sa_act-macro-48-cells-11_QPPN_11	23
aMDM LCC-12 (10 µM)	Donor 48	act-macro-trt-LCC-48-cells-12_12	Sa_act-macro-trt-LCC-48-cells-12_DBAA_12.d	(07/05/21 00:00:00)	Sa_act-macro-trt-LCC-48-cells-12_12	28	Sa_act-macro-trt-LCC-48-cells-12_GCMRM_12.D	(07/08/21 00:00:00)	Sa_act-macro-trt-LCC-48-cells-12_12	17	C:\Xcalibur\methods\QP\2021-03-09_QPPN_FAN\Sa_act-macro-trt-LCC-48-cells-12_QPPN_12	(07/10/91 00:00:00)	Sa_act-macro-trt-LCC-48-cells-12_QPPN_12	24	C:\Xcalibur\methods\QP\2021-03-09_QPPN_FAN\Sa_act-macro-trt-LCC-48-cells-12_QPPN_12	(07/10/91 00:00:00)	Sa_act-macro-trt-LCC-48-cells-12_QPPN_12	24
naMDM	Donor 49	macro-49-cells-13_13	Sa_macro-49-cells-13_DBAA_13.d	(07/05/21 00:00:00)	Sa_macro-49-cells-13_13	29	Sa_macro-49-cells-13_GCMRM_13.D	(07/08/21 00:00:00)	Sa_macro-49-cells-13_13	18	C:\Xcalibur\methods\QP\2021-03-09_QPPN_FAN\Sa_macro-49-cells-13_QPPN_13	(07/10/91 00:00:00)	Sa_macro-49-cells-13_QPPN_13	25	C:\Xcalibur\methods\QP\2021-03-09_QPPN_FAN\Sa_macro-49-cells-13_QPPN_13	(07/10/91 00:00:00)	Sa_macro-49-cells-13_QPPN_13	25
aMDM	Donor 49	act-macro-49-cells-14_14	Sa_act-macro-49-cells-14_DBAA_14.d	(07/05/21 00:00:00)	Sa_act-macro-49-cells-14_14	30	Sa_act-macro-49-cells-14_GCMRM_14.D	(07/08/21 00:00:00)	Sa_act-macro-49-cells-14_14	19	C:\Xcalibur\methods\QP\2021-03-09_QPPN_FAN\Sa_act-macro-49-cells-14_QPPN_14	(07/10/91 00:00:00)	Sa_act-macro-49-cells-14_QPPN_14	26	C:\Xcalibur\methods\QP\2021-03-09_QPPN_FAN\Sa_act-macro-49-cells-14_QPPN_14	(07/10/91 00:00:00)	Sa_act-macro-49-cells-14_QPPN_14	26
aMDM LCC-12 (10 µM)	Donor 49	act-macro-trt-LCC-49-cells-15_15	Sa_act-macro-trt-LCC-49-cells-15_DBAA_15.d	(07/05/21 00:00:00)	Sa_act-macro-trt-LCC-49-cells-15_15	31	Sa_act-macro-trt-LCC-49-cells-15_GCMRM_15.D	(07/08/21 00:00:00)	Sa_act-macro-trt-LCC-49-cells-15_15	20	C:\Xcalibur\methods\QP\2021-03-09_QPPN_FAN\Sa_act-macro-trt-LCC-49-cells-15_QPPN_15	(07/10/91 00:00:00)	Sa_act-macro-trt-LCC-49-cells-15_QPPN_15	27	C:\Xcalibur\methods\QP\2021-03-09_QPPN_FAN\Sa_act-macro-trt-LCC-49-cells-15_QPPN_15	(07/10/91 00:00:00)	Sa_act-macro-trt-LCC-49-cells-15_QPPN_15	27
naMDM	Donor 51	macro-51-cells-16_16	Sa_macro-51-cells-16_DBAA_16.d	(07/05/21 00:00:00)	Sa_macro-51-cells-16_16	32	Sa_macro-51-cells-16_GCMRM_16.D	(07/08/21 00:00:00)	Sa_macro-51-cells-16_16	21	C:\Xcalibur\methods\QP\2021-03-09_QPPN_FAN\Sa_macro-51-cells-16_QPPN_16	(07/10/91 00:00:00)	Sa_macro-51-cells-16_QPPN_16	28	C:\Xcalibur\methods\QP\2021-03-09_QPPN_FAN\Sa_macro-51-cells-16_QPPN_16	(07/10/91 00:00:00)	Sa_macro-51-cells-16_QPPN_16	28
aMDM	Donor 51	act-macro-51-cells-17_17	Sa_act-macro-51-cells-17_DBAA_17.d	(07/05/21 00:00:00)	Sa_act-macro-51-cells-17_17	33	Sa_act-macro-51-cells-17_GCMRM_17.D	(07/08/21 00:00:00)	Sa_act-macro-51-cells-17_17	22	C:\Xcalibur\methods\QP\2021-03-09_QPPN_FAN\Sa_act-macro-51-cells-17_QPPN_17	(07/10/91 00:00:00)	Sa_act-macro-51-cells-17_QPPN_17	29	C:\Xcalibur\methods\QP\2021-03-09_QPPN_FAN\Sa_act-macro-51-cells-17_QPPN_17	(07/10/91 00:00:00)	Sa_act-macro-51-cells-17_QPPN_17	29
aMDM LCC-12 (10 µM)	Donor 51	act-macro-trt-LCC-51-cells-18_18	Sa_act-macro-trt-LCC-51-cells-18_DBAA_18.d	(07/05/21 00:00:00)	Sa_act-macro-trt-LCC-51-cells-18_18	34	Sa_act-macro-trt-LCC-51-cells-18_GCMRM_18.D	(07/08/21 00:00:00)	Sa_act-macro-trt-LCC-51-cells-18_18	23	C:\Xcalibur\methods\QP\2021-03-09_QPPN_FAN\Sa_act-macro-trt-LCC-51-cells-18_QPPN_18	(07/10/91 00:00:00)	Sa_act-macro-trt-LCC-51-cells-18_QPPN_18	30	C:\Xcalibur\methods\QP\2021-03-09_QPPN_FAN\Sa_act-macro-trt-LCC-51-cells-18_QPPN_18	(07/10/91 00:00:00)	Sa_act-macro-trt-LCC-51-cells-18_QPPN_18	30
naMDM	Donor 53	macro-53-cells-19_19	Sa_macro-53-cells-19_DBAA_19.d	(07/05/21 00:00:00)	Sa_macro-53-cells-19_19	36	Sa_macro-53-cells-19_GCMRM_19.D	(07/08/21 00:00:00)	Sa_macro-53-cells-19_19	25	C:\Xcalibur\methods\QP\2021-03-09_QPPN_FAN\Sa_macro-53-cells-19_QPPN_19	(07/10/91 00:00:00)	Sa_macro-53-cells-19_QPPN_19	32	C:\Xcalibur\methods\QP\2021-03-09_QPPN_FAN\Sa_macro-53-cells-19_QPPN_19	(07/10/91 00:00:00)	Sa_macro-53-cells-19_QPPN_19	32
aMDM	Donor 53	act-macro-53-cells-20_20	Sa_act-macro-53-cells-20_DBAA_20.d	(07/05/21 00:00:00)	Sa_act-macro-53-cells-20_20	37	Sa_act-macro-53-cells-20_GCMRM_20.D	(07/08/21 00:00:00)	Sa_act-macro-53-cells-20_20	26	C:\Xcalibur\methods\QP\2021-03-09_QPPN_FAN\Sa_act-macro-53-cells-20_QPPN_20	(07/10/91 00:00:00)	Sa_act-macro-53-cells-20_QPPN_20	33	C:\Xcalibur\methods\QP\2021-03-09_QPPN_FAN\Sa_act-macro-53-cells-20_QPPN_20	(07/10/91 00:00:00)	Sa_act-macro-53-cells-20_QPPN_20	33
aMDM LCC-12 (10 µM)	Donor 53	act-macro-trt-LCC-53-cells-21_21	Sa_act-macro-trt-LCC-53-cells-21_DBAA_21.d	(07/05/21 00:00:00)	Sa_act-macro-trt-LCC-53-cells-21_21	38	Sa_act-macro-trt-LCC-53-cells-21_GCMRM_21.D	(07/08/21 00:00:00)	Sa_act-macro-trt-LCC-53-cells-21_21	27	C:\Xcalibur\methods\QP\2021-03-09_QPPN_FAN\Sa_act-macro-trt-LCC-53-cells-21_QPPN_21	(07/10/91 00:00:00)	Sa_act-macro-trt-LCC-53-cells-21_QPPN_21	34	C:\Xcalibur\methods\QP\2021-03-09_QPPN_FAN\Sa_act-macro-trt-LCC-53-cells-21_QPPN_21	(07/10/91 00:00:00)	Sa_act-macro-trt-LCC-53-cells-21_QPPN_21	34
naMDM	Donor 54	macro-54-cells-22_22	Sa_macro-54-cells-22_DBAA_22.d	(07/05/21 00:00:00)	Sa_macro-54-cells-22_22	39	Sa_macro-54-cells-22_GCMRM_22.D	(07/08/21 00:00:00)	Sa_macro-54-cells-22_22	28	C:\Xcalibur\methods\QP\2021-03-09_QPPN_FAN\Sa_macro-54-cells-22_QPPN_22	(07/10/91 00:00:00)	Sa_macro-54-cells-22_QPPN_22	35	C:\Xcalibur\methods\QP\2021-03-09_QPPN_FAN\Sa_macro-54-cells-22_QPPN_22	(07/10/91 00:00:00)	Sa_macro-54-cells-22_QPPN_22	35
aMDM	Donor 54	act-macro-54-cells-23_23	Sa_act-macro-54-cells-23_DBAA_23.d	(07/05/21 00:00:00)	Sa_act-macro-54-cells-23_23	40	Sa_act-macro-54-cells-23_GCMRM_23.D	(07/08/21 00:00:00)	Sa_act-macro-54-cells-23_23	29	C:\Xcalibur\methods\QP\2021-03-09_QPPN_FAN\Sa_act-macro-54-cells-23_QPPN_23	(07/10/91 00:00:00)	Sa_act-macro-54-cells-23_QPPN_23	36	C:\Xcalibur\methods\QP\2021-03-09_QPPN_FAN\Sa_act-macro-54-cells-23_QPPN_23	(07/10/91 00:00:00)	Sa_act-macro-54-cells-23_QPPN_23	36
aMDM LCC-12 (10 µM)	Donor 54	act-macro-trt-LCC-54-cells-24_24	Sa_act-macro-trt-LCC-54-cells-24_DBAA_24.d	(07/05/21 00:00:00)	Sa_act-macro-trt-LCC-54-cells-24_24	41	Sa_act-macro-trt-LCC-54-cells-24_GCMRM_24.D	(07/08/21 00:00:00)	Sa_act-macro-trt-LCC-54-cells-24_24	30	C:\Xcalibur\methods\QP\2021-03-09_QPPN_FAN\Sa_act-macro-trt-LCC-54-cells-24_QPPN_24	(07/10/91 00:00:00)	Sa_act-macro-trt-LCC-54-cells-24_QPPN_24	37	C:\Xcalibur\methods\QP\2021-03-09_QPPN_FAN\Sa_act-macro-trt-LCC-54-cells-24_QPPN_24	(07/10/91 00:00:00)	Sa_act-macro-trt-LCC-54-cells-24_QPPN_24	37
naMDM	Donor 55	macro-55-cells-25_25	Sa_macro-55-cells-25_DBAA_25.d	(07/05/21 00:00:00)	Sa_macro-55-cells-25_25	42	Sa_macro-55-cells-25_GCMRM_25.D	(07/08/21 00:00:00)	Sa_macro-55-cells-25_25	31	C:\Xcalibur\methods\QP\2021-03-09_QPPN_FAN\Sa_macro-55-cells-25_QPPN_25	(07/10/91 00:00:00)	Sa_macro-55-cells-25_QPPN_25	38	C:\Xcalibur\methods\QP\2021-03-09_QPPN_FAN\Sa_macro-55-cells-25_QPPN_25	(07/10/91 00:00:00)	Sa_macro-55-cells-25_QPPN_25	38
aMDM	Donor 55	act-macro-55-cells-26_26	Sa_act-macro-55-cells-26_DBAA_26.d	(07/05/21 00:00:00)	Sa_act-macro-55-cells-26_26	43	Sa_act-macro-55-cells-26_GCMRM_26.D	(07/08/21 00:00:00)	Sa_act-macro-55-cells-26_26	32	C:\Xcalibur\methods\QP\2021-03-09_QPPN_FAN\Sa_act-macro-55-cells-26_QPPN_26	(07/10/91 00:00:00)	Sa_act-macro-55-cells-26_QPPN_26	39	C:\Xcalibur\methods\QP\2021-03-09_QPPN_FAN\Sa_act-macro-55-cells-26_QPPN_26	(07/10/91 00:00:00)	Sa_act-macro-55-cells-26_QPPN_26	39
aMDM LCC-12 (10 µM)	Donor 55	act-macro-trt-LCC-55-cells-27_27	Sa_act-macro-trt-LCC-55-cells-27_DBAA_27.d	(07/05/21 00:00:00)	Sa_act-macro-trt-LCC-55-cells-27_27	44	Sa_act-macro-trt-LCC-55-cells-27_GCMRM_27.D	(07/08/21 00:00:00)	Sa_act-macro-trt-LCC-55-cells-27_27	33	C:\Xcalibur\methods\QP\2021-03-09_QPPN_FAN\Sa_act-macro-trt-LCC-55-cells-27_QPPN_27	(07/10/91 00:00:00)	Sa_act-macro-trt-LCC-55-cells-27_QPPN_27	40	C:\Xcalibur\methods\QP\2021-03-09_QPPN_FAN\Sa_act-macro-trt-LCC-55-cells-27_QPPN_27	(07/10/91 00:00:00)	Sa_act-macro-trt-LCC-55-cells-27_QPPN_27	40
		St_ATP_pre	St_ATP_DBAA_2aa.d	(07/05/21 00:00:00)	St_ATP_2aa	8	-	(NA NA)	-	-	-	(NA NA)	-	-	-	(NA NA)	-	-
		St_AA_pre	-	(NA NA)	-	-	St_AA_GCMRM_2a.D	(07/05/21 00:00:00)	St_AA_2a	1	C:\Xcalibur\methods\QP\2021-03-09_QPPN_FAN\St_AA_QPPN_2a	(07/07/91 00:00:00)	St_AA_QPPN_2a	4	C:\Xcalibur\methods\QP\2021-03-09_QPPN_FAN\St_AA_QPPN_2a	(07/07/91 00:00:00)	St_AA_QPPN_2a	4
		St_ATP_post	St_ATP_DBAA_2b.d	(07/05/21 00:00:00)	St_ATP_2b	84	-	(NA NA)	-	-	-	(NA NA)	-	-	-	(NA NA)	-	-
		St_AA_post	-	(NA NA)	-	-	St_AA_GCMRM_2b.D	(07/08/21 00:00:00)	St_AA_2b	69	C:\Xcalibur\methods\QP\2021-03-09_QPPN_FAN\St_AA_QPPN_2b	(07/10/91 00:00:00)	St_AA_QPPN_2b	80	C:\Xcalibur\methods\QP\2021-03-09_QPPN_FAN\St_AA_QPPN_2b	(07/10/91 00:00:00)	St_AA_QPPN_2b	80

## Sheet: Metabolite Info
Analyte	MetName	IsSTD	IsISO	RT	LevelAnnot	OriginalName	Class	MF	Mass	HMDB	KEGG	PC	Chebi	OGName	PCu	Method	SBR	myQC_CV_AreaQCCorr_2	myQC_Sum_SBR>5	myQC_Sum_Height>0
1-3-Dicyclohexylthiourea@15.60-qppos	1-3-Dicyclohexylthiourea	FALSE	FALSE	15.597	1	1-3-Dicyclohexylthiourea	-	-	-	-	-	-	-	-	-	qppos	82191.755	5.072	0	4
12(S)-HHTrE@16.19-qpneg	12(S)-HHTrE	FALSE	FALSE	16.186	1	12(S)-HHTrE	-	-	-	-	-	-	-	-	-	qpneg	15000	4.661	4	4
2-aminoadipic acid@14.92-gc	2-aminoadipic acid	FALSE	FALSE	14.923	1	2-aminoadipic_acid	Amino acids	C6H11NO4	161.069	HMDB00510	C00956	469;59366488;92136	chebiId:37023	2-aminoadipic acid	469	gc	189	2.055	4	4
2-hydroxyglutaric acid@12.94-gc	2-hydroxyglutaric acid	FALSE	FALSE	12.939	1	2-hydroxyglutaric_acid	Organic acids	C5H8O5	148.037	HMDB00606;HMDB59655	C02630;C01087	43	chebiId:17084	2-hydroxyglutaric acid	43	gc	2080	3.193	4	4
2-oxoglutaric acid@12.95-gc	2-oxoglutaric acid	FALSE	FALSE	12.949	1	2-oxoglutaric_acid	Organic acids	C5H6O5	146.022	HMDB00208	C00026	51	chebiId:30915	2-oxoglutaric acid	51	gc	126	6.265	4	4
3-methylhistidine@0.93-qppos	3-methylhistidine	FALSE	FALSE	0.926	1	3-methylhistidine	Amino acids	C7H11N3O2	169.085	HMDB00479	C01152	64969;565965	chebiId:27596	3-methylhistidine	565965	qppos	15000	12.698	3	4
3-phenylpropionic acid@10.21-qpneg	3-phenylpropionic acid	FALSE	FALSE	10.21	1	3-phenylpropionic_acid	Flavonoids	C9H10O2	150.068	HMDB00764	C05629	107	chebiId:28631	3-phenylpropionic acid	107	qpneg	15000	16.78	0	3
4-hydroxymandelic acid@15.15-gc	4-hydroxymandelic acid	FALSE	FALSE	15.153	1	4-hydroxymandelic_acid	Unclassified	C8H8O4	168.042	HMDB00822	C11527	328	chebiId:16388	4-hydroxymandelic acid	328	gc	100	11.263	4	4
4-hydroxyproline@12.37-gc	4-hydroxyproline	FALSE	FALSE	12.37	1	4-hydroxyproline	Amino acids	C5H9NO3	131.058	HMDB00725	C01157	825;5810;5238478	chebiId:18095	4-hydroxyproline	5238478	gc	2497	2.114	4	4
5-aminovaleric acid@13.48-gc	5-aminovaleric acid	FALSE	FALSE	13.476	1	5-aminovaleric_acid	Amino acids	C5H11NO2	117.079	HMDB03355	C00431	138;6992101	chebiId:15887	5-aminovaleric acid	138	gc	570	1.378	4	4
5-Hydroxy-DL-tryptophan@1.58-qppos	5-Hydroxy-DL-tryptophan	FALSE	FALSE	1.585	1	5-Hydroxy-DL-tryptophan	-	-	-	-	-	-	-	-	-	qppos	15000	11.34	4	4
5-oxoproline@12.29-gc	5-oxoproline	FALSE	FALSE	12.285	1	5-oxoproline	Amino acids	C5H7NO3	129.043	HMDB00805;HMDB00267	C02237;C01879	439685;499;7405	chebiId:16010;chebiId:16924;chebiId:18183	5-oxoproline	499	gc	147206	6.418	4	4
9-cis 13-cis-methyl-retinoate@19.09-qpneg	9-cis 13-cis-methyl-retinoate	FALSE	FALSE	19.094	1	9-cis_13-cis-methyl-retinoate	-	-	-	-	-	-	-	-	-	qpneg	169012.57	3.368	0	4
Acetyl-CoA@4.02-lc	Acetyl-CoA	FALSE	FALSE	4.023	1	Acetyl-CoA	-	-	-	-	-	-	-	-	-	lc	195	22.181	0	4
Acetylcarnitine@1.13-qppos	Acetylcarnitine	FALSE	FALSE	1.132	1	Acetylcarnitine	Fatty Acyls	C9H17NO4	203.116	HMDB00201	C02571	7045767;439756;1	chebiId:15960;chebiId:57589	Acetylcarnitine	1	qppos	15000	6.568	4	4
Acetylcholine@0.99-qppos	Acetylcholine	FALSE	FALSE	0.986	1	Acetylcholine	Unclassified	C7H15NO2	145.11	HMDB00895	C01996	187	chebiId:15355	Acetylcholine	187	qppos	15000	5.443	4	4
Adenine@0.85-lc	Adenine	FALSE	FALSE	0.849	1	Adenine	Bases	C5H5N5	135.054	HMDB00034	C00147	190	chebiId:16708	Adenine	190	lc	100	8.068	4	4
Adenosine@0.86-lc	Adenosine	FALSE	FALSE	0.856	1	Adenosine	Nucleosides	C10H13N5O4	267.097	HMDB00050	C00212	60961;191	chebiId:16335	Adenosine	191	lc	100	4.479	4	4
Alanine@6.85-gc	Alanine	FALSE	FALSE	6.851	1	Alanine	Amino acids	C3H7NO2	89.048	HMDB01310;HMDB00161	C00133;C00041	71080;602;5950;7311724;57383916	chebiId:15570;chebiId:16977	Alanine	57383916	gc	621978	2.085	4	4
Allantoin@0.78-qpneg	Allantoin	FALSE	FALSE	0.781	1	Allantoin	Organic acids	C4H6N4O3	158.044	HMDB00462	C02350;C01551	204;439714	chebiId:15678	Allantoin	204	qpneg	15000	8.559	4	4
Alpha-tocopherol@29.44-gc	Alpha-tocopherol	FALSE	FALSE	29.442	1	Alpha-tocopherol	Prenols	C29H50O2	430.381	HMDB01893	C02477	14985;2116	chebiId:18145	Alpha-tocopherol	2116	gc	100	6.617	4	4
AMP@1.46-lc	AMP	FALSE	FALSE	1.462	1	AMP	Nucleotides	C10H14N5O7P	347.063	HMDB00045	C00020	6083;224	chebiId:16027	AMP	224	lc	100	2.278	4	4
Arabinose@14.10-gc	Arabinose	FALSE	FALSE	14.102	1	Arabinose	Carbohydrates	C5H10O5	150.053	HMDB00646	C00216;C00259	66308;6902;439195	chebiId:17108;chebiId:46994	Arabinose	439195	gc	1111	9.41	4	4
Arachidic acid@23.99-qpneg	Arachidic acid	FALSE	FALSE	23.99	1	Arachidic_acid	Fatty Acyls	C20H40O2	312.303	HMDB02212	C06425	10467	chebiId:28822	Arachidic acid	10467	qpneg	1286305.743	24.109	0	4
Arachidonic acid@20.44-qpneg	Arachidonic acid	FALSE	FALSE	20.445	1	Arachidonic_acid	Fatty Acyls	C20H32O2	304.24	HMDB01043	C00219	444899;231	chebiId:15843	Arachidonic acid	231	qpneg	322486.858	3.749	4	4
Arginine@0.89-qppos	Arginine	FALSE	FALSE	0.886	1	Arginine	Amino acids	C6H14N4O2	174.112	HMDB03416;HMDB00517	C00792;C00062	71070;6322;59119146;232;5246487	chebiId:15816;chebiId:16467	Arginine	232	qppos	1104204.932	5.781	4	4
Argininosuccinic acid*@1.01-qpneg	Argininosuccinic acid*	FALSE	FALSE	1.014	1	Argininosuccinic_acid*	-	-	-	-	-	-	-	-	-	qpneg	Inf	7.06	0	4
Asparagine@14.06-gc	Asparagine	FALSE	FALSE	14.064	1	Asparagine	Amino acids	C4H8N2O3	132.053	HMDB00168	C00152	236;6267;5247114	chebiId:17196	Asparagine	236	gc	100	13.778	4	4
Aspartic acid@12.30-gc	Aspartic acid	FALSE	FALSE	12.301	1	Aspartic_acid	Amino acids	C4H7NO4	133.038	HMDB06483;HMDB00191	C00402;C00049	83887;5960;424;23443619;57397078	chebiId:17364;chebiId:17053	Aspartic acid	23443619	gc	5224	1.191	4	4
ATP@4.03-lc	ATP	FALSE	FALSE	4.031	1	ATP	Nucleotides	C10H16N5O13P3	506.996	HMDB00538	C00002	5957	chebiId:15422	ATP	5957	lc	488	12.975	2	4
Behenic acid@26.33-gc	Behenic acid	FALSE	FALSE	26.334	1	Behenic_acid	Fatty Acyls	C22H44O2	340.334	HMDB00944	C08281	8215	chebiId:23858;chebiId:28941	Behenic acid	8215	gc	2398	2.562	1	4
Beta-alanine@11.09-gc	Beta-alanine	FALSE	FALSE	11.094	1	Beta-alanine	Amino acids	C3H7NO2	89.048	HMDB00056	C00099	239;4755801	chebiId:16958	Beta-alanine	239	gc	8897	2.846	4	4
Beta-hydroxypyruvic acid@5.36-gc	Beta-hydroxypyruvic acid	FALSE	FALSE	5.363	1	Beta-hydroxypyruvic acid	Organic acids	C3H4O4	104.011	HMDB01352	C00168	964	chebiId:30841	Beta-hydroxypyruvic acid	964	gc	425580	2.402	3	4
Betaine;Valine@1.07-qppos	Betaine;Valine	FALSE	FALSE	1.073	1	Betaine__Valine	Amino acids	C5H11NO2	117.079	HMDB00043;HMDB59606;HMDB00883	C00719;C00183	247;6287;1182;5237032	chebiId:17750;chebiId:16414	Betaine;Valine	247;1182	qppos	501835.456	5.023	4	4
cAMP@5.43-qppos	cAMP	FALSE	FALSE	5.428	1	cAMP	Nucleotides	C10H12N5O6P	329.053	HMDB00058;HMDB11616	C00575;C02353	6076;2024;101812	chebiId:17489;chebiId:27844	cAMP	2024	qppos	Inf	19.875	0	4
Caprylic acid@13.06-qpneg	Caprylic acid	FALSE	FALSE	13.059	1	Caprylic_acid	Fatty Acyls	C8H16O2	144.115	HMDB00482	C06423	379	chebiId:28837	Caprylic acid	379	qpneg	377162.807	25.682	0	4
Carnitine@0.95-qppos	Carnitine	FALSE	FALSE	0.946	1	Carnitine	Organic acids	C7H15NO3	161.105	HMDB00062	C00318;C00487;C15025	10917;288;85;2724480	chebiId:16347;chebiId:3424;chebiId:11060	Carnitine	288	qppos	118607.42	5.768	4	4
Carnitine C12:1@10.28-qppos	Carnitine C12:1	FALSE	FALSE	10.276	1	Carnitine_C12:1	Fatty Acyls	C19H35NO4	341.257	HMDB13326	-	53481671	-	Carnitine C12:1	53481671	qppos	207196.589	11.184	0	4
Carnitine C14:0@15.66-qppos	Carnitine C14:0	FALSE	FALSE	15.664	1	Carnitine_C14:0	Fatty Acyls	C21H41NO4	371.304	HMDB05066	-	53477791	-	Carnitine C14:0	53477791	qppos	15000	11.623	0	4
Carnitine C14:1@14.60-qppos	Carnitine C14:1	FALSE	FALSE	14.599	1	Carnitine_C14:1	Fatty Acyls	C21H39NO4	369.288	HMDB13329;HMDB02014	-	22833575;53481677	-	Carnitine C14:1	22833575	qppos	Inf	20.996	0	4
Carnitine C14:1(OH)@12.73-qppos	Carnitine C14:1(OH)	FALSE	FALSE	12.735	1	Carnitine_C14:1(OH)	Organic acids	C21H39NO5	385.283	HMDB13330	-	53481679	-	Carnitine C14:1(OH)	53481679	qppos	Inf	9.55	0	4
Carnitine C16:0@17.42-qppos	Carnitine C16:0	FALSE	FALSE	17.417	1	Carnitine_C16:0	Fatty Acyls	C23H45NO4	399.335	HMDB00222	C02990	461;11953816	chebiId:17490	Carnitine C16:0	461	qppos	15000	9.83	4	4
Carnitine C18:1@17.95-qppos	Carnitine C18:1	FALSE	FALSE	17.946	1	Carnitine_C18:1	Fatty Acyls	C25H47NO4	425.351	HMDB05065	-	53477789	-	Carnitine C18:1	53477789	qppos	Inf	2.857	0	4
Carnitine C18:1(OH)@15.79-qppos	Carnitine C18:1(OH)	FALSE	FALSE	15.787	1	Carnitine_C18:1(OH)	Organic acids	C25H47NO5	441.345	HMDB13339;HMDB13340	-	53481697;53481699	-	Carnitine C18:1(OH)	53481697	qppos	15000	15.31	0	4
Carnitine C3:0@1.44-qppos	Carnitine C3:0	FALSE	FALSE	1.441	1	Carnitine_C3:0	Fatty Acyls	C10H19NO4	217.131	HMDB00824	C03017	107738	chebiId:28867	Carnitine C3:0	107738	qppos	15000	5.277	4	4
Carnitine C4:0@2.31-qppos	Carnitine C4:0	FALSE	FALSE	2.313	1	Carnitine_C4:0	Fatty Acyls	C11H21NO4	231.147	HMDB00736	-	10177002;439829	-	Carnitine C4:0	10177002	qppos	15000	7.372	4	4
Carnitine C4:0(OH)@1.24-qppos	Carnitine C4:0(OH)	FALSE	FALSE	1.236	1	Carnitine_C4:0(OH)	Fatty Acyls	C11H21NO5	247.142	HMDB13127	-	53481617	-	Carnitine C4:0(OH)	53481617	qppos	Inf	5.611	0	4
Carnitine C5:0@4.55-qppos	Carnitine C5:0	FALSE	FALSE	4.555	1	Carnitine_C5:0	Fatty Acyls	C12H23NO4	245.163	HMDB00688	-	6426851	-	Carnitine C5:0	6426851	qppos	15000	9.347	4	4
Carnitine C6:0@7.22-qppos	Carnitine C6:0	FALSE	FALSE	7.221	1	Carnitine_C6:0	Fatty Acyls	C13H25NO4	259.178	HMDB00705	-	6426853;3246938	-	Carnitine C6:0	6426853	qppos	15000	8.959	4	4
Carnitine C8:0@9.93-qppos	Carnitine C8:0	FALSE	FALSE	9.932	1	Carnitine_C8:0	Fatty Acyls	C15H29NO4	287.21	HMDB00791	C02838	11953814	chebiId:18102	Carnitine C8:0	11953814	qppos	15000	3.13	0	4
Carnitine C8:1@9.11-qppos	Carnitine C8:1	FALSE	FALSE	9.114	1	Carnitine_C8:1	Fatty Acyls	C15H27NO4	285.194	HMDB13324	-	53481667	-	Carnitine C8:1	53481667	qppos	15000	8.15	0	4
Cholesterol@29.44-gc	Cholesterol	FALSE	FALSE	29.439	1	Cholesterol	Steroids	C27H46O	386.355	HMDB00067	C00187	6432564;5997	chebiId:16113	Cholesterol	5997	gc	1397	2.05	4	4
Choline phosphate@1.00-qppos	Choline phosphate	FALSE	FALSE	1.002	1	Choline_phosphate	Unclassified	C5H14NO4P	183.066	HMDB01565	C00588	135437;1014	chebiId:18132	Choline phosphate	135437	qppos	29219.268	2.37	4	4
Citric acid;Isocitric acid@15.74-gc	Citric acid;Isocitric acid	FALSE	FALSE	15.736	1	Citric_acid__Isocitric_acid	Organic acids	C6H8O7	192.027	HMDB00094;HMDB00193	C00158;C00311	311;19782904;88113319;1198	chebiId:30769;chebiId:30887	Citric acid;Isocitric acid	19782904;1198	gc	37323	5.778	4	4
Citrulline@15.74-gc	Citrulline	FALSE	FALSE	15.742	1	Citrulline	Amino acids	C6H13N3O3	175.096	HMDB00904	C00327	833;9750;25244873	chebiId:16349	Citrulline	25244873	gc	100	7.173	4	4
CMP@1.66-lc	CMP	FALSE	FALSE	1.657	1	CMP	Nucleotides	C9H14N3O8P	323.052	HMDB00095	C00055	6131;314	chebiId:17361	CMP	314	lc	100	21.185	4	4
CoA@4.01-lc	CoA	FALSE	FALSE	4.009	1	CoA	Nucleotides	C21H36N7O16P3S	767.115	HMDB01423	C00010	317;87642	chebiId:15346	CoA	317	lc	166	5.521	4	4
Creatine@12.73-gc	Creatine	FALSE	FALSE	12.727	1	Creatine	Amino acids	C4H9N3O2	131.069	HMDB00064	C00300	586	chebiId:16919	Creatine	586	gc	487	1.686	4	4
Creatinine@0.95-qppos	Creatinine	FALSE	FALSE	0.947	1	Creatinine	Amino acids	C4H7N3O	113.059	HMDB00562	C00791	588	chebiId:16737	Creatinine	588	qppos	154137.856	5.594	0	4
Cystathionine@0.97-qppos	Cystathionine	FALSE	FALSE	0.967	1	Cystathionine	Amino acids	C7H14N2O4S	222.067	HMDB00455;HMDB00099	C00542;C02291	10104953;834;439258;4083111	chebiId:17755;chebiId:17482	Cystathionine	4083111	qppos	43874680	3.771	0	4
Cysteine@1.02-qppos	Cysteine	FALSE	FALSE	1.022	1	Cysteine	Amino acids	C3H7NO2S	121.02	HMDB00574;HMDB03417	C00097;C00793	5862;594;92851;5260155	chebiId:17561;chebiId:16375	Cysteine	5260155	qppos	112112.676	13.61	2	4
Cystine@0.97-qppos	Cystine	FALSE	FALSE	0.967	1	Cystine	Amino acids	C6H12N2O4S2	240.024	HMDB00192	C00491	67678	chebiId:16283	Cystine	67678	qppos	27008.995	20.542	0	4
Cytidine@1.05-qppos	Cytidine	FALSE	FALSE	1.049	1	Cytidine	Nucleosides	C9H13N3O5	243.086	HMDB00089	C00475	6175;596	chebiId:17562	Cytidine	596	qppos	Inf	19.328	0	4
Cytosine@12.33-gc	Cytosine	FALSE	FALSE	12.329	1	Cytosine	Bases	C4H5N3O	111.043	HMDB00630	C00380	597	chebiId:16040	Cytosine	597	gc	838	2.951	4	4
dGMP@1.47-lc	dGMP	FALSE	FALSE	1.471	1	dGMP	Nucleotides	C10H14N5O7P	347.063	HMDB01044	C00362	65059;645	chebiId:16192	dGMP	645	lc	100	4.928	4	4
Dimethylarginine@0.94-qppos	Dimethylarginine	FALSE	FALSE	0.941	1	Dimethylarginine	Amino acids	C8H18N4O2	202.143	HMDB01539;HMDB03334	C03626	123831	chebiId:17929	Dimethylarginine	123831	qppos	15000	7.114	4	4
Dimethylglycine@5.36-gc	Dimethylglycine	FALSE	FALSE	5.361	1	Dimethylglycine	Amino acids	C4H9NO2	103.063	HMDB00092	C01026	673	chebiId:17724	Dimethylglycine	673	gc	636928	3.591	2	4
Docosahexaenoic acid@20.41-qpneg	Docosahexaenoic acid	FALSE	FALSE	20.405	1	Docosahexaenoic_acid	Fatty Acyls	C22H32O2	328.24	HMDB02183	C06429	445580	chebiId:28125	Docosahexaenoic acid	445580	qpneg	15000	1.71	4	4
Docosapentaenoic acid@20.83-qpneg	Docosapentaenoic acid	FALSE	FALSE	20.827	1	Docosapentaenoic_acid	Fatty Acyls	C22H34O2	330.256	HMDB01976;HMDB06528	C16513	6441454;5497182;3035421	chebiId:53488	Docosapentaenoic acid	3035421	qpneg	15000	3.079	4	4
Docosatetraenoic acid@21.54-qpneg	Docosatetraenoic acid	FALSE	FALSE	21.538	1	Docosatetraenoic_acid	-	-	-	-	-	-	-	-	-	qpneg	15000	4.426	4	4
Docosatrienoic acid@22.37-qpneg	Docosatrienoic acid	FALSE	FALSE	22.372	1	Docosatrienoic_acid	Fatty Acyls	C22H38O2	334.287	HMDB02823	C16534	5312556	chebiId:80549	Docosatrienoic acid	5312556	qpneg	15000	12.872	1	4
Docosenoic acid@24.13-qpneg	Docosenoic acid	FALSE	FALSE	24.129	1	Docosenoic_acid	Fatty Acyls	C22H42O2	338.318	HMDB02068	C08316	5281116	chebiId:28792	Docosenoic acid	5281116	qpneg	15000	15.318	4	4
Dodecanedioic acid@13.23-qpneg	Dodecanedioic acid	FALSE	FALSE	13.229	1	Dodecanedioic_acid	Fatty Acyls	C12H22O4	230.152	HMDB00623	C02678	12736	chebiId:4676	Dodecanedioic acid	12736	qpneg	484988.249	4.731	0	4
Dodecenedioic acid@12.64-qpneg	Dodecenedioic acid	FALSE	FALSE	12.643	1	Dodecenedioic_acid	Fatty Acyls	C12H20O4	228.136	HMDB00933	C16308	5283028	chebiId:545687	Traumatic acid	5283028	qpneg	69871.653	13.445	0	4
Eicosadienoic acid@21.87-qpneg	Eicosadienoic acid	FALSE	FALSE	21.866	1	Eicosadienoic_acid	Fatty Acyls	C20H36O2	308.272	HMDB05060	C16525	6439848	chebiId:73731	Eicosadienoic acid	6439848	qpneg	15000	21.75	4	4
Eicosapentaenoic acid@19.71-qpneg	Eicosapentaenoic acid	FALSE	FALSE	19.713	1	Eicosapentaenoic_acid	Fatty Acyls	C20H30O2	302.225	HMDB01999	C06428	446284	chebiId:28364	Eicosapentaenoic acid	446284	qpneg	243818.127	4.661	0	4
Eicosatrienoic acid@21.04-qpneg	Eicosatrienoic acid	FALSE	FALSE	21.035	1	Eicosatrienoic_acid	Fatty Acyls	C20H34O2	306.256	HMDB60039	C16522	5312529	chebiId:53460	Dihomo-linolenic acid	5312529	qpneg	29465.077	6.945	4	4
Eicosenoic acid@22.81-qpneg	Eicosenoic acid	FALSE	FALSE	22.814	1	Eicosenoic_acid	Fatty Acyls	C20H38O2	310.287	HMDB02231	C16526	5282768	chebiId:32425	Eicosenoic acid	5282768	qpneg	35109.586	15.482	4	4
Erythritol@12.23-gc	Erythritol	FALSE	FALSE	12.227	1	Erythritol	Carbohydrates	C4H10O4	122.058	HMDB02994	C00503	222285;8998	chebiId:17113;chebiId:48299	Erythritol	8998	gc	372	5.263	4	4
FAD@4.00-lc	FAD	FALSE	FALSE	4.001	1	FAD	Nucleotides	C27H33N9O15P2	785.157	HMDB01248	C00016	643975;703	chebiId:16238	FAD	703	lc	100	7.745	4	4
Fructose@16.40-gc	Fructose	FALSE	FALSE	16.402	1	Fructose	Carbohydrates	C6H12O6	180.063	HMDB00660	C00095;C02336	5984;439163;439709	chebiId:15824;chebiId:37721;chebiId:28645	Fructose	439163	gc	4161	2.527	4	4
Fructose-6-phosphate@1.25-lc	Fructose-6-phosphate	FALSE	FALSE	1.248	1	Fructose-6-phosphate	Carbohydrates	C6H13O9P	260.03	HMDB00124;HMDB03971	C05345;C00085	69507;440641;439160	chebiId:16084;chebiId:15946;chebiId:61553	Fructose-6-phosphate	439160	lc	100	9.747	4	4
Fumaric acid@10.00-gc	Fumaric acid	FALSE	FALSE	9.999	1	Fumaric_acid	Organic acids	C4H4O4	116.011	HMDB00134	C00122	444972	chebiId:18012	Fumaric acid	444972	gc	31822	4.043	4	4
GABA@12.37-gc	GABA	FALSE	FALSE	12.374	1	GABA	Amino acids	C4H9NO2	103.063	HMDB00112	C00334	119;6992099	chebiId:16865	GABA	119	gc	1361	2.78	4	4
Galactitol;Sorbitol;Mannitol@17.09-gc	Galactitol;Sorbitol;Mannitol	FALSE	FALSE	17.089	1	Galactitol__Sorbitol__Mannitol	Carbohydrates	C6H14O6	182.079	HMDB00107;HMDB00765;HMDB00247	C01697;C00392;C00794	11850;6251;5780	chebiId:16813;chebiId:16899;chebiId:17924	Galactitol;Mannitol;Sorbitol	11850;6251;5780	gc	8085	4.715	4	4
Galactose;Glucose;Mannose@16.70-gc	Galactose;Glucose;Mannose	FALSE	FALSE	16.705	1	Galactose__Glucose__Mannose	Carbohydrates	C6H12O6	180.063	HMDB00143;HMDB33704;HMDB00122;HMDB03345;HMDB00516;HMDB00169	C00124;C01582;C00984;C01825;C00031;C00267;C00221;C00159	439357;6036;3037556;12003287;79025;5793;206;64689;161658;18950	chebiId:4139;chebiId:28061;chebiId:28260;chebiId:42905;chebiId:4167;chebiId:17925;chebiId:15903;chebiId:4208	Galactose;Glucose;Mannose	12003287;206;161658	gc	1802	1.93	4	4
Gamma-glutamyllysine@0.99-qppos	Gamma-glutamyllysine	FALSE	FALSE	0.986	1	Gamma-glutamyllysine	-	-	-	-	-	-	-	-	-	qppos	Inf	8.436	0	4
Gamma-glutamylthreonine@1.03-qppos	Gamma-glutamylthreonine	FALSE	FALSE	1.029	1	Gamma-glutamylthreonine	Peptides	C9H16N2O6	248.101	HMDB28829	-	6998031	-	Gamma-glutamylthreonine	6998031	qppos	15000	15.933	4	4
Gluconic acid@1.06-qpneg	Gluconic acid	FALSE	FALSE	1.063	1	Gluconic_acid	Carbohydrates	C6H12O7	196.058	HMDB00625	C00257	10690;604	chebiId:33198	Gluconic acid	604	qpneg	15000	16.794	4	4
Glucuronic acid;Galacturonic acid@1.10-qpneg	Glucuronic acid;Galacturonic acid	FALSE	FALSE	1.104	1	Glucuronic_acid__Galacturonic_acid	Carbohydrates	C6H10O7	194.043	HMDB02545;HMDB03402;HMDB00127	C08348;C00333;C00191	84740;152867;19770757;441476;439215;94715;444791;610	chebiId:33830;chebiId:47954;chebiId:12952;chebiId:4153;chebiId:4178;chebiId:47952	Galacturonic acid;Glucuronic acid	152867;610	qpneg	15000	12.058	4	4
Glutamic acid@13.46-gc	Glutamic acid	FALSE	FALSE	13.458	1	Glutamic_acid	Amino acids	C5H9NO4	147.053	HMDB03339;HMDB00148	C00025;C00302;C00217	611;33032;57397101;23327	chebiId:16015;chebiId:15966;chebiId:18327	Glutamic acid	57397101	gc	11403	1.366	4	4
Glutamine@15.16-gc	Glutamine	FALSE	FALSE	15.164	1	Glutamine	Amino acids	C5H10N2O3	146.069	HMDB00641;HMDB03423	C00064;C00819	5961;145815;25244553;738	chebiId:18050;chebiId:17061	Glutamine	25244553	gc	102	3.848	4	4
Glutarylcarnitine@1.44-qppos	Glutarylcarnitine	FALSE	FALSE	1.441	1	Glutarylcarnitine	Fatty Acyls	C12H21NO6	275.137	HMDB13130	-	53481622	-	Glutarylcarnitine	53481622	qppos	50126.276	14.667	2	4
Glutathione@1.39-qpneg	Glutathione	FALSE	FALSE	1.39	1	Glutathione	Peptides	C10H17N3O6S	307.084	HMDB00125	C00051	124886;745;60072620	chebiId:16856	Glutathione	60072620	qpneg	15000	0.393	4	4
Glyceric acid@9.89-gc	Glyceric acid	FALSE	FALSE	9.889	1	Glyceric_acid	Carbohydrates	C3H6O4	106.027	HMDB00139	C00258	752;439194	chebiId:32398	Glyceric acid	752	gc	16959	12.822	4	4
Glycerol-3-phosphate@15.15-gc	Glycerol-3-phosphate	FALSE	FALSE	15.147	1	Glycerol-3-phosphate	Lipids	C3H9O6P	172.014	HMDB00126	C00093	754;439162	chebiId:15978	Glycerol-3-phosphate	754	gc	1706	4.409	4	4
Glycerophosphorylcholine@1.01-qppos	Glycerophosphorylcholine	FALSE	FALSE	1.013	1	Glycerophosphorylcholine	Lipids	C8H20NO6P	257.103	HMDB00086	C00670	657272;439285;11234	chebiId:16870	Glycerophosphorylcholine	11234	qppos	97541.848	2.337	4	4
Glycine@9.54-gc	Glycine	FALSE	FALSE	9.54	1	Glycine	Amino acids	C2H5NO2	75.032	HMDB00123	C00037	750;5257127	chebiId:15428	Glycine	5257127	gc	44740	4.768	4	4
Glycylglycine@0.99-qppos	Glycylglycine	FALSE	FALSE	0.985	1	Glycylglycine	Peptides	C4H8N2O3	132.053	HMDB11733	C02037	11163;1548897	chebiId:17201	Glycylglycine	11163	qppos	15000	5.38	4	4
GMP@1.28-lc	GMP	FALSE	FALSE	1.281	1	GMP	Nucleotides	C10H14N5O8P	363.058	HMDB01397	C00144	761;6804	chebiId:17345	GMP	761	lc	100	6.442	4	4
Guanine@19.85-gc	Guanine	FALSE	FALSE	19.852	1	Guanine	Bases	C5H5N5O	151.049	HMDB00132	C00242	764	chebiId:16235	Guanine	764	gc	100	10.494	4	4
Guanosine@0.83-lc	Guanosine	FALSE	FALSE	0.827	1	Guanosine	Nucleosides	C10H13N5O5	283.092	HMDB00133	C00387	6802;765	chebiId:16750	Guanosine	765	lc	100	20.845	4	4
Heptadecenoic acid@20.72-qpneg	Heptadecenoic acid	FALSE	FALSE	20.716	1	Heptadecenoic_acid	Fatty Acyls	C17H32O2	268.24	HMDB31046;HMDB60038	C16536	5312435;5312440	chebiId:80550	Heptadecenoic acid	5312435	qpneg	99092.072	18.66	4	4
Heptanoic acid@11.74-qpneg	Heptanoic acid	FALSE	FALSE	11.74	1	Heptanoic_acid	Fatty Acyls	C7H14O2	130.099	HMDB00666	C17714	8094	chebiId:45571	Heptanoic acid	8094	qpneg	15000	14.875	0	3
Hexanoylglycine*@6.98-qpneg	Hexanoylglycine*	FALSE	FALSE	6.979	1	Hexanoylglycine*	-	-	-	-	-	-	-	-	-	qpneg	15000	3.598	0	4
Hippuric acid@15.73-gc	Hippuric acid	FALSE	FALSE	15.733	1	Hippuric_acid	Unclassified	C9H9NO3	179.058	HMDB00714	C01586	464	chebiId:18089	Hippuric acid	464	gc	17851	9.496	4	4
Histidine@16.75-gc	Histidine	FALSE	FALSE	16.751	1	Histidine	Amino acids	C6H9N3O2	155.069	HMDB00177	C00135	6274;773;3651426	-	Histidine	3651426	gc	211	5.12	4	4
Homoserine@0.99-qppos	Homoserine	FALSE	FALSE	0.987	1	Homoserine	Amino acids	C4H9NO3	119.058	HMDB00719	C00263	12647;1502076;779;25245858;193314	chebiId:15699	Homoserine	193314	qppos	132470.882	10.925	4	4
Hydroxycitric acid@0.96-qpneg	Hydroxycitric acid	FALSE	FALSE	0.957	1	Hydroxycitric_acid	-	-	-	-	-	-	-	-	-	qpneg	15000	9.543	4	4
Hydroxydodecanoic acid*@15.13-qpneg	Hydroxydodecanoic acid*	FALSE	FALSE	15.134	1	Hydroxydodecanoic_acid*	-	-	-	-	-	-	-	-	-	qpneg	90702.175	5.351	0	4
Hypotaurine@13.22-gc	Hypotaurine	FALSE	FALSE	13.224	1	Hypotaurine	Organic acids	C2H7NO2S	109.02	HMDB00965	C00519	107812;25244088	chebiId:16668	Hypotaurine	107812	gc	175	2.6	4	4
Hypoxanthine@15.56-gc	Hypoxanthine	FALSE	FALSE	15.563	1	Hypoxanthine	Bases	C5H4N4O	136.039	HMDB00157	C00262	790	chebiId:17368	Hypoxanthine	790	gc	581	1.604	4	4
Indole-2-carboxylic acid@6.64-qpneg	Indole-2-carboxylic acid	FALSE	FALSE	6.639	1	Indole-2-carboxylic_acid	Indoles	C9H7NO2	161.048	HMDB02285	-	72899	-	Indole-2-carboxylic acid	72899	qpneg	15000	25.74	0	4
Inosine@26.08-gc	Inosine	FALSE	FALSE	26.077	1	Inosine	Nucleosides	C10H12N4O5	268.081	HMDB00195	C00294	6021	chebiId:17596	Inosine	6021	gc	114	2.233	4	4
Inositol@19.51-gc	Inositol	FALSE	FALSE	19.51	1	Inositol	Unclassified	C6H12O6	180.063	HMDB06088;HMDB00211	C06153;C00137;C19891	892	chebiId:10642;chebiId:17268	Inositol	892	gc	5876	3.072	4	4
Isoleucine@9.37-gc	Isoleucine	FALSE	FALSE	9.374	1	Isoleucine	Amino acids	C6H13NO2	131.095	HMDB00172	C00407	791;6306	chebiId:17191	Isoleucine	791	gc	19641	2.48	4	4
Kynurenine@2.10-qppos	Kynurenine	FALSE	FALSE	2.1	1	Kynurenine	Unclassified	C10H12N2O3	208.085	HMDB00684	C00328	846;161166;25245862	chebiId:16946	Kynurenine	25245862	qppos	15000	17.562	4	4
Lactic acid@6.34-gc	Lactic acid	FALSE	FALSE	6.336	1	Lactic_acid	Organic acids	C3H6O3	90.032	HMDB01311;HMDB00190	C00256;C00186	61503;107689;19789253;612	chebiId:341;chebiId:42111;chebiId:422	Lactic acid	19789253	gc	263704	4.409	4	4
Lactose@27.38-gc	Lactose	FALSE	FALSE	27.381	1	Lactose	Carbohydrates	C12H22O11	342.116	HMDB00186	C00243	84571;440995	chebiId:17716	Lactose	440995	gc	260	11.183	4	4
Leucine@9.08-gc	Leucine	FALSE	FALSE	9.08	1	Leucine	Amino acids	C6H13NO2	131.095	HMDB00687	C00123	6106;857;5255803	chebiId:15603	Leucine	5255803	gc	13630	3.095	4	4
Leucylproline@1.19-qppos	Leucylproline	FALSE	FALSE	1.191	1	Leucylproline	Peptides	C11H20N2O3	228.147	HMDB11175	-	44369311	-	Leucylproline	44369311	qppos	15000	24.016	4	4
Linoleic acid@20.50-qpneg	Linoleic acid	FALSE	FALSE	20.498	1	Linoleic_acid	Fatty Acyls	C18H32O2	280.24	HMDB00673	C01595	5280450;3931	chebiId:17351	Linoleic acid	3931	qpneg	402649.971	13.382	0	4
Lysine@16.76-gc	Lysine	FALSE	FALSE	16.761	1	Lysine	Amino acids	C6H14N2O2	146.106	HMDB03405;HMDB00182	C00739;C00047	57449;5962;866;5248709	chebiId:16855;chebiId:18019	Lysine	5248709	gc	1198	3.173	4	4
Maleic acid@10.00-gc	Maleic acid	FALSE	FALSE	9.999	1	Maleic_acid	Organic acids	C4H4O4	116.011	HMDB00176	C01384	444266	chebiId:18300	Maleic acid	444266	gc	35954	3.74	4	4
Malic acid@11.91-gc	Malic acid	FALSE	FALSE	11.914	1	Malic_acid	Organic acids	C4H6O5	134.022	HMDB00156;HMDB00744	C00149;C00711	525;20130941;222656	chebiId:30797;chebiId:6650	Malic acid	20130941	gc	1241	3.395	4	4
Malonylcarnitine@1.12-qppos	Malonylcarnitine	FALSE	FALSE	1.122	1	Malonylcarnitine	Fatty Acyls	C10H17NO6	247.106	HMDB02095	-	22833583	-	Malonylcarnitine	22833583	qppos	Inf	13.378	0	4
Maltose;Trehalose@27.68-gc	Maltose;Trehalose	FALSE	FALSE	27.675	1	Maltose__Trehalose	Carbohydrates	C12H22O11	342.116	HMDB00163;HMDB00975	C00208;C01083	439341;6255;439186;294;7427;1143	chebiId:17306;chebiId:16551	Maltose;Trehalose	294;1143	gc	100	7.192	2	4
Methionine@12.25-gc	Methionine	FALSE	FALSE	12.247	1	Methionine	Amino acids	C5H11NO2S	149.051	HMDB00696	C00073	6137;876;5255805	chebiId:16643	Methionine	5255805	gc	1842	2.393	4	4
Methyl jasmonate@14.22-qppos	Methyl jasmonate	FALSE	FALSE	14.218	1	Methyl_jasmonate	-	-	-	-	-	-	-	-	-	qppos	723985.017	16.868	0	4
Methylhistidine@0.95-qppos	Methylhistidine	FALSE	FALSE	0.945	1	Methylhistidine	Amino acids	C7H11N3O2	169.085	-	-	150780;4396761	-	Methylhistidine	4396761	qppos	63704629.16	24.293	0	4
Methylmalonic acid@8.33-gc	Methylmalonic acid	FALSE	FALSE	8.327	1	Methylmalonic_acid	Organic acids	C4H6O4	118.027	HMDB00202	C02170	487	chebiId:30860	Methylmalonic acid	487	gc	123	7.257	4	4
Methylsuccinic acid@9.75-gc	Methylsuccinic acid	FALSE	FALSE	9.753	1	Methylsuccinic_acid	Fatty Acyls	C5H8O4	132.042	HMDB01844	-	10349	-	Methylsuccinic acid	10349	gc	3978	5.338	1	4
Myristic acid@19.53-qpneg	Myristic acid	FALSE	FALSE	19.53	1	Myristic_acid	Fatty Acyls	C14H28O2	228.209	HMDB00806	C06424	11005	chebiId:28875;chebiId:30807	Myristic acid	11005	qpneg	14660987.249	21.099	0	4
N-acetylglutamine@1.17-qppos	N-acetylglutamine	FALSE	FALSE	1.17	1	N-acetylglutamine	Amino acids	C7H12N2O4	188.08	HMDB06029	-	182230	chebiId:17008	N-acetylglutamine	182230	qppos	15000	1.274	0	4
N-acetylputrescine@14.93-gc	N-acetylputrescine	FALSE	FALSE	14.925	1	N-acetylputrescine	Organic acids	C6H14N2O	130.111	HMDB02064	C02714	122356	chebiId:17768	N-acetylputrescine	122356	gc	2071	2.457	4	4
N-glycolylneuraminic acid@1.17-qpneg	N-glycolylneuraminic acid	FALSE	FALSE	1.174	1	N-glycolylneuraminic_acid	Carbohydrates	C11H19NO10	325.101	HMDB00833	C03410	4603312;440001	chebiId:29025	N-glycolylneuraminic acid	4603312	qpneg	15000	1.867	2	4
N1-acetylspermidine;N8-acetylspermidine@0.93-qppos	N1-acetylspermidine;N8-acetylspermidine	FALSE	FALSE	0.927	1	N-acetylspermidine	Amino acids	C9H21N3O	187.168	HMDB01276;HMDB02189	C00612;C01029	496;123689	chebiId:17927;chebiId:27911	N-acetylspermine;N-acetylspermidine	496;123689	qppos	Inf	1.258	0	4
N6-acetyllysine;N2-acetyllysine@1.44-qppos	N6-acetyllysine;N2-acetyllysine	FALSE	FALSE	1.439	1	N6-acetyllysine__N2-acetyllysine	Amino acids	C8H16N2O3	188.116	HMDB00446;HMDB00206	C12989;C02727	92907;265949;92832	chebiId:35704;chebiId:17752	N2-acetyllysine;N6-acetyllysine	92907;265949	qppos	15000	6.361	4	4
NAD@0.90-lc	NAD	FALSE	FALSE	0.905	1	NAD	Nucleotides	C21H27N7O14P2	663.109	HMDB00902	C00003	5892;5893	chebiId:15846	NAD	5892	lc	100	4.465	4	4
NADH@2.03-lc	NADH	FALSE	FALSE	2.031	1	NADH	Nucleotides	C21H29N7O14P2	665.125	HMDB01487	C00004	928;439153	chebiId:16908	NADH	928	lc	100	8.169	4	4
Niacinamide@2.36-qppos	Niacinamide	FALSE	FALSE	2.358	1	Niacinamide	Unclassified	C6H6N2O	122.048	HMDB01406	C00153	936	chebiId:17154	Niacinamide	936	qppos	135702.367	19.903	4	4
Nonadecanoic acid@23.08-qpneg	Nonadecanoic acid	FALSE	FALSE	23.084	1	Nonadecanoic_acid	Fatty Acyls	C19H38O2	298.287	HMDB00772	C16535	12591	chebiId:39246	Nonadecanoic acid	12591	qpneg	41396.647	17.573	0	4
Nonanoic acid@14.87-qpneg	Nonanoic acid	FALSE	FALSE	14.866	1	Nonanoic_acid	Fatty Acyls	C9H18O2	158.131	HMDB00847	C01601	8158	chebiId:29019	Nonanoic acid	8158	qpneg	1680022.692	24.53	0	4
Noradrenaline@1.17-qppos	Noradrenaline	FALSE	FALSE	1.169	1	Noradrenaline	Unclassified	C8H11NO3	169.074	HMDB00216	C00547	439260;951	chebiId:18357	Noradrenaline	951	qppos	15000	2.571	4	4
O-phosphoethanolamine@15.33-gc	O-phosphoethanolamine	FALSE	FALSE	15.33	1	O-phosphoethanolamine	Organic acids	C2H8NO4P	141.019	HMDB00224	C00346	1015;5232324	chebiId:17553	O-phosphoethanolamine	1015	gc	1383	12.997	4	4
Oleic acid;Elaidic acid;Vaccenic acid@21.43-qpneg	Oleic acid;Elaidic acid;Vaccenic acid	FALSE	FALSE	21.43	1	Oleic_acid__Elaidic_acid__Vaccenic_acid	Fatty Acyls	C18H34O2	282.256	HMDB00573;HMDB00207;HMDB03231	C01712;C00712;C08367	637517;445639;5282761;5281127	chebiId:27997;chebiId:16196;chebiId:28727	Oleic acid;Elaidic acid;Vaccenic acid	637517;445639;5281127	qpneg	1876514.823	10.226	4	4
Ornithine@15.66-gc	Ornithine	FALSE	FALSE	15.659	1	Ornithine	Amino acids	C5H12N2O2	132.09	HMDB03374;HMDB00214	C00077;C00515	6262;389;71082	chebiId:15729;chebiId:16176	Ornithine	389	gc	24035	1.661	4	4
Ox. glutathione@1.48-qppos	Ox. glutathione	FALSE	FALSE	1.481	1	Ox_glutathione	Peptides	C20H32N6O12S2	612.152	HMDB03337	C00127	65359;975;5255796	chebiId:17858	Ox. glutathione	5255796	qppos	Inf	6.27	0	4
Palmitic acid@21.10-qpneg	Palmitic acid	FALSE	FALSE	21.1	1	Palmitic_acid	Fatty Acyls	C16H32O2	256.24	HMDB00220	C00249	985	chebiId:15756	Palmitic acid	985	qpneg	74867629.787	23.691	0	4
Palmitoleic acid@19.97-qpneg	Palmitoleic acid	FALSE	FALSE	19.973	1	Palmitoleic_acid	Fatty Acyls	C16H30O2	254.225	HMDB03229	C08362	445638;4668	chebiId:28716	Palmitoleic acid	445638	qpneg	1007249.796	21.225	1	4
Pantothenic acid@17.76-gc	Pantothenic acid	FALSE	FALSE	17.762	1	Pantothenic_acid	Amino acids	C9H17NO5	219.111	HMDB00210	C00864	6613;988	chebiId:29032;chebiId:46905;chebiId:7916	Pantothenic acid	988	gc	100	1.438	4	4
PCae(14:0)@15.45-qppos	PCae(14:0)	FALSE	FALSE	15.451	1	PCae(14:0)	Lipids	C22H46NO7P	467.301	HMDB10379	-	460604;24779490	-	PCae(14:0)	24779490	qppos	15000	8.347	0	4
PCae(16:0)@17.03-qppos	PCae(16:0)	FALSE	FALSE	17.034	1	PCae(16:0)	Lipids	C24H50NO7P	495.332	HMDB10382	-	460602;9827122;15061532;10097314;86554	-	PCae(16:0)	86554	qppos	329891.445	9.004	0	4
PCae(16:1)@15.95-qppos	PCae(16:1)	FALSE	FALSE	15.945	1	PCae(16:1)	Lipids	C24H48NO7P	493.317	HMDB10383	-	24779461;24779462;24779460	-	PCae(16:1)	24779462	qppos	15000	10.804	4	4
PCae(18:0)@18.75-qppos	PCae(18:0)	FALSE	FALSE	18.746	1	PCae(18:0)	Lipids	C26H54NO7P	523.364	HMDB11128;HMDB10384	-	497299;24779491;18684067;86556;10436817;10208382	-	PCae(18:0)	10208382	qppos	107874.82	8.692	0	4
PCae(18:1)@17.46-qppos	PCae(18:1)	FALSE	FALSE	17.464	1	PCae(18:1)	Lipids	C26H52NO7P	521.348	HMDB10385;HMDB02815	-	16081932;53480465;24779493;6449974;24779492;10279683;24779465;24779466;6030826;15120177;24779494	-	PCae(18:1)	10279683	qppos	50886.967	8.921	1	4
PCae(18:2)@16.46-qppos	PCae(18:2)	FALSE	FALSE	16.462	1	PCae(18:2)	Lipids	C26H50NO7P	519.332	HMDB10386	-	11005824;24779467;11988421	-	PCae(18:2)	11988421	qppos	15000	19.052	0	4
PCae(20:4)@16.50-qppos	PCae(20:4)	FALSE	FALSE	16.505	1	PCae(20:4)	Lipids	C28H50NO7P	543.332	HMDB10395;HMDB10396	-	24779476;53480469;16035471	-	PCae(20:4)	16035471	qppos	29358.381	22.971	0	4
PCee(16:0)@17.88-qppos	PCee(16:0)	FALSE	FALSE	17.879	1	PCee(16:0)	Lipids	C24H52NO6P	481.353	-	-	-	-	PCee(16:0)	-	qppos	15000	2.51	3	3
Phenylalanine@13.53-gc	Phenylalanine	FALSE	FALSE	13.53	1	Phenylalanine	Amino acids	C9H11NO2	165.079	HMDB00159	C00079	6140;994;57397115	chebiId:17295	Phenylalanine	57397115	gc	8319	1.472	4	4
Phosphocreatine@1.19-qppos	Phosphocreatine	FALSE	FALSE	1.187	1	Phosphocreatine	Amino acids	C4H10N3O5P	211.036	HMDB01511	C02305	587;9548602	chebiId:17287	Phosphocreatine	587	qppos	Inf	7.239	0	4
Phosphoric acid@9.14-gc	Phosphoric acid	FALSE	FALSE	9.136	1	Phosphoric_acid	Unclassified	H3O4P	97.977	HMDB01429;HMDB02142	C00009	1004	chebiId:18367;chebiId:26078	Phosphoric acid	1004	gc	1903554	1.23	4	4
Phosphoserine@1.01-qppos	Phosphoserine	FALSE	FALSE	1.006	1	Phosphoserine	Amino acids	C3H8NO6P	185.009	HMDB00272;HMDB01721	C01005	68841;106	chebiId:15811	Phosphoserine	106	qppos	Inf	9.347	0	4
Proline@9.40-gc	Proline	FALSE	FALSE	9.403	1	Proline	Amino acids	C5H9NO2	115.063	HMDB03411;HMDB00162	C00763;C00148	8988;145742;25246272;614	chebiId:16313;chebiId:17203	Proline	25246272	gc	220	4.225	4	4
Proline betaine@1.19-qppos	Proline betaine	FALSE	FALSE	1.188	1	Proline_betaine	Amino acids	C7H13NO2	143.095	HMDB04827	C10172	115244	chebiId:35280	Proline betaine	115244	qppos	15000	8.292	4	4
Prostaglandin-E1@13.36-qpneg	Prostaglandin-E1	FALSE	FALSE	13.363	1	Prostaglandin-E1	-	-	-	-	-	-	-	-	-	qpneg	15000	23.205	0	4
Prostaglandin-F2a@12.74-qpneg	Prostaglandin-F2a	FALSE	FALSE	12.739	1	Prostaglandin-F2a	-	-	-	-	-	-	-	-	-	qpneg	15000	3.732	0	4
Putrescine@14.77-gc	Putrescine	FALSE	FALSE	14.771	1	Putrescine	Unclassified	C4H12N2	88.1	HMDB01414	C00134	1045	chebiId:17148	Putrescine	1045	gc	5175	3.481	4	4
Pyruvic acid;Oxaloacetic acid@6.21-gc	Pyruvic acid;Oxaloacetic acid	FALSE	FALSE	6.209	1	Pyruvic acid__Oxaloacetic acid	Organic acids	C4H4O5;C3H4O3	110.011	HMDB00223;HMDB00243	C00036;C00022	970;1060	chebiId:30744;chebiId:32816	Oxaloacetic acid;Pyruvic acid	970;1060	gc	1805	4.158	4	4
Riboflavin@7.95-qppos	Riboflavin	FALSE	FALSE	7.947	1	Riboflavin	Unclassified	C17H20N4O6	376.138	HMDB00244	C00255	493570;1072	chebiId:17015	Riboflavin	1072	qppos	Inf	24.361	0	4
Ribose-5-phosphate;Ribulose-5-phosphate@1.19-qpneg	Ribose-5-phosphate;Ribulose-5-phosphate	FALSE	FALSE	1.195	1	Ribose-5-phosphate__Ribulose-5-phosphate	Carbohydrates	C5H11O8P	230.019	HMDB01548;HMDB00618	C00117;C00199;C01101	439167;439184;439399	chebiId:17797;chebiId:52742;chebiId:17363;chebiId:17666	Ribose-5-phosphate;Ribulose-5-phosphate	439167;439184	qpneg	15000	1.617	4	4
Ribose;Ribulose@14.27-gc	Ribose;Ribulose	FALSE	FALSE	14.268	1	Ribose__Ribulose	Carbohydrates	C5H10O5	150.053	HMDB00283;HMDB00621;HMDB03371	C00121;C00309;C00508	5779;993;79021;439204;439203	chebiId:47013;chebiId:17173;chebiId:16880	Ribose;Ribulose	993;79021	gc	135	2.232	4	4
S-adenosylhomocysteine@3.16-qpneg	S-adenosylhomocysteine	FALSE	FALSE	3.161	1	S-adenosylhomocysteine	Nucleosides	C14H20N6O5S	384.122	HMDB00939	C00021	439155;25246222;193;5248805	chebiId:16680	S-adenosylhomocysteine	193	qpneg	Inf	5.817	0	4
S-lactoylglutathione@1.85-qppos	S-lactoylglutathione	FALSE	FALSE	1.848	1	S-lactoylglutathione	Peptides	C13H21N3O8S	379.105	HMDB01066	C03451	1083;440018	chebiId:15694	S-lactoylglutathione	1083	qppos	Inf	16.727	0	4
Sarcosine@10.27-gc	Sarcosine	FALSE	FALSE	10.273	1	Sarcosine	Amino acids	C3H7NO2	89.048	HMDB00271	C00213	1088;7311726	chebiId:15611	Sarcosine	1088	gc	298	5.735	4	4
Sebacic acid@11.10-qpneg	Sebacic acid	FALSE	FALSE	11.097	1	Sebacic_acid	Fatty Acyls	C10H18O4	202.121	HMDB00792	C08277	5192	chebiId:41865	Sebacic acid	5192	qpneg	792697.078	8.073	0	4
Serine@10.28-gc	Serine	FALSE	FALSE	10.278	1	Serine	Amino acids	C3H7NO3	105.043	HMDB00187;HMDB03406	C00065;C00740	5951;617;6857552;71077	chebiId:17115	Serine	617	gc	9294	3.722	4	4
Shikimic acid@15.14-gc	Shikimic acid	FALSE	FALSE	15.143	1	Shikimic_acid	Unclassified	C7H10O5	174.053	HMDB03070	C00493	8742;1094	chebiId:16119	Shikimic acid	1094	gc	281	7.051	3	4
Stearic acid@22.59-qpneg	Stearic acid	FALSE	FALSE	22.592	1	Stearic_acid	Fatty Acyls	C18H36O2	284.272	HMDB00827	C01530	5281	chebiId:25629;chebiId:28842	Stearic acid	5281	qpneg	101897765.299	20.746	0	4
Succinyladenosine@6.05-qppos	Succinyladenosine	FALSE	FALSE	6.048	1	Succinyladenosine	Nucleosides	C14H17N5O8	383.108	HMDB00912	-	20849086	-	Succinyladenosine	20849086	qppos	Inf	25.883	0	4
Taurine@14.05-gc	Taurine	FALSE	FALSE	14.047	1	Taurine	Organic acids	C2H7NO3S	125.015	HMDB00251	C00245	1123;4068592	chebiId:15891	Taurine	1123	gc	100	2.084	4	4
Tetradecanedioic acid@15.07-qpneg	Tetradecanedioic acid	FALSE	FALSE	15.075	1	Tetradecanedioic_acid	Fatty Acyls	C14H26O4	258.183	HMDB00872	-	13185	-	Tetradecanedioic acid	13185	qpneg	266128.349	6.431	0	4
Threonic acid@12.67-gc	Threonic acid	FALSE	FALSE	12.672	1	Threonic_acid	Carbohydrates	C4H8O5	136.037	HMDB00943	C01620	151152;439535;5460407	chebiId:15908;chebiId:49060	Threonic acid	439535	gc	440	7.899	4	4
Threonine@10.64-gc	Threonine	FALSE	FALSE	10.636	1	Threonine	Amino acids	C4H9NO3	119.058	HMDB00167	C00188	6288;205;15341575	chebiId:16857	Threonine	15341575	gc	26405	4.195	4	4
Thymine@4.69-qppos	Thymine	FALSE	FALSE	4.688	1	Thymine	Bases	C5H6N2O2	126.043	HMDB00262	C00178	1135	chebiId:17821	Thymine	1135	qppos	15000	8.206	0	4
TMP@1.05-lc	TMP	FALSE	FALSE	1.051	1	TMP	-	-	-	-	-	-	-	-	-	lc	15547	2.55	4	4
Trigonelline@1.15-qppos	Trigonelline	FALSE	FALSE	1.147	1	Trigonelline	Unclassified	C7H7NO2	137.048	HMDB00875	C01004	5570	chebiId:18123	Trigonelline	5570	qppos	85299.917	2.47	0	4
Tryptophan@3.12-qppos	Tryptophan	FALSE	FALSE	3.124	1	Tryptophan	Indoles	C11H12N2O2	204.09	HMDB00929;HMDB30396	C00078;C00806	6305;1148;9060;4099458	chebiId:16828;chebiId:27897	Tryptophan	1148	qppos	60492.589	24.251	4	4
Tyrosine@16.98-gc	Tyrosine	FALSE	FALSE	16.975	1	Tyrosine	Amino acids	C9H11NO3	181.074	HMDB00158	C00082	6057;1153;4300518	chebiId:17895	Tyrosine	1153	gc	131	2.667	4	4
UDP-glucose@1.74-lc	UDP-glucose	FALSE	FALSE	1.738	1	UDP-glucose	Nucleotides	C15H24N2O17P2	566.055	HMDB00286	C00029	53477679;8629	chebiId:18066;chebiId:46229	UDP-glucose	53477679	lc	100	4.944	4	4
UDP-glucuronic acid@3.99-lc	UDP-glucuronic acid	FALSE	FALSE	3.99	1	UDP-glucuronic acid	Nucleotides	C15H22N2O18P2	580.034	HMDB00935	C00167	17473	chebiId:17200	UDP-glucuronic acid	17473	lc	100	19.239	4	4
UMP@1.67-qppos	UMP	FALSE	FALSE	1.669	1	UMP	Nucleotides	C9H13N2O9P	324.036	HMDB00288	C00105	6030;1172	chebiId:16695	UMP	1172	qppos	Inf	7.815	0	4
Undecanedioic acid@12.20-qpneg	Undecanedioic acid	FALSE	FALSE	12.204	1	Undecanedioic_acid	Fatty Acyls	C11H20O4	216.136	HMDB00888	-	15816	-	Undecanedioic acid	15816	qpneg	904614.751	6.098	0	4
Uracil@9.96-gc	Uracil	FALSE	FALSE	9.956	1	Uracil	Bases	C4H4N2O2	112.027	HMDB00300	C00106	1174	chebiId:17568	Uracil	1174	gc	67209	4.208	1	4
Uridine@1.73-qpneg	Uridine	FALSE	FALSE	1.726	1	Uridine	Nucleosides	C9H12N2O6	244.07	HMDB00296	C00299	6029;1177	chebiId:16704	Uridine	1177	qpneg	20919.671	17.678	4	4
Valine@8.33-gc	Valine	FALSE	FALSE	8.334	1	Valine	Amino acids	C5H11NO2	117.079	HMDB00883	C00183	6287;1182;5237032	chebiId:16414	Valine	1182	gc	877	5.017	4	4
Xylitol@1.04-qpneg	Xylitol	FALSE	FALSE	1.036	1	Xylitol	Carbohydrates	C5H12O5	152.068	HMDB02917	C00379	6912	chebiId:17151	Xylitol	6912	qpneg	70608.593	18.115	0	4
Xylose@13.95-gc	Xylose	FALSE	FALSE	13.947	1	Xylose	Carbohydrates	C5H10O5	150.053	HMDB00098	C00181	135191;6027	chebiId:15936;chebiId:53455	Xylose	135191	gc	301	6.393	4	4

## Sheet: Area
Sample Type	Donor	Sid	1-3-Dicyclohexylthiourea@15.60-qppos	12(S)-HHTrE@16.19-qpneg	2-aminoadipic acid@14.92-gc	2-hydroxyglutaric acid@12.94-gc	2-oxoglutaric acid@12.95-gc	3-methylhistidine@0.93-qppos	3-phenylpropionic acid@10.21-qpneg	4-hydroxymandelic acid@15.15-gc	4-hydroxyproline@12.37-gc	5-aminovaleric acid@13.48-gc	5-Hydroxy-DL-tryptophan@1.58-qppos	5-oxoproline@12.29-gc	9-cis 13-cis-methyl-retinoate@19.09-qpneg	Acetyl-CoA@4.02-lc	Acetylcarnitine@1.13-qppos	Acetylcholine@0.99-qppos	Adenine@0.85-lc	Adenosine@0.86-lc	Alanine@6.85-gc	Allantoin@0.78-qpneg	Alpha-tocopherol@29.44-gc	AMP@1.46-lc	Arabinose@14.10-gc	Arachidic acid@23.99-qpneg	Arachidonic acid@20.44-qpneg	Arginine@0.89-qppos	Argininosuccinic acid*@1.01-qpneg	Asparagine@14.06-gc	Aspartic acid@12.30-gc	ATP@4.03-lc	Behenic acid@26.33-gc	Beta-alanine@11.09-gc	Beta-hydroxypyruvic acid@5.36-gc	Betaine;Valine@1.07-qppos	cAMP@5.43-qppos	Caprylic acid@13.06-qpneg	Carnitine@0.95-qppos	Carnitine C12:1@10.28-qppos	Carnitine C14:0@15.66-qppos	Carnitine C14:1@14.60-qppos	Carnitine C14:1(OH)@12.73-qppos	Carnitine C16:0@17.42-qppos	Carnitine C18:1@17.95-qppos	Carnitine C18:1(OH)@15.79-qppos	Carnitine C3:0@1.44-qppos	Carnitine C4:0@2.31-qppos	Carnitine C4:0(OH)@1.24-qppos
		BlM_pre	787567.181	NA	1080	4225	87	76411.898	25712.348	104	5005	988	13858.392	470600	1465197.288	10679	NA	NA	186	15	974554	108845.082	32	192	2046	11660231.678	3783601.57	9800315.461	NA	385	9910	75278	53465	14277	2635696	6728659.866	NA	2997951.681	5629111.455	1469576.945	65363.767	NA	NA	39252.321	NA	NA	NA	NA	NA
		BlM_post	528401.417	16163.859	1064	4158	105	40219.803	NA	573	5139	583	NA	318450	1432525.722	729	NA	37793.181	7	7	1229710	161835.436	33	1	7340	30869977.138	5137091.236	6671478.274	NA	2733	15977	2548	4760	27759	3186259	5458485.775	NA	4217625.403	1150873.353	1356007.877	159274.873	NA	NA	NA	NA	NA	8662.973	8760.207	NA
		QC_4a	732999.474	3704170.368	26342	236181	11102	554136.151	46814.792	4279	1655107	60396	21033901.942	5668532	1553928.795	1946	154856236.839	19776387.739	9824	95769	23959453	619420.577	2460	78869	10821	21689657.997	16204671.179	98171344.138	608068.484	19767	2571848	67148	40356	2311394	2391940	225609477.94	2351502.137	1062310.87	177985348.48	1629509.24	633237.695	20583.608	170703.049	2730985.448	295403.719	212198.707	68264994.25	10786394.078	9121658.852
		QC_4b	668878.833	3261172.959	31599	254612	11292	609110.408	22136.59	4715	1703000	68843	16513333.726	6060799	1349279.401	852	135288078.627	17587872.531	10038	99319	26081929	599045.705	2387	79133	19007	27832029.606	15122792.506	86559690.444	570480.486	30738	2825565	40896	14663	2577405	2605078	201094448.982	1565288.874	107702.764	156023110.649	1315873.351	763968.457	12758.977	136264.175	2146942.62	305000.37	296066.414	62353934.735	9114468.185	8128147.625
		QC_4c	635935.361	3228192.586	37270	273486	13171	780950.955	29164.49	6551	1823219	75450	16390913.849	6422953	1272846.999	774	132427874.842	17653080.154	8346	88379	25838069	679076.109	2896	74665	19180	35817067.627	16078170.964	88156330.073	563510.744	29533	3083222	26789	8818	2784925	2777924	206657741.501	1519382.656	178839.85	159854698.558	1245742.25	564772.503	20697.912	164615.67	2335054.024	308794.87	230085.628	60223584.06	9432546.036	8081628.488
		QC_4d	621850.479	3378622.024	36753	290983	14086	768279.666	NA	7335	1856757	77258	16627859.589	7381206	1524544.725	410	133039873.586	18211645.99	9856	95130	25515213	748009.121	2620	77727	22645	37431686.724	17740320.688	93927291.023	762449.221	25093	3085551	18457	8156	2956366	2918494	214854443.703	1598708.693	1267588.157	164325066.695	1301019.788	582974.18	57896.713	159437.85	2221871.81	272047.344	297208.126	63805939.291	9801156.023	8444481.026
naMDM	Donor 47	macro-47-cells-1_1	656005.672	12196.022	34609	212048	9210	941912.252	20749.756	2595	1754565	66405	545515.624	6710395	1644701.91	2042	224131312.182	31238811.835	26260	290109	26073186	863816.388	2147	74874	11930	25239912.426	27628327.177	107391495.182	312586.4	31549	2510855	89910	43016	2822824	1868020	303930063.966	4136755.76	2063789.862	240142264.091	1551562.349	106622.101	64898.723	7687.905	190279.909	114985.386	NA	107693155.797	8388263.505	2706943.374
aMDM	Donor 47	act-macro-47-cells-2_2	626407.465	3146084.911	21799	77158	8533	469527.984	25647.096	2325	690130	26064	28438982.523	2241854	1400298.553	1846	76152492.007	7314237.349	2962	27039	14218057	902601.068	2178	73453	5638	102171792.724	20128925.515	117650595.576	156568.155	3519	603890	63853	28719	599737	2135101	146054626.677	1713143.103	2839669.128	42361163.81	1235920.29	126310.483	NA	NA	152147.246	NA	NA	62321237.027	3085354.941	876592.561
aMDM LCC-12 (10 µM)	Donor 47	act-macro-trt-LCC-47-cells-3_3	601686.406	608322.693	13432	265637	7738	698920.378	NA	4021	1019428	28582	57974071.442	3055517	1529972.871	52	66460878.295	11966442.138	518	6840	16386074	301704.832	1314	31231	7410	61059529.944	11549180.181	71014771.584	947179.103	12034	687427	50186	25149	1094198	2371781	128174646.167	512762.549	1837275.624	128412647.589	1389894.239	1934186.473	127815.33	729904.983	6223823.367	1244464.955	1715355.542	6114383.223	11135785.553	20782444.975
naMDM	Donor 45	macro-45-cells-4_4	712839.648	NA	28851	172244	5604	1248405.299	12412.561	2802	2368433	78588	515181.324	8984017	1456838.681	1172	202368914.666	44326538.249	29495	314915	32741365	449096.207	2352	75840	11990	32880513.856	15768304.471	92616072.373	670537.775	45155	3140725	59966	23590	4371389	2584222	321627818.553	3272255.836	3221961.913	422327595.05	1316219.284	740139.708	486798.731	81437.016	633016.533	497814.016	NA	110780637	10270173.713	4464049.644
aMDM	Donor 45	act-macro-45-cells-5_5	692121.971	7684119.157	22582	160587	10069	615226.803	27336.159	2735	1299081	68378	7914378.058	5145298	1406911.815	1116	117367207.844	25789198.652	6452	76574	20927558	728054.938	2433	102844	5304	31913536.66	23764216.563	90850733.927	566145.266	12843	2001757	54862	17610	1735397	2445599	309195605.664	1552081.131	241858.196	162818494.815	1439429.601	NA	27665.803	5082.155	461295.004	29645.276	NA	178955911.547	5448920.476	2565665.882
aMDM LCC-12 (10 µM)	Donor 45	act-macro-trt-LCC-45-cells-6_6	708555.714	3228744.685	12382	391614	10771	458455.379	11383.436	4646	1020895	41298	17348012.064	3561576	1478275.036	569	94267656.348	13574712.085	1139	15565	17012148	206552.206	1773	41930	6823	33310336.967	13942101.447	61353307.652	2467122.152	13078	1419790	40764	14162	1319882	2407973	114639243.281	470165.469	207534.934	135081109.76	1367475.251	3856222.279	269733.318	1597374.649	15460074.395	2575306.722	2491516.991	10881374.767	25880116.847	31386909.001
naMDM	Donor 46	macro-46-cells-7_7	601892.759	NA	28597	151562	6789	876064.049	11985.229	2499	1621649	53256	237867.732	5610451	1397535.646	1087	81464836.538	16179078.49	25032	261161	25559264	416775.845	2118	44124	11460	30337840.582	11466075.47	88671786.901	523888.396	30866	2706449	41392	14587	2797273	2370866	135130635.952	991249.124	30007.097	159460554.97	1359611.128	175294.34	7431.549	18964.85	76477.628	21508.008	NA	47667106.947	3914194.794	1919940.809
aMDM	Donor 46	act-macro-46-cells-8_8	627114.306	4240518.989	24950	120882	9676	466425.225	25834.626	2697	1294931	62686	5073898.135	4363653	1277726.933	989	103680969.295	11576272.231	5264	44219	20208269	863605.624	2645	89022	8451	28031654.404	19249148.871	83822046.738	297106.465	21278	2302402	42355	12227	1583122	2089999	189402613.149	1164464.259	1759399.521	70181856.767	1261380.138	NA	NA	NA	142899.26	NA	5821.927	77710083.405	4161082.312	1835425.427
aMDM LCC-12 (10 µM)	Donor 46	act-macro-trt-LCC-46-cells-9_9	668161.624	3053164.04	29749	261276	5982	556369.994	19473.181	5239	1128874	22607	20497202.775	3087465	1380413.786	373	81244535.484	7398086.73	529	5581	15370769	481757.302	2527	42701	9338	35561083.433	26077256.032	83081725.585	1172810.413	10745	1040987	32539	11726	1522543	2676130	97727116.933	505764.291	46388.705	78218809.187	1273410.873	2005633.106	198860.043	716751.996	9285049.825	1817088.444	1934525.841	7893765.425	12730148.798	17790352.89
naMDM	Donor 48	macro-48-cells-10_10	669751.475	27576.801	31576	240901	9856	832044.329	NA	3315	1818559	87782	675939.658	7562062	1367447.648	803	315123717.593	47069525.923	42122	425740	28214222	669016.252	2644	86683	15425	34761784.727	19445098.741	105599296.085	687660.403	36343	3975680	47963	12794	4410481	2507644	378033422.605	2672007.753	391509.689	406310930.634	1291112.123	538177.828	304706.663	39497.385	402979.179	240710.109	4469.038	91901582.449	8265400.54	5199991.826
aMDM	Donor 48	act-macro-48-cells-11_11	642285.044	3095899.235	28080	155386	9374	541040.433	9996.889	4245	1226503	65757	12972223.017	4659459	1464262.506	283	181880420.179	21790360.679	9673	90413	21150953	1301364.602	2264	111653	19977	36113118.814	74493092.908	94520285.026	265011.478	18312	2641319	38631	10991	2121582	2391141	289229286.877	1262715.752	NA	129425881.576	1251266.802	635922.83	7254.404	11302.869	1314259.909	223106.121	6319.059	128900812.704	4848021.311	2781010.516
aMDM LCC-12 (10 µM)	Donor 48	act-macro-trt-LCC-48-cells-12_12	715263.02	2507104.989	11377	229886	4211	252993.462	32794.159	3761	692771	28614	18900702.494	2353521	1427521.21	231	72901101.373	6696530.195	764	7724	13030551	729445.186	1219	35507	11952	38426235.406	42465139.759	61066114.184	849566.204	10171	846384	25004	9287	1073876	2512088	91964325.519	452250.905	124986.122	66233859.035	1324743.612	6138912.332	NA	992852.761	29813740.927	7121588.809	8241379.454	5464149.853	11542074.133	17987313.497
naMDM	Donor 49	macro-49-cells-13_13	635355.748	11289.851	29960	267513	6995	331039.385	20302.66	3938	1426549	80848	43887.757	6630178	1345749.055	1622	59513194.034	8417907.09	7072	60071	24038174	371312.234	2596	90852	23017	27116825.824	12220210.611	54059014.824	142194.646	32412	4147127	35144	10549	4803442	2452869	58696409.705	799555.299	30394.316	140495621.264	1279571.62	168502.959	19709.815	NA	126810.766	NA	5764.144	20215963.019	2601843.022	785420.328
aMDM	Donor 49	act-macro-49-cells-14_14	709577.649	17314861.827	26501	207150	16503	438416.366	37224.26	5247	1725692	118738	12021213.363	6607662	1363082.111	1285	175907480.209	23146651.803	5874	53148	22703682	555284.395	2839	154658	6285	31289552.873	48942884.114	106291966.25	117879.662	39139	3038391	35408	8549	2016990	2102733	369907930.306	1927249.15	134025.205	163715756.852	1325167.705	143095.448	NA	NA	406035.771	9621.761	NA	171209259.971	5822982.404	1808309.739
aMDM LCC-12 (10 µM)	Donor 49	act-macro-trt-LCC-49-cells-15_15	660000.234	4332635.52	15819	514552	5998	236092.319	24620.496	5583	1054538	37285	14308811.116	3436034	1403281.043	108	110851829.448	14054157.925	1654	9823	17668303	330890.372	1813	53846	14817	32888027.076	23541935.645	64798230.665	1193400.05	14533	2071108	26941	8981	1401704	2585903	148841679.064	420757.005	1039393.762	190045334.399	1322554.495	3884104.065	306765.753	607135.187	14435172.514	2086750.454	2029769.837	15150663.613	26119723.409	31967075.09
naMDM	Donor 51	macro-51-cells-16_16	696647.475	10238.15	25141	183209	8481	852554.017	26552.592	4073	1873063	69335	325139.89	6725862	1349449.041	1780	146290978.41	29059939.088	30649	302929	29749925	768566.671	2254	83380	10663	28967838.994	22659573.085	97509473.6	519019.507	43762	4974133	35648	9281	2277986	2345827	263804194.789	3478031.529	151675.882	261422999.542	1301514.605	420581.118	72538.447	33117.07	485975.897	206100.569	NA	77035209.969	6410574.216	2595757.161
aMDM	Donor 51	act-macro-51-cells-17_17	675680.96	10347612.13	33155	126882	12826	374542.667	20578.922	3967	1092785	51195	18993090.429	3915053	1506459.701	938	88905121.665	12826819.559	5850	55437	18470858	1149840.485	3027	111911	6568	28897115.601	28259180.617	105286874.332	458617.271	18220	3090912	30665	7613	934317	2212184	211472346.835	2217280.959	NA	75196379.686	1283961.902	261035.464	NA	5294.313	435591.664	15764.069	5566.425	92194910.661	3496589.066	1513752.632
aMDM LCC-12 (10 µM)	Donor 51	act-macro-trt-LCC-51-cells-18_18	546405.634	3428983.304	23532	184237	3519	232130.16	22960.403	4131	1011038	16746	30593202.68	2327509	1267757.475	285	32208980.475	8240515.368	860	4243	15094326	430792.403	1516	27386	7155	27543136.629	40152709.244	67385940.457	568301.882	12649	1597628	21273	7216	885859	2654738	100052312.861	407779.505	895049.44	88166397.157	1340469.947	1086830.066	57187.086	146686.038	5713480.431	1117761.615	569609.164	5295515.684	4501455.188	7036462.685
naMDM	Donor 53	macro-53-cells-19_19	663869.255	154237.459	17035	145095	5506	800067.539	30327.565	1553	1711778	88462	220598.843	7467531	1363142.809	1065	180500669.543	27036977.638	6871	60403	26260222	856999.907	1868	86993	29357	32096583.327	22744973.765	64482284.374	280474.369	31849	2782205	26136	7367	3375572	2684840	171318340.406	3251551.485	1047584.42	381935084.768	1804353.734	231843.203	121866.809	10689.384	245055.425	50140.696	5126.136	61585699.93	9641844.976	2252301.936
aMDM	Donor 53	act-macro-53-cells-20_20	640388.018	4060732.698	19847	195321	16823	255010.544	24252.016	2860	2188194	143354	6911161.398	8289026	1331126.274	1135	28525357.77	9930382.239	5772	50733	26688016	253630.419	2610	181433	10783	28988893.842	10773346.563	41466314.206	107686.787	30449	2974170	26589	6503	2812795	2526005	116348247.009	713509.11	36632.103	88506542.356	1210441.925	163167.202	NA	NA	NA	NA	NA	49336739.663	1531198.375	534100.22
aMDM LCC-12 (10 µM)	Donor 53	act-macro-trt-LCC-53-cells-21_21	613603.965	5886617.026	35535	684108	14656	811434.702	41706.044	6296	2009252	48026	40113288.854	5245308	1478604.813	33	182793255.282	11284312.467	366	2136	24543725	1271297.75	1586	89610	9300	35165315.652	30617894.221	86494923.528	1573978.437	25183	2405174	19475	6619	1693678	2525464	144050775.586	668687.061	132441.923	96673550.31	1306437.46	6344354.704	776944.712	818758.908	27314275.749	2954268.936	2577128.166	14252027.746	51885562.919	32205107.023
naMDM	Donor 54	macro-54-cells-22_22	570776.622	8475.081	30442	105889	8703	366746.31	NA	1865	1611579	64578	368613.893	5358839	1399453.347	1269	24609706.071	5867450.145	6702	66422	23864468	493701.193	1474	78294	16435	30076358.726	24672117.315	47207612.448	74818.779	20455	2895123	27111	6120	2633989	2473809	45546526.663	816835.282	100069.595	71178277.327	1227835.729	171124.481	5190.436	NA	97596.714	5416.475	4330.731	14421056.224	1177932.721	522589.417
aMDM	Donor 54	act-macro-54-cells-23_23	571389.334	3893237.848	45578	74080	16370	810748.792	31729.693	2558	2038823	85943	37694331.588	6214014	1401794.312	877	83279075.372	10955098.657	1644	13269	26737671	1436566.789	1870	142230	13027	35857077.713	27933726.02	114110792.435	72889.819	36495	2608159	22948	5636	2229690	1952679	282577512.152	1237810.386	185838.133	64388910.478	1307516.233	168907.555	NA	NA	103195.872	6041.539	NA	71616297.677	3025579.53	1033265.977
aMDM LCC-12 (10 µM)	Donor 54	act-macro-trt-LCC-54-cells-24_24	564022.353	2326609.857	19744	251032	9910	500029.588	NA	3870	1424577	38114	49361950.342	3880090	1416652.465	559	106735015.436	11110884.539	311	4336	22420691	464638.668	1835	48205	9909	34254684.033	27954463.792	81090485.929	805562.846	16037	1309673	14196	5507	1313089	2661014	115146722.682	454629.65	2590610.187	120547744.777	1303186.607	1562995.723	38654.83	173622.736	8164752.669	1257447.687	1056175.737	6194450.898	10229443.219	18325270.706
naMDM	Donor 55	macro-55-cells-25_25	583858.138	53597.161	28461	178642	10969	444608.499	NA	3500	1628830	73817	729382.056	5820873	1348515.267	1677	36795720.357	6145654.482	16632	160818	24831207	326664.933	2776	74142	17903	31443120.909	5234732.676	46926188.523	177002.248	21504	2861154	24262	5636	3490787	2688639	62689475.226	688966.998	3988074.776	71257524.373	1319782.113	152227.624	NA	NA	52210.015	NA	NA	11524498.959	1336923.532	670433.229
aMDM	Donor 55	act-macro-55-cells-26_26	591060.661	6378124.397	35209	100918	15198	538776.482	NA	4663	1440920	62909	17712179.24	4156753	1401640.955	906	103792852.597	11038688.02	6120	37080	21544746	1075499.667	3099	108834	1211	32213608.625	40388863.175	126009641.93	279761.011	21937	2053691	29107	6039	2094252	2309761	214585700.612	1501683.721	5278443.562	64992589.877	1240884.252	181925.066	6471.24	5751.902	175602.943	4736.801	6323.069	48803007.231	2316738.065	1335747.963
aMDM LCC-12 (10 µM)	Donor 55	act-macro-trt-LCC-55-cells-27_27	581320.867	429977.611	15529	121126	4211	120560.738	24930.443	2207	725628	17686	2566085.19	1888793	1490354.922	269	6636731.543	673404.3	453	3429	12776273	195771.862	1561	28095	7242	28761515.601	11704789.476	22789600.947	137291.273	5950	407380	12097	5667	1199892	3178196	24162838.714	10006.75	3188864.756	11144102.562	1264607.8	595218.371	6972.413	9340.237	2369036.347	271552.281	455281.016	456604.211	752078.481	1194459.699
		St_ATP_pre	NA	NA	NA	NA	NA	NA	NA	NA	NA	NA	NA	NA	NA	92070	NA	NA	91	59	NA	NA	NA	1144	NA	NA	NA	NA	NA	NA	NA	1569506	NA	NA	NA	NA	NA	NA	NA	NA	NA	NA	NA	NA	NA	NA	NA	NA	NA
		St_AA_pre	NA	11344.348	255639	5424	12208	531481924.628	31340.023	415	8193990	6567	4371378.816	1176517	1343531.175	NA	6131.529	938344.632	NA	NA	9917783	43820.105	46	NA	5355	14982433.588	3457305.401	282917794.451	NA	43	887226	NA	121356	4565637	485702	82722548.835	NA	3033285.903	1049763.786	1383023.169	11762.592	NA	NA	25912.852	NA	NA	2800.726	NA	NA
		St_ATP_post	NA	NA	NA	NA	NA	NA	NA	NA	NA	NA	NA	NA	NA	104123	NA	NA	172	13	NA	NA	NA	NA	NA	NA	NA	NA	NA	NA	NA	1538882	NA	NA	NA	NA	NA	NA	NA	NA	NA	NA	NA	NA	NA	NA	NA	NA	NA
		St_AA_post	NA	NA	170890	3114	29222	595820158	34690.846	1361	6425251	9339	5435288.113	705374	1506669.351	NA	4557.422	1452322.485	NA	NA	7422061	70748.559	67	NA	19445	30205019.087	5901348.036	307828598.168	NA	342	910493	NA	3279	7314544	492879	69441301.531	NA	NA	477800.984	1418914.677	181246.446	NA	NA	6123.108	NA	5493.727	NA	8204.234	NA
[truncated: 151 more columns]

## Sheet: Height
Sample Type	Donor	Sid	1-3-Dicyclohexylthiourea@15.60-qppos	12(S)-HHTrE@16.19-qpneg	2-aminoadipic acid@14.92-gc	2-hydroxyglutaric acid@12.94-gc	2-oxoglutaric acid@12.95-gc	3-methylhistidine@0.93-qppos	3-phenylpropionic acid@10.21-qpneg	4-hydroxymandelic acid@15.15-gc	4-hydroxyproline@12.37-gc	5-aminovaleric acid@13.48-gc	5-Hydroxy-DL-tryptophan@1.58-qppos	5-oxoproline@12.29-gc	9-cis 13-cis-methyl-retinoate@19.09-qpneg	Acetyl-CoA@4.02-lc	Acetylcarnitine@1.13-qppos	Acetylcholine@0.99-qppos	Adenine@0.85-lc	Adenosine@0.86-lc	Alanine@6.85-gc	Allantoin@0.78-qpneg	Alpha-tocopherol@29.44-gc	AMP@1.46-lc	Arabinose@14.10-gc	Arachidic acid@23.99-qpneg	Arachidonic acid@20.44-qpneg	Arginine@0.89-qppos	Argininosuccinic acid*@1.01-qpneg	Asparagine@14.06-gc	Aspartic acid@12.30-gc	ATP@4.03-lc	Behenic acid@26.33-gc	Beta-alanine@11.09-gc	Beta-hydroxypyruvic acid@5.36-gc	Betaine;Valine@1.07-qppos	cAMP@5.43-qppos	Caprylic acid@13.06-qpneg	Carnitine@0.95-qppos	Carnitine C12:1@10.28-qppos	Carnitine C14:0@15.66-qppos	Carnitine C14:1@14.60-qppos	Carnitine C14:1(OH)@12.73-qppos	Carnitine C16:0@17.42-qppos	Carnitine C18:1@17.95-qppos	Carnitine C18:1(OH)@15.79-qppos	Carnitine C3:0@1.44-qppos	Carnitine C4:0@2.31-qppos	Carnitine C4:0(OH)@1.24-qppos
		BlM_pre	136513.121	NA	189	2298	126	16194.789	8365.959	73	2497	771	5595.82	220963	201962.274	2406	NA	NA	56	5	621978	23191.869	46	59	1111	1286305.743	330694.045	1454582.578	NA	285	5224	12325	29192	8897	2225725	709872.802	NA	377162.807	922466.331	243826.088	12236.589	NA	NA	5453.729	NA	NA	NA	NA	NA
		BlM_post	82191.755	3221.059	264	2080	135	8192.545	NA	315	2685	570	NA	147206	197671.422	195	NA	4941.391	1	1	725545	24571.594	71	1	4049	3263751.205	386685.012	1104204.932	NA	1435	9115	488	2398	16813	2563470	501835.456	NA	578211.434	169932.073	207196.589	18953.465	NA	NA	NA	NA	NA	3449.136	3438.091	NA
		QC_4a	126430.484	621066.309	7462	128317	6176	120327.581	8233.241	2364	959107	42083	3755385.927	2778618	198738.798	525	26233673.189	4013598.304	2805	27965	15522140	103227.395	1766	10247	5772	2257646.858	1998750.412	12004387.606	101643.118	7852	1524767	5266	26136	1384819	2049374	28257426.225	405667.688	238524.848	34139882.735	243554.552	41391.263	6611.905	22104.761	120841.41	27063.198	15660.085	13392383.136	1338116.696	1092434.147
		QC_4b	97538.733	560616.926	9996	146930	6061	71833.194	4865.739	3000	993232	43074	3027425.068	3305871	168222.67	246	23677024.722	3644253.395	2931	29124	17542623	96580.087	1570	9797	10094	2951247.683	1783947.747	10586836.143	89678.977	15907	1710703	3137	9230	1609807	2151592	24655341.378	276311.156	40365.653	27427859.19	201849.076	38929.758	2690.73	13453.558	88788.369	17106.534	21594.484	12710662.221	1106929.604	980463.732
		QC_4c	101036.312	523408.642	11987	155356	6869	102747.176	7775.267	3656	1074009	50689	2969199.108	3540909	162142.819	214	23108602.638	3787404.912	2403	25965	17375191	124194.059	1980	9221	10672	3750170.828	1891251.017	10441311.621	77026.349	15018	1871303	2341	5257	1716169	2293456	24766264.993	294071.75	53809.135	28879891.114	187544.066	28696.886	4378.178	18167.116	102639.218	21210.314	20413.796	12327193.169	1073993.438	1032282.565
		QC_4d	95614.737	576541.656	10903	158599	7333	90472.857	NA	3448	1078181	51666	3065394.303	3864073	199715.037	114	23549323.304	3709556.697	2829	28065	17389489	131622.166	1819	9844	10820	3695753.505	2142584.812	11567059.044	110431.116	12457	1847216	1827	5079	1779368	2336151	27415762.029	294996.812	391267.866	30113263.348	206004.258	21831.016	4644.35	17044.273	104738.509	24445.877	20108.386	12834474.889	1146777.404	1042298.94
naMDM	Donor 47	macro-47-cells-1_1	135894.665	4932.147	11238	118215	5383	154273.415	6247.926	1346	1016323	41826	97588.876	3502548	215156.02	515	38387272.744	6296951.732	7560	84422	16745121	149882.416	1762	9608	6053	2576060.037	3464454.596	13616091.911	50772.895	14105	1525964	6655	25532	1654755	1589250	37874264.088	795848.75	525342.138	47030692.266	249339.953	10859.58	6744.93	3082.428	20883.767	10177.413	NA	21581011.675	1032202.956	364662.261
aMDM	Donor 47	act-macro-47-cells-2_2	102573.615	507946.087	6498	41634	4078	100085.537	7671.856	1255	402516	16830	5142205.533	1094462	202013.736	517	13717989.692	1344016.423	842	7953	8910510	143733.119	1705	9894	2769	6186899.96	2594407.763	14003618.37	29025.55	1735	353801	4347	17954	359709	1805590	16407292.84	258215.578	398196.609	6830223.443	188688.113	7484.877	NA	NA	13036.033	NA	NA	12543027.744	328270.451	115312.333
aMDM LCC-12 (10 µM)	Donor 47	act-macro-trt-LCC-47-cells-3_3	105531.822	94849.274	4133	151528	3477	74381.547	NA	2161	587576	18675	10555392.06	1556931	199754.776	8	9437935.619	2494265.556	144	2012	10497929	58641.054	971	4193	3809	6253886.323	1208148.071	8100884.034	136680.617	5172	413724	3497	14751	654841	2019588	15430763.055	84737.562	548018.004	22558492.773	214149.387	94235.548	9479.042	60471.347	235320.898	51358.819	98019.836	1276963.934	1374908.839	2590163.244
naMDM	Donor 45	macro-45-cells-4_4	118735.331	NA	9558	99760	3087	174272.477	4947.334	1288	1419262	50785	101756.552	4758685	194058.378	342	30411622.661	9212419.177	8436	91379	21835847	96443.536	1786	7905	6265	3632251.073	1867259.755	11446798.359	88186.707	22408	1865089	5059	14071	2687976	2126234	48024994.272	687092	643955.278	84947779.664	195425.826	31555.755	23339.006	10943.523	41281.461	26822.583	NA	22624786.128	1215350.658	521699.54
aMDM	Donor 45	act-macro-45-cells-5_5	109816.042	1297949.233	6559	90455	5807	96120.205	10978.621	1527	756350	43541	1456176.963	2759889	192072.488	321	18687768.937	5436437.89	1830	22260	13766510	128357.108	2092	12802	3005	3156492.225	3035641.065	10692434.774	87848.017	5999	1215630	4237	10331	1027658	1976684	41719878.967	269300.031	67879.903	29789450.676	206991.962	NA	4519.054	1996.642	28084.231	9684.279	NA	35828352.146	559573.694	304454.407
aMDM LCC-12 (10 µM)	Donor 45	act-macro-trt-LCC-45-cells-6_6	110022.888	567349.126	4038	229071	5541	61669.589	4542.58	1981	602767	26566	3181213.947	1878808	176828.193	150	13023749.093	2996050.27	327	4512	10752632	42479.485	1066	5464	3368	3385077.655	1568152.899	7217535.198	330265.477	6648	850724	2825	8614	786580	2013379	15317963.166	93903.266	63259.511	24258227.488	210925.166	201524.008	21603.417	112285.532	605349.045	103251.381	147561.109	2264582.208	3139958.933	3919653.638
naMDM	Donor 46	macro-46-cells-7_7	106393.523	NA	8926	83093	3750	128243.566	4724.889	1323	959901	35080	48253.667	3000811	202765.981	288	10928596.147	3328593.464	7237	76124	16766050	83018.503	1684	6232	5434	3122448.549	1245455.578	10064075.353	84070.12	15603	1636774	3148	8848	1709056	1950748	20566581.969	182973.578	11776.121	27592296.659	214007.897	17447.206	2955.008	3840.657	6369.583	3823.227	NA	9831574.925	432064.879	252091.683
aMDM	Donor 46	act-macro-46-cells-8_8	101341.954	732352.289	7438	65977	4887	70835.726	5870.685	1559	737726	40931	945432.931	2308949	167572.537	280	18550395.398	2280760.782	1494	12941	13197893	130322.43	2064	11885	4622	2989138.511	2365346.544	9787020.384	55954.688	9908	1391205	3688	6978	936999	1757385	20052025.132	249866.984	509636.778	11869213.283	194980.637	NA	NA	NA	8929.292	NA	2277.779	15441117.005	458730.709	234042.222
aMDM LCC-12 (10 µM)	Donor 46	act-macro-trt-LCC-46-cells-9_9	101916.984	495517.159	9397	142517	3117	70693.322	6281.966	2797	646648	13899	3716471.748	1609984	180845.857	114	14075734.451	1392922.789	151	1654	10042948	83888.374	1848	5431	4783	3803028.725	3388937.47	10331272.452	183590.211	5654	616893	2411	6964	897505	2218045	9280157.536	104822.086	18083.949	13141009.852	204076.453	103394.667	14982.267	59010.733	388355.666	71838.579	102464.693	1570673.505	1638351.065	2236203.42
naMDM	Donor 48	macro-48-cells-10_10	106616.209	4558.027	10372	132653	5383	141570.333	NA	1760	1060501	54978	118977.728	4003228	197261.249	230	51929761.776	9792896.286	12296	123974	18980277	128297.324	1619	10302	8164	3527205.103	2418927.303	13573108.394	98637.505	18541	2412654	4249	7893	2593938	1996682	53273623.369	503718.406	81976.618	79289119.56	197707.208	19443.777	16729.305	12547.678	24219.557	19641.28	1735.664	18513248.839	983361.072	639176.603
aMDM	Donor 48	act-macro-48-cells-11_11	97533.07	510202.712	8546	90530	4913	99674.884	3979.754	2333	729245	44136	2356312.365	2478709	195289.968	79	30978486.935	4826486.338	2833	26380	13907020	195993.471	1614	12528	10298	4009190.716	10687019.741	11337918.875	54541.092	9636	1594212	3328	6907	1274772	1949506	34211222.792	244397.391	NA	24753982.003	191475.277	23894.246	2872.546	3484.528	57288.094	13592.468	2518.989	26019738.068	546115.494	360899.459
aMDM LCC-12 (10 µM)	Donor 48	act-macro-trt-LCC-48-cells-12_12	111450.136	403347.027	3430	131291	2518	50694.889	7610.607	2178	400144	19530	3371057.405	1176050	192669.037	68	12321790.498	1254523.959	205	2300	8180652	111113.572	1176	5382	6086	4225234.216	5709368.915	7274364.651	132758.604	4744	509140	2135	5354	644101	2045647	9872372.426	94835.516	46441.303	10917204.582	185724.17	325378.577	NA	80939.585	1215332.102	206892.328	420333.159	1088396.188	1426455.269	2154343.337
naMDM	Donor 49	macro-49-cells-13_13	94186.658	4466.364	10634	150186	4221	54349.923	6452.251	2144	833833	54708	12036.68	3544646	167309.32	466	10133188.006	1781070.078	1934	17550	15528913	75899.406	2244	10646	11405	2683482.46	1341065.937	7137745.585	20278.331	15172	2480090	2950	6720	2838051	1935671	8846580.296	145302.953	10702.56	25332709.436	174824.844	19499.92	3442.546	NA	10995.796	NA	2267.726	4076914.154	309248.896	127485.735
aMDM	Donor 49	act-macro-49-cells-14_14	108238.232	3022589.373	9040	111923	8220	97551.702	7131.824	2637	986603	73312	2091590.983	3512617	180248.654	359	30857453.492	4681854.206	1696	15563	14880295	117837.501	1766	18187	3082	3325993.085	6820662.412	13503216.196	27726.927	19795	1810100	3519	5328	1192058	1704230	44637534.072	330454	53920.842	32725279.827	216288.735	15431.709	NA	NA	28233.857	3833.795	NA	33335399.235	577621.278	240430.703
aMDM LCC-12 (10 µM)	Donor 49	act-macro-trt-LCC-49-cells-15_15	105271.297	703986.343	4416	302302	3197	58861.654	6179.742	2801	628864	22899	2642472.454	1832066	174765.202	29	15940879.958	2817346.717	455	2857	10803651	73927.748	1645	7017	7339	3635917.242	3114755.521	7546569.188	167078.95	6815	1213991	1910	5361	824787	2094704	20367270.713	82486.414	407968.037	36505657.542	194450.769	206323.535	18933.269	42644.821	604795.126	93292.57	110402.338	3167842.397	3141277.923	3990237.796
naMDM	Donor 51	macro-51-cells-16_16	107445.396	4020.447	9021	104450	5087	114578.483	6439.206	1900	1090524	47501	77553.232	3559785	182468.202	520	25048582.619	5846499.114	8912	88545	19463269	128410.182	1687	10497	5570	2930532.555	2785458.378	12119779.804	77835.172	23274	2962026	2991	5153	1381374	1938596	34747985.081	595605.375	54429.562	53529230.004	201405.948	15224.063	5773.529	6032.241	25712.207	15602.996	NA	15681659.55	738992.236	341018.178
aMDM	Donor 51	act-macro-51-cells-17_17	111343.959	1745417.615	10801	74212	7210	76585.072	6094.931	2050	636402	34032	3430536.922	2073269	208419.086	251	15410092.445	2512103.304	1649	16258	11654563	177323.004	1880	13181	3519	2954404.086	3749154.891	12952612.761	68520.775	8881	1882117	2921	4577	565315	1864374	22687830.74	362987.344	NA	13028314.596	190022.896	15721.67	NA	2065.274	27117.841	3565.877	2186.325	18684799.191	396082.606	196754.994
aMDM LCC-12 (10 µM)	Donor 51	act-macro-trt-LCC-51-cells-18_18	93922.367	552746.136	6433	100618	1903	55089.693	7019.52	2234	584711	10757	5425659.838	1205576	162617.237	86	5579572.962	1567504.98	241	1246	9384864	67514.992	1216	3494	3688	3013503.002	5650038.451	8139063.808	91024.238	5585	959396	1844	4278	529952	2125690	9672507.817	74905.555	351962.216	15006359.586	195729.251	57191.237	6404.13	11890.731	239954.263	53678.406	32793.848	1081499.651	547555.833	861060.71
naMDM	Donor 53	macro-53-cells-19_19	104589.673	15016.185	5507	86320	3493	112744.573	7825.087	837	1010349	55919	47025.941	3980989	183051.64	231	29653512.182	5450876.291	2005	17587	16274065	153488.335	1898	11155	14688	3477766.265	2904939.867	7828207.441	62699.547	16349	1660555	2087	4488	2111695	2237005	26492915.68	604222.875	415989.822	72980572.841	275515.912	21905.271	9047.012	3088.895	16892.673	5113.371	1996.657	12421308.723	1183966.908	285695.809
aMDM	Donor 53	act-macro-53-cells-20_20	102898.447	701414.429	6335	107492	8853	55973.247	7335.203	1261	1286351	92611	1317985.741	4421770	183113.403	319	4509044.485	2166160.019	1679	14814	17443470	54717.021	1742	16723	5753	2860876.193	1048254.001	5138562.03	31761.576	15145	1801455	2168	3926	1704078	2052935	17679511.497	123145.656	14147.782	15779296.649	196037.63	14913.829	NA	NA	NA	NA	NA	9881039.622	167869.543	74910.919
aMDM LCC-12 (10 µM)	Donor 53	act-macro-trt-LCC-53-cells-21_21	102191.228	985970.232	10435	407987	8468	88550.105	13973.519	3191	1195587	32428	7639853.87	2779265	195911.423	10	29299171.488	2248049.375	108	624	15877316	175670.823	1285	12636	4626	3822517.618	3885503.673	11426762.058	219821.909	12981	1425979	1619	3917	1038780	2091953	18408887.96	133099.469	53522.48	15933676.221	194971.45	339451.918	20983.99	58814.607	1148708.83	116932.037	151157.649	2954161.153	6429877.234	4134652.241
naMDM	Donor 54	macro-54-cells-22_22	95576.505	3304.501	9300	57911	4708	54367.528	NA	1208	939220	43988	76749.979	2836878	189912.592	360	3990212.072	1178886.432	1956	19499	15041814	112006.263	1142	10265	7383	3231380.017	3163527.174	5997873.22	15572.99	8649	1773640	2840	3636	1589722	1991841	5694164.381	152800.625	39385.396	12258811.724	189853.637	16334.901	2015.165	NA	8266.202	2134.924	1685.684	2836044.179	155164.448	75131.645
aMDM	Donor 54	act-macro-54-cells-23_23	96007.751	643072.808	13976	40655	8585	102800.547	6807.128	1638	1210732	54787	7038823.134	3261621	181877.1	234	13142210.387	2061038.817	482	3909	17418007	207774.412	1478	14091	6837	3740277.326	3697329.5	15403048.393	16982.535	17279	1546306	2477	3667	1329358	1544776	42856131.156	236379.906	61396.686	9238970.258	210818.934	19360.526	NA	NA	11149.189	2404.495	NA	14719858.96	321095.529	135931.518
aMDM LCC-12 (10 µM)	Donor 54	act-macro-trt-LCC-54-cells-24_24	90899.532	400797.269	6530	142947	5209	104087.302	NA	2045	845544	27120	9193290.541	2055535	191282.365	165	17643255.16	2416841.601	84	1282	13224989	82142.468	1346	6576	5056	3323172.741	3657409.393	9463532.465	125872.699	7357	772484	1234	3094	775330	2237034	13503104.695	92617.188	669646.146	21226493.56	195255.866	72358.222	3689.414	16820.177	341902.437	54045.151	57705.343	1300301.5	1322360.518	2201640.962
naMDM	Donor 55	macro-55-cells-25_25	104538.709	5822.685	9425	99879	5342	70462.461	NA	1713	951692	46945	145810.181	3033456	158548.249	478	5901020.195	1216438.479	4826	47188	15699846	75978.452	1809	9395	10044	3269656.507	644528.94	6111757.16	28899.252	10994	1728124	2345	3454	2073051	2160362	8982127.336	142966.984	604919.966	12298972.584	198573.707	18387.251	NA	NA	5496.425	NA	NA	2420844.836	163296.456	107855.58
aMDM	Donor 55	act-macro-55-cells-26_26	86793.228	1059288.619	11702	55738	8629	90167.38	NA	2553	852805	42745	3279505.984	2198831	173757.629	188	17705007.381	2237299.259	1743	10911	13101969	158792.359	2191	12843	1104	3517473.97	5658185.015	15242599.87	60272.09	10143	1228568	3270	3724	1270712	1833176	24285824.089	281557.438	729679.424	11282935.309	205057.252	17209.67	2617.418	2296.855	13199.304	1868.049	2471.549	9996127.165	244124.842	178489.06
aMDM LCC-12 (10 µM)	Donor 55	act-macro-trt-LCC-55-cells-27_27	97133.303	67235.024	4133	66695	2015	22033.748	5692.107	1373	419645	11735	502714.922	920206	189533.03	71	1228355.067	137512.585	133	1016	7834502	47975.089	1115	3891	3260	3161115.16	1181899.083	3391081.224	29543.714	2804	234704	1039	3251	706666	2503105	2062205.744	7838.454	529723.03	1959738.145	193569.415	23270.31	2728.481	2741.635	99494.951	18169.199	29637.11	93514.256	116387.219	163341.826
		St_ATP_pre	NA	NA	NA	NA	NA	NA	NA	NA	NA	NA	NA	NA	NA	22209	NA	NA	19	18	NA	NA	NA	241	NA	NA	NA	NA	NA	NA	NA	262151	NA	NA	NA	NA	NA	NA	NA	NA	NA	NA	NA	NA	NA	NA	NA	NA	NA
		St_AA_pre	NA	4631.18	89379	3067	5080	57801863.258	7287.467	169	4721682	6388	563483.977	542789	169012.57	NA	2508.081	170185.456	NA	NA	6112692	12227.68	70	NA	2658	1617228.414	322486.858	32567203.852	NA	60	519840	NA	77853	2985434	425580	13776141.43	NA	406888.532	203447.864	233419.672	4819.769	NA	NA	7477.92	NA	NA	1087.311	NA	NA
		St_ATP_post	NA	NA	NA	NA	NA	NA	NA	NA	NA	NA	NA	NA	NA	24833	NA	NA	55	2	NA	NA	NA	NA	NA	NA	NA	NA	NA	NA	NA	267109	NA	NA	NA	NA	NA	NA	NA	NA	NA	NA	NA	NA	NA	NA	NA	NA	NA
		St_AA_post	NA	NA	55172	1912	15184	67202842.161	11756.143	739	3794127	6999	656025.657	381539	194220.105	NA	1838.577	306271.674	NA	NA	4711761	21408.122	121	NA	9645	3186585.981	409267.316	36121493.988	NA	189	554330	NA	1949	5044447	401942	11728544.734	NA	NA	118607.42	216730.011	18484.896	NA	NA	2419.231	NA	2154.188	NA	3191.454	NA
[truncated: 151 more columns]

## Sheet: AreaQCCorr
Sample Type	Donor	Sid	1-3-Dicyclohexylthiourea@15.60-qppos	12(S)-HHTrE@16.19-qpneg	2-aminoadipic acid@14.92-gc	2-hydroxyglutaric acid@12.94-gc	2-oxoglutaric acid@12.95-gc	3-methylhistidine@0.93-qppos	3-phenylpropionic acid@10.21-qpneg	4-hydroxymandelic acid@15.15-gc	4-hydroxyproline@12.37-gc	5-aminovaleric acid@13.48-gc	5-Hydroxy-DL-tryptophan@1.58-qppos	5-oxoproline@12.29-gc	9-cis 13-cis-methyl-retinoate@19.09-qpneg	Acetyl-CoA@4.02-lc	Acetylcarnitine@1.13-qppos	Acetylcholine@0.99-qppos	Adenine@0.85-lc	Adenosine@0.86-lc	Alanine@6.85-gc	Allantoin@0.78-qpneg	Alpha-tocopherol@29.44-gc	AMP@1.46-lc	Arabinose@14.10-gc	Arachidic acid@23.99-qpneg	Arachidonic acid@20.44-qpneg	Arginine@0.89-qppos	Argininosuccinic acid*@1.01-qpneg	Asparagine@14.06-gc	Aspartic acid@12.30-gc	ATP@4.03-lc	Behenic acid@26.33-gc	Beta-alanine@11.09-gc	Beta-hydroxypyruvic acid@5.36-gc	Betaine;Valine@1.07-qppos	cAMP@5.43-qppos	Caprylic acid@13.06-qpneg	Carnitine@0.95-qppos	Carnitine C12:1@10.28-qppos	Carnitine C14:0@15.66-qppos	Carnitine C14:1@14.60-qppos	Carnitine C14:1(OH)@12.73-qppos	Carnitine C16:0@17.42-qppos	Carnitine C18:1@17.95-qppos	Carnitine C18:1(OH)@15.79-qppos	Carnitine C3:0@1.44-qppos	Carnitine C4:0@2.31-qppos	Carnitine C4:0(OH)@1.24-qppos
		BlM_pre	752050.768	NA	1507.405	5033.415	106.558	84799.461	8429.178	167.573	5556.251	1243.456	13267.473	570471.388	1198623.368	4784.502	NA	NA	177.572	14.65	1041963.371	97254.34	35.789	188.088	3880.418	12155784.72	3354096.109	9893172.992	NA	523.683	11844.434	37409.785	11608.222	17660.093	3128631.492	6758711.303	NA	198801.049	5602572.421	1407162.96	61379.657	NA	NA	37847.039	NA	NA	NA	NA	NA
		BlM_post	578930.911	15247.821	950.041	3917.874	98.009	32728.001	NA	487.266	4959.765	539.182	NA	298293.262	1265193.52	1368.123	NA	38402.857	7.259	7.131	1202081.32	150947.818	31.769	1.016	5905.436	31675029.832	4768138.232	6548117.029	NA	2461.756	15037.789	4408.649	7997.811	25824.084	3005957.57	5410556.306	NA	787353.62	1161687.856	1477627.027	180385.922	NA	NA	NA	NA	NA	8765.127	8821.382	NA
		QC_4a	707634.621	3606805.168	33010.131	265890.468	12735.084	599980.301	34166.124	5909.45	1776379.405	70566.422	20345896.146	6457065.126	1468253.822	1098.612	151096583.442	19654722.007	9504.925	94172.517	25068844.422	600033.922	2653.552	77721.389	16687.342	21946107.717	15662522.531	98880442.605	563562.913	24342.257	2901707.985	40811.815	14355.336	2669171.372	2686215.833	226378068.524	2232004.145	493693.435	177344577.705	1576421.499	603562.367	30753.222	172440.434	2656045.629	285832.136	225469.539	67957095.521	10757487.567	9081433.448
		QC_4b	647424.868	3379471.186	31737.491	255197.34	11322.073	655618.756	33735.852	4744.593	1705335.43	69050.958	16012714.921	6076117.003	1455624.958	680.352	132244811.649	17487688.042	9908.422	98664.171	26104818.496	625076.844	2390.506	78677.887	19167.233	27397829.939	15827096.985	87138302.707	631536.572	30862.279	2832180.974	33619.185	14372.193	2584603.886	2610942.601	201728536.626	1491513.633	300197.393	155503076.416	1276140.52	730768.379	18502.394	137547.507	2092350.867	295841.05	313167.456	62093551.518	9091855.069	8094961.554
		QC_4c	629883.074	3347978.209	33276.367	257684.59	12293.685	797989.783	44869.728	5570.375	1759599.142	69776.571	16243565.47	6016210.615	1375514.935	949.474	131547020.507	17623524.185	8445.073	88911.592	25257267.602	709263.578	2787.899	75057.173	15429.728	35245820.97	16844217.123	88328780.331	625250.009	26600.551	2901888.171	32006.884	14819.878	2590712.664	2620654.358	206848673.668	1498017.077	510109.472	159698224.62	1234588.668	557459.7	23082.034	165068.932	2317478.576	306045.344	233906.966	60149705.394	9425675.342	8071935.624
		QC_4d	671879.94	3228566.8	32705.329	273690.158	13121.053	645163.683	NA	6207.28	1790091.974	71284.193	17888377.883	6900462.938	1383991.534	741.389	140422002.11	18460264.043	10199.01	96801.444	24924961.736	708523.175	2519.375	78916.442	18100.77	38189652.198	16740041.163	92453636.791	669748.572	22531.861	2898896.749	30918.26	13918.653	2744344.652	2748540.897	213254897.369	1792822.891	343078.331	165632447.983	1399232.491	647813.023	23962.118	155929.541	2361946.098	292466.161	260120.388	64442860.88	9859116.962	8526884.297
naMDM	Donor 47	macro-47-cells-1_1	633750.808	11987.557	42046.052	234867.586	10367.469	1018219.429	16923.025	3428.323	1864921.013	75946.135	528022.808	7508310.296	1585424.481	1196.443	218797169.42	31050455.875	25461.67	285584.641	27111348.729	846219.626	2291.954	73854.832	17334.753	25432666.911	27026466.3	108151641.606	297580.488	37755.864	2786317.142	56443.376	17636.047	3195951.152	2064666.161	304944754.092	3930628.131	1256799.284	239294959.629	1502007.478	101722.966	96188.269	7764.58	185161.404	111332.893	NA	107217103.845	8366232.215	2695244.024
aMDM	Donor 47	act-macro-47-cells-2_2	605456.668	3119615.696	25719.267	84157.692	9435.879	506998.501	23208.687	2945.625	726838.073	29213.054	27539926.155	2466396.309	1375334.227	1127.186	74365838.69	7270767.111	2878.807	26649.643	14697617.856	893543.089	2302.313	72529.894	7744.546	102553434.041	19912830.245	118471360.432	152838.566	4099.087	659731.732	41552.753	13464.164	666450.976	2324604.893	146535226.898	1628975.056	2226940.554	42213841.317	1197004.352	120588.108	NA	NA	148112.481	NA	NA	62049696.045	3077367.633	872858.227
aMDM LCC-12 (10 µM)	Donor 47	act-macro-trt-LCC-47-cells-3_3	581756.351	608170.338	15405.132	285459.356	8410.666	754129.79	NA	4892.097	1064166.898	31415.722	56158984.805	3307061.607	1529157.148	32.954	64916707.754	11896017.702	504.532	6748.874	16842824.311	301614.63	1375.86	30867.898	9640.133	61066279.369	11545485.11	71505319.229	946502.344	13656.254	739706.948	33732.866	13423.32	1194153.659	2544966.594	128592271.148	487810.919	1824084.047	127970426.879	1346552.212	1847399.237	187656.938	737008.999	6060371.081	1205869.268	1817828.548	6088002.666	11107239.611	20694776.443
naMDM	Donor 45	macro-45-cells-4_4	689376.261	NA	32242.947	182596.357	5995.94	1346365.162	13538.3	3284.98	2452384.786	84849.812	499153.239	9579308.233	1479790.471	770.835	197696734.879	44067332.65	28789.86	311059.136	33479578.554	453049.642	2441.406	75029.69	14841.8	32774159.191	15916896.805	93251730.104	684733.891	50031.852	3333083.397	41632.061	14177.621	4692540.62	2736227.051	322669050.466	3114017.174	3979683.396	420882489.508	1275433.058	707137.08	712959.159	82224.533	616496.929	482472.058	NA	110305722.755	10244014.847	4445338.686
aMDM	Donor 45	act-macro-45-cells-5_5	669435.364	7794806.947	24630.937	168079.955	10615.145	663290.254	32372.916	3096.853	1334922.443	72599.061	7669175.677	5409804.906	1450411.658	764.937	114668838.705	25639029.319	6312.783	75728.278	21295334.92	740591.917	2504.967	101852.902	6266.264	31712760.559	24202399.685	91471626.654	589728.02	13914.518	2096924.375	39482.803	11830.001	1834236.576	2557290.337	310192345.142	1477336.084	364960.429	162263722.927	1395011.301	NA	40453.577	5131.092	449307.053	28735.456	NA	178191972.359	5435100.37	2554957.388
aMDM LCC-12 (10 µM)	Donor 45	act-macro-trt-LCC-45-cells-6_6	685407.72	3295974.342	13201.772	405020.862	11199.241	494145.573	14524.553	5092.27	1041611.345	43164.96	16812328.029	3695832.083	1544581.812	404.77	92107613.259	13495933.82	1116.817	15409.917	17232323.225	211696.754	1811.563	41565.497	7716.498	33008785.979	14314034.257	61771185.354	2616554.82	13874.895	1469309.756	30301.582	10558.286	1374966.397	2488671.699	115007548.086	447598.003	375462.767	134622402.165	1325417.894	3685552.29	393903.57	1612703.677	15059645.725	2496533.322	2638220.783	10835080.443	25814698.87	31256349.636
naMDM	Donor 46	macro-46-cells-7_7	582304.646	NA	29833.59	154968.734	6966.06	943989.064	16354.17	2655.03	1643304.91	54833.854	230550.832	5749228.723	1477977.49	805.849	79605338.955	16085550.698	24603.066	258872.918	25777226.023	430061.053	2148.309	43786.74	12430.165	29987981.348	11857640.35	89273372.095	564694.066	32095.463	2768419.78	31894.693	12015.752	2873827.196	2423039.854	135563081.458	943850.873	63918.455	158921164.013	1317955.883	167565.627	10836.637	19146.132	74504.404	20852.643	NA	47465097.084	3904339.226	1911985.501
aMDM	Donor 46	act-macro-46-cells-8_8	606820.497	4375296.868	25521.13	122327.164	9810.11	502374.006	37400.52	2785.759	1304147.869	63672.206	4918704.32	4421032.313	1365744.056	760.949	101327787.316	11509734.921	5184.912	43879.496	20300221.304	896472.535	2665.169	88425.748	8826.26	27647282.009	20034149.715	84387457.285	324853.059	21727.013	2330439.155	33710.009	11022.886	1606140.169	2114464.057	190005258.691	1109095.018	4327895.876	69945818.806	1222952.658	NA	NA	NA	139233.14	NA	6161.343	77382638.049	4150665.111	1827863.831
aMDM LCC-12 (10 µM)	Donor 46	act-macro-trt-LCC-46-cells-9_9	647019.046	3175530.775	29367.039	259509.112	5935.17	598249.104	30990.86	5143.03	1124311.824	22406.404	19884178.112	3064521.56	1500876.177	310.406	79441675.543	7356520.222	523.418	5550.937	15330977.528	504895.346	2516.063	42500.371	9109.207	34949750.642	27419783.284	83629469.599	1311977.007	10617.645	1033817.693	27728.352	12441.06	1510045.906	2658406.66	98031047.891	482244.876	143671.225	77961660.62	1235478.104	1919639.507	286914.341	723409.607	9052140.433	1763255.392	2044694.908	7861251.773	12698996.512	17718708.704
naMDM	Donor 48	macro-48-cells-10_10	648975.314	28767.699	30692.313	237337.074	9687.314	893377.879	NA	3183.074	1802454.638	86080.177	656121.704	7439175.798	1496247.968	693.541	308269113.33	46810331.98	41767.019	423909.489	28054033.987	703648.422	2618.93	86357.94	14607.001	34119266.668	20524222.409	106281542.249	775832.302	35403.531	3915784.865	42216.125	14570.486	4331353.175	2471309.317	379185583.304	2550176.842	1321161.398	405001802.447	1253409.031	515554.023	436421.686	39856.898	393070.139	233719.202	4718.322	91530595.267	8245577.628	5179468.25
aMDM	Donor 48	act-macro-48-cells-11_11	622910.446	3236969.06	26910.844	151954.523	9134.652	579766.762	16931.159	3994.416	1210265.814	63856.236	12602388.032	4546474.616	1609980.681	253.675	178033766.267	21673721.193	9612.083	90122.656	20971288.109	1372462.411	2231.913	111340.302	18410.913	35409968.298	78856577.76	95113795.643	300943.454	17607.363	2581923.928	35120.455	13354.893	2064809.453	2339419.281	290086066.654	1206718.125	NA	129020534.527	1215736.009	609923.258	10286.228	11402.856	1282837.198	216805.379	6661.402	128395012.787	4836719.572	2770341.125
aMDM LCC-12 (10 µM)	Donor 48	act-macro-trt-LCC-48-cells-12_12	694495.457	2625458.592	10760.387	223257.198	4070.684	270390.361	56580.89	3472.81	680779.109	27535.175	18382054.776	2279029.548	1574831.302	215.79	71417318.4	6662044.536	761.001	7708.547	12885715.967	770738.391	1196.413	35445.051	10739.549	37651987.53	45042693.794	61434934.852	969081.835	9661.292	821534.203	23563.901	11987.429	1036381.613	2441132.358	92226376.102	432941.073	471148.862	66034298.313	1288537.091	5897277.911	NA	1001300.267	29127714.06	6928010.907	8670453.687	5443522.601	11516189.196	17920924.171
naMDM	Donor 49	macro-49-cells-13_13	617831.245	11832.892	28009.661	258222.749	6714.416	352611.24	35383.57	3576.442	1396772.543	77180.31	42743.749	6377513.686	1487316.488	1572.552	58362761.248	8376750.864	7059.367	60016.341	23715782.891	392731.127	2538.005	90779.916	20226.962	26560462.381	12976070.903	54368901.268	162593.195	30460.189	4000491.672	34209.053	14358.901	4601584.72	2369421.449	58855166.311	767113.062	117417.774	140093759.284	1246350.873	162200.64	27112.403	NA	124039.22	NA	6048.649	20143512.625	2596303.721	782668.25
aMDM	Donor 49	act-macro-49-cells-14_14	691299.613	18149949.229	24519.67	198867.799	15741.217	465015.234	64969.53	4694.928	1684177.402	112541.802	11728587.772	6317841.736	1506869.542	1298.33	172732717.898	23041046.248	5877.502	53164.13	22352540.593	587402.292	2765.911	154698.925	5414.055	30645904.316	51978372.358	106860357.833	134837.667	36431.065	2914713.249	35727.677	12203.958	1919463.4	2020371.189	370841336.246	1854186.666	519604.266	163278796.339	1293039.053	138095.5	NA	NA	397749.741	9389.756	NA	170636699.064	5811414.723	1802397.141
aMDM LCC-12 (10 µM)	Donor 49	act-macro-trt-LCC-49-cells-15_15	644473.276	4538800.173	14501.761	491589.795	5689.088	249125.278	42659.69	4930.007	1026195.186	35114.956	13990719.078	3267859.954	1549276.057	113.251	109025272.014	13995650.897	1658.541	9836.721	17362847.223	349771.962	1760.859	53911.574	12539.458	32220252.304	24982366.92	65114259.131	1362683.982	13412.722	1977015.501	28078.199	13374.618	1326094.431	2472845.593	149184266.161	406181.04	3958873.106	189582551.414	1293271.291	3760104	402421.133	611305.558	14166196.655	2040799.649	2114736.051	15104435.363	26072383.784	31871710.235
naMDM	Donor 51	macro-51-cells-16_16	682137.277	10710.667	22856.545	174270.104	8003.603	894034.241	45269.489	3554.056	1817974.17	64925.922	318741.004	6366021.827	1485512.173	1937.188	144157706.635	28952953.802	30799.154	303683.692	29186842.547	811098.236	2183.07	83561.094	8880.982	28396791.843	24004046.29	97929821.26	590334.475	40079.71	4727071.45	38374.513	14358.346	2143702.017	2233688.461	264340968.873	3371287.69	555422.41	260860079.72	1276003.067	408687.493	92211.554	33318.113	477960.978	202082.834	NA	76827353.679	6400300.678	2588909.442
aMDM	Donor 51	act-macro-51-cells-17_17	663768.822	10802214.757	29931.795	120247.921	12052.53	389885.025	34214.874	3427.02	1058317.704	47708.25	18676732.8	3690631.239	1650872.163	1063.855	87808314.221	12786902.9	5892.691	55642.607	18095794.562	1210398.617	2924.856	112272.819	5397.229	28354023.303	29854786.885	105670292.808	518481.074	16579.327	2926397.793	34218.754	12162.147	875318.271	2098855.286	211835907.446	2159636.753	NA	75059526.788	1262661.607	254783.64	NA	5321.46	429513.06	15503.985	5739.611	91984652.176	3491853.156	1510377.371
aMDM LCC-12 (10 µM)	Donor 51	act-macro-trt-LCC-51-cells-18_18	538822.922	3569296.63	21117.802	174057.367	3294.797	239568.541	36891.608	3538.332	977318.184	15541.325	30192129.956	2186538.875	1380763.343	335.474	31896377.594	8220360.95	868.137	4263.391	14770119.622	451918.594	1461.91	27500.723	5812.569	27059986.076	42263503.178	67578663.886	637205.219	11446.73	1507770.412	24518.964	11847.657	826764.85	2511014.125	100187428.649	399426.99	2837295.083	88040307.166	1322967.333	1066326.53	67064.093	147276.65	5650744.914	1103247.132	583486.869	5286025.016	4496664.36	7024133.157
naMDM	Donor 53	macro-53-cells-19_19	660883.003	159248.891	15149.019	136425.397	5126.782	808250.304	44262.628	1313.008	1649980.919	81585.147	219661.665	6978536.988	1459174.366	1355.897	179933634.352	27015626.733	6967.497	60833.42	25649379.177	890344.534	1795.864	87533.26	23436.485	31646887.036	23693301.254	64541722.838	307268.831	28581.093	2612989.178	32253.599	12609.812	3132182.861	2527645.174	171392945.151	3229914.245	2628303.129	381758781.761	1796719.242	230423.036	128294.407	10703.25	244184.098	49929.715	5166.099	61550070.05	9638533.234	2251027.967
aMDM	Donor 53	act-macro-53-cells-20_20	641180.085	4170673.113	17595.473	183353.855	15635.055	254300.08	33260.678	2407.41	2107165.037	131929.682	6919233.28	7732493.183	1409030.883	1505.916	28549976.191	9932533.386	5867.033	51156.567	26051138.517	261849.128	2506.62	182753.078	8557.664	28649171.529	11147357.14	41455840.626	116216.567	27247.277	2788686.145	34013.755	11288.929	2604866.912	2374350.258	116334359.336	714816.438	78998.576	88517747.07	1211849.925	163442.311	NA	NA	NA	NA	NA	49344568.415	1531342.603	534183.079
aMDM LCC-12 (10 µM)	Donor 53	act-macro-trt-LCC-53-cells-21_21	618361.469	6009340.217	31434.501	641451.58	13602.856	797412.188	53230.09	5283.008	1933515.286	44131.62	40406922.648	4886921.162	1545008.878	45.442	183781206.877	11299594.775	372.825	2156.187	23947443.94	1303000.677	1522.055	90348.003	7349.601	34846586.308	31435693.568	86358507.544	1669433.192	22489.284	2252522.732	25732.513	11606.725	1566277.404	2371156.798	143943373.688	676379.42	239780.843	96750046.555	1315961.825	6411488.914	711457.804	816942.61	27481460.204	2975686.964	2543069.637	14266164.26	51916107.602	32236337.634
naMDM	Donor 54	macro-54-cells-22_22	579384.03	8592.44	26891.779	99214	8070.796	354563.655	NA	1561.821	1550156.546	59284.552	373860.962	4988689.581	1441035.662	1813.578	24868122.636	5882859.276	6841.64	67123.043	23278195.531	501873.314	1413.911	79014.031	12953.623	29894388.774	25109408.192	47063432.627	77813.244	18243.596	2709360.197	37000.061	10800.279	2433697.722	2320997.837	45480739.843	835143.511	148635.233	71287466.658	1245242.126	174651.088	4376.182	NA	98757.696	5492.833	4220.504	14448789.674	1179276.935	523571.963
aMDM	Donor 54	act-macro-54-cells-23_23	584706.915	3916807.294	40240.529	69390.201	15175.791	769665.706	34076.948	2140.487	1960780.235	78868.458	38523437.293	5782966.288	1419924.422	1306.177	84628984.224	10999416.74	1682.259	13425.331	26077947.194	1446954.941	1793.437	143690.009	10256.737	35761702.762	28149944.984	113574761.606	74156.063	32533.051	2440093.922	32464.989	9971.131	2059422.291	1831542.826	281949481.857	1280774.184	221076.758	64541018.449	1336157.866	174295.484	NA	NA	105091.571	6173.141	NA	71828413.16	3030895.945	1036257.919
aMDM LCC-12 (10 µM)	Donor 54	act-macro-trt-LCC-54-cells-24_24	582363.982	2320700.739	17435.463	235165.429	9188.212	465186.311	NA	3239.304	1370135.451	34981.578	50876436.118	3611371.245	1409002.933	864.07	109145649.742	11173365.538	318.921	4391.88	21868392.355	463230.264	1759.993	48746.239	7804.898	34293145.458	27863794.665	80561883.689	799738.407	14298.732	1225415.709	20743.812	9733.67	1212976.642	2496201.385	114791418.674	476694.513	2407854.215	120943469.109	1343005.467	1632673.258	26838.274	172032.417	8373820.154	1295653.249	999531.213	6219948.929	10254418.135	18399015.124
naMDM	Donor 55	macro-55-cells-25_25	608819.332	52959.916	25156.424	167431.903	10175.784	404522.137	NA	2933.47	1567035.41	67793.4	758794	5420627.643	1314607.973	2701.457	37886619.14	6190903.058	17096.327	163088.383	24224008.591	322033.821	2663.352	75053.844	14126.411	31609516.788	5155354.178	46526428.751	171063.066	19189.475	2678403.087	36750.453	9919.697	3226539.614	2523311.365	62436546.429	733033.031	2827017.956	71563682.392	1372781.633	161165.479	NA	NA	53965.751	NA	NA	11586594.838	1341195.064	673964.776
aMDM	Donor 55	act-macro-55-cells-26_26	623020.098	6237974.631	31172.283	94667.155	14113.114	478398.836	NA	3917.452	1386970.885	57841.261	18615240.412	3874619.333	1336879.629	1514.705	107678343.549	11141020.087	6304.368	37644.585	21024864.966	1047348.372	2974.891	110277.496	958.572	32531000.503	39258572.484	124660817.701	262574.564	19605.678	1924211.475	45539.232	10549.016	1937757.181	2169569.894	213497210.937	1623482.414	2785568.986	65344041.189	1303888.287	195461.615	3550.204	5665.463	183063.085	4975.942	5774.761	49134012.324	2326052.98	1344604.719
aMDM LCC-12 (10 µM)	Donor 55	act-macro-trt-LCC-55-cells-27_27	620050.62	415859.787	13779.545	113757.698	3915.755	104227.762	16799.238	1860.106	698952.24	16286.511	2727235.872	1762880.201	1388097.911	466.753	6942297.515	681058.282	467.649	3485.015	12473602.146	188123.017	1499.616	28494.76	5757.232	29188366.745	11216082.11	22491179.492	124815.994	5328.716	382155.052	19548.71	9797.772	1111822.23	2988748.52	24012804.774	11009.714	1220487.791	11217956.896	1343693.659	649908.358	3342.222	9168.61	2492887.409	288437.769	407408.238	460400.195	755783.813	1204167.273
		St_ATP_pre	NA	NA	NA	NA	NA	NA	NA	NA	NA	NA	NA	NA	NA	39745.632	NA	NA	86.691	57.561	NA	NA	NA	1119.625	NA	NA	NA	NA	NA	NA	NA	755140.84	NA	NA	NA	NA	NA	NA	NA	NA	NA	NA	NA	NA	NA	NA	NA	NA	NA
		St_AA_pre	NA	10187.076	370810.185	6593.777	15306.655	594347403.633	8781.059	706.543	9206872.93	8487.33	4171621	1458242.96	1068451.968	NA	5923.196	930235.61	NA	NA	10685986.936	38537.953	52.116	NA	10935.157	15710977.362	3013283.263	285796167.142	NA	60.604	1082469.379	NA	22089.065	5787888.212	588065.186	83119183.627	NA	137274.979	1044452.242	1320073.754	10994.762	NA	NA	24918.375	NA	NA	2782.976	NA	NA
		St_ATP_post	NA	NA	NA	NA	NA	NA	NA	NA	NA	NA	NA	NA	NA	849513.586	NA	NA	194.167	13.828	NA	NA	NA	NA	NA	NA	NA	NA	NA	NA	NA	9575303.229	NA	NA	NA	NA	NA	NA	NA	NA	NA	NA	NA	NA	NA	NA	NA	NA	NA
		St_AA_post	NA	NA	178329.99	3184.467	29989.274	8791628.207	0.007	1446.561	6511631.881	9617.567	31718536.594	722939.708	93203.888	NA	16783.996	2014743.008	NA	NA	7485778.395	14861.904	67.965	NA	21102.589	53773699.824	1111155.64	210143830.849	NA	355.715	931481.69	NA	2697.518	7516078.493	503798.596	57979426.958	NA	NA	578534.408	8221320.677	2311610.437	NA	NA	26787.173	NA	220.019	NA	9459.215	NA
[truncated: 151 more columns]

## Sheet: AreaCorrLog2Cen
Sample Type	Donor	Sid	1-3-Dicyclohexylthiourea@15.60-qppos	12(S)-HHTrE@16.19-qpneg	2-aminoadipic acid@14.92-gc	2-hydroxyglutaric acid@12.94-gc	2-oxoglutaric acid@12.95-gc	3-methylhistidine@0.93-qppos	3-phenylpropionic acid@10.21-qpneg	4-hydroxymandelic acid@15.15-gc	4-hydroxyproline@12.37-gc	5-aminovaleric acid@13.48-gc	5-Hydroxy-DL-tryptophan@1.58-qppos	5-oxoproline@12.29-gc	9-cis 13-cis-methyl-retinoate@19.09-qpneg	Acetyl-CoA@4.02-lc	Acetylcarnitine@1.13-qppos	Acetylcholine@0.99-qppos	Adenine@0.85-lc	Adenosine@0.86-lc	Alanine@6.85-gc	Allantoin@0.78-qpneg	Alpha-tocopherol@29.44-gc	AMP@1.46-lc	Arabinose@14.10-gc	Arachidic acid@23.99-qpneg	Arachidonic acid@20.44-qpneg	Arginine@0.89-qppos	Argininosuccinic acid*@1.01-qpneg	Asparagine@14.06-gc	Aspartic acid@12.30-gc	ATP@4.03-lc	Behenic acid@26.33-gc	Beta-alanine@11.09-gc	Beta-hydroxypyruvic acid@5.36-gc	Betaine;Valine@1.07-qppos	cAMP@5.43-qppos	Caprylic acid@13.06-qpneg	Carnitine@0.95-qppos	Carnitine C12:1@10.28-qppos	Carnitine C14:0@15.66-qppos	Carnitine C14:1@14.60-qppos	Carnitine C14:1(OH)@12.73-qppos	Carnitine C16:0@17.42-qppos	Carnitine C18:1@17.95-qppos	Carnitine C18:1(OH)@15.79-qppos	Carnitine C3:0@1.44-qppos	Carnitine C4:0@2.31-qppos	Carnitine C4:0(OH)@1.24-qppos
		BlM_pre	0.257	NA	-3.952	-5.183	-6.313	-2.574	-1.837	-4.272	-7.926	-5.37	-8.401	-2.986	-0.295	2.917	NA	NA	-4.422	-11.217	-4.331	-2.591	-5.854	-8.567	-1.253	-1.46	-2.743	-2.945	NA	-5.176	-7.383	0.179	-0.064	-6.719	0.397	-4.456	NA	-1.932	-4.331	0.101	-3.084	NA	NA	-4.474	NA	NA	NA	NA	NA
		BlM_post	-0.12	-5.84	-4.618	-5.545	-6.433	-3.948	NA	-2.732	-8.09	-6.576	NA	-3.921	-0.217	1.111	NA	-8.333	-9.034	-12.256	-4.125	-1.957	-6.026	-16.099	-0.648	-0.078	-2.236	-3.541	NA	-2.943	-7.038	-2.906	-0.602	-6.171	0.339	-4.777	NA	0.054	-6.6	0.172	-1.528	NA	NA	NA	NA	NA	-11.676	-9.286	NA
		QC_4a	0.169	2.045	0.501	0.54	0.588	0.248	0.182	0.868	0.394	0.456	2.182	0.515	-0.002	0.794	0.82	0.667	1.321	1.433	0.257	0.034	0.358	0.124	0.851	-0.608	-0.52	0.376	0.483	0.362	0.554	0.304	0.242	0.521	0.177	0.61	1.296	-0.619	0.654	0.265	0.214	-1.07	1.401	1.659	0.674	0.985	1.245	0.966	1.441
		QC_4b	0.041	1.952	0.444	0.481	0.419	0.376	0.163	0.552	0.336	0.425	1.836	0.427	-0.015	0.103	0.627	0.498	1.381	1.5	0.316	0.093	0.208	0.142	1.051	-0.288	-0.505	0.194	0.648	0.705	0.519	0.025	0.244	0.474	0.136	0.444	0.715	-1.337	0.464	-0.04	0.49	-1.803	1.074	1.315	0.724	1.459	1.114	0.723	1.275
		QC_4c	0.001	1.938	0.513	0.495	0.537	0.66	0.575	0.783	0.381	0.44	1.857	0.413	-0.097	0.584	0.62	0.509	1.15	1.35	0.268	0.275	0.43	0.074	0.738	0.076	-0.415	0.213	0.633	0.49	0.554	-0.046	0.288	0.478	0.141	0.48	0.721	-0.572	0.503	-0.088	0.099	-1.484	1.337	1.462	0.773	1.038	1.068	0.775	1.271
		QC_4d	0.095	1.886	0.488	0.582	0.631	0.353	NA	0.939	0.406	0.471	1.996	0.611	-0.088	0.227	0.714	0.576	1.422	1.473	0.249	0.274	0.283	0.146	0.968	0.192	-0.424	0.279	0.732	0.251	0.553	-0.096	0.198	0.561	0.21	0.524	0.98	-1.144	0.555	0.093	0.316	-1.43	1.255	1.49	0.707	1.191	1.168	0.84	1.35
naMDM	Donor 47	macro-47-cells-1_1	0.01	-6.188	0.85	0.361	0.292	1.012	-0.832	0.083	0.465	0.562	-3.086	0.733	0.108	0.917	1.354	1.327	2.742	3.034	0.37	0.53	0.147	0.051	0.906	-0.395	0.267	0.505	-0.438	0.996	0.495	0.772	0.539	0.78	-0.203	1.04	2.113	0.729	1.086	0.195	-2.355	0.575	-3.073	-2.184	-0.686	NA	1.902	0.603	-0.311
aMDM	Donor 47	act-macro-47-cells-2_2	-0.056	1.836	0.141	-1.12	0.156	0.006	-0.376	-0.136	-0.895	-0.816	2.619	-0.874	-0.097	0.831	-0.203	-0.768	-0.403	-0.388	-0.513	0.608	0.153	0.024	-0.256	1.617	-0.174	0.637	-1.399	-2.208	-1.583	0.33	0.15	-1.481	-0.032	-0.017	0.842	1.554	-1.417	-0.132	-2.109	NA	NA	-2.506	NA	NA	1.113	-0.84	-1.938
aMDM LCC-12 (10 µM)	Donor 47	act-macro-trt-LCC-47-cells-3_3	-0.113	-0.523	-0.598	0.642	-0.01	0.578	NA	0.596	-0.345	-0.711	3.647	-0.45	0.056	-4.265	-0.399	-0.058	-2.915	-2.37	-0.317	-0.959	-0.589	-1.208	0.059	0.869	-0.96	-0.092	1.231	-0.472	-1.418	0.029	0.145	-0.64	0.099	-0.206	-0.898	1.266	0.183	0.038	1.828	1.539	3.496	2.849	2.751	3.996	-2.236	1.012	2.629
naMDM	Donor 45	macro-45-cells-4_4	0.132	NA	0.467	-0.002	-0.498	1.415	-1.154	0.021	0.86	0.722	-3.167	1.084	0.009	0.283	1.207	1.832	2.919	3.157	0.675	-0.372	0.238	0.073	0.682	-0.029	-0.497	0.291	0.764	1.402	0.754	0.333	0.224	1.335	0.204	1.121	1.777	2.392	1.901	-0.041	0.442	3.465	0.332	-0.448	1.429	NA	1.943	0.895	0.411
aMDM	Donor 45	act-macro-45-cells-5_5	0.089	3.157	0.079	-0.122	0.326	0.393	0.104	-0.064	-0.018	0.497	0.774	0.26	-0.02	0.272	0.422	1.05	0.73	1.119	0.022	0.337	0.275	0.514	-0.562	-0.077	0.108	0.264	0.549	-0.445	0.085	0.256	-0.037	-0.021	0.106	1.065	0.701	-1.055	0.526	0.089	NA	-0.675	-3.67	-0.905	-2.64	NA	2.635	-0.019	-0.388
aMDM LCC-12 (10 µM)	Donor 45	act-macro-trt-LCC-45-cells-6_6	0.123	1.915	-0.821	1.147	0.403	-0.031	-1.052	0.654	-0.376	-0.253	1.907	-0.29	0.071	-0.646	0.105	0.124	-1.769	-1.178	-0.284	-1.469	-0.192	-0.779	-0.262	-0.019	-0.65	-0.303	2.698	-0.449	-0.428	-0.125	-0.201	-0.436	0.067	-0.367	-1.022	-1.014	0.256	0.015	2.824	2.609	4.626	4.162	3.801	4.533	-1.404	2.229	3.224
naMDM	Donor 46	macro-46-cells-7_7	-0.112	NA	0.355	-0.239	-0.282	0.902	-0.881	-0.286	0.282	0.092	-4.282	0.347	0.007	0.347	-0.105	0.378	2.693	2.892	0.297	-0.447	0.054	-0.704	0.426	-0.157	-0.922	0.229	0.486	0.761	0.486	-0.051	-0.015	0.627	0.028	-0.13	0.054	-3.569	0.496	0.007	-1.635	-2.575	-1.77	-3.497	-3.103	NA	0.727	-0.497	-0.807
aMDM	Donor 46	act-macro-46-cells-8_8	-0.052	2.324	0.13	-0.58	0.212	-0.008	0.312	-0.216	-0.051	0.308	0.133	-0.032	-0.107	0.264	0.243	-0.105	0.446	0.331	-0.047	0.613	0.365	0.31	-0.068	-0.274	-0.165	0.147	-0.312	0.198	0.238	0.028	-0.139	-0.212	-0.168	0.357	0.287	2.513	-0.688	-0.101	NA	NA	NA	-2.595	NA	-4.209	1.432	-0.408	-0.872
aMDM LCC-12 (10 µM)	Donor 46	act-macro-trt-LCC-46-cells-9_9	0.04	1.862	0.332	0.505	-0.513	0.244	0.041	0.668	-0.265	-1.199	2.149	-0.56	0.029	-1.029	-0.108	-0.751	-2.862	-2.651	-0.452	-0.215	0.282	-0.747	-0.022	0.064	0.288	0.134	1.702	-0.835	-0.935	-0.253	0.036	-0.301	0.162	-0.597	-0.914	-2.4	-0.532	-0.087	1.883	2.152	3.469	3.428	3.299	4.166	-1.867	1.205	2.405
naMDM	Donor 48	macro-48-cells-10_10	0.045	-4.925	0.396	0.376	0.194	0.823	NA	-0.024	0.416	0.743	-2.773	0.719	0.025	0.131	1.848	1.919	3.456	3.603	0.419	0.264	0.339	0.276	0.659	0.029	-0.13	0.48	0.944	0.903	0.986	0.353	0.264	1.219	0.057	1.354	1.488	0.801	1.845	-0.066	-0.013	2.757	-0.713	-1.098	0.384	-4.594	1.674	0.582	0.631
aMDM	Donor 48	act-macro-48-cells-11_11	-0.015	1.889	0.206	-0.267	0.109	0.199	-0.831	0.303	-0.159	0.312	1.491	0.009	0.131	-1.32	1.056	0.808	1.337	1.37	0	1.227	0.109	0.643	0.993	0.083	1.812	0.32	-0.422	-0.105	0.386	0.088	0.138	0.15	-0.022	0.968	0.409	NA	0.195	-0.11	0.229	-2.65	-2.518	0.609	0.275	-4.096	2.162	-0.188	-0.272
aMDM LCC-12 (10 µM)	Donor 48	act-macro-trt-LCC-48-cells-12_12	0.142	1.587	-1.116	0.288	-1.057	-0.901	0.909	0.102	-0.989	-0.901	2.035	-0.987	0.099	-1.554	-0.262	-0.894	-2.322	-2.178	-0.703	0.395	-0.791	-1.009	0.215	0.171	1.004	-0.311	1.265	-0.971	-1.266	-0.488	-0.018	-0.844	0.039	-0.685	-1.07	-0.687	-0.771	-0.026	3.502	NA	3.938	5.114	5.273	6.25	-2.397	1.064	2.422
naMDM	Donor 49	macro-49-cells-13_13	-0.026	-6.206	0.264	0.498	-0.335	-0.518	0.232	0.144	0.048	0.586	-6.713	0.497	0.016	1.312	-0.553	-0.564	0.892	0.783	0.177	-0.578	0.294	0.348	1.129	-0.332	-0.792	-0.487	-1.31	0.686	1.017	0.05	0.242	1.306	-0.004	-1.333	-0.245	-2.691	0.314	-0.074	-1.682	-1.252	NA	-2.762	NA	-4.236	-0.51	-1.085	-2.095
aMDM	Donor 49	act-macro-49-cells-14_14	0.136	4.377	0.072	0.121	0.894	-0.119	1.109	0.537	0.318	1.13	1.387	0.484	0.035	1.035	1.013	0.896	0.627	0.608	0.092	0.003	0.418	1.117	-0.773	-0.126	1.21	0.488	-1.58	0.944	0.56	0.112	0.008	0.045	-0.234	1.322	1.029	-0.545	0.535	-0.021	-1.914	NA	NA	-1.08	-4.254	NA	2.573	0.077	-0.892
aMDM LCC-12 (10 µM)	Donor 49	act-macro-trt-LCC-49-cells-15_15	0.034	2.377	-0.686	1.427	-0.574	-1.02	0.502	0.607	-0.397	-0.551	1.642	-0.468	0.075	-2.484	0.349	0.177	-1.198	-1.826	-0.273	-0.745	-0.233	-0.404	0.439	-0.054	0.153	-0.227	1.757	-0.498	0	-0.235	0.14	-0.489	0.058	0.008	-1.162	2.384	0.75	-0.021	2.853	2.64	3.226	4.074	3.51	4.214	-0.925	2.243	3.252
naMDM	Donor 51	macro-51-cells-16_16	0.116	-6.35	-0.029	-0.07	-0.082	0.824	0.588	0.135	0.428	0.336	-3.814	0.494	0.014	1.612	0.752	1.226	3.017	3.122	0.477	0.469	0.077	0.229	-0.059	-0.236	0.096	0.362	0.55	1.082	1.258	0.215	0.242	0.204	-0.089	0.834	1.891	-0.449	1.211	-0.04	-0.349	0.514	-0.971	-0.815	0.174	NA	1.422	0.217	-0.369
aMDM	Donor 51	act-macro-51-cells-17_17	0.077	3.628	0.36	-0.605	0.509	-0.373	0.184	0.082	-0.353	-0.108	2.058	-0.292	0.167	0.748	0.036	0.047	0.631	0.674	-0.213	1.046	0.499	0.655	-0.777	-0.238	0.411	0.472	0.363	-0.192	0.566	0.05	0.003	-1.088	-0.179	0.514	1.249	NA	-0.587	-0.055	-1.03	NA	-3.618	-0.97	-3.53	-4.311	1.681	-0.658	-1.147
aMDM LCC-12 (10 µM)	Donor 51	act-macro-trt-LCC-51-cells-18_18	-0.224	2.03	-0.143	-0.071	-1.362	-1.076	0.292	0.129	-0.468	-1.727	2.751	-1.047	-0.091	-0.917	-1.424	-0.591	-2.132	-3.032	-0.506	-0.375	-0.502	-1.375	-0.67	-0.305	0.912	-0.173	0.66	-0.726	-0.39	-0.431	-0.035	-1.17	0.08	-0.566	-1.186	1.904	-0.357	0.012	1.035	0.055	1.173	2.748	2.623	2.356	-2.44	-0.293	1.071
naMDM	Donor 53	macro-53-cells-19_19	0.071	-2.456	-0.623	-0.423	-0.724	0.678	0.555	-1.302	0.288	0.666	-4.351	0.627	-0.011	1.098	1.072	1.126	0.873	0.803	0.29	0.603	-0.205	0.296	1.341	-0.08	0.077	-0.239	-0.392	0.594	0.403	-0.035	0.055	0.751	0.089	0.209	1.829	1.793	1.76	0.454	-1.175	0.991	-2.609	-1.784	-1.843	-4.463	1.102	0.807	-0.571
aMDM	Donor 53	act-macro-53-cells-20_20	0.027	2.255	-0.407	0.004	0.884	-0.99	0.143	-0.427	0.641	1.359	0.626	0.775	-0.062	1.249	-1.584	-0.318	0.625	0.553	0.313	-1.163	0.276	1.358	-0.112	-0.223	-1.011	-0.878	-1.794	0.525	0.497	0.041	-0.105	0.485	-0.001	-0.35	-0.347	-3.263	-0.349	-0.115	-1.671	NA	NA	NA	NA	NA	0.783	-1.847	-2.646
aMDM LCC-12 (10 µM)	Donor 53	act-macro-trt-LCC-53-cells-21_21	-0.025	2.782	0.43	1.81	0.683	0.659	0.821	0.707	0.517	-0.221	3.172	0.113	0.071	-3.801	1.102	-0.132	-3.351	-4.016	0.191	1.152	-0.444	0.341	-0.332	0.059	0.485	0.181	2.05	0.248	0.189	-0.361	-0.064	-0.248	-0.003	-0.043	-0.426	-1.661	-0.22	0.004	3.623	3.462	3.645	5.03	4.054	4.48	-1.008	3.237	3.269
naMDM	Donor 54	macro-54-cells-22_22	-0.119	-6.668	0.205	-0.882	-0.07	-0.51	NA	-1.051	0.198	0.205	-3.584	0.143	-0.029	1.517	-1.784	-1.073	0.846	0.945	0.15	-0.224	-0.55	0.148	0.486	-0.162	0.161	-0.695	-2.373	-0.054	0.455	0.163	-0.168	0.387	-0.034	-1.705	-0.122	-2.351	-0.661	-0.075	-1.575	-3.883	NA	-3.09	-5.027	-4.755	-0.989	-2.224	-2.675
aMDM	Donor 54	act-macro-54-cells-23_23	-0.106	2.164	0.787	-1.398	0.841	0.608	0.178	-0.597	0.537	0.617	3.103	0.356	-0.051	1.044	-0.017	-0.171	-1.178	-1.377	0.314	1.304	-0.207	1.011	0.149	0.097	0.326	0.576	-2.443	0.781	0.304	-0.026	-0.284	0.146	-0.376	0.927	0.495	-1.778	-0.804	0.026	-1.578	NA	NA	-3.001	-4.859	NA	1.324	-0.862	-1.69
aMDM LCC-12 (10 µM)	Donor 54	act-macro-trt-LCC-54-cells-24_24	-0.112	1.409	-0.42	0.363	0.117	-0.119	NA	0.001	0.02	-0.556	3.504	-0.323	-0.062	0.448	0.35	-0.148	-3.577	-2.989	0.06	-0.34	-0.234	-0.549	-0.245	0.036	0.311	0.08	0.988	-0.405	-0.69	-0.672	-0.318	-0.617	0.071	-0.37	-0.931	1.667	0.102	0.034	1.65	-1.267	1.397	3.315	2.854	3.133	-2.205	0.897	2.46
naMDM	Donor 55	macro-55-cells-25_25	-0.048	-4.044	0.109	-0.127	0.265	-0.32	NA	-0.142	0.214	0.398	-2.563	0.263	-0.162	2.092	-1.176	-1	2.168	2.225	0.208	-0.864	0.364	0.074	0.611	-0.081	-2.123	-0.712	-1.237	0.019	0.438	0.153	-0.291	0.794	0.087	-1.248	-0.31	1.898	-0.655	0.065	-1.691	NA	NA	-3.962	NA	NA	-1.308	-2.038	-2.311
aMDM	Donor 55	act-macro-55-cells-26_26	-0.014	2.836	0.418	-0.95	0.737	-0.078	NA	0.275	0.037	0.169	2.054	-0.222	-0.138	1.258	0.331	-0.152	0.728	0.11	0.003	0.837	0.523	0.629	-3.271	-0.04	0.806	0.71	-0.619	0.05	-0.039	0.462	-0.202	0.059	-0.131	0.526	0.837	1.877	-0.787	-0.009	-1.413	-4.185	-3.527	-2.2	-5.17	-4.302	0.777	-1.244	-1.315
aMDM LCC-12 (10 µM)	Donor 55	act-macro-trt-LCC-55-cells-27_27	-0.021	-1.071	-0.759	-0.685	-1.113	-2.277	-0.843	-0.799	-0.951	-1.659	-0.717	-1.358	-0.083	-0.441	-3.624	-4.184	-3.024	-3.323	-0.75	-1.64	-0.465	-1.323	-0.684	-0.196	-1.002	-1.76	-1.692	-1.829	-2.371	-0.758	-0.309	-0.743	0.331	-2.627	-6.367	0.687	-3.329	0.034	0.321	-4.272	-2.833	1.567	0.687	1.838	-5.961	-2.866	-1.474
		St_ATP_pre	NA	NA	NA	NA	NA	NA	NA	NA	NA	NA	NA	NA	NA	5.971	NA	NA	-5.456	-9.243	NA	NA	NA	-5.993	NA	NA	NA	NA	NA	NA	NA	4.514	NA	NA	NA	NA	NA	NA	NA	NA	NA	NA	NA	NA	NA	NA	NA	NA	NA
		St_AA_pre	NA	-6.422	3.991	-4.794	0.854	10.201	-1.778	-2.196	2.768	-2.599	-0.104	-1.632	-0.461	NA	-13.819	-3.734	NA	NA	-0.973	-3.927	-5.312	NA	0.241	-1.09	-2.898	1.907	NA	-8.288	-0.869	NA	0.864	1.637	-2.015	-0.835	NA	-2.466	-6.754	0.009	-5.565	NA	NA	-5.077	NA	NA	-13.331	NA	NA
		St_ATP_post	NA	NA	NA	NA	NA	NA	NA	NA	NA	NA	NA	NA	NA	10.389	NA	NA	-4.293	-11.3	NA	NA	NA	NA	NA	NA	NA	NA	NA	NA	NA	8.178	NA	NA	NA	NA	NA	NA	NA	NA	NA	NA	NA	NA	NA	NA	NA	NA	NA
		St_AA_post	NA	NA	2.935	-5.844	1.824	4.122	-22.094	-1.162	2.269	-2.419	2.822	-2.644	-3.98	NA	-12.317	-2.619	NA	NA	-1.487	-5.302	-4.929	NA	1.19	0.685	-4.337	1.464	NA	-5.734	-1.085	NA	-2.17	2.014	-2.238	-1.355	NA	NA	-7.606	2.648	2.151	NA	NA	-4.973	NA	-9.016	NA	-9.186	NA
[truncated: 151 more columns]

## Sheet: Ratio Info
	Analyte	MetName	AnalyteNum	AnalyteDen	LevelAnnot	Method	Fam
Adenine/Adenosine	Adenine/Adenosine	Adenine/Adenosine	Adenine@0.85-lc	Adenosine@0.86-lc	1	lc	Nucleotides
Adenine/HXanthine	Adenine/HXanthine	Adenine/HXanthine	Adenine@0.85-lc	Hypoxanthine@15.56-gc	1	lc/gc	Nucleotides
Inosine/Adenosine	Inosine/Adenosine	Inosine/Adenosine	Inosine@26.08-gc	Adenosine@0.86-lc	1	gc/lc	Nucleotides
2OHGlu/aKG	2OHGlu/aKG	2OHGlu/aKG	2-hydroxyglutaric acid@12.94-gc	2-oxoglutaric acid@12.95-gc	1	gc	Energy
aKG/ICit	aKG/ICit	aKG/ICit	2-oxoglutaric acid@12.95-gc	Citric acid;Isocitric acid@15.74-gc	1	gc	Energy
aKG/OAA	aKG/OAA	aKG/OAA	2-oxoglutaric acid@12.95-gc	Pyruvic acid;Oxaloacetic acid@6.21-gc	1	gc	Energy
Ala/Asp	Ala/Asp	Ala/Asp	Alanine@6.85-gc	Aspartic acid@12.30-gc	1	gc	Amino acids
Ala/BetaAla	Ala/BetaAla	Ala/BetaAla	Alanine@6.85-gc	Beta-alanine@11.09-gc	1	gc	Amino acids
Ala/Cysteine	Ala/Cysteine	Ala/Cysteine	Alanine@6.85-gc	Cysteine@1.02-qppos	1	gc/qppos	Amino acids
Ala/GABA	Ala/GABA	Ala/GABA	Alanine@6.85-gc	GABA@12.37-gc	1	gc	Amino acids
Ala/Kyn	Ala/Kyn	Ala/Kyn	Alanine@6.85-gc	Kynurenine@2.10-qppos	1	gc/qppos	Amino acids
Ala/Put	Ala/Put	Ala/Put	Alanine@6.85-gc	Putrescine@14.77-gc	1	gc	Amino acids/Polyamines
Ala/Ser	Ala/Ser	Ala/Ser	Alanine@6.85-gc	Serine@10.28-gc	1	gc	Amino acids
Ala/Tau	Ala/Tau	Ala/Tau	Alanine@6.85-gc	Taurine@14.05-gc	1	gc	Amino acids
Ala/Trp	Ala/Trp	Ala/Trp	Alanine@6.85-gc	Tryptophan@3.12-qppos	1	gc/qppos	Amino acids
Ala/Val	Ala/Val	Ala/Val	Alanine@6.85-gc	Valine@8.33-gc	1	gc	Amino acids
Adenine/AMP	Adenine/AMP	Adenine/AMP	Adenine@0.85-lc	AMP@1.46-lc	1	lc	Nucleotides
Adenosine/AMP	Adenosine/AMP	Adenosine/AMP	Adenosine@0.86-lc	AMP@1.46-lc	1	lc	Nucleotides
AMP/cAMP	AMP/cAMP	AMP/cAMP	AMP@1.46-lc	cAMP@5.43-qppos	1	lc/qppos	Nucleotides
AMP/Ribo5P	AMP/Ribo5P	AMP/Ribo5P	AMP@1.46-lc	Ribose-5-phosphate;Ribulose-5-phosphate@1.19-qpneg	1	lc/qpneg	Carbohydrates/Nucleotides
Asn/Asp	Asn/Asp	Asn/Asp	Asparagine@14.06-gc	Aspartic acid@12.30-gc	1	gc	Amino acids
BetaAla/Asp	BetaAla/Asp	BetaAla/Asp	Beta-alanine@11.09-gc	Aspartic acid@12.30-gc	1	gc	Amino acids
Asp/Fum	Asp/Fum	Asp/Fum	Aspartic acid@12.30-gc	Fumaric acid@10.00-gc	1	gc	Amino acids/Energy
ATP/Adenine	ATP/Adenine	ATP/Adenine	ATP@4.03-lc	Adenine@0.85-lc	1	lc	Nucleotides
ATP/AMP	ATP/AMP	ATP/AMP	ATP@4.03-lc	AMP@1.46-lc	1	lc	Nucleotides
ATP/cAMP	ATP/cAMP	ATP/cAMP	ATP@4.03-lc	cAMP@5.43-qppos	1	lc/qppos	Nucleotides
ATP/CMP	ATP/CMP	ATP/CMP	ATP@4.03-lc	CMP@1.66-lc	1	lc	Nucleotides
ATP/CoA	ATP/CoA	ATP/CoA	ATP@4.03-lc	CoA@4.01-lc	1	lc	Cofactors and vitamins/Nucleotides
ATP/F6P	ATP/F6P	ATP/F6P	ATP@4.03-lc	Fructose-6-phosphate@1.25-lc	1	lc	Carbohydrates/Nucleotides
ATP/FAD	ATP/FAD	ATP/FAD	ATP@4.03-lc	FAD@4.00-lc	1	lc	Cofactors and vitamins/Nucleotides
ATP/Glyc3P	ATP/Glyc3P	ATP/Glyc3P	ATP@4.03-lc	Glycerol-3-phosphate@15.15-gc	1	lc/gc	Lipids/Nucleotides
ATP/GMP	ATP/GMP	ATP/GMP	ATP@4.03-lc	GMP@1.28-lc	1	lc	Nucleotides
ATP/NAD	ATP/NAD	ATP/NAD	ATP@4.03-lc	NAD@0.90-lc	1	lc	Cofactors and vitamins/Nucleotides
ATP/OPE	ATP/OPE	ATP/OPE	ATP@4.03-lc	O-phosphoethanolamine@15.33-gc	1	lc/gc	Lipids/Nucleotides
ATP/Pcholine	ATP/Pcholine	ATP/Pcholine	ATP@4.03-lc	Choline phosphate@1.00-qppos	1	lc/qppos	Lipids/Nucleotides
ATP/Phosphate	ATP/Phosphate	ATP/Phosphate	ATP@4.03-lc	Phosphoric acid@9.14-gc	1	lc/gc	Energy/Nucleotides
ATP/Ribo5P	ATP/Ribo5P	ATP/Ribo5P	ATP@4.03-lc	Ribose-5-phosphate;Ribulose-5-phosphate@1.19-qpneg	1	lc/qpneg	Carbohydrates/Nucleotides
ATP/Ribu5P	ATP/Ribu5P	ATP/Ribu5P	ATP@4.03-lc	Ribose-5-phosphate;Ribulose-5-phosphate@1.19-qpneg	1	lc/qpneg	Carbohydrates/Nucleotides
ATP/UMP	ATP/UMP	ATP/UMP	ATP@4.03-lc	UMP@1.67-qppos	1	lc/qppos	Nucleotides
BetaAla/Panto	BetaAla/Panto	BetaAla/Panto	Beta-alanine@11.09-gc	Pantothenic acid@17.76-gc	1	gc	Amino acids/Cofactors and vitamins
DMGly/Betaine	DMGly/Betaine	DMGly/Betaine	Dimethylglycine@5.36-gc	Betaine;Valine@1.07-qppos	1	gc/qppos	Amino acids
b-OHPyr/Glycer	b-OHPyr/Glycer	b-OHPyr/Glycer	Beta-hydroxypyruvic acid@5.36-gc	Glyceric acid@9.89-gc	1	gc	Amino acids/Energy
Carn/AC16:0	Carn/AC16:0	Carn/AC16:0	Carnitine@0.95-qppos	Carnitine C16:0@17.42-qppos	1	qppos	Lipids
Carn/AC8:0	Carn/AC8:0	Carn/AC8:0	Carnitine@0.95-qppos	Carnitine C8:0@9.93-qppos	1	qppos	Lipids
Cytidine/CMP	Cytidine/CMP	Cytidine/CMP	Cytidine@1.05-qppos	CMP@1.66-lc	1	qppos/lc	Nucleotides
Creatine/Creatinine	Creatine/Creatinine	Creatine/Creatinine	Creatine@12.73-gc	Creatinine@0.95-qppos	1	gc/qppos	Amino acids
Cytosine/Cytidine	Cytosine/Cytidine	Cytosine/Cytidine	Cytosine@12.33-gc	Cytidine@1.05-qppos	1	gc/qppos	Nucleotides
FAD/AMP	FAD/AMP	FAD/AMP	FAD@4.00-lc	AMP@1.46-lc	1	lc	Cofactors and vitamins/Nucleotides
Fruc/F6P	Fruc/F6P	Fruc/F6P	Fructose@16.40-gc	Fructose-6-phosphate@1.25-lc	1	gc/lc	Carbohydrates
Fruc/Glc	Fruc/Glc	Fruc/Glc	Fructose@16.40-gc	Galactose;Glucose;Mannose@16.70-gc	1	gc	Carbohydrates
Fruc/Mannitol	Fruc/Mannitol	Fruc/Mannitol	Fructose@16.40-gc	Galactitol;Sorbitol;Mannitol@17.09-gc	1	gc	Carbohydrates
Fruc/Sorbitol	Fruc/Sorbitol	Fruc/Sorbitol	Fructose@16.40-gc	Galactitol;Sorbitol;Mannitol@17.09-gc	1	gc	Carbohydrates
Fum/Mal	Fum/Mal	Fum/Mal	Fumaric acid@10.00-gc	Malic acid@11.91-gc	1	gc	Energy
Fum/Maleate	Fum/Maleate	Fum/Maleate	Fumaric acid@10.00-gc	Maleic acid@10.00-gc	1	gc	Energy
Gal/Galactitol	Gal/Galactitol	Gal/Galactitol	Galactose;Glucose;Mannose@16.70-gc	Galactitol;Sorbitol;Mannitol@17.09-gc	1	gc	Carbohydrates
Gal/Lactose	Gal/Lactose	Gal/Lactose	Galactose;Glucose;Mannose@16.70-gc	Lactose@27.38-gc	1	gc	Carbohydrates
Glc/Lactose	Glc/Lactose	Glc/Lactose	Galactose;Glucose;Mannose@16.70-gc	Lactose@27.38-gc	1	gc	Carbohydrates
Glc/Maltose	Glc/Maltose	Glc/Maltose	Galactose;Glucose;Mannose@16.70-gc	Maltose;Trehalose@27.68-gc	1	gc	Carbohydrates
Glc/Sorbitol	Glc/Sorbitol	Glc/Sorbitol	Galactose;Glucose;Mannose@16.70-gc	Galactitol;Sorbitol;Mannitol@17.09-gc	1	gc	Carbohydrates
Glc/Trehalose	Glc/Trehalose	Glc/Trehalose	Galactose;Glucose;Mannose@16.70-gc	Maltose;Trehalose@27.68-gc	1	gc	Carbohydrates
Gln/Asn	Gln/Asn	Gln/Asn	Glutamine@15.16-gc	Asparagine@14.06-gc	1	gc	Amino acids
Gln/GMP	Gln/GMP	Gln/GMP	Glutamine@15.16-gc	GMP@1.28-lc	1	gc/lc	Amino acids/Nucleotides
Gln/Phe	Gln/Phe	Gln/Phe	Glutamine@15.16-gc	Phenylalanine@13.53-gc	1	gc	Amino acids
Glu/2NAdipic	Glu/2NAdipic	Glu/2NAdipic	Glutamic acid@13.46-gc	2-aminoadipic acid@14.92-gc	1	gc	Amino acids
Glu/5NValeric	Glu/5NValeric	Glu/5NValeric	Glutamic acid@13.46-gc	5-aminovaleric acid@13.48-gc	1	gc	Amino acids
aKG/Glu	aKG/Glu	aKG/Glu	2-oxoglutaric acid@12.95-gc	Glutamic acid@13.46-gc	1	gc	Amino acids/Energy
Glu/Ala	Glu/Ala	Glu/Ala	Glutamic acid@13.46-gc	Alanine@6.85-gc	1	gc	Amino acids
Glu/Asp	Glu/Asp	Glu/Asp	Glutamic acid@13.46-gc	Aspartic acid@12.30-gc	1	gc	Amino acids
Glu/BetaAla	Glu/BetaAla	Glu/BetaAla	Glutamic acid@13.46-gc	Beta-alanine@11.09-gc	1	gc	Amino acids
Glu/Cysteine	Glu/Cysteine	Glu/Cysteine	Glutamic acid@13.46-gc	Cysteine@1.02-qppos	1	gc/qppos	Amino acids
GABA/Glu	GABA/Glu	GABA/Glu	GABA@12.37-gc	Glutamic acid@13.46-gc	1	gc	Amino acids
Glu/Gln	Glu/Gln	Glu/Gln	Glutamic acid@13.46-gc	Glutamine@15.16-gc	1	gc	Amino acids
Glu/Gly	Glu/Gly	Glu/Gly	Glutamic acid@13.46-gc	Glycine@9.54-gc	1	gc	Amino acids
Glu/GSH	Glu/GSH	Glu/GSH	Glutamic acid@13.46-gc	Glutathione@1.39-qpneg	1	gc/qpneg	Amino acids
Glu/Ile	Glu/Ile	Glu/Ile	Glutamic acid@13.46-gc	Isoleucine@9.37-gc	1	gc	Amino acids
Glu/Kyn	Glu/Kyn	Glu/Kyn	Glutamic acid@13.46-gc	Kynurenine@2.10-qppos	1	gc/qppos	Amino acids
Glu/Leu	Glu/Leu	Glu/Leu	Glutamic acid@13.46-gc	Leucine@9.08-gc	1	gc	Amino acids
Glu/Lys	Glu/Lys	Glu/Lys	Glutamic acid@13.46-gc	Lysine@16.76-gc	1	gc	Amino acids
Glu/Met	Glu/Met	Glu/Met	Glutamic acid@13.46-gc	Methionine@12.25-gc	1	gc	Amino acids
Glu/Orn	Glu/Orn	Glu/Orn	Glutamic acid@13.46-gc	Ornithine@15.66-gc	1	gc	Amino acids/Polyamines
Glu/OxoPro	Glu/OxoPro	Glu/OxoPro	Glutamic acid@13.46-gc	5-oxoproline@12.29-gc	1	gc	Amino acids
Glu/Phe	Glu/Phe	Glu/Phe	Glutamic acid@13.46-gc	Phenylalanine@13.53-gc	1	gc	Amino acids
Glu/Put	Glu/Put	Glu/Put	Glutamic acid@13.46-gc	Putrescine@14.77-gc	1	gc	Amino acids/Polyamines
Glu/Tau	Glu/Tau	Glu/Tau	Glutamic acid@13.46-gc	Taurine@14.05-gc	1	gc	Amino acids
Glu/Tyr	Glu/Tyr	Glu/Tyr	Glutamic acid@13.46-gc	Tyrosine@16.98-gc	1	gc	Amino acids
Glu/Val	Glu/Val	Glu/Val	Glutamic acid@13.46-gc	Valine@8.33-gc	1	gc	Amino acids
Gly/Ala	Gly/Ala	Gly/Ala	Glycine@9.54-gc	Alanine@6.85-gc	1	gc	Amino acids
Glyc3P/GPCho	Glyc3P/GPCho	Glyc3P/GPCho	Glycerol-3-phosphate@15.15-gc	Glycerophosphorylcholine@1.01-qppos	1	gc/qppos	Lipids
Gly/GABA	Gly/GABA	Gly/GABA	Glycine@9.54-gc	GABA@12.37-gc	1	gc	Amino acids
Gly/GSH	Gly/GSH	Gly/GSH	Glycine@9.54-gc	Glutathione@1.39-qpneg	1	gc/qpneg	Amino acids
Gly/Hipp	Gly/Hipp	Gly/Hipp	Glycine@9.54-gc	Hippuric acid@15.73-gc	1	gc	Amino acids
Sarcosine/Gly	Sarcosine/Gly	Sarcosine/Gly	Sarcosine@10.27-gc	Glycine@9.54-gc	1	gc	Amino acids
Ser/Gly	Ser/Gly	Ser/Gly	Serine@10.28-gc	Glycine@9.54-gc	1	gc	Amino acids
Gly/Threonine	Gly/Threonine	Gly/Threonine	Glycine@9.54-gc	Threonine@10.64-gc	1	gc	Amino acids
Guanine/GMP	Guanine/GMP	Guanine/GMP	Guanine@19.85-gc	GMP@1.28-lc	1	gc/lc	Nucleotides
Guanosine/GMP	Guanosine/GMP	Guanosine/GMP	Guanosine@0.83-lc	GMP@1.28-lc	1	lc	Nucleotides
GSH/GSSG	GSH/GSSG	GSH/GSSG	Glutathione@1.39-qpneg	Ox. glutathione@1.48-qppos	1	qpneg/qppos	Amino acids
GSH/SLacGSH	GSH/SLacGSH	GSH/SLacGSH	Glutathione@1.39-qpneg	S-lactoylglutathione@1.85-qppos	1	qpneg/qppos	Amino acids
Guanine/Guanosine	Guanine/Guanosine	Guanine/Guanosine	Guanine@19.85-gc	Guanosine@0.83-lc	1	gc/lc	Nucleotides
His/3MeHis	His/3MeHis	His/3MeHis	Histidine@16.75-gc	3-methylhistidine@0.93-qppos	1	gc/qppos	Amino acids
HXanthine/Inosine	HXanthine/Inosine	HXanthine/Inosine	Hypoxanthine@15.56-gc	Inosine@26.08-gc	1	gc	Nucleotides
Met/Betaine	Met/Betaine	Met/Betaine	Methionine@12.25-gc	Betaine;Valine@1.07-qppos	1	gc/qppos	Amino acids
NAD/AMP	NAD/AMP	NAD/AMP	NAD@0.90-lc	AMP@1.46-lc	1	lc	Cofactors and vitamins/Nucleotides
NAD/Gln	NAD/Gln	NAD/Gln	NAD@0.90-lc	Glutamine@15.16-gc	1	lc/gc	Amino acids/Cofactors and vitamins
NADH/NAD	NADH/NAD	NADH/NAD	NADH@2.03-lc	NAD@0.90-lc	1	lc	Cofactors and vitamins
Nicotinamide/NAD	Nicotinamide/NAD	Nicotinamide/NAD	Niacinamide@2.36-qppos	NAD@0.90-lc	1	qppos/lc	Cofactors and vitamins
OAA/Asp	OAA/Asp	OAA/Asp	Pyruvic acid;Oxaloacetic acid@6.21-gc	Aspartic acid@12.30-gc	1	gc	Amino acids/Energy
Citrate/OAA	Citrate/OAA	Citrate/OAA	Citric acid;Isocitric acid@15.74-gc	Pyruvic acid;Oxaloacetic acid@6.21-gc	1	gc	Energy
OAA/Mal	OAA/Mal	OAA/Mal	Pyruvic acid;Oxaloacetic acid@6.21-gc	Malic acid@11.91-gc	1	gc	Energy
Cit/Orn	Cit/Orn	Cit/Orn	Citrulline@15.74-gc	Ornithine@15.66-gc	1	gc	Amino acids/Polyamines
Orn/Pro	Orn/Pro	Orn/Pro	Ornithine@15.66-gc	Proline@9.40-gc	1	gc	Amino acids/Polyamines
Put/Orn	Put/Orn	Put/Orn	Putrescine@14.77-gc	Ornithine@15.66-gc	1	gc	Polyamines
Tyr/Phe	Tyr/Phe	Tyr/Phe	Tyrosine@16.98-gc	Phenylalanine@13.53-gc	1	gc	Amino acids
4OHPro/Pro	4OHPro/Pro	4OHPro/Pro	4-hydroxyproline@12.37-gc	Proline@9.40-gc	1	gc	Amino acids
Put/N1AcSpd	Put/N1AcSpd	Put/N1AcSpd	Putrescine@14.77-gc	N1-acetylspermidine;N8-acetylspermidine@0.93-qppos	1	gc/qppos	Polyamines
NAcPut/Put	NAcPut/Put	NAcPut/Put	N-acetylputrescine@14.93-gc	Putrescine@14.77-gc	1	gc	Polyamines
Pyr/aKG	Pyr/aKG	Pyr/aKG	Pyruvic acid;Oxaloacetic acid@6.21-gc	2-oxoglutaric acid@12.95-gc	1	gc	Energy
Pyr/Ala	Pyr/Ala	Pyr/Ala	Pyruvic acid;Oxaloacetic acid@6.21-gc	Alanine@6.85-gc	1	gc	Amino acids/Energy
Pyr/b-OHPyr	Pyr/b-OHPyr	Pyr/b-OHPyr	Pyruvic acid;Oxaloacetic acid@6.21-gc	Beta-hydroxypyruvic acid@5.36-gc	1	gc	Amino acids/Energy
Pyr/Cysteine	Pyr/Cysteine	Pyr/Cysteine	Pyruvic acid;Oxaloacetic acid@6.21-gc	Cysteine@1.02-qppos	1	gc/qppos	Amino acids/Energy
Pyr/Cystine	Pyr/Cystine	Pyr/Cystine	Pyruvic acid;Oxaloacetic acid@6.21-gc	Cystine@0.97-qppos	1	gc/qppos	Amino acids/Energy
Pyr/Lact	Pyr/Lact	Pyr/Lact	Pyruvic acid;Oxaloacetic acid@6.21-gc	Lactic acid@6.34-gc	1	gc	Energy
Pyr/Mal	Pyr/Mal	Pyr/Mal	Pyruvic acid;Oxaloacetic acid@6.21-gc	Malic acid@11.91-gc	1	gc	Energy
Pyr/Ser	Pyr/Ser	Pyr/Ser	Pyruvic acid;Oxaloacetic acid@6.21-gc	Serine@10.28-gc	1	gc	Amino acids/Energy
Pyr/Trp	Pyr/Trp	Pyr/Trp	Pyruvic acid;Oxaloacetic acid@6.21-gc	Tryptophan@3.12-qppos	1	gc/qppos	Amino acids/Energy
Pyr/Tyr	Pyr/Tyr	Pyr/Tyr	Pyruvic acid;Oxaloacetic acid@6.21-gc	Tyrosine@16.98-gc	1	gc	Amino acids/Energy
Ribo5P/Ribose	Ribo5P/Ribose	Ribo5P/Ribose	Ribose-5-phosphate;Ribulose-5-phosphate@1.19-qpneg	Ribose;Ribulose@14.27-gc	1	qpneg/gc	Carbohydrates
Ribose/Adenosine	Ribose/Adenosine	Ribose/Adenosine	Ribose;Ribulose@14.27-gc	Adenosine@0.86-lc	1	gc/lc	Carbohydrates/Nucleotides
Ribose/Cytidine	Ribose/Cytidine	Ribose/Cytidine	Ribose;Ribulose@14.27-gc	Cytidine@1.05-qppos	1	gc/qppos	Carbohydrates/Nucleotides
Ribose/Guanosine	Ribose/Guanosine	Ribose/Guanosine	Ribose;Ribulose@14.27-gc	Guanosine@0.83-lc	1	gc/lc	Carbohydrates/Nucleotides
Ribose/Inosine	Ribose/Inosine	Ribose/Inosine	Ribose;Ribulose@14.27-gc	Inosine@26.08-gc	1	gc	Carbohydrates/Nucleotides
Ribose/Uridine	Ribose/Uridine	Ribose/Uridine	Ribose;Ribulose@14.27-gc	Uridine@1.73-qpneg	1	gc/qpneg	Carbohydrates/Nucleotides
Ribu5P/Ribulose	Ribu5P/Ribulose	Ribu5P/Ribulose	Ribose-5-phosphate;Ribulose-5-phosphate@1.19-qpneg	Ribose;Ribulose@14.27-gc	1	qpneg/gc	Carbohydrates
SAH/Adenine	SAH/Adenine	SAH/Adenine	S-adenosylhomocysteine@3.16-qpneg	Adenine@0.85-lc	1	qpneg/lc	Nucleotides/Polyamines
SAH/Adenosine	SAH/Adenosine	SAH/Adenosine	S-adenosylhomocysteine@3.16-qpneg	Adenosine@0.86-lc	1	qpneg/lc	Nucleotides/Polyamines
Sarcosine/Creatine	Sarcosine/Creatine	Sarcosine/Creatine	Sarcosine@10.27-gc	Creatine@12.73-gc	1	gc	Amino acids
Sarcosine/DMGly	Sarcosine/DMGly	Sarcosine/DMGly	Sarcosine@10.27-gc	Dimethylglycine@5.36-gc	1	gc	Amino acids
Ser/b-OHPyr	Ser/b-OHPyr	Ser/b-OHPyr	Serine@10.28-gc	Beta-hydroxypyruvic acid@5.36-gc	1	gc	Amino acids
Cysteine/Ser	Cysteine/Ser	Cysteine/Ser	Cysteine@1.02-qppos	Serine@10.28-gc	1	qppos/gc	Amino acids
Ser/Trp	Ser/Trp	Ser/Trp	Serine@10.28-gc	Tryptophan@3.12-qppos	1	gc/qppos	Amino acids
UDPGlc/UMP	UDPGlc/UMP	UDPGlc/UMP	UDP-glucose@1.74-lc	UMP@1.67-qppos	1	lc/qppos	Nucleotides
UMP/Uracil	UMP/Uracil	UMP/Uracil	UMP@1.67-qppos	Uracil@9.96-gc	1	qppos/gc	Nucleotides
Uridine/UMP	Uridine/UMP	Uridine/UMP	Uridine@1.73-qpneg	UMP@1.67-qppos	1	qpneg/qppos	Nucleotides
Uracil/Cytosine	Uracil/Cytosine	Uracil/Cytosine	Uracil@9.96-gc	Cytosine@12.33-gc	1	gc	Nucleotides
Uracil/Uridine	Uracil/Uridine	Uracil/Uridine	Uracil@9.96-gc	Uridine@1.73-qpneg	1	gc/qpneg	Nucleotides
Uridine/Cytidine	Uridine/Cytidine	Uridine/Cytidine	Uridine@1.73-qpneg	Cytidine@1.05-qppos	1	qpneg/qppos	Nucleotides
Xylose/Xylitol	Xylose/Xylitol	Xylose/Xylitol	Xylose@13.95-gc	Xylitol@1.04-qpneg	1	gc/qpneg	Carbohydrates
Cit/Arg	Cit/Arg	Cit/Arg	Citrulline@15.74-gc	Arginine@0.89-qppos	1	gc/qppos	Amino acids
Orn/Arg	Orn/Arg	Orn/Arg	Ornithine@15.66-gc	Arginine@0.89-qppos	1	gc/qppos	Amino acids/Polyamines
Serine/PSerine	Serine/PSerine	Serine/PSerine	Serine@10.28-gc	Phosphoserine@1.01-qppos	1	gc/qppos	Amino acids
PCr/Creatine	PCr/Creatine	PCr/Creatine	Phosphocreatine@1.19-qppos	Creatine@12.73-gc	1	qppos/gc	Amino acids
Met/Cys	Met/Cys	Met/Cys	Methionine@12.25-gc	Cysteine@1.02-qppos	1	gc/qppos	Amino acids
Kyn/Trp	Kyn/Trp	Kyn/Trp	Kynurenine@2.10-qppos	Tryptophan@3.12-qppos	1	qppos	Amino acids

## Sheet: Ratio
Sample Type	Donor		Adenine.Adenosine	Adenine.HXanthine	Inosine.Adenosine	X2OHGlu.aKG	aKG.ICit	aKG.OAA	Ala.Asp	Ala.BetaAla	Ala.Cysteine	Ala.GABA	Ala.Kyn	Ala.Put	Ala.Ser	Ala.Tau	Ala.Trp	Ala.Val	Adenine.AMP	Adenosine.AMP	AMP.cAMP	AMP.Ribo5P	Asn.Asp	BetaAla.Asp	Asp.Fum	ATP.Adenine	ATP.AMP	ATP.cAMP	ATP.CMP	ATP.CoA	ATP.F6P	ATP.FAD	ATP.Glyc3P	ATP.GMP	ATP.NAD	ATP.OPE	ATP.Pcholine	ATP.Phosphate	ATP.Ribo5P	ATP.Ribu5P	ATP.UMP	BetaAla.Panto	DMGly.Betaine	b.OHPyr.Glycer	Carn.AC16.0	Carn.AC8.0	Cytidine.CMP	Creatine.Creatinine	Cytosine.Cytidine
		QC_4a	0.10258	0.0101297	4.9048	21.2737	0.0259534	0.0543143	9.31605	10.3658	6.05468	120.783	7.8764	72.9784	59.3574	58.6218	2.84024	759.244	0.124561	1.21428	0.0335398	0.00196824	0.00768591	0.898729	1.85935	6.8351	0.851386	0.0285554	14.6643	4.09914	5.72349	9.33648	0.662137	1.09522	1.08117	0.0048483	8.20096e-05	0.00127956	0.00167573	0.00167573	0.00118748	315.076	0.0156484	6.85951	65.1726	1111.97	6.13917	0.121007	0.560167
		QC_4b	0.101068	0.0086561	5.18717	22.548	0.0299207	0.0498702	9.2307	10.1195	8.71535	129.841	12.3687	73.7653	62.2715	43.4819	5.10644	843.857	0.12685	1.25509	0.0505549	0.00217503	0.0108785	0.912173	1.99294	4.07412	0.516801	0.0261268	5.62376	3.13235	4.35759	5.03583	0.358749	0.529755	0.74523	0.00226534	5.23527e-05	0.000720633	0.00112406	0.00112406	0.000843269	306.98	0.0187963	10.9854	72.6722	1006.63	6.21416	0.135243	0.35608
		QC_4c	0.0944342	0.00688816	5.78736	20.7643	0.0329795	0.0522632	8.38022	9.27783	8.7862	121.639	12.5877	69.366	56.0313	36.4093	5.30355	790.107	0.111779	1.18367	0.0491417	0.00199031	0.00957862	0.903252	2.00163	3.2098	0.358789	0.0176315	5.0862	2.18936	2.67462	3.1673	0.20866	0.337474	0.520023	0.00170592	3.30757e-05	0.000448341	0.000714102	0.000714102	0.000560888	312.492	0.0196285	10.2907	68.4587	1132.56	6.82734	0.143164	0.487102
		QC_4d	0.103606	0.00806719	5.65067	20.6576	0.0329514	0.0518583	8.26926	8.6306	8.14582	115.311	12.3734	63.4691	52.771	36.8702	5.43021	882.208	0.126803	1.2239	0.0486186	0.00194714	0.00813242	0.958132	1.88507	1.87267	0.237459	0.0115449	2.15317	1.76369	2.46554	2.4868	0.132825	0.220701	0.349412	0.000858078	2.50458e-05	0.000301046	0.000462366	0.000462366	0.000356463	319.676	0.0202489	9.71281	73.9579	1311.24	3.67463	0.123801	0.570813
naMDM	Donor 47	macro-47-cells-1_1	0.0905177	0.0113471	4.61112	23.0237	0.042427	0.026504	10.3842	9.23656	2.1096	159.459	184.974	125.09	53.1802	42.7507	0.988984	805.349	0.350723	3.87463	0.0180997	0.00157309	0.012565	1.12425	2.63376	3.42384	1.20082	0.0217344	26.3666	4.23205	55.1595	10.0582	1.44214	1.56067	0.565664	0.00725706	9.62747e-05	0.00171168	0.00188899	0.00188899	0.000874025	378.903	0.0090804	5.71103	1262.05	11942.3	21.0276	0.0992811	0.231409
aMDM	Donor 47	act-macro-47-cells-2_2	0.109545	0.0136536	2.76674	9.04231	0.0271792	0.0848877	23.5441	23.7072	4.98136	205.084	4.1859	89.1286	70.8967	189.807	8.38719	589.667	0.0403251	0.368113	0.0428762	0.0016371	0.00582722	0.993123	1.35194	21.5574	0.869304	0.0372724	118.028	4.38762	6.29776	7.13441	1.32527	1.39906	17.2856	0.0103433	0.000343825	0.0014936	0.00142314	0.00142314	0.00247939	134.833	0.0210848	34.3463	278.422	2234.68	105.65	0.056146	0.253005
aMDM LCC-12 (10 µM)	Donor 47	act-macro-trt-LCC-47-cells-3_3	0.075731	0.0018405	14.6431	34.3289	0.0740641	0.110831	23.8368	14.9754	8.10732	152.797	7.83235	662.84	72.7074	151.758	16.9649	1061	0.0165861	0.219013	0.0609073	0.00179021	0.0175059	1.59173	0.687793	96.8842	1.60693	0.0978738	26.2754	8.81229	15.8917	10.7672	0.671546	1.35323	58.2204	0.00786662	5.1848e-05	0.00146253	0.00287674	0.00287674	0.00596684	164.665	0.0267512	42.1275	20.6324	549.731	14.7822	0.0779813	0.490118
naMDM	Donor 45	macro-45-cells-4_4	0.0936602	0.0157553	4.18682	30.7359	0.0308388	0.0325611	10.4248	7.48992	3.77492	173.746	383.672	183.354	70.6922	32.8143	2.63936	936.324	0.388911	4.15236	0.0231767	0.0019866	0.0143773	1.39184	3.03207	2.03309	0.790691	0.0183256	36.4313	2.8543	29.1805	7.90587	1.4102	0.661183	0.323808	0.00376505	4.76642e-05	0.00130466	0.00157079	0.00157079	0.000587436	697.97	0.0117066	15.1378	667.167	1932.46	597.371	0.114919	0.0181465
aMDM	Donor 45	act-macro-45-cells-5_5	0.0842584	0.0103086	2.97179	15.9487	0.0242976	0.0707222	10.4546	12.0592	11.4469	144.977	7.71668	34.5612	86.2267	65.1364	66.5055	1178.02	0.0627358	0.744565	0.066262	0.00162181	0.00641586	0.866937	2.2592	8.5031	0.533449	0.0353474	10.6964	3.77499	1.77507	6.51104	1.11838	0.707021	22.1307	0.00506842	0.000139665	0.00125327	0.00086515	0.00086515	0.00135215	422.238	0.0117358	49.2637	352.96	1287.6	55.5416	0.102714	0.0732327
aMDM LCC-12 (10 µM)	Donor 45	act-macro-trt-LCC-45-cells-6_6	0.073177	0.00346066	4.64182	36.3582	0.117739	0.125187	11.9822	12.8891	7.91418	104.099	9.02753	1478.42	77.1655	82.7415	51.0996	1425.88	0.0271643	0.371214	0.0891814	0.00227046	0.00921122	0.929632	0.495166	35.7893	0.972192	0.0867014	23.2804	6.76132	8.70654	7.76014	0.593233	0.651869	34.7519	0.00415676	3.96552e-05	0.00108376	0.00220732	0.00220732	0.00376699	301.481	0.0305683	59.8358	8.73742	342.073	3.46343	0.123273	2.21256
naMDM	Donor 46	macro-46-cells-7_7	0.0958489	0.0183237	2.64836	22.3246	0.0464075	0.0237237	9.44384	9.13721	5.04948	203.245	315.214	256.418	63.8937	45.3912	3.20317	1035.25	0.56731	5.9188	0.0445135	0.00184577	0.0114046	1.03356	2.38373	1.65356	0.938084	0.0417574	49.2176	2.5341	34.4933	3.86444	0.926472	0.753568	0.276964	0.0038796	7.3451e-05	0.000885081	0.00173149	0.00173149	0.000759597	532.206	0.0256487	8.63424	2085.06	10061.7	649.071	0.113616	0.0276458
aMDM	Donor 46	act-macro-46-cells-8_8	0.119044	0.00884319	3.34596	12.493	0.0210176	0.0682904	8.77704	12.7648	21.3843	150.582	9.63232	40.4694	64.0662	79.724	32.0682	1017.38	0.0591315	0.49672	0.0764489	0.00194626	0.00924165	0.687596	2.41129	8.04616	0.475781	0.0363729	70.3571	3.17837	2.64818	5.62483	0.771803	0.652268	11.0013	0.00442919	0.000205114	0.000775733	0.000925995	0.000925995	0.0013916	396.078	0.0159891	45.3756	491.128	3404.73	136.541	0.102631	0.199689
aMDM LCC-12 (10 µM)	Donor 46	act-macro-trt-LCC-46-cells-9_9	0.0947859	0.00192415	6.47017	43.677	0.0569216	0.0477887	14.7656	10.0955	9.41308	80.2974	5.02786	284.528	55.1066	59.5201	19.5927	1112.13	0.0123885	0.1307	0.0844287	0.00407036	0.0103219	1.4626	0.52411	61.5104	0.76202	0.0643363	20.2988	4.84355	14.2465	5.36593	0.312776	0.578029	22.9148	0.00269232	4.89794e-05	0.000601332	0.00310169	0.00310169	0.00378973	239.018	0.0401282	44.7214	8.42417	392.17	17.2647	0.0910525	0.474249
naMDM	Donor 48	macro-48-cells-10_10	0.0989383	0.0170638	3.46455	24.4421	0.0677007	0.029635	7.0967	6.39709	3.73254	176.536	127.293	125.369	65.5037	25.8677	1.57254	1051.04	0.485931	4.91146	0.0324411	0.00200787	0.00914133	1.10937	2.85149	1.13867	0.553315	0.0179502	5.61891	2.20723	11.3307	3.76269	0.804816	0.471975	0.221379	0.00271793	5.09532e-05	0.000919463	0.00111099	0.00111099	0.000405195	576.232	0.00980299	13.232	1008.27	6488.2	90.2959	0.0987206	0.0200307
aMDM	Donor 48	act-macro-48-cells-11_11	0.106987	0.0123492	2.61864	16.5763	0.016204	0.0621738	8.00772	9.96943	17.3796	152.708	6.74581	32.4617	74.8537	57.8921	50.1469	1057.44	0.0866345	0.809768	0.0884229	0.00188508	0.0069329	0.803228	2.75417	3.99369	0.345992	0.0305936	6.04365	2.23456	1.30837	4.08318	0.532159	0.534463	15.0726	0.00314606	0.000172319	0.000734463	0.000652223	0.000652223	0.000842382	449.488	0.0120608	39.1567	98.4781	11210.9	16.573	0.10802	0.184689
aMDM LCC-12 (10 µM)	Donor 48	act-macro-trt-LCC-48-cells-12_12	0.0989125	0.00398213	5.15199	54.5918	0.0653233	0.0760836	15.3956	12.1341	20.02	118.132	6.89833	441.953	80.4047	156.74	28.1645	963.442	0.0215169	0.217535	0.0785117	0.00300378	0.012017	1.26878	0.756068	32.7277	0.704199	0.0552879	36.449	5.27066	8.99101	4.40289	0.320359	0.633895	15.1539	0.0033189	6.98188e-05	0.000601131	0.00211526	0.00211526	0.00428566	297.473	0.0389299	54.4095	2.22159	344.714	32.4191	0.0757484	0.481441
naMDM	Donor 49	macro-49-cells-13_13	0.117727	0.00296639	19.0526	38.2435	0.0427009	0.0304858	5.79634	5.00436	10.4524	192.906	475.616	103.857	42.3553	18.3114	4.45967	546.67	0.0778409	0.661196	0.113628	0.00734971	0.00781553	1.15826	4.50019	4.96946	0.386827	0.0439544	3.97917	1.84125	14.6862	3.27317	0.580528	0.263245	0.206991	0.00099411	3.89892e-05	0.000685442	0.00284306	0.00284306	0.000960092	471.295	0.0610217	27.255	1107.92	7326.2	16.4774	0.318198	0.113613
aMDM	Donor 49	act-macro-49-cells-14_14	0.110522	0.00449429	6.93003	12.5523	0.0386385	0.0845168	7.47227	11.2562	14.4371	95.8645	3.64143	30.2278	44.0346	33.5491	50.1192	525.256	0.0379806	0.343649	0.0802481	0.00195019	0.0128815	0.663835	3.74668	6.02792	0.228944	0.0183723	4.30126	1.43167	1.1236	3.26883	0.349253	0.240503	7.12578	0.00175181	5.26109e-05	0.000602081	0.000446484	0.000446484	0.000605003	304.681	0.00811531	34.148	403.205	23000.1	21.945	0.125353	0.121051
aMDM LCC-12 (10 µM)	Donor 49	act-macro-trt-LCC-49-cells-15_15	0.16838	0.00317914	6.88598	85.7873	0.0451011	0.0606526	8.53085	12.6049	9.3847	76.3335	5.99299	355.922	66.27	56.5646	45.8534	982.555	0.0307172	0.182428	0.127974	0.00295537	0.00701702	0.676789	0.849731	16.2884	0.500334	0.0640298	19.2573	2.87034	5.21708	4.36716	0.262184	0.300091	19.565	0.00128865	2.4129e-05	0.000626361	0.00147868	0.00147868	0.00209972	284.61	0.0250492	31.2515	13.1654	521.475	50.1899	0.146242	0.19668
naMDM	Donor 51	macro-51-cells-16_16	0.101176	0.0145866	5.03678	21.6023	0.0752522	0.0209302	5.98093	13.0597	3.21948	184.56	258.281	67.1051	64.5667	32.7126	2.07098	909.951	0.367582	3.63311	0.0239733	0.0020032	0.00879792	0.457966	4.20831	1.1631	0.427537	0.0102495	4.24684	1.79895	11.0777	3.30411	0.514587	0.446381	0.193441	0.00212272	5.19241e-05	0.000662043	0.000856439	0.000856439	0.000343228	335.244	0.0126419	9.35185	537.934	2504.44	82.8796	0.0835301	0.0237936
aMDM	Donor 51	act-macro-51-cells-17_17	0.105525	0.00605717	5.0296	9.89256	0.0242873	0.0602581	5.97586	19.7694	8.76855	159.852	6.61559	29.0605	58.5893	51.2509	40.8048	740.849	0.0522737	0.495367	0.0504722	0.00163013	0.0058947	0.302279	2.77231	5.24188	0.274012	0.01383	5.76952	1.43241	1.74342	2.87341	0.418743	0.334709	5.82542	0.00279984	0.000104965	0.000535764	0.000446675	0.000446675	0.000740389	153.142	0.0151142	33.0468	172.63	2130.3	33.6202	0.0914765	0.104818
aMDM LCC-12 (10 µM)	Donor 51	act-macro-trt-LCC-51-cells-18_18	0.202687	0.00435666	9.72072	52.3549	0.0590972	0.0324173	9.44796	17.0392	7.66923	129.096	4.09014	72.6279	53.5495	66.8396	15.4058	1004.28	0.0314029	0.154933	0.0671588	0.00337559	0.00791736	0.554484	1.46069	24.736	0.776784	0.0521679	6.66447	2.75379	15.3153	3.82677	0.269306	0.451005	7.43032	0.00201185	3.82266e-05	0.000426119	0.00262211	0.00262211	0.0025229	126.173	0.0379904	32.852	15.4313	655.866	13.2482	0.119798	0.298688
naMDM	Donor 53	macro-53-cells-19_19	0.113753	0.0054016	10.8317	26.3522	0.0310717	0.0407686	9.43864	7.77949	10.5687	223.935	312.417	134.365	66.3573	22.3584	2.03706	1000.62	0.0789834	0.694343	0.0267543	0.00344633	0.0114474	1.21327	4.49426	3.80381	0.300438	0.00803801	3.28507	1.84668	7.06952	5.0117	0.0146762	0.284721	0.255224	0.000973638	1.68339e-05	0.000547186	0.00103541	0.00103541	0.000392662	873.595	0.0229789	35.4331	1558.57	6641.46	44.5464	0.133528	0.0459099
aMDM	Donor 53	act-macro-53-cells-20_20	0.113772	0.00743239	3.70634	11.6104	0.0382803	0.157705	8.97327	9.48808	47.7767	112.436	28.3253	19.1071	76.8467	35.2019	#N/A	1425.87	0.0318134	0.279624	0.254283	0.00692802	0.0102378	0.945741	3.36587	4.60655	0.14655	0.0372651	2.69011	1.30626	0.587459	3.98636	0.0202354	0.222469	10.274	0.00135093	5.86559e-05	0.00049026	0.0010153	0.0010153	0.00114232	637.677	0.0325273	47.4679	#N/A	14210.4	6.31259	0.387673	0.354668
aMDM LCC-12 (10 µM)	Donor 53	act-macro-trt-LCC-53-cells-21_21	0.171348	0.000840527	24.3937	46.6777	0.117569	0.0987102	10.2046	14.4914	11.6506	84.7771	6.62349	453.246	55.8135	40.5912	86.9472	1130.21	0.00408437	0.0238366	0.134009	0.00425944	0.0104703	0.704181	0.774777	53.2104	0.217331	0.0291242	5.20444	1.3771	2.35347	3.18531	0.194592	0.170018	12.8125	0.000906984	1.39772e-05	0.000301867	0.000925707	0.000925707	0.0013502	253.545	0.0252613	53.0705	3.5393	141.415	1.96984	0.185024	2.28458
naMDM	Donor 54	macro-54-cells-22_22	0.1009	0.00605126	4.93564	12.167	0.045208	0.0389415	8.24299	9.0602	17.5894	190.398	220.421	85.4705	60.0583	33.5945	7.47427	950.624	0.0856004	0.848366	0.0958504	0.00752419	0.00706533	0.909802	4.44287	4.04521	0.346272	0.0331903	2.67657	1.76366	6.46732	3.34828	0.561863	0.310187	0.279711	0.00120464	6.1927e-05	0.000461384	0.00260542	0.00260542	0.000809433	362.808	0.0796199	17.202	729.31	11264.9	1.55228	0.307383	1.12764
aMDM	Donor 54	act-macro-54-cells-23_23	0.123898	0.00312613	7.55128	4.52535	0.0330455	0.0826221	10.2515	11.9917	44.8932	127.461	7.01241	20.3545	59.0013	57.4269	36.7135	965.12	0.0115587	0.0932926	0.114905	0.00300735	0.0139926	0.85489	3.5968	13.9586	0.161344	0.0185392	5.56855	1.88423	1.37479	3.65997	0.266326	0.281522	11.5958	0.0017733	7.49495e-05	0.000327765	0.000485218	0.000485218	0.000587539	198.442	0.00988396	26.4236	623.949	5907.77	3.90197	0.117727	1.25466
aMDM LCC-12 (10 µM)	Donor 54	act-macro-trt-LCC-54-cells-24_24	0.0717251	0.000941597	11.1248	25.3312	0.117157	0.102986	17.1193	17.0748	10.2344	64.8995	7.14146	364.944	61.0125	66.8195	27.9812	1369.04	0.00645161	0.0899492	0.106031	0.00288084	0.012245	1.00261	1.0654	45.6463	0.294492	0.0312254	5.47052	2.15058	4.1938	2.52418	0.176068	0.184412	9.54674	0.000768437	9.12675e-06	0.000303921	0.000848385	0.000848385	0.00130664	153.542	0.0332707	42.5994	14.7644	1422.5	16.7488	0.111576	0.327266
naMDM	Donor 55	macro-55-cells-25_25	0.103421	0.00753677	6.69424	16.2861	0.0741104	0.0327116	8.67874	7.11335	7.58721	188.552	66.9638	109.576	60.2094	26.4966	6.83068	778.091	0.224326	2.16905	0.107613	0.004498	0.00751585	1.22006	3.14484	1.45875	0.327237	0.035215	2.65798	1.1827	7.20154	2.9942	0.379984	0.286311	0.171662	0.00129995	6.2214e-05	0.00040619	0.00147191	0.00147191	0.00072133	430.377	0.0615089	11.4987	1364.82	5882.06	12.2773	0.274658	0.134562
aMDM	Donor 55	act-macro-55-cells-26_26	0.165049	0.00542588	6.62513	6.64022	0.0299039	0.088805	10.4907	10.2876	6.38372	133.195	3.95447	61.2915	45.2943	59.9214	39.0411	586.204	0.0562324	0.340702	0.0724746	0.00148404	0.0106817	1.01975	2.21769	4.75605	0.267444	0.0193829	4.478	1.4916	0.906845	3.13012	0.269312	0.312619	6.33587	0.00188324	0.000108689	0.000478982	0.000396898	0.000396898	0.000726301	225.261	0.0156751	32.1927	370.111	5035.85	4.07211	0.0855335	0.664672
aMDM LCC-12 (10 µM)	Donor 55	act-macro-trt-LCC-55-cells-27_27	0.132108	0.00169879	10.9507	28.7642	0.0937444	0.0582209	31.3621	10.6479	53.4602	78.8459	34.3548	278.017	68.5437	153.134	#N/A	985.671	0.0161239	0.12205	2.8076	0.0128277	0.0146055	2.94539	0.408113	26.7042	0.430575	1.20888	6.49678	3.4009	3.10578	2.42522	0.189903	0.255491	9.62371	0.00142307	0.00012823	0.000272771	0.0055233	0.0055233	0.0097731	182.382	0.193972	70.9086	4.70407	#N/A	#N/A	0.296373	#N/A
		St_ATP_pre	1.54237	#N/A	#N/A	#N/A	#N/A	#N/A	#N/A	#N/A	#N/A	#N/A	#N/A	#N/A	#N/A	#N/A	#N/A	#N/A	0.0795455	0.0515734	#N/A	#N/A	#N/A	#N/A	#N/A	17247.3	1371.95	#N/A	6512.47	40.3877	224215	14.4586	#N/A	46161.9	7.0138	#N/A	#N/A	#N/A	#N/A	#N/A	#N/A	#N/A	#N/A	#N/A	#N/A	#N/A	#N/A	#N/A	#N/A
		St_AA_pre	#N/A	#N/A	#N/A	0.444299	8.39107e-05	0.792367	11.1784	2.17227	15.8458	2.74881	95.83	0.51413	8.63778	130497	0.0291032	46.0087	#N/A	#N/A	#N/A	#N/A	4.84657e-05	5.14597	0.197604	#N/A	#N/A	#N/A	#N/A	#N/A	#N/A	#N/A	#N/A	#N/A	#N/A	#N/A	#N/A	#N/A	#N/A	#N/A	#N/A	268567	0.00870197	16.6149	40.5113	#N/A	#N/A	0.0057783	#N/A
		St_ATP_post	13.2308	#N/A	#N/A	#N/A	#N/A	#N/A	#N/A	#N/A	#N/A	#N/A	#N/A	#N/A	#N/A	#N/A	#N/A	#N/A	#N/A	#N/A	#N/A	#N/A	#N/A	#N/A	#N/A	8946.99	#N/A	#N/A	19729.3	27.3288	219840	10.7938	#N/A	2307.17	6.1768	#N/A	#N/A	#N/A	#N/A	#N/A	#N/A	#N/A	#N/A	#N/A	#N/A	#N/A	#N/A	#N/A	#N/A
		St_AA_post	#N/A	#N/A	#N/A	0.106564	0.00013495	1.36284	8.15169	1.0147	14.5189	2.45981	55.595	0.425744	14.024	132537	0.0303895	59.9874	#N/A	#N/A	#N/A	#N/A	0.000375621	8.03361	0.179181	#N/A	#N/A	#N/A	#N/A	#N/A	#N/A	#N/A	#N/A	#N/A	#N/A	#N/A	#N/A	#N/A	#N/A	#N/A	#N/A	152386	0.0107764	9.34208	78.0324	#N/A	#N/A	0.00438632	#N/A
[truncated: 106 more columns]

[truncated: 1 more sheets: RatioLog2Cen]
