# Supplementary material for: A druggable copper-signalling pathway that drives inflammation
Source: Nature. 2023 Apr 26;617(7960):386–94. doi: 10.1038/s41586-023-06017-4 (PMC10131557; doi:10.1038/s41586-023-06017-4)
Supplement: Supplementary file 6 — Supplementary Table 3 [file 41586_2023_6017_MOESM6_ESM.xlsx]

## Sheet: Title
	Supplementary Table 3
	RNA-seq analysis of MDM

## Sheet: aMDM vs naMDM
Gene	log(2)FC	Average Expression	t	p-value	adjusted p-value
TAP1	4.79506	8.99519	83.7485	8.30296e-41	1.09391e-36
GBP1	7.72036	10.0086	72.8879	8.88345e-39	5.15047e-35
IRF1	6.21935	8.74104	72.2881	1.17278e-38	5.15047e-35
GBP4	9.61253	8.53119	63.3487	9.87322e-37	3.25199e-33
CD274	5.61667	8.66115	62.4597	1.58615e-36	4.17951e-33
SLAMF7	4.93567	11.621	60.7809	3.95493e-36	8.68436e-33
PSME2	3.36382	8.62934	59.8216	6.74114e-36	1.26878e-32
TNFAIP2	4.41944	10.6881	58.8655	1.15671e-35	1.90495e-32
JAK2	3.19047	7.61568	56.892	3.62474e-35	5.30622e-32
SERPING1	8.07371	7.7217	56.6438	4.19617e-35	5.52845e-32
APOL3	7.65963	7.76266	56.3317	5.04885e-35	5.54322e-32
GCH1	7.30047	7.09068	56.4405	4.73307e-35	5.54322e-32
GBP5	9.81753	9.27246	55.2288	9.78614e-35	9.91787e-32
XRN1	3.57628	7.94696	54.9257	1.1765e-34	1.10717e-31
IFIH1	4.91512	8.48305	52.223	6.35926e-34	5.58555e-31
GBP2	4.28382	8.76481	49.5318	3.72252e-33	3.06526e-30
NLRC5	2.94921	7.74481	48.8106	6.07287e-33	4.70648e-30
STX11	3.92959	7.49694	47.9421	1.10527e-32	8.08998e-30
RNF114	2.33013	7.50925	47.4119	1.6014e-32	1.11044e-29
RIPK2	3.42295	7.79636	46.9337	2.24513e-32	1.47898e-29
APOL6	3.76223	8.86872	46.1611	3.90327e-32	2.44884e-29
PSMB10	2.2874	5.62229	45.6613	5.60929e-32	3.3592e-29
VAMP5	5.82805	5.65253	45.2626	7.51096e-32	4.30247e-29
PRPF3	2.38146	6.76906	44.8597	1.01151e-31	5.55279e-29
CMTR1	2.68457	7.32027	44.6569	1.17611e-31	6.19811e-29
DTX3L	3.35	8.29423	44.4576	1.36481e-31	6.91592e-29
STAT1	3.26329	10.0944	44.2652	1.57672e-31	7.69379e-29
PTGER4	3.72308	7.16842	44.1978	1.65864e-31	7.80451e-29
NAMPT	4.67543	8.4968	43.731	2.36107e-31	1.07266e-28
CHMP5	1.79859	7.32732	43.3894	3.06452e-31	1.34584e-28
BAZ2A	2.02312	8.0027	43.3457	3.16876e-31	1.34672e-28
UBE2L6	3.02979	7.99975	43.2429	3.42901e-31	1.41179e-28
GTPBP1	2.9909	7.04577	43.1506	3.68143e-31	1.42656e-28
LAP3	3.14131	9.6824	43.1833	3.59001e-31	1.42656e-28
APOL1	4.97767	7.68621	43.005	4.11922e-31	1.55059e-28
OPTN	3.65544	8.48905	42.7175	5.14772e-31	1.88392e-28
STAT2	3.61953	9.24475	42.4815	6.18797e-31	2.20342e-28
HLA-E	2.45466	9.8797	42.3574	6.81954e-31	2.30378e-28
TMEM268	3.71813	6.40332	42.3812	6.69339e-31	2.30378e-28
TNFAIP6	9.39741	8.74789	42.2725	7.28919e-31	2.40088e-28
SP100	2.19504	7.44909	42.1732	7.88181e-31	2.53275e-28
FBXO6	3.27434	6.41235	42.0702	8.54802e-31	2.68143e-28
CFLAR	3.1137	9.51742	41.475	1.37187e-30	4.20334e-28
TRAFD1	3.3356	7.89345	41.3846	1.47488e-30	4.41625e-28
TRIM22	3.91377	8.40012	41.298	1.58106e-30	4.59182e-28
UBE2Z	1.98744	8.20169	41.2807	1.60322e-30	4.59182e-28
NT5C3A	4.92928	7.43836	41.1828	1.73468e-30	4.86264e-28
IFI35	4.49841	7.38346	40.5805	2.82785e-30	7.76185e-28
RHBDF2	1.88009	7.84202	40.4515	3.14289e-30	8.45053e-28
PML	3.96039	7.89267	40.3509	3.41317e-30	8.9937e-28
PARP14	3.80515	9.52039	40.1618	3.98859e-30	1.03038e-27
ITGB1BP1	-2.59647	5.72439	-39.6773	5.96332e-30	1.5109e-27
PSME1	2.82509	7.83412	39.5092	6.86418e-30	1.64987e-27
TECR	-2.38457	5.13478	-39.5051	6.8875e-30	1.64987e-27
ZNFX1	3.0908	9.35453	39.5195	6.80516e-30	1.64987e-27
CMPK2	6.32553	7.20346	39.4185	7.40723e-30	1.74268e-27
NUB1	4.17883	8.5849	38.9806	1.07224e-29	2.47839e-27
EIF2AK2	2.59035	7.78628	38.8565	1.19171e-29	2.70704e-27
PSMB9	3.33281	6.60605	38.7791	1.27295e-29	2.84255e-27
BTN3A3	2.86824	6.12095	38.4996	1.61726e-29	3.55123e-27
PNRC1	4.71014	8.52899	38.4445	1.69576e-29	3.66257e-27
SOD2	4.58675	11.3537	38.4057	1.75334e-29	3.72585e-27
MCM4	-3.04475	4.23692	-38.2523	2.00159e-29	4.18586e-27
SRGAP2	2.18694	7.27621	38.0724	2.33932e-29	4.8157e-27
ADAR	2.20617	9.68597	37.8341	2.8792e-29	5.83593e-27
NINJ1	4.27008	8.21098	37.7383	3.13109e-29	6.25032e-27
RNF213	2.98696	10.3612	37.5098	3.82702e-29	7.52552e-27
GRAMD1A	4.2067	8.4289	37.3956	4.23306e-29	8.20155e-27
TNFAIP3	5.17436	8.85607	37.2372	4.87017e-29	9.29919e-27
LIMK2	3.95123	7.03478	37.1727	5.15746e-29	9.70708e-27
CD38	11.667	6.31862	37.1359	5.32877e-29	9.88825e-27
SP110	3.48992	7.03228	37.1131	5.43821e-29	9.95118e-27
CSRNP2	2.05657	5.9573	36.8853	6.66492e-29	1.20288e-26
NCF1	6.24494	8.37472	36.7866	7.28096e-29	1.27863e-26
OAS1	4.19674	8.21344	36.7908	7.25382e-29	1.27863e-26
WTAP	2.43453	7.83095	36.7722	7.37579e-29	1.27863e-26
GYPC	4.11197	6.29641	36.7229	7.70981e-29	1.31918e-26
IFIT3	5.56672	9.66794	36.6261	8.41225e-29	1.42091e-26
PLSCR1	3.36911	7.96357	36.4516	9.84892e-29	1.64253e-26
MX2	4.97826	8.06077	36.3063	1.12365e-28	1.85051e-26
JADE2	3.63987	6.58042	36.2678	1.16366e-28	1.89275e-26
WARS	3.33035	11.6659	36.2129	1.22333e-28	1.96553e-26
HIVEP2	4.71592	5.83829	36.1456	1.30078e-28	2.06479e-26
GTPBP2	2.10395	7.44262	36.0315	1.44383e-28	2.26458e-26
SAT1	3.1493	10.3424	35.6711	2.01139e-28	3.11766e-26
RELA	3.00746	7.71688	35.6159	2.1167e-28	3.24274e-26
APOL2	2.87574	8.27611	35.1062	3.40395e-28	5.15483e-26
CD40	3.59216	8.36983	34.8426	4.36318e-28	6.53237e-26
CREBRF	3.83413	6.48125	34.8163	4.47306e-28	6.62163e-26
PDE4B	7.1703	6.08067	34.7262	4.87168e-28	7.1316e-26
FBXO7	1.77663	7.84159	34.621	5.38331e-28	7.79397e-26
TNFSF10	6.55828	8.04361	34.5855	5.56815e-28	7.97395e-26
NBN	3.1372	8.38513	34.497	6.05806e-28	8.58225e-26
BAZ1A	2.39671	7.94736	34.3462	6.99803e-28	9.76433e-26
LYN	2.3753	9.10215	34.3398	7.04069e-28	9.76433e-26
CASP4	2.06278	7.14693	34.2772	7.47619e-28	1.02603e-25
VCPIP1	2.19379	6.55607	33.9214	1.05385e-27	1.43138e-25
DENND5A	2.85742	8.34301	33.8368	1.14402e-27	1.538e-25
RARRES3	7.03848	4.73172	33.6829	1.32892e-27	1.76853e-25
IL10RA	3.2695	9.56835	33.5887	1.45705e-27	1.91966e-25
LGALS3BP	5.08511	8.30524	33.4708	1.63565e-27	2.11271e-25
TNFSF13B	4.14603	7.95656	33.4797	1.62144e-27	2.11271e-25
DHX58	4.56202	7.06371	33.3936	1.76459e-27	2.25714e-25
ZC3H12A	4.08153	6.75251	33.3741	1.79875e-27	2.27871e-25
NCAPH	-7.8853	3.95598	-33.3528	1.83687e-27	2.28309e-25
PARP9	3.4124	8.09811	33.3618	1.82059e-27	2.28309e-25
ARID5B	3.27389	6.80996	33.3056	1.92435e-27	2.36947e-25
CD80	6.4101	6.99357	33.262	2.00899e-27	2.45078e-25
RFFL	2.1187	5.6877	33.2203	2.09353e-27	2.53048e-25
BTG1	3.78741	8.49835	33.0763	2.41447e-27	2.89188e-25
IL15	4.99603	4.4836	32.9108	2.8468e-27	3.37897e-25
CCL5	8.05398	7.9074	32.8851	2.92082e-27	3.43587e-25
HAPLN3	9.39329	5.83533	32.8671	2.97373e-27	3.46371e-25
RNF19B	4.90184	8.13678	32.8593	2.99706e-27	3.46371e-25
GPBP1	1.85099	7.13396	32.7296	3.41246e-27	3.9095e-25
DUSP5	2.8698	7.67028	32.5614	4.04083e-27	4.55025e-25
RSU1	1.72037	7.92915	32.5684	4.01261e-27	4.55025e-25
DDX60	3.90829	6.94854	32.527	4.1833e-27	4.67076e-25
DNAJA1	2.25478	8.76786	32.4529	4.50855e-27	4.9916e-25
VRK2	2.08535	5.81457	32.3479	5.01375e-27	5.50468e-25
HERPUD2	1.85519	5.95269	32.295	5.29052e-27	5.76054e-25
DAXX	1.85916	5.22435	32.1458	6.15811e-27	6.65025e-25
B4GALT5	2.78076	8.25122	32.1026	6.4351e-27	6.89288e-25
DOP1A	3.76386	6.46854	32.0594	6.72581e-27	7.14618e-25
TXN	3.48163	10.0945	31.98	7.29522e-27	7.68916e-25
CCDC115	2.72625	7.02628	31.9355	7.63568e-27	7.98414e-25
IDO1	11.691	9.09378	31.7467	9.27346e-27	9.56107e-25
NFAT5	1.8993	6.71362	31.745	9.28893e-27	9.56107e-25
SLC31A2	2.71264	8.10586	31.6928	9.80369e-27	1.00127e-24
C19orf66	2.82485	6.32826	31.6407	1.03466e-26	1.04859e-24
PSTPIP2	4.06873	7.86563	31.6115	1.06645e-26	1.07256e-24
TMEM140	3.25681	7.56365	31.6022	1.07673e-26	1.07469e-24
SMAP2	2.27474	8.13183	31.5394	1.14915e-26	1.13835e-24
DCP1A	2.43368	6.49569	31.5223	1.16979e-26	1.14585e-24
TANK	2.33245	7.82706	31.5188	1.17412e-26	1.14585e-24
TBC1D9	2.58005	8.23748	31.5038	1.19249e-26	1.15523e-24
BRI3BP	-3.82642	3.93255	-31.4949	1.20363e-26	1.1575e-24
HLA-F	3.4122	7.37362	31.425	1.29438e-26	1.23576e-24
KYNU	2.04917	8.71283	31.346	1.40554e-26	1.33223e-24
RSAD2	9.67902	8.92964	31.3011	1.47308e-26	1.38627e-24
N4BP2L1	3.34892	6.10784	31.2393	1.57145e-26	1.46835e-24
GMPR	3.79773	5.81045	31.2007	1.6363e-26	1.51691e-24
MCL1	2.27251	9.17362	31.1948	1.64644e-26	1.51691e-24
NMI	2.21138	6.27836	31.1152	1.79003e-26	1.63776e-24
IL15RA	7.73976	6.05604	31.0612	1.89471e-26	1.70978e-24
PLAGL2	2.11177	5.97094	31.0651	1.88692e-26	1.70978e-24
ACBD5	1.35197	6.50985	31.042	1.93339e-26	1.72111e-24
ARL5B	2.74179	5.92535	31.045	1.92737e-26	1.72111e-24
TRPC4AP	1.59903	7.53244	31.0266	1.96509e-26	1.73759e-24
DNPEP	1.38269	6.09354	31.0181	1.98279e-26	1.74155e-24
ARNTL2	2.6114	6.84601	30.9587	2.11114e-26	1.84201e-24
GOLM1	2.76983	6.86612	30.9267	2.18362e-26	1.89271e-24
KIAA0040	3.37724	7.56923	30.8058	2.482e-26	2.13728e-24
STAT3	2.13357	8.55618	30.748	2.63907e-26	2.25778e-24
SLC2A6	4.4552	7.43977	30.6743	2.85459e-26	2.4264e-24
CSF2RB	3.72912	9.66896	30.6639	2.8862e-26	2.43754e-24
CCSER2	2.13382	7.31929	30.6576	2.90572e-26	2.4384e-24
MGAT5	-2.39438	6.02196	-30.6096	3.05858e-26	2.55043e-24
BTN3A1	2.50999	6.56615	30.4329	3.6953e-26	3.06199e-24
UBR2	1.44539	6.92679	30.4172	3.75818e-26	3.09463e-24
DRAM1	2.4568	8.42431	30.3528	4.02739e-26	3.2957e-24
MIA3	1.87114	7.15094	30.2558	4.47144e-26	3.6365e-24
HERC5	4.77759	7.25542	30.2319	4.58828e-26	3.70863e-24
USP15	1.47789	7.68297	30.0276	5.72495e-26	4.59916e-24
ISG15	7.159	8.10194	29.9919	5.95141e-26	4.75211e-24
RAB12	1.96393	6.5975	29.9199	6.43702e-26	5.1089e-24
INSIG2	2.59281	6.49238	29.8363	7.05232e-26	5.56373e-24
NKIRAS2	1.5111	6.71658	29.752	7.73361e-26	6.0649e-24
ZHX3	-2.68831	2.98371	-29.7003	8.18579e-26	6.38152e-24
TMC8	-4.42185	2.58107	-29.6687	8.47418e-26	6.56749e-24
B2M	1.99469	12.5184	29.6297	8.84608e-26	6.776e-24
SECTM1	9.07181	6.09421	29.6321	8.823e-26	6.776e-24
MLEC	-2.64044	6.25218	-29.5432	9.72995e-26	7.40995e-24
PELI1	2.87399	6.29132	29.4735	1.05092e-25	7.95741e-24
CYLD	1.81286	7.36886	29.296	1.27953e-25	9.63305e-24
MED13	1.51661	7.59012	29.2587	1.33372e-25	9.87174e-24
SAMD9L	4.52332	8.78899	29.2605	1.33111e-25	9.87174e-24
STOM	2.81184	9.27419	29.2641	1.32582e-25	9.87174e-24
AIFM2	1.91502	6.79456	29.236	1.36794e-25	1.00266e-23
BLOC1S3	1.9841	4.80794	29.2347	1.36985e-25	1.00266e-23
MLLT6	2.60254	6.18992	29.2284	1.3796e-25	1.00421e-23
PRKACB	-3.77937	4.97661	-29.1305	1.53876e-25	1.11391e-23
SIK3	2.156	6.24032	29.0549	1.67471e-25	1.2057e-23
GRIPAP1	1.27153	6.69829	29.0408	1.70145e-25	1.2183e-23
ARID4B	1.71435	6.44359	28.9218	1.94456e-25	1.35553e-23
MCM6	-3.21961	4.5284	-28.9285	1.93011e-25	1.35553e-23
PHF19	-2.84544	3.80116	-28.9281	1.93087e-25	1.35553e-23
SAMD8	1.39452	5.87754	28.9233	1.94143e-25	1.35553e-23
UBASH3B	-3.68324	4.64221	-28.9319	1.9227e-25	1.35553e-23
ARHGEF11	1.98352	8.59198	28.9109	1.9686e-25	1.36507e-23
GALNT1	-1.78917	6.62459	-28.8239	2.17163e-25	1.49017e-23
PARVG	-2.10742	6.32528	-28.8262	2.16586e-25	1.49017e-23
LATS2	1.75653	5.94158	28.8005	2.22976e-25	1.52213e-23
ERMP1	-2.43133	4.95092	-28.741	2.38483e-25	1.61959e-23
CYP27B1	4.95972	8.20673	28.6186	2.73982e-25	1.85114e-23
H1F0	4.02981	7.77888	28.5732	2.88526e-25	1.93945e-23
RNF144B	3.57096	7.45042	28.5491	2.96532e-25	1.98315e-23
PSMA4	1.48195	7.56183	28.5109	3.0975e-25	2.05073e-23
USP18	5.17255	6.28785	28.5129	3.0904e-25	2.05073e-23
IFITM3	6.35592	7.77826	28.4917	3.16608e-25	2.08566e-23
ELF4	2.02106	7.44254	28.248	4.18542e-25	2.74343e-23
RBCK1	2.5049	6.80336	28.2219	4.31302e-25	2.79921e-23
USP6NL	2.3057	5.97057	28.2257	4.29434e-25	2.79921e-23
PLEKHM3	2.76643	6.28625	28.2142	4.35142e-25	2.81029e-23
NADK	1.74752	7.97265	28.1758	4.54827e-25	2.9231e-23
SLC37A1	2.17033	5.62707	28.1688	4.58516e-25	2.9325e-23
RHOBTB2	-3.33083	4.48439	-28.1162	4.87178e-25	3.10076e-23
UBQLN2	1.35558	6.59452	28.0318	5.37188e-25	3.40262e-23
PTPN2	2.4461	6.58963	27.981	5.69712e-25	3.59137e-23
HADH	-3.35536	2.45077	-27.9683	5.78178e-25	3.62738e-23
AKR7A2	-2.35747	4.22992	-27.8688	6.49078e-25	4.05289e-23
IFIT2	6.92519	8.9798	27.8461	6.66461e-25	4.1418e-23
NFKB2	3.2483	8.10061	27.7808	7.19214e-25	4.44866e-23
SCPEP1	1.79096	9.23586	27.7697	7.28635e-25	4.48587e-23
CXCL10	14.3929	8.7859	27.7571	7.39441e-25	4.53123e-23
ETV7	10.1557	3.74389	27.7166	7.75295e-25	4.72894e-23
EPSTI1	6.0249	6.87969	27.604	8.84733e-25	5.37159e-23
MERTK	-3.83407	3.00971	-27.5753	9.15099e-25	5.50522e-23
PHF11	2.25203	5.60204	27.5755	9.14827e-25	5.50522e-23
DCTN4	1.1519	6.86981	27.5502	9.42521e-25	5.64441e-23
NBPF19	2.13522	5.28111	27.5371	9.57132e-25	5.70598e-23
XAF1	5.15484	7.61465	27.4949	1.00593e-24	5.96987e-23
SLC38A6	-2.56577	4.79288	-27.4607	1.0474e-24	6.18812e-23
IFITM1	11.6747	4.84795	27.4352	1.07933e-24	6.34831e-23
CAMK1	-4.16177	4.78191	-27.3851	1.14531e-24	6.70641e-23
CLINT1	1.58309	7.35533	27.3518	1.19125e-24	6.94454e-23
PARP10	3.40943	7.64713	27.2823	1.29359e-24	7.50795e-23
AIDA	1.50317	6.35811	27.1535	1.50788e-24	8.7133e-23
CD83	2.67454	9.53382	27.1057	1.59654e-24	9.18533e-23
MRC1	-5.38702	7.53775	-27.1001	1.60726e-24	9.20678e-23
IFI44	3.36242	7.10048	27.067	1.6721e-24	9.53675e-23
SP140L	1.81093	5.66654	27.0141	1.78128e-24	1.01157e-22
IL18BP	4.53193	6.99442	26.8678	2.12352e-24	1.20075e-22
TMEM121B	-3.27455	2.35604	-26.858	2.14884e-24	1.20987e-22
SUPT5H	1.19576	7.67603	26.8403	2.1951e-24	1.23066e-22
PON2	-1.98724	3.3725	-26.8281	2.22766e-24	1.24362e-22
PARP12	1.37763	7.89954	26.8222	2.24347e-24	1.24526e-22
PRKCA	-3.01819	5.08528	-26.82	2.2495e-24	1.24526e-22
CRLF3	1.5976	5.35731	26.8021	2.29855e-24	1.2619e-22
TMEM150B	3.0674	5.78277	26.7986	2.30829e-24	1.2619e-22
XPNPEP1	1.62411	7.35811	26.8	2.30457e-24	1.2619e-22
CD48	2.64402	7.85485	26.6761	2.67702e-24	1.45743e-22
TAPBP	2.39487	7.38197	26.6116	2.89476e-24	1.56949e-22
EPS15	1.50012	7.12245	26.5087	3.28097e-24	1.77159e-22
DHTKD1	2.05115	5.38971	26.4928	3.34543e-24	1.79902e-22
DDX58	4.80127	7.3334	26.4875	3.36699e-24	1.80326e-22
ITGA3	-3.66384	5.35067	-26.4799	3.39829e-24	1.80534e-22
MKRN1	1.41494	7.30894	26.483	3.38555e-24	1.80534e-22
RFTN1	2.42136	8.0855	26.4457	3.5433e-24	1.87482e-22
USP42	1.7315	4.18738	26.4093	3.70441e-24	1.95222e-22
HAT1	-1.63298	4.58122	-26.4049	3.72465e-24	1.95507e-22
CELF1	1.42867	8.38466	26.3995	3.74892e-24	1.96e-22
DUSP10	2.82776	6.08685	26.352	3.97367e-24	2.06929e-22
C5orf15	2.46427	7.30773	26.33	4.08221e-24	2.11745e-22
PITPNC1	-2.60277	3.07085	-26.2778	4.35269e-24	2.24889e-22
OAS2	5.14949	8.77486	26.2407	4.55572e-24	2.34459e-22
DNAJC7	1.39855	7.10805	26.2197	4.67464e-24	2.39644e-22
GK	2.76275	7.64239	26.19	4.84906e-24	2.46913e-22
RICTOR	1.82852	6.42912	26.1861	4.87267e-24	2.46913e-22
ZNF267	1.76461	7.07735	26.1871	4.86651e-24	2.46913e-22
KARS	1.54345	7.74505	26.1812	4.90173e-24	2.47434e-22
MIER1	1.5329	6.32147	26.1639	5.00764e-24	2.51815e-22
NCAPG2	-3.55426	3.31751	-26.152	5.08173e-24	2.5457e-22
MSC	3.60483	7.53035	26.1113	5.34382e-24	2.66685e-22
IFIT5	3.42151	5.89855	26.1015	5.40919e-24	2.68928e-22
PPFIBP2	2.48971	5.40269	26.0877	5.5018e-24	2.72505e-22
HERC6	3.45336	5.96596	26.0418	5.82383e-24	2.87374e-22
CD9	-3.87597	6.32149	-26.0097	6.05974e-24	2.9469e-22
SAMM50	-1.53927	4.1169	-26.015	6.02033e-24	2.9469e-22
TRAF2	1.43587	5.15743	26.0095	6.06155e-24	2.9469e-22
TRIM38	1.88429	7.34104	26.0181	5.99728e-24	2.9469e-22
RMC1	1.46417	5.80535	25.9506	6.52115e-24	3.15868e-22
MBD2	1.21777	7.58929	25.8835	7.08934e-24	3.42132e-22
PGAP1	2.85253	4.23209	25.8786	7.13266e-24	3.42966e-22
RAP2C	1.89744	7.33148	25.8618	7.28387e-24	3.48964e-22
ARAP2	2.77809	7.84241	25.838	7.50326e-24	3.58172e-22
OAS3	4.36077	9.70161	25.8234	7.64119e-24	3.63439e-22
ACP2	1.33219	8.29621	25.8091	7.77858e-24	3.68643e-22
MVB12B	3.13759	5.47269	25.7989	7.87866e-24	3.72048e-22
HIVEP3	-4.02574	3.42739	-25.7836	8.03021e-24	3.7785e-22
N4BP1	2.22563	7.62344	25.7727	8.14028e-24	3.81666e-22
ADPGK	1.37632	8.24389	25.7052	8.85901e-24	4.13892e-22
GIMAP2	1.72867	5.62201	25.6944	8.97879e-24	4.18005e-22
DAPP1	3.55527	6.89597	25.6835	9.10297e-24	4.22295e-22
LSS	2.1317	6.84541	25.6267	9.77586e-24	4.50339e-22
UHRF1BP1	1.49191	7.25574	25.6271	9.77123e-24	4.50339e-22
CD86	2.35511	8.85009	25.5909	1.02263e-23	4.69447e-22
MOV10	2.3718	7.03701	25.4805	1.17539e-23	5.377e-22
RCN1	2.81817	5.65248	25.4702	1.19083e-23	5.4288e-22
SRGAP2B	2.48888	4.29612	25.455	1.21388e-23	5.51479e-22
ZNF277	2.34063	5.31326	25.452	1.21848e-23	5.51666e-22
MYO1G	6.31755	7.14411	25.4285	1.25534e-23	5.66407e-22
TTC3	-2.5384	6.13002	-25.3974	1.30565e-23	5.87095e-22
ERP44	1.38185	7.18235	25.3756	1.34224e-23	6.01495e-22
PDE4DIP	2.27838	8.55478	25.3387	1.40662e-23	6.28211e-22
PTGER2	2.89445	5.06091	25.3128	1.45368e-23	6.47035e-22
GART	1.59257	6.91208	25.2745	1.52631e-23	6.77077e-22
ICMT	-1.76052	5.82851	-25.2639	1.54694e-23	6.83923e-22
HS3ST3B1	4.84627	5.03054	25.2515	1.5717e-23	6.92549e-22
MORC3	1.71218	6.86799	25.2185	1.63909e-23	7.17441e-22
PDGFC	-3.484	2.58632	-25.2193	1.63742e-23	7.17441e-22
ZMIZ2	2.24611	7.22559	25.2132	1.65021e-23	7.19918e-22
NFKB1	2.94373	8.20378	25.2065	1.66446e-23	7.23738e-22
BBX	2.1699	6.6189	25.1823	1.71659e-23	7.43272e-22
DYNLT1	2.77035	6.76999	25.1805	1.72067e-23	7.43272e-22
FOCAD	-2.1202	4.38133	-25.1753	1.73205e-23	7.45744e-22
NFE2L1	1.78363	9.21348	25.1112	1.88012e-23	8.06858e-22
NAPA	1.32512	7.15469	25.1034	1.89886e-23	8.12256e-22
ACSL1	2.47249	10.0074	25.088	1.93688e-23	8.25839e-22
ASPHD2	4.41867	3.96166	25.0755	1.968e-23	8.36399e-22
SLC37A2	-5.12222	5.01603	-25.0432	2.05126e-23	8.68984e-22
HELZ2	5.1275	7.65568	24.9421	2.33603e-23	9.86449e-22
NCOA2	1.62542	6.38539	24.9182	2.40916e-23	1.01408e-21
TACC3	-1.85665	4.70622	-24.8754	2.54594e-23	1.06824e-21
TRIM21	1.9179	6.4347	24.8642	2.58304e-23	1.08037e-21
PPP3CC	2.71034	5.80907	24.8535	2.61885e-23	1.09188e-21
RFX5	2.06417	6.95159	24.808	2.77784e-23	1.15451e-21
GPD1L	-2.78896	2.78933	-24.7889	2.8474e-23	1.1797e-21
NEMP1	2.27391	7.20303	24.7862	2.85732e-23	1.1801e-21
PLEKHG3	4.26162	4.93364	24.7671	2.92873e-23	1.20581e-21
ATG3	1.3189	7.08121	24.7573	2.96619e-23	1.21743e-21
CR1	-4.56744	3.35095	-24.7015	3.18919e-23	1.30489e-21
LPL	-3.14292	8.79217	-24.6922	3.22789e-23	1.31664e-21
CTNNBL1	1.97613	6.78063	24.6805	3.27748e-23	1.33274e-21
GSTK1	1.45606	7.76648	24.6654	3.34224e-23	1.35489e-21
KPNA5	2.27462	3.9301	24.6565	3.38125e-23	1.3665e-21
TRIM5	2.40277	5.42025	24.6305	3.49756e-23	1.40918e-21
DYRK1A	1.05506	6.3842	24.596	3.65872e-23	1.46962e-21
KDM6A	2.38704	6.3651	24.5693	3.78818e-23	1.517e-21
CYBC1	1.78372	7.26406	24.5264	4.00679e-23	1.59968e-21
GRINA	2.30085	8.7745	24.4949	4.17517e-23	1.66187e-21
PRRC2C	1.13483	8.70658	24.4829	4.24167e-23	1.68325e-21
SLC39A10	-3.66669	3.00936	-24.4718	4.30355e-23	1.70268e-21
SRPK2	-1.21258	4.67355	-24.4552	4.39833e-23	1.73497e-21
TNIP1	2.98853	8.92727	24.4391	4.49206e-23	1.76666e-21
SLC25A28	3.41105	6.13279	24.4235	4.58514e-23	1.79789e-21
TMUB2	1.63329	6.21379	24.4108	4.66237e-23	1.82275e-21
TMEM170A	1.45247	5.27936	24.4037	4.70572e-23	1.83426e-21
ANKRD13A	1.61849	7.25705	24.3758	4.88138e-23	1.89711e-21
TK1	-4.73081	2.82022	-24.3502	5.04908e-23	1.95652e-21
RUNX3	3.29556	6.59527	24.3273	5.20358e-23	2.01047e-21
FIS1	-1.42518	5.06811	-24.3067	5.34649e-23	2.05965e-21
TIMM21	-2.83815	2.60089	-24.2785	5.54919e-23	2.1315e-21
VKORC1L1	-2.00573	4.9448	-24.2503	5.75958e-23	2.20589e-21
STK39	-2.69752	2.44667	-24.2399	5.83946e-23	2.23e-21
C15orf48	3.15309	8.00591	24.2355	5.87352e-23	2.23007e-21
TDRD7	2.68685	6.81783	24.2362	5.868e-23	2.23007e-21
IRF2	1.92947	6.75146	24.2225	5.97512e-23	2.26213e-21
OASL	7.76866	6.43298	24.2116	6.06171e-23	2.28834e-21
MCM2	-3.65402	3.46291	-24.2049	6.11591e-23	2.3022e-21
IFITM2	4.0346	5.67871	24.125	6.79919e-23	2.55212e-21
OSTC	-1.71838	5.185	-24.1161	6.8802e-23	2.57519e-21
IFI16	1.59781	8.1905	24.0795	7.22231e-23	2.69558e-21
RAB8B	1.86314	7.77806	24.0527	7.48511e-23	2.78577e-21
ANKRD22	5.34944	5.74945	24.0349	7.66442e-23	2.84447e-21
SCYL3	2.44276	4.46549	24.0258	7.75766e-23	2.87099e-21
LRRFIP2	1.47124	6.11975	24.0024	8.00337e-23	2.95362e-21
CXCL9	17.5455	7.51071	23.9672	8.38782e-23	3.08686e-21
IFI44L	8.7236	6.74167	23.9328	8.78233e-23	3.22304e-21
ABAT	-3.17459	2.48175	-23.9301	8.81411e-23	3.22572e-21
SMG5	1.03482	7.49727	23.9078	9.08104e-23	3.3142e-21
MDH1	-1.54869	7.4566	-23.8901	9.29958e-23	3.37681e-21
SMC2	-2.53771	4.31455	-23.8897	9.30385e-23	3.37681e-21
ADK	-2.07752	4.31136	-23.8855	9.35644e-23	3.38657e-21
MAT2B	1.09457	7.42697	23.8814	9.40755e-23	3.39574e-21
FAM177A1	3.2809	6.38366	23.8749	9.48975e-23	3.41605e-21
RNF125	-4.25578	1.89694	-23.8437	9.895e-23	3.55223e-21
VWF	-5.79126	1.00974	-23.8346	1.00174e-22	3.58639e-21
CRYL1	-2.07021	3.48421	-23.827	1.01193e-22	3.61305e-21
FEN1	-2.7118	3.65834	-23.8229	1.0175e-22	3.62314e-21
CCM2	1.43904	6.46423	23.7854	1.07005e-22	3.79996e-21
SRSF4	1.16096	6.73697	23.7813	1.07602e-22	3.81089e-21
SAMD9	4.21051	7.95888	23.7781	1.08066e-22	3.81708e-21
UQCRQ	-1.65041	4.93453	-23.7135	1.17888e-22	4.15288e-21
ABCB9	-3.40585	1.68016	-23.7011	1.19869e-22	4.2114e-21
SYMPK	1.37383	6.75496	23.6885	1.21927e-22	4.27231e-21
IKBIP	-1.83092	3.56221	-23.6722	1.24643e-22	4.3559e-21
IRF7	5.74389	5.6235	23.665	1.25853e-22	4.38655e-21
C1S	7.1144	4.67329	23.6614	1.26476e-22	4.39663e-21
PTGS2	6.79336	5.68699	23.6367	1.30763e-22	4.53369e-21
CYFIP1	-1.30771	7.50842	-23.6099	1.35577e-22	4.68827e-21
PANX1	2.17879	5.59826	23.6003	1.37349e-22	4.73711e-21
JAK3	5.05822	5.70022	23.5912	1.39068e-22	4.76215e-21
LARP1	1.1028	8.21389	23.5907	1.39156e-22	4.76215e-21
THADA	-2.34599	4.06658	-23.5907	1.3916e-22	4.76215e-21
TYMS	-6.01282	1.91674	-23.581	1.4099e-22	4.81228e-21
CYTH1	1.48809	8.27431	23.5623	1.44606e-22	4.92296e-21
UNC93B1	2.78645	7.70509	23.5586	1.45331e-22	4.93489e-21
UBE2D3	0.91276	8.61624	23.5436	1.48328e-22	5.02372e-21
OTUD5	1.15685	5.93388	23.5319	1.50697e-22	5.09084e-21
MTMR12	-1.09431	4.90125	-23.516	1.53981e-22	5.18848e-21
SRI	1.90868	6.05702	23.4996	1.57448e-22	5.29179e-21
SIGLEC15	-4.06403	2.78832	-23.4774	1.62278e-22	5.44024e-21
SPART	1.1195	6.94237	23.4701	1.63901e-22	5.48071e-21
STK17A	2.20111	5.94598	23.4646	1.6513e-22	5.50783e-21
GLCE	-1.95988	3.268	-23.4624	1.65626e-22	5.5104e-21
DYNC1LI1	1.30164	5.91566	23.4405	1.70631e-22	5.66263e-21
ERCC1	-1.94387	4.38351	-23.434	1.72147e-22	5.69857e-21
FLT1	-3.84194	5.17349	-23.4158	1.7647e-22	5.82706e-21
UBR4	1.59822	8.4167	23.3894	1.82938e-22	6.02554e-21
RELB	3.15859	6.20841	23.3774	1.85971e-22	6.11016e-21
RAP1GDS1	-1.39368	5.56003	-23.3685	1.88244e-22	6.16944e-21
ICAM1	3.27606	10.266	23.3626	1.89748e-22	6.20329e-21
MCM7	-2.61379	4.85855	-23.3284	1.9885e-22	6.48476e-21
ATP6V0D1	-1.18634	7.62844	-23.3103	2.03815e-22	6.63027e-21
TRIM26	2.06661	4.91623	23.2899	2.09585e-22	6.80117e-21
BATF2	5.85296	4.37877	23.2624	2.17647e-22	7.04544e-21
SPRED1	-2.60468	6.20048	-23.2592	2.18591e-22	7.05868e-21
CLN6	-1.804	3.90408	-23.2572	2.19188e-22	7.06064e-21
IRF8	2.93411	7.73903	23.2354	2.25838e-22	7.25711e-21
MED10	1.1166	5.05733	23.1441	2.56045e-22	8.20778e-21
ULK2	2.23924	5.91616	23.1354	2.59137e-22	8.28672e-21
STK26	3.11176	6.03255	23.1078	2.69177e-22	8.58695e-21
ZNF496	1.58982	5.23044	23.0999	2.72142e-22	8.66055e-21
MX1	6.18138	9.10348	23.0789	2.8014e-22	8.89359e-21
SP140	3.18162	4.61273	23.0636	2.86101e-22	9.06101e-21
RMI2	2.70186	4.53403	23.0612	2.87083e-22	9.07029e-21
EPAS1	-3.2529	5.53064	-23.0451	2.93527e-22	9.25173e-21
ETV6	1.52535	7.19507	23.0422	2.94693e-22	9.26396e-21
MMAA	1.5421	4.33574	23.0407	2.95322e-22	9.26396e-21
PTPN1	1.399	7.94623	23.0362	2.97158e-22	9.29942e-21
PRADC1	-3.17525	2.08346	-23.0047	3.10412e-22	9.69117e-21
UBE2G2	-1.28347	5.53221	-22.9894	3.17026e-22	9.87427e-21
NFKBIA	3.48911	8.76938	22.9764	3.2279e-22	1.00301e-20
CASP10	2.39338	6.38187	22.9699	3.25718e-22	1.00972e-20
ACACA	-2.1259	4.01696	-22.9397	3.39682e-22	1.05054e-20
FAM241A	2.18083	5.04217	22.9067	3.55601e-22	1.0949e-20
IST1	1.05676	7.8988	22.9065	3.55687e-22	1.0949e-20
PNP	-2.02691	5.27546	-22.8929	3.62501e-22	1.11328e-20
PRRC1	-1.13708	5.63054	-22.8849	3.66544e-22	1.12307e-20
TRANK1	3.05939	7.18971	22.8494	3.85123e-22	1.17726e-20
PILRA	1.76431	8.14263	22.8456	3.87136e-22	1.18068e-20
OSBPL9	1.87518	7.4469	22.8387	3.9091e-22	1.18943e-20
LATS1	1.12221	5.84185	22.8258	3.97949e-22	1.20806e-20
BPGM	1.69544	5.0417	22.8128	4.05233e-22	1.22734e-20
CALCOCO2	1.92424	7.11818	22.8037	4.10452e-22	1.2403e-20
COQ10B	1.31307	5.97207	22.7881	4.19448e-22	1.26458e-20
CIAO1	-1.21103	6.00759	-22.7859	4.20769e-22	1.26567e-20
ANAPC7	-1.39356	4.99112	-22.7147	4.64806e-22	1.39495e-20
GADD45G	3.97133	4.73954	22.706	4.70505e-22	1.40884e-20
CASP1	1.97923	6.9837	22.6975	4.76161e-22	1.42254e-20
NDUFB6	-1.52226	4.56669	-22.6621	5.00334e-22	1.49138e-20
ANAPC15	-2.3587	2.91622	-22.6477	5.10545e-22	1.51496e-20
FMR1	1.06242	5.94516	22.6489	5.09741e-22	1.51496e-20
CUTA	-1.31135	4.20996	-22.6456	5.12064e-22	1.51606e-20
MAP3K8	2.28321	5.38307	22.6422	5.14553e-22	1.52001e-20
ADAM10	-1.47648	7.4172	-22.633	5.21225e-22	1.53627e-20
KLF6	2.28721	9.594	22.6226	5.28862e-22	1.5553e-20
CREBBP	1.2671	6.98379	22.6149	5.34632e-22	1.56877e-20
ATP5PB	-1.55367	6.578	-22.6119	5.36863e-22	1.57182e-20
FEM1C	1.89661	6.83248	22.6081	5.39755e-22	1.57678e-20
PHC3	1.29417	6.31227	22.5862	5.5667e-22	1.6226e-20
ADRA2B	-6.17803	2.16576	-22.5682	5.70972e-22	1.66061e-20
RRM1	-1.9405	5.06328	-22.5024	6.26468e-22	1.818e-20
LACTB	1.27027	7.51724	22.4712	6.54688e-22	1.89572e-20
PHF8	1.13116	5.35101	22.4632	6.62129e-22	1.91306e-20
IFIT1	6.25964	8.0639	22.4226	7.01243e-22	2.02164e-20
DVL3	0.882959	6.58287	22.4131	7.10742e-22	2.04455e-20
SORD	-2.09661	3.27953	-22.3937	7.3061e-22	2.09712e-20
RC3H2	1.07551	6.39431	22.3775	7.47533e-22	2.14103e-20
DEF8	-1.53529	5.91163	-22.3547	7.72131e-22	2.20669e-20
BCL2L13	1.45187	7.05652	22.347	7.8061e-22	2.22128e-20
HPCAL1	-2.49936	5.28772	-22.3485	7.78987e-22	2.22128e-20
CAB39L	-2.2869	4.21165	-22.3126	8.19733e-22	2.32758e-20
SNRNP25	-2.96003	2.58068	-22.3006	8.33855e-22	2.36259e-20
RAB9A	1.91487	5.80199	22.2964	8.38879e-22	2.37172e-20
TBCD	-1.69916	4.4017	-22.2886	8.48224e-22	2.39301e-20
TMEM131	1.78051	7.2132	22.2766	8.62777e-22	2.42886e-20
NDUFB9	-2.06088	5.68465	-22.255	8.89744e-22	2.49944e-20
NDUFAF6	-2.32796	2.83641	-22.2504	8.95703e-22	2.51083e-20
CRABP2	-5.43802	5.12179	-22.2262	9.27067e-22	2.59323e-20
DCAF13	-1.95468	4.36347	-22.2215	9.33281e-22	2.60508e-20
SIPA1L1	2.44664	6.5835	22.1908	9.75169e-22	2.71625e-20
WDR62	-3.96064	1.05297	-22.1872	9.80148e-22	2.72436e-20
SETX	1.25393	7.93074	22.1769	9.94698e-22	2.75898e-20
SEMA4A	4.28663	7.11879	22.1746	9.98082e-22	2.76255e-20
FAS	3.60868	6.95947	22.1663	1.00994e-21	2.78952e-20
ACER3	-1.61216	5.73304	-22.1506	1.03287e-21	2.84687e-20
ANTXR2	2.53887	7.85968	22.1274	1.0677e-21	2.93674e-20
HSD17B4	-1.34077	7.18354	-22.1212	1.07734e-21	2.95707e-20
VASH1	-2.17229	6.14478	-22.1107	1.09365e-21	2.99561e-20
PSMB8	1.43915	6.9476	22.0981	1.11361e-21	3.04394e-20
LAMA3	5.46141	4.64502	22.0843	1.13583e-21	3.09824e-20
SOS1	1.39617	6.60861	22.0656	1.16676e-21	3.17604e-20
WDR12	-2.31954	3.54196	-22.0597	1.17672e-21	3.19656e-20
NFE2L3	3.05529	5.74833	22.0563	1.18247e-21	3.20558e-20
B4GALT1	2.33324	8.53339	22.0253	1.23629e-21	3.34459e-20
PREB	-1.01458	5.25449	-22.0219	1.2423e-21	3.35395e-20
ENTPD5	1.99807	5.39059	22.0131	1.25827e-21	3.39012e-20
NOTCH2	1.46562	9.13448	22.009	1.26556e-21	3.4028e-20
ZWINT	-4.10441	2.66021	-22.0043	1.27427e-21	3.41925e-20
KLHL28	1.74419	5.55679	22.0025	1.2776e-21	3.42122e-20
UBE4B	-2.02981	4.82511	-21.9789	1.32168e-21	3.53208e-20
RASGRP1	3.11257	5.49179	21.9679	1.34287e-21	3.58143e-20
PPTC7	1.25782	7.02636	21.9609	1.35639e-21	3.61018e-20
YEATS2	1.69012	7.02671	21.9531	1.3719e-21	3.64412e-20
RUBCN	1.89405	6.32269	21.9457	1.38659e-21	3.67572e-20
BRCA1	-3.18644	2.97133	-21.9292	1.42005e-21	3.75454e-20
NECAP2	1.40349	7.85501	21.9282	1.42202e-21	3.75454e-20
USP25	1.4826	7.27556	21.9207	1.43752e-21	3.78787e-20
ARHGEF9	-2.39452	2.01949	-21.9152	1.44887e-21	3.80256e-20
SEMA4D	3.73927	6.62076	21.9166	1.44607e-21	3.80256e-20
CLEC4E	4.51028	6.48517	21.9036	1.47346e-21	3.8594e-20
ITPK1	-1.63245	4.63877	-21.8902	1.50225e-21	3.92701e-20
SAV1	1.58521	6.22617	21.8885	1.50603e-21	3.9291e-20
LRP10	1.83858	8.86362	21.8748	1.53601e-21	3.9994e-20
AFAP1L1	-5.20284	3.36519	-21.8545	1.58187e-21	4.11069e-20
SLC20A1	-2.70201	6.78642	-21.8431	1.60824e-21	4.17098e-20
ABI1	1.52729	8.25551	21.8031	1.70436e-21	4.41157e-20
UBC	1.16769	10.6598	21.7914	1.73337e-21	4.47786e-20
IQGAP3	-5.37906	2.31944	-21.7838	1.75277e-21	4.51914e-20
ABHD6	-2.0452	3.13713	-21.7795	1.7638e-21	4.53868e-20
SLC41A2	1.86226	6.77864	21.7778	1.76815e-21	4.54101e-20
RECQL4	-3.28501	1.84244	-21.7638	1.80442e-21	4.62514e-20
EIF4E	-1.00081	5.60798	-21.7593	1.81615e-21	4.64618e-20
ERN1	2.06353	6.02368	21.7373	1.87532e-21	4.78823e-20
C8orf33	-1.41022	4.53718	-21.7173	1.93073e-21	4.9202e-20
MOB3C	2.0497	5.71546	21.7034	1.9701e-21	5.01082e-20
CSRNP1	3.99397	6.13111	21.6942	1.9968e-21	5.06896e-20
PARP11	1.53172	5.07881	21.6849	2.02408e-21	5.12316e-20
RHBDD1	1.47691	5.13047	21.6843	2.02593e-21	5.12316e-20
CUL1	1.97526	7.28934	21.6592	2.10136e-21	5.30291e-20
WDR45	1.76193	5.31938	21.658	2.10507e-21	5.30291e-20
CTDSPL	-3.07036	3.08971	-21.6564	2.11002e-21	5.30526e-20
MRPL37	-1.48692	5.49836	-21.6402	2.16056e-21	5.42199e-20
NDC1	-2.16013	4.41816	-21.6358	2.1745e-21	5.44659e-20
ISG20	11.7311	5.21178	21.6315	2.18812e-21	5.4703e-20
GPBP1L1	0.931368	7.388	21.6246	2.21024e-21	5.51514e-20
FCHSD1	1.69494	5.14506	21.5959	2.30504e-21	5.74082e-20
RTCB	1.90149	7.6153	21.5897	2.32611e-21	5.78236e-20
BTN2A1	1.97754	6.45973	21.5862	2.33806e-21	5.80113e-20
CD2AP	1.70976	6.17231	21.5832	2.34817e-21	5.81526e-20
STAT6	1.25275	8.97913	21.5669	2.40482e-21	5.94437e-20
TAF8	1.1584	4.8453	21.5559	2.44406e-21	6.03006e-20
HELB	3.75836	4.78188	21.5476	2.47397e-21	6.09244e-20
SELENOF	-0.999098	7.08661	-21.528	2.54598e-21	6.25808e-20
FBXW4	1.0589	5.00368	21.5124	2.60527e-21	6.38e-20
SHCBP1	-5.14308	2.0548	-21.513	2.60288e-21	6.38e-20
ZNRF2	1.95113	4.98439	21.5005	2.65118e-21	6.4804e-20
FH	-1.69423	5.35335	-21.4964	2.66713e-21	6.50731e-20
TLK2	1.50714	6.00488	21.4923	2.68313e-21	6.53424e-20
FOXM1	-5.05992	2.02249	-21.4646	2.79468e-21	6.79333e-20
FBP1	-4.70582	7.74055	-21.4605	2.81146e-21	6.82155e-20
WDR48	1.36396	5.81358	21.4576	2.8237e-21	6.83864e-20
PRDM1	3.15519	6.19368	21.4496	2.85713e-21	6.90692e-20
PAICS	-2.35505	4.78296	-21.4458	2.87288e-21	6.93226e-20
SHOC2	1.09702	6.77978	21.4435	2.88284e-21	6.94359e-20
TRAPPC2L	-2.40755	3.85442	-21.4397	2.89919e-21	6.97022e-20
FOXN2	2.2598	6.56915	21.433	2.92768e-21	7.02589e-20
ATP6V1D	-1.78993	6.1672	-21.427	2.95389e-21	7.0658e-20
PRAM1	-3.36147	3.88351	-21.4263	2.95665e-21	7.0658e-20
RERE	1.50364	6.68613	21.4255	2.96039e-21	7.0658e-20
FARSB	-2.21363	3.63685	-21.4215	2.97782e-21	7.09452e-20
BIRC3	5.45536	7.93945	21.4064	3.04491e-21	7.24128e-20
LDLRAP1	-2.76009	4.94892	-21.3997	3.07505e-21	7.29978e-20
HS6ST1	-2.08417	4.39349	-21.3864	3.13606e-21	7.43123e-20
FAM20A	3.40246	6.09557	21.3806	3.16277e-21	7.48107e-20
PDIA4	-1.45243	6.66461	-21.371	3.20812e-21	7.57472e-20
RILPL2	2.2955	7.16543	21.3587	3.26672e-21	7.6993e-20
MCOLN2	6.13081	5.92512	21.3372	3.37261e-21	7.93466e-20
RPS6KC1	1.49031	5.60776	21.3335	3.39075e-21	7.96314e-20
POP5	-2.32602	1.90499	-21.3277	3.42015e-21	8.01787e-20
SLC35C2	1.88472	6.21596	21.3254	3.43159e-21	8.0304e-20
TBK1	1.50731	6.46296	21.3239	3.43911e-21	8.03375e-20
C11orf45	-3.57929	4.02943	-21.2949	3.59027e-21	8.372e-20
GNS	1.28856	11.2097	21.2519	3.8268e-21	8.9078e-20
DTX2	2.20317	5.92401	21.2451	3.86523e-21	8.98137e-20
CDC6	-5.61961	0.550215	-21.2298	3.95421e-21	9.1578e-20
STAT5A	2.34834	8.1115	21.2296	3.95506e-21	9.1578e-20
C1R	6.98317	2.97573	21.2256	3.97878e-21	9.19656e-20
CAD	-1.77183	4.7816	-21.2162	4.0347e-21	9.30948e-20
MCOLN1	-1.99421	4.52936	-21.2035	4.11143e-21	9.46995e-20
INHBA	3.85978	7.39025	21.171	4.31543e-21	9.92247e-20
SMCR8	1.1992	7.76378	21.1561	4.41216e-21	1.01272e-19
MRS2	-1.33485	4.7492	-21.1475	4.4691e-21	1.02401e-19
PPP1R18	1.73037	5.72313	21.1356	4.54915e-21	1.04054e-19
E2F1	-5.5363	1.30712	-21.1283	4.59918e-21	1.05016e-19
PCYOX1L	-2.4836	1.72509	-21.1268	4.60953e-21	1.0507e-19
FAM126B	2.12518	6.73706	21.1198	4.65753e-21	1.05981e-19
TFEC	1.90229	8.48757	21.1174	4.67408e-21	1.06174e-19
BRD2	1.14025	7.15231	21.1127	4.70685e-21	1.06734e-19
MARCKS	5.36091	8.40168	21.0796	4.94601e-21	1.11965e-19
CHAF1A	-2.04679	3.64285	-21.0671	5.03863e-21	1.13866e-19
KDM2A	1.29998	7.95314	21.0642	5.06104e-21	1.14177e-19
RDX	1.81801	7.87339	21.0426	5.22667e-21	1.17712e-19
ISOC1	1.43583	5.78564	21.0323	5.30828e-21	1.19346e-19
PGM2	-1.4866	6.02788	-21.0302	5.32515e-21	1.19521e-19
TAPBPL	1.6925	5.6544	21.0248	5.36844e-21	1.20288e-19
ZNF618	1.97833	6.20782	20.9755	5.77997e-21	1.29289e-19
PPIP5K2	-2.12794	5.71042	-20.9723	5.80786e-21	1.29692e-19
ATXN7L3	0.966807	6.96905	20.9624	5.89485e-21	1.3123e-19
MAPKAP1	-1.22544	5.93173	-20.9622	5.89663e-21	1.3123e-19
ZCCHC8	1.10577	5.20856	20.9289	6.1991e-21	1.37729e-19
ATP5MC1	-2.2517	4.0629	-20.8996	6.47812e-21	1.43686e-19
OGFR	1.97295	7.17448	20.8704	6.76952e-21	1.49896e-19
CLIC4	1.7233	9.39591	20.8613	6.86302e-21	1.51458e-19
ZFAND3	1.49652	6.77334	20.8615	6.86103e-21	1.51458e-19
HBP1	1.48952	7.16465	20.8544	6.93535e-21	1.52798e-19
RIC1	1.55512	6.19005	20.842	7.06605e-21	1.55418e-19
GCC2	2.22113	6.81727	20.8393	7.09516e-21	1.55798e-19
CKAP2	-1.97381	4.23233	-20.8357	7.1336e-21	1.56381e-19
ZNF589	-2.03183	4.29213	-20.8254	7.24536e-21	1.58567e-19
FAM98A	-1.27001	4.70558	-20.8183	7.32299e-21	1.60001e-19
DSTN	-1.21341	5.66586	-20.8057	7.46387e-21	1.62271e-19
HNRNPAB	-1.35724	6.23528	-20.8063	7.45737e-21	1.62271e-19
KEAP1	0.994547	6.46209	20.8066	7.45366e-21	1.62271e-19
CDC42SE2	1.45935	7.21221	20.7893	7.65141e-21	1.66075e-19
HSH2D	8.46127	4.65838	20.7842	7.71107e-21	1.67094e-19
MTCH2	-1.33028	5.82903	-20.7681	7.9011e-21	1.70931e-19
HDHD5	-1.57765	4.99677	-20.7548	8.06143e-21	1.74114e-19
KDM5A	1.02086	6.83188	20.7253	8.43009e-21	1.81778e-19
ASF1B	-3.31404	2.52852	-20.7165	8.54303e-21	1.83912e-19
SIGMAR1	-1.50291	4.43224	-20.7029	8.72134e-21	1.87445e-19
RUFY3	2.16258	5.96976	20.6935	8.84674e-21	1.8983e-19
SLC48A1	-1.8623	5.06066	-20.6869	8.93622e-21	1.91439e-19
CDKN1B	1.84336	5.51754	20.6676	9.20164e-21	1.96486e-19
RCBTB2	-2.69827	6.0768	-20.6682	9.19349e-21	1.96486e-19
ITPRIPL2	2.21982	6.90996	20.6537	9.39811e-21	2.00356e-19
PMAIP1	3.30116	5.45118	20.6334	9.69352e-21	2.0632e-19
WASHC2A	2.05255	6.84446	20.6273	9.78347e-21	2.07899e-19
TRERF1	-2.25715	3.91599	-20.5992	1.02116e-20	2.16648e-19
AGPAT3	1.26189	7.46787	20.5943	1.02882e-20	2.17921e-19
DDX60L	2.5696	8.35405	20.561	1.0824e-20	2.28901e-19
TM2D3	1.08037	5.17148	20.5442	1.11055e-20	2.34478e-19
SETD3	-1.27571	6.40844	-20.5401	1.11746e-20	2.3556e-19
TYMP	3.44698	8.7876	20.5341	1.12782e-20	2.37364e-19
PPA2	-1.23067	5.14722	-20.5304	1.13413e-20	2.38312e-19
UHRF1	-5.93047	-0.0760842	-20.5119	1.16675e-20	2.44776e-19
PRR13	1.01187	6.01745	20.4897	1.20699e-20	2.52816e-19
SCIMP	3.14692	6.7892	20.485	1.21569e-20	2.54233e-19
DPCD	-3.30777	0.219211	-20.4696	1.2448e-20	2.59908e-19
RAB42	-3.14795	2.78563	-20.4627	1.25797e-20	2.62244e-19
CHRNB1	2.48209	3.56557	20.4526	1.27769e-20	2.65932e-19
AP1G2	1.27418	6.01667	20.4403	1.30198e-20	2.70561e-19
TRIM56	1.97943	6.75962	20.4159	1.35159e-20	2.80428e-19
TMCO4	1.03857	4.82039	20.4056	1.37323e-20	2.84471e-19
ANO10	-1.11707	4.65508	-20.3878	1.4114e-20	2.91918e-19
COMMD6	-1.59184	3.908	-20.3587	1.47592e-20	3.04784e-19
B3GLCT	-2.38282	3.16098	-20.3558	1.48261e-20	3.05687e-19
MOB1A	0.989053	8.70353	20.3441	1.50959e-20	3.10762e-19
SIAH2	1.90933	5.34274	20.3328	1.53597e-20	3.157e-19
CCNF	-4.06545	1.95786	-20.331	1.54034e-20	3.16105e-19
NXF1	1.49152	7.14144	20.3294	1.544e-20	3.16365e-19
ABCD3	-1.61508	4.06517	-20.3195	1.56776e-20	3.20733e-19
IL6ST	1.59513	7.11894	20.3059	1.60097e-20	3.27019e-19
PLB1	-4.58139	1.15161	-20.2956	1.62685e-20	3.31792e-19
SPAG5	-3.51637	2.88973	-20.2818	1.66179e-20	3.38394e-19
RNF31	1.51296	4.72887	20.273	1.68449e-20	3.42488e-19
SPPL2A	1.57174	8.26977	20.2372	1.78027e-20	3.61404e-19
TXNDC17	-1.33228	4.06119	-20.2201	1.8282e-20	3.70562e-19
BACE1	-1.99979	4.56566	-20.2111	1.85382e-20	3.74028e-19
KIAA1841	-1.2674	3.35066	-20.2113	1.85324e-20	3.74028e-19
MDM2	1.99773	7.83002	20.2115	1.85277e-20	3.74028e-19
SSBP3	-2.97532	5.4778	-20.1981	1.89148e-20	3.81044e-19
HLTF	-2.60477	2.85716	-20.1643	1.99331e-20	4.00944e-19
SAMSN1	3.19972	7.48319	20.161	2.00364e-20	4.02407e-19
SBNO2	2.32406	7.19799	20.151	2.0348e-20	4.08043e-19
MED13L	1.25765	7.08728	20.1459	2.05104e-20	4.10675e-19
DAB2	-2.92001	7.32416	-20.1415	2.06517e-20	4.12878e-19
TBC1D22B	1.47188	5.62777	20.1362	2.08213e-20	4.15638e-19
BTN2A2	2.25734	5.05023	20.1208	2.13275e-20	4.25099e-19
MRPL21	-1.18637	3.59105	-20.1127	2.15972e-20	4.29823e-19
TOX4	1.37508	6.68545	20.1091	2.17176e-20	4.31567e-19
STOML1	3.27516	4.10893	20.1014	2.19808e-20	4.36139e-19
ANKIB1	1.52834	6.7522	20.0984	2.20852e-20	4.37553e-19
CCDC34	-3.94172	-0.291853	-20.0877	2.2455e-20	4.43872e-19
CLIP1	0.880386	7.64602	20.0872	2.24716e-20	4.43872e-19
CPEB3	1.4277	3.30269	20.0798	2.27333e-20	4.48167e-19
GAS2L3	-4.2492	3.22905	-20.0791	2.2757e-20	4.48167e-19
NFE2L2	1.62279	8.30583	20.0711	2.30442e-20	4.53146e-19
CCNA2	-4.41361	2.47437	-20.0502	2.38042e-20	4.67393e-19
FGD2	3.56122	6.46577	20.0253	2.47476e-20	4.85193e-19
FAM198B	-2.46851	6.76573	-19.9808	2.65298e-20	5.19362e-19
TAGAP	3.41191	6.26412	19.9742	2.68079e-20	5.24026e-19
CASP3	2.06635	7.04398	19.9596	2.74259e-20	5.35312e-19
TMOD3	0.880337	7.45094	19.9435	2.81285e-20	5.48214e-19
ATAD2	-2.38746	4.46553	-19.9369	2.84198e-20	5.53073e-19
SNX10	2.42467	9.98969	19.9273	2.88524e-20	5.60664e-19
METAP1	-1.0669	5.18248	-19.921	2.91379e-20	5.65378e-19
H2AFY	-1.41086	7.70854	-19.9182	2.92626e-20	5.66963e-19
PCGF5	1.17562	6.85936	19.9103	2.96314e-20	5.73266e-19
NCOA7	1.6634	6.63268	19.9089	2.96962e-20	5.73677e-19
RNF115	1.76001	6.13391	19.9007	3.00778e-20	5.80198e-19
GPX3	-3.64231	5.52499	-19.8878	3.06941e-20	5.91221e-19
RNF24	2.47356	6.80722	19.8775	3.11965e-20	6.0002e-19
ADAM9	-1.18818	7.58884	-19.875	3.13172e-20	6.01463e-19
CARHSP1	-1.77224	3.42186	-19.8732	3.14052e-20	6.02277e-19
CASP7	2.33185	6.40382	19.858	3.21682e-20	6.16011e-19
UNC119B	-2.35671	2.97472	-19.8546	3.23408e-20	6.18419e-19
TNKS2	1.19609	7.70815	19.8475	3.26997e-20	6.24376e-19
AIM2	5.84026	4.29133	19.8465	3.2755e-20	6.24431e-19
CNP	3.07861	7.69902	19.8457	3.27974e-20	6.24431e-19
BST2	2.6586	8.09464	19.8275	3.37462e-20	6.40642e-19
NHP2	-1.50107	3.46649	-19.828	3.37234e-20	6.40642e-19
C1RL	3.74367	5.69301	19.8196	3.41709e-20	6.47771e-19
NUDT1	-2.56174	1.90749	-19.8128	3.45374e-20	6.53778e-19
NHLRC3	1.52026	7.21491	19.8003	3.52271e-20	6.65879e-19
ULK3	-1.23598	4.34721	-19.7827	3.62156e-20	6.83582e-19
GADD45B	4.33745	5.80687	19.7631	3.73519e-20	7.04021e-19
LMBR1L	1.68983	5.85355	19.7622	3.74054e-20	7.04023e-19
TEX2	-2.5685	6.0306	-19.7578	3.76697e-20	7.07986e-19
TMX1	1.48311	7.10533	19.7555	3.78046e-20	7.09509e-19
SPRY2	-2.98754	3.18835	-19.7536	3.79193e-20	7.10649e-19
SMCHD1	1.52441	7.13762	19.7526	3.79781e-20	7.10741e-19
CD44	1.92064	11.335	19.7395	3.87736e-20	7.24598e-19
MXD1	1.93747	6.51151	19.7368	3.894e-20	7.26678e-19
TOR1A	0.913889	6.02377	19.727	3.95497e-20	7.37012e-19
FITM2	-2.67172	1.37484	-19.7186	4.00783e-20	7.44755e-19
UBTD1	-2.40774	4.27899	-19.719	4.00502e-20	7.44755e-19
FCMR	-5.12835	3.53149	-19.7022	4.11301e-20	7.63224e-19
PFAS	-2.16126	2.94064	-19.6866	4.21605e-20	7.81154e-19
PLEKHG4	-3.40075	0.79539	-19.6858	4.22149e-20	7.81154e-19
LDLRAD4	-3.37257	2.45309	-19.6821	4.2461e-20	7.84605e-19
TMA7	-1.26882	5.52679	-19.6805	4.25694e-20	7.85507e-19
EDEM2	1.15199	6.64844	19.6724	4.31194e-20	7.94542e-19
HEATR3	-1.42283	4.7784	-19.6684	4.339e-20	7.98413e-19
H2AFV	-1.49543	5.56971	-19.6674	4.34582e-20	7.98552e-19
SLC17A9	-3.18128	4.5205	-19.659	4.40439e-20	8.07796e-19
SRGAP2C	2.35333	4.91122	19.6584	4.40839e-20	8.07796e-19
LRRK2	2.97462	6.59919	19.6473	4.48705e-20	8.21068e-19
AHCY	-1.51427	5.16013	-19.6326	4.59253e-20	8.39204e-19
CDK5	-1.6683	3.6477	-19.624	4.65577e-20	8.49582e-19
TOMM40	-2.37099	5.50672	-19.6194	4.69014e-20	8.5467e-19
ABHD10	-1.63599	4.56624	-19.6174	4.70495e-20	8.56184e-19
GOLGA7B	-6.22832	0.722008	-19.6158	4.71698e-20	8.57189e-19
STXBP1	-2.38475	3.04989	-19.6023	4.81933e-20	8.74583e-19
ATP5PF	-1.15873	5.349	-19.594	4.88348e-20	8.85004e-19
PHETA1	-2.98267	3.45913	-19.5908	4.9081e-20	8.87048e-19
RNASE6	-3.06168	4.11845	-19.5908	4.90822e-20	8.87048e-19
CD36	-5.47445	4.13301	-19.588	4.92985e-20	8.89737e-19
KPNB1	0.96841	9.01733	19.5836	4.96477e-20	8.94813e-19
PTAFR	1.83482	8.61878	19.5735	5.04505e-20	9.08041e-19
SLC19A1	-3.83228	1.0623	-19.5683	5.08682e-20	9.14308e-19
LNPK	-1.42618	5.21096	-19.5596	5.15856e-20	9.25941e-19
POLD2	-2.5876	3.19118	-19.5584	5.16828e-20	9.26422e-19
POLK	0.982536	5.55235	19.5508	5.23087e-20	9.36368e-19
CGAS	3.35689	5.25771	19.5494	5.24307e-20	9.37279e-19
CCDC50	2.14861	6.4326	19.5122	5.56299e-20	9.93121e-19
FAM172A	-1.79873	3.16488	-19.5097	5.58505e-20	9.95711e-19
HMBS	-1.93467	2.51162	-19.5051	5.62651e-20	1.00175e-18
LY6E	3.1143	7.56608	19.498	5.69071e-20	1.01181e-18
SBF2	1.42963	6.25305	19.4971	5.69852e-20	1.01183e-18
PAQR4	-2.12762	3.52111	-19.4949	5.71891e-20	1.01409e-18
SPATS2L	1.47402	6.29531	19.4916	5.74896e-20	1.01804e-18
ZNF367	-4.78867	1.11544	-19.4871	5.79045e-20	1.02402e-18
OTUD4	1.30291	7.81817	19.4827	5.83104e-20	1.02981e-18
CBLN3	3.45647	3.55969	19.4713	5.93876e-20	1.04743e-18
PSPH	-1.84365	2.93286	-19.4686	5.96456e-20	1.05058e-18
UBP1	1.20895	6.96688	19.4532	6.11356e-20	1.07538e-18
STMN1	-5.06305	2.70362	-19.4441	6.20286e-20	1.08964e-18
AP2S1	-1.15473	6.61135	-19.4395	6.24813e-20	1.09613e-18
GPNMB	-2.61796	10.5391	-19.4351	6.29283e-20	1.1025e-18
HIF1A	1.55189	8.17311	19.4281	6.36403e-20	1.11349e-18
BLZF1	2.69449	6.01046	19.4244	6.4015e-20	1.11763e-18
TOPBP1	-1.18937	5.32164	-19.4241	6.40462e-20	1.11763e-18
ASRGL1	-5.16052	2.04245	-19.4056	6.59723e-20	1.14972e-18
TLE4	1.70055	5.5247	19.3606	7.09183e-20	1.23428e-18
PARVB	-1.85175	4.61828	-19.345	7.27124e-20	1.26383e-18
ELOB	-1.47829	5.92946	-19.3404	7.32503e-20	1.27151e-18
MAML1	1.01643	5.66912	19.3379	7.3549e-20	1.27501e-18
CALR	-1.66565	9.1179	-19.3367	7.36955e-20	1.27587e-18
FANCI	-2.73602	2.89085	-19.3335	7.40671e-20	1.27751e-18
H3F3B	0.953592	8.87259	19.3336	7.40553e-20	1.27751e-18
TRADD	2.68671	4.93615	19.3334	7.40813e-20	1.27751e-18
CR1L	5.55951	0.657182	19.3322	7.42262e-20	1.27834e-18
ACOT9	1.55939	6.82297	19.3126	7.6603e-20	1.31738e-18
CNTLN	2.00114	5.01015	19.3111	7.67931e-20	1.31738e-18
SMAD4	1.35061	5.67279	19.3113	7.67645e-20	1.31738e-18
GPAM	-2.47897	1.99611	-19.308	7.71771e-20	1.32225e-18
POLDIP3	0.917729	6.85335	19.2999	7.8185e-20	1.33778e-18
KCNAB2	-3.19501	7.02536	-19.2881	7.96948e-20	1.36184e-18
MANBAL	1.06012	4.56886	19.241	8.59826e-20	1.46738e-18
ATP5MPL	-1.1501	5.18309	-19.2342	8.69261e-20	1.47965e-18
PLA2G15	-2.16753	5.80011	-19.2348	8.68491e-20	1.47965e-18
SLC15A3	1.23538	9.09293	19.2194	8.90331e-20	1.51356e-18
CCNB2	-4.25183	1.78242	-19.216	8.95235e-20	1.51994e-18
DNAJC1	1.23427	5.60909	19.2111	9.02385e-20	1.5301e-18
C20orf27	-2.93092	2.74859	-19.2001	9.18524e-20	1.55547e-18
TIMM8A	-1.96533	1.73461	-19.1918	9.31038e-20	1.57464e-18
MYBL2	-7.33147	0.684698	-19.1768	9.53808e-20	1.61108e-18
BIRC2	1.20511	6.8803	19.1554	9.87485e-20	1.66583e-18
FAM168A	1.96462	6.53885	19.1538	9.90006e-20	1.66795e-18
IPO5	-1.35661	5.65308	-19.1487	9.98376e-20	1.6799e-18
AKIRIN2	1.27804	6.49316	19.1408	1.0111e-19	1.69914e-18
TMEM106A	2.76137	6.01908	19.1337	1.0228e-19	1.71662e-18
ATIC	-1.15127	5.32012	-19.1326	1.02471e-19	1.71763e-18
PRR11	-3.15834	2.95125	-19.1293	1.03025e-19	1.72471e-18
TES	1.57742	5.92795	19.1238	1.03938e-19	1.7378e-18
TREM2	-4.28905	4.88084	-19.1065	1.06902e-19	1.78509e-18
ZNF436	2.05578	4.54333	19.0953	1.0887e-19	1.81565e-18
DEK	1.23964	8.32633	19.0927	1.09336e-19	1.82112e-18
HS2ST1	-2.83267	4.63775	-19.0915	1.09538e-19	1.82217e-18
SMURF1	1.67952	5.56887	19.0749	1.12534e-19	1.86966e-18
SLFN12L	4.86693	2.98227	19.0732	1.12845e-19	1.87247e-18
DTYMK	-2.36219	2.83798	-19.0633	1.14677e-19	1.90047e-18
IRF5	1.28386	7.60217	19.0601	1.15284e-19	1.90813e-18
YIF1B	-1.10396	4.8782	-19.0591	1.15464e-19	1.9087e-18
PHACTR4	1.87337	6.44823	19.0552	1.16201e-19	1.91739e-18
PTPRJ	1.3943	8.84339	19.0548	1.1628e-19	1.91739e-18
SRPRB	-1.45671	4.55112	-19.0379	1.1952e-19	1.96834e-18
GCC1	1.2759	5.70501	19.0355	1.19995e-19	1.9737e-18
NECTIN2	2.31717	7.87413	19.0305	1.20985e-19	1.9875e-18
CARNMT1	-1.55056	3.04894	-19.0271	1.21643e-19	1.99583e-18
PAN3	1.12146	5.65662	19.0151	1.24048e-19	2.03276e-18
CYBRD1	-2.29154	4.37171	-19.0025	1.26628e-19	2.07245e-18
VSIG10L	3.08111	2.64306	18.9976	1.27642e-19	2.08645e-18
IL16	-3.46583	2.71121	-18.9826	1.30804e-19	2.13549e-18
TMEM50A	1.33273	7.92611	18.9803	1.31299e-19	2.14092e-18
KIF11	-4.57452	2.17999	-18.9725	1.32985e-19	2.16574e-18
C11orf58	0.977593	7.43727	18.9705	1.33412e-19	2.17001e-18
TMEM223	-3.30359	0.455626	-18.9588	1.35998e-19	2.20933e-18
HSPD1	-1.52643	7.10828	-18.9579	1.36197e-19	2.20985e-18
RBM7	1.16274	4.61715	18.9538	1.37108e-19	2.22189e-18
FHL1	-4.29423	1.81036	-18.9434	1.39466e-19	2.25637e-18
GTF2A2	-1.0793	4.4943	-18.9429	1.39578e-19	2.25637e-18
ABCC5	-1.70691	4.03011	-18.9382	1.40665e-19	2.27115e-18
CALM3	-1.71592	8.01072	-18.937	1.40928e-19	2.27262e-18
TOR1B	3.17221	7.08066	18.9312	1.42289e-19	2.29176e-18
IFT122	-1.56286	4.11757	-18.9252	1.43679e-19	2.31132e-18
SNTB2	1.49085	5.09207	18.9168	1.45666e-19	2.34043e-18
PIP4K2C	0.912095	6.03527	18.9143	1.46264e-19	2.34718e-18
NEK7	1.02291	6.80798	18.9086	1.47654e-19	2.36659e-18
MFSD14B	1.0445	7.48061	18.904	1.48764e-19	2.38054e-18
UNC80	-4.19753	-4.42198	-18.9035	1.48885e-19	2.38054e-18
ANLN	-5.88397	2.00856	-18.8862	1.53169e-19	2.44606e-18
LRSAM1	1.50754	5.06621	18.8798	1.54783e-19	2.46884e-18
NCOA4	1.48982	9.70768	18.8713	1.56946e-19	2.50032e-18
LASP1	-0.994306	9.20403	-18.87	1.573e-19	2.50293e-18
CCNDBP1	1.02125	6.22783	18.8651	1.5857e-19	2.52009e-18
GALNT11	-1.03902	4.75847	-18.8635	1.58992e-19	2.52376e-18
ASPHD1	-2.80732	2.73936	-18.86	1.59905e-19	2.53519e-18
PSMA5	0.927738	7.06698	18.8591	1.60143e-19	2.53592e-18
ANXA7	1.08047	7.51004	18.8547	1.61297e-19	2.55113e-18
ZW10	-1.03847	4.14109	-18.852	1.6201e-19	2.55933e-18
EEPD1	-7.09441	0.843138	-18.8398	1.6529e-19	2.60801e-18
GUF1	-1.41318	4.45638	-18.8378	1.65825e-19	2.61115e-18
POLA1	-1.97983	3.0528	-18.8376	1.65885e-19	2.61115e-18
SPC24	-5.79755	-1.3579	-18.8365	1.66194e-19	2.61289e-18
ALOX5AP	-4.53945	5.94909	-18.834	1.66875e-19	2.62048e-18
IRF3	1.05635	5.78874	18.8313	1.67626e-19	2.62601e-18
RAB8A	1.17377	7.31045	18.8316	1.67523e-19	2.62601e-18
RIPK1	1.6528	6.34707	18.8275	1.68677e-19	2.63933e-18
CHD2	1.62359	7.59736	18.8241	1.69614e-19	2.65085e-18
ZBTB10	3.02771	4.95015	18.8149	1.72209e-19	2.68822e-18
RAPGEF2	2.35033	7.61726	18.8121	1.72998e-19	2.69733e-18
FAM122C	2.69009	3.02839	18.8065	1.74608e-19	2.71921e-18
PLXDC2	-2.89345	7.30218	-18.8007	1.76283e-19	2.74206e-18
MIPEP	-2.02494	3.05272	-18.7973	1.77259e-19	2.75399e-18
TPX2	-3.96727	3.05722	-18.7944	1.78107e-19	2.76391e-18
TBC1D10C	-2.74221	2.89853	-18.7879	1.80021e-19	2.79032e-18
GABBR2	-4.48153	-4.43405	-18.7748	1.83959e-19	2.84467e-18
OAZ2	1.5498	7.32951	18.775	1.83907e-19	2.84467e-18
DDIAS	-3.24815	2.42563	-18.7695	1.85555e-19	2.86599e-18
ATP13A1	1.42453	7.02184	18.7637	1.87357e-19	2.89043e-18
NFATC2IP	1.14313	6.09379	18.7562	1.89683e-19	2.9229e-18
FABP3	-5.17685	3.71112	-18.7509	1.91336e-19	2.94492e-18
CXorf57	-4.86958	-0.125662	-18.7461	1.92879e-19	2.96199e-18
GMFG	-1.55509	5.53101	-18.746	1.92895e-19	2.96199e-18
CD46	1.64237	8.95173	18.7433	1.93752e-19	2.97169e-18
ACTR6	1.07866	4.83723	18.7421	1.94151e-19	2.97435e-18
TCAIM	-1.04057	4.58804	-18.7392	1.95071e-19	2.98498e-18
RANBP1	-1.63042	4.30156	-18.7199	2.01382e-19	3.07797e-18
AMER1	3.43819	4.33589	18.6879	2.12352e-19	3.24187e-18
ZDHHC18	1.70394	6.53185	18.6855	2.13198e-19	3.25102e-18
FAF1	-1.34832	4.03589	-18.6805	2.14941e-19	3.27381e-18
ATG13	0.967058	6.84973	18.6687	2.19209e-19	3.33497e-18
PHIP	1.20421	6.61132	18.6611	2.21963e-19	3.37296e-18
PKP4	-2.62976	2.6343	-18.641	2.29486e-19	3.48327e-18
SH3BGRL3	-2.35317	8.37356	-18.6392	2.30196e-19	3.48602e-18
STAT4	5.46848	4.93959	18.6396	2.30036e-19	3.48602e-18
TGIF1	1.53042	5.59982	18.6196	2.37777e-19	3.59668e-18
ARHGAP18	-1.88007	6.49337	-18.6151	2.39555e-19	3.61942e-18
CD22	-4.03084	2.36385	-18.6125	2.40604e-19	3.63111e-18
RRM2	-7.85215	0.429842	-18.6094	2.41829e-19	3.64541e-18
MTHFD2	1.94372	8.93602	18.6066	2.42958e-19	3.65826e-18
USP11	1.99325	5.48432	18.6008	2.45341e-19	3.68992e-18
FAM49A	2.09683	6.48325	18.5993	2.45939e-19	3.69469e-18
NDRG1	3.3151	7.92453	18.5968	2.46978e-19	3.70607e-18
PKN2	1.52602	5.21635	18.5951	2.47644e-19	3.71184e-18
TXNL4A	-0.98346	4.4871	-18.5916	2.49104e-19	3.72949e-18
RAP1B	1.13809	8.15599	18.5901	2.49733e-19	3.73465e-18
ATF5	3.44596	7.60368	18.5821	2.53074e-19	3.78033e-18
GINS2	-5.62914	-0.564535	-18.5769	2.55275e-19	3.80889e-18
EIF3B	-1.18231	6.32918	-18.5741	2.5644e-19	3.82194e-18
RETREG3	1.09653	6.27302	18.5681	2.59046e-19	3.85642e-18
DENND1A	1.36558	5.36449	18.567	2.5951e-19	3.85896e-18
PRPS1	-1.51614	4.54823	-18.5604	2.62351e-19	3.89682e-18
DTL	-6.25771	0.248677	-18.5597	2.62675e-19	3.89723e-18
TMEM120B	-1.8741	2.50598	-18.5581	2.63363e-19	3.90304e-18
EEF1B2	-1.6622	6.1507	-18.5466	2.68481e-19	3.97443e-18
NDUFA4	-1.14989	6.25678	-18.545	2.69188e-19	3.98041e-18
C2	4.18649	0.512024	18.5335	2.74369e-19	4.05248e-18
TMEM179B	1.22747	5.38059	18.5297	2.76126e-19	4.07387e-18
ZNF687	1.20913	5.59653	18.5101	2.85289e-19	4.20435e-18
IL4I1	5.00997	7.31252	18.5084	2.86125e-19	4.21195e-18
DNMT3A	-1.90733	3.69051	-18.5074	2.86609e-19	4.21436e-18
ELOC	-1.44	5.82151	-18.5058	2.87331e-19	4.21558e-18
POLE2	-4.12645	-0.548426	-18.5061	2.87196e-19	4.21558e-18
DHFR	-2.72581	2.80443	-18.5033	2.88529e-19	4.22845e-18
C12orf49	-1.27599	5.64603	-18.4942	2.92944e-19	4.28837e-18
MYCBP	-2.13017	1.90547	-18.4891	2.95472e-19	4.32058e-18
ENDOD1	3.42062	5.2239	18.4805	2.99764e-19	4.37848e-18
PRKDC	-1.69892	6.45213	-18.4756	3.02227e-19	4.40956e-18
BRIP1	3.76877	6.08248	18.4742	3.0292e-19	4.41479e-18
RSPRY1	0.967846	5.43131	18.4683	3.05925e-19	4.45366e-18
PDCD1LG2	2.69348	4.72113	18.4584	3.11021e-19	4.52285e-18
SLC35E4	2.33482	3.87248	18.4569	3.11817e-19	4.52943e-18
SLC25A3	-0.982118	7.74026	-18.4561	3.12241e-19	4.53059e-18
RBMXL1	1.78747	5.31176	18.4362	3.22782e-19	4.67839e-18
FLOT1	1.32314	6.54178	18.4347	3.23594e-19	4.685e-18
EBNA1BP2	-1.39782	3.95848	-18.4334	3.24308e-19	4.6873e-18
PSMB7	0.99106	6.41125	18.4331	3.24464e-19	4.6873e-18
RAB18	1.00456	7.22824	18.4309	3.25681e-19	4.69972e-18
DCSTAMP	-3.85071	6.24787	-18.4194	3.32004e-19	4.78572e-18
FANCE	-3.13691	3.94653	-18.4154	3.3424e-19	4.81237e-18
STAC3	2.20854	5.89797	18.4148	3.34583e-19	4.81237e-18
PPP1R14B	-2.00377	4.26037	-18.4042	3.40532e-19	4.89259e-18
CDC45	-5.31921	-0.081898	-18.3992	3.43401e-19	4.92844e-18
SNX5	-1.64295	5.90708	-18.3965	3.44987e-19	4.94582e-18
BRK1	-0.867477	6.37728	-18.3862	3.51005e-19	5.02661e-18
PHF21A	1.65056	5.85371	18.3658	3.63211e-19	5.19577e-18
UBE2E2	1.04387	5.72637	18.3579	3.68032e-19	5.25903e-18
KANSL3	1.36608	6.69066	18.354	3.70494e-19	5.28847e-18
MT2A	2.98443	9.08336	18.3472	3.74696e-19	5.34266e-18
ELMO2	1.89774	7.59371	18.3448	3.76241e-19	5.35889e-18
MDK	4.21952	3.59038	18.343	3.7741e-19	5.36974e-18
CHID1	-1.10642	4.57971	-18.3372	3.81057e-19	5.41577e-18
ISYNA1	-3.41767	2.53757	-18.3344	3.82875e-19	5.43575e-18
HTT	-1.52362	7.23875	-18.333	3.83754e-19	5.44237e-18
RAB30	4.41544	4.13857	18.3284	3.86768e-19	5.47922e-18
SS18	0.919175	6.21544	18.3251	3.88931e-19	5.50394e-18
PI4KA	-1.0904	7.01127	-18.3224	3.9069e-19	5.52289e-18
SNIP1	1.38298	4.86963	18.3103	3.98731e-19	5.63053e-18
IFI6	3.67076	9.45711	18.3047	4.02453e-19	5.67701e-18
DCLK2	-3.38491	0.629603	-18.2995	4.06057e-19	5.72171e-18
HMGN4	1.03269	5.95475	18.297	4.07731e-19	5.73917e-18
PDSS2	-1.15076	3.86475	-18.2929	4.10594e-19	5.77329e-18
KDM4A	0.99832	4.6706	18.288	4.1399e-19	5.81483e-18
TRIM25	1.82091	8.10369	18.2834	4.172e-19	5.85368e-18
HEATR9	6.51655	-1.6118	18.2805	4.19213e-19	5.87567e-18
TOP1	1.15466	7.21904	18.2565	4.36534e-19	6.11193e-18
MITD1	1.16941	4.50456	18.2462	4.44212e-19	6.21283e-18
MCM3	-1.82624	5.12433	-18.2451	4.45029e-19	6.21767e-18
MAU2	0.869148	6.00106	18.2411	4.48057e-19	6.25334e-18
NRSN2	2.64795	3.80192	18.2393	4.49419e-19	6.26572e-18
ATP6AP2	-1.59569	8.39059	-18.2354	4.52363e-19	6.30008e-18
ATP5MC3	-1.75591	6.78467	-18.2292	4.57138e-19	6.35987e-18
ANKH	-4.4587	3.37793	-18.2277	4.58314e-19	6.3695e-18
ORC1	-3.48402	1.32597	-18.2198	4.64454e-19	6.44803e-18
SFT2D2	1.23299	7.8351	18.2042	4.76873e-19	6.61347e-18
CAT	-1.31995	6.32468	-18.1818	4.95283e-19	6.86157e-18
FARP2	1.16934	5.47737	18.1796	4.97127e-19	6.87988e-18
HIVEP1	1.69348	5.57659	18.1737	5.02065e-19	6.94093e-18
GPATCH11	-2.29462	3.3743	-18.17	5.05225e-19	6.9773e-18
DNAJC9	-1.853	3.98089	-18.1676	5.07281e-19	6.99836e-18
ELOVL7	3.70762	5.16468	18.1654	5.09211e-19	7.01763e-18
C21orf91	3.80597	4.78896	18.1604	5.13543e-19	7.06994e-18
CYTH3	-1.77963	3.05066	-18.1489	5.23661e-19	7.2017e-18
C18orf25	0.855436	5.11201	18.1401	5.31543e-19	7.30247e-18
USF1	1.03548	6.40365	18.1387	5.32743e-19	7.31134e-18
ZFX	1.50197	6.09073	18.1353	5.35861e-19	7.34648e-18
SGK3	1.25917	7.35591	18.1173	5.52521e-19	7.56701e-18
CRLS1	-1.34154	4.23257	-18.1101	5.5929e-19	7.65176e-18
BUB1	-4.22818	2.31851	-18.1064	5.62792e-19	7.6864e-18
RPL22	-2.1846	4.088	-18.1062	5.62988e-19	7.6864e-18
IER5	1.81571	6.62028	18.1026	5.66478e-19	7.72604e-18
PDIA3	1.17699	9.33116	18.0914	5.77338e-19	7.866e-18
TMED10	-1.10004	7.60446	-18.0842	5.84432e-19	7.95443e-18
CRTC2	1.36534	6.13729	18.0763	5.92325e-19	8.05354e-18
ZSCAN16	2.20906	3.0806	18.068	6.00724e-19	8.15932e-18
IFT172	-2.26035	2.143	-18.057	6.12144e-19	8.29732e-18
IRAK4	1.26879	5.37277	18.0575	6.11633e-19	8.29732e-18
MPC2	-1.63593	5.45105	-18.0535	6.15743e-19	8.33752e-18
SPG11	1.32338	7.33324	18.0445	6.2526e-19	8.4577e-18
EZH1	1.07178	5.4366	18.0286	6.42442e-19	8.68121e-18
FAM81A	-4.93767	0.117045	-18.0239	6.47619e-19	8.74219e-18
C19orf12	1.88306	6.02993	18.0218	6.49953e-19	8.76472e-18
ENC1	-3.74935	2.24703	-18.0009	6.73486e-19	9.07278e-18
NOD2	3.74765	5.84336	17.9951	6.80223e-19	9.15418e-18
CTPS1	-2.05226	3.27036	-17.9873	6.8934e-19	9.26741e-18
UQCRB	-1.59132	6.39753	-17.9789	6.99229e-19	9.39076e-18
MTMR2	-1.09807	4.98396	-17.9714	7.08312e-19	9.50306e-18
TIMM50	-1.17792	4.1104	-17.9665	7.14276e-19	9.57333e-18
KAT2A	-1.61875	2.89067	-17.9658	7.15115e-19	9.57483e-18
SNF8	-0.748128	4.99158	-17.9604	7.21739e-19	9.65372e-18
PRKCB	-3.08911	4.75283	-17.959	7.2349e-19	9.66732e-18
CCSAP	-1.04972	5.69368	-17.9498	7.34943e-19	9.81041e-18
BATF3	5.58425	3.63671	17.9482	7.36964e-19	9.82743e-18
CCNY	-1.10297	5.82478	-17.9395	7.47999e-19	9.96449e-18
SGO2	-2.5824	2.55174	-17.9371	7.51149e-19	9.99635e-18
ASCL2	4.06883	3.47457	17.9336	7.55649e-19	1.00461e-17
ZNF394	1.13066	4.52764	17.9324	7.57175e-19	1.00562e-17
RPS6KA1	-1.773	7.88202	-17.931	7.59009e-19	1.00704e-17
TMX2	-1.10533	5.24032	-17.9284	7.62342e-19	1.01045e-17
ALG1	-1.0889	4.06851	-17.9096	7.87291e-19	1.04247e-17
STIP1	-1.61751	7.11557	-17.908	7.8946e-19	1.04429e-17
CDKN2C	-5.32099	0.693537	-17.8966	8.05063e-19	1.06386e-17
PSEN1	1.01462	7.86124	17.8862	8.19471e-19	1.08182e-17
TMCO3	-1.39178	5.73304	-17.8838	8.22862e-19	1.08521e-17
COMMD9	-1.2258	5.46181	-17.8778	8.31388e-19	1.09535e-17
MRPL3	-1.39631	4.97242	-17.8706	8.41749e-19	1.10679e-17
UQCRH	-1.48629	5.88886	-17.871	8.41139e-19	1.10679e-17
PRKAR2B	2.8696	5.40565	17.8629	8.53024e-19	1.1205e-17
VPS26C	0.732	7.12957	17.8566	8.62236e-19	1.13147e-17
CLDND1	0.976679	5.31966	17.8488	8.73928e-19	1.14511e-17
COL9A2	2.08706	5.76902	17.8485	8.74365e-19	1.14511e-17
ICE1	1.02296	6.14851	17.8457	8.78497e-19	1.14937e-17
MCM10	-5.92181	-0.247038	-17.8448	8.79884e-19	1.15005e-17
MN1	7.56991	3.27233	17.8442	8.80827e-19	1.15014e-17
TOP2A	-5.18581	3.39456	-17.8404	8.86642e-19	1.15659e-17
ARL8A	1.35227	6.2516	17.8389	8.88927e-19	1.15842e-17
RACGAP1	-2.05177	4.44835	-17.8382	8.89871e-19	1.1585e-17
PAK1IP1	-1.50517	3.42432	-17.8222	9.14846e-19	1.18984e-17
IL4R	1.50861	8.08262	17.813	9.29383e-19	1.20756e-17
NFATC3	-1.28352	5.63404	-17.799	9.52048e-19	1.23579e-17
APPL2	-1.75993	3.02392	-17.7969	9.55418e-19	1.23894e-17
VAT1	-1.72391	8.45517	-17.7939	9.60399e-19	1.24418e-17
HTRA1	-3.89884	2.7967	-17.7891	9.684e-19	1.25331e-17
HPS5	1.24849	6.97234	17.777	9.88825e-19	1.27723e-17
UTP11	-1.06955	4.0034	-17.7773	9.88295e-19	1.27723e-17
RCC1	-2.16548	3.77467	-17.7711	9.98896e-19	1.28898e-17
NFKBIZ	2.39431	5.91279	17.7641	1.01106e-18	1.3034e-17
GNPDA1	-1.55168	5.66081	-17.7603	1.01773e-18	1.31071e-17
PSTPIP1	-1.84503	5.02493	-17.7521	1.0323e-18	1.32818e-17
MAML3	-3.90749	0.0554264	-17.7447	1.04551e-18	1.34386e-17
TSFM	1.63186	4.78456	17.7425	1.04951e-18	1.34769e-17
FMNL2	1.70528	8.02221	17.7366	1.06027e-18	1.36018e-17
MACF1	1.53516	8.7927	17.7181	1.09472e-18	1.403e-17
MYO1E	-1.14216	7.32451	-17.7136	1.10324e-18	1.41255e-17
CEP350	1.15044	7.304	17.7123	1.10558e-18	1.41417e-17
TNK2	1.5267	6.19299	17.7084	1.11313e-18	1.42245e-17
AHR	1.82892	5.92908	17.7075	1.11481e-18	1.42323e-17
VGLL4	-1.18813	5.57152	-17.6994	1.13054e-18	1.4419e-17
FGR	-2.15476	8.25647	-17.6863	1.15654e-18	1.47364e-17
MYCBP2	1.08829	7.67422	17.6802	1.16879e-18	1.48781e-17
NSUN3	1.15543	4.55874	17.6673	1.19522e-18	1.51998e-17
DSCC1	-3.97474	-0.198476	-17.6633	1.20358e-18	1.52913e-17
PIP4K2B	-0.93043	3.43644	-17.6576	1.21543e-18	1.5427e-17
PYGL	-1.60189	5.75494	-17.6507	1.2301e-18	1.55982e-17
SELENON	-1.47033	7.21022	-17.6468	1.23843e-18	1.56888e-17
NBPF9	1.81881	4.65077	17.6416	1.24977e-18	1.58173e-17
KIAA0319L	0.980859	6.36652	17.639	1.25542e-18	1.58734e-17
RAB5A	0.959294	6.8597	17.6289	1.27749e-18	1.6137e-17
PPM1K	3.42441	5.78572	17.6205	1.29633e-18	1.63594e-17
EPB41	1.20901	6.30366	17.6193	1.29899e-18	1.63772e-17
IMPA2	-3.7189	0.651577	-17.6119	1.31578e-18	1.6573e-17
LTA4H	-3.16798	6.78448	-17.6072	1.3265e-18	1.66921e-17
RAD54L	-4.89282	-0.0916461	-17.5928	1.36011e-18	1.70987e-17
HCK	1.53776	8.57199	17.5918	1.36262e-18	1.71139e-17
DDX24	0.92027	5.84413	17.5865	1.37506e-18	1.72537e-17
NUP62	1.39564	7.17441	17.5807	1.38909e-18	1.74131e-17
MORN2	-2.23308	1.25885	-17.5778	1.39608e-18	1.74842e-17
MRPL49	0.793214	5.93643	17.564	1.43002e-18	1.78922e-17
ARAP3	-2.975	3.32725	-17.5604	1.43913e-18	1.79891e-17
CXCL8	4.37241	8.12576	17.5598	1.44058e-18	1.79902e-17
TAF1A	1.54257	2.44925	17.5525	1.45895e-18	1.82024e-17
UBE2T	-4.1333	-0.224839	-17.5411	1.48834e-18	1.85514e-17
ADGRA3	-5.96567	-2.37336	-17.5398	1.4916e-18	1.8557e-17
CDCA7L	-2.5027	3.56878	-17.5403	1.49043e-18	1.8557e-17
EHBP1L1	1.06526	8.27489	17.5332	1.50887e-18	1.87541e-17
FUT4	1.76421	5.5925	17.5322	1.51144e-18	1.87683e-17
PLGRKT	1.11461	5.21673	17.5295	1.51879e-18	1.88419e-17
SMG1	1.10358	7.8053	17.5264	1.52694e-18	1.89251e-17
NCOA1	1.42574	6.90329	17.5186	1.5479e-18	1.91669e-17
ZXDB	1.22829	3.54442	17.5138	1.5607e-18	1.93073e-17
DNAJB12	0.661389	6.26656	17.5021	1.59306e-18	1.96891e-17
FOXRED2	-2.94516	1.25064	-17.4984	1.60323e-18	1.97962e-17
PATL1	1.10318	7.77323	17.4963	1.60918e-18	1.9851e-17
PMPCA	-1.01709	4.79696	-17.4936	1.61685e-18	1.99271e-17
RFC4	-2.1983	2.55392	-17.4866	1.63684e-18	2.01545e-17
FAM135A	2.0006	5.38228	17.4812	1.65213e-18	2.03238e-17
PHYKPL	1.21696	5.3463	17.48	1.6556e-18	2.03475e-17
FGD5	-3.55008	3.95782	-17.4736	1.67437e-18	2.0559e-17
RRAGD	-1.62704	5.81334	-17.4538	1.7333e-18	2.12627e-17
SIN3A	1.16081	6.10549	17.4496	1.74606e-18	2.13994e-17
ACTL6A	-1.60139	4.01313	-17.4475	1.75257e-18	2.14592e-17
M1AP	-4.20211	0.0615259	-17.437	1.78521e-18	2.18385e-17
KRT7	4.86073	-0.304963	17.4298	1.80774e-18	2.20937e-17
RIBC2	-4.82987	-4.21165	-17.4257	1.82078e-18	2.22324e-17
TENT4A	1.82077	5.81371	17.4148	1.85592e-18	2.26406e-17
APOO	1.7922	5.41371	17.3989	1.90821e-18	2.32543e-17
EP300	0.905723	7.65743	17.3985	1.90976e-18	2.32543e-17
BIRC5	-6.66922	0.632943	-17.3968	1.91539e-18	2.32583e-17
PTGIR	6.40025	4.32689	17.3974	1.91329e-18	2.32583e-17
SLC12A6	-2.54863	6.10343	-17.3969	1.91517e-18	2.32583e-17
MKI67	-6.50438	3.84103	-17.3795	1.97443e-18	2.39532e-17
GID8	-0.715929	5.65615	-17.373	1.99721e-18	2.42072e-17
VMA21	-0.933972	4.30102	-17.3672	2.01754e-18	2.44311e-17
KIFC1	-4.56585	0.894837	-17.3644	2.0276e-18	2.45304e-17
FAM111B	-6.19818	0.306385	-17.3624	2.03452e-18	2.45915e-17
JMJD8	-1.20901	4.21642	-17.3593	2.04556e-18	2.47024e-17
PPP1R3D	1.57899	4.44587	17.3578	2.05108e-18	2.47237e-17
SLC6A12	2.12168	7.48845	17.3583	2.04922e-18	2.47237e-17
SH3BP5L	-0.847759	5.14225	-17.352	2.07218e-18	2.49552e-17
CDK1	-6.29091	1.74219	-17.3491	2.08255e-18	2.50572e-17
KNL1	-3.54976	2.29738	-17.3431	2.10498e-18	2.5304e-17
KNTC1	-1.72389	4.12072	-17.3386	2.12136e-18	2.54776e-17
WDR77	-1.07947	3.16311	-17.3373	2.12623e-18	2.55129e-17
H2AFZ	-2.1003	6.29452	-17.3274	2.16393e-18	2.59415e-17
LIG1	-1.66734	4.12381	-17.326	2.16892e-18	2.59778e-17
ARID1B	1.19757	6.38724	17.322	2.18442e-18	2.61396e-17
ARID5A	1.69748	6.90528	17.3206	2.18974e-18	2.61562e-17
UBE2E1	1.22485	7.16803	17.3206	2.18977e-18	2.61562e-17
IRF9	2.88964	2.98543	17.3129	2.21962e-18	2.64887e-17
CLIC2	2.11789	5.68289	17.3089	2.23559e-18	2.66552e-17
SCD	-2.19987	10.0327	-17.303	2.25892e-18	2.69089e-17
SPOCD1	-3.50153	4.0357	-17.2962	2.28607e-18	2.72077e-17
MED31	-1.57686	2.12562	-17.2938	2.29586e-18	2.72996e-17
RPA1	-1.38833	5.69192	-17.2858	2.32821e-18	2.76593e-17
ARL5A	-1.38658	3.51476	-17.2828	2.34063e-18	2.77818e-17
L3MBTL3	1.65809	3.66514	17.2735	2.37947e-18	2.82174e-17
SLC30A7	1.32725	6.30392	17.2679	2.40287e-18	2.84692e-17
BCORL1	1.64477	4.03287	17.2608	2.43311e-18	2.88016e-17
TPRG1L	-0.985566	5.12824	-17.26	2.43651e-18	2.8816e-17
RAB21	0.911946	6.86498	17.2583	2.44405e-18	2.88793e-17
IL18	1.76454	6.60951	17.2483	2.4877e-18	2.93687e-17
CDKN1A	2.17281	9.5234	17.2476	2.49065e-18	2.93772e-17
CCDC102B	-2.96862	2.10879	-17.2463	2.49649e-18	2.94198e-17
CD109	-1.97719	6.13805	-17.2449	2.5026e-18	2.94654e-17
CHPT1	-1.45942	4.13778	-17.24	2.5242e-18	2.96931e-17
TNFRSF14	1.03682	6.77827	17.2354	2.54498e-18	2.99109e-17
EPHB6	-2.54865	1.653	-17.2266	2.58478e-18	3.03516e-17
CEP55	-4.95513	1.86351	-17.2077	2.67275e-18	3.13566e-17
HIRIP3	-1.60392	2.95355	-17.2012	2.70381e-18	3.16927e-17
HEXIM1	1.19801	6.49318	17.1898	2.75866e-18	3.23069e-17
YME1L1	0.795269	8.25438	17.1875	2.76986e-18	3.24093e-17
TXNRD3	-2.95279	1.27783	-17.1821	2.79659e-18	3.26931e-17
GLRX5	-1.3062	3.69013	-17.1808	2.80311e-18	3.27112e-17
NSD2	-1.26838	5.69719	-17.181	2.80203e-18	3.27112e-17
ERICH1	1.47206	4.75666	17.1593	2.91181e-18	3.39496e-17
USP33	1.20346	6.75294	17.1574	2.92164e-18	3.40342e-17
EEF1AKMT3	1.81798	5.05547	17.1534	2.94283e-18	3.42507e-17
CACYBP	-1.39738	5.27669	-17.1464	2.97949e-18	3.46139e-17
CORO1C	-1.54893	8.59475	-17.1461	2.98103e-18	3.46139e-17
RPL7A	-1.18074	8.08355	-17.1459	2.98192e-18	3.46139e-17
NRGN	-7.2252	-0.198134	-17.1401	3.01313e-18	3.49455e-17
GTF3A	-1.57966	5.59243	-17.1345	3.04309e-18	3.52619e-17
MGST2	-1.42784	3.89347	-17.1271	3.08326e-18	3.56959e-17
TIMP2	-1.70916	8.54255	-17.1242	3.09935e-18	3.58506e-17
GSDMD	2.3482	5.67559	17.1216	3.11335e-18	3.59811e-17
RPLP0	-1.44133	8.19564	-17.1127	3.16349e-18	3.65285e-17
CTDSP2	1.14376	7.91197	17.1092	3.18302e-18	3.67218e-17
PPA1	3.73372	6.91757	17.1084	3.18756e-18	3.6742e-17
PKMYT1	-4.71231	0.535777	-17.1062	3.19975e-18	3.68503e-17
RNF217	1.48103	4.92644	17.1034	3.21601e-18	3.70052e-17
RTP4	4.31949	4.30533	17.0975	3.24961e-18	3.73592e-17
ETNK2	-4.54531	1.28663	-17.0943	3.2686e-18	3.75447e-17
ROCK1	-0.785179	7.57823	-17.0886	3.30147e-18	3.78893e-17
FAM208B	1.4518	6.38883	17.0838	3.33008e-18	3.81843e-17
FRMD4A	-2.51703	3.74093	-17.0795	3.35564e-18	3.8444e-17
MPC1	-1.78127	5.09131	-17.0741	3.38798e-18	3.87808e-17
PLK1	-5.20452	1.70577	-17.0715	3.40381e-18	3.89282e-17
SPP1	-3.57207	10.3372	-17.0583	3.48475e-18	3.98192e-17
SOCS1	7.1681	3.80724	17.0387	3.6088e-18	4.1201e-17
PRRG4	2.26712	5.67812	17.0376	3.61607e-18	4.12482e-17
SFXN5	-1.10974	3.74031	-17.0341	3.63828e-18	4.14657e-17
CNIH3	-2.70642	4.33412	-17.0334	3.64277e-18	4.14809e-17
PRDX6	-0.982093	7.00469	-17.0278	3.67975e-18	4.18659e-17
TMEM14C	-0.965033	5.53371	-17.0169	3.75181e-18	4.26489e-17
AGO1	-1.32423	6.04125	-17.0121	3.78436e-18	4.29818e-17
YBX1	-1.11722	8.85459	-17.0041	3.8387e-18	4.35615e-17
ARL3	-1.79957	2.50824	-17.0022	3.85179e-18	4.36724e-17
RAB29	2.5481	7.36472	16.999	3.87373e-18	4.38834e-17
MAD2L1	-3.80484	1.88851	-16.9967	3.88945e-18	4.40236e-17
IMPDH2	-2.19593	4.46533	-16.9952	3.90023e-18	4.41078e-17
IGFBP4	7.34518	6.76652	16.9928	3.91698e-18	4.42592e-17
RFC3	-2.52188	2.41976	-16.9889	3.9446e-18	4.45331e-17
GPD2	1.3508	7.96324	16.9866	3.96038e-18	4.46729e-17
TMEM87A	0.832569	6.53791	16.978	4.02183e-18	4.53273e-17
RSF1	1.06756	5.96675	16.9764	4.03387e-18	4.54241e-17
TEX264	-0.751762	5.67539	-16.9758	4.03812e-18	4.54331e-17
SERPINB9	3.70139	6.3094	16.9652	4.11544e-18	4.62635e-17
ALG3	-1.39814	4.04764	-16.9628	4.13324e-18	4.63579e-17
LY75	3.76723	5.95711	16.9628	4.13307e-18	4.63579e-17
SH3BGRL	-1.01659	8.44428	-16.9626	4.13439e-18	4.63579e-17
CD84	-1.5847	8.69857	-16.9609	4.14729e-18	4.6463e-17
KLF3	1.99094	5.90036	16.951	4.22151e-18	4.72544e-17
DOCK4	2.07971	7.59299	16.9484	4.24085e-18	4.74306e-17
ARFRP1	1.39941	5.33585	16.9266	4.40956e-18	4.92757e-17
FBXO45	-1.09651	4.5064	-16.9259	4.41506e-18	4.92953e-17
ADGRE5	1.48438	8.5802	16.9238	4.4317e-18	4.94391e-17
SLC15A4	1.14322	5.78101	16.9188	4.47185e-18	4.98448e-17
ZUP1	1.04508	4.2469	16.9176	4.48174e-18	4.99129e-17
CLCN7	1.16976	8.65059	16.9146	4.50587e-18	5.01156e-17
GAB2	1.71948	7.33621	16.9144	4.50755e-18	5.01156e-17
LITAF	1.12218	9.97123	16.901	4.61683e-18	5.12873e-17
TYW5	1.50458	3.98954	16.8845	4.75606e-18	5.27894e-17
ALDH5A1	-2.61093	3.55995	-16.8825	4.77299e-18	5.29328e-17
ERCC2	-1.89119	2.19568	-16.8786	4.80629e-18	5.32572e-17
CYSLTR1	-3.20321	1.74444	-16.8777	4.81479e-18	5.33066e-17
GPD1	-6.03509	1.39319	-16.8754	4.83449e-18	5.34798e-17
SNX20	1.99034	6.75936	16.874	4.84686e-18	5.35716e-17
TMED3	-1.00606	5.62577	-16.8675	4.90342e-18	5.41514e-17
DNMT1	-1.64554	6.74088	-16.8537	5.02718e-18	5.54717e-17
PLD1	1.5416	5.95082	16.8523	5.03972e-18	5.55634e-17
PIP5K1A	0.939946	6.16254	16.8485	5.07374e-18	5.5845e-17
POLR2A	1.03858	8.0484	16.8489	5.06998e-18	5.5845e-17
MCM8	-2.43681	2.61325	-16.8469	5.08884e-18	5.59645e-17
RAB10	0.987109	8.29277	16.8453	5.10304e-18	5.60738e-17
SPATA12	-6.06775	-0.955563	-16.8419	5.1351e-18	5.63791e-17
C3AR1	3.50094	8.24167	16.8368	5.18165e-18	5.68429e-17
TNFAIP8	1.61716	7.1775	16.834	5.20833e-18	5.7088e-17
NCK1	1.22128	6.77832	16.8303	5.24325e-18	5.74176e-17
SEPHS1	-0.923275	4.57384	-16.8299	5.24712e-18	5.74176e-17
TUFM	-0.949743	6.02581	-16.8286	5.2594e-18	5.75042e-17
ABHD2	-2.2904	7.41858	-16.8268	5.27633e-18	5.75937e-17
PLEKHO1	1.34814	8.37603	16.8272	5.27275e-18	5.75937e-17
SPRYD7	-1.02861	2.9833	-16.8253	5.29085e-18	5.77044e-17
ESYT1	-1.41816	7.23694	-16.8201	5.34016e-18	5.8194e-17
BCL2L2	1.08798	5.11452	16.8114	5.42434e-18	5.90625e-17
CDC25A	-5.31902	-0.360498	-16.804	5.49761e-18	5.9811e-17
GPSM2	-4.31958	0.959033	-16.8015	5.52211e-18	6.00279e-17
APOBEC3G	3.37077	5.52478	16.801	5.52706e-18	6.00322e-17
NFIX	3.51554	3.24763	16.799	5.54777e-18	6.02075e-17
SKAP2	-1.30473	6.42209	-16.7958	5.57931e-18	6.04999e-17
GPR157	3.75072	5.53781	16.7895	5.64327e-18	6.11432e-17
TTC9C	1.3693	4.47977	16.7756	5.78715e-18	6.26505e-17
SWT1	1.79853	3.82242	16.7564	5.99067e-18	6.48006e-17
TLNRD1	1.70128	4.79351	16.7513	6.04627e-18	6.53484e-17
COTL1	-3.15422	6.41209	-16.7504	6.05634e-18	6.54035e-17
UBXN11	-2.63929	3.60644	-16.7484	6.07812e-18	6.5585e-17
EML2	0.957695	5.16049	16.7371	6.20413e-18	6.68899e-17
CCNB1	-3.70832	3.30054	-16.7322	6.25931e-18	6.74296e-17
DDX59	1.26037	4.68621	16.7276	6.31091e-18	6.79299e-17
MAD2L1BP	0.795491	4.8271	16.7251	6.33975e-18	6.81847e-17
CHAF1B	-2.97186	1.12082	-16.719	6.41045e-18	6.88888e-17
MRPL40	1.38831	5.4715	16.7089	6.52835e-18	7.00834e-17
SNX6	0.925542	7.10256	16.7086	6.53225e-18	7.00834e-17
SAPCD2	-4.43131	0.511063	-16.7011	6.62147e-18	7.09828e-17
KAT6A	0.895487	6.31497	16.6935	6.71322e-18	7.19078e-17
ZNF292	0.924999	5.3338	16.6884	6.77616e-18	7.25231e-17
CES1	4.43147	6.04503	16.6807	6.87055e-18	7.34736e-17
TMEM170B	-1.50409	4.48143	-16.6733	6.96454e-18	7.44183e-17
TAX1BP1	0.87858	7.95815	16.6633	7.09172e-18	7.57159e-17
LILRB4	1.5018	8.8711	16.6607	7.12499e-18	7.60095e-17
C1orf162	-2.78795	3.83308	-16.6602	7.13142e-18	7.60165e-17
ZCCHC2	1.27617	7.44938	16.6474	7.30003e-18	7.77509e-17
SLCO3A1	1.92968	5.83162	16.6405	7.39128e-18	7.86592e-17
BTG3	1.40831	5.46012	16.6325	7.50012e-18	7.96888e-17
DUT	-1.58145	3.95876	-16.6327	7.49663e-18	7.96888e-17
ILK	1.25524	7.57419	16.6311	7.5185e-18	7.98197e-17
NEK6	-1.49891	7.9328	-16.6213	7.65357e-18	8.11883e-17
DPF2	0.853959	5.49809	16.6124	7.77934e-18	8.2456e-17
MRPL32	1.54088	5.44557	16.6108	7.80223e-18	8.26321e-17
ZBTB17	1.64962	5.52465	16.607	7.85624e-18	8.31373e-17
UBXN4	0.9654	7.77683	16.6038	7.90114e-18	8.35454e-17
DDX46	-1.09864	5.90729	-16.6014	7.93568e-18	8.38433e-17
BAK1	1.03977	7.11585	16.6	7.95694e-18	8.40005e-17
MAML2	1.29453	6.88032	16.5961	8.01353e-18	8.45302e-17
SCAPER	1.49485	4.1096	16.5859	8.16357e-18	8.6044e-17
FAM219A	1.09574	4.59783	16.5834	8.20041e-18	8.63633e-17
SEC13	-1.47257	5.64659	-16.579	8.26756e-18	8.70008e-17
ZNF200	1.43065	4.14595	16.5783	8.27775e-18	8.70386e-17
TENT5A	1.9705	6.34146	16.5671	8.44903e-18	8.87687e-17
UCHL5	-1.06076	4.59468	-16.5638	8.49917e-18	8.92243e-17
CNOT4	1.30387	5.09466	16.5515	8.69177e-18	9.11736e-17
VPS35	-0.733645	6.84232	-16.5504	8.71e-18	9.12921e-17
MYOZ1	-4.24621	0.908858	-16.5476	8.75358e-18	9.1676e-17
DNAAF5	-1.29632	3.13536	-16.5449	8.79702e-18	9.20387e-17
TGFBR1	-1.8202	6.9653	-16.5446	8.80218e-18	9.20387e-17
CDCA3	-4.41396	0.211417	-16.544	8.81195e-18	9.20678e-17
EMC7	0.734242	6.49071	16.5434	8.82224e-18	9.21005e-17
VPS54	0.767157	5.80561	16.5429	8.82906e-18	9.21005e-17
ANKRD44	1.41092	6.60707	16.5383	8.90344e-18	9.28029e-17
MECR	-1.64398	2.05277	-16.5308	9.02638e-18	9.40099e-17
NCAPD3	-1.6241	4.3262	-16.5278	9.07707e-18	9.44632e-17
SSB	1.43762	6.93621	16.5174	9.25069e-18	9.6194e-17
TIMM17A	-1.0305	5.76333	-16.5167	9.26233e-18	9.62391e-17
ATP5PD	-0.873145	5.7873	-16.5143	9.30285e-18	9.6584e-17
AKAP13	1.12619	8.8024	16.5109	9.36167e-18	9.70507e-17
CA2	-4.07996	5.7964	-16.5108	9.36254e-18	9.70507e-17
CALM2	-1.28541	8.1282	-16.4994	9.56101e-18	9.90302e-17
SACS	-2.66843	3.84124	-16.4989	9.56963e-18	9.90416e-17
ATP6V1F	-1.24455	7.11929	-16.4972	9.59835e-18	9.92608e-17
ERGIC2	-0.989358	4.71708	-16.4891	9.74305e-18	1.00678e-16
MAX	0.91432	6.63393	16.4861	9.79672e-18	1.01153e-16
NELFCD	-0.911929	4.78378	-16.4823	9.86364e-18	1.01765e-16
LIPA	-2.38043	10.8397	-16.475	9.9965e-18	1.03055e-16
HEXB	-1.41679	8.08532	-16.4685	1.01172e-17	1.04218e-16
UBA6	1.19132	6.92396	16.4579	1.0316e-17	1.06182e-16
MPV17	-0.74168	5.71119	-16.4531	1.04071e-17	1.07036e-16
CD52	-3.14493	7.86609	-16.4487	1.04912e-17	1.07818e-16
SPARC	-3.37378	8.01344	-16.4468	1.05282e-17	1.08113e-16
TGIF2	1.25699	5.18811	16.444	1.05817e-17	1.08578e-16
OAT	-1.42841	5.46764	-16.4411	1.06391e-17	1.09082e-16
FAM168B	-1.69261	6.52509	-16.4387	1.06845e-17	1.09404e-16
RGS18	-6.46648	-0.34858	-16.4386	1.06872e-17	1.09404e-16
RPL7	-1.13917	7.6679	-16.4288	1.08813e-17	1.11305e-16
SMARCA5	1.26592	7.41721	16.4247	1.09635e-17	1.12059e-16
DAD1	-1.37483	5.59343	-16.4198	1.10625e-17	1.12983e-16
UNG	-1.70241	4.05244	-16.4154	1.11533e-17	1.13822e-16
COPS9	-1.20406	3.73346	-16.4132	1.11976e-17	1.14186e-16
SELENOS	1.12146	5.96011	16.41	1.1263e-17	1.14765e-16
KANK2	-3.76922	0.808788	-16.4088	1.12884e-17	1.14934e-16
OGA	1.49122	7.36499	16.4057	1.13521e-17	1.15493e-16
HINFP	1.22725	4.33861	16.3978	1.15185e-17	1.17096e-16
NDUFV3	-0.947448	4.48267	-16.3974	1.15283e-17	1.17105e-16
RNF169	1.12191	5.83453	16.3967	1.15422e-17	1.17156e-16
PDE3B	-3.01997	4.95773	-16.3863	1.17648e-17	1.19324e-16
SLC1A3	1.3675	8.41001	16.3849	1.17965e-17	1.19553e-16
FASTKD1	-1.47119	4.39435	-16.3817	1.18642e-17	1.20111e-16
TMEM139	8.32222	-0.0546562	16.3815	1.18698e-17	1.20111e-16
(MARCH9)	2.4977	4.10468	16.3803	1.1896e-17	1.20283e-16
KIF20B	-2.85704	2.7738	-16.3761	1.19891e-17	1.21132e-16
RPL6	-0.90764	7.30594	-16.3677	1.21759e-17	1.22925e-16
(MARC1)	-4.22126	0.821255	-16.3648	1.22399e-17	1.23477e-16
ANXA9	-3.79388	-1.67048	-16.3639	1.2261e-17	1.23501e-16
RAB4A	-1.00369	3.86532	-16.3639	1.22595e-17	1.23501e-16
BMPR2	1.32382	7.23483	16.3457	1.2678e-17	1.27603e-16
BCAP31	-1.08103	8.43619	-16.3369	1.28847e-17	1.29584e-16
ODF3B	3.25939	3.86137	16.3278	1.31039e-17	1.31688e-16
CIT	-4.44081	1.13611	-16.3267	1.31301e-17	1.31852e-16
HTATIP2	0.747781	6.5009	16.3226	1.32295e-17	1.32725e-16
TFG	1.22328	6.72567	16.3223	1.32373e-17	1.32725e-16
PPP3CA	-1.59452	4.76875	-16.3213	1.32623e-17	1.32875e-16
EDEM1	1.27428	7.7995	16.3115	1.35035e-17	1.35189e-16
JAK1	1.44137	8.30693	16.3099	1.35452e-17	1.35503e-16
AKAP7	1.71718	3.42237	16.2989	1.38209e-17	1.38157e-16
NUP210	-2.2037	5.53542	-16.2985	1.3833e-17	1.38173e-16
IFI27	10.8305	5.43838	16.2922	1.39932e-17	1.39667e-16
TMBIM1	1.03311	9.26004	16.2906	1.40349e-17	1.39977e-16
HDLBP	-0.793678	8.50191	-16.2887	1.4085e-17	1.40323e-16
PPP4R2	1.29906	6.80192	16.2885	1.40908e-17	1.40323e-16
LYSMD2	2.62431	3.78396	16.2824	1.42513e-17	1.41813e-16
FTH1	1.23464	13.6113	16.2748	1.44512e-17	1.43554e-16
PSRC1	-3.16876	0.162976	-16.2745	1.44589e-17	1.43554e-16
RCSD1	2.16323	6.49903	16.2748	1.44521e-17	1.43554e-16
RAC2	-2.51263	7.97633	-16.2689	1.46108e-17	1.44952e-16
HACD3	-1.35992	5.39657	-16.2643	1.47338e-17	1.46063e-16
FAM173B	-2.51923	1.24442	-16.2579	1.49097e-17	1.47696e-16
BCL2L11	2.96041	5.19116	16.2551	1.49875e-17	1.48354e-16
PEX11B	2.58399	5.17891	16.2541	1.50168e-17	1.48533e-16
PRXL2A	-2.25625	6.44541	-16.2497	1.51398e-17	1.49608e-16
TLE3	-3.53359	4.16555	-16.2494	1.51481e-17	1.49608e-16
IL31RA	8.91504	3.69921	16.2483	1.51777e-17	1.49787e-16
S100A4	-3.7794	6.56264	-16.2431	1.5324e-17	1.51118e-16
FNDC3B	1.15556	8.25851	16.2412	1.53785e-17	1.51542e-16
WDR55	1.02438	6.22126	16.2382	1.54651e-17	1.52282e-16
KIAA1958	1.95401	4.04893	16.2367	1.5509e-17	1.526e-16
AGPS	-1.05156	6.74311	-16.2326	1.56247e-17	1.53623e-16
CSTB	-1.63421	9.07962	-16.2252	1.58426e-17	1.55534e-16
TRAF1	4.50852	7.86013	16.2255	1.58324e-17	1.55534e-16
VEGFB	-1.45718	4.65973	-16.223	1.59059e-17	1.56038e-16
SRSF6	-1.12253	6.2624	-16.2169	1.6087e-17	1.57698e-16
CNNM4	1.80106	5.30654	16.2154	1.61317e-17	1.58018e-16
CDS2	1.12912	7.5859	16.21	1.62936e-17	1.59486e-16
APOL4	4.03015	6.70671	16.2032	1.65023e-17	1.61409e-16
METTL22	-1.39875	3.58112	-16.2007	1.65794e-17	1.62043e-16
TTLL12	-1.59364	4.70176	-16.1975	1.66768e-17	1.62753e-16
UVRAG	1.3796	6.0785	16.1976	1.66741e-17	1.62753e-16
ACOX2	-6.79039	-0.527615	-16.191	1.6881e-17	1.64381e-16
ITGB8	6.21058	6.1039	16.1912	1.68718e-17	1.64381e-16
LTBR	1.14861	6.88367	16.191	1.6881e-17	1.64381e-16
RNF138	1.43459	5.26536	16.1775	1.73096e-17	1.6843e-16
POLQ	-4.72757	0.724288	-16.1738	1.74262e-17	1.6944e-16
C3orf38	1.78746	6.37111	16.1679	1.76215e-17	1.71212e-16
POLR3C	1.27226	5.62594	16.1667	1.76608e-17	1.71467e-16
DEDD	1.12972	5.35166	16.1624	1.77995e-17	1.72687e-16
LIMD2	-1.60177	4.75738	-16.1608	1.78532e-17	1.7306e-16
STX17	1.67982	4.81658	16.1601	1.78774e-17	1.7306e-16
TRMT1	-1.32818	4.12685	-16.1603	1.78693e-17	1.7306e-16
STAU1	1.04175	6.96007	16.159	1.79127e-17	1.73275e-16
CDCA4	-1.88327	2.8881	-16.156	1.80134e-17	1.74121e-16
NUCB1	1.08037	8.78123	16.1506	1.81971e-17	1.75768e-16
SVIL	-2.47008	4.03536	-16.1496	1.8231e-17	1.75966e-16
WDR34	-2.76977	1.48647	-16.1403	1.8547e-17	1.78885e-16
RPL5	-1.01276	7.40017	-16.1387	1.86028e-17	1.79291e-16
VPS26B	-1.31461	5.12825	-16.1382	1.86191e-17	1.79318e-16
RDH14	1.37012	3.60297	16.128	1.89788e-17	1.82648e-16
CLASP1	0.804638	5.98143	16.1257	1.90601e-17	1.83297e-16
CCDC97	1.06706	5.32156	16.1241	1.9116e-17	1.83701e-16
CORO1A	-2.0416	5.18228	-16.1214	1.92138e-17	1.84125e-16
DUS2	-1.09105	3.38148	-16.1213	1.92161e-17	1.84125e-16
MMS19	-0.940079	5.68129	-16.122	1.91926e-17	1.84125e-16
TLN2	-2.31841	3.29506	-16.1223	1.91822e-17	1.84125e-16
CENPA	-5.35096	-1.04576	-16.1029	1.98852e-17	1.90397e-16
ATF2	0.993871	6.38463	16.0976	2.00825e-17	1.92148e-16
OSER1	1.14653	5.98826	16.0969	2.01115e-17	1.92285e-16
TANC2	-2.3322	3.95248	-16.0873	2.04752e-17	1.9562e-16
TRIP13	-4.86374	0.179471	-16.0839	2.06058e-17	1.96726e-16
RAD9A	1.70351	4.25796	16.0773	2.08586e-17	1.98995e-16
TMEM236	-7.75394	0.99974	-16.0759	2.0916e-17	1.99398e-16
SNX14	0.721658	6.36059	16.0749	2.09517e-17	1.99594e-16
DIAPH3	-5.442	-0.278634	-16.0724	2.10519e-17	2.00404e-16
C1orf112	-1.77066	2.32554	-16.0655	2.13251e-17	2.02858e-16
MRPL23	-0.998328	3.42778	-16.0622	2.14563e-17	2.03959e-16
CCNE2	-6.51878	0.393882	-16.0565	2.16883e-17	2.0587e-16
PPP5C	-1.12135	4.68854	-16.0564	2.16886e-17	2.0587e-16
DBI	-1.40528	8.03422	-16.0544	2.17722e-17	2.06515e-16
MTMR10	-1.11818	4.48339	-16.0509	2.19164e-17	2.07733e-16
DNAJB6	0.893731	7.80585	16.0501	2.19479e-17	2.07882e-16
CENPW	-3.33401	0.982151	-16.0474	2.20593e-17	2.08637e-16
SLF1	-1.63124	2.16641	-16.0476	2.20501e-17	2.08637e-16
ADAT2	-2.43808	0.528844	-16.0469	2.2077e-17	2.08654e-16
PPARD	-1.72567	6.92256	-16.0458	2.21263e-17	2.08971e-16
LAMP3	6.53336	7.88556	16.0288	2.28403e-17	2.15559e-16
EDF1	0.897583	6.83773	16.0256	2.29767e-17	2.16691e-16
TM4SF19	-3.63855	4.36364	-16.0241	2.30399e-17	2.17132e-16
NCAPG	-5.52943	1.21821	-16.0226	2.31052e-17	2.17592e-16
DCAF5	1.01263	6.71448	16.02	2.32204e-17	2.18521e-16
CCDC174	0.925694	4.54234	16.0158	2.34029e-17	2.20081e-16
TSTD2	0.960205	4.68453	16.0113	2.36021e-17	2.21796e-16
RPF2	-1.7368	3.54907	-16.008	2.37445e-17	2.22975e-16
OIP5	-4.40621	-0.988073	-15.9964	2.42678e-17	2.27726e-16
RPL10A	-1.24977	6.80871	-15.9959	2.42931e-17	2.27802e-16
PSMF1	1.00378	6.77014	15.9945	2.43543e-17	2.28051e-16
TIMM10	-1.4413	4.16493	-15.9948	2.43429e-17	2.28051e-16
ABCB8	-1.06466	4.7823	-15.9856	2.4764e-17	2.31432e-16
ANGPT4	-6.56774	-3.41704	-15.9854	2.47722e-17	2.31432e-16
CALU	-1.63988	7.4149	-15.9852	2.47856e-17	2.31432e-16
NT5DC2	-5.42422	0.919868	-15.9856	2.47634e-17	2.31432e-16
KIF23	-3.92352	2.04098	-15.973	2.5359e-17	2.36618e-16
XRCC3	-1.82735	2.05376	-15.9691	2.55411e-17	2.38149e-16
DPY19L1	-1.54278	4.14912	-15.9674	2.56227e-17	2.38412e-16
NNT	-1.28588	6.46427	-15.9674	2.56236e-17	2.38412e-16
UBE2Q1	0.57153	6.53821	15.968	2.55959e-17	2.38412e-16
KANSL1L	2.03373	3.43236	15.9628	2.58458e-17	2.40309e-16
KDELR2	-1.05661	5.94056	-15.962	2.58846e-17	2.405e-16
C21orf58	-3.88055	-0.160882	-15.9586	2.60525e-17	2.41889e-16
ATG4C	-1.0435	4.01246	-15.952	2.63752e-17	2.44714e-16
COQ2	-1.30142	3.49239	-15.9502	2.64682e-17	2.45403e-16
GPR34	-8.18228	0.643829	-15.9483	2.65607e-17	2.46088e-16
PIK3C2B	-3.03384	2.38553	-15.938	2.70778e-17	2.50703e-16
WDR76	-2.79126	2.40643	-15.9374	2.7112e-17	2.50843e-16
FANCB	-3.83264	-0.949494	-15.9329	2.73389e-17	2.52765e-16
RUNDC1	1.19688	4.60455	15.9117	2.84515e-17	2.62867e-16
CHTF18	-2.6055	1.90789	-15.9017	2.89929e-17	2.67494e-16
FBXW8	-1.73513	2.10898	-15.9018	2.89893e-17	2.67494e-16
CDCA5	-4.14288	1.68774	-15.901	2.9033e-17	2.67677e-16
TCN2	2.10649	5.26559	15.8948	2.93727e-17	2.7062e-16
TIFA	2.91534	5.51205	15.8828	3.00425e-17	2.76597e-16
P2RX1	-1.95979	3.50544	-15.8817	3.01047e-17	2.76976e-16
TLR8	2.08779	7.8804	15.8724	3.06384e-17	2.81689e-16
PFKFB2	-2.0301	3.22747	-15.8713	3.07045e-17	2.821e-16
GON7	-1.80399	0.924118	-15.8633	3.11725e-17	2.86201e-16
SARDH	-4.19864	1.70232	-15.8618	3.12557e-17	2.86765e-16
NFKBIE	1.59086	7.03827	15.8573	3.1525e-17	2.89034e-16
AOAH	2.15963	6.92241	15.8447	3.22837e-17	2.95784e-16
SLC9A9	2.7002	4.96721	15.8412	3.24963e-17	2.97525e-16
APOC1	-2.85925	6.23781	-15.8395	3.2602e-17	2.98286e-16
ADGRG6	-4.72086	-1.33194	-15.8389	3.26401e-17	2.98427e-16
SNAP29	-0.735902	5.69196	-15.8372	3.2746e-17	2.99187e-16
TMEM106C	-2.45882	3.38723	-15.8366	3.27846e-17	2.99333e-16
PTK2	-1.66166	3.62665	-15.829	3.32548e-17	3.03415e-16
NDC80	-3.81528	1.41276	-15.8263	3.34264e-17	3.0477e-16
WSB1	1.68592	7.90361	15.8244	3.35478e-17	3.05665e-16
ADAM12	-3.98067	3.58008	-15.8189	3.38939e-17	3.08606e-16
SQOR	0.832221	7.4025	15.8108	3.44208e-17	3.13187e-16
CTNNAL1	-2.69451	3.4972	-15.8079	3.46091e-17	3.14683e-16
LEMD2	0.694803	5.89889	15.8068	3.46845e-17	3.1515e-16
POLE3	-0.930112	5.67772	-15.8007	3.5083e-17	3.18552e-16
CNDP2	1.35881	8.54519	15.7995	3.51645e-17	3.19072e-16
CFH	4.49235	4.41686	15.7937	3.55519e-17	3.22365e-16
ZFYVE21	-1.12471	3.98743	-15.7842	3.6197e-17	3.27988e-16
BCL3	3.18576	5.37337	15.7738	3.69163e-17	3.34276e-16
E2F2	-7.10377	-0.40465	-15.7588	3.79813e-17	3.43683e-16
UCHL1	-2.9447	4.40889	-15.7491	3.86908e-17	3.49863e-16
UBE2D1	1.16327	5.9311	15.74	3.93603e-17	3.55673e-16
RNF38	0.941196	6.52104	15.7384	3.94825e-17	3.56533e-16
CDCA8	-3.60065	1.87006	-15.7355	3.97019e-17	3.58269e-16
SMCO2	5.37416	-0.312803	15.734	3.98109e-17	3.59006e-16
CCDC71L	1.65394	5.2608	15.7331	3.98799e-17	3.59383e-16
VSIG4	-4.09328	4.75723	-15.7324	3.99334e-17	3.59619e-16
GINS4	-2.56596	2.33506	-15.7302	4.01025e-17	3.60648e-16
NAA16	-1.67295	3.95455	-15.7302	4.01004e-17	3.60648e-16
WASHC5	-0.885469	5.8012	-15.7283	4.02478e-17	3.61709e-16
EXOC2	1.2565	5.88707	15.7267	4.03644e-17	3.6251e-16
E2F8	-5.87321	-1.10612	-15.7263	4.03998e-17	3.6258e-16
PHF1	1.60956	4.82933	15.725	4.04965e-17	3.63201e-16
HACD2	-1.51433	5.01018	-15.7172	4.11055e-17	3.68411e-16
NDUFAF8	-1.61976	1.85638	-15.7103	4.16491e-17	3.7303e-16
PI4KB	0.749034	6.43264	15.7039	4.21549e-17	3.77303e-16
CELSR2	-2.5239	-0.213053	-15.6989	4.25557e-17	3.80632e-16
TMEM62	1.55906	5.07473	15.6976	4.26604e-17	3.8131e-16
BEX3	-2.87767	2.19535	-15.6961	4.27822e-17	3.82139e-16
HPGD	-6.09518	3.43904	-15.6874	4.34989e-17	3.88278e-16
CYTH4	-1.39919	6.94474	-15.6857	4.36411e-17	3.89284e-16
CREM	1.42875	5.058	15.6825	4.39054e-17	3.90847e-16
GTF2B	1.63642	5.9208	15.6828	4.38844e-17	3.90847e-16
RBBP7	-1.32018	5.61674	-15.6829	4.38691e-17	3.90847e-16
ESCO2	-6.14895	-0.212776	-15.6809	4.40385e-17	3.91767e-16
PNPT1	1.9412	6.17317	15.6792	4.41872e-17	3.92824e-16
P2RX4	1.5865	6.81967	15.6776	4.43158e-17	3.93703e-16
TNIP2	1.54915	5.73696	15.6688	4.50698e-17	4.00132e-16
MRPS34	-1.6454	3.83828	-15.6655	4.53514e-17	4.0236e-16
SLC45A3	-3.66504	1.89975	-15.665	4.53909e-17	4.02439e-16
POGLUT1	2.10182	5.07199	15.6582	4.59877e-17	4.07457e-16
SUMF1	-1.31758	5.55174	-15.657	4.609e-17	4.08088e-16
MAFG	1.24845	6.47033	15.6544	4.63202e-17	4.09851e-16
UCP2	-1.94777	6.86176	-15.6521	4.65225e-17	4.11365e-16
SLAMF1	5.74325	4.65127	15.6509	4.66276e-17	4.12018e-16
TBX19	2.55335	3.3833	15.6188	4.95759e-17	4.37776e-16
ASIC1	-5.53824	-2.8733	-15.6173	4.97181e-17	4.38738e-16
BICRAL	0.950754	4.94934	15.6152	4.99209e-17	4.40233e-16
PIK3R5	2.01993	7.862	15.6137	5.00596e-17	4.4116e-16
PXDC1	1.43296	5.89004	15.6093	5.04828e-17	4.44593e-16
TPST2	-1.77254	4.64873	-15.6066	5.07454e-17	4.46607e-16
PRKAG1	-0.622817	5.52537	-15.606	5.07972e-17	4.46765e-16
PIM3	2.29702	6.83133	15.6003	5.13609e-17	4.51421e-16
(MARCH2)	-1.33277	5.4837	-15.5986	5.15243e-17	4.52555e-16
KIF2C	-4.45921	1.81019	-15.5978	5.16069e-17	4.52978e-16
MSH2	-2.3109	3.51645	-15.5958	5.17973e-17	4.54347e-16
KIF24	-3.27304	1.06295	-15.5892	5.24562e-17	4.59821e-16
EPB41L1	-2.40763	4.52878	-15.5871	5.26669e-17	4.6136e-16
MPI	-1.36486	3.45918	-15.5737	5.40411e-17	4.73084e-16
GRHPR	-0.854038	4.85035	-15.5684	5.45933e-17	4.77601e-16
SHPK	-1.97411	1.15915	-15.5669	5.47477e-17	4.78633e-16
ANKRD53	6.73479	-1.35114	15.5594	5.55398e-17	4.85236e-16
NDUFA5	-1.08351	4.99267	-15.5538	5.61364e-17	4.90124e-16
PEMT	-1.93301	1.673	-15.5525	5.62797e-17	4.9105e-16
CCL8	10.6375	6.85194	15.5506	5.64765e-17	4.92441e-16
TMEM63B	1.74523	6.46033	15.5469	5.68889e-17	4.95708e-16
HIST1H2AC	3.45596	5.44766	15.5426	5.73534e-17	4.99425e-16
FAH	-1.48914	3.77256	-15.5417	5.74555e-17	4.99984e-16
THEM4	-1.40496	2.55991	-15.539	5.77488e-17	5.02205e-16
LAPTM4B	-3.98936	1.07731	-15.5374	5.79277e-17	5.03428e-16
ADPRM	1.49372	2.57877	15.536	5.80896e-17	5.04503e-16
ABI2	-1.6678	3.3372	-15.5284	5.89339e-17	5.11498e-16
STRBP	-2.06619	3.26554	-15.514	6.05819e-17	5.25456e-16
CISD1	-1.19504	2.83398	-15.5135	6.06507e-17	5.25706e-16
PTPN11	-1.03775	6.64122	-15.5126	6.07474e-17	5.26198e-16
ATF4	1.36232	8.43422	15.5045	6.1704e-17	5.34024e-16
CHMP4B	0.811473	7.70219	15.5043	6.17319e-17	5.34024e-16
LRRC75A	-3.46564	0.335709	-15.4918	6.32264e-17	5.46593e-16
NFX1	0.82528	6.28637	15.4905	6.33866e-17	5.4726e-16
SCN1B	4.40364	3.53081	15.4907	6.33603e-17	5.4726e-16
KIF18B	-6.38543	-0.800395	-15.4897	6.34787e-17	5.47696e-16
ABRAXAS2	0.728493	5.69195	15.4887	6.36002e-17	5.48386e-16
ERI3	-1.15979	3.33828	-15.4835	6.42468e-17	5.53598e-16
HIST2H2BE	3.24609	4.71071	15.4801	6.46673e-17	5.56858e-16
CENPK	-4.01722	1.00901	-15.4776	6.49774e-17	5.59162e-16
TP53I11	-1.31675	5.82749	-15.4751	6.52885e-17	5.61473e-16
UBR7	-1.49563	2.47509	-15.4665	6.63801e-17	5.70488e-16
FBRS	1.0266	6.86366	15.4519	6.82701e-17	5.86348e-16
VARS	-1.51515	4.97824	-15.4472	6.88892e-17	5.91281e-16
ELP1	-0.869858	4.35739	-15.4437	6.93502e-17	5.94849e-16
RAP1A	-0.80351	7.09593	-15.4236	7.20995e-17	6.18029e-16
DUSP7	-2.7118	3.87613	-15.418	7.28698e-17	6.24226e-16
SETDB1	0.542852	5.66726	15.4175	7.29401e-17	6.24423e-16
NUDT5	-1.56573	4.41153	-15.4157	7.32055e-17	6.26288e-16
CCDC167	-1.73325	2.18256	-15.4026	7.50681e-17	6.41805e-16
MTF1	1.28441	7.27047	15.4018	7.51819e-17	6.42361e-16
CDCA2	-4.83181	0.448759	-15.4002	7.54207e-17	6.43984e-16
RNF19A	1.45275	7.06504	15.3972	7.58622e-17	6.47334e-16
UCK2	-1.44713	3.92715	-15.3954	7.61256e-17	6.49161e-16
CCT5	-0.978215	6.97597	-15.3941	7.63123e-17	6.50333e-16
INAFM1	1.99102	2.19679	15.3938	7.63653e-17	6.50364e-16
MAF	-4.1706	3.52341	-15.3912	7.67492e-17	6.53211e-16
CWF19L1	1.1491	5.15002	15.3874	7.73135e-17	6.5746e-16
NAT8B	5.13843	-0.920076	15.3871	7.73483e-17	6.5746e-16
PHTF2	-1.44873	4.96881	-15.3828	7.79959e-17	6.62538e-16
RBL1	-1.53873	3.86875	-15.3765	7.89491e-17	6.70202e-16
PPP1R15B	1.50103	7.70573	15.3653	8.06748e-17	6.84411e-16
POLR1A	-1.07657	5.21602	-15.3648	8.07633e-17	6.84721e-16
IFRD1	2.12796	6.07337	15.3629	8.106e-17	6.86353e-16
NUP85	-0.885291	4.54419	-15.3632	8.10125e-17	6.86353e-16
GALK1	-1.52113	3.38546	-15.3614	8.12961e-17	6.8791e-16
KIF15	-5.04918	0.198229	-15.3601	8.14964e-17	6.89162e-16
TMEM201	-1.65502	2.42639	-15.3597	8.15599e-17	6.89257e-16
METTL7A	-1.66084	4.68576	-15.3468	8.36162e-17	7.06182e-16
MANBA	0.911404	6.98606	15.3458	8.37808e-17	7.07119e-16
CENPF	-5.37444	2.30528	-15.342	8.4407e-17	7.11948e-16
RAD18	-1.60469	3.2833	-15.3344	8.56547e-17	7.22009e-16
GBP3	4.75913	6.61428	15.3322	8.60197e-17	7.24623e-16
KIF20A	-6.7948	0.101406	-15.3296	8.64507e-17	7.27388e-16
TMEM123	1.11029	8.87884	15.3296	8.64585e-17	7.27388e-16
ST3GAL1	1.84963	8.04857	15.3277	8.67617e-17	7.29474e-16
COX11	-0.854511	3.63963	-15.3258	8.70911e-17	7.31776e-16
STX2	-1.65208	4.40538	-15.3246	8.72984e-17	7.3305e-16
PANK2	0.875203	5.7123	15.3152	8.88954e-17	7.45985e-16
FAM177B	4.8887	0.655273	15.314	8.91052e-17	7.4727e-16
EHD4	1.67293	7.67669	15.3125	8.93635e-17	7.4896e-16
MUC1	6.35268	3.26079	15.3118	8.94802e-17	7.48985e-16
TNFRSF21	-5.21774	4.4396	-15.312	8.94548e-17	7.48985e-16
GLIPR1	-3.44777	5.43283	-15.3112	8.9595e-17	7.48994e-16
HS3ST3A1	5.55956	-0.919404	15.3113	8.95695e-17	7.48994e-16
MSANTD4	1.04233	5.0001	15.3092	8.99348e-17	7.51357e-16
LAG3	9.78793	4.01988	15.3049	9.06862e-17	7.57155e-16
LRR1	-1.00652	2.97784	-15.3044	9.0779e-17	7.5745e-16
HLA-DOB	6.34167	-0.761831	15.3006	9.14536e-17	7.62596e-16
STRAP	-0.765697	6.01861	-15.2933	9.27473e-17	7.72895e-16
OFD1	1.5763	4.26686	15.2905	9.32629e-17	7.76699e-16
CCDC117	1.27249	5.50236	15.2856	9.41443e-17	7.82793e-16
CD47	1.40306	7.49941	15.2861	9.40574e-17	7.82793e-16
CLTC	-0.878402	8.91543	-15.2855	9.41728e-17	7.82793e-16
OTOA	-3.5996	-0.375936	-15.2818	9.48376e-17	7.87822e-16
ZFYVE1	0.999018	5.24002	15.2724	9.65844e-17	8.01827e-16
VTI1B	-0.943453	5.77689	-15.2713	9.68008e-17	8.03118e-16
ST6GALNAC4	-2.32832	4.58306	-15.2692	9.71998e-17	8.0592e-16
LAS1L	-0.735307	4.20371	-15.2648	9.80294e-17	8.12288e-16
CMKLR1	4.23637	7.36036	15.2571	9.95081e-17	8.24022e-16
VEZF1	1.41939	5.88687	15.255	9.99071e-17	8.26807e-16
TRAIP	-2.35725	0.858433	-15.2509	1.00707e-16	8.32907e-16
GATM	-3.67507	1.44596	-15.2506	1.00778e-16	8.32967e-16
CLNS1A	0.842253	5.88038	15.2489	1.01108e-16	8.34985e-16
MRPL11	-1.10697	3.57518	-15.2487	1.01149e-16	8.34985e-16
KRT79	-7.59543	0.340838	-15.2477	1.01347e-16	8.36095e-16
SFXN2	-3.45039	0.583317	-15.2447	1.01927e-16	8.40255e-16
SLC9A8	1.3637	5.12148	15.2445	1.01979e-16	8.40255e-16
TRIP4	1.5116	5.62826	15.2408	1.02716e-16	8.45801e-16
BASP1	2.03893	7.70446	15.2349	1.0389e-16	8.54937e-16
CLU	2.06025	8.18367	15.2276	1.05391e-16	8.66748e-16
MXD4	-2.1756	3.66015	-15.225	1.05915e-16	8.70514e-16
BMT2	0.911975	5.18996	15.2152	1.07953e-16	8.86709e-16
SUCLA2	-0.896064	5.03277	-15.2133	1.08349e-16	8.89405e-16
BMP8B	-2.62134	0.159903	-15.2088	1.09306e-16	8.96705e-16
HELLS	-3.48967	1.22579	-15.1976	1.1172e-16	9.15938e-16
DHX35	-0.766706	3.68515	-15.1941	1.12497e-16	9.21499e-16
INSL3	5.55617	-1.94583	15.1939	1.12538e-16	9.21499e-16
PDCD11	-0.97617	4.85582	-15.1923	1.12883e-16	9.23745e-16
WASHC2C	1.4353	6.90237	15.1885	1.13715e-16	9.29978e-16
METTL2B	-1.11294	3.32616	-15.185	1.14496e-16	9.35783e-16
DOP1B	-1.73532	6.32358	-15.1657	1.18898e-16	9.71159e-16
CREG1	1.32025	9.57469	15.1611	1.19977e-16	9.7937e-16
DMAP1	1.23218	4.62245	15.1488	1.22881e-16	1.00245e-15
ACOX3	1.06694	4.75271	15.1484	1.22993e-16	1.00275e-15
SGMS2	-1.92773	3.79972	-15.1385	1.25391e-16	1.02166e-15
RTL10	-1.23498	3.18136	-15.138	1.25501e-16	1.02192e-15
ACOT11	-2.14161	2.43718	-15.1353	1.26184e-16	1.02559e-15
DOK2	-2.84056	3.01195	-15.1354	1.26154e-16	1.02559e-15
TCP11L1	1.5392	4.62699	15.1354	1.26149e-16	1.02559e-15
TMPO	-1.7529	6.2704	-15.1333	1.26659e-16	1.02881e-15
KHK	-3.04894	0.0396016	-15.1325	1.2687e-16	1.02989e-15
ADM	4.45429	5.59589	15.1294	1.27635e-16	1.03546e-15
ADPRHL2	1.17869	5.80403	15.1233	1.29175e-16	1.04731e-15
CKAP2L	-5.488	0.616406	-15.1192	1.30218e-16	1.05511e-15
PXMP2	-3.7931	-3.91325	-15.1181	1.3048e-16	1.0566e-15
SLCO2B1	-4.75647	4.53245	-15.113	1.31801e-16	1.06663e-15
GNAS	-1.06285	8.70191	-15.111	1.3232e-16	1.07018e-15
MCM5	-1.39025	5.72713	-15.1103	1.3249e-16	1.0709e-15
CYCS	-1.21952	7.051	-15.1032	1.34347e-16	1.08524e-15
FBXO8	0.904074	4.6101	15.1	1.35191e-16	1.09139e-15
MICB	2.09293	4.12218	15.0976	1.35839e-16	1.09595e-15
CEP41	-1.45371	2.22713	-15.0951	1.36511e-16	1.10069e-15
WDR35	-2.55216	0.745262	-15.0873	1.38601e-16	1.11686e-15
PCM1	-1.33899	6.63753	-15.0801	1.40585e-16	1.13216e-15
DCBLD2	-2.13029	1.70827	-15.0764	1.41591e-16	1.13956e-15
KMT2A	1.4066	6.26374	15.0749	1.42014e-16	1.14227e-15
SMCO4	1.49554	5.84087	15.0732	1.42493e-16	1.14542e-15
INPP5B	0.824036	4.82037	15.0607	1.46033e-16	1.17316e-15
NUF2	-4.60783	0.3693	-15.0562	1.47333e-16	1.18288e-15
CDK17	1.01928	6.03502	15.0535	1.48095e-16	1.18827e-15
SMAD7	0.924556	5.58168	15.0528	1.48316e-16	1.18933e-15
WWTR1	-4.41918	1.53467	-15.0507	1.48919e-16	1.19343e-15
PSMA2	1.7814	2.77408	15.0504	1.49014e-16	1.19347e-15
EHD3	-3.10718	0.866054	-15.0499	1.49153e-16	1.19386e-15
POLR2L	-1.74938	4.02151	-15.0469	1.50044e-16	1.20026e-15
SCFD2	-1.60968	2.91491	-15.0352	1.53524e-16	1.22735e-15
ETV5	-2.52488	3.43313	-15.0344	1.53758e-16	1.22848e-15
ISCA1	2.08001	5.92237	15.0339	1.53917e-16	1.22901e-15
PAG1	1.8523	7.05153	15.0332	1.54117e-16	1.22986e-15
CYB5R3	1.0638	7.46075	15.0327	1.54269e-16	1.23032e-15
CSNK1D	0.606827	6.80515	15.0218	1.57628e-16	1.2556e-15
GPR107	0.665725	7.35347	15.022	1.57556e-16	1.2556e-15
LIMD1	1.1429	6.20295	15.0195	1.58325e-16	1.26038e-15
EXO1	-5.57382	-0.216076	-15.018	1.58795e-16	1.26336e-15
ABCE1	-1.69639	5.76762	-15.0122	1.6062e-16	1.27711e-15
SCARB1	-2.76574	4.59318	-15.0052	1.62862e-16	1.29415e-15
ANKS6	-3.13168	1.72495	-14.998	1.6517e-16	1.3117e-15
FKBP7	-2.98909	-0.903785	-14.9976	1.65316e-16	1.31207e-15
ME3	-4.89323	-0.42552	-14.996	1.65838e-16	1.31542e-15
ACAA2	-1.14187	5.46058	-14.9937	1.66581e-16	1.32052e-15
SLC1A2	4.01916	5.984	14.9878	1.68519e-16	1.33508e-15
PMVK	-1.18596	3.58476	-14.9806	1.70939e-16	1.35344e-15
SPCS3	-0.891216	6.8878	-14.9786	1.71606e-16	1.35791e-15
RRAGC	1.6494	5.86445	14.9782	1.71747e-16	1.35821e-15
EIF3L	-1.33624	5.83678	-14.9726	1.7366e-16	1.37251e-15
TBCC	0.917987	4.21398	14.9721	1.73834e-16	1.37306e-15
PRICKLE3	1.88228	3.42025	14.9708	1.74269e-16	1.37567e-15
CENPU	-2.81081	2.8179	-14.957	1.79071e-16	1.41273e-15
GPAT3	-3.7228	5.22865	-14.955	1.7977e-16	1.41739e-15
ATOX1	0.867178	6.04448	14.9546	1.79921e-16	1.41774e-15
MRPS16	-0.834116	5.55108	-14.954	1.80127e-16	1.41852e-15
FARSA	-1.11862	5.46267	-14.9537	1.80262e-16	1.41873e-15
STX5	0.912164	5.49974	14.9533	1.80399e-16	1.41896e-15
TUT1	1.82799	3.57273	14.9507	1.81308e-16	1.42526e-15
TP73	-6.57405	-3.29433	-14.9445	1.83566e-16	1.44215e-15
GEMIN4	-1.24767	3.67053	-14.9404	1.85045e-16	1.45203e-15
SDHC	-1.00792	6.41436	-14.9407	1.84936e-16	1.45203e-15
BTN3A2	1.48435	6.5338	14.9399	1.8521e-16	1.45247e-15
SESTD1	1.15483	6.00014	14.9369	1.86321e-16	1.46031e-15
EME1	-3.52325	0.0345303	-14.9263	1.90261e-16	1.48942e-15
RPS24	-0.984708	7.58351	-14.9265	1.90186e-16	1.48942e-15
ATF3	1.44681	8.85267	14.9248	1.90841e-16	1.49227e-15
MRPS15	-0.990731	4.77992	-14.9247	1.90852e-16	1.49227e-15
H1FX	1.76221	6.194	14.9228	1.91594e-16	1.49719e-15
C12orf10	-1.3021	3.06901	-14.9221	1.91838e-16	1.4982e-15
BCKDHB	-1.9481	1.49156	-14.9213	1.92145e-16	1.49971e-15
CD302	-1.84927	3.70225	-14.9165	1.93997e-16	1.51327e-15
UBE2V2	-1.01607	4.9875	-14.914	1.94965e-16	1.51992e-15
SLC36A1	-1.87404	5.35933	-14.9131	1.95278e-16	1.52146e-15
PAIP1	0.671752	5.79418	14.9099	1.96526e-16	1.53028e-15
FGD4	-1.92853	5.22982	-14.9062	1.97996e-16	1.54081e-15
RAB3GAP1	0.877812	6.77131	14.9048	1.98529e-16	1.54405e-15
PIWIL4	2.02913	3.96057	14.8992	2.00729e-16	1.56024e-15
TCF19	-3.36742	0.696285	-14.8876	2.05415e-16	1.59572e-15
NUP50	0.809206	6.47513	14.8863	2.0592e-16	1.5987e-15
RFC5	-1.85839	2.64509	-14.8846	2.0664e-16	1.60335e-15
CBWD2	1.18524	4.84389	14.8833	2.0716e-16	1.60644e-15
MNS1	-5.09688	-2.14305	-14.8803	2.08398e-16	1.61509e-15
DSN1	-1.37606	3.83729	-14.8791	2.08869e-16	1.61705e-15
KIAA2026	0.971675	5.28411	14.8791	2.08897e-16	1.61705e-15
CFB	5.12699	-2.46597	14.8778	2.09406e-16	1.61994e-15
MSRA	-1.14215	4.0181	-14.8776	2.09516e-16	1.61994e-15
RIN3	-1.80406	5.30643	-14.8713	2.12118e-16	1.63909e-15
MYH7	6.16245	-1.66101	14.8706	2.12441e-16	1.64063e-15
ZNF24	0.801219	6.69518	14.8683	2.13392e-16	1.647e-15
OSBPL8	-2.06116	7.62303	-14.8668	2.14042e-16	1.65106e-15
ACAT2	-2.8633	6.65778	-14.8631	2.15627e-16	1.66231e-15
COPZ1	-0.905758	6.07396	-14.8625	2.15888e-16	1.66335e-15
MRPL35	-0.9456	4.4977	-14.8562	2.18559e-16	1.68295e-15
TNPO2	0.803301	5.91328	14.8472	2.2253e-16	1.71252e-15
RFX3	1.55789	3.74433	14.8466	2.2276e-16	1.71328e-15
MRPL47	-1.06462	4.60944	-14.8409	2.25308e-16	1.73188e-15
SGPP2	7.32515	4.28031	14.8381	2.26576e-16	1.74061e-15
SDE2	1.1925	5.31484	14.8348	2.28072e-16	1.75108e-15
ZHX2	1.95144	4.67723	14.8339	2.2845e-16	1.75296e-15
CBX2	-3.27149	-1.37733	-14.8315	2.29565e-16	1.76049e-15
HIST1H2BC	4.15768	3.41768	14.8243	2.32851e-16	1.78465e-15
LRPPRC	-1.16654	6.34584	-14.8232	2.3336e-16	1.78751e-15
COX6B1	-0.913737	6.40618	-14.81	2.39576e-16	1.83352e-15
XPNPEP2	-3.41725	-0.568987	-14.8098	2.39645e-16	1.83352e-15
SLC12A2	-1.95298	2.53857	-14.8033	2.428e-16	1.85658e-15
ATP5MG	-1.2169	3.4703	-14.8024	2.432e-16	1.85856e-15
RBM22	0.937581	5.99636	14.7929	2.47867e-16	1.89313e-15
ATP5MC2	-0.976748	6.28336	-14.7867	2.5095e-16	1.91557e-15
DIRAS1	-3.17679	2.45233	-14.7727	2.58017e-16	1.96837e-15
LSM5	-1.26342	3.56419	-14.766	2.6147e-16	1.99356e-15
ZNF219	-2.34375	3.22467	-14.7654	2.61791e-16	1.99485e-15
KIF4A	-5.834	0.2862	-14.7625	2.63292e-16	2.00513e-15
IK	0.573569	6.32195	14.7602	2.64506e-16	2.01321e-15
NRP1	-3.36791	6.77997	-14.7594	2.64927e-16	2.01525e-15
TMPRSS13	4.22523	3.07317	14.7583	2.65534e-16	2.0187e-15
KIAA0930	-2.06769	8.592	-14.7552	2.67168e-16	2.02995e-15
PAPOLG	0.840217	4.80222	14.747	2.71571e-16	2.06222e-15
VWA3B	5.84803	-2.62294	14.7465	2.71842e-16	2.06308e-15
SLC25A5	-1.44239	7.49672	-14.7448	2.72755e-16	2.06816e-15
WDHD1	-2.91348	2.64744	-14.7447	2.72825e-16	2.06816e-15
ZBTB42	1.33046	3.83734	14.7442	2.73096e-16	2.06903e-15
DHRS11	-3.92903	1.4744	-14.7388	2.76066e-16	2.09033e-15
SSX2IP	-2.01782	2.15792	-14.7369	2.77085e-16	2.09684e-15
EREG	3.94666	6.17141	14.7317	2.79971e-16	2.11746e-15
GOT2	-0.938564	5.48688	-14.7295	2.8122e-16	2.12569e-15
RNF34	0.990698	4.86125	14.7241	2.84252e-16	2.14738e-15
ADORA2A	6.31054	-0.486338	14.7218	2.85594e-16	2.15628e-15
RIPOR2	3.16267	3.44714	14.721	2.86036e-16	2.15838e-15
ARHGEF39	-4.41131	-0.888954	-14.7142	2.8992e-16	2.18643e-15
UBE2E3	-0.812632	3.97114	-14.7135	2.90325e-16	2.18823e-15
ERCC6L	-6.03247	-2.04545	-14.7108	2.91915e-16	2.19896e-15
SIAH1	1.3057	4.79649	14.7065	2.94422e-16	2.21657e-15
TRIM6	2.68873	1.74865	14.7015	2.9741e-16	2.23779e-15
ASPM	-5.66724	1.40767	-14.7008	2.97817e-16	2.23957e-15
ATP13A3	-1.79913	8.33146	-14.6993	2.98681e-16	2.24479e-15
ZNF350	1.3366	4.45178	14.6919	3.03132e-16	2.27695e-15
GSR	-1.19019	6.47869	-14.6889	3.04992e-16	2.28961e-15
MOCS2	-1.22503	3.27542	-14.687	3.06165e-16	2.29711e-15
LARP4B	0.738393	7.08359	14.6855	3.07055e-16	2.30248e-15
RBM47	0.873204	7.83123	14.6806	3.10071e-16	2.32377e-15
COPS8	-0.740157	4.79963	-14.6799	3.10529e-16	2.32588e-15
CENPE	-3.04525	2.90102	-14.6694	3.17115e-16	2.37386e-15
ZNF530	-1.55576	0.706108	-14.6657	3.19466e-16	2.3901e-15
GTSE1	-6.15262	0.200005	-14.66	3.23104e-16	2.41594e-15
TICAM1	2.13655	6.30207	14.6547	3.26568e-16	2.44046e-15
SIGLEC1	5.77418	8.96999	14.6498	3.2979e-16	2.46314e-15
PLAGL1	1.48693	5.78969	14.6455	3.32677e-16	2.4833e-15
ACE	-2.0869	4.65364	-14.6402	3.36189e-16	2.50809e-15
SNX33	0.954232	5.44325	14.6383	3.37478e-16	2.51629e-15
PLPPR2	-1.82345	2.9966	-14.6323	3.41545e-16	2.54517e-15
IL17RC	1.08185	4.16425	14.6312	3.42353e-16	2.54975e-15
SDHAF3	-1.92339	0.959007	-14.6293	3.43619e-16	2.55773e-15
OSGEP	-0.784185	4.05341	-14.6278	3.44635e-16	2.56384e-15
PPARG	-3.38287	4.19011	-14.6261	3.45864e-16	2.57154e-15
DENND4C	-2.06043	6.50951	-14.6239	3.47398e-16	2.57968e-15
FAM160B1	1.03895	5.7875	14.6237	3.47547e-16	2.57968e-15
GPATCH4	-1.59042	3.79752	-14.6237	3.4754e-16	2.57968e-15
TENT2	1.22368	7.303	14.6207	3.49597e-16	2.59344e-15
PRAG1	-2.64536	3.49015	-14.6185	3.51155e-16	2.60353e-15
RAN	-1.2516	7.45867	-14.6163	3.5271e-16	2.61358e-15
METAP2	-0.824283	5.82616	-14.6159	3.53006e-16	2.61431e-15
ABCG2	-5.38109	0.393258	-14.6154	3.53378e-16	2.61559e-15
NT5C2	1.097	7.54606	14.6098	3.57353e-16	2.64353e-15
P2RY1	-3.11083	2.25057	-14.6059	3.60133e-16	2.6626e-15
BAG5	-0.621884	5.5051	-14.604	3.61511e-16	2.67129e-15
ZDHHC23	2.39698	1.87108	14.6033	3.62035e-16	2.67366e-15
MMS22L	-1.69071	2.82488	-14.5985	3.6551e-16	2.69781e-15
NLE1	-2.31061	1.16927	-14.5954	3.67848e-16	2.71355e-15
CD4	-1.44427	7.54344	-14.5946	3.68411e-16	2.71618e-15
PRKCE	2.33738	3.51979	14.5913	3.70875e-16	2.73282e-15
BLM	-2.86675	1.54024	-14.5898	3.71953e-16	2.73741e-15
BLMH	-0.990592	4.5527	-14.5901	3.7179e-16	2.73741e-15
SAE1	-1.02961	5.75849	-14.5896	3.72122e-16	2.73741e-15
SLFN5	2.90246	7.07662	14.5855	3.75184e-16	2.7584e-15
SAMD4B	0.804171	5.81215	14.5831	3.76991e-16	2.77014e-15
S100A9	-3.17694	4.94239	-14.5801	3.79296e-16	2.78552e-15
ZNF746	0.947021	4.76633	14.5708	3.8648e-16	2.8367e-15
BOLA3	-1.92489	2.86178	-14.5679	3.88696e-16	2.85137e-15
HSPBAP1	1.52661	4.83007	14.5632	3.924e-16	2.87695e-15
PLA2G12A	-2.42225	0.976359	-14.5621	3.93269e-16	2.88171e-15
NFIL3	1.43972	5.80591	14.5591	3.95669e-16	2.89769e-15
FOXO3	1.08323	6.51502	14.558	3.96542e-16	2.90246e-15
POMT2	-0.985123	3.23281	-14.5572	3.9715e-16	2.9053e-15
TONSL	-1.99565	2.16463	-14.5564	3.97864e-16	2.90856e-15
VDAC3	-0.814359	6.27588	-14.5561	3.98037e-16	2.90856e-15
MRPL33	-1.00435	4.14639	-14.5519	4.01461e-16	2.93196e-15
DMTF1	1.14614	5.78183	14.5515	4.01763e-16	2.93254e-15
DTWD2	-1.45602	2.91934	-14.5455	4.06665e-16	2.96667e-15
ABCC11	5.4653	-0.163884	14.5437	4.08119e-16	2.97563e-15
PLD2	1.41209	5.09274	14.5416	4.09831e-16	2.98647e-15
KMT2D	0.789045	7.24594	14.5364	4.14206e-16	3.01667e-15
KAT5	0.84551	6.12051	14.5358	4.14709e-16	3.01867e-15
RPL23	-1.07155	7.71105	-14.532	4.17871e-16	3.04001e-15
ZDHHC4	0.934838	4.72682	14.5307	4.18926e-16	3.046e-15
SYNGR2	1.6499	8.06096	14.5267	4.22329e-16	3.06905e-15
CYP3A7	6.33558	-2.22191	14.5242	4.24473e-16	3.08293e-15
EWSR1	0.714366	7.86544	14.5222	4.26179e-16	3.09362e-15
CCDC9	1.91878	4.64964	14.5195	4.28516e-16	3.10886e-15
SORL1	-4.26499	3.20486	-14.5185	4.29419e-16	3.1137e-15
TGFB2	-5.22205	-1.96085	-14.5136	4.33695e-16	3.14297e-15
MEFV	5.68692	3.54495	14.5098	4.36991e-16	3.16512e-15
C2orf66	4.74351	-2.88061	14.5085	4.38112e-16	3.1715e-15
SMIM4	-1.73999	2.20413	-14.5001	4.4567e-16	3.22444e-15
PPP2R2A	1.26146	6.2986	14.4901	4.54703e-16	3.28799e-15
MRGPRF	-6.11071	-1.06752	-14.4842	4.60192e-16	3.32585e-15
C7orf57	-6.68452	-2.16439	-14.4795	4.64538e-16	3.35542e-15
FAM131B	-4.28452	0.959586	-14.4793	4.64795e-16	3.35544e-15
GRIN3A	4.43562	3.44048	14.4752	4.68616e-16	3.38117e-15
MYBL1	-5.17742	-1.72418	-14.4711	4.72538e-16	3.4076e-15
CENPI	-3.93037	0.724943	-14.4707	4.72882e-16	3.40822e-15
DONSON	-1.71316	2.60144	-14.4703	4.73245e-16	3.40897e-15
PREX1	1.23234	7.67712	14.4698	4.73771e-16	3.41089e-15
FGFR1	-2.49785	5.64864	-14.4678	4.75708e-16	3.42297e-15
ALG8	-1.23184	4.18806	-14.4653	4.78113e-16	3.4384e-15
MRTO4	-1.79918	4.89815	-14.4608	4.82486e-16	3.46795e-15
H2AFX	-1.67538	3.74552	-14.4498	4.93293e-16	3.5437e-15
MGA	0.94057	6.10057	14.4412	5.02016e-16	3.60439e-15
PXMP4	-1.71044	1.38489	-14.4339	5.09407e-16	3.65547e-15
SUSD6	1.53623	8.81493	14.431	5.1249e-16	3.67423e-15
TMEM52B	-2.61101	1.7638	-14.4309	5.12579e-16	3.67423e-15
SYF2	0.779689	5.78974	14.4297	5.13831e-16	3.6812e-15
MFSD3	-2.15811	1.38922	-14.4288	5.14691e-16	3.68535e-15
PGP	-1.20364	4.38717	-14.4263	5.17366e-16	3.7025e-15
WBP4	1.00506	4.7336	14.4187	5.25368e-16	3.75772e-15
CENPM	-6.58558	-1.19892	-14.4162	5.28103e-16	3.77524e-15
LARP7	0.903133	5.9774	14.4156	5.28697e-16	3.77684e-15
SH3YL1	-1.52263	2.25903	-14.4154	5.28902e-16	3.77684e-15
SCP2	-1.46139	6.64116	-14.4146	5.29795e-16	3.78118e-15
PARK7	-0.843814	6.1546	-14.413	5.31508e-16	3.79134e-15
NIN	-0.997963	6.86529	-14.4085	5.36312e-16	3.82355e-15
RGL1	3.17319	7.56955	14.408	5.36882e-16	3.82554e-15
RAPH1	-1.8988	4.77895	-14.4057	5.39468e-16	3.84189e-15
HBS1L	-1.11093	4.80232	-14.3972	5.48839e-16	3.90651e-15
TRIM65	-1.22037	4.65914	-14.3961	5.50033e-16	3.91289e-15
ARF3	0.693756	8.01712	14.3929	5.53564e-16	3.93589e-15
EMP1	-1.83156	8.61092	-14.3887	5.58324e-16	3.9676e-15
LRRC20	-3.71088	-0.129308	-14.3816	5.66402e-16	4.02283e-15
NPM3	-2.50162	1.60321	-14.3793	5.69089e-16	4.03974e-15
HERC2	-1.02957	5.53413	-14.377	5.71822e-16	4.05695e-15
MATK	-2.87496	5.08795	-14.376	5.72898e-16	4.0624e-15
PTPN22	-2.48667	4.14676	-14.3756	5.73369e-16	4.06355e-15
MYL5	1.74346	2.81701	14.3743	5.74904e-16	4.07224e-15
DFFA	-0.701327	4.72092	-14.3692	5.80946e-16	4.11282e-15
RXRA	-1.60564	6.54804	-14.3648	5.86062e-16	4.14681e-15
TP53INP2	1.56068	6.60297	14.3644	5.86583e-16	4.14827e-15
CAST	0.876641	8.65307	14.3579	5.94353e-16	4.20097e-15
DENND3	1.25698	5.67404	14.347	6.07765e-16	4.29346e-15
FADS1	-1.77868	7.50881	-14.3449	6.10279e-16	4.30891e-15
TDRD9	-4.28428	3.09486	-14.3442	6.11181e-16	4.31297e-15
RNF166	-2.10636	4.28313	-14.3432	6.12472e-16	4.31976e-15
CARS	1.61842	5.78795	14.3412	6.14882e-16	4.33444e-15
CTNS	-1.22102	5.95013	-14.337	6.20234e-16	4.36983e-15
ZNF850	-3.1933	-1.07251	-14.3357	6.21821e-16	4.37867e-15
CMTM4	-1.68029	2.97067	-14.3325	6.25935e-16	4.40394e-15
ZC3HAV1	1.20423	7.15589	14.3324	6.26078e-16	4.40394e-15
SLC7A6	-1.28426	4.34893	-14.3287	6.30828e-16	4.43498e-15
HIST1H4H	3.68371	2.96765	14.3278	6.31981e-16	4.44072e-15
PNKD	1.08104	7.61281	14.3243	6.36483e-16	4.46997e-15
IKBKE	1.23695	6.59754	14.3235	6.37462e-16	4.47446e-15
UBA7	1.43367	6.81533	14.3185	6.44053e-16	4.51832e-15
HIST1H2BD	4.05126	3.6713	14.3122	6.52272e-16	4.57354e-15
BCL9L	2.40292	6.1919	14.3103	6.54838e-16	4.58909e-15
HIRA	1.4147	3.85557	14.2928	6.78598e-16	4.75308e-15
PPP1R15A	1.95174	7.83267	14.2921	6.79607e-16	4.75761e-15
TTC21A	1.74328	2.12025	14.2811	6.95052e-16	4.86315e-15
RPS8	-1.03543	7.59196	-14.2745	7.04524e-16	4.92681e-15
AP5B1	1.30815	7.57181	14.2676	7.14518e-16	4.9914e-15
ZFP64	1.07462	3.61837	14.2678	7.14234e-16	4.9914e-15
COG5	0.576166	5.69674	14.2657	7.17275e-16	5.008e-15
FAM189B	2.15622	3.89867	14.258	7.28657e-16	5.08297e-15
MYPOP	1.51962	2.54406	14.2578	7.28961e-16	5.08297e-15
TAB3	0.697585	5.82252	14.2576	7.2917e-16	5.08297e-15
FXYD5	-1.50743	6.25699	-14.2507	7.39531e-16	5.15247e-15
HEATR6	1.06125	4.69743	14.25	7.40607e-16	5.15724e-15
RCCD1	-1.77001	1.89922	-14.2458	7.47005e-16	5.19904e-15
SERBP1	-0.815633	7.54741	-14.2454	7.4756e-16	5.20016e-15
DMAC1	-1.07724	3.59165	-14.2365	7.61301e-16	5.29295e-15
VEGFC	5.81888	-0.551892	14.2338	7.65503e-16	5.31936e-15
GGCT	-1.29958	3.43959	-14.2329	7.6705e-16	5.3273e-15
GALNT12	-2.46559	5.01778	-14.2266	7.76937e-16	5.39313e-15
PPP2R5A	-0.825538	5.47546	-14.2248	7.79845e-16	5.41046e-15
DUSP13	-2.91474	0.584115	-14.2233	7.82272e-16	5.42444e-15
BLVRA	1.9626	7.48114	14.2194	7.8851e-16	5.46482e-15
PLEKHN1	4.21029	1.66938	14.2152	7.95267e-16	5.50875e-15
ACP5	-2.68118	8.3854	-14.2112	8.01752e-16	5.54851e-15
MGST3	-0.980356	6.04928	-14.2112	8.01849e-16	5.54851e-15
TM7SF3	-1.1254	5.87043	-14.2109	8.02307e-16	5.54877e-15
KIAA1109	1.16867	6.93546	14.2094	8.047e-16	5.5624e-15
KRBOX4	1.52094	2.11122	14.2061	8.10269e-16	5.59795e-15
SPC25	-6.42692	-2.51795	-14.2042	8.13475e-16	5.61716e-15
ARHGAP26	-2.15841	4.16365	-14.2034	8.14673e-16	5.62248e-15
BSDC1	0.737433	6.26436	14.2013	8.18269e-16	5.64434e-15
DCK	1.20706	6.40796	14.199	8.22049e-16	5.66745e-15
SLFN13	1.80559	3.98919	14.196	8.27113e-16	5.69938e-15
SLU7	0.781395	6.39031	14.1949	8.29125e-16	5.71025e-15
MRPL48	-1.52442	2.28725	-14.1936	8.31195e-16	5.72152e-15
CCR7	8.76995	6.68522	14.1887	8.39642e-16	5.77665e-15
MRC2	-2.67586	4.1844	-14.1853	8.45501e-16	5.81329e-15
NBPF14	1.25493	3.72053	14.1851	8.45851e-16	5.81329e-15
EVL	-1.94006	7.2756	-14.1812	8.52597e-16	5.8566e-15
CCNL1	1.4182	7.4345	14.1744	8.64646e-16	5.93318e-15
ITGAM	-1.94472	8.57487	-14.1746	8.6436e-16	5.93318e-15
MARS2	-1.42681	2.06675	-14.162	8.86918e-16	6.08284e-15
FAM20C	-1.75458	6.52682	-14.1603	8.90045e-16	6.10112e-15
DPEP2	-1.63763	3.58748	-14.159	8.92432e-16	6.11429e-15
RAB1B	-0.791319	6.84735	-14.1582	8.93943e-16	6.12146e-15
FAHD2A	-1.07581	3.1432	-14.1563	8.97347e-16	6.14158e-15
RAB2B	1.63799	5.47893	14.1552	8.99323e-16	6.15191e-15
MCAT	-1.46902	1.43604	-14.1541	9.01427e-16	6.1603e-15
RHOU	2.20492	5.95161	14.154	9.01619e-16	6.1603e-15
RPL3	-1.23285	8.39031	-14.1538	9.01952e-16	6.1603e-15
ALDH7A1	-3.02616	1.6948	-14.1533	9.02855e-16	6.16327e-15
HIST1H2BK	1.67274	5.24409	14.1522	9.04923e-16	6.17099e-15
UBE2J1	-0.856805	7.02925	-14.1524	9.04525e-16	6.17099e-15
GRAMD1B	2.57426	4.7894	14.1378	9.32238e-16	6.35397e-15
CARD14	-4.54054	-0.31454	-14.1363	9.34941e-16	6.36581e-15
ISM1	-5.87289	-3.22798	-14.1364	9.34854e-16	6.36581e-15
TARS	1.03458	7.10439	14.1329	9.41663e-16	6.40827e-15
HASPIN	-2.73241	0.465195	-14.1269	9.53274e-16	6.48394e-15
TTC17	0.751029	6.30608	14.1256	9.55924e-16	6.49861e-15
FLRT2	-3.63856	2.95537	-14.1215	9.63901e-16	6.54945e-15
P2RX7	2.28823	8.19485	14.1177	9.71495e-16	6.59765e-15
HEXDC	1.90678	4.17231	14.1171	9.72626e-16	6.60193e-15
ATP5ME	-1.03984	4.99108	-14.1158	9.75339e-16	6.61694e-15
FOXRED1	-1.16767	3.55263	-14.1152	9.76482e-16	6.62128e-15
SCN7A	-5.43488	-3.92804	-14.114	9.78843e-16	6.63387e-15
ITPRIP	1.98182	8.13813	14.1133	9.80366e-16	6.64078e-15
C11orf74	-1.35779	1.30686	-14.109	9.89143e-16	6.69679e-15
PI4K2B	2.07218	5.4284	14.1083	9.9057e-16	6.70301e-15
EPN2	-2.20885	1.84643	-14.1063	9.94605e-16	6.72686e-15
NR3C1	0.88915	7.60616	14.1028	1.00168e-15	6.77125e-15
CKAP4	1.44856	7.61166	14.101	1.00556e-15	6.79397e-15
CC2D2A	-5.00717	-1.71403	-14.0962	1.01551e-15	6.85769e-15
ARL1	-0.793024	5.35732	-14.0863	1.03644e-15	6.99328e-15
XYLB	-3.38108	0.205399	-14.0862	1.03665e-15	6.99328e-15
ALDH2	1.60004	7.2938	14.0762	1.05811e-15	7.1344e-15
NDUFA10	-0.877805	5.81249	-14.073	1.06529e-15	7.17914e-15
SSH3	1.1714	4.08689	14.0706	1.07053e-15	7.21075e-15
PCLAF	-5.95589	-1.46555	-14.0598	1.09454e-15	7.36869e-15
NCLN	-1.30176	5.74143	-14.0534	1.10918e-15	7.46343e-15
DYNC1LI2	0.703997	6.81168	14.0487	1.11989e-15	7.51634e-15
FZD1	2.53592	5.81991	14.0489	1.11959e-15	7.51634e-15
GATB	-0.956754	4.32911	-14.0494	1.11847e-15	7.51634e-15
GEMIN6	-1.28311	2.38273	-14.0495	1.11826e-15	7.51634e-15
RASL11B	-8.64059	-2.19301	-14.0488	1.11967e-15	7.51634e-15
TESK2	1.33503	4.24259	14.0472	1.1235e-15	7.53673e-15
ARFGEF3	-3.94759	0.951944	-14.0357	1.15045e-15	7.71361e-15
REC8	2.74203	3.12794	14.0327	1.15765e-15	7.75791e-15
TEP1	0.858027	6.76046	14.0306	1.16259e-15	7.78703e-15
ZNF142	1.14741	4.29315	14.0292	1.16615e-15	7.80694e-15
FAM83D	-4.56564	-1.43555	-14.0277	1.16958e-15	7.8142e-15
KLHDC7B	5.1771	1.95369	14.0284	1.16801e-15	7.8142e-15
PARP3	1.20627	3.58497	14.0277	1.16961e-15	7.8142e-15
POLDIP2	-0.617376	5.54721	-14.028	1.16892e-15	7.8142e-15
MOSPD2	-0.978535	5.71871	-14.0269	1.17159e-15	7.82344e-15
(SEPT4)	5.10002	2.80178	14.0257	1.17448e-15	7.83878e-15
CBX6	1.41668	7.69726	14.0216	1.18462e-15	7.89847e-15
RPS6KA5	2.28343	3.44631	14.0217	1.18438e-15	7.89847e-15
NDUFS1	-0.979729	6.61493	-14.0156	1.19926e-15	7.99104e-15
PDLIM2	-2.58268	2.09901	-14.0154	1.19972e-15	7.99104e-15
KCNJ1	-5.45377	2.48398	-14.0072	1.22029e-15	8.12395e-15
NCAPD2	-1.31199	5.68593	-14.0062	1.22283e-15	8.13358e-15
TMEM41B	1.10481	5.91011	14.0062	1.22297e-15	8.13358e-15
TIMM13	-1.00262	3.92627	-14.0049	1.22624e-15	8.15122e-15
HHEX	-2.49583	2.93012	-14.0033	1.23024e-15	8.17368e-15
DUSP16	1.88587	4.6002	14.0015	1.23484e-15	8.20011e-15
DDX41	-0.83371	5.7645	-14.0001	1.23846e-15	8.21724e-15
MT1E	2.8949	5.98088	14	1.23867e-15	8.21724e-15
RFLNB	-3.64225	2.19518	-13.9992	1.24059e-15	8.22583e-15
TSC22D2	1.23634	5.64888	13.998	1.24377e-15	8.24276e-15
SCARB2	1.12884	9.74045	13.9919	1.25973e-15	8.34437e-15
BAZ2B	1.46308	6.18034	13.9911	1.26165e-15	8.3529e-15
YIF1A	-1.34428	3.85717	-13.9904	1.26356e-15	8.36132e-15
TPRKB	-1.15095	2.81458	-13.9884	1.26866e-15	8.39085e-15
EIF3K	-1.08585	6.12728	-13.9876	1.27085e-15	8.40115e-15
KIAA1210	-5.86437	-0.85577	-13.9796	1.29215e-15	8.53764e-15
WRAP73	0.708	4.09995	13.9783	1.29559e-15	8.55609e-15
MUM1	-1.21854	3.51481	-13.9742	1.30666e-15	8.62487e-15
OSBPL11	-1.21106	6.32515	-13.9727	1.31061e-15	8.64659e-15
THEM6	-1.74465	2.73122	-13.9709	1.31575e-15	8.67619e-15
AMPD2	-2.10554	4.91087	-13.9691	1.32057e-15	8.70362e-15
[truncated: 11,176 more rows]

## Sheet: aMDM LCC-12 vs aMDM
Gene	log(2)FC	Average Expression	t	p-value	adjusted p-value
NIPAL4	7.21336	1.83213	20.1867	1.92541e-20	2.53673e-16
MT1X	4.23567	3.11234	19.1963	9.24218e-20	6.08828e-16
FUCA2	-1.15631	6.90967	-18.4762	3.01906e-19	1.32587e-15
CXCR4	3.8403	5.22968	18.0467	6.22936e-19	2.05179e-15
SASH3	-2.06738	7.04327	-17.4901	1.62681e-18	4.28664e-15
PAPLN	2.92947	4.71253	17.1432	2.9963e-18	6.57938e-15
RHOB	2.30764	3.7238	17.0229	3.71208e-18	6.98667e-15
SORBS3	2.05176	6.45586	16.9054	4.58111e-18	7.54451e-15
HIST1H4B	4.60976	-4.36647	16.5638	8.49938e-18	1.11979e-14
NR1D1	5.55189	2.63113	16.6048	7.88732e-18	1.11979e-14
ALKAL2	5.42094	-4.33584	16.1969	1.66964e-17	1.49844e-14
ATP5F1A	-1.42079	8.55529	-16.1794	1.72486e-17	1.49844e-14
EIF2AK3	2.46839	4.83911	16.3523	1.2526e-17	1.49844e-14
MAPK6	1.69516	6.52917	16.1506	1.81974e-17	1.49844e-14
MAPKAPK3	-1.15725	7.25125	-16.2321	1.564e-17	1.49844e-14
PGM3	1.8273	4.6003	16.2684	1.4624e-17	1.49844e-14
GNA13	2.07505	8.54089	16.0649	2.13471e-17	1.6544e-14
CTIF	1.52111	4.31744	15.9572	2.61194e-17	1.91179e-14
USP12	1.93079	7.19886	15.8323	3.30484e-17	2.29165e-14
AGPAT4	2.0399	4.64683	15.6586	4.59501e-17	2.75179e-14
ENTHD1	3.81755	2.9953	15.6662	4.52901e-17	2.75179e-14
STRN3	1.0875	5.03314	15.7055	4.20245e-17	2.75179e-14
GPR153	3.46781	3.03377	15.5793	5.34606e-17	3.06236e-14
PRDM10	1.35991	4.1034	15.5538	5.61414e-17	3.08193e-14
ATIC	-1.35487	5.32012	-15.5094	6.11281e-17	3.16637e-14
RNF145	2.12733	6.45716	15.4979	6.24862e-17	3.16637e-14
FAM193B	1.42393	4.82554	15.4326	7.08488e-17	3.45716e-14
DNAJB9	2.284	5.23318	15.3898	7.69527e-17	3.6209e-14
NCR3LG1	2.09505	3.70996	15.3458	8.37838e-17	3.80638e-14
RRAGD	1.79167	5.81334	15.2721	9.66501e-17	4.24455e-14
XBP1	1.96259	7.13246	15.1858	1.14313e-16	4.85832e-14
EIF1B	1.39122	5.43126	15.1618	1.19797e-16	4.93227e-14
IKBKE	-1.66651	6.59754	-15.1322	1.26945e-16	5.06817e-14
PRRC1	0.944719	5.63054	15.0946	1.36623e-16	5.29416e-14
VAT1	1.91293	8.45517	15.0756	1.41825e-16	5.33869e-14
INSYN2B	5.37983	-4.29547	15.0475	1.49853e-16	5.48421e-14
PIM1	2.98727	7.74362	14.9275	1.89822e-16	6.7592e-14
CDC42EP3	4.69489	4.63047	14.8595	2.17141e-16	7.36013e-14
KANK2	3.66233	0.808788	14.8578	2.17871e-16	7.36013e-14
SERPINB8	-1.17559	5.75009	-14.8367	2.27198e-16	7.48333e-14
DLD	-1.1046	6.9404	-14.7921	2.48227e-16	7.97657e-14
ZNF398	1.38189	4.16265	14.7561	2.66704e-16	8.36626e-14
GDF15	5.38375	3.98437	14.7362	2.77483e-16	8.50194e-14
PABPC4	2.02771	6.55691	14.7003	2.98116e-16	8.86343e-14
PTGER4	-1.54868	7.16842	-14.6926	3.02736e-16	8.86343e-14
ASXL1	1.20045	5.98211	14.6411	3.35586e-16	9.61162e-14
PER3	2.49557	4.51912	14.5284	4.2095e-16	1.18e-13
PARP6	1.73903	5.99385	14.5121	4.35009e-16	1.19401e-13
SCIMP	-2.7914	6.7892	-14.4648	4.78593e-16	1.26109e-13
ZFAND5	1.3184	8.4121	14.4691	4.74417e-16	1.26109e-13
EPHB1	3.9313	0.358176	14.424	5.1977e-16	1.34274e-13
ZXDB	1.0184	3.54442	14.4036	5.41692e-16	1.37246e-13
ETS2	2.41829	5.23479	14.3639	5.87134e-16	1.41784e-13
IFNA1	4.94849	-4.64993	14.3619	5.89637e-16	1.41784e-13
PER1	3.93624	4.68011	14.36	5.91886e-16	1.41784e-13
DPH7	1.7477	3.13868	14.3453	6.0979e-16	1.43464e-13
SMAD2	0.896634	6.67151	14.2517	7.381e-16	1.70605e-13
APOL3	-1.99994	7.76266	-14.1893	8.38647e-16	1.90503e-13
LCORL	1.39729	4.63685	14.1657	8.80309e-16	1.96578e-13
GTF2IRD1	2.47042	3.8111	14.0881	1.0326e-15	2.26742e-13
DNAJC7	-0.958317	7.10805	-14.0337	1.15525e-15	2.45491e-13
PSMC2	-1.02143	6.83513	-14.0414	1.13711e-15	2.45491e-13
PXYLP1	2.70085	2.53255	14.0164	1.19724e-15	2.50376e-13
SIGLEC15	2.69071	2.78832	13.9738	1.30771e-15	2.69204e-13
ENTPD1	-1.93468	6.26238	-13.9072	1.50186e-15	3.04415e-13
FKBP1A	-1.12086	7.20704	-13.7797	1.95936e-15	3.9113e-13
SERAC1	1.6139	3.40016	13.7709	1.99612e-15	3.9252e-13
IL1R1	3.1175	3.5852	13.7593	2.04485e-15	3.96189e-13
LGALS3	1.89048	8.73355	13.701	2.31106e-15	4.41279e-13
CYSTM1	1.02936	5.95438	13.6514	2.56551e-15	4.63022e-13
MT1E	3.30314	5.98088	13.6559	2.54123e-15	4.63022e-13
PBX4	3.66284	0.05019	13.6518	2.56327e-15	4.63022e-13
PSMB2	-1.24829	6.72984	-13.6653	2.49157e-15	4.63022e-13
ADA	3.06927	3.70549	13.6278	2.6964e-15	4.73667e-13
HPS5	-1.21809	6.97234	-13.629	2.68977e-15	4.73667e-13
FAM160A2	1.35584	4.82834	13.6071	2.81673e-15	4.88295e-13
IFNB1	5.27478	-4.30757	13.557	3.13222e-15	5.35935e-13
PSMD1	-1.19691	6.70081	-13.5206	3.38345e-15	5.71499e-13
GPRC5A	6.66827	-2.75283	13.5057	3.49194e-15	5.82358e-13
ACBD3	1.75908	6.10001	13.4627	3.82631e-15	6.15275e-13
SERINC2	2.8078	4.16608	13.4623	3.82942e-15	6.15275e-13
THRA	3.22702	5.19619	13.472	3.75089e-15	6.15275e-13
DNM1L	-0.941807	6.36638	-13.3993	4.37972e-15	6.8142e-13
HAMP	5.11149	0.702648	13.408	4.29925e-15	6.8142e-13
UAP1	1.18939	4.22427	13.3975	4.39626e-15	6.8142e-13
DYNLL1	-1.3189	6.88499	-13.3799	4.56507e-15	6.9132e-13
UGCG	1.66815	6.9105	13.3824	4.54036e-15	6.9132e-13
ARL4A	1.5938	4.67587	13.3557	4.80793e-15	7.10098e-13
CD247	3.95593	-1.81948	13.3515	4.85077e-15	7.10098e-13
RPL14	1.01525	7.16412	13.3545	4.81971e-15	7.10098e-13
DYRK3	3.28835	1.27808	13.3124	5.27524e-15	7.55449e-13
MECP2	1.02902	6.17448	13.3128	5.26994e-15	7.55449e-13
GSTK1	-1.00657	7.76648	-13.2923	5.50753e-15	7.80234e-13
FNBP4	1.63043	6.4472	13.2754	5.71107e-15	7.92035e-13
TMEM135	0.942486	5.16447	13.2772	5.68953e-15	7.92035e-13
STARD9	2.21444	2.60096	13.2647	5.844e-15	8.02028e-13
CCDC93	1.18581	7.05473	13.2183	6.45725e-15	8.49782e-13
CTC1	1.26165	5.36581	13.2313	6.27955e-15	8.49782e-13
IFNL1	6.16896	-3.3896	13.2142	6.51445e-15	8.49782e-13
ITPKB	3.3172	6.15283	13.221	6.41963e-15	8.49782e-13
PATL1	1.12753	7.77323	13.2217	6.41116e-15	8.49782e-13
ARF3	-0.8088	8.01712	-13.181	6.99861e-15	9.03988e-13
DYNC1LI1	-0.924119	5.91566	-13.1309	7.79999e-15	9.88124e-13
RBM6	1.08122	6.38566	13.1321	7.77867e-15	9.88124e-13
HDAC3	-1.09401	5.50353	-13.102	8.30331e-15	1.04187e-12
WHRN	2.42393	2.89249	13.0842	8.63093e-15	1.07276e-12
MAF1	0.762108	6.2722	13.0655	8.98843e-15	1.09651e-12
TBC1D2	2.41018	6.14321	13.0696	8.90961e-15	1.09651e-12
MRGBP	1.28796	3.59747	13.0458	9.38075e-15	1.13387e-12
LY9	4.49588	3.09619	13.0372	9.55929e-15	1.14494e-12
PAXBP1	1.4754	4.76969	13.0298	9.714e-15	1.15254e-12
STAC3	-1.98942	5.89797	-13.0259	9.79771e-15	1.15254e-12
FOXO3	1.26842	6.51502	13.0095	1.0152e-14	1.18365e-12
FAM114A1	1.62048	2.99618	13.0032	1.02938e-14	1.18965e-12
ZSWIM8	0.799469	6.54492	12.9703	1.10589e-14	1.26696e-12
TOM1L2	1.71137	4.64888	12.9629	1.12404e-14	1.27666e-12
PAPOLG	0.857354	4.80222	12.9322	1.20204e-14	1.35358e-12
RBMX	-1.09104	6.50078	-12.9275	1.21428e-14	1.35577e-12
CCNG2	1.67392	5.69099	12.888	1.32422e-14	1.46474e-12
ZBTB2	1.44635	5.17168	12.8846	1.3341e-14	1.46474e-12
BRAF	1.06855	5.06119	12.8731	1.36816e-14	1.48972e-12
RHCG	5.63674	-0.939175	12.86	1.40802e-14	1.52055e-12
GAB2	1.79705	7.33621	12.8476	1.447e-14	1.53655e-12
MTMR10	1.09708	4.48339	12.8442	1.45783e-14	1.53655e-12
TLE3	3.17444	4.16555	12.8473	1.44789e-14	1.53655e-12
RUSC2	1.35169	5.27624	12.7865	1.65507e-14	1.7306e-12
AP4M1	1.30273	2.43318	12.7665	1.72992e-14	1.79462e-12
ARMH3	-0.714336	5.75942	-12.7429	1.8223e-14	1.87569e-12
BANP	2.08021	3.86853	12.7358	1.85119e-14	1.89065e-12
WTAP	1.16125	7.83095	12.7267	1.88873e-14	1.91415e-12
RARRES3	-1.45361	4.73172	-12.7134	1.94532e-14	1.95646e-12
CNKSR3	3.84477	1.80409	12.7069	1.97354e-14	1.9698e-12
RBM44	3.00758	0.397247	12.6868	2.06306e-14	2.04367e-12
FBXL17	-1.41471	4.67218	-12.67	2.14157e-14	2.10561e-12
TNFSF9	2.5408	2.3721	12.6426	2.27579e-14	2.221e-12
DDX5	-1.08884	9.44658	-12.6366	2.30606e-14	2.234e-12
RSRC2	1.18468	6.07804	12.6137	2.42693e-14	2.33393e-12
EDEM2	-0.938956	6.64844	-12.5822	2.60315e-14	2.48525e-12
ESCO1	1.53036	5.26488	12.5731	2.65663e-14	2.51016e-12
TAF1D	1.74687	5.57147	12.5712	2.66734e-14	2.51016e-12
C2orf69	0.894417	4.54515	12.5672	2.69123e-14	2.51348e-12
ING1	1.90729	3.3704	12.5643	2.70902e-14	2.51348e-12
FAM111A	-1.54062	6.48624	-12.5287	2.93337e-14	2.70259e-12
G0S2	4.44968	4.45599	12.5201	2.98981e-14	2.73547e-12
GIGYF1	0.985583	5.9937	12.5064	3.0828e-14	2.80109e-12
BAG3	2.50597	4.99124	12.4994	3.13161e-14	2.80673e-12
PELI1	1.48392	6.29132	12.5004	3.12445e-14	2.80673e-12
EPAS1	2.14048	5.53064	12.4845	3.23805e-14	2.88078e-12
MT1A	5.85708	0.86536	12.4817	3.25796e-14	2.88078e-12
MCOLN1	1.4256	4.52936	12.4446	3.54094e-14	3.11013e-12
PTPA	-1.05857	7.2719	-12.4377	3.59644e-14	3.13795e-12
ZNF574	1.49481	3.22673	12.4296	3.66188e-14	3.17403e-12
SPAG9	1.12941	7.68292	12.405	3.8707e-14	3.3331e-12
SS18L1	1.10569	3.95502	12.4016	3.89998e-14	3.33651e-12
DEXI	2.17258	4.15162	12.393	3.9759e-14	3.37951e-12
EIF2B4	0.805013	4.6402	12.3864	4.03597e-14	3.40858e-12
EWSR1	-0.776121	7.86544	-12.376	4.13147e-14	3.46702e-12
PLK3	2.30015	6.31989	12.3696	4.19156e-14	3.47319e-12
REV3L	2.20731	4.29555	12.3715	4.17308e-14	3.47319e-12
C4orf33	-1.50362	3.93247	-12.3554	4.3276e-14	3.56351e-12
PCID2	1.08582	4.34618	12.3501	4.37991e-14	3.58418e-12
SPPL2A	-1.22489	8.26977	-12.3354	4.52714e-14	3.68179e-12
SLC22A15	2.15103	4.80063	12.328	4.60374e-14	3.72112e-12
AGO2	1.44683	5.40142	12.3203	4.68477e-14	3.76353e-12
CDC123	-1.18495	5.20175	-12.2951	4.95913e-14	3.88908e-12
CLCF1	2.53995	2.61756	12.2997	4.90813e-14	3.88908e-12
DDOST	-0.884051	7.46163	-12.2971	4.93631e-14	3.88908e-12
KPNB1	-0.778951	9.01733	-12.2986	4.9194e-14	3.88908e-12
SPSB3	1.39575	4.02784	12.2789	5.14435e-14	4.01046e-12
TEX261	-1.27924	5.94433	-12.2725	5.21978e-14	4.04533e-12
FKBP4	2.09663	5.84214	12.2672	5.28279e-14	4.07022e-12
SLC19A2	4.05091	2.95162	12.2618	5.34692e-14	4.09568e-12
CCNT1	0.794854	5.36408	12.2484	5.51215e-14	4.19784e-12
TPRA1	2.28073	5.69056	12.2447	5.55894e-14	4.20914e-12
FNIP1	1.24064	5.96983	12.2336	5.70003e-14	4.29131e-12
PSD	3.08541	0.418105	12.2285	5.76628e-14	4.31652e-12
TPRG1L	0.872591	5.12824	12.2235	5.83243e-14	4.34137e-12
KLF2	4.62523	-0.821255	12.1872	6.33453e-14	4.68862e-12
MAP2K7	1.14679	4.93738	12.1832	6.39134e-14	4.69577e-12
RBM15	1.46662	4.0549	12.1816	6.41547e-14	4.69577e-12
KIAA0355	1.37875	3.60191	12.1782	6.46506e-14	4.70592e-12
PTPRO	-1.24602	6.41485	-12.1684	6.61048e-14	4.75918e-12
RFX1	1.64487	3.44271	12.1691	6.60038e-14	4.75918e-12
TNFAIP8L2	-2.28383	4.31436	-12.1591	6.75287e-14	4.83527e-12
NCS1	2.77067	4.90824	12.1244	7.30773e-14	5.20429e-12
BHLHE40	2.67321	8.0778	12.1047	7.64397e-14	5.36554e-12
FGR	1.90762	8.25647	12.105	7.63958e-14	5.36554e-12
GAS2L3	2.84234	3.22905	12.104	7.65632e-14	5.36554e-12
CHPT1	1.24398	4.13778	12.1011	7.70877e-14	5.3737e-12
HMG20A	-0.823535	4.83428	-12.088	7.94298e-14	5.50783e-12
HNRNPA2B1	-1.04252	9.4389	-12.0811	8.06819e-14	5.56536e-12
SAMM50	-1.12982	4.1169	-12.0734	8.2112e-14	5.63451e-12
IGHMBP2	0.992695	4.72128	12.0589	8.48865e-14	5.79471e-12
FNIP2	1.81617	8.36521	12.0341	8.9859e-14	6.10254e-12
TPMT	-0.975111	6.12685	-12.0279	9.11419e-14	6.14494e-12
ZNF324	0.977486	2.70606	12.0266	9.14162e-14	6.14494e-12
RNF169	1.03311	5.83453	12.0163	9.3603e-14	6.26e-12
RETREG1	2.57611	4.20174	12.0033	9.6437e-14	6.41696e-12
FASTKD5	-1.16411	5.01249	-11.9948	9.833e-14	6.47749e-12
UHRF2	1.59917	5.29058	11.9952	9.82492e-14	6.47749e-12
SERPINE2	3.03749	-0.676454	11.9903	9.93545e-14	6.51241e-12
POLR3D	1.30344	4.46281	11.9779	1.02239e-13	6.66828e-12
TESK1	1.15496	6.01451	11.9712	1.03833e-13	6.73891e-12
CDC34	1.18051	4.56292	11.9623	1.05962e-13	6.8434e-12
PCGF1	1.74587	3.43154	11.9427	1.10861e-13	7.12486e-12
METTL22	1.24045	3.58112	11.9371	1.12305e-13	7.1479e-12
PSMC6	-0.656032	6.07625	-11.939	1.11811e-13	7.1479e-12
NCOA6	0.9553	6.28742	11.9311	1.13868e-13	7.21254e-12
GDAP1	-2.39734	2.99861	-11.9238	1.15814e-13	7.26593e-12
MXI1	1.85355	4.48951	11.9253	1.154e-13	7.26593e-12
MTIF2	-0.9242	5.54398	-11.9119	1.19014e-13	7.39627e-12
NCSTN	-0.719648	8.13944	-11.9125	1.18873e-13	7.39627e-12
IDH1	-1.60116	8.33486	-11.9063	1.20574e-13	7.45805e-12
YOD1	1.32573	4.0575	11.9023	1.2169e-13	7.4919e-12
OSGIN2	1.27526	6.25328	11.878	1.28723e-13	7.88803e-12
AP5S1	-1.21918	3.68582	-11.861	1.33895e-13	8.16699e-12
MRPL16	-1.13276	4.97335	-11.851	1.37012e-13	8.31858e-12
SCAMP1	1.3168	5.39068	11.846	1.38601e-13	8.37644e-12
AP3B1	-1.05828	6.30367	-11.8325	1.43004e-13	8.60309e-12
NCAPH	3.06703	3.95598	11.8191	1.47516e-13	8.83421e-12
MED14	-0.989133	5.94885	-11.7944	1.56247e-13	9.31471e-12
MYD88	-1.38855	8.28927	-11.7913	1.57373e-13	9.33957e-12
PMP22	3.07161	4.85996	11.7715	1.64767e-13	9.73458e-12
CHRM3	5.14646	-2.78766	11.7619	1.68487e-13	9.86584e-12
SLC25A29	2.64764	4.50986	11.7622	1.6837e-13	9.86584e-12
PRKCH	1.78613	3.86585	11.7541	1.71602e-13	1.00038e-11
CSTF2	-1.48593	3.62936	-11.7473	1.74315e-13	1.00991e-11
FAM19A4	5.36144	-2.72178	11.7448	1.75336e-13	1.00991e-11
TBC1D17	1.75519	3.89629	11.7443	1.75537e-13	1.00991e-11
RYBP	1.43662	6.33983	11.7265	1.82961e-13	1.04805e-11
DUSP3	0.754939	7.01855	11.723	1.8447e-13	1.04952e-11
SLC35E4	-1.86297	3.87248	-11.7222	1.84811e-13	1.04952e-11
SNTB1	2.6725	6.40908	11.7156	1.87689e-13	1.06129e-11
IBA57	-1.49756	2.7889	-11.6848	2.01694e-13	1.13118e-11
NFE2L3	-1.9281	5.74833	-11.6846	2.01767e-13	1.13118e-11
C6orf136	1.13414	2.39545	11.6699	2.08819e-13	1.16576e-11
HCLS1	-0.894421	7.81296	-11.6588	2.14315e-13	1.1784e-11
KCTD5	-0.704744	5.61225	-11.6614	2.13025e-13	1.1784e-11
PHF13	1.6886	4.77692	11.6619	2.12745e-13	1.1784e-11
STARD7	-0.769911	7.63046	-11.6581	2.14661e-13	1.1784e-11
CDK2AP2	1.51068	3.99363	11.6369	2.25588e-13	1.22815e-11
IL23A	4.21148	1.81515	11.6385	2.24753e-13	1.22815e-11
SLAMF8	-2.01358	8.58156	-11.6118	2.39269e-13	1.29727e-11
LIMD2	-1.88287	4.75738	-11.6002	2.45834e-13	1.3274e-11
SPTBN1	4.04356	4.04333	11.5684	2.64887e-13	1.42444e-11
HMGXB4	0.715766	4.9106	11.5353	2.86332e-13	1.53351e-11
HS3ST2	6.12095	-2.59254	11.5285	2.90988e-13	1.55213e-11
CLK1	1.88977	6.32064	11.5149	3.00422e-13	1.59599e-11
GEM	4.03328	4.85027	11.5042	3.08147e-13	1.62394e-11
KDELR2	0.966752	5.94056	11.505	3.07561e-13	1.62394e-11
OVGP1	3.54038	-1.36716	11.4984	3.12354e-13	1.63955e-11
NRBF2	0.748986	5.76008	11.4875	3.20482e-13	1.67554e-11
ARHGAP21	1.15996	6.05466	11.4774	3.28227e-13	1.70307e-11
TMCO1	-0.691462	5.87981	-11.4773	3.28333e-13	1.70307e-11
AP1B1	-1.12076	7.46265	-11.4592	3.42657e-13	1.75459e-11
CCSAP	0.844213	5.69368	11.4626	3.39953e-13	1.75459e-11
CRY2	1.4374	4.39956	11.4557	3.45533e-13	1.75459e-11
HABP4	1.38811	2.9141	11.4552	3.45943e-13	1.75459e-11
SLCO4A1	2.92011	3.68913	11.4548	3.46258e-13	1.75459e-11
TBC1D15	1.31027	5.74446	11.4599	3.42086e-13	1.75459e-11
PHLPP1	2.04511	3.71796	11.4489	3.51135e-13	1.76584e-11
R3HDM2	0.952952	4.23489	11.4488	3.51158e-13	1.76584e-11
ATL2	1.25065	4.49523	11.4466	3.53021e-13	1.76846e-11
ACTR6	-0.837774	4.83723	-11.4404	3.5828e-13	1.788e-11
SERTAD2	1.89299	6.68147	11.4361	3.61914e-13	1.79933e-11
CWC27	-0.983996	3.69156	-11.4307	3.66536e-13	1.81546e-11
IRAK2	2.55429	5.24655	11.4209	3.75143e-13	1.85113e-11
HIST1H2BI	4.22329	-4.15964	11.4154	3.80063e-13	1.86841e-11
CLTC	-0.804482	8.91543	-11.4084	3.86435e-13	1.89267e-11
TFEB	2.01792	5.77785	11.4066	3.88092e-13	1.89374e-11
SLC25A26	0.955118	3.7607	11.3797	4.13687e-13	2.01119e-11
TRIM24	1.37502	5.07426	11.377	4.1634e-13	2.01665e-11
CDCA4	1.55854	2.8881	11.3603	4.33139e-13	2.09033e-11
DBP	3.54504	2.35269	11.3555	4.38116e-13	2.10664e-11
ARPC2	-0.718805	9.31666	-11.341	4.53533e-13	2.17284e-11
CREBZF	1.1608	5.21714	11.3315	4.63859e-13	2.21426e-11
SLC12A9	-1.12251	5.10412	-11.3256	4.70457e-13	2.23764e-11
WDR1	-0.824759	8.52896	-11.3136	4.84036e-13	2.29395e-11
CA5B	1.64606	1.84587	11.3078	4.90772e-13	2.30926e-11
PLD1	1.31972	5.95082	11.3079	4.90692e-13	2.30926e-11
KCNJ5	5.01254	2.37195	11.3047	4.94419e-13	2.31814e-11
KLF7	1.52536	4.01006	11.2922	5.09348e-13	2.37034e-11
MT1F	2.50172	5.84497	11.292	5.09708e-13	2.37034e-11
SYNDIG1L	3.81437	-3.69657	11.2909	5.10949e-13	2.37034e-11
AGAP3	1.20294	6.87768	11.2876	5.15063e-13	2.38104e-11
TAPBPL	-1.13646	5.6544	-11.2695	5.37748e-13	2.47722e-11
ZNF805	1.31493	1.87619	11.2646	5.44123e-13	2.49785e-11
BCL11A	4.07523	2.89173	11.2608	5.49097e-13	2.50324e-11
SLC29A1	2.38284	5.54639	11.2613	5.48453e-13	2.50324e-11
STAM	0.953164	4.62019	11.2568	5.54257e-13	2.51805e-11
PPP1R32	2.39811	0.348404	11.2343	5.85018e-13	2.64866e-11
CDK10	1.06139	4.09845	11.2272	5.94978e-13	2.67537e-11
PHF3	1.24654	6.70486	11.2285	5.93185e-13	2.67537e-11
B4GALT3	0.795809	4.89705	11.2142	6.13783e-13	2.75054e-11
OAZ2	-1.18265	7.32951	-11.2094	6.20921e-13	2.7689e-11
TRPC4AP	-0.746171	7.53244	-11.2086	6.22083e-13	2.7689e-11
TTLL4	1.56735	5.11481	11.2042	6.28588e-13	2.78843e-11
YTHDC2	-1.19992	5.03365	-11.1979	6.38184e-13	2.8215e-11
PHF19	1.34103	3.80116	11.1941	6.44128e-13	2.83826e-11
PCBP1	0.842004	8.19849	11.1885	6.52715e-13	2.86651e-11
MICAL1	1.5913	7.41293	11.1782	6.69064e-13	2.92552e-11
PCCB	-0.83762	5.07708	-11.1773	6.70594e-13	2.92552e-11
DIS3L	-1.27227	4.42801	-11.1382	7.36557e-13	3.20269e-11
RANBP3L	5.55498	-3.78344	11.1309	7.49573e-13	3.24856e-11
GNPDA1	1.21639	5.66081	11.1232	7.63599e-13	3.2985e-11
CEP85L	1.74462	3.12101	11.0861	8.35056e-13	3.59538e-11
EIF4G2	-0.681996	9.76575	-11.0846	8.37978e-13	3.59621e-11
RNMT	0.821581	5.58525	11.0731	8.61633e-13	3.68572e-11
VEGFA	2.40478	5.14258	11.0542	9.01758e-13	3.84488e-11
CILP2	3.3594	-1.36582	11.05	9.10873e-13	3.87121e-11
CITED2	1.76309	6.48533	11.0454	9.21246e-13	3.90271e-11
SAFB	1.02953	6.20588	11.0423	9.28131e-13	3.90675e-11
SMPD2	2.07741	4.10147	11.0428	9.27049e-13	3.90675e-11
SCARB1	2.40723	4.59318	11.0315	9.52715e-13	3.99746e-11
DSTN	0.809028	5.66586	11.0081	1.00812e-12	4.21648e-11
GATAD2B	1.16865	3.85689	11.0054	1.01477e-12	4.21755e-11
PTPN23	0.898486	6.03723	11.0059	1.01339e-12	4.21755e-11
MAT2A	-1.17235	7.26041	-11.003	1.02058e-12	4.22836e-11
FKBP3	-1.05155	5.14332	-11.0004	1.02696e-12	4.24143e-11
UBE2R2	0.765738	6.18912	10.9945	1.04185e-12	4.28947e-11
MAP3K21	1.65037	2.61296	10.9901	1.05297e-12	4.32178e-11
ABHD3	-1.11243	5.26097	-10.9745	1.09367e-12	4.4641e-11
SLAIN2	0.695148	6.4265	10.9742	1.09443e-12	4.4641e-11
PYCARD	-2.04128	4.16406	-10.9723	1.09948e-12	4.47089e-11
BTBD3	0.810928	3.99459	10.9656	1.11757e-12	4.51967e-11
USP8	-0.721674	6.79574	-10.9653	1.11834e-12	4.51967e-11
CLK3	1.03024	5.71967	10.9506	1.15891e-12	4.66933e-11
CERS5	-0.762634	5.74833	-10.9476	1.16745e-12	4.68938e-11
INTS3	-1.10102	5.13712	-10.9366	1.19886e-12	4.80091e-11
TEX30	1.62327	3.14443	10.9346	1.20491e-12	4.81051e-11
UHRF1BP1L	0.831208	6.10175	10.9304	1.21718e-12	4.84482e-11
ZNF581	1.45562	2.92838	10.9205	1.24672e-12	4.94745e-11
DOCK2	-1.07196	6.76414	-10.9083	1.28426e-12	5.06458e-11
LGALSL	3.06696	2.23925	10.9072	1.28777e-12	5.06458e-11
USP36	1.45355	5.43095	10.9086	1.28351e-12	5.06458e-11
TMEM38B	1.55052	6.31781	10.9017	1.30523e-12	5.11798e-11
GTF2E2	-1.14375	5.18146	-10.8993	1.31282e-12	5.13246e-11
C9orf64	-1.86042	4.40508	-10.8866	1.35397e-12	5.27766e-11
CATSPERB	4.15292	-4.19363	10.8802	1.37532e-12	5.34508e-11
GPRC5C	5.34379	-2.39563	10.8767	1.38707e-12	5.35914e-11
RBM8A	-0.860848	5.98712	-10.8775	1.38432e-12	5.35914e-11
SH3BP1	-1.28115	4.41238	-10.8708	1.4073e-12	5.42141e-11
SEC24B	0.802015	5.9429	10.8685	1.41521e-12	5.43597e-11
CDK5R1	4.16547	0.160242	10.8662	1.42317e-12	5.45067e-11
GLIPR2	-1.47299	7.65116	-10.8635	1.43264e-12	5.47103e-11
TECR	0.818001	5.13478	10.8417	1.51089e-12	5.75316e-11
EPG5	1.08206	7.09224	10.8373	1.52708e-12	5.78142e-11
TCTN3	-1.37399	4.30896	-10.8374	1.52661e-12	5.78142e-11
LIG3	1.0435	4.75387	10.8188	1.59754e-12	6.03084e-11
DDHD1	1.31362	5.98782	10.8157	1.60981e-12	6.0598e-11
C1orf174	0.944981	4.69317	10.8141	1.61616e-12	6.06637e-11
CR1	2.27531	3.35095	10.8078	1.64128e-12	6.14315e-11
GRHL1	1.88435	1.37741	10.8032	1.65988e-12	6.19517e-11
GEMIN4	1.09415	3.67053	10.7981	1.68067e-12	6.25504e-11
URM1	-0.777446	5.37701	-10.7953	1.69217e-12	6.28009e-11
ZNF250	1.10701	2.09745	10.7905	1.71233e-12	6.33706e-11
PHKG1	2.88184	-0.167865	10.7854	1.73383e-12	6.39864e-11
CFDP1	1.17514	3.63296	10.7796	1.75851e-12	6.4716e-11
PRXL2B	2.54364	3.18112	10.7744	1.78093e-12	6.53585e-11
IARS2	-1.229	6.52228	-10.7695	1.80271e-12	6.59743e-11
AP003071.5	4.91436	-3.18962	10.7645	1.8249e-12	6.66014e-11
TAP1	-0.828257	8.99519	-10.7622	1.83523e-12	6.67932e-11
FDX1	1.74604	7.00836	10.757	1.85862e-12	6.74581e-11
HNRNPUL1	-0.761848	7.34983	-10.7559	1.8639e-12	6.74641e-11
MOB1A	-0.671566	8.70353	-10.7485	1.89771e-12	6.84995e-11
OGFRL1	1.39584	7.99031	10.7455	1.91196e-12	6.88255e-11
EPOR	2.47662	1.32143	10.7407	1.9346e-12	6.93293e-11
MATR3	2.72709	0.857028	10.7392	1.94175e-12	6.93293e-11
PPRC1	1.43903	4.94615	10.7401	1.93768e-12	6.93293e-11
SLC5A3	2.80669	7.94271	10.7381	1.94715e-12	6.93345e-11
DUSP8	3.11998	-0.0792811	10.7339	1.96732e-12	6.98638e-11
PDLIM5	0.954017	6.65538	10.7259	2.00608e-12	7.10487e-11
ACAA1	-0.864723	6.34678	-10.7224	2.02335e-12	7.14682e-11
HMGB2	1.62618	5.43018	10.7183	2.04379e-12	7.1997e-11
CTNND1	-0.911714	7.46713	-10.7071	2.10106e-12	7.36209e-11
HNRNPM	-1.00551	6.98767	-10.7073	2.10004e-12	7.36209e-11
RFT1	-1.01316	3.75126	-10.7021	2.12725e-12	7.42847e-11
SPRY1	5.35449	-0.682913	10.7007	2.13463e-12	7.42847e-11
TAF4B	3.35761	2.07707	10.7002	2.13692e-12	7.42847e-11
TBC1D25	0.686862	4.40897	10.6943	2.16825e-12	7.51757e-11
PSMD12	-0.911166	5.90929	-10.6923	2.17891e-12	7.53467e-11
RBM12	-0.756671	5.78385	-10.6847	2.21998e-12	7.65659e-11
TNFSF15	3.86861	5.81181	10.6805	2.2434e-12	7.71717e-11
TTC7B	1.19823	5.36335	10.6791	2.25105e-12	7.72333e-11
FOXJ3	1.07852	5.80746	10.6689	2.30842e-12	7.89958e-11
KMT2B	0.779213	5.85437	10.6567	2.37896e-12	8.10286e-11
USB1	-0.804261	5.73062	-10.6565	2.38012e-12	8.10286e-11
LRRC37B	0.887116	3.09438	10.6442	2.45309e-12	8.32977e-11
TM7SF3	-1.14134	5.87043	-10.6417	2.46824e-12	8.35967e-11
EHD4	-1.47975	7.67669	-10.6404	2.47641e-12	8.36583e-11
TAF5	1.22019	2.4994	10.6329	2.52271e-12	8.50043e-11
FUS	-0.741006	8.10629	-10.629	2.54706e-12	8.54125e-11
RSU1	-0.728261	7.92915	-10.6289	2.54779e-12	8.54125e-11
ARL6IP5	-1.1531	8.60226	-10.6273	2.55786e-12	8.55326e-11
PSMD3	-0.842975	6.4538	-10.6254	2.56986e-12	8.57163e-11
RPL38	0.947735	6.40879	10.616	2.63019e-12	8.7507e-11
ZNF384	0.683792	5.96002	10.5768	2.89764e-12	9.61623e-11
CNTROB	1.07201	4.56055	10.5744	2.91539e-12	9.65081e-11
SEC62	0.874824	7.02578	10.5731	2.92457e-12	9.65693e-11
DEK	-0.88019	8.32633	-10.5654	2.98071e-12	9.79325e-11
TERF2IP	0.635872	6.25192	10.566	2.97647e-12	9.79325e-11
APOL2	-1.1285	8.27611	-10.5586	3.0315e-12	9.93533e-11
ERCC3	-0.597056	5.57446	-10.5405	3.17042e-12	1.03648e-10
MBD6	0.835651	5.2707	10.5351	3.21317e-12	1.04786e-10
HOOK3	0.723924	6.23918	10.5318	3.23954e-12	1.05385e-10
EIF2A	1.0506	6.48368	10.5119	3.40393e-12	1.10259e-10
RPL7A	0.92966	8.08355	10.5116	3.40612e-12	1.10259e-10
AFG3L2	-0.884703	6.22966	-10.5065	3.44986e-12	1.11402e-10
TMEM165	-1.14034	7.01223	-10.5004	3.50305e-12	1.12843e-10
CCDC130	0.77773	4.31777	10.4937	3.56135e-12	1.14285e-10
FBXO34	0.690368	5.11165	10.4932	3.56581e-12	1.14285e-10
POLR2H	0.886722	4.4371	10.4923	3.57384e-12	1.14285e-10
DAB2	1.91798	7.32416	10.4895	3.59921e-12	1.14817e-10
GNPTAB	0.758437	7.79123	10.4868	3.62329e-12	1.15306e-10
OSBPL2	0.608328	5.26142	10.4796	3.68873e-12	1.17106e-10
KMT5C	1.62461	2.64761	10.4689	3.78768e-12	1.19958e-10
PITPNB	-0.978167	6.61028	-10.4618	3.85528e-12	1.21806e-10
LARP1B	1.44948	3.58372	10.4593	3.87985e-12	1.22289e-10
ZNF8	1.28292	1.53546	10.4561	3.91094e-12	1.22975e-10
RFX5	-1.10901	6.95159	-10.455	3.92188e-12	1.23026e-10
OSBPL8	1.87032	7.62303	10.4506	3.96461e-12	1.24071e-10
FADS1	1.67483	7.50881	10.4467	4.00315e-12	1.2498e-10
VCP	-1.0042	8.55857	-10.4387	4.08381e-12	1.27197e-10
COL9A2	-1.52679	5.76902	-10.433	4.14245e-12	1.28719e-10
PSMB6	-0.630983	6.42264	-10.4315	4.15782e-12	1.28893e-10
FAM136A	-0.71404	4.84942	-10.4273	4.20192e-12	1.2983e-10
SLC35A4	-0.973559	6.4752	-10.4268	4.20777e-12	1.2983e-10
HDAC1	-0.879304	5.2487	-10.4062	4.42901e-12	1.36337e-10
DCAF10	0.838191	4.96409	10.398	4.52112e-12	1.38848e-10
EIF3E	0.690096	6.98405	10.396	4.5433e-12	1.39205e-10
TRAF4	2.86367	3.36635	10.3831	4.69213e-12	1.43431e-10
CRKL	0.830924	6.48294	10.3772	4.76201e-12	1.44729e-10
KLHL6	1.82463	7.42922	10.3781	4.75167e-12	1.44729e-10
TMEM189	1.24319	5.53483	10.3768	4.76753e-12	1.44729e-10
EXOC7	-0.641301	6.87406	-10.3658	4.90004e-12	1.48409e-10
INPP5D	-1.56711	6.67247	-10.3638	4.92531e-12	1.48833e-10
ANKRD40	0.612645	5.75854	10.3521	5.0717e-12	1.52905e-10
ARRDC2	1.32588	5.19298	10.3511	5.0835e-12	1.52911e-10
ACTR2	-0.855367	9.53154	-10.3485	5.11731e-12	1.53134e-10
PPM1A	0.78668	6.20134	10.3478	5.12578e-12	1.53134e-10
USF2	1.50135	6.69371	10.3492	5.10817e-12	1.53134e-10
ESF1	0.838082	4.36029	10.3429	5.18981e-12	1.53653e-10
PTPN18	-1.1343	6.56145	-10.3435	5.1816e-12	1.53653e-10
RPL35A	0.836102	6.77737	10.3444	5.16939e-12	1.53653e-10
SETDB2	1.62532	5.33895	10.3447	5.16664e-12	1.53653e-10
C11orf96	5.50237	-2.371	10.3415	5.20731e-12	1.53673e-10
MPP6	1.60745	0.969575	10.3401	5.22547e-12	1.53673e-10
TACO1	-0.74979	3.78967	-10.3404	5.22228e-12	1.53673e-10
MT2A	2.47337	9.08336	10.3389	5.24223e-12	1.53823e-10
RFXANK	-0.792549	4.35755	-10.3315	5.34045e-12	1.56357e-10
BORCS8	-1.1725	2.3569	-10.3252	5.42525e-12	1.57787e-10
GCLM	-1.6361	4.89806	-10.3262	5.411e-12	1.57787e-10
SCRN3	-1.24703	3.5071	-10.3258	5.41673e-12	1.57787e-10
CNNM2	1.67616	2.53545	10.3216	5.47361e-12	1.58843e-10
PRKRA	1.09363	4.13115	10.3173	5.53419e-12	1.60248e-10
NR1H3	2.10718	8.57406	10.3154	5.56025e-12	1.6065e-10
ZFYVE28	2.2413	3.3049	10.3141	5.57843e-12	1.60822e-10
ZNF330	1.25258	5.61194	10.307	5.67811e-12	1.63339e-10
UBE2B	0.657861	6.12169	10.3027	5.74082e-12	1.64783e-10
CHPF2	-1.0122	5.91076	-10.2945	5.85957e-12	1.67462e-10
HDLBP	0.645173	8.50191	10.2951	5.85076e-12	1.67462e-10
(SEPT2)	-0.597374	8.05864	-10.2848	6.00475e-12	1.71239e-10
ZRANB1	0.865668	5.12058	10.2831	6.02968e-12	1.71579e-10
PSD2	5.42487	-2.60545	10.2812	6.05845e-12	1.72026e-10
DDX42	-0.595437	6.63939	-10.278	6.10794e-12	1.73058e-10
CTSZ	-1.10232	10.8844	-10.2733	6.18025e-12	1.74731e-10
KLK4	3.87856	0.101421	10.2711	6.21401e-12	1.7531e-10
CBFA2T3	4.25471	2.52598	10.2655	6.30236e-12	1.76568e-10
CXorf21	-2.0461	4.27743	-10.2649	6.31222e-12	1.76568e-10
PCBP2	0.728008	6.65455	10.2657	6.29965e-12	1.76568e-10
PHF20	0.720672	5.75871	10.2671	6.27804e-12	1.76568e-10
MMAA	-0.828951	4.33574	-10.249	6.57001e-12	1.83389e-10
SMARCA5	-1.00836	7.41721	-10.2305	6.88371e-12	1.9174e-10
UBP1	-0.813424	6.96688	-10.2283	6.9221e-12	1.92402e-10
AGAP2	-1.27141	4.38949	-10.2259	6.9634e-12	1.93143e-10
SGF29	1.26883	3.76926	10.2222	7.02955e-12	1.94568e-10
ARFGAP2	-0.507304	6.40079	-10.2204	7.06054e-12	1.95016e-10
TRIM65	1.06738	4.65914	10.2127	7.19999e-12	1.98452e-10
MID1IP1	1.57986	5.77077	10.2001	7.43158e-12	2.03927e-10
PTDSS1	-0.623321	6.54298	-10.1995	7.44317e-12	2.03927e-10
ZNF3	0.656897	4.04278	10.1994	7.44508e-12	2.03927e-10
DBR1	-0.9842	4.99753	-10.192	7.58694e-12	2.07382e-10
SCD	1.66226	10.0327	10.1832	7.75631e-12	2.11572e-10
ELOVL1	-0.84477	6.73577	-10.1819	7.78285e-12	2.11858e-10
MT1H	3.73156	5.89314	10.1805	7.80976e-12	2.12152e-10
GCH1	-1.19565	7.09068	-10.1751	7.91717e-12	2.14231e-10
LRCH1	1.20313	7.19539	10.175	7.91883e-12	2.14231e-10
SCYL1	0.780628	6.15677	10.1724	7.97064e-12	2.15191e-10
CD81	-0.833968	9.24953	-10.1625	8.17306e-12	2.20205e-10
SIAH1	1.00701	4.79649	10.1574	8.28001e-12	2.22631e-10
PRDM4	0.927366	5.88944	10.1528	8.37585e-12	2.24749e-10
DELE1	-0.618424	5.4156	-10.15	8.43637e-12	2.25913e-10
SMNDC1	0.894625	5.53739	10.1459	8.52425e-12	2.27803e-10
TRIM33	1.28031	7.22174	10.1415	8.61888e-12	2.29866e-10
COL4A3BP	1.09803	6.82938	10.1283	8.91252e-12	2.37217e-10
ACAT2	2.47929	6.65778	10.1259	8.96749e-12	2.38199e-10
POC5	-1.3005	3.05451	-10.1248	8.9911e-12	2.38345e-10
CFAP36	0.968415	3.81606	10.1222	9.05148e-12	2.39464e-10
MTSS1	2.60733	4.80022	10.1186	9.13398e-12	2.41163e-10
MT1G	3.33547	6.86025	10.1172	9.16814e-12	2.4158e-10
ZBED6CL	-2.6864	2.65191	-10.109	9.35929e-12	2.46125e-10
ZFP91	0.763042	6.52449	10.0975	9.63554e-12	2.52885e-10
PLEKHM2	0.760179	7.89794	10.0953	9.69033e-12	2.53817e-10
RPL32	0.939231	7.08858	10.0937	9.73005e-12	2.53848e-10
USP31	1.388	3.19302	10.0939	9.72534e-12	2.53848e-10
MPST	1.31777	3.83879	10.0916	9.78289e-12	2.54723e-10
IRS2	2.7109	4.46191	10.0894	9.83745e-12	2.55638e-10
TRAK2	0.877589	6.46652	10.0872	9.89329e-12	2.56583e-10
UTP25	1.02902	4.61032	10.0794	1.00895e-11	2.61157e-10
CARD6	-1.291	5.6525	-10.0724	1.02722e-11	2.65365e-10
SSBP1	-0.781493	4.96119	-10.0696	1.03441e-11	2.66701e-10
GTF2F2	1.16118	4.90521	10.0675	1.0401e-11	2.67642e-10
AGPAT3	-0.792159	7.46787	-10.0646	1.04771e-11	2.69075e-10
ARID3B	1.70469	3.63901	10.0605	1.05853e-11	2.71326e-10
EIF4A1	2.9076	2.94122	10.0547	1.07444e-11	2.74868e-10
RSF1	0.802717	5.96675	10.0536	1.0773e-11	2.75065e-10
NOL4L	1.08299	4.77348	10.0475	1.09433e-11	2.78874e-10
SPIRE1	1.93205	5.7349	10.046	1.09839e-11	2.79369e-10
FOSL2	1.67259	7.00338	10.0352	1.12914e-11	2.86289e-10
LNX2	0.867292	2.84491	10.0342	1.13202e-11	2.86289e-10
PIGN	-0.983285	4.64671	-10.0341	1.13212e-11	2.86289e-10
DDIT3	2.4067	5.50427	10.0328	1.13608e-11	2.86435e-10
DVL1	1.38354	4.08807	10.0324	1.13704e-11	2.86435e-10
DYRK1B	1.4224	2.84292	10.0253	1.15793e-11	2.90586e-10
WWTR1	3.19356	1.53467	10.0258	1.15634e-11	2.90586e-10
PNPO	-1.0086	4.15038	-10.0245	1.16017e-11	2.90594e-10
AP3M1	-0.844442	5.91509	-10.0233	1.16388e-11	2.9097e-10
FLVCR2	-1.28327	5.96016	-10.016	1.18576e-11	2.95879e-10
PPCS	-0.714315	5.47936	-10.0146	1.19002e-11	2.9638e-10
WDR43	1.40863	5.20917	10.0122	1.19726e-11	2.9762e-10
TMED8	0.804175	5.67114	9.99553	1.2492e-11	3.09947e-10
ANTXR2	-1.47168	7.85968	-9.98259	1.29116e-11	3.19757e-10
FBXO32	2.51566	4.2176	9.98055	1.2979e-11	3.20823e-10
WASHC5	-0.734013	5.8012	-9.97913	1.30261e-11	3.21383e-10
RABGEF1	1.64951	1.51502	9.9733	1.32215e-11	3.25596e-10
RPL41	0.712544	6.86553	9.96645	1.3455e-11	3.30728e-10
ZBTB34	0.904184	4.71581	9.96411	1.35356e-11	3.32089e-10
PSD3	2.07603	6.81125	9.96089	1.36473e-11	3.34206e-10
CAMSAP1	1.52952	6.06073	9.94503	1.42123e-11	3.46113e-10
DBF4	1.83479	4.42455	9.94627	1.41672e-11	3.46113e-10
ZNF529	1.31135	2.69391	9.94537	1.41998e-11	3.46113e-10
ANP32B	0.97691	6.69157	9.94341	1.42712e-11	3.46906e-10
C19orf48	1.92347	3.80168	9.93742	1.44918e-11	3.50974e-10
CCDC174	0.657954	4.54234	9.93759	1.44854e-11	3.50974e-10
RAE1	-0.560074	4.67464	-9.9366	1.4522e-11	3.5106e-10
CLCN6	0.832995	5.35746	9.93261	1.46712e-11	3.54016e-10
SAMHD1	-1.4765	8.83839	-9.93061	1.47467e-11	3.54681e-10
TAOK3	-0.654862	7.0589	-9.92974	1.47795e-11	3.54681e-10
TMEM183A	1.01551	5.46088	9.92989	1.47736e-11	3.54681e-10
ATP5PB	-0.858303	6.578	-9.92608	1.49188e-11	3.57372e-10
EIF4A2	1.07495	7.4067	9.92066	1.5127e-11	3.61048e-10
NUP205	-1.04729	6.40778	-9.9208	1.51219e-11	3.61048e-10
GNL1	-0.675942	4.80029	-9.91701	1.52694e-11	3.62986e-10
KCNE2	4.16325	-4.56122	9.91737	1.52553e-11	3.62986e-10
SH3GLB2	-0.748926	5.14171	-9.91646	1.52909e-11	3.62986e-10
DENND4A	0.863486	5.53088	9.91213	1.54614e-11	3.65716e-10
RHBDF1	2.01549	3.48594	9.91223	1.54573e-11	3.65716e-10
HSPA5	1.45556	8.59032	9.91035	1.5532e-11	3.66728e-10
STRIP1	0.775863	5.57322	9.90098	1.59096e-11	3.74972e-10
TULP4	1.48347	5.00439	9.89619	1.61063e-11	3.7893e-10
FLOT2	-1.54992	7.44064	-9.89341	1.62215e-11	3.8096e-10
MAPK8IP3	1.17191	5.48462	9.88682	1.64981e-11	3.86766e-10
GFM1	-1.10592	5.35809	-9.88604	1.65311e-11	3.86852e-10
RPL21	0.888369	7.2065	9.88361	1.66345e-11	3.8858e-10
ZNF230	0.8887	3.09406	9.87962	1.68056e-11	3.91883e-10
AP1S3	2.19172	2.5818	9.87484	1.70134e-11	3.95556e-10
DDX39A	1.60611	5.4894	9.87461	1.70232e-11	3.95556e-10
C2CD5	-0.664932	5.36945	-9.87072	1.7194e-11	3.98462e-10
EPS15L1	0.732441	4.72686	9.87039	1.72087e-11	3.98462e-10
CCNY	-0.793333	5.82478	-9.86931	1.72566e-11	3.98869e-10
ZNF202	0.969195	3.52449	9.86782	1.73225e-11	3.99692e-10
CPVL	-2.46411	5.05935	-9.8668	1.7368e-11	4.00041e-10
MTPAP	1.12806	4.47127	9.86136	1.76126e-11	4.04966e-10
MOB2	0.973554	4.63612	9.85649	1.78342e-11	4.09348e-10
GPAA1	-0.983304	5.57259	-9.85528	1.78898e-11	4.09687e-10
TEX2	1.59647	6.0306	9.85481	1.79112e-11	4.09687e-10
KDM6B	1.74818	6.03602	9.85176	1.80523e-11	4.12199e-10
SMAP1	0.820751	5.35177	9.8444	1.83973e-11	4.1935e-10
CCNJ	0.941828	4.32152	9.84208	1.85074e-11	4.21131e-10
PREB	0.572451	5.25449	9.83857	1.8675e-11	4.24213e-10
TCTA	-1.41583	4.84763	-9.8363	1.87845e-11	4.25966e-10
PIK3IP1	3.3963	4.43749	9.83544	1.88263e-11	4.26179e-10
FAM72A	-1.83274	2.52524	-9.83254	1.89668e-11	4.28624e-10
ITPA	-0.684134	5.20849	-9.83104	1.90402e-11	4.29547e-10
SMIM15	-0.734415	5.71521	-9.82886	1.91475e-11	4.31229e-10
KIF21B	1.66547	2.90797	9.82456	1.93604e-11	4.3528e-10
CDH23	1.92587	5.60381	9.8223	1.94735e-11	4.37076e-10
NQO1	-1.62142	5.0237	-9.81303	1.99438e-11	4.4687e-10
EXOC2	-0.996363	5.88707	-9.80978	2.01113e-11	4.49858e-10
CDK5	-1.45895	3.6477	-9.80903	2.01503e-11	4.49966e-10
EXOG	-1.33895	2.92146	-9.80838	2.01844e-11	4.49966e-10
GDI1	0.741374	6.78611	9.8016	2.05398e-11	4.57114e-10
DACT1	3.65852	-0.754746	9.80056	2.05951e-11	4.57572e-10
CROT	-1.64853	2.70725	-9.79526	2.08784e-11	4.63087e-10
WBP2	0.750227	7.81507	9.7913	2.10924e-11	4.67046e-10
CHRNB1	-1.30993	3.56557	-9.78286	2.15565e-11	4.76521e-10
PLEKHA5	2.17312	2.01118	9.77817	2.18188e-11	4.81512e-10
HSF1	0.991255	5.99252	9.77024	2.22704e-11	4.89837e-10
ZNF697	2.2731	5.16836	9.77024	2.22701e-11	4.89837e-10
RPL39	0.798099	6.34922	9.75505	2.31611e-11	5.0858e-10
CD47	-1.14371	7.49941	-9.75376	2.32382e-11	5.09424e-10
DPH1	1.50963	3.17298	9.75222	2.3331e-11	5.10608e-10
CCNC	-0.674348	5.23927	-9.74934	2.3505e-11	5.13564e-10
POLR3E	1.05439	4.19416	9.74196	2.39579e-11	5.22591e-10
PPP1R15A	1.86181	7.83267	9.72042	2.533e-11	5.51608e-10
NKIRAS2	-0.631781	6.71658	-9.71205	2.58848e-11	5.60908e-10
TNFRSF21	3.67652	4.4396	9.71209	2.58822e-11	5.60908e-10
USP6NL	-0.968017	5.97057	-9.71226	2.58711e-11	5.60908e-10
SCO1	-0.507216	5.53195	-9.69864	2.67996e-11	5.79778e-10
FZD4	2.27868	1.25483	9.69381	2.71373e-11	5.8612e-10
FBXO41	-1.14963	3.31232	-9.68046	2.80925e-11	6.05758e-10
SLC25A20	-1.11816	4.65851	-9.67847	2.82375e-11	6.06898e-10
TMEM33	1.0569	7.19014	9.67857	2.82308e-11	6.06898e-10
PSME3	-0.538274	6.66157	-9.67495	2.84969e-11	6.11477e-10
CYB561A3	-1.27491	7.85388	-9.66754	2.90497e-11	6.22325e-10
MFSD2A	2.18057	5.75704	9.65154	3.02813e-11	6.47655e-10
NDUFC2	-1.82895	2.05056	-9.6463	3.0696e-11	6.55462e-10
PDIA3	-0.806127	9.33116	-9.63733	3.14203e-11	6.69841e-10
SF1	0.779577	7.66928	9.63523	3.15923e-11	6.7242e-10
METTL7A	-1.73946	4.68576	-9.63408	3.16864e-11	6.73335e-10
KLHL21	1.42061	5.79256	9.63196	3.18619e-11	6.75976e-10
CUL4B	-0.776312	5.85764	-9.62008	3.28608e-11	6.95506e-10
FAM20B	0.599679	5.38394	9.61976	3.28881e-11	6.95506e-10
IFI30	1.51724	1.46244	9.61742	3.30891e-11	6.98353e-10
SLC28A3	3.45946	6.85726	9.61696	3.31287e-11	6.98353e-10
SLC2A4RG	1.4932	3.08146	9.61186	3.35714e-11	7.06555e-10
MSL1	0.751713	6.6521	9.60955	3.37741e-11	7.09687e-10
ARSK	1.15784	2.36516	9.60586	3.40994e-11	7.15382e-10
IKBKG	-0.626992	3.88078	-9.60206	3.44384e-11	7.21345e-10
LRRK2	-1.80173	6.59919	-9.59262	3.52959e-11	7.37859e-10
SRSF9	-0.503381	6.09031	-9.59215	3.53388e-11	7.37859e-10
IL6R	1.4451	6.78634	9.58761	3.57593e-11	7.43106e-10
MOB4	-0.863284	3.41709	-9.58809	3.57142e-11	7.43106e-10
NBPF11	1.02085	3.46058	9.58793	3.57289e-11	7.43106e-10
RANBP10	1.11959	4.96064	9.58436	3.60632e-11	7.4824e-10
MED10	-0.575026	5.05733	-9.58326	3.61664e-11	7.49201e-10
NEURL4	0.69235	4.21837	9.57104	3.73374e-11	7.72245e-10
PPHLN1	-0.918199	5.28912	-9.57027	3.74121e-11	7.72578e-10
TMX1	-0.920897	7.10533	-9.56904	3.75321e-11	7.73842e-10
MAP4K4	0.837112	6.86875	9.56164	3.82636e-11	7.87692e-10
NTAN1	0.798396	5.57773	9.55936	3.84922e-11	7.91161e-10
PEX11B	-1.8533	5.17891	-9.55652	3.87781e-11	7.95796e-10
VPS29	-0.650404	6.54774	-9.55436	3.89971e-11	7.99045e-10
PARP4	-1.08082	7.97178	-9.54382	4.00845e-11	8.20052e-10
SNN	1.83005	6.45704	9.53972	4.05168e-11	8.27611e-10
NMRAL1	-0.786445	3.04888	-9.53406	4.11193e-11	8.38617e-10
SIK2	0.846493	5.42505	9.53226	4.1313e-11	8.41266e-10
PPID	-0.723442	5.30312	-9.53052	4.15011e-11	8.43792e-10
LANCL1	-1.19775	4.23642	-9.52572	4.20258e-11	8.53144e-10
DIAPH1	-0.62272	8.45363	-9.52232	4.24006e-11	8.59427e-10
RRP1	1.48751	5.10276	9.51905	4.27642e-11	8.65465e-10
DMAP1	-0.987652	4.62245	-9.5175	4.29379e-11	8.67649e-10
VAMP4	1.05986	4.67081	9.51531	4.31846e-11	8.71297e-10
SLC29A3	2.08381	6.71873	9.51385	4.33498e-11	8.73294e-10
CAMTA1	1.01239	3.73308	9.51111	4.36614e-11	8.76889e-10
USP21	0.80882	3.72722	9.51125	4.36454e-11	8.76889e-10
ARHGEF6	-1.35759	6.11735	-9.51037	4.37463e-11	8.77256e-10
FAM50A	0.754628	5.85888	9.50939	4.38581e-11	8.78161e-10
SAFB2	1.02899	5.25888	9.50647	4.41949e-11	8.83563e-10
ZNF184	1.14503	2.69502	9.50299	4.45982e-11	8.90275e-10
RPS28	0.875517	6.72164	9.50161	4.47602e-11	8.90809e-10
ZNF512B	-1.54211	3.76093	-9.50218	4.46936e-11	8.90809e-10
UBALD2	1.18275	5.37764	9.50004	4.49445e-11	8.93128e-10
CCDC51	-1.12719	3.06564	-9.49228	4.58665e-11	9.09408e-10
POLR1C	1.20917	3.01543	9.49198	4.59018e-11	9.09408e-10
SMG5	-0.529293	7.49727	-9.48986	4.6158e-11	9.1311e-10
MGA	0.792643	6.10057	9.48784	4.64029e-11	9.16025e-10
RUNX2	2.39333	2.78095	9.48749	4.64444e-11	9.16025e-10
HAGHL	2.79282	2.2412	9.48497	4.67526e-11	9.20726e-10
TMEM19	-1.31295	5.54015	-9.48108	4.72307e-11	9.28534e-10
ZNF473	0.897398	2.61207	9.4806	4.72901e-11	9.28534e-10
MILR1	-1.37046	5.60192	-9.47936	4.74448e-11	9.30187e-10
ZMIZ1	1.33912	7.64162	9.47691	4.77502e-11	9.34783e-10
JAKMIP2	3.29012	4.59039	9.47487	4.8006e-11	9.38396e-10
FAM193A	0.630243	4.86141	9.47082	4.8518e-11	9.47e-10
ARL11	-0.905031	4.7921	-9.46993	4.86312e-11	9.47805e-10
FGFR1OP2	1.04975	5.83717	9.46581	4.91584e-11	9.56664e-10
TWF2	-1.10929	6.08089	-9.46505	4.92566e-11	9.57161e-10
SLFN12L	-1.71376	2.98227	-9.46106	4.97744e-11	9.65799e-10
DHX34	1.35298	4.64567	9.45988	4.99289e-11	9.67372e-10
C17orf58	0.879411	3.99025	9.44449	5.19855e-11	1.00574e-09
RPS12	0.978515	7.27925	9.44175	5.23609e-11	1.01152e-09
PTPN7	-0.930476	6.25431	-9.43925	5.27047e-11	1.01633e-09
SNX20	-1.4125	6.75936	-9.43882	5.27645e-11	1.01633e-09
SP140	-1.34661	4.61273	-9.43722	5.29862e-11	1.01911e-09
ELP2	1.20533	5.04942	9.43623	5.31241e-11	1.01991e-09
TEX264	-0.545648	5.67539	-9.43581	5.31826e-11	1.01991e-09
ZNF646	0.709718	5.30938	9.43099	5.386e-11	1.0314e-09
SLC2A8	1.76732	2.46604	9.42884	5.41657e-11	1.03575e-09
CTCF	0.54527	5.72075	9.42521	5.46847e-11	1.04416e-09
WAPL	-0.501164	6.75988	-9.42404	5.48527e-11	1.04585e-09
YBX1	0.794024	8.85459	9.42307	5.49917e-11	1.04699e-09
COMMD8	-0.994877	4.151	-9.41919	5.55554e-11	1.05619e-09
KLHL24	2.13051	5.91649	9.41117	5.67386e-11	1.07713e-09
EMD	0.770853	4.47237	9.41041	5.6852e-11	1.07773e-09
HPF1	-1.01442	2.9033	-9.40603	5.75099e-11	1.08864e-09
AGAP6	1.11429	2.7454	9.4036	5.78791e-11	1.09406e-09
FAM32A	-0.55558	6.44309	-9.39763	5.87943e-11	1.1083e-09
RCOR3	1.09348	4.69198	9.39759	5.88007e-11	1.1083e-09
ZNF627	0.723057	3.33916	9.39621	5.90144e-11	1.11074e-09
BMS1	-0.61237	5.39402	-9.39503	5.91978e-11	1.1126e-09
EXD2	-0.876453	4.83814	-9.39256	5.95835e-11	1.11825e-09
ZNF550	1.61282	1.69815	9.39191	5.96858e-11	1.11858e-09
LBHD1	-1.45959	2.29402	-9.39027	5.99445e-11	1.12183e-09
OSBP	0.639088	6.17473	9.38939	6.00825e-11	1.12282e-09
SETD5	0.717119	6.7225	9.38759	6.03682e-11	1.12656e-09
SRI	-0.951608	6.05702	-9.38084	6.14494e-11	1.14511e-09
FBLN2	3.70988	-2.54429	9.37493	6.2414e-11	1.16129e-09
NSD2	0.870842	5.69719	9.37391	6.25818e-11	1.16129e-09
PGK1	-1.03845	9.2393	-9.37408	6.25539e-11	1.16129e-09
TCEAL9	1.38904	4.40694	9.36966	6.32862e-11	1.17271e-09
TIGD2	-1.83758	2.12761	-9.36907	6.33832e-11	1.17286e-09
POMT2	0.780436	3.23281	9.36504	6.40598e-11	1.18371e-09
KCNQ4	3.03167	-1.75566	9.36205	6.45664e-11	1.1914e-09
CNST	0.916894	4.77446	9.35623	6.55652e-11	1.20814e-09
SYNCRIP	-0.723012	6.98948	-9.35185	6.63258e-11	1.22045e-09
PHF1	1.0601	4.82933	9.35089	6.6494e-11	1.22184e-09
MLXIP	0.821667	5.81108	9.34971	6.67008e-11	1.22393e-09
MAFK	1.41184	5.4466	9.34791	6.70182e-11	1.22805e-09
NSL1	-1.04803	4.58486	-9.34422	6.76735e-11	1.23833e-09
KDM5B	1.12226	5.88835	9.34237	6.80047e-11	1.24225e-09
RPLP2	0.965391	6.66077	9.34197	6.80762e-11	1.24225e-09
C17orf80	-1.02642	3.81279	-9.33905	6.86024e-11	1.25012e-09
ATP6V1D	0.980286	6.1672	9.33654	6.90579e-11	1.25668e-09
PPP6C	-0.478579	5.90815	-9.33579	6.91948e-11	1.25744e-09
USP11	-1.23212	5.48432	-9.33148	6.99867e-11	1.27008e-09
HOMER3	1.82923	1.9241	9.33094	7.00854e-11	1.27012e-09
GTF2B	-1.22977	5.9208	-9.32805	7.06225e-11	1.27752e-09
NCOR2	1.50512	6.86625	9.3277	7.06876e-11	1.27752e-09
TARDBP	-0.622969	5.42996	-9.32574	7.10537e-11	1.28237e-09
LPIN3	-1.85682	3.01265	-9.3214	7.18721e-11	1.29315e-09
PGAM1	-1.05619	7.95862	-9.32135	7.18831e-11	1.29315e-09
SOX4	1.72986	4.04988	9.32102	7.19454e-11	1.29315e-09
LARS2	-1.23453	4.86489	-9.3169	7.2731e-11	1.30549e-09
CTR9	-0.677013	5.56977	-9.31505	7.30884e-11	1.30933e-09
PSMA1	-0.594801	3.87114	-9.31476	7.31438e-11	1.30933e-09
CPSF3	-1.13752	5.12179	-9.31235	7.361e-11	1.31589e-09
RPL24	0.787734	6.5743	9.31074	7.39247e-11	1.31973e-09
SPRYD4	-1.51158	3.34952	-9.30838	7.43875e-11	1.32619e-09
PPARA	0.891527	5.54141	9.30175	7.57018e-11	1.3478e-09
NMRK2	5.15061	-3.04674	9.30114	7.58242e-11	1.34816e-09
L1CAM	2.73434	0.0739847	9.29317	7.74378e-11	1.37499e-09
TULP3	1.67725	1.98851	9.28907	7.82818e-11	1.38811e-09
WIPF2	0.623663	6.30673	9.28737	7.86334e-11	1.39247e-09
NPM1	0.903872	7.90351	9.28664	7.87851e-11	1.39328e-09
B4GALT5	1.11802	8.25122	9.2817	7.98222e-11	1.40973e-09
RAB32	0.813508	5.06332	9.28113	7.99423e-11	1.40996e-09
NMD3	1.00781	5.31868	9.26874	8.26063e-11	1.45306e-09
NR1D2	1.91753	5.59849	9.26877	8.26002e-11	1.45306e-09
VCPIP1	-0.753647	6.55607	-9.26777	8.28194e-11	1.45486e-09
ZNF292	0.61681	5.3338	9.26484	8.34643e-11	1.46035e-09
ZNF346	-1.23354	2.45962	-9.26498	8.34331e-11	1.46035e-09
ZNF365	4.93869	-2.80037	9.26532	8.33571e-11	1.46035e-09
RPL22L1	1.85226	3.09811	9.26242	8.40003e-11	1.46583e-09
ZC3H6	1.07462	3.73192	9.2625	8.39823e-11	1.46583e-09
UROD	0.793501	5.59173	9.2602	8.44946e-11	1.47251e-09
RAB3A	2.74391	-1.36863	9.25836	8.49084e-11	1.47776e-09
GRIN3A	-2.72083	3.44048	-9.25702	8.52087e-11	1.48103e-09
MAFF	1.3413	6.36665	9.25648	8.53326e-11	1.48124e-09
NELFE	0.722695	4.55725	9.24887	8.707e-11	1.5094e-09
ZDHHC21	-1.07833	5.23084	-9.24733	8.74246e-11	1.51356e-09
LANCL2	-1.28853	3.43872	-9.24309	8.84129e-11	1.52866e-09
LONRF3	1.68962	3.63966	9.24189	8.86937e-11	1.53151e-09
KBTBD2	0.620029	5.97627	9.23893	8.93926e-11	1.54155e-09
FLT1	1.80735	5.17349	9.23234	9.09683e-11	1.56668e-09
FUBP1	-0.758529	6.2214	-9.22601	9.25091e-11	1.59113e-09
AGPS	0.763848	6.74311	9.22463	9.28479e-11	1.59488e-09
SLC16A3	-0.94749	8.59586	-9.22134	9.36605e-11	1.60674e-09
SPN	-1.33771	8.02455	-9.2188	9.42938e-11	1.6155e-09
FMN1	1.60718	3.64727	9.21549	9.51249e-11	1.62762e-09
GPATCH2L	0.689419	6.00378	9.21276	9.58171e-11	1.63734e-09
STRN4	0.866889	6.11265	9.21147	9.61456e-11	1.64083e-09
LAP3	-0.891904	9.6824	-9.20915	9.67404e-11	1.64884e-09
SLC20A1	1.42302	6.78642	9.20646	9.74343e-11	1.65852e-09
RPL10	0.745767	8.66424	9.20316	9.82916e-11	1.669e-09
SLC26A11	2.21127	6.48831	9.20311	9.8303e-11	1.669e-09
NOS1AP	2.80829	1.40161	9.20184	9.86368e-11	1.67237e-09
RTN4R	3.55166	2.30932	9.2009	9.88826e-11	1.67237e-09
TUBB4A	4.89243	0.665195	9.20102	9.88501e-11	1.67237e-09
TP53I3	-1.31725	4.72814	-9.19917	9.93382e-11	1.67792e-09
SNX9	0.766656	6.72775	9.19679	9.99677e-11	1.6864e-09
ACTR3	-0.739091	9.36168	-9.19599	1.0018e-10	1.68782e-09
ACSS1	-1.09629	4.28196	-9.18966	1.01878e-10	1.71423e-09
NF2	-0.898862	4.62687	-9.18739	1.02496e-10	1.72242e-09
CCDC146	1.49964	2.2855	9.18674	1.02672e-10	1.72319e-09
UBTD2	1.3197	5.31535	9.18291	1.03723e-10	1.73861e-09
DNAJC30	-1.39622	2.41962	-9.17712	1.05332e-10	1.76334e-09
SOX13	2.37344	2.18009	9.17517	1.05878e-10	1.77023e-09
MFSD1	-0.930594	8.22098	-9.17343	1.06371e-10	1.77622e-09
EIPR1	-1.10733	3.82184	-9.16873	1.07707e-10	1.79172e-09
TXLNG	1.18161	3.63765	9.16911	1.076e-10	1.79172e-09
YTHDF1	0.610773	5.57863	9.16932	1.07538e-10	1.79172e-09
ZBTB24	0.820015	4.3531	9.16825	1.07846e-10	1.79176e-09
CD99L2	-0.72287	6.24778	-9.1638	1.09129e-10	1.81009e-09
SPOPL	0.699586	5.11051	9.16348	1.09224e-10	1.81009e-09
ZBTB42	0.855696	3.83734	9.15989	1.10271e-10	1.82515e-09
PTX3	3.63762	1.79089	9.15913	1.10493e-10	1.82652e-09
FBXO9	-1.08596	5.82272	-9.15777	1.10893e-10	1.83085e-09
PLXNA3	1.10936	5.77178	9.15476	1.11786e-10	1.84098e-09
TRMT2A	0.808834	4.93372	9.15514	1.11672e-10	1.84098e-09
SMAD1	-1.13731	3.23137	-9.1517	1.127e-10	1.85371e-09
RAB30	-1.87688	4.13857	-9.14875	1.13588e-10	1.86599e-09
TMUB2	-0.770096	6.21379	-9.14713	1.1408e-10	1.87173e-09
SLC16A6	2.48656	4.06954	9.14546	1.14587e-10	1.87772e-09
VWCE	2.52375	1.53415	9.14468	1.14825e-10	1.87928e-09
HSF4	1.48552	1.16227	9.14397	1.15043e-10	1.88051e-09
TMEM87B	-1.17934	6.68117	-9.14181	1.15708e-10	1.88903e-09
ABTB1	1.20773	4.82286	9.13765	1.16996e-10	1.90657e-09
CPSF6	-0.818056	5.53636	-9.13741	1.17072e-10	1.90657e-09
RNASEH1	-0.862012	4.06603	-9.13302	1.18449e-10	1.92569e-09
TSR2	-0.562014	5.06158	-9.13274	1.18538e-10	1.92569e-09
AMMECR1L	0.713779	5.07688	9.13133	1.18982e-10	1.9275e-09
TRDMT1	-1.2259	2.0092	-9.13054	1.19234e-10	1.9275e-09
ZCCHC14	1.77457	4.41404	9.13149	1.18932e-10	1.9275e-09
ZMYM5	0.978543	3.86054	9.1307	1.19183e-10	1.9275e-09
ZNF354B	1.29212	2.69825	9.13003	1.19396e-10	1.92775e-09
USP2	3.64437	2.94385	9.12896	1.19738e-10	1.9309e-09
TNRC6C	1.17334	2.93859	9.1285	1.19885e-10	1.93091e-09
TRIP12	-0.707789	8.28843	-9.12171	1.22073e-10	1.96375e-09
ATP6V0D2	4.24462	4.4666	9.11693	1.23639e-10	1.98651e-09
CPD	1.79474	7.80838	9.11503	1.24268e-10	1.99419e-09
SH3BP5L	0.561233	5.14225	9.10778	1.26692e-10	2.03062e-09
PRDM16	3.56886	-4.51255	9.10644	1.27145e-10	2.03541e-09
DNAJC25	1.17986	3.34025	9.10306	1.28298e-10	2.05137e-09
TCAF1	-1.29257	3.51914	-9.10256	1.28471e-10	2.05164e-09
GMEB1	0.956079	4.10982	9.09543	1.30939e-10	2.08853e-09
PAPOLA	-0.521759	7.34636	-9.0911	1.32461e-10	2.11024e-09
REXO4	-0.697557	4.54739	-9.09036	1.32722e-10	2.11185e-09
CIPC	1.12514	4.2924	9.08935	1.33081e-10	2.11501e-09
PSPH	-1.61089	2.93286	-9.08831	1.33448e-10	2.11829e-09
LRP5L	2.02899	1.7809	9.0856	1.34418e-10	2.13111e-09
RPS13	0.840207	6.96827	9.07798	1.37181e-10	2.17231e-09
TMEM139	-2.5057	-0.0546562	-9.07712	1.37499e-10	2.17473e-09
LYRM2	-1.11047	5.06027	-9.07502	1.38273e-10	2.18436e-09
IGF1R	1.85656	5.10171	9.07317	1.38959e-10	2.19255e-09
HIST2H2BE	-2.2001	4.71071	-9.07182	1.39461e-10	2.19784e-09
ZCCHC7	1.35657	3.88879	9.06678	1.41349e-10	2.22493e-09
GBP1	-1.29254	10.0086	-9.0648	1.42101e-10	2.2341e-09
CHP1	0.691088	6.36392	9.06278	1.42871e-10	2.23513e-09
DYRK4	1.14383	3.00048	9.06278	1.42869e-10	2.23513e-09
PARG	-0.947701	4.36337	-9.06267	1.42911e-10	2.23513e-09
RPS11	0.699657	8.5024	9.0624	1.43014e-10	2.23513e-09
TFCP2	-0.621145	5.23064	-9.06376	1.42496e-10	2.23513e-09
SNX17	-0.675967	6.86419	-9.05879	1.44404e-10	2.25417e-09
TSNARE1	1.1654	2.93036	9.05747	1.44914e-10	2.25946e-09
ABCA3	1.21309	2.4169	9.05652	1.4528e-10	2.26249e-09
ARFGAP1	0.889298	6.19165	9.05511	1.45831e-10	2.26839e-09
GOLGA3	0.748736	6.04225	9.05398	1.46271e-10	2.27254e-09
MT1M	2.90966	5.15456	9.04999	1.47842e-10	2.29424e-09
RBBP7	-1.0445	5.61674	-9.04856	1.48406e-10	2.30029e-09
PDXDC1	0.751511	6.2474	9.04768	1.48758e-10	2.30036e-09
VOPP1	-0.859635	7.15663	-9.04767	1.48759e-10	2.30036e-09
DAXX	-0.621255	5.22435	-9.0437	1.50352e-10	2.32225e-09
NOMO1	-0.764598	5.69292	-9.04159	1.51203e-10	2.33267e-09
CAMKK1	2.48019	2.56369	9.03954	1.52032e-10	2.34271e-09
ALDH18A1	-1.88759	3.10944	-9.03817	1.52593e-10	2.34314e-09
DEPDC5	-0.874168	3.5033	-9.03875	1.52353e-10	2.34314e-09
SSB	-1.00468	6.93621	-9.03824	1.52563e-10	2.34314e-09
KPNA4	0.797194	7.23318	9.03681	1.53149e-10	2.34367e-09
NSUN6	-1.03151	2.54836	-9.03678	1.53161e-10	2.34367e-09
SNCA	2.75805	2.67696	9.03761	1.52821e-10	2.34367e-09
GPR183	3.52748	4.04331	9.03607	1.53452e-10	2.34539e-09
CEBPB	1.29148	7.44833	9.03441	1.54136e-10	2.35312e-09
LARP7	-0.720828	5.9774	-9.03018	1.55892e-10	2.37717e-09
PKM	-0.65198	11.3536	-9.02736	1.57072e-10	2.39239e-09
RPL9	0.751766	7.85283	9.02633	1.57507e-10	2.39348e-09
SMARCD2	-0.677625	6.00464	-9.02639	1.5748e-10	2.39348e-09
PSMA3	-0.718539	6.43056	-9.02423	1.58394e-10	2.4042e-09
SUFU	-1.01662	5.24242	-9.01762	1.61222e-10	2.44431e-09
DVL2	0.68098	4.60457	9.01667	1.61633e-10	2.44773e-09
ATXN2	0.727129	4.61392	9.01525	1.62251e-10	2.44864e-09
ILKAP	0.815985	4.30785	9.01529	1.62234e-10	2.44864e-09
PPCDC	-1.17987	2.53032	-9.01578	1.62022e-10	2.44864e-09
NAT1	-1.91689	3.26643	-9.0143	1.62664e-10	2.45206e-09
CASD1	-1.52497	2.76372	-9.01251	1.63445e-10	2.46102e-09
ALG1	-0.816436	4.06851	-9.00909	1.64952e-10	2.47925e-09
C1orf115	2.28146	1.88432	9.00844	1.65237e-10	2.47925e-09
MTR	0.65646	6.02542	9.00806	1.65409e-10	2.47925e-09
TMEM214	0.765119	5.82536	9.00848	1.65222e-10	2.47925e-09
SLC30A2	5.51592	-3.40072	9.00295	1.6769e-10	2.50773e-09
ZBTB21	1.30617	5.55774	9.00334	1.67514e-10	2.50773e-09
UTP6	-0.571636	5.84924	-8.99985	1.69089e-10	2.5258e-09
ZNF84	0.913257	4.11831	8.99903	1.6946e-10	2.52846e-09
PPP2R5C	-0.64807	6.47168	-8.99708	1.7035e-10	2.53887e-09
C1GALT1C1	-1.43769	5.63217	-8.99593	1.70877e-10	2.54117e-09
OXTR	3.45278	-1.1551	8.9959	1.7089e-10	2.54117e-09
GFOD1	2.47226	4.0125	8.99202	1.72675e-10	2.56482e-09
CIR1	2.0633	7.39525	8.98836	1.74381e-10	2.58724e-09
CRNKL1	-0.680973	4.88582	-8.98785	1.74618e-10	2.58785e-09
TMF1	0.607241	6.04025	8.98715	1.74947e-10	2.5898e-09
EEA1	1.04039	6.27113	8.98347	1.76682e-10	2.61256e-09
FBXO10	1.22572	2.271	8.9827	1.7705e-10	2.61507e-09
ERF	1.47814	4.44107	8.97959	1.78534e-10	2.63191e-09
RNF144A	2.20422	1.4943	8.97947	1.7859e-10	2.63191e-09
TPT1	0.780407	9.88996	8.97518	1.80658e-10	2.65941e-09
SNAI1	3.38261	-0.0204134	8.97442	1.81028e-10	2.66188e-09
SMIM3	0.977047	6.06416	8.9685	1.8393e-10	2.70154e-09
GCAT	1.17028	0.690131	8.96593	1.85202e-10	2.71718e-09
GPR65	-1.8464	4.444	-8.96393	1.862e-10	2.7238e-09
GPX4	0.874193	7.64089	8.96387	1.86231e-10	2.7238e-09
PARN	-0.639999	4.5938	-8.96378	1.86273e-10	2.7238e-09
NECTIN4	1.53243	3.41576	8.96212	1.87108e-10	2.73298e-09
RPL34	0.73505	6.49731	8.9614	1.87469e-10	2.73522e-09
SMARCA2	-0.765301	6.67983	-8.95818	1.89101e-10	2.75597e-09
ZNF845	0.686425	3.74367	8.95627	1.9007e-10	2.76704e-09
TM2D2	-0.864683	5.36733	-8.95525	1.90591e-10	2.76994e-09
ZNF555	1.11281	1.62414	8.95506	1.90689e-10	2.76994e-09
ALG8	-1.20319	4.18806	-8.95193	1.92301e-10	2.7872e-09
CDCA7L	1.5322	3.56878	8.95227	1.92128e-10	2.7872e-09
OXA1L	0.842097	6.44746	8.94888	1.93884e-10	2.80706e-09
ZNRF2	-0.968939	4.98439	-8.94675	1.95e-10	2.82011e-09
ACVR2B	1.37654	3.27614	8.94536	1.95729e-10	2.82652e-09
DHX15	-0.503149	7.13416	-8.94509	1.95872e-10	2.82652e-09
SRSF5	-1.02933	7.73638	-8.93702	2.00167e-10	2.88534e-09
SLBP	0.75805	5.57746	8.93356	2.02039e-10	2.90915e-09
RPS21	0.838612	5.86965	8.93233	2.0271e-10	2.91562e-09
FOXK2	1.02442	5.89316	8.92518	2.06643e-10	2.96571e-09
NUDCD3	0.52011	5.65798	8.92553	2.06451e-10	2.96571e-09
TUBGCP6	0.641317	5.39728	8.92133	2.08798e-10	2.99337e-09
MTMR2	0.68472	4.98396	8.91914	2.10031e-10	3.00779e-09
DPF2	0.565872	5.49809	8.91696	2.11271e-10	3.01266e-09
MICU2	-0.751034	5.05212	-8.91784	2.10767e-10	3.01266e-09
PDE8A	1.23664	5.54034	8.91761	2.10898e-10	3.01266e-09
PMVK	-1.13067	3.58476	-8.91693	2.11286e-10	3.01266e-09
MGST2	-1.23277	3.89347	-8.91528	2.12226e-10	3.02278e-09
ULK3	0.699194	4.34721	8.91289	2.13594e-10	3.03898e-09
FUNDC1	-0.884249	3.25512	-8.91145	2.14428e-10	3.04427e-09
RBBP8	0.896691	4.30292	8.91155	2.1437e-10	3.04427e-09
RCE1	0.636663	3.88378	8.9085	2.16139e-10	3.06526e-09
KLF11	1.14754	5.25682	8.90547	2.1791e-10	3.08705e-09
INTS9	-0.7353	3.9868	-8.90405	2.18744e-10	3.09554e-09
UIMC1	1.0598	4.52814	8.90351	2.19063e-10	3.09674e-09
C11orf49	-0.770795	3.13822	-8.89549	2.23844e-10	3.16093e-09
RNF227	1.74145	2.00255	8.89424	2.246e-10	3.16821e-09
MAP3K4	0.980402	4.55789	8.89158	2.26218e-10	3.18761e-09
SPIN1	0.684675	5.85708	8.88974	2.27343e-10	3.20005e-09
CASP10	-1.14492	6.38187	-8.87913	2.33941e-10	3.2894e-09
RPS8	0.826702	7.59196	8.87698	2.35298e-10	3.30496e-09
MSANTD3	1.22116	5.55166	8.87632	2.35717e-10	3.30731e-09
FASTKD3	-0.949213	2.92597	-8.86911	2.40348e-10	3.36871e-09
KLHDC2	0.769341	3.9008	8.86393	2.4373e-10	3.40886e-09
POPDC3	4.23206	-3.25517	8.86416	2.43582e-10	3.40886e-09
SERINC5	1.40204	5.88354	8.86218	2.44889e-10	3.42143e-09
CLDN15	1.2542	2.57701	8.8566	2.48602e-10	3.46963e-09
PDHB	-0.680429	5.47902	-8.84583	2.55937e-10	3.56445e-09
PINX1	1.27907	1.40319	8.84591	2.55888e-10	3.56445e-09
ZSCAN22	1.02859	1.74417	8.83594	2.62871e-10	3.65715e-09
ANKRD9	1.65671	3.38566	8.83343	2.64664e-10	3.6759e-09
RSBN1	0.697099	4.58289	8.83327	2.64776e-10	3.6759e-09
DDA1	-0.626466	4.7337	-8.82655	2.69628e-10	3.73932e-09
POLR3GL	-0.866377	3.20701	-8.82352	2.71844e-10	3.76608e-09
SP110	-1.03357	7.03228	-8.81543	2.77861e-10	3.84539e-09
CASC3	0.545287	6.25215	8.81363	2.7922e-10	3.85206e-09
SFT2D3	-1.53637	2.11155	-8.81434	2.78683e-10	3.85206e-09
STAT5B	0.737725	6.34579	8.81396	2.78971e-10	3.85206e-09
HMGN3	-0.85882	5.4649	-8.81282	2.7983e-10	3.85645e-09
JMJD6	1.32047	4.84215	8.81243	2.80128e-10	3.85651e-09
PTBP2	1.16098	2.37127	8.81051	2.81588e-10	3.87257e-09
UBE2J1	0.683841	7.02925	8.806	2.85038e-10	3.91593e-09
NAPB	0.655601	3.83295	8.79922	2.90319e-10	3.98433e-09
HNRNPUL2	-0.710841	5.39447	-8.79788	2.91373e-10	3.99463e-09
TERF2	0.503298	4.26678	8.79324	2.95061e-10	4.04098e-09
MED29	-0.61174	5.28407	-8.79116	2.96729e-10	4.047e-09
SNAPIN	-0.966963	4.89456	-8.79212	2.95959e-10	4.047e-09
STK35	0.622037	4.80302	8.79127	2.96637e-10	4.047e-09
TAZ	0.756915	4.8536	8.79122	2.96681e-10	4.047e-09
EEF2	0.806685	9.46597	8.78579	3.01071e-10	4.09351e-09
MFSD14B	-0.624321	7.48061	-8.78644	3.00543e-10	4.09351e-09
SMARCAD1	-0.746021	4.88367	-8.78602	3.00891e-10	4.09351e-09
COG5	-0.452152	5.69674	-8.78517	3.01581e-10	4.09538e-09
MTMR3	0.955658	6.77305	8.78486	3.01831e-10	4.09538e-09
CDK4	1.00181	5.52497	8.78197	3.0421e-10	4.11605e-09
TMEM131	-0.902302	7.2132	-8.78187	3.04291e-10	4.11605e-09
ZBP1	-2.02907	2.66663	-8.78238	3.03872e-10	4.11605e-09
TOB1	1.81309	5.60023	8.77931	3.06403e-10	4.14037e-09
SDC2	2.39108	7.40926	8.77641	3.08823e-10	4.1688e-09
RACK1	0.660659	8.30669	8.77299	3.117e-10	4.20332e-09
ACAT1	-1.01536	5.22218	-8.76786	3.16063e-10	4.2578e-09
ZDHHC17	0.682224	5.51903	8.76303	3.20232e-10	4.30956e-09
ATAD3B	1.22252	3.57343	8.76086	3.22124e-10	4.33059e-09
KCNJ14	2.59416	-0.913075	8.75864	3.24069e-10	4.3523e-09
ARMC8	-0.728128	5.96664	-8.75391	3.28252e-10	4.404e-09
DNAJB1	1.15899	5.63659	8.75317	3.28914e-10	4.40838e-09
TRNAU1AP	0.764441	4.12305	8.75262	3.29405e-10	4.41047e-09
RTN4IP1	-1.7899	2.31517	-8.75221	3.29767e-10	4.41085e-09
AP1G1	-0.679974	6.97575	-8.75024	3.31541e-10	4.43007e-09
RHEB	0.906997	6.61395	8.74834	3.33246e-10	4.44835e-09
NBEAL1	0.976047	4.08376	8.72316	3.56829e-10	4.75833e-09
GPCPD1	1.25639	6.94938	8.72069	3.59238e-10	4.7856e-09
RPLP0	0.937469	8.19564	8.72018	3.59735e-10	4.78739e-09
PSMC3	-0.609771	6.45944	-8.71772	3.62142e-10	4.81455e-09
IQCE	-1.58773	4.13776	-8.71453	3.65299e-10	4.85163e-09
SLC9A9	-1.74629	4.96721	-8.70961	3.70216e-10	4.91198e-09
HK2	1.20759	9.23343	8.70347	3.76446e-10	4.98961e-09
RPL29	0.696059	7.23162	8.70292	3.7701e-10	4.99207e-09
RPS24	0.73602	7.58351	8.70185	3.78111e-10	5.00162e-09
MNT	1.01414	5.60307	8.70043	3.79572e-10	5.01591e-09
EIF3G	0.565078	6.07274	8.69566	3.84529e-10	5.07632e-09
E4F1	1.09693	4.02197	8.69177	3.88627e-10	5.12529e-09
TCP11L2	1.67971	3.06212	8.68951	3.91026e-10	5.15177e-09
PACS2	0.810864	5.04987	8.68869	3.91895e-10	5.15805e-09
SNX12	-0.564265	6.15551	-8.68731	3.93372e-10	5.17233e-09
SVIP	1.19178	3.05515	8.68688	3.93833e-10	5.17322e-09
VCPKMT	1.18111	2.67853	8.68197	3.99123e-10	5.2375e-09
OXR1	1.13814	5.37257	8.68008	4.01185e-10	5.25932e-09
DHX38	-0.471208	6.09845	-8.67904	4.02326e-10	5.26903e-09
BFAR	0.758356	4.74731	8.67781	4.0367e-10	5.28138e-09
COX17	0.927539	4.49796	8.67507	4.06699e-10	5.31573e-09
LLPH	-0.772165	3.52856	-8.67428	4.07577e-10	5.32193e-09
ELP3	-0.579398	5.06409	-8.66885	4.13643e-10	5.3951e-09
PRSS53	2.02671	-0.0792579	8.66854	4.13999e-10	5.3951e-09
CCT6A	-0.583713	6.78123	-8.66527	4.17704e-10	5.43799e-09
LRFN4	1.42991	4.0595	8.66345	4.19775e-10	5.45956e-09
TBK1	-0.777789	6.46296	-8.66137	4.22158e-10	5.48514e-09
ARFGAP3	0.80376	6.47015	8.65931	4.24541e-10	5.51067e-09
CYTH3	1.04495	3.05066	8.65757	4.2656e-10	5.53143e-09
ZNF25	0.737544	4.23432	8.65399	4.30736e-10	5.58009e-09
UAP1L1	1.7386	5.88018	8.6521	4.32966e-10	5.60346e-09
OTOA	2.37704	-0.375936	8.6436	4.43111e-10	5.72913e-09
SIX5	-2.292	1.04003	-8.64051	4.46861e-10	5.76689e-09
TRIM4	0.545834	5.08848	8.64047	4.46907e-10	5.76689e-09
TSC1	0.684962	5.27357	8.63995	4.4755e-10	5.76954e-09
VAPA	0.663073	7.18324	8.63551	4.53e-10	5.83409e-09
ADCY9	1.04666	3.9126	8.63334	4.55684e-10	5.8523e-09
SLC35F5	-0.946189	5.70206	-8.63364	4.55318e-10	5.8523e-09
TPM3	-0.838706	9.20374	-8.63329	4.55746e-10	5.8523e-09
KCNJ1	3.59566	2.48398	8.62847	4.61781e-10	5.92401e-09
FAM208A	-0.928248	6.45445	-8.62798	4.62403e-10	5.92622e-09
CTNNAL1	1.73147	3.4972	8.62385	4.67647e-10	5.95515e-09
DCPS	-1.10661	3.00997	-8.62402	4.67432e-10	5.95515e-09
FGL2	-2.33908	7.56052	-8.62371	4.67824e-10	5.95515e-09
RAB3IL1	3.14538	1.31541	8.62461	4.66672e-10	5.95515e-09
RIMKLB	1.26024	2.95807	8.62557	4.65454e-10	5.95515e-09
RSL1D1	0.810958	6.99331	8.62474	4.66514e-10	5.95515e-09
THAP7	0.88771	3.24795	8.62411	4.67306e-10	5.95515e-09
LHFPL2	-1.09398	8.92324	-8.62001	4.72566e-10	6.00938e-09
TMEM159	1.59488	4.75525	8.61968	4.72996e-10	6.00938e-09
TCF25	0.48022	6.30032	8.61692	4.7657e-10	6.04895e-09
UQCRFS1	-0.685407	6.21625	-8.6145	4.79729e-10	6.08319e-09
IFRD2	1.29882	4.06007	8.61408	4.80285e-10	6.08438e-09
PPIL1	-1.74349	3.40857	-8.61126	4.83998e-10	6.12349e-09
SYVN1	0.89878	5.84668	8.61103	4.84302e-10	6.12349e-09
GBP4	-1.2344	8.53119	-8.61056	4.84926e-10	6.1235e-09
RINL	-1.26722	3.33109	-8.61033	4.85232e-10	6.1235e-09
RTP4	-1.90355	4.30533	-8.60952	4.86301e-10	6.13111e-09
COMMD2	0.540617	5.08088	8.60788	4.88481e-10	6.15271e-09
CYLD	-0.688379	7.36886	-8.60729	4.8927e-10	6.15676e-09
FAM49B	-0.675528	7.50301	-8.60375	4.94029e-10	6.21071e-09
FLCN	1.05868	5.83428	8.60193	4.96486e-10	6.23566e-09
SRRM1	1.01905	5.88785	8.59733	5.02777e-10	6.30865e-09
HIST1H2BC	-2.20798	3.41768	-8.58886	5.14551e-10	6.45025e-09
CDC23	-0.842043	5.0109	-8.58768	5.16203e-10	6.46481e-09
KCNC4	2.32402	0.926162	8.5781	5.29912e-10	6.63019e-09
ARHGAP30	-1.03232	8.00638	-8.57731	5.31053e-10	6.63816e-09
POLR3F	-0.686614	3.14781	-8.57582	5.33226e-10	6.659e-09
VAPB	-0.520189	5.27318	-8.56999	5.41794e-10	6.75959e-09
ASNSD1	1.04482	5.21055	8.56711	5.46086e-10	6.8067e-09
USP3	1.12278	6.06852	8.56591	5.47885e-10	6.82267e-09
CRY1	1.14745	3.41334	8.55941	5.5772e-10	6.93859e-09
RABL3	-0.734549	4.27072	-8.55843	5.59211e-10	6.95057e-09
DNAJC13	-0.950055	7.64567	-8.55485	5.64725e-10	7.00595e-09
DPP3	-1.10581	5.41882	-8.55485	5.6473e-10	7.00595e-09
AHI1	1.81173	3.56552	8.54736	5.76421e-10	7.13805e-09
EAF1	1.18375	7.29488	8.54734	5.76462e-10	7.13805e-09
RAPGEFL1	1.8718	1.90119	8.54652	5.7776e-10	7.14741e-09
ACTG1	-1.33783	9.91943	-8.54559	5.79235e-10	7.15893e-09
SUPT16H	-0.840967	6.80292	-8.54386	5.81983e-10	7.18615e-09
TTL	0.541177	6.96985	8.5402	5.87854e-10	7.25185e-09
NFIL3	1.04068	5.80591	8.53895	5.89863e-10	7.26982e-09
KTN1	0.539864	7.67899	8.53858	5.9047e-10	7.27051e-09
FN3KRP	-0.928437	4.10658	-8.53754	5.9214e-10	7.28427e-09
GZF1	0.993299	3.62526	8.53336	5.98976e-10	7.36148e-09
EARS2	-1.07304	3.947	-8.52973	6.04963e-10	7.42813e-09
KCNA3	2.13991	-0.342033	8.52712	6.09309e-10	7.47454e-09
LIN7C	0.585024	4.74935	8.52411	6.14347e-10	7.52233e-09
STX18	0.756017	5.40655	8.52437	6.13922e-10	7.52233e-09
GOLGA5	0.452371	5.89908	8.52233	6.17365e-10	7.55226e-09
CCNI	0.772851	7.79799	8.52176	6.18324e-10	7.55697e-09
NACA	0.750072	6.9962	8.51944	6.22266e-10	7.5981e-09
IMPDH2	1.34237	4.46533	8.5184	6.24056e-10	7.6129e-09
CYBC1	-0.797516	7.26406	-8.51324	6.3294e-10	7.71376e-09
SHB	3.2553	0.787871	8.51292	6.33494e-10	7.71376e-09
PRNP	0.991994	7.16117	8.51029	6.38083e-10	7.76245e-09
RNF20	-0.473292	5.74328	-8.5026	6.51695e-10	7.92074e-09
PDCD6	-0.701191	5.38759	-8.50224	6.52346e-10	7.92135e-09
CHTOP	0.629409	6.11934	8.50054	6.55387e-10	7.94582e-09
NTMT1	0.736668	4.0869	8.50011	6.56171e-10	7.94582e-09
RPL18	0.656254	7.08123	8.5003	6.55828e-10	7.94582e-09
RPL37A	0.72429	7.72273	8.49668	6.62368e-10	8.0069e-09
YBX3	0.861043	6.68613	8.49665	6.6243e-10	8.0069e-09
TMX2	-0.71389	5.24032	-8.48943	6.75696e-10	8.15975e-09
PPP1R37	1.41437	4.66149	8.48801	6.78326e-10	8.17816e-09
RCC1L	-0.623691	5.39378	-8.48794	6.78461e-10	8.17816e-09
GNL3	1.13655	5.42557	8.48594	6.82208e-10	8.2158e-09
TBX19	1.11551	3.3833	8.48023	6.92992e-10	8.33805e-09
SNX25	1.42444	3.28484	8.47918	6.94983e-10	8.35438e-09
RBM26	-0.593386	5.55892	-8.47732	6.98552e-10	8.38963e-09
HTRA2	0.964449	3.8204	8.47401	7.0493e-10	8.45852e-09
RPS18	0.924498	7.95672	8.4712	7.10391e-10	8.51629e-09
SLC25A12	-1.39264	5.27123	-8.46746	7.17746e-10	8.59664e-09
SYAP1	-0.440992	4.98169	-8.46303	7.26534e-10	8.69399e-09
ANO10	0.585168	4.65508	8.46209	7.28406e-10	8.70849e-09
MICALL1	0.72347	6.57055	8.46128	7.30045e-10	8.72017e-09
SH2B1	-0.647219	4.83742	-8.45706	7.38558e-10	8.81386e-09
KCTD12	-1.8257	7.38329	-8.45589	7.40932e-10	8.83419e-09
MRPL19	-0.646639	4.61356	-8.45056	7.51876e-10	8.95657e-09
FEM1B	1.24069	7.37357	8.44949	7.54102e-10	8.97497e-09
RPL27A	0.706709	7.75496	8.44461	7.64291e-10	9.08802e-09
ZBTB41	0.635706	4.52783	8.44258	7.68582e-10	9.13081e-09
GPR146	2.86002	1.4997	8.43856	7.77118e-10	9.21559e-09
SETD6	1.16274	1.55422	8.43865	7.76936e-10	9.21559e-09
ATG4B	0.717365	5.81719	8.43821	7.77879e-10	9.21633e-09
MXD4	1.44889	3.66015	8.43669	7.81136e-10	9.2466e-09
SMU1	-0.553053	6.18957	-8.43487	7.8507e-10	9.28483e-09
ALKBH1	0.667931	3.99423	8.43141	7.92587e-10	9.36329e-09
PSME2	-0.633346	8.62934	-8.43116	7.93126e-10	9.36329e-09
KCTD10	-0.696332	5.93436	-8.4224	8.12483e-10	9.58323e-09
MRPL35	-0.768267	4.4977	-8.42125	8.15061e-10	9.60503e-09
RPL8	0.902717	7.6936	8.4185	8.21263e-10	9.66947e-09
ST3GAL3	1.87942	-0.25872	8.41664	8.25494e-10	9.71061e-09
FPR2	-3.1503	3.05681	-8.41255	8.34851e-10	9.81192e-09
ADIPOR1	0.698502	7.15109	8.4115	8.37257e-10	9.83143e-09
DDX31	0.783889	3.13231	8.41059	8.39362e-10	9.83871e-09
PSMB8	-0.70318	6.9476	-8.41059	8.39371e-10	9.83871e-09
MLLT10	0.663556	5.28035	8.40937	8.42192e-10	9.86301e-09
BTBD9	-0.663366	4.35855	-8.40862	8.43944e-10	9.87474e-09
TOLLIP	1.19229	6.3375	8.40616	8.49678e-10	9.93301e-09
TFEC	-0.979774	8.48757	-8.40391	8.54954e-10	9.97699e-09
ZNF451	0.610038	5.45977	8.4041	8.5451e-10	9.97699e-09
ZNF57	3.09956	1.50585	8.39924	8.66041e-10	1.00974e-08
SRRM2	0.667484	9.15767	8.39495	8.76363e-10	1.02087e-08
TKT	1.09335	8.43336	8.3936	8.7961e-10	1.02375e-08
GRAMD4	1.82788	3.59667	8.39262	8.82004e-10	1.02563e-08
PFDN5	0.570024	6.92483	8.39144	8.84869e-10	1.02806e-08
BMP6	4.57292	-0.407336	8.3907	8.86685e-10	1.02859e-08
IFI35	-1.14959	7.38346	-8.39062	8.86892e-10	1.02859e-08
ARHGAP24	2.80518	1.94244	8.38665	8.9665e-10	1.03859e-08
RLF	0.639341	5.16634	8.38647	8.9709e-10	1.03859e-08
VSIG10L	-1.30477	2.64306	-8.38498	9.00801e-10	1.04197e-08
TEX10	1.20705	3.83408	8.38159	9.09258e-10	1.05083e-08
CRCP	-0.597399	4.5428	-8.3712	9.35723e-10	1.08047e-08
RIPK2	0.827458	7.79636	8.37054	9.37406e-10	1.08146e-08
RPL30	0.707064	7.33817	8.36909	9.41167e-10	1.08485e-08
NAGA	-0.857224	6.80522	-8.36831	9.43204e-10	1.08548e-08
SUPT6H	-0.374655	7.39573	-8.36825	9.43355e-10	1.08548e-08
DNAJB6	-0.598377	7.80585	-8.36722	9.46058e-10	1.08764e-08
TMCO4	-0.528522	4.82039	-8.36613	9.48914e-10	1.08997e-08
RORA	2.17427	1.4006	8.36375	9.55163e-10	1.09619e-08
TMEM129	-0.837941	5.02514	-8.36323	9.56525e-10	1.0968e-08
DNAJA1	-0.762463	8.76786	-8.36139	9.61398e-10	1.10143e-08
EEPD1	3.40125	0.843138	8.35839	9.69416e-10	1.10965e-08
EEF1B2	0.943513	6.1507	8.35627	9.75098e-10	1.11518e-08
DOCK6	1.27976	3.06636	8.35585	9.76235e-10	1.11552e-08
PLPP3	1.70732	5.77623	8.35502	9.78467e-10	1.1171e-08
AOAH	-1.44285	6.92241	-8.35424	9.80587e-10	1.11832e-08
PCTP	-0.952851	4.2888	-8.35376	9.81898e-10	1.11832e-08
SPATA13	-1.29768	5.94827	-8.35369	9.82087e-10	1.11832e-08
UBL4A	0.967929	5.52154	8.35058	9.90546e-10	1.12698e-08
HSPB11	-0.685471	3.735	-8.34157	1.01553e-09	1.15382e-08
TMEM39A	0.859274	4.50596	8.34145	1.01588e-09	1.15382e-08
TPPP	4.02791	-2.55709	8.33942	1.02158e-09	1.15928e-08
CRTC2	0.800418	6.13729	8.3384	1.02448e-09	1.16158e-08
SLC16A1	-0.983631	6.37514	-8.33802	1.02556e-09	1.1618e-08
CASKIN2	-2.50287	0.437766	-8.3367	1.02929e-09	1.16502e-08
THOC7	-0.523014	4.76579	-8.33501	1.03411e-09	1.16948e-08
DYM	0.760043	5.30869	8.33049	1.04713e-09	1.18318e-08
NRBP1	0.77308	8.33744	8.32908	1.05121e-09	1.18373e-08
NUDCD1	-1.38869	4.75519	-8.32913	1.05109e-09	1.18373e-08
RPS3A	0.74217	7.70917	8.32984	1.04902e-09	1.18373e-08
SDCBP2	1.7415	-0.0706966	8.32953	1.04992e-09	1.18373e-08
TRA2B	-0.503705	6.52204	-8.32834	1.05337e-09	1.18516e-08
BRPF1	1.09361	5.50264	8.32686	1.05771e-09	1.18699e-08
GSDME	1.23014	6.27489	8.32691	1.05755e-09	1.18699e-08
IMPACT	-0.839151	4.75495	-8.32689	1.05761e-09	1.18699e-08
ATP6V0E1	-0.596203	8.04922	-8.32268	1.06999e-09	1.19975e-08
AP1S1	-0.857819	4.89872	-8.31741	1.08571e-09	1.21502e-08
NSMCE2	1.03676	4.29584	8.3172	1.08637e-09	1.21502e-08
RAB40C	1.22825	3.74404	8.31721	1.08633e-09	1.21502e-08
RPL31	0.692873	7.05509	8.3148	1.09358e-09	1.22205e-08
NOMO2	-0.87773	5.47015	-8.31407	1.09581e-09	1.2235e-08
THOP1	-1.3094	3.90273	-8.31245	1.10073e-09	1.22796e-08
DOLK	-1.20137	3.60624	-8.31211	1.10176e-09	1.22806e-08
NADK2	0.879197	3.92966	8.30847	1.11294e-09	1.23947e-08
ZNF316	1.82058	5.6095	8.30795	1.11454e-09	1.24021e-08
DDB1	1.23578	7.85904	8.30601	1.12052e-09	1.24371e-08
OPN3	1.62622	4.11921	8.3061	1.12025e-09	1.24371e-08
SNX6	-0.59044	7.10256	-8.30661	1.11868e-09	1.24371e-08
GRIPAP1	-0.466468	6.69829	-8.30358	1.1281e-09	1.25108e-08
PIM2	1.4102	4.22525	8.30217	1.13251e-09	1.2549e-08
GTPBP4	-0.694974	5.99421	-8.30094	1.13637e-09	1.25812e-08
NFATC2IP	-0.641742	6.09379	-8.29955	1.14076e-09	1.26193e-08
C1orf226	2.11403	2.82485	8.29858	1.14384e-09	1.26426e-08
VPS45	-0.972027	4.63523	-8.29798	1.14572e-09	1.26529e-08
COP1	-0.571085	5.70954	-8.2966	1.15014e-09	1.2691e-08
DUSP15	2.97991	-1.3096	8.29244	1.16346e-09	1.28273e-08
SPSB1	1.16698	6.41582	8.28656	1.18255e-09	1.30268e-08
NFS1	-0.670489	3.44638	-8.28518	1.18711e-09	1.30335e-08
POLR2B	-0.733659	6.6552	-8.28535	1.18652e-09	1.30335e-08
RPN1	0.501394	8.01339	8.286	1.1844e-09	1.30335e-08
UBR2	-0.507104	6.92679	-8.28566	1.18552e-09	1.30335e-08
CLK4	0.965255	3.92072	8.2847	1.18868e-09	1.30398e-08
OPA1	-0.771405	6.09805	-8.28375	1.19182e-09	1.30634e-08
RP9	1.24513	2.13994	8.28332	1.19324e-09	1.30681e-08
GIGYF2	0.46277	5.97472	8.28198	1.19769e-09	1.31059e-08
KAT6B	1.03373	5.0014	8.28152	1.19921e-09	1.31116e-08
SPTY2D1	0.680769	5.50646	8.27748	1.21272e-09	1.32484e-08
BLVRB	1.68247	4.9028	8.27635	1.21651e-09	1.32692e-08
WASL	0.841967	5.14037	8.27631	1.21664e-09	1.32692e-08
GID4	0.870596	4.37698	8.2719	1.2316e-09	1.34213e-08
HIGD1A	-0.750463	4.9714	-8.26864	1.2428e-09	1.35321e-08
CHST11	0.78197	8.37929	8.26659	1.2499e-09	1.35871e-08
NFAM1	-0.906751	8.37833	-8.26658	1.24991e-09	1.35871e-08
ATP13A3	1.29419	8.33146	8.2658	1.25264e-09	1.36056e-08
DHRS4L2	-1.32273	4.38274	-8.26225	1.26501e-09	1.37286e-08
PDGFC	1.38103	2.58632	8.26077	1.27025e-09	1.37741e-08
ARNT	0.545862	6.01162	8.25746	1.28194e-09	1.38841e-08
CXCL8	2.83289	8.12576	8.25731	1.28251e-09	1.38841e-08
GAN	1.32449	2.4228	8.25506	1.29054e-09	1.39458e-08
LRRC61	-1.70141	2.319	-8.25482	1.29138e-09	1.39458e-08
PASK	-1.35394	3.24811	-8.25518	1.2901e-09	1.39458e-08
TOR1A	-0.485499	6.02377	-8.25293	1.29818e-09	1.40078e-08
SCARB2	-0.854206	9.74045	-8.25204	1.30139e-09	1.40309e-08
ABR	0.51606	7.4405	8.24888	1.31283e-09	1.41427e-08
GTPBP2	0.64539	7.44262	8.24505	1.3269e-09	1.42826e-08
DOCK1	-1.14115	4.82632	-8.24408	1.33048e-09	1.42978e-08
EIF2B1	-0.420478	5.22857	-8.24415	1.33022e-09	1.42978e-08
APOL1	-1.17514	7.68621	-8.23917	1.34871e-09	1.44819e-08
TCEANC2	-1.37504	4.31317	-8.2377	1.35425e-09	1.45295e-08
BRK1	-0.493415	6.37728	-8.23611	1.36025e-09	1.4582e-08
IL17RC	-0.768103	4.16425	-8.23377	1.3691e-09	1.46649e-08
BATF2	-1.24317	4.37877	-8.23276	1.37294e-09	1.46941e-08
NOTCH3	2.41514	3.9762	8.23155	1.37759e-09	1.47319e-08
AP5M1	-0.918576	6.21889	-8.23122	1.37883e-09	1.47332e-08
SVIL	1.51543	4.03536	8.22601	1.39895e-09	1.49361e-08
VASH1	-1.05532	6.14478	-8.22108	1.41823e-09	1.51297e-08
PGAP3	-0.936014	3.33547	-8.21949	1.42452e-09	1.51845e-08
RPL13	0.892199	6.92533	8.21692	1.43473e-09	1.52687e-08
TACC3	-0.905374	4.70622	-8.21708	1.43411e-09	1.52687e-08
PIP4P1	0.627922	5.68488	8.21641	1.43677e-09	1.5278e-08
PIGQ	0.909709	3.58187	8.21392	1.44678e-09	1.5372e-08
SGTB	1.34752	6.41991	8.21344	1.44869e-09	1.53799e-08
FAM192A	-0.468069	6.02662	-8.21262	1.45199e-09	1.54026e-08
RCAN1	-1.27352	5.3183	-8.21179	1.45537e-09	1.5426e-08
SLC39A11	0.839276	6.60824	8.21096	1.45873e-09	1.54492e-08
WBP4	-0.724226	4.7336	-8.20954	1.46448e-09	1.54976e-08
DERA	-1.01474	4.98859	-8.20847	1.46885e-09	1.55189e-08
ZNF526	0.929477	3.07191	8.20859	1.46835e-09	1.55189e-08
PARP8	-0.986966	5.86548	-8.20146	1.49779e-09	1.5812e-08
NPR3	3.00288	-1.86663	8.19709	1.51608e-09	1.59923e-08
LRIG2	0.77109	3.881	8.19224	1.53669e-09	1.61967e-08
ABCG1	1.60915	7.24473	8.18856	1.55253e-09	1.63506e-08
L3MBTL2	-0.758253	4.85401	-8.18575	1.56469e-09	1.64655e-08
ATP2B1	1.07279	5.83793	8.18194	1.58138e-09	1.66279e-08
NPPC	4.70123	-2.57999	8.18143	1.58364e-09	1.66383e-08
INTS2	-1.0585	3.80001	-8.18016	1.58924e-09	1.66838e-08
PMPCA	-0.663531	4.79696	-8.17176	1.62685e-09	1.70651e-08
RPUSD2	-1.12726	2.19913	-8.17106	1.63001e-09	1.70846e-08
NAA40	-1.07953	3.82884	-8.16815	1.64329e-09	1.72101e-08
G6PC3	-0.782473	5.09213	-8.16765	1.64558e-09	1.72205e-08
B3GNT5	1.21051	5.01511	8.15598	1.69999e-09	1.77616e-08
HIST1H2AC	-2.07771	5.44766	-8.15607	1.69953e-09	1.77616e-08
RAD51D	-1.11269	3.03979	-8.15412	1.70883e-09	1.78257e-08
UBA52	0.645059	7.40476	8.15429	1.70801e-09	1.78257e-08
HDHD5	0.777556	4.99677	8.15026	1.7273e-09	1.80041e-08
PSMD13	-0.519475	6.14986	-8.14385	1.75843e-09	1.83141e-08
ZNF331	2.14557	3.17418	8.13884	1.78321e-09	1.85575e-08
SF3A1	0.822097	6.83771	8.13788	1.788e-09	1.85927e-08
GTF3C6	-0.683391	5.19905	-8.12984	1.82852e-09	1.89991e-08
BTBD10	-0.922955	4.50501	-8.12345	1.86144e-09	1.93258e-08
RGS3	-1.23346	4.56761	-8.12313	1.8631e-09	1.93279e-08
CCNQ	0.858439	3.59129	8.12188	1.86963e-09	1.93803e-08
MARVELD1	-1.66493	4.53684	-8.1201	1.87894e-09	1.94615e-08
SPNS1	1.56979	0.685231	8.11886	1.88547e-09	1.95138e-08
GIMAP6	-1.90687	5.82162	-8.1176	1.89207e-09	1.95667e-08
PARP12	-0.540667	7.89954	-8.11722	1.89412e-09	1.95726e-08
ZFYVE16	1.3043	7.84839	8.11582	1.90151e-09	1.96335e-08
SLC35B2	-1.0379	4.77295	-8.11375	1.91255e-09	1.9732e-08
HSPA6	2.57938	1.09066	8.11075	1.92864e-09	1.98669e-08
NGFR	4.78828	-1.96342	8.11082	1.92825e-09	1.98669e-08
BAMBI	2.72264	0.32533	8.10937	1.93605e-09	1.99278e-08
OARD1	-0.912046	4.25189	-8.10822	1.94228e-09	1.99762e-08
TERF1	-0.600405	4.04958	-8.10761	1.94561e-09	1.99949e-08
C11orf68	0.575321	4.43711	8.10486	1.96064e-09	2.0118e-08
CHTF8	-1.50138	6.38731	-8.10493	1.96025e-09	2.0118e-08
BAHD1	0.599829	5.44235	8.10281	1.97187e-09	2.02174e-08
TLK1	0.648885	6.3049	8.10239	1.9742e-09	2.02256e-08
YWHAB	-0.567459	8.30313	-8.10148	1.97921e-09	2.02611e-08
ACOD1	-3.50481	4.17541	-8.09884	1.99387e-09	2.03795e-08
PPARG	2.185	4.19011	8.09897	1.99316e-09	2.03795e-08
RBM45	-1.36657	3.3004	-8.09597	2.00991e-09	2.05276e-08
SNX14	-0.463658	6.36059	-8.09418	2.01999e-09	2.06145e-08
HIST1H4H	-2.04879	2.96765	-8.09341	2.02435e-09	2.0643e-08
SETX	-0.591373	7.93074	-8.09192	2.0328e-09	2.07124e-08
STX16	-0.662604	6.07482	-8.09166	2.03429e-09	2.07124e-08
CACNB3	2.20262	1.51101	8.09012	2.04304e-09	2.07776e-08
MRPL13	-0.55954	4.45478	-8.08998	2.04385e-09	2.07776e-08
CA2	2.40564	5.7964	8.08821	2.05397e-09	2.08495e-08
LMBRD2	-1.12252	4.97007	-8.08819	2.05409e-09	2.08495e-08
PSMA7	0.858035	7.17418	8.08579	2.06797e-09	2.0958e-08
SEMA3C	1.35774	6.27287	8.08585	2.06757e-09	2.0958e-08
RIC1	-0.759722	6.19005	-8.08549	2.06965e-09	2.0959e-08
PIGB	-1.36482	4.29833	-8.08049	2.09879e-09	2.12299e-08
RPL7	0.715397	7.6679	8.08035	2.09963e-09	2.12299e-08
NACC1	-0.616124	6.7816	-8.0783	2.11167e-09	2.13354e-08
CEP70	2.71791	1.46767	8.07803	2.11332e-09	2.13357e-08
LIAS	-0.885036	2.95373	-8.07751	2.11639e-09	2.13502e-08
CBFA2T2	0.757395	5.00468	8.0766	2.12176e-09	2.1388e-08
RMDN1	-0.875796	4.72693	-8.07466	2.13329e-09	2.14714e-08
WDFY1	0.787516	7.83438	8.07488	2.13202e-09	2.14714e-08
MAN1A2	-0.945951	4.81285	-8.07375	2.13874e-09	2.15099e-08
RAB20	1.40369	6.7799	8.07325	2.14175e-09	2.15237e-08
TRIM3	0.655633	3.63657	8.07192	2.14973e-09	2.15874e-08
SARS	1.08231	6.9337	8.07102	2.15512e-09	2.1625e-08
ACSL1	-1.04193	10.0074	-8.06569	2.1875e-09	2.19332e-08
IREB2	-0.579725	6.60036	-8.06421	2.19662e-09	2.2008e-08
ZNF185	-1.43504	4.55413	-8.06362	2.20022e-09	2.20273e-08
RPL11	0.558148	7.81393	8.06218	2.20912e-09	2.20996e-08
ABCD3	-1.00548	4.06517	-8.06107	2.21596e-09	2.21009e-08
C9orf57	4.02542	-3.58262	8.06138	2.21406e-09	2.21009e-08
RPL18A	0.812072	7.05561	8.06182	2.21135e-09	2.21009e-08
UXS1	-0.826896	5.95153	-8.06111	2.21574e-09	2.21009e-08
WDR19	1.13027	3.66887	8.06026	2.22102e-09	2.21346e-08
PSMD2	-0.519374	7.59729	-8.05847	2.23216e-09	2.22288e-08
MRPL1	-0.901258	3.23104	-8.05571	2.2495e-09	2.23846e-08
ADORA2B	3.93656	0.820856	8.05404	2.26001e-09	2.24722e-08
MTUS1	1.80361	3.79981	8.05146	2.27643e-09	2.26184e-08
HUS1	0.768213	4.66204	8.05084	2.28034e-09	2.26231e-08
TCTN2	0.99812	2.92481	8.05109	2.27876e-09	2.26231e-08
OSTC	0.721453	5.185	8.05039	2.28325e-09	2.2635e-08
IVNS1ABP	1.26234	8.42477	8.04445	2.32156e-09	2.29974e-08
FIG4	-0.827576	5.65476	-8.04218	2.33637e-09	2.31098e-08
ZNF703	2.212	1.45873	8.04217	2.33641e-09	2.31098e-08
SMCO4	-1.00372	5.84087	-8.03671	2.3724e-09	2.34481e-08
TMEM219	-0.506687	6.47184	-8.03449	2.38722e-09	2.35671e-08
WDR3	-1.00224	3.93451	-8.03437	2.38801e-09	2.35671e-08
MRPL30	-0.877395	3.65811	-8.03387	2.39134e-09	2.35823e-08
CDK5RAP3	0.941354	3.15566	8.0315	2.40728e-09	2.37104e-08
SMPD1	0.840696	6.09655	8.03141	2.40793e-09	2.37104e-08
SFSWAP	0.632526	5.18867	8.03084	2.41176e-09	2.37304e-08
EMC1	-0.577939	6.13252	-8.02713	2.43696e-09	2.39604e-08
BMF	1.37763	4.87042	8.02659	2.44068e-09	2.39791e-08
CBX3	-0.657136	7.33908	-8.02475	2.45326e-09	2.40847e-08
NXT2	-1.20159	4.70365	-8.01719	2.50585e-09	2.45827e-08
RCN2	-1.13371	3.82137	-8.01614	2.51319e-09	2.46363e-08
TSPAN17	-0.877103	5.98836	-8.01539	2.5185e-09	2.467e-08
CDKL1	-1.41832	1.82621	-8.01464	2.52382e-09	2.46855e-08
TMEM163	2.72394	-0.535437	8.01467	2.52357e-09	2.46855e-08
NEU1	0.495933	5.78474	8.01363	2.53096e-09	2.4737e-08
CLECL1	-1.49368	3.24161	-8.01225	2.54075e-09	2.48142e-08
HIST1H2AH	3.19471	-4.14803	8.01115	2.54859e-09	2.48724e-08
LUC7L	0.707664	4.54527	8.0077	2.57342e-09	2.5059e-08
PSEN2	0.851818	6.24214	8.00778	2.57282e-09	2.5059e-08
RDH11	0.526285	6.97256	8.00798	2.57142e-09	2.5059e-08
RPGRIP1	-2.34878	1.6378	-8.00391	2.60094e-09	2.53082e-08
MOSPD1	1.54784	4.834	8.00319	2.60619e-09	2.53406e-08
NSMCE4A	-0.599252	4.19656	-8.00261	2.61044e-09	2.53466e-08
USP39	0.555553	5.30396	8.00258	2.61065e-09	2.53466e-08
EMSY	0.579842	4.4353	7.99928	2.63492e-09	2.55633e-08
ZFP28	0.781317	2.52478	7.99012	2.70352e-09	2.62096e-08
RPL27	0.630456	7.14178	7.98976	2.70624e-09	2.62167e-08
NLRP1	1.04202	4.91206	7.98714	2.72627e-09	2.63914e-08
POLR1D	0.48946	5.43913	7.98508	2.74206e-09	2.65247e-08
DECR1	-0.742868	6.48231	-7.98127	2.77157e-09	2.67905e-08
GART	-0.645872	6.91208	-7.97971	2.78371e-09	2.68881e-08
RPS27	0.629495	7.70108	7.97567	2.81548e-09	2.7175e-08
AMDHD2	1.05997	4.46145	7.97455	2.82432e-09	2.72394e-08
MAST2	0.799515	5.81324	7.97431	2.82628e-09	2.72394e-08
PIGA	0.925916	3.96086	7.96846	2.87308e-09	2.76702e-08
COQ7	-0.995918	3.62864	-7.96722	2.88315e-09	2.77469e-08
DDX55	0.652472	4.20162	7.96615	2.89176e-09	2.78094e-08
TCEAL3	-1.06126	3.35011	-7.96261	2.92072e-09	2.80674e-08
GFM2	-0.843039	4.62314	-7.96141	2.9306e-09	2.81418e-08
ZCCHC3	0.692416	4.06149	7.96056	2.93761e-09	2.81886e-08
ZHX2	1.08166	4.67723	7.95947	2.94663e-09	2.82546e-08
PLIN2	1.6749	6.46972	7.95327	2.99842e-09	2.87303e-08
POP1	-1.36447	3.62143	-7.94962	3.02933e-09	2.90054e-08
FNDC3B	0.76074	8.25851	7.94566	3.06324e-09	2.93088e-08
SIL1	-0.609426	5.97191	-7.94419	3.07597e-09	2.94092e-08
MED28	0.468509	5.65561	7.94249	3.09069e-09	2.95285e-08
BLOC1S4	-0.872395	3.09697	-7.93896	3.12152e-09	2.97779e-08
POU2F1	0.813105	4.92814	7.93896	3.12149e-09	2.97779e-08
SYT7	3.29883	-1.5895	7.93873	3.12357e-09	2.97779e-08
ATF6B	-0.662213	5.8149	-7.93649	3.14329e-09	2.99443e-08
PIK3R3	-1.79277	2.47244	-7.93482	3.1581e-09	3.00636e-08
RAB3IP	1.02155	3.0661	7.93368	3.16825e-09	3.01384e-08
TRIM6	-1.62979	1.74865	-7.9326	3.17791e-09	3.02085e-08
AHCTF1	0.825849	5.76944	7.93228	3.18074e-09	3.02136e-08
PRR14	0.691649	4.98649	7.92953	3.20544e-09	3.04263e-08
PUDP	-1.62534	3.69829	-7.92878	3.21225e-09	3.0469e-08
PJA2	0.511924	7.80816	7.92764	3.22255e-09	3.05447e-08
CLSTN1	-1.12168	7.009	-7.92633	3.23444e-09	3.06354e-08
ARFIP2	0.660853	5.00499	7.92329	3.26222e-09	3.08541e-08
CSTB	1.01766	9.07962	7.92336	3.26157e-09	3.08541e-08
(SEPT9)	1.07442	7.69811	7.91892	3.30261e-09	3.12137e-08
TCEAL1	-1.0284	2.61799	-7.91758	3.31515e-09	3.13098e-08
CASP8	-0.965931	5.8789	-7.91696	3.32087e-09	3.13413e-08
ASCL2	-1.45706	3.47457	-7.91641	3.32607e-09	3.13455e-08
MINDY1	-0.847076	3.91668	-7.91659	3.32434e-09	3.13455e-08
RILPL1	1.32383	2.66251	7.91469	3.34218e-09	3.14748e-08
CEP95	0.800898	4.14416	7.91326	3.35572e-09	3.15797e-08
ZFAND2B	0.835979	3.52509	7.90063	3.47721e-09	3.26997e-08
AFF4	0.651668	7.8232	7.89955	3.48776e-09	3.27579e-08
BICRAL	0.568407	4.94934	7.89949	3.48837e-09	3.27579e-08
UBXN7	1.18092	6.29805	7.8951	3.53184e-09	3.31425e-08
DEGS1	-0.66931	6.7149	-7.89404	3.54237e-09	3.32176e-08
AIM2	-1.35336	4.29133	-7.89362	3.54656e-09	3.32189e-08
LAMTOR2	-0.494148	5.64739	-7.89352	3.54756e-09	3.32189e-08
GOLGB1	0.678173	6.99831	7.89172	3.56559e-09	3.33641e-08
TAF15	-0.677409	6.21906	-7.89104	3.57249e-09	3.34049e-08
PRPF38A	-0.511716	4.7315	-7.89047	3.57824e-09	3.34349e-08
MRPS18B	-0.753442	4.18647	-7.88778	3.60541e-09	3.3665e-08
SRP54	-0.856656	6.74247	-7.88702	3.61319e-09	3.37137e-08
TBC1D24	0.814315	2.8881	7.88156	3.66926e-09	3.42126e-08
CIZ1	0.568339	5.85448	7.87936	3.6921e-09	3.44013e-08
MYO5A	-0.687589	7.11825	-7.87724	3.71417e-09	3.45825e-08
DNAJB12	-0.3795	6.26656	-7.86909	3.80053e-09	3.53616e-08
ITFG2	-0.704735	3.48686	-7.86638	3.8298e-09	3.56036e-08
VEGFB	0.881162	4.65973	7.86618	3.83194e-09	3.56036e-08
HFE	-1.70301	2.98321	-7.86549	3.83934e-09	3.56472e-08
CNOT3	0.720794	4.42402	7.86303	3.86607e-09	3.587e-08
PAN2	0.753557	4.28487	7.86154	3.88242e-09	3.59964e-08
MARK4	0.795349	4.47062	7.8553	3.95143e-09	3.66105e-08
SOD1	-0.61687	5.86903	-7.85479	3.95708e-09	3.6637e-08
PIK3R1	-0.69703	5.79653	-7.85111	3.9984e-09	3.69937e-08
GAREM2	-3.1509	0.832608	-7.8498	4.01319e-09	3.71044e-08
UBE2E3	-0.620374	3.97114	-7.84921	4.01993e-09	3.71406e-08
MET	3.49875	1.05333	7.84885	4.02405e-09	3.71527e-08
WDR77	-0.748674	3.16311	-7.84686	4.04671e-09	3.73357e-08
ZBTB7A	0.689953	5.76476	7.84524	4.06522e-09	3.74803e-08
DNAAF2	0.871646	2.36849	7.84459	4.07267e-09	3.75227e-08
DCTD	-0.526866	6.23819	-7.84043	4.12085e-09	3.79401e-08
ZNF518A	-0.705094	5.43595	-7.83694	4.16169e-09	3.82893e-08
LIN54	1.02934	4.97963	7.83578	4.17534e-09	3.8388e-08
CES1	-2.25	6.04503	-7.83409	4.1953e-09	3.85447e-08
ZFYVE1	0.615334	5.24002	7.82903	4.25576e-09	3.9073e-08
KHDRBS3	2.20191	1.1702	7.82599	4.29244e-09	3.93822e-08
TSC22D2	0.846374	5.64888	7.82561	4.29704e-09	3.9397e-08
EIF5	-0.495356	8.51432	-7.82482	4.30666e-09	3.94577e-08
RPS5	0.787692	6.51235	7.82445	4.31112e-09	3.94712e-08
YLPM1	-0.553443	5.69686	-7.82367	4.32061e-09	3.95306e-08
TMEM9B	-0.57609	6.36817	-7.82307	4.32799e-09	3.95707e-08
BIN3	-0.618079	4.29206	-7.82279	4.33141e-09	3.95744e-08
SLC9A6	-0.775962	5.54339	-7.81793	4.39132e-09	4.0094e-08
VDR	-1.04529	6.13716	-7.81661	4.40776e-09	4.02162e-08
ST6GALNAC2	2.01253	1.71454	7.81481	4.4302e-09	4.0393e-08
NAA16	1.02732	3.95455	7.8136	4.44537e-09	4.05033e-08
UPP1	1.45606	6.69615	7.80935	4.49917e-09	4.09651e-08
ELFN1	3.5835	-2.16239	7.80901	4.50345e-09	4.09758e-08
SH3RF3	2.05322	3.51251	7.80592	4.54298e-09	4.1307e-08
EIF1	0.732448	9.28056	7.80413	4.56615e-09	4.1489e-08
CCNL2	0.972901	6.48006	7.80276	4.58388e-09	4.15927e-08
REV1	0.596746	4.67686	7.80283	4.5829e-09	4.15927e-08
MPEG1	-3.6624	5.8526	-7.80222	4.59081e-09	4.16269e-08
SETMAR	-1.41616	2.65362	-7.8002	4.61714e-09	4.18369e-08
RIC3	-3.90889	-2.96497	-7.79169	4.72971e-09	4.28274e-08
ZMYND19	1.20404	2.99127	7.78883	4.76808e-09	4.31452e-08
EIF3F	0.587812	5.8009	7.7876	4.78477e-09	4.32665e-08
PPP4R1	-0.486546	6.04074	-7.78514	4.81816e-09	4.35386e-08
BLNK	-1.42854	4.46193	-7.78307	4.84652e-09	4.37648e-08
TRIM38	-0.727748	7.34104	-7.77949	4.8959e-09	4.41805e-08
ATG7	-0.715226	6.42913	-7.77595	4.94515e-09	4.45943e-08
GID8	0.406181	5.65615	7.77167	5.00553e-09	4.51079e-08
SERTAD3	0.804798	4.1326	7.76954	5.03583e-09	4.535e-08
UBXN2B	0.82859	5.49267	7.7686	5.04922e-09	4.54396e-08
C5orf22	0.549259	5.40529	7.76701	5.07201e-09	4.56135e-08
BLZF1	-1.29979	6.01046	-7.76409	5.11417e-09	4.59613e-08
MLKL	-1.12916	6.05354	-7.76361	5.12104e-09	4.59916e-08
CDC42EP4	1.0521	3.70241	7.76199	5.14469e-09	4.61411e-08
CHMP2B	0.523399	5.77835	7.76219	5.14178e-09	4.61411e-08
NEK9	-0.925953	6.26944	-7.75461	5.25333e-09	4.70834e-08
GTF3A	0.896191	5.59243	7.75288	5.2792e-09	4.72831e-08
PTOV1	0.830806	4.13026	7.7454	5.3923e-09	4.82633e-08
WAC	0.554333	7.46065	7.74504	5.39778e-09	4.82795e-08
GSK3A	0.657878	4.84349	7.7435	5.4214e-09	4.84579e-08
TGIF1	0.77383	5.59982	7.74178	5.44791e-09	4.86618e-08
CAPN10	0.703723	3.94395	7.74106	5.45912e-09	4.87289e-08
HECA	0.898718	6.6196	7.74007	5.4745e-09	4.88331e-08
OTUD1	1.45505	5.83501	7.73909	5.48976e-09	4.89361e-08
CD55	1.41967	5.96598	7.7366	5.52857e-09	4.92488e-08
ACIN1	0.562021	7.59941	7.73546	5.54646e-09	4.93747e-08
PALB2	0.685909	4.32902	7.73522	5.55023e-09	4.93749e-08
EPB41L1	1.45581	4.52878	7.73492	5.55504e-09	4.93843e-08
IL12RB1	-2.12278	2.38843	-7.73276	5.58914e-09	4.9654e-08
NAT9	0.682506	4.15042	7.73248	5.59355e-09	4.96597e-08
MIF4GD	-0.998678	4.19677	-7.72844	5.65808e-09	5.01988e-08
EXOC6	-0.72692	5.40723	-7.7277	5.66999e-09	5.02706e-08
SMG6	-0.608863	5.17283	-7.72597	5.69781e-09	5.04833e-08
CCDC115	-0.84194	7.02628	-7.72573	5.70178e-09	5.04845e-08
PACSIN3	1.99616	-1.5522	7.72433	5.7245e-09	5.06427e-08
SIRPD	-4.0015	0.204414	-7.72415	5.72733e-09	5.06427e-08
PSMD10	0.531442	5.55845	7.72363	5.73578e-09	5.06833e-08
AMPD3	1.19993	8.04997	7.72038	5.78897e-09	5.11191e-08
USP48	-0.402433	5.89889	-7.71857	5.81877e-09	5.13478e-08
USP33	-0.693095	6.75294	-7.71819	5.82498e-09	5.13682e-08
ALDH3A2	-0.805569	6.40742	-7.71729	5.83992e-09	5.14656e-08
CDYL2	0.971984	5.18959	7.71031	5.95683e-09	5.24607e-08
SPDEF	2.85233	-3.28742	7.70989	5.96399e-09	5.24887e-08
CDKN2AIP	1.13119	4.71885	7.70579	6.03382e-09	5.30678e-08
TIMP3	3.1257	6.08932	7.70518	6.04415e-09	5.31232e-08
MRPL38	1.18322	0.354607	7.70278	6.08556e-09	5.34515e-08
EIF4B	0.863604	7.37773	7.70182	6.10219e-09	5.35619e-08
ICAM3	-2.03471	4.07091	-7.6987	6.15653e-09	5.40029e-08
PBX3	1.14285	4.77004	7.69759	6.17591e-09	5.41368e-08
ADD1	-0.811107	7.27527	-7.68859	6.33581e-09	5.55015e-08
GET4	1.29975	0.47481	7.68607	6.38151e-09	5.58647e-08
WDR11	-0.774511	6.93369	-7.68542	6.39315e-09	5.59294e-08
REL	1.19694	6.79841	7.68508	6.39943e-09	5.59472e-08
ARSB	-1.16827	6.91963	-7.68342	6.42973e-09	5.61749e-08
MDM4	0.856696	5.00507	7.68209	6.45406e-09	5.635e-08
CTPS2	-1.00466	2.94845	-7.68084	6.47703e-09	5.65131e-08
SLC35E3	-0.956598	4.74245	-7.6791	6.50905e-09	5.6755e-08
ISCU	0.715684	6.42045	7.67854	6.51947e-09	5.68082e-08
DUSP16	1.07847	4.6002	7.67799	6.52968e-09	5.68596e-08
TMCC3	2.06053	4.25784	7.67647	6.55801e-09	5.70686e-08
NEMP1	-0.906028	7.20303	-7.67587	6.56911e-09	5.71274e-08
PELI2	1.15135	2.54452	7.67328	6.6178e-09	5.75129e-08
TGFB2	3.18016	-1.96085	7.67289	6.62507e-09	5.75381e-08
LPAR2	1.39919	4.42973	7.66727	6.73181e-09	5.84266e-08
HIST1H2BJ	-2.19992	1.93646	-7.66552	6.76534e-09	5.8679e-08
JAKMIP3	2.71915	-3.04975	7.66327	6.80873e-09	5.89849e-08
PRKAB2	0.536966	4.67042	7.66323	6.80957e-09	5.89849e-08
ITCH	0.472369	6.91207	7.66247	6.82439e-09	5.90745e-08
RTN2	-0.952337	3.40523	-7.65984	6.87556e-09	5.94784e-08
MCU	0.891669	5.71447	7.65855	6.90092e-09	5.96586e-08
FUOM	-0.675915	4.43923	-7.65673	6.93674e-09	5.99288e-08
FLAD1	-0.403794	4.71141	-7.65525	6.96604e-09	6.01425e-08
ELOVL6	3.42056	0.286203	7.655	6.97091e-09	6.01452e-08
GARS	1.37712	7.50286	7.65453	6.98031e-09	6.01869e-08
DHX57	-1.10016	3.74737	-7.65364	6.99787e-09	6.02989e-08
FBRSL1	0.970947	4.33757	7.64997	7.07131e-09	6.08918e-08
MED20	0.800397	2.26041	7.64907	7.08958e-09	6.09694e-08
PANX1	-0.843881	5.59826	-7.6491	7.08889e-09	6.09694e-08
ALAD	-0.861909	5.11228	-7.64738	7.1238e-09	6.12184e-08
JAGN1	-0.87678	4.40181	-7.64718	7.12782e-09	6.12184e-08
ANKRD10	0.636853	6.29315	7.64434	7.1857e-09	6.16753e-08
FYTTD1	-0.611715	7.19077	-7.63976	7.28e-09	6.2444e-08
KAT5	0.570559	6.12051	7.63691	7.33914e-09	6.29103e-08
CHD2	0.886953	7.59736	7.63519	7.3753e-09	6.31792e-08
SLU7	0.543629	6.39031	7.63356	7.40954e-09	6.34179e-08
STRBP	1.23537	3.26554	7.63341	7.41279e-09	6.34179e-08
ANKRD44	-0.829741	6.60707	-7.63213	7.43989e-09	6.36084e-08
MEF2A	0.624925	7.35291	7.63046	7.47525e-09	6.38346e-08
TMEM184B	0.554767	5.20206	7.63042	7.47604e-09	6.38346e-08
BACH2	2.78628	-1.18748	7.62795	7.52891e-09	6.42444e-08
ABHD6	0.89876	3.13713	7.62732	7.54243e-09	6.43182e-08
KHSRP	0.62153	6.91833	7.6269	7.55159e-09	6.43546e-08
UBE2V1	1.08936	0.838981	7.62423	7.60919e-09	6.48036e-08
CYBRD1	1.13501	4.37171	7.62122	7.6746e-09	6.53184e-08
CD59	0.959988	7.06182	7.61585	7.79305e-09	6.62837e-08
GRAP	-1.21883	2.57561	-7.60839	7.96036e-09	6.76631e-08
SAMD9L	-1.54447	8.78899	-7.60792	7.97109e-09	6.77106e-08
PPP1R21	-0.684809	4.8849	-7.60726	7.98605e-09	6.7794e-08
PABPC1	0.501834	9.46856	7.60676	7.99751e-09	6.78475e-08
USP5	-0.655782	5.86543	-7.60516	8.03405e-09	6.81137e-08
JMY	2.51892	3.67599	7.60449	8.04944e-09	6.82003e-08
IL18	-0.98465	6.60951	-7.60245	8.09647e-09	6.85546e-08
EZR	1.11274	7.32943	7.6009	8.13223e-09	6.88132e-08
DCLRE1C	-0.63255	4.19898	-7.59764	8.20817e-09	6.94112e-08
CDC37L1	0.705238	3.58114	7.59698	8.22372e-09	6.94981e-08
RNF126	1.17933	3.94262	7.58812	8.43414e-09	7.12306e-08
NDUFB3	-0.793125	5.59057	-7.58335	8.54974e-09	7.21607e-08
BOD1	0.575571	3.89274	7.58289	8.56102e-09	7.21805e-08
COPA	-0.555715	8.16416	-7.5828	8.56305e-09	7.21805e-08
COX10	1.09259	4.82582	7.58225	8.57661e-09	7.22486e-08
FASN	2.32184	6.76877	7.57414	8.77738e-09	7.38927e-08
TMEM67	-1.94476	0.455009	-7.56756	8.94396e-09	7.52469e-08
SEMA6B	2.6901	2.61905	7.56504	9.00843e-09	7.5741e-08
MCL1	-0.725264	9.17362	-7.56251	9.07384e-09	7.62422e-08
AP4S1	-0.766874	3.0105	-7.56014	9.13528e-09	7.67095e-08
ZNF507	-1.88053	1.241	-7.55959	9.14976e-09	7.67822e-08
RHOBTB2	-1.53684	4.48439	-7.5569	9.22038e-09	7.73256e-08
ZNF333	1.00015	3.18397	7.55103	9.37611e-09	7.85816e-08
USP49	1.48616	2.55868	7.54758	9.46904e-09	7.931e-08
C5orf34	1.54809	0.992214	7.5466	9.49553e-09	7.94813e-08
SBF1	0.794702	6.59079	7.544	9.56652e-09	8.00247e-08
RNF165	5.92242	-3.19247	7.54177	9.62751e-09	8.04837e-08
FAM83H	-1.37751	0.577771	-7.53936	9.69425e-09	8.09904e-08
IPO8	-0.603846	5.7498	-7.53829	9.72372e-09	8.1185e-08
TRIM14	-1.34726	5.714	-7.53801	9.73154e-09	8.11989e-08
NCBP1	-0.912393	5.23455	-7.53582	9.79277e-09	8.16581e-08
(MARCH1)	-1.84132	6.96706	-7.5349	9.81851e-09	8.17692e-08
HERPUD2	-0.533464	5.95269	-7.53508	9.81349e-09	8.17692e-08
PDE7A	0.923398	4.50842	7.5312	9.92281e-09	8.254e-08
TSEN15	-1.13413	3.8878	-7.53118	9.92359e-09	8.254e-08
NDUFAF1	-0.978662	4.38898	-7.52864	9.99576e-09	8.30878e-08
YTHDF3	0.598665	7.04997	7.5283	1.00055e-08	8.31167e-08
MRPL40	-0.780242	5.4715	-7.52671	1.00511e-08	8.34426e-08
MRAS	1.08884	7.72678	7.52396	1.01304e-08	8.40476e-08
CNDP2	-0.833221	8.54519	-7.52252	1.01724e-08	8.42985e-08
MME	3.40491	1.13474	7.52248	1.01734e-08	8.42985e-08
C2orf66	-2.98848	-2.88061	-7.52073	1.02244e-08	8.46679e-08
CHERP	0.726045	4.95036	7.5194	1.02634e-08	8.49375e-08
CCNG1	0.76933	6.21382	7.51915	1.02708e-08	8.49449e-08
NAP1L1	0.755668	8.05039	7.51878	1.02816e-08	8.49809e-08
TTC30A	-2.59417	1.00281	-7.51789	1.0308e-08	8.5146e-08
PREP	-0.687992	5.49372	-7.51662	1.03453e-08	8.53474e-08
ZNF618	-0.880548	6.20782	-7.5167	1.0343e-08	8.53474e-08
TFPI	1.38507	2.25004	7.51553	1.03778e-08	8.55615e-08
VAC14	1.16095	7.56199	7.51351	1.04379e-08	8.6003e-08
LRRC8C	-1.5764	5.48521	-7.51261	1.04648e-08	8.61315e-08
USP37	0.63954	4.75321	7.51255	1.04665e-08	8.61315e-08
DDX52	-0.947158	4.48515	-7.51069	1.05225e-08	8.65082e-08
PRMT7	-0.800105	3.34482	-7.51059	1.05254e-08	8.65082e-08
LIMA1	-1.58553	4.86662	-7.50776	1.06111e-08	8.71579e-08
UBA3	-0.496291	6.20074	-7.50651	1.0649e-08	8.74148e-08
FADD	-0.582499	4.98847	-7.50592	1.0667e-08	8.7508e-08
CCDC137	-0.91852	4.14106	-7.50469	1.07045e-08	8.7761e-08
ALG5	-1.08875	4.15582	-7.5024	1.07749e-08	8.82828e-08
POGK	0.410968	6.83728	7.50086	1.08227e-08	8.86194e-08
BBC3	1.56669	4.93208	7.49872	1.0889e-08	8.91073e-08
FAM189A2	4.30913	-1.19065	7.49808	1.0909e-08	8.92156e-08
KMT2C	0.509999	6.78381	7.49736	1.09315e-08	8.93442e-08
ITGA3	1.26002	5.35067	7.49365	1.10482e-08	9.02417e-08
TRIM68	-0.769486	3.92803	-7.49338	1.10569e-08	9.0257e-08
TFRC	1.18186	11.2058	7.49202	1.10999e-08	9.05518e-08
C11orf71	-1.42587	2.40707	-7.49142	1.1119e-08	9.06519e-08
RDH16	2.33946	-3.12743	7.48982	1.117e-08	9.10112e-08
TOX4	-0.655447	6.68545	-7.48753	1.12435e-08	9.15532e-08
CHID1	-0.642001	4.57971	-7.48536	1.13137e-08	9.20681e-08
CHD4	-0.820133	3.27922	-7.48343	1.13763e-08	9.25205e-08
(MARCH8)	0.730264	3.43128	7.4782	1.1548e-08	9.38584e-08
ZNF747	-0.979541	2.11443	-7.47643	1.16067e-08	9.42775e-08
RPL19	0.566209	8.27943	7.4716	1.17684e-08	9.55325e-08
AMFR	0.535446	7.22448	7.47108	1.17861e-08	9.56172e-08
ALDH1B1	-2.10228	2.25657	-7.46909	1.18533e-08	9.61028e-08
GSTZ1	-0.864596	4.0299	-7.46867	1.18678e-08	9.6161e-08
ZNF616	0.947469	3.24613	7.46722	1.19172e-08	9.65025e-08
LRWD1	0.88407	2.73929	7.46574	1.19677e-08	9.68519e-08
SH3BP5	2.14252	7.17803	7.4651	1.19896e-08	9.69696e-08
CD53	-0.739909	9.10639	-7.46484	1.19986e-08	9.69829e-08
GIT2	-0.506686	6.8619	-7.46146	1.21156e-08	9.78681e-08
BST1	-1.36026	3.35294	-7.45872	1.22109e-08	9.85777e-08
TUT1	-1.08444	3.57273	-7.45794	1.22385e-08	9.87398e-08
BIRC2	-0.601912	6.8803	-7.45575	1.23155e-08	9.92774e-08
CPEB2	1.34934	6.58499	7.45562	1.23202e-08	9.92774e-08
HMBS	-1.30283	2.51162	-7.45535	1.23297e-08	9.92933e-08
ATP6V1F	0.716095	7.11929	7.45346	1.23964e-08	9.97086e-08
STRAP	-0.479385	6.01861	-7.45359	1.2392e-08	9.97086e-08
ATN1	0.733097	6.97114	7.44783	1.25984e-08	1.01242e-07
SNX4	-0.731893	5.38053	-7.44772	1.26024e-08	1.01242e-07
NPIPB11	1.55231	-1.56656	7.4474	1.2614e-08	1.01274e-07
STAM2	-0.491298	5.37805	-7.44662	1.26421e-08	1.01437e-07
SUCLG2	-0.523285	5.48189	-7.44471	1.27114e-08	1.01931e-07
SMPDL3A	1.63967	4.54694	7.44431	1.27263e-08	1.01988e-07
MANBAL	-0.505348	4.56886	-7.44383	1.27437e-08	1.02066e-07
KDSR	0.805642	5.79994	7.44004	1.28831e-08	1.03119e-07
INVS	-0.674969	3.6533	-7.4386	1.29362e-08	1.03435e-07
METTL25	-1.07596	1.95818	-7.43851	1.29397e-08	1.03435e-07
SSBP2	1.03043	2.76119	7.43834	1.29461e-08	1.03435e-07
EEF1A1	0.624102	11.8167	7.43743	1.29798e-08	1.03642e-07
PITPNA	-0.915738	6.74807	-7.43715	1.29902e-08	1.03662e-07
EME2	-1.08193	4.27002	-7.43549	1.30523e-08	1.04095e-07
LSM14B	0.659052	4.99059	7.43129	1.32106e-08	1.05294e-07
MAZ	1.32965	5.41251	7.42914	1.32924e-08	1.05881e-07
SRRD	0.502349	4.07627	7.42404	1.34883e-08	1.07377e-07
CNEP1R1	-0.442647	4.95514	-7.42235	1.35538e-08	1.07768e-07
ZNF101	-0.714598	4.08821	-7.42244	1.35503e-08	1.07768e-07
RPS6	0.730572	7.76949	7.42197	1.35686e-08	1.0782e-07
ZBTB43	0.853828	6.2763	7.4214	1.35907e-08	1.07931e-07
MGAT4B	0.740304	6.60267	7.42077	1.36155e-08	1.08062e-07
TNFSF13B	-1.18199	7.95656	-7.41952	1.36643e-08	1.08385e-07
DEDD2	0.889114	5.03041	7.41912	1.368e-08	1.08444e-07
TMEM69	-0.743037	4.79192	-7.41804	1.37228e-08	1.08718e-07
KIAA0895L	-1.47144	2.76347	-7.41762	1.3739e-08	1.08781e-07
GFER	0.686094	3.43975	7.41729	1.37522e-08	1.0882e-07
RNF31	-0.663403	4.72887	-7.4134	1.39067e-08	1.09977e-07
RPS25	0.597736	7.36065	7.41241	1.39462e-08	1.10222e-07
GOLGA4	0.751439	7.09051	7.41138	1.39877e-08	1.10484e-07
TATDN1	0.857394	3.25389	7.41034	1.40294e-08	1.10748e-07
DLL1	3.38046	-4.16384	7.40974	1.40534e-08	1.10795e-07
MLYCD	-1.22608	3.02457	-7.40996	1.40447e-08	1.10795e-07
SRSF1	-0.881645	4.79263	-7.40956	1.40607e-08	1.10795e-07
TCN2	-1.1965	5.26559	-7.40843	1.41067e-08	1.11091e-07
PRRC2B	0.498118	7.02956	7.40787	1.41292e-08	1.11202e-07
CSGALNACT2	1.27949	7.49576	7.40666	1.41785e-08	1.11524e-07
FUT8	-1.63952	2.54667	-7.40469	1.4259e-08	1.1209e-07
RPS15A	0.747319	3.68773	7.40289	1.43327e-08	1.12602e-07
CPT2	-1.24567	5.57857	-7.40234	1.43554e-08	1.12713e-07
ZMYND8	-0.906598	5.18251	-7.40139	1.43945e-08	1.12953e-07
PITHD1	0.676436	4.62542	7.40091	1.44144e-08	1.13042e-07
GRIN2D	-1.51859	2.27933	-7.39871	1.45059e-08	1.13692e-07
MRPL50	-0.751756	4.02609	-7.39773	1.45469e-08	1.13945e-07
MSRB2	-1.39907	1.64756	-7.39476	1.46715e-08	1.14853e-07
PPP1R15B	0.977651	7.70573	7.39434	1.46893e-08	1.14924e-07
WDSUB1	0.971204	3.95769	7.39364	1.47189e-08	1.15087e-07
GCC1	0.609856	5.70501	7.39304	1.47444e-08	1.15218e-07
KLHL12	-0.640877	5.1386	-7.39122	1.48214e-08	1.15751e-07
STOML1	-1.13721	4.10893	-7.39075	1.48416e-08	1.1584e-07
PRR13	-0.462831	6.01745	-7.39011	1.48688e-08	1.15983e-07
PRIM2	-0.904046	3.05149	-7.38961	1.48901e-08	1.16081e-07
DOCK10	-0.717205	7.62938	-7.38932	1.49025e-08	1.16101e-07
ZNF264	0.686086	4.57771	7.38914	1.49103e-08	1.16101e-07
RIPK3	-0.940624	4.49585	-7.38823	1.49495e-08	1.16337e-07
TXNDC17	-0.721432	4.06119	-7.38295	1.51779e-08	1.18045e-07
ZSCAN16	-0.976431	3.0806	-7.37986	1.53134e-08	1.19029e-07
FYB1	-0.958884	7.56327	-7.37948	1.53304e-08	1.19091e-07
MFNG	-1.00444	4.53308	-7.37599	1.54847e-08	1.20219e-07
FAM72D	-2.32934	0.905089	-7.3721	1.5659e-08	1.215e-07
FAF2	-0.82979	6.09016	-7.37111	1.57036e-08	1.21717e-07
VIPAS39	-0.865371	4.45415	-7.37107	1.57054e-08	1.21717e-07
STOX2	2.16908	0.531677	7.37031	1.57399e-08	1.21912e-07
DPM1	-0.554835	4.58891	-7.36877	1.58095e-08	1.2238e-07
KDM3A	1.00041	6.02295	7.36777	1.58551e-08	1.22661e-07
BCO2	1.64189	-0.720224	7.36636	1.59194e-08	1.23086e-07
MTRF1	-0.615135	3.62937	-7.36594	1.59388e-08	1.23095e-07
POGLUT1	-1.18861	5.07199	-7.36593	1.59393e-08	1.23095e-07
TNFSF8	1.43873	4.42495	7.36539	1.59642e-08	1.23215e-07
AP4E1	-0.98143	5.56321	-7.36442	1.60089e-08	1.23488e-07
BAALC	1.75144	2.25897	7.36404	1.60263e-08	1.2355e-07
ADNP	0.483742	6.14601	7.36312	1.60686e-08	1.23803e-07
SLC16A10	2.75701	2.47443	7.35983	1.62213e-08	1.24907e-07
TNNT3	3.05517	-1.54267	7.35951	1.62365e-08	1.24951e-07
BST2	-1.27656	8.09464	-7.35922	1.62498e-08	1.2498e-07
DDX21	0.901696	7.33026	7.35824	1.6296e-08	1.25263e-07
PSPC1	-0.71752	4.78643	-7.35726	1.63417e-08	1.25541e-07
CLCC1	-0.660168	5.00197	-7.35553	1.64236e-08	1.26096e-07
UNC5CL	1.34414	-0.649552	7.35424	1.64845e-08	1.2649e-07
RAPGEF1	0.540846	9.30241	7.35329	1.65294e-08	1.26761e-07
UBE2O	0.509832	4.83415	7.35144	1.66181e-08	1.27367e-07
ATAT1	-1.59528	0.0315724	-7.34808	1.67792e-08	1.28527e-07
MTREX	-0.61242	5.48619	-7.34076	1.71366e-08	1.31188e-07
PTCD2	-1.31178	2.66483	-7.33801	1.72729e-08	1.32078e-07
TMCC1	0.662438	4.94889	7.33803	1.72719e-08	1.32078e-07
PSMA2	-1.0236	2.77408	-7.33518	1.7414e-08	1.3308e-07
HIST2H2BF	-2.68525	1.17038	-7.33186	1.75815e-08	1.34282e-07
TRIM23	0.84151	3.31264	7.32685	1.78371e-08	1.36155e-07
SLC25A38	0.758165	4.10907	7.32552	1.79056e-08	1.36599e-07
QPCTL	1.22332	2.6469	7.32506	1.79292e-08	1.367e-07
CD38	-0.958874	6.31862	-7.32441	1.79627e-08	1.36876e-07
DEF8	0.632444	5.91163	7.31717	1.83412e-08	1.39679e-07
XAB2	0.63546	5.27768	7.31099	1.86709e-08	1.42108e-07
GIMAP7	-2.09943	3.8048	-7.31024	1.87116e-08	1.42335e-07
MOCS2	-0.97389	3.27542	-7.30508	1.89915e-08	1.44382e-07
C19orf84	-3.40447	-2.90413	-7.30292	1.91106e-08	1.45203e-07
HPCAL1	1.01166	5.28772	7.29891	1.93328e-08	1.46806e-07
ABCA1	1.1554	8.35349	7.29794	1.9387e-08	1.47049e-07
RPAP2	-0.769926	3.5499	-7.29799	1.93841e-08	1.47049e-07
ADK	0.801044	4.31136	7.29638	1.94742e-08	1.47625e-07
ABCF2	-1.09652	2.26832	-7.29488	1.95588e-08	1.48181e-07
TFE3	-0.612244	6.86362	-7.29431	1.95907e-08	1.48254e-07
TOR1AIP1	-0.793496	6.56076	-7.29431	1.95909e-08	1.48254e-07
XPO5	0.371422	5.9513	7.29146	1.97525e-08	1.49391e-07
NAGK	-0.763839	7.911	-7.29078	1.97911e-08	1.49597e-07
ZBTB7C	4.65446	0.272283	7.29021	1.9824e-08	1.4976e-07
PUM2	0.576078	6.87242	7.28692	2.00128e-08	1.51099e-07
HYI	1.42205	2.00876	7.28484	2.01334e-08	1.51923e-07
ARPC4	-0.747362	7.06503	-7.2822	2.02869e-08	1.52994e-07
MN1	-1.23883	3.27233	-7.28003	2.04147e-08	1.5387e-07
PUSL1	0.96152	1.69137	7.27735	2.0573e-08	1.54974e-07
DTX2	0.910743	5.92401	7.27371	2.07899e-08	1.56518e-07
SIGLEC10	-2.96297	4.39745	-7.27269	2.08516e-08	1.56893e-07
ANKRD29	1.55748	2.26956	7.27181	2.09047e-08	1.57203e-07
RTKN	-1.806	2.10655	-7.2711	2.09471e-08	1.57432e-07
TXNDC9	-0.652159	4.71212	-7.2694	2.10504e-08	1.58118e-07
MRPS7	-0.721671	5.33855	-7.2686	2.1099e-08	1.58393e-07
NPTN	-0.593054	7.18403	-7.26601	2.12574e-08	1.59491e-07
TMEM181	0.590759	5.08124	7.26389	2.13877e-08	1.60377e-07
ZNF469	-2.13757	1.6879	-7.26257	2.14695e-08	1.60899e-07
GFPT1	0.655899	6.19265	7.2603	2.16107e-08	1.61866e-07
RBM23	-0.50396	6.51778	-7.25817	2.17442e-08	1.62773e-07
ZMAT3	1.01643	5.52912	7.25749	2.1787e-08	1.63e-07
RTF1	-0.575819	6.55104	-7.25514	2.19347e-08	1.64013e-07
RNF38	0.56249	6.52104	7.25335	2.20485e-08	1.64769e-07
FOXN2	-0.963977	6.56915	-7.25098	2.22001e-08	1.65809e-07
TEFM	-0.981278	3.1423	-7.25066	2.22207e-08	1.65868e-07
ATP5S	-0.795949	3.64548	-7.24947	2.22972e-08	1.66345e-07
SGK3	-0.648865	7.35591	-7.24802	2.23907e-08	1.66948e-07
LSM1	-0.41519	4.58112	-7.24524	2.25715e-08	1.68201e-07
GATB	-0.709811	4.32911	-7.24477	2.26018e-08	1.68331e-07
C1orf198	1.09225	3.31683	7.23986	2.29251e-08	1.70547e-07
MACO1	-0.568428	4.68241	-7.24001	2.29151e-08	1.70547e-07
KPNA3	0.540416	6.24831	7.23921	2.2968e-08	1.7077e-07
DLG1	-0.77231	4.47296	-7.23869	2.30026e-08	1.7093e-07
DGAT2	-1.83967	2.03887	-7.23769	2.30687e-08	1.71325e-07
UBE2G1	0.553186	5.48863	7.237	2.31149e-08	1.71571e-07
TSPYL5	-1.47954	2.43996	-7.23508	2.32435e-08	1.72429e-07
FCHSD1	-0.681157	5.14506	-7.23459	2.32764e-08	1.72575e-07
GTF2H2C	-0.893138	2.32256	-7.2334	2.33566e-08	1.73073e-07
CWF19L2	0.596153	4.01451	7.23296	2.33867e-08	1.73101e-07
PFDN2	0.90491	4.67448	7.23313	2.3375e-08	1.73101e-07
P2RX7	1.6482	8.19485	7.22936	2.36312e-08	1.74812e-07
RECQL	-0.444365	6.52441	-7.22737	2.37674e-08	1.75722e-07
TRIM47	1.33391	3.81839	7.22509	2.39243e-08	1.76782e-07
SSBP3	1.30278	5.4778	7.22363	2.40259e-08	1.77433e-07
NPLOC4	-0.416681	7.31272	-7.22336	2.40444e-08	1.7747e-07
RAD54L2	0.696929	5.19588	7.22211	2.41314e-08	1.78013e-07
TMEM144	-0.807728	5.43419	-7.2218	2.41532e-08	1.78074e-07
CREB5	1.96025	4.11388	7.22067	2.42318e-08	1.78554e-07
PPP3CC	0.903161	5.80907	7.22009	2.42728e-08	1.78756e-07
IP6K1	0.565269	6.05861	7.21939	2.43221e-08	1.79018e-07
ID3	2.67319	1.7865	7.21893	2.4354e-08	1.79154e-07
MYO1F	-0.77266	8.17438	-7.21834	2.43962e-08	1.79364e-07
WIPF3	3.78431	-2.17818	7.21813	2.44104e-08	1.79368e-07
SLC44A2	-1.22857	6.8383	-7.21755	2.44514e-08	1.79569e-07
PAQR5	3.24508	2.17326	7.21533	2.4609e-08	1.80626e-07
SAT2	0.71946	5.21971	7.215	2.46325e-08	1.80698e-07
CLASRP	0.70559	5.11898	7.2142	2.46896e-08	1.81016e-07
EBLN2	1.62408	0.350776	7.21398	2.47052e-08	1.8103e-07
SAMD9	-1.63286	7.95888	-7.21347	2.47422e-08	1.812e-07
CCNT2	0.558916	5.57342	7.21265	2.48009e-08	1.81529e-07
PLRG1	-0.461379	5.54228	-7.20791	2.51429e-08	1.8393e-07
HK1	-0.87073	7.50289	-7.2041	2.54218e-08	1.85867e-07
SLC35C2	-0.799653	6.21596	-7.20302	2.55011e-08	1.86343e-07
ST18	2.14169	1.7822	7.20136	2.56239e-08	1.87137e-07
RB1	-0.757401	7.0807	-7.19968	2.57487e-08	1.87944e-07
OCIAD1	-0.485359	6.59001	-7.19825	2.58556e-08	1.8862e-07
ABHD15	-0.81143	4.53783	-7.19556	2.60574e-08	1.89987e-07
SDS	1.97546	3.87877	7.19378	2.61918e-08	1.90862e-07
ZHX3	0.82997	2.98371	7.19005	2.64761e-08	1.92826e-07
RPL37	0.561305	7.55368	7.18772	2.66554e-08	1.94025e-07
FAM133B	0.679676	3.0258	7.18121	2.71623e-08	1.97605e-07
RTCB	-0.818149	7.6153	-7.18035	2.72301e-08	1.97882e-07
RWDD2B	-0.955386	3.63558	-7.18035	2.72303e-08	1.97882e-07
LXN	-1.35165	4.12258	-7.17943	2.73025e-08	1.98297e-07
DCLRE1A	-1.13638	3.32048	-7.17555	2.76113e-08	2.00429e-07
RBAK	0.651615	4.30833	7.17482	2.767e-08	2.00744e-07
SLC12A4	0.930936	4.67222	7.17169	2.79219e-08	2.02461e-07
LPCAT1	1.35208	3.17467	7.17043	2.80237e-08	2.02975e-07
WDFY4	-0.57288	8.08299	-7.17061	2.80087e-08	2.02975e-07
ITSN2	0.484702	6.93393	7.16961	2.80905e-08	2.03348e-07
C3orf62	-1.42074	4.025	-7.16824	2.82018e-08	2.03929e-07
RAD23A	0.512801	6.61271	7.16834	2.8194e-08	2.03929e-07
CCDC66	0.767774	3.07859	7.16436	2.85203e-08	2.06119e-07
GIMAP8	-2.02459	5.8278	-7.16135	2.87703e-08	2.07627e-07
IL11RA	-1.31317	0.987862	-7.16128	2.87762e-08	2.07627e-07
MRPL44	0.715421	5.91048	7.16135	2.87702e-08	2.07627e-07
TRMT1L	-0.841	5.37328	-7.16071	2.88237e-08	2.07855e-07
PDK2	-1.7016	2.60957	-7.15911	2.89577e-08	2.08708e-07
ABHD13	-0.678939	5.01212	-7.15736	2.91048e-08	2.09424e-07
HTR2B	2.06009	-1.06392	7.15758	2.90865e-08	2.09424e-07
ZNF142	0.648024	4.29315	7.15755	2.90891e-08	2.09424e-07
TRIQK	0.644389	3.65358	7.15688	2.91458e-08	2.09605e-07
ZNF592	0.58494	6.41429	7.15506	2.92992e-08	2.10593e-07
CD86	-0.862639	8.85009	-7.15406	2.93848e-08	2.11093e-07
HYPK	0.970037	1.06375	7.15278	2.94934e-08	2.11758e-07
DENND4B	0.437023	6.79944	7.1523	2.95346e-08	2.11938e-07
VWA3B	-2.99568	-2.62294	-7.15031	2.97052e-08	2.13046e-07
MRPL2	0.569632	3.71606	7.14671	3.00173e-08	2.15168e-07
PACSIN2	-0.613907	7.0043	-7.14023	3.05862e-08	2.19126e-07
TRAF7	0.562056	5.9876	7.13991	3.06148e-08	2.19212e-07
CLMN	1.01495	3.43972	7.13828	3.07596e-08	2.20129e-07
TMEM81	2.5051	-0.481245	7.13775	3.08068e-08	2.20348e-07
ATP6V1G1	0.673294	7.34473	7.13412	3.11332e-08	2.22561e-07
HINFP	0.589778	4.33861	7.13375	3.11665e-08	2.22678e-07
ARIH1	0.447854	6.6043	7.13321	3.12154e-08	2.22907e-07
CCL8	-2.62226	6.85194	-7.13242	3.12866e-08	2.23167e-07
MRPL32	-0.819363	5.44557	-7.13227	3.13006e-08	2.23167e-07
SDR39U1	0.480396	4.09116	7.13224	3.13027e-08	2.23167e-07
ZNF598	1.0042	4.52821	7.13158	3.13628e-08	2.23475e-07
CUL2	-0.522692	6.15902	-7.12692	3.17893e-08	2.26392e-07
RAD52	0.939791	2.30073	7.1255	3.1921e-08	2.27206e-07
LRFN3	-1.89727	0.0168039	-7.12332	3.21234e-08	2.28524e-07
U2SURP	-0.476277	6.35718	-7.12276	3.2176e-08	2.28774e-07
PLAU	2.31666	5.68415	7.11827	3.25977e-08	2.31648e-07
IFI44	-1.10412	7.10048	-7.11753	3.26671e-08	2.3189e-07
SUMO4	1.79922	-2.52888	7.11766	3.26554e-08	2.3189e-07
BTK	-0.638055	7.03173	-7.11696	3.27217e-08	2.32153e-07
TNFSF10	-1.54981	8.04361	-7.116	3.28126e-08	2.32673e-07
TMEM59	-0.422959	7.88092	-7.11307	3.30932e-08	2.34537e-07
PPM1F	-0.675923	5.02224	-7.10644	3.37361e-08	2.38964e-07
C11orf80	1.65927	0.19358	7.10461	3.39149e-08	2.40101e-07
TARS2	-0.629948	4.62331	-7.10434	3.39421e-08	2.40165e-07
LONRF1	0.962361	5.31376	7.10166	3.42074e-08	2.41913e-07
SIRPA	0.40575	10.0362	7.10064	3.43088e-08	2.42499e-07
RPLP1	0.846805	8.21777	7.09959	3.44129e-08	2.43104e-07
HES4	1.70303	1.45095	7.0933	3.50477e-08	2.47402e-07
METRNL	1.59635	3.67439	7.09319	3.50588e-08	2.47402e-07
ELOB	0.682763	5.92946	7.09166	3.52149e-08	2.48e-07
POLR1A	-0.678393	5.21602	-7.09162	3.52189e-08	2.48e-07
PPARGC1B	-1.16574	6.18308	-7.09175	3.52058e-08	2.48e-07
RLIM	0.465571	6.40964	7.0917	3.52107e-08	2.48e-07
ACP5	1.69277	8.3854	7.08734	3.56586e-08	2.50695e-07
C5	-1.51458	4.85577	-7.08746	3.56465e-08	2.50695e-07
URI1	-0.401729	4.91338	-7.08756	3.56358e-08	2.50695e-07
HEXIM2	-1.29188	1.72471	-7.08515	3.5887e-08	2.52166e-07
CLU	-1.2346	8.18367	-7.08461	3.59434e-08	2.52427e-07
TMEM178A	2.15031	-0.494648	7.08411	3.59955e-08	2.52659e-07
SEC31A	0.505247	7.24014	7.0819	3.62274e-08	2.54151e-07
CMTM6	-0.835927	8.92082	-7.08142	3.62776e-08	2.54368e-07
KCNAB2	1.44743	7.02536	7.0778	3.66605e-08	2.56873e-07
RIPOR1	0.890248	6.59463	7.07768	3.66738e-08	2.56873e-07
DDX24	0.467142	5.84413	7.0763	3.68207e-08	2.57765e-07
KLRD1	3.07783	-3.17742	7.07539	3.69189e-08	2.58315e-07
GABBR1	1.01605	2.34481	7.07493	3.69683e-08	2.58523e-07
NLN	1.52288	5.38285	7.07444	3.70205e-08	2.58751e-07
ANKDD1A	2.35973	2.70393	7.07286	3.71908e-08	2.59665e-07
ZC3H12D	-1.65621	2.57293	-7.07299	3.71772e-08	2.59665e-07
POLG	0.646827	6.33133	7.07086	3.74074e-08	2.61039e-07
FBXL5	-0.541309	6.91039	-7.06864	3.76494e-08	2.6245e-07
PLXNA1	1.08989	6.89975	7.06873	3.764e-08	2.6245e-07
DXO	1.03777	1.23129	7.06806	3.7713e-08	2.62676e-07
MRPS11	-0.595868	3.82913	-7.06798	3.77217e-08	2.62676e-07
C1orf52	0.535889	4.09191	7.0675	3.77741e-08	2.62763e-07
MEGF6	1.58932	4.06994	7.06757	3.77674e-08	2.62763e-07
DOCK7	-0.825479	5.84451	-7.0667	3.78626e-08	2.6324e-07
LHPP	1.21423	2.49739	7.06489	3.80617e-08	2.64484e-07
PUS7L	-1.20478	3.54854	-7.06373	3.81901e-08	2.65237e-07
TMEM184C	-0.593692	5.71635	-7.06252	3.83257e-08	2.66038e-07
TTC19	-0.639556	4.85487	-7.06133	3.84583e-08	2.66818e-07
FAM13A	-1.82134	2.86729	-7.06096	3.84992e-08	2.66961e-07
DNAJC11	-0.698427	5.26961	-7.05885	3.8736e-08	2.68462e-07
GSPT1	0.683733	6.89137	7.05723	3.89188e-08	2.69587e-07
B3GAT3	-0.676723	4.87561	-7.05524	3.91447e-08	2.70868e-07
NDUFA9	-0.699329	3.23093	-7.05525	3.91434e-08	2.70868e-07
NCK1	-0.656239	6.77832	-7.05465	3.92123e-08	2.71193e-07
HSH2D	-1.19703	4.65838	-7.05224	3.94872e-08	2.72951e-07
SNRPD2	0.665288	5.0983	7.05102	3.96285e-08	2.73784e-07
FAM122C	-0.997553	3.02839	-7.04944	3.98102e-08	2.74895e-07
KMT2A	0.843898	6.26374	7.0488	3.98847e-08	2.75265e-07
FAM72B	-1.76292	2.41565	-7.04842	3.99283e-08	2.75277e-07
INPP5E	0.70234	3.36528	7.04851	3.99185e-08	2.75277e-07
CARD8	-0.733955	6.3185	-7.04568	4.02485e-08	2.7734e-07
TAB3	0.433763	5.82252	7.04353	4.05002e-08	2.78929e-07
DRAM1	-0.748941	8.42431	-7.04111	4.07866e-08	2.80608e-07
PLEKHF2	0.657565	6.04326	7.04128	4.07658e-08	2.80608e-07
AVL9	0.623174	6.30131	7.04004	4.09142e-08	2.81338e-07
FLT4	3.43671	-1.87125	7.03808	4.11472e-08	2.82793e-07
SEPHS2	0.872134	7.56419	7.03166	4.19232e-08	2.87976e-07
IQSEC2	-0.74265	4.86886	-7.03051	4.20632e-08	2.88637e-07
MKRN1	-0.486147	7.30894	-7.0306	4.20521e-08	2.88637e-07
NFIC	0.873253	5.42761	7.02903	4.2245e-08	2.89733e-07
CFAP410	1.0383	2.42743	7.02824	4.23424e-08	2.9025e-07
POLR3B	-1.16242	2.86128	-7.02681	4.25185e-08	2.91306e-07
PLD6	2.78536	0.726185	7.02652	4.25551e-08	2.91405e-07
SPCS1	-0.393047	5.59742	-7.02524	4.27138e-08	2.9234e-07
ZSCAN21	0.567261	2.69632	7.02424	4.28386e-08	2.93042e-07
ANXA7	-0.519178	7.51004	-7.02315	4.29735e-08	2.93659e-07
MUC1	-1.46328	3.26079	-7.02321	4.2966e-08	2.93659e-07
CKB	2.14598	4.05497	7.02214	4.31011e-08	2.94379e-07
SFXN5	-0.674813	3.74031	-7.02126	4.3211e-08	2.94888e-07
TDRD3	2.13944	5.53621	7.02119	4.32204e-08	2.94888e-07
CSF2	3.76867	-3.97313	7.01864	4.35423e-08	2.96931e-07
CLIP1	0.405374	7.64602	7.01698	4.37531e-08	2.97905e-07
TICAM1	1.29873	6.30207	7.01714	4.37317e-08	2.97905e-07
WDR59	0.766737	4.42218	7.01712	4.37345e-08	2.97905e-07
FCHO1	-1.2069	4.39759	-7.01589	4.38919e-08	2.98542e-07
HIST1H2BK	-1.02482	5.24409	-7.016	4.38781e-08	2.98542e-07
KCTD7	1.15963	4.145	7.0154	4.39547e-08	2.98815e-07
ENAH	2.74989	0.932246	7.01426	4.40999e-08	2.99647e-07
PIGU	-0.81303	3.80557	-7.01105	4.45144e-08	3.02308e-07
LAMTOR1	-0.466673	6.32282	-7.0105	4.45855e-08	3.02635e-07
MRPL55	0.794821	2.96431	7.00896	4.47856e-08	3.03836e-07
ETFA	-0.459457	6.30045	-7.00765	4.4957e-08	3.04843e-07
ACOX1	-0.643034	6.39552	-7.00644	4.51156e-08	3.05736e-07
METTL13	-0.571094	5.47428	-7.00629	4.51353e-08	3.05736e-07
HSD17B14	1.14626	3.39725	7.00607	4.51648e-08	3.05779e-07
GPRC5B	3.90292	-3.10787	7.00573	4.52094e-08	3.05924e-07
MED14OS	-1.93152	0.0983887	-7.00541	4.52514e-08	3.06051e-07
ABHD11	-1.14626	2.0077	-7.0035	4.55037e-08	3.076e-07
AGL	-1.02095	4.55516	-7.00273	4.5606e-08	3.08133e-07
IDNK	-0.952673	2.24339	-7.00193	4.5712e-08	3.0869e-07
LASP1	-0.455844	9.20403	-7.00136	4.5788e-08	3.09046e-07
YAE1	-1.03353	1.89536	-7.001	4.58356e-08	3.09208e-07
JAG1	1.61654	5.09107	7.00043	4.59116e-08	3.09563e-07
CCM2	-0.539469	6.46423	-6.99737	4.63237e-08	3.12181e-07
CYB5D2	-1.55772	2.91712	-6.99664	4.64224e-08	3.12527e-07
VAMP5	-0.717453	5.65253	-6.99669	4.64151e-08	3.12527e-07
ZNF268	-1.09726	3.80936	-6.99615	4.64878e-08	3.12807e-07
OVOL1	1.87739	3.53491	6.99246	4.6991e-08	3.16032e-07
CHD9	-0.756773	6.82348	-6.99166	4.71005e-08	3.16607e-07
TAB1	-0.627346	4.45349	-6.98945	4.74038e-08	3.18483e-07
RPS3	0.632394	7.78644	6.98915	4.74455e-08	3.186e-07
PPP1R35	0.686395	2.0666	6.98889	4.74811e-08	3.18677e-07
SLC10A7	-0.552223	3.43738	-6.98802	4.76026e-08	3.19167e-07
UBE3A	-0.454317	6.37687	-6.98818	4.75803e-08	3.19167e-07
HNRNPL	0.593904	7.17373	6.98673	4.77819e-08	3.20206e-07
FAM241A	-0.763477	5.04217	-6.98613	4.78653e-08	3.20603e-07
SFI1	0.626852	4.32771	6.98588	4.79003e-08	3.20674e-07
ZPR1	0.582327	5.35414	6.98506	4.80145e-08	3.21275e-07
GMPPB	0.964242	4.21619	6.98488	4.80401e-08	3.21283e-07
ZNF865	1.07247	3.15234	6.9835	4.8233e-08	3.2241e-07
PSMB5	-0.490806	6.14783	-6.98133	4.85386e-08	3.24288e-07
RPL23A	0.649812	6.85529	6.98011	4.87117e-08	3.2528e-07
STRIP2	2.26012	2.98615	6.97939	4.88143e-08	3.258e-07
HNRNPDL	0.810465	7.09022	6.97882	4.88952e-08	3.26174e-07
REEP5	-0.500004	7.04115	-6.97772	4.90519e-08	3.27054e-07
MSL3	-0.884568	5.56499	-6.97674	4.91923e-08	3.27824e-07
CPEB4	0.68133	7.24275	6.9755	4.93699e-08	3.28842e-07
RPS16	0.700261	7.61744	6.97372	4.96267e-08	3.30218e-07
SLC30A5	0.730002	5.9066	6.97388	4.96048e-08	3.30218e-07
SGK1	1.87596	8.55143	6.96785	5.04837e-08	3.35751e-07
INTS10	-0.593494	5.44833	-6.96726	5.05703e-08	3.36157e-07
MCM3	-1.00862	5.12433	-6.96562	5.08126e-08	3.37598e-07
POM121C	0.596887	5.53034	6.96374	5.10918e-08	3.39282e-07
RPS9	0.723878	7.8142	6.96279	5.12334e-08	3.40051e-07
NDUFV2	1.84825	-0.507988	6.96254	5.12712e-08	3.4013e-07
RPL12	0.601807	7.86017	6.96218	5.13249e-08	3.40315e-07
TRMT112	0.738374	5.07462	6.95968	5.17004e-08	3.4246e-07
VPS28	0.738141	5.64348	6.95971	5.16959e-08	3.4246e-07
PSMD14	-0.453701	6.24287	-6.95896	5.18095e-08	3.4301e-07
KCTD13	0.47674	3.98476	6.95634	5.2207e-08	3.45468e-07
PFN1	-0.757649	9.41276	-6.95602	5.22549e-08	3.45611e-07
DENND6A	0.441774	5.13896	6.9553	5.23652e-08	3.46168e-07
DALRD3	0.508796	3.37875	6.95414	5.25425e-08	3.47165e-07
PLEKHB2	0.626456	8.49705	6.94857	5.34031e-08	3.52675e-07
CREB3	-0.565624	5.60783	-6.94711	5.36306e-08	3.53652e-07
PARP1	-1.03847	6.1028	-6.94727	5.3606e-08	3.53652e-07
TSPYL1	0.568687	6.02283	6.9471	5.36317e-08	3.53652e-07
TLR3	-2.73155	2.47162	-6.9455	5.38834e-08	3.55134e-07
[truncated: 11,176 more rows]
