# Supplementary material for: A druggable copper-signalling pathway that drives inflammation
Source: Nature. 2023 Apr 26;617(7960):386–94. doi: 10.1038/s41586-023-06017-4 (PMC10131557; doi:10.1038/s41586-023-06017-4)
Supplement: Supplementary file 7 — Supplementary Table 4 [file 41586_2023_6017_MOESM7_ESM.xlsx]

## Sheet: Title
	Supplementary Table 4
	RNA-seq analysis of inflammatory macrophages
	RNA-seq analysis of bronchoalveolar macrophages from patients infected with SARS-CoV-2 and macrophages exposed to Salmonella typhimurium, Leishmania major or Aspergillus fumigatus

## Sheet:  sCOVID vs control
Gene	log(2)FC	Average Expression	t	p-value	adjusted p-value
ATP6V0C	8.23985	6.93481	26.1986	1.2882e-13	1.92986e-09
CCL2	9.95913	9.4078	24.6435	3.07078e-13	2.30017e-09
CCL8	12.4587	7.60132	21.7735	1.76774e-12	8.82748e-09
RSAD2	7.44525	7.85738	19.9715	5.95291e-12	2.22951e-08
IFITM3	4.93374	10.7826	18.5927	1.6186e-11	4.84965e-08
FXN	-3.61375	1.89322	-17.7841	3.0062e-11	7.50598e-08
IFITM2	4.81691	8.06042	17.0699	5.30852e-11	9.94087e-08
MAFB	3.77136	8.20267	17.0866	5.23723e-11	9.94087e-08
CCR1	3.34152	7.19214	16.6866	7.26834e-11	1.00297e-07
LILRA5	3.75814	5.56869	16.8066	6.58268e-11	1.00297e-07
SPHK1	7.13999	4.48519	16.6708	7.36447e-11	1.00297e-07
CCL7	11.3255	5.75403	16.4933	8.53775e-11	1.06587e-07
ALDH2	-3.78141	7.78275	-16.3858	9.34438e-11	1.07683e-07
PARL	-2.55865	3.73515	-16.289	1.01396e-10	1.085e-07
NDUFB8	-3.45547	5.25169	-16.073	1.21884e-10	1.2173e-07
ABHD14A	-4.21484	2.11752	-15.7536	1.60639e-10	1.50408e-07
AL035446.1	-5.24068	3.05058	-15.6818	1.71051e-10	1.50737e-07
LHFPL2	3.39789	6.68557	15.4738	2.05463e-10	1.71003e-07
CLDN7	-4.02236	4.01438	-15.2756	2.45158e-10	1.93301e-07
RGL1	7.00743	4.84595	15.0582	2.98313e-10	2.23452e-07
HELZ2	3.86278	5.27122	14.8067	3.7549e-10	2.39883e-07
LCP2	2.57363	7.23704	14.7274	4.04041e-10	2.39883e-07
MLPH	-4.18829	3.68182	-14.8288	3.67938e-10	2.39883e-07
MRPS24	4.75172	3.46636	14.6982	4.15136e-10	2.39883e-07
ROGDI	-2.88245	4.15603	-14.829	3.6788e-10	2.39883e-07
TNNI2	-3.65432	5.00088	-14.6951	4.16324e-10	2.39883e-07
SMIM3	4.36095	4.31036	14.626	4.43963e-10	2.46334e-07
HMGN4	3.85881	3.72495	14.5277	4.86694e-10	2.60399e-07
IFITM1	10.3995	7.17932	14.3847	5.56859e-10	2.84995e-07
PROS1	-3.96308	2.77109	-14.3587	5.70712e-10	2.84995e-07
APOBEC3A	9.12369	6.92039	14.3152	5.94788e-10	2.87436e-07
CD300E	7.40292	4.80002	14.1571	6.91634e-10	2.88159e-07
DUSP5	4.92041	4.22795	14.2431	6.37038e-10	2.88159e-07
EIF3E	-2.40197	7.04583	-14.1698	6.83275e-10	2.88159e-07
FARP1	-2.82412	3.11103	-14.2771	6.16721e-10	2.88159e-07
MARCKS	3.69198	7.33977	14.1083	7.24837e-10	2.88159e-07
TLR2	4.17055	5.53187	14.0996	7.30928e-10	2.88159e-07
ZNF589	-3.56532	2.58382	-14.1148	7.20281e-10	2.88159e-07
CHDH	-3.85685	1.86553	-14.0593	7.59816e-10	2.91867e-07
BACE1	-3.57332	2.86429	-13.9446	8.49074e-10	3.10243e-07
MYO6	-4.62078	2.7582	-13.9631	8.34001e-10	3.10243e-07
ATF5	3.94901	6.34839	13.9003	8.86535e-10	3.16219e-07
NLRC5	3.44127	4.33404	13.8455	9.35242e-10	3.18429e-07
NUP62	2.16457	5.21933	13.8652	9.17409e-10	3.18429e-07
AL365361.1	-3.98801	2.83819	-13.6213	1.16623e-09	3.43989e-07
DUSP6	3.64291	6.73859	13.6643	1.11757e-09	3.43989e-07
ECHDC2	-3.45966	3.10131	-13.6394	1.14546e-09	3.43989e-07
EXTL2	-3.63699	1.92957	-13.6097	1.17976e-09	3.43989e-07
PANX1	3.63756	3.60669	13.662	1.12019e-09	3.43989e-07
PTGER2	4.71852	4.58652	13.5976	1.19401e-09	3.43989e-07
RPL13A	-3.14462	9.43479	-13.7141	1.064e-09	3.43989e-07
ST8SIA4	4.16241	4.10978	13.6877	1.09202e-09	3.43989e-07
CPE	-6.08439	2.8948	-13.3879	1.47249e-09	4.16216e-07
MX2	3.89782	7.22855	13.2541	1.68571e-09	4.63707e-07
UBR4	2.28207	5.73932	13.2444	1.70242e-09	4.63707e-07
SLC36A1	2.9991	3.40244	13.171	1.83456e-09	4.90779e-07
KLF8	-4.5334	1.12576	-13.121	1.9308e-09	5.07461e-07
IL6R	3.34745	4.81986	13.0141	2.15508e-09	5.42082e-07
IRF7	3.62046	7.71658	12.9751	2.24345e-09	5.42082e-07
MMD	-2.72163	4.35075	-12.9876	2.21465e-09	5.42082e-07
MX1	4.13467	8.73941	12.9841	2.22287e-09	5.42082e-07
NT5DC1	-2.65536	2.66001	-13.0122	2.15918e-09	5.42082e-07
AC092279.1	-4.37415	0.607717	-12.9583	2.28285e-09	5.42848e-07
AC020909.2	-2.9064	2.06425	-12.8754	2.48805e-09	5.78455e-07
FHL1	-4.89065	3.54325	-12.867	2.50982e-09	5.78455e-07
FFAR2	5.72269	3.56102	12.8324	2.60208e-09	5.90633e-07
RALA	2.95412	6.28394	12.8115	2.65952e-09	5.9466e-07
TSEN2	-3.72048	1.92717	-12.7442	2.85356e-09	6.28665e-07
DNAAF4	-4.90284	2.52786	-12.684	3.04018e-09	6.32568e-07
PLA2G7	4.48234	6.3252	12.7232	2.91724e-09	6.32568e-07
RPS11	-1.84955	9.08827	-12.6888	3.02491e-09	6.32568e-07
SLC25A45	-2.7574	2.7398	-12.7082	2.96374e-09	6.32568e-07
TCEAL1	-2.23944	3.37194	-12.6603	3.11721e-09	6.39712e-07
ABHD15	-2.19046	2.50766	-12.6047	3.306e-09	6.56933e-07
AC005921.2	-6.33251	-0.604853	-12.5983	3.32849e-09	6.56933e-07
AMIGO2	-3.40479	4.2559	-12.5971	3.33268e-09	6.56933e-07
OAS3	3.41013	6.75503	12.5609	3.46339e-09	6.73832e-07
CDC42EP2	4.63604	2.8366	12.5379	3.54909e-09	6.77481e-07
NRROS	2.87459	5.10848	12.5238	3.60264e-09	6.77481e-07
NUDT6	-3.01781	1.11072	-12.5199	3.61782e-09	6.77481e-07
ISG20	7.38343	7.12878	12.5023	3.68615e-09	6.81755e-07
SLC9A9	4.24869	1.85016	12.4505	3.89623e-09	7.11823e-07
HPSE	3.95159	5.2418	12.419	4.03002e-09	7.1406e-07
MRPL12	-2.64867	3.44786	-12.4053	4.08943e-09	7.1406e-07
RGS12	-2.12406	4.62674	-12.3817	4.19447e-09	7.1406e-07
SCP2	-2.01876	6.83099	-12.4112	4.06388e-09	7.1406e-07
SDS	6.07988	6.33441	12.3955	4.13285e-09	7.1406e-07
TBC1D10C	-3.68084	3.74265	-12.3884	4.16438e-09	7.1406e-07
HLA-DRA	-2.60137	12.2449	-12.3576	4.30503e-09	7.24647e-07
ADAM8	5.385	3.92533	12.3362	4.40543e-09	7.33308e-07
TMBIM4	-2.51549	6.69487	-12.3209	4.47889e-09	7.37343e-07
ACSF2	-2.94924	2.35184	-12.199	5.11178e-09	7.58214e-07
ECI1	-2.0927	3.74194	-12.2393	4.89253e-09	7.58214e-07
GPR84	5.13384	2.97824	12.2087	5.05789e-09	7.58214e-07
HLA-DMA	-1.99133	8.90135	-12.2132	5.03369e-09	7.58214e-07
IL11RA	-3.1756	0.989684	-12.2254	4.96705e-09	7.58214e-07
IL4I1	4.48757	6.08159	12.2357	4.91199e-09	7.58214e-07
RNASE2	4.85663	3.65334	12.2567	4.80095e-09	7.58214e-07
RPL23	-2.52828	8.25998	-12.2825	4.66884e-09	7.58214e-07
RPS10	-3.7925	7.24881	-12.2138	5.03027e-09	7.58214e-07
TTYH3	2.79169	5.67827	12.2079	5.06256e-09	7.58214e-07
CBX7	-2.786	1.82231	-12.1716	5.26663e-09	7.73524e-07
FAM20A	6.08885	3.30501	12.1301	5.51137e-09	7.93902e-07
ITGB7	2.63906	3.73194	12.1319	5.50008e-09	7.93902e-07
GCH1	4.59829	5.71338	12.1133	5.61323e-09	8.00874e-07
EDC4	5.64388	1.10478	12.1034	5.67472e-09	8.0201e-07
CEMIP2	2.48737	3.79038	12.0638	5.92689e-09	8.29821e-07
IL1RN	4.7021	8.51184	12.0488	6.02549e-09	8.30677e-07
PTCRA	-4.16677	2.4141	-12.046	6.0439e-09	8.30677e-07
CORO1A	3.09732	5.75884	12.0224	6.20324e-09	8.44825e-07
WASHC1	1.88782	5.46031	12.0112	6.28001e-09	8.47575e-07
ATL1	-3.28672	2.37028	-11.98	6.50034e-09	8.61784e-07
SERTAD1	2.53361	5.62728	11.9841	6.4714e-09	8.61784e-07
CD48	3.12042	6.34561	11.9636	6.61959e-09	8.69896e-07
AC116407.2	2.23503	2.92117	11.8975	7.12306e-09	8.77477e-07
ELF4	1.93724	4.27984	11.924	6.9167e-09	8.77477e-07
IFI44L	2.9409	7.51962	11.8956	7.13847e-09	8.77477e-07
PECR	-3.06605	2.08019	-11.9274	6.89034e-09	8.77477e-07
RPL27A	-3.11553	9.02324	-11.9095	7.02857e-09	8.77477e-07
STAT4	5.24374	1.79849	11.9472	6.74103e-09	8.77477e-07
TNNI1	-6.24276	-1.69739	-11.8946	7.14587e-09	8.77477e-07
TRAPPC6A	-2.70372	4.64617	-11.899	7.11119e-09	8.77477e-07
TTC28	-2.95065	0.90641	-11.8534	7.48206e-09	9.11291e-07
ANTXR2	4.41494	2.93749	11.8254	7.71964e-09	9.32644e-07
ZFP14	-2.61696	2.52632	-11.7944	7.99197e-09	9.57822e-07
NRIP3	4.51594	2.30194	11.7782	8.13853e-09	9.60026e-07
TEX14	-3.51685	3.1314	-11.7792	8.12881e-09	9.60026e-07
PHLDA3	-4.28422	5.12656	-11.735	8.54225e-09	9.99777e-07
CMPK2	3.72185	6.50179	11.7187	8.70084e-09	1.00267e-06
ETV7	5.16914	3.85121	11.7208	8.6803e-09	1.00267e-06
FAM117B	-3.5954	0.809465	-11.6911	8.97605e-09	1.01871e-06
FRMD4A	-3.25552	4.22987	-11.6971	8.91497e-09	1.01871e-06
AKAP5	-6.4152	0.659359	-11.6506	9.39538e-09	1.05039e-06
MERTK	5.69609	2.88504	11.6512	9.38904e-09	1.05039e-06
DGKD	2.32612	2.47609	11.5943	1.00147e-08	1.0832e-06
EMP1	4.87895	6.26988	11.6148	9.78462e-09	1.0832e-06
GRB10	4.14208	1.1231	11.5875	1.00928e-08	1.0832e-06
S100A13	-3.49078	6.21322	-11.5849	1.01227e-08	1.0832e-06
SLC9A8	1.93181	3.49353	11.5922	1.00391e-08	1.0832e-06
SVIL	-3.48096	4.84228	-11.608	9.86073e-09	1.0832e-06
SH3YL1	-2.31726	2.4932	-11.5646	1.03595e-08	1.10068e-06
ABHD14B	-1.84912	4.78999	-11.5256	1.08299e-08	1.11125e-06
H1F0	3.27009	5.29635	11.5398	1.0656e-08	1.11125e-06
LDHB	-3.13264	6.53276	-11.5293	1.07844e-08	1.11125e-06
PCCA	-2.0009	2.70025	-11.53	1.07756e-08	1.11125e-06
TRIM21	1.67196	5.3243	11.533	1.07388e-08	1.11125e-06
MT2A	2.86825	10.9936	11.508	1.10498e-08	1.1261e-06
BATF2	4.17214	3.3223	11.4621	1.16453e-08	1.175e-06
SLC7A5	5.1423	2.848	11.4591	1.16865e-08	1.175e-06
AC147651.4	3.91235	3.33658	11.4363	1.19955e-08	1.19803e-06
GIMAP5	4.27498	3.07593	11.3988	1.25248e-08	1.24261e-06
COQ8A	-1.88285	2.86951	-11.3755	1.28651e-08	1.26797e-06
DYNC2LI1	-2.4113	2.23871	-11.361	1.30829e-08	1.28101e-06
SAMD13	-5.20343	0.000864372	-11.3449	1.33285e-08	1.29658e-06
HADH	-2.97786	4.04342	-11.3379	1.3436e-08	1.29861e-06
BEX4	-1.89718	5.59671	-11.3298	1.35632e-08	1.29917e-06
MTG1	2.11833	3.62455	11.3265	1.36152e-08	1.29917e-06
CARM1	2.19688	4.00893	11.3191	1.37314e-08	1.30196e-06
WDR92	-2.8026	0.84114	-11.3087	1.38985e-08	1.30306e-06
ZNF814	-2.96484	1.55933	-11.3076	1.39169e-08	1.30306e-06
SLC47A1	-3.20887	3.38835	-11.29	1.42025e-08	1.32154e-06
ATP5PO	-2.59817	5.93752	-11.2291	1.52459e-08	1.34431e-06
C19orf66	2.54109	6.09618	11.2519	1.48465e-08	1.34431e-06
H3F3B	2.13457	10.4603	11.2352	1.51386e-08	1.34431e-06
HIF1A	2.74669	6.87849	11.2286	1.52549e-08	1.34431e-06
HIST1H2BK	6.10304	2.48138	11.2387	1.5077e-08	1.34431e-06
PHLDA2	3.5332	5.71918	11.2515	1.48525e-08	1.34431e-06
RELB	3.83463	4.91292	11.2664	1.45978e-08	1.34431e-06
SYNJ2BP	-2.52061	2.8394	-11.2604	1.47003e-08	1.34431e-06
ZNFX1	2.26117	6.51826	11.2362	1.5121e-08	1.34431e-06
DPH5	-2.07972	2.36803	-11.2196	1.54154e-08	1.35051e-06
CASD1	-2.56478	2.04732	-11.1889	1.59777e-08	1.39164e-06
HENMT1	-2.49149	2.75953	-11.1733	1.62733e-08	1.4092e-06
ANOS1	-3.24778	3.56206	-11.1377	1.69651e-08	1.46066e-06
QPRT	-4.2813	1.11758	-11.1315	1.709e-08	1.463e-06
NUDT19	-2.22962	2.65689	-11.1235	1.72517e-08	1.46845e-06
ALG14	-2.30952	2.9107	-11.1149	1.7426e-08	1.47491e-06
CORO2A	-2.10382	3.88188	-11.0871	1.80048e-08	1.51533e-06
AC015912.3	5.30188	4.83118	11.0612	1.85649e-08	1.5343e-06
ARHGEF28	-5.97753	1.84622	-11.0577	1.86398e-08	1.5343e-06
FFAR4	-6.19783	3.01444	-11.0703	1.83667e-08	1.5343e-06
NECTIN2	3.26445	5.80072	11.0584	1.86257e-08	1.5343e-06
DBNDD2	7.08378	2.83514	11.0474	1.88683e-08	1.53472e-06
KAT8	-1.80226	5.30687	-11.0437	1.89522e-08	1.53472e-06
ZFAND1	-2.34811	3.64331	-11.0474	1.88694e-08	1.53472e-06
LILRB3	1.67784	6.56967	11.0287	1.92911e-08	1.55376e-06
AL133415.1	10.6801	2.69503	11.0172	1.95544e-08	1.56655e-06
IL15RA	4.46848	4.68554	10.9931	2.01206e-08	1.60333e-06
HIBADH	-2.06143	4.07041	-10.9851	2.03125e-08	1.61006e-06
DLEU7	-3.71535	1.88527	-10.9785	2.04728e-08	1.61423e-06
CCDC66	-2.31137	3.65867	-10.9731	2.06056e-08	1.61619e-06
AC025048.4	-3.08465	2.33579	-10.9581	2.09762e-08	1.63669e-06
HPGDS	-5.3309	2.82532	-10.9511	2.1151e-08	1.64178e-06
FOSL1	5.47562	2.47811	10.9343	2.15779e-08	1.66628e-06
CKS1B	-1.92015	4.52378	-10.9173	2.20202e-08	1.67565e-06
NFIA	-3.13862	2.70959	-10.9167	2.20348e-08	1.67565e-06
PMF1	-1.99794	3.3091	-10.924	2.1845e-08	1.67565e-06
GPD1	-7.51622	2.63654	-10.9074	2.22813e-08	1.68584e-06
AC106707.1	-5.09298	-0.316036	-10.8971	2.25559e-08	1.68955e-06
GPA33	-5.23653	1.6628	-10.9008	2.2457e-08	1.68955e-06
AGRP	-3.98173	4.73714	-10.8504	2.3853e-08	1.7024e-06
ARID5B	3.91152	4.66228	10.8192	2.47625e-08	1.7024e-06
BPHL	-2.04739	2.53426	-10.8542	2.37437e-08	1.7024e-06
C1orf56	-5.55451	2.00122	-10.8112	2.50002e-08	1.7024e-06
CAT	-2.7487	5.96197	-10.8378	2.42156e-08	1.7024e-06
CHP1	-1.72075	5.67529	-10.8762	2.31278e-08	1.7024e-06
CLK2	1.69922	3.20652	10.868	2.3355e-08	1.7024e-06
CXCL10	5.50613	9.86772	10.8197	2.4747e-08	1.7024e-06
DIXDC1	-2.44683	2.31163	-10.8296	2.44542e-08	1.7024e-06
DPEP2	-3.54179	4.50507	-10.8134	2.49339e-08	1.7024e-06
EPSTI1	2.41558	7.90968	10.858	2.36363e-08	1.7024e-06
HIGD1A	-1.92394	5.02731	-10.8704	2.32878e-08	1.7024e-06
LILRB2	3.19315	6.17823	10.8655	2.34233e-08	1.7024e-06
NBDY	-1.83668	5.8855	-10.8447	2.40149e-08	1.7024e-06
PFKFB2	-2.6781	1.50293	-10.82	2.47366e-08	1.7024e-06
PIK3R5	2.17839	5.20764	10.8795	2.30357e-08	1.7024e-06
PNPLA7	-3.01232	-0.0888628	-10.8263	2.4553e-08	1.7024e-06
RNF19B	3.17428	5.66142	10.843	2.40649e-08	1.7024e-06
SLC1A4	2.58924	4.00884	10.8137	2.49258e-08	1.7024e-06
ZNF267	2.66231	5.32903	10.8479	2.3924e-08	1.7024e-06
MYO1E	2.63144	4.78357	10.7748	2.612e-08	1.77061e-06
FAM198B	2.94557	3.5612	10.7669	2.63686e-08	1.77941e-06
IFI44	2.26929	6.87213	10.7569	2.66891e-08	1.79296e-06
DDX58	4.08204	6.13037	10.7453	2.70672e-08	1.80455e-06
GET4	5.25435	2.21769	10.7442	2.71025e-08	1.80455e-06
AC006449.6	3.72823	2.46995	10.7362	2.73649e-08	1.81395e-06
MBOAT7	2.16397	4.88222	10.7201	2.79037e-08	1.84152e-06
TPD52L2	2.24413	5.84205	10.707	2.83497e-08	1.86275e-06
STAT6	1.29026	5.97706	10.702	2.8522e-08	1.86589e-06
CCL4	5.01131	8.88678	10.6896	2.89543e-08	1.88593e-06
AMOTL1	-3.93948	1.45649	-10.6802	2.92864e-08	1.8976e-06
SIPA1L1	2.51985	3.98398	10.6774	2.93867e-08	1.8976e-06
RASSF2	3.23691	2.77698	10.6738	2.95155e-08	1.89773e-06
NFKB2	3.94962	4.2714	10.6682	2.97137e-08	1.90231e-06
CCNI	-1.44887	7.55164	-10.6587	3.0059e-08	1.91623e-06
MMS22L	-2.96836	1.07199	-10.652	3.03059e-08	1.92378e-06
POLR1E	-2.14804	2.07794	-10.6325	3.10348e-08	1.96174e-06
ACSM3	-5.98997	0.95029	-10.6166	3.16402e-08	1.97501e-06
ARFGAP3	1.81205	5.71818	10.6225	3.14121e-08	1.97501e-06
OVCA2	10.4843	1.74836	10.6193	3.15353e-08	1.97501e-06
ALDH5A1	-5.49524	0.0971797	-10.6102	3.18884e-08	1.98224e-06
NOP53	-1.98712	6.94171	-10.5929	3.2569e-08	2.01618e-06
CCL3	4.94621	8.7085	10.5784	3.31518e-08	2.02927e-06
FAXDC2	-4.09597	0.537271	-10.5775	3.31867e-08	2.02927e-06
FMN1	3.95293	3.05421	10.5838	3.29332e-08	2.02927e-06
VAV3	2.38719	3.70904	10.5741	3.33276e-08	2.0296e-06
IFIT3	3.65107	9.17296	10.5629	3.37837e-08	2.04685e-06
RAB39A	2.84925	2.47321	10.5605	3.38842e-08	2.04685e-06
IGSF22	-3.13339	1.09953	-10.538	3.48306e-08	2.07062e-06
NTHL1	-2.37468	2.48426	-10.5403	3.4733e-08	2.07062e-06
TMEM35B	6.55904	3.62254	10.5477	3.4419e-08	2.07062e-06
XAF1	2.75967	7.32037	10.5383	3.48187e-08	2.07062e-06
DYSF	6.5924	3.35669	10.5339	3.50075e-08	2.07292e-06
IL1R2	9.83941	3.33355	10.5227	3.54923e-08	2.09335e-06
AC116366.3	5.03768	3.70923	10.51	3.60514e-08	2.11798e-06
SPATA6	-3.34091	1.37053	-10.5062	3.62199e-08	2.11957e-06
AC016831.7	3.54654	3.15305	10.484	3.72224e-08	2.12835e-06
ANXA2R	3.91038	3.95581	10.4852	3.71658e-08	2.12835e-06
BCL3	3.31764	4.68922	10.4864	3.71139e-08	2.12835e-06
FAM20C	2.54178	4.55811	10.4995	3.65194e-08	2.12835e-06
NLRP1	-1.65773	3.30113	-10.4855	3.7154e-08	2.12835e-06
PRDM1	3.89561	3.53402	10.4874	3.70648e-08	2.12835e-06
EIF3L	-1.85299	6.14432	-10.4705	3.78479e-08	2.15589e-06
HAVCR2	2.22773	7.12643	10.4634	3.81776e-08	2.16644e-06
SLC27A5	-2.63502	1.59847	-10.4454	3.90358e-08	2.20677e-06
AC004918.1	-3.07356	0.360138	-10.428	3.9883e-08	2.21988e-06
AC245297.3	-1.97785	4.11375	-10.4184	4.03608e-08	2.21988e-06
ARHGAP27	1.9459	5.13222	10.4159	4.04875e-08	2.21988e-06
ISG15	3.94908	10.726	10.4248	4.00408e-08	2.21988e-06
KBTBD3	-2.72815	1.83124	-10.414	4.05831e-08	2.21988e-06
NCS1	4.83529	-0.182076	10.4136	4.06012e-08	2.21988e-06
PRKCB	3.76745	3.74583	10.4208	4.02428e-08	2.21988e-06
STMN1	-3.54942	5.89117	-10.4232	4.01202e-08	2.21988e-06
ZNF566	-2.44759	1.48578	-10.4269	3.99393e-08	2.21988e-06
FBXL17	-1.99666	2.46111	-10.4005	4.12652e-08	2.24798e-06
NLRP3	4.67888	3.20618	10.3957	4.15122e-08	2.25324e-06
SLC25A37	3.16798	5.58635	10.39	4.18042e-08	2.2609e-06
CCDC9B	-3.58551	1.38054	-10.3835	4.21436e-08	2.26291e-06
CTSL	3.61825	11.2459	10.3847	4.20834e-08	2.26291e-06
FARSB	-1.76072	4.04843	-10.3755	4.25634e-08	2.27046e-06
LYPLAL1	-1.84642	4.82866	-10.3751	4.25873e-08	2.27046e-06
TMEM191B	-3.40817	1.21364	-10.3673	4.30009e-08	2.28439e-06
ACSL1	2.40539	7.30683	10.357	4.35535e-08	2.2878e-06
CD302	-2.65467	5.79374	-10.3547	4.36761e-08	2.2878e-06
FNIP2	3.34006	6.62084	10.3551	4.36587e-08	2.2878e-06
PML	2.64906	6.13894	10.357	4.35559e-08	2.2878e-06
BPNT1	-2.09467	2.54207	-10.3356	4.47311e-08	2.29457e-06
CBR4	-2.1418	3.1448	-10.3362	4.46964e-08	2.29457e-06
HMOX1	2.90241	8.48206	10.3461	4.41472e-08	2.29457e-06
ICA1L	-2.80777	0.895518	-10.3336	4.48416e-08	2.29457e-06
IER3	4.55742	6.39646	10.3475	4.40685e-08	2.29457e-06
SH3PXD2A	-3.36974	2.14541	-10.341	4.44297e-08	2.29457e-06
THAP2	2.50107	3.25958	10.3329	4.48774e-08	2.29457e-06
KCNN4	4.11797	3.61332	10.289	4.74032e-08	2.39915e-06
NINJ2	-2.5023	3.4351	-10.2917	4.72464e-08	2.39915e-06
TRPM2	3.86614	3.3728	10.2901	4.73388e-08	2.39915e-06
EMD	1.9531	5.73434	10.286	4.75851e-08	2.40024e-06
PHF11	1.85832	6.48451	10.2755	4.82122e-08	2.42276e-06
SPINT2	-1.93345	5.94019	-10.2731	4.83549e-08	2.42276e-06
JHY	-2.15224	1.58752	-10.269	4.86057e-08	2.42721e-06
HSD17B8	-2.56886	2.7962	-10.2594	4.91917e-08	2.44831e-06
TAP1	3.49227	7.00903	10.2555	4.94307e-08	2.45206e-06
MTAP	-2.09519	2.77613	-10.2492	4.98262e-08	2.46352e-06
ADAMTS6	-3.30013	0.804817	-10.2412	5.03293e-08	2.46761e-06
EFNB1	-2.66852	2.02542	-10.2374	5.05679e-08	2.46761e-06
HDDC2	-2.55863	5.62816	-10.2397	5.04207e-08	2.46761e-06
SOBP	-4.1206	1.19013	-10.2426	5.02359e-08	2.46761e-06
ZGPAT	7.81743	1.40341	10.2076	5.24953e-08	2.55335e-06
DDIAS	-5.0859	0.714043	-10.204	5.27368e-08	2.5568e-06
SUCLG2	-1.79775	4.8122	-10.1987	5.30836e-08	2.56531e-06
TYSND1	-1.68052	2.63864	-10.1934	5.34394e-08	2.5742e-06
SCO2	7.76825	0.601074	10.1904	5.36459e-08	2.57586e-06
C1orf35	-1.65798	4.09566	-10.1825	5.41792e-08	2.59316e-06
SIGLEC1	2.32198	7.12434	10.1773	5.45344e-08	2.60185e-06
GIMAP6	2.42761	3.5971	10.166	5.53146e-08	2.63069e-06
PCOLCE	-3.32797	0.128888	-10.1516	5.63345e-08	2.67072e-06
CCDC125	-2.34608	2.40652	-10.1341	5.75878e-08	2.71023e-06
FAM72A	2.59752	3.65269	10.1275	5.80704e-08	2.71023e-06
GADD45B	3.04958	6.99794	10.1266	5.81428e-08	2.71023e-06
GAS6	5.02915	3.08331	10.1362	5.74353e-08	2.71023e-06
MICALL1	2.28112	3.0943	10.1236	5.83594e-08	2.71023e-06
VMO1	-3.36814	6.29268	-10.1226	5.84342e-08	2.71023e-06
ZNF652	-2.14582	2.52656	-10.1262	5.81729e-08	2.71023e-06
HM13	2.21699	6.70596	10.1176	5.88037e-08	2.71058e-06
PRH1	-2.24806	2.2305	-10.1189	5.87102e-08	2.71058e-06
PTPRE	2.33042	6.71925	10.1092	5.94323e-08	2.73115e-06
SMYD4	-1.82258	2.49912	-10.1053	5.9731e-08	2.73648e-06
RPS20	-3.02618	9.14215	-10.0984	6.02506e-08	2.75187e-06
ACO1	-3.90722	4.34666	-10.0905	6.08569e-08	2.75501e-06
ADAT3	3.81209	1.15623	10.0919	6.07517e-08	2.75501e-06
ALDH1A1	-3.19975	5.68686	-10.088	6.10549e-08	2.75501e-06
TCEAL8	-2.53634	5.28088	-10.0898	6.09118e-08	2.75501e-06
EMILIN2	1.41012	6.26141	10.0765	6.19496e-08	2.7621e-06
ICAM1	3.28392	5.81773	10.0783	6.18074e-08	2.7621e-06
LBX2-AS1	2.89466	3.23511	10.0773	6.18858e-08	2.7621e-06
SLC35A1	-2.0131	3.34643	-10.0802	6.16601e-08	2.7621e-06
CYSLTR1	-3.15589	3.93817	-10.0736	6.21775e-08	2.76404e-06
USP18	4.08877	5.82138	10.0679	6.2631e-08	2.77596e-06
ELMO2	2.23759	3.89557	10.0606	6.32119e-08	2.79344e-06
GNG12	-3.03253	2.49921	-10.0519	6.39198e-08	2.81642e-06
AP5Z1	1.74864	4.20007	10.0379	6.50628e-08	2.83028e-06
EIF4E3	3.58272	2.54753	10.0406	6.48427e-08	2.83028e-06
EPN2	-2.59586	1.68477	-10.0376	6.5092e-08	2.83028e-06
NAPA	2.34814	7.55707	10.044	6.45644e-08	2.83028e-06
TRIQK	-2.11476	3.94489	-10.0365	6.51789e-08	2.83028e-06
MPZL2	-5.09343	1.84037	-10.0303	6.57023e-08	2.84476e-06
BBS2	-1.76643	3.38349	-10.0236	6.62614e-08	2.8607e-06
DTX3L	1.84085	6.36715	10.0185	6.66922e-08	2.8628e-06
SBF2-AS1	3.16046	1.86165	10.0204	6.65332e-08	2.8628e-06
ITPRIP	1.61959	3.91825	10.0157	6.69378e-08	2.86513e-06
FDXACB1	-2.43847	0.631067	-9.99205	6.8985e-08	2.93814e-06
LGMN	3.88426	8.00186	9.99148	6.90358e-08	2.93814e-06
PARAL1	-5.75345	3.76661	-9.9776	7.02717e-08	2.98227e-06
FOLR1	-7.15746	1.31107	-9.96747	7.11882e-08	3.00414e-06
RAPGEF3	-4.07393	0.272819	-9.96913	7.10378e-08	3.00414e-06
AL157938.3	-5.71108	-1.623	-9.95544	7.22939e-08	3.00843e-06
CD300A	2.42327	5.0562	9.95553	7.22854e-08	3.00843e-06
MTRNR2L12	10.2637	6.22203	9.95597	7.22445e-08	3.00843e-06
RCE1	1.57273	4.068	9.95568	7.22717e-08	3.00843e-06
STARD8	2.89978	3.21721	9.95979	7.1892e-08	3.00843e-06
MYO10	4.41554	1.57755	9.93864	7.38675e-08	3.0654e-06
PLEKHO1	2.87349	6.01167	9.9353	7.41848e-08	3.07006e-06
AK1	-2.65508	1.65649	-9.9261	7.50665e-08	3.08241e-06
APIP	-1.82714	6.13026	-9.91726	7.59236e-08	3.08241e-06
APOPT1	-1.50521	4.23715	-9.92647	7.50309e-08	3.08241e-06
ARHGAP32	-2.24008	1.04057	-9.91762	7.58886e-08	3.08241e-06
BIRC3	2.97097	4.14152	9.91736	7.59139e-08	3.08241e-06
DCUN1D3	2.14319	3.09329	9.92251	7.54136e-08	3.08241e-06
SPP1	6.32567	7.8788	9.91785	7.58665e-08	3.08241e-06
SLC46A3	-2.96945	3.4052	-9.90833	7.68004e-08	3.10959e-06
ACOT9	2.03564	6.22853	9.89599	7.80293e-08	3.12623e-06
ALDH7A1	-2.60816	1.48973	-9.89429	7.82003e-08	3.12623e-06
CMKLR1	4.80053	3.97885	9.89915	7.77125e-08	3.12623e-06
CRACR2B	-4.23617	1.88278	-9.89615	7.80139e-08	3.12623e-06
SLC35E4	3.18857	1.54051	9.89375	7.82549e-08	3.12623e-06
RIPK2	2.7676	5.89881	9.87635	8.00287e-08	3.18859e-06
CAMP	-7.00778	2.32449	-9.86108	8.1621e-08	3.2394e-06
KANTR	-2.92482	1.12355	-9.85998	8.17364e-08	3.2394e-06
AC090517.4	3.59127	0.828998	9.8496	8.28394e-08	3.25726e-06
PATL2	3.29696	2.7658	9.84984	8.28142e-08	3.25726e-06
UBFD1	1.42199	3.36468	9.85303	8.24729e-08	3.25726e-06
MIR222HG	4.07029	2.08517	9.84238	8.3616e-08	3.27919e-06
MGAT1	1.78674	7.98012	9.8351	8.44062e-08	3.30154e-06
GBP1	2.98963	8.26556	9.82646	8.53554e-08	3.31272e-06
GBP5	4.3403	6.40443	9.82765	8.52242e-08	3.31272e-06
TNF	3.33909	5.06924	9.82825	8.51583e-08	3.31272e-06
SLC43A3	1.78835	5.89293	9.82206	8.58434e-08	3.32305e-06
SMIM30	-2.4461	5.72081	-9.81725	8.63797e-08	3.32662e-06
SRGAP2	3.29621	5.29974	9.81786	8.63105e-08	3.32662e-06
TP53BP2	2.58228	3.93788	9.80677	8.75599e-08	3.36342e-06
STAT2	2.09633	6.80743	9.79433	8.89839e-08	3.40938e-06
MGST3	-1.74979	8.63785	-9.78181	9.04414e-08	3.449e-06
STK17A	2.28762	5.17358	9.7815	9.04784e-08	3.449e-06
UCK2	3.26024	1.29196	9.77465	9.12864e-08	3.47097e-06
LINC00239	-5.44587	0.147439	-9.76942	9.19091e-08	3.4858e-06
PLSCR1	2.19695	8.52651	9.76495	9.24446e-08	3.49725e-06
ACP6	-2.85314	1.37232	-9.75852	9.32211e-08	3.5159e-06
JAML	-4.8253	5.34144	-9.75699	9.3407e-08	3.5159e-06
CHMP4A	-1.85226	5.21669	-9.74897	9.43873e-08	3.52341e-06
ETV6	2.06922	5.92369	9.75306	9.38856e-08	3.52341e-06
THEM6	-2.53794	2.60515	-9.74767	9.45471e-08	3.52341e-06
ZNF599	-3.07869	0.55936	-9.74776	9.45362e-08	3.52341e-06
PIGK	-2.18094	3.46362	-9.73709	9.58582e-08	3.54581e-06
SLC23A2	2.12103	3.63915	9.73747	9.58107e-08	3.54581e-06
UBAP1	1.96919	4.74922	9.73847	9.56867e-08	3.54581e-06
HLA-DPB1	-2.36444	10.3683	-9.72184	9.77834e-08	3.60811e-06
NIPAL3	-1.93388	1.96202	-9.71894	9.81545e-08	3.61291e-06
MECR	-2.12631	2.85561	-9.71214	9.90299e-08	3.6362e-06
PIM3	3.45673	6.60708	9.70209	1.00338e-07	3.67521e-06
CYTH4	1.56726	5.23689	9.67381	1.04118e-07	3.76818e-06
PLBD2	1.83126	5.03558	9.6737	1.04134e-07	3.76818e-06
SLC38A7	2.34128	3.8403	9.6797	1.03319e-07	3.76818e-06
TBC1D4	-4.00357	3.58491	-9.67466	1.04002e-07	3.76818e-06
TMEM97	-3.15669	1.06586	-9.67529	1.03917e-07	3.76818e-06
OAS2	2.40542	7.15595	9.67072	1.04541e-07	3.77381e-06
HTD2	5.17539	0.126379	9.66799	1.04915e-07	3.77821e-06
B3GNT7	-3.12015	3.86356	-9.65642	1.06519e-07	3.80927e-06
SELL	5.67447	3.84123	9.65626	1.06541e-07	3.80927e-06
ZC2HC1A	-1.87548	3.3482	-9.65738	1.06384e-07	3.80927e-06
ADGRE2	2.69777	4.7859	9.64707	1.07834e-07	3.83718e-06
GTF2IRD2	-3.25897	1.75119	-9.64748	1.07775e-07	3.83718e-06
TRGC2	-4.15964	1.64273	-9.64054	1.08762e-07	3.86104e-06
PSMA2	-2.24656	5.69573	-9.63796	1.0913e-07	3.86497e-06
AC244090.1	-2.4856	4.6656	-9.63428	1.09658e-07	3.87451e-06
AC092803.2	3.627	2.56031	9.6295	1.1035e-07	3.88978e-06
NUDT12	-2.20795	2.11892	-9.62579	1.10889e-07	3.89961e-06
PRAG1	-2.19666	2.73399	-9.62247	1.11374e-07	3.90749e-06
NMI	1.89161	6.71159	9.6117	1.12962e-07	3.94472e-06
ZNF528	-2.25118	2.21527	-9.61276	1.12805e-07	3.94472e-06
IRAK1	1.71633	5.69183	9.60418	1.14086e-07	3.97472e-06
MEFV	2.53739	3.11627	9.60126	1.14526e-07	3.98076e-06
DOT1L	2.98357	3.71221	9.59554	1.15392e-07	3.98613e-06
HRH2	5.22998	1.95063	9.59442	1.15562e-07	3.98613e-06
ICOS	-4.12681	1.56384	-9.59322	1.15744e-07	3.98613e-06
PAFAH1B1	1.19478	6.08129	9.59513	1.15454e-07	3.98613e-06
SPSB1	3.36576	2.86517	9.57439	1.18654e-07	4.07697e-06
FAM228B	-1.98759	2.58464	-9.57248	1.18955e-07	4.07794e-06
PLEKHG2	5.59304	2.36349	9.57001	1.19343e-07	4.0819e-06
EPB41L4A	-4.53927	1.1025	-9.56413	1.20273e-07	4.09645e-06
OASL	2.25734	7.82997	9.56386	1.20315e-07	4.09645e-06
AP006623.1	-4.80927	-1.45498	-9.55862	1.21151e-07	4.10624e-06
NPC1	2.48389	5.5056	9.55956	1.21002e-07	4.10624e-06
RBFOX1	6.85471	-0.46978	9.55371	1.21939e-07	4.12364e-06
AC024592.3	5.93229	-1.10838	9.54647	1.23114e-07	4.15397e-06
PGM1	-2.49599	3.58876	-9.5431	1.23663e-07	4.16176e-06
SH3BGRL	-1.43744	8.09328	-9.54165	1.239e-07	4.16176e-06
TMEM91	-2.60614	3.92978	-9.5331	1.25309e-07	4.19969e-06
CDKN1A	2.99051	7.7774	9.52519	1.2663e-07	4.23053e-06
CYP2U1	-2.72871	1.22311	-9.52421	1.26795e-07	4.23053e-06
ADM	8.2283	3.59744	9.5171	1.27994e-07	4.23283e-06
ATRIP	2.39065	2.772	9.51879	1.27708e-07	4.23283e-06
IQCK	-2.75539	1.1264	-9.52036	1.27443e-07	4.23283e-06
ZBTB44	-2.34719	3.76895	-9.51766	1.279e-07	4.23283e-06
NAP1L1	-1.92991	7.17498	-9.51138	1.28969e-07	4.242e-06
NDST2	2.96306	2.7044	9.51331	1.28639e-07	4.242e-06
PNPLA3	-5.57289	0.389637	-9.51049	1.2912e-07	4.242e-06
DPCD	-2.54579	2.03928	-9.50399	1.3024e-07	4.26941e-06
OSGEPL1	-2.57103	1.33597	-9.4985	1.31191e-07	4.29122e-06
RASA3	2.08356	3.43777	9.49501	1.318e-07	4.30174e-06
DPH1	4.30216	0.914832	9.49254	1.32234e-07	4.30651e-06
RHOH	3.10697	3.94327	9.47975	1.34499e-07	4.37079e-06
LDHD	-2.85165	1.8176	-9.47343	1.35636e-07	4.38868e-06
PTPN22	-2.96281	3.50433	-9.47434	1.3547e-07	4.38868e-06
AL118516.1	2.54366	3.03701	9.46476	1.37209e-07	4.43003e-06
ACOX1	-1.52555	4.72985	-9.46264	1.37597e-07	4.43298e-06
PLEKHM1	2.05652	4.24932	9.45961	1.38152e-07	4.44133e-06
IFIT5	1.79203	5.52015	9.44421	1.41017e-07	4.52371e-06
IL27	3.75434	4.67832	9.43581	1.42604e-07	4.56485e-06
ZNF280B	-3.48138	-0.0302267	-9.43205	1.43323e-07	4.57807e-06
ANXA6	2.38048	3.7905	9.42753	1.4419e-07	4.58622e-06
PWAR6	-3.89304	-1.01327	-9.42835	1.44032e-07	4.58622e-06
AP000547.3	-3.57118	2.48295	-9.41807	1.46023e-07	4.63468e-06
RPS6KC1	1.45374	3.95781	9.40966	1.47673e-07	4.67715e-06
KBTBD7	-1.89226	2.21854	-9.3935	1.50899e-07	4.73924e-06
MT-ND4L	3.42166	9.28052	9.39543	1.50509e-07	4.73924e-06
PPIC	-3.82037	4.82582	-9.3938	1.50837e-07	4.73924e-06
RHBDF2	2.38511	5.26316	9.39557	1.50481e-07	4.73924e-06
RASSF8	-2.7827	1.67759	-9.39042	1.51522e-07	4.74885e-06
SUMF2	-1.85737	5.29287	-9.3722	1.55266e-07	4.85604e-06
ADARB1	4.15647	0.844247	9.36163	1.57482e-07	4.89469e-06
SPIRE2	-3.58847	0.792195	-9.36271	1.57254e-07	4.89469e-06
TRIM32	-2.49268	0.271583	-9.36242	1.57316e-07	4.89469e-06
AFDN	-2.69037	2.65404	-9.35076	1.59797e-07	4.95399e-06
CNPY2	-2.1244	4.89553	-9.34804	1.60382e-07	4.95399e-06
SEC11A	-1.4689	7.74576	-9.3494	1.6009e-07	4.95399e-06
NME3	-1.22238	5.3688	-9.34383	1.61291e-07	4.96162e-06
PPIL3	-1.899	4.4786	-9.34415	1.61223e-07	4.96162e-06
ECSCR	-7.33349	0.309429	-9.33043	1.64223e-07	5.03115e-06
NETO2	2.59265	2.61401	9.33176	1.63929e-07	5.03115e-06
ITGA5	1.8163	6.13013	9.31428	1.67832e-07	5.13119e-06
CTSB	2.14874	11.1183	9.30631	1.69644e-07	5.17339e-06
KLHDC1	-2.75024	0.363355	-9.30518	1.69902e-07	5.17339e-06
ATP6AP1L	-3.84276	0.717303	-9.30361	1.70262e-07	5.17383e-06
PARP14	1.91825	7.60711	9.29635	1.71938e-07	5.21418e-06
M1AP	-2.9554	0.573827	-9.29242	1.7285e-07	5.22111e-06
MGST2	-2.21701	5.73803	-9.29236	1.72864e-07	5.22111e-06
IFIH1	3.35373	6.90506	9.28	1.75773e-07	5.2983e-06
MME	-3.80066	4.67315	-9.27689	1.76512e-07	5.30989e-06
OAF	4.8051	1.01043	9.27439	1.77111e-07	5.31722e-06
PPA2	-1.47925	5.23494	-9.26709	1.78864e-07	5.35914e-06
ACOT7	-3.32323	5.03639	-9.26485	1.79409e-07	5.36472e-06
ASB13	-2.46555	2.31277	-9.26217	1.80059e-07	5.36531e-06
GPR85	-4.94828	0.751085	-9.26182	1.80145e-07	5.36531e-06
INO80B	-2.66512	0.964225	-9.25796	1.81087e-07	5.38267e-06
PLEKHB1	-4.10334	0.085315	-9.25068	1.8288e-07	5.42279e-06
TNFSF12	-2.76466	5.19236	-9.24955	1.83161e-07	5.42279e-06
CCDC14	-2.1532	3.53737	-9.24325	1.8473e-07	5.43618e-06
FAM89A	-2.74087	4.91786	-9.24191	1.85065e-07	5.43618e-06
PLPPR2	2.67186	1.60293	9.2462	1.83994e-07	5.43618e-06
TRHDE	-6.29903	1.08501	-9.24304	1.84781e-07	5.43618e-06
SPN	-3.04998	5.53732	-9.23459	1.8691e-07	5.47965e-06
COX11	-2.14486	3.14292	-9.2296	1.88176e-07	5.506e-06
ARHGEF40	2.64594	3.32595	9.21888	1.90934e-07	5.57579e-06
BACE1-AS	-2.68585	-0.588281	-9.20619	1.94252e-07	5.66165e-06
ZNF626	-3.01591	1.76654	-9.20396	1.9484e-07	5.66776e-06
CEACAM21	-5.07837	2.54419	-9.19187	1.98069e-07	5.74765e-06
LIMA1	-3.13896	4.38307	-9.19081	1.98354e-07	5.74765e-06
AC005726.5	-4.93454	-1.44376	-9.18477	1.99992e-07	5.78393e-06
PPP4R2	1.45115	5.53076	9.18254	2.00598e-07	5.79029e-06
CENPV	-3.28182	2.30057	-9.17611	2.02361e-07	5.82994e-06
CKAP4	3.30101	4.94954	9.17426	2.02871e-07	5.83343e-06
SNN	2.78305	5.06232	9.16154	2.06418e-07	5.92404e-06
ACIN1	1.32948	5.37479	9.15374	2.08626e-07	5.9582e-06
CD3EAP	-1.92981	1.17758	-9.15337	2.0873e-07	5.9582e-06
SLIT2	-4.07753	-2.08151	-9.15312	2.08801e-07	5.9582e-06
NFU1	-1.82381	4.79242	-9.14963	2.09799e-07	5.97529e-06
GAS7	2.37554	4.0678	9.13494	2.14048e-07	6.08474e-06
TFAP4	-2.97181	0.764474	-9.1318	2.1497e-07	6.09936e-06
ABHD5	-2.56655	5.95148	-9.12557	2.16807e-07	6.13986e-06
CMTR1	1.93511	4.17468	9.11761	2.19179e-07	6.19231e-06
TAGAP	3.93402	5.30371	9.11659	2.19486e-07	6.19231e-06
AC007325.4	-5.39882	-1.06435	-9.10863	2.2189e-07	6.23422e-06
ATP6V1C1	1.61068	6.12952	9.108	2.2208e-07	6.23422e-06
PLXNC1	3.56757	3.7142	9.10754	2.2222e-07	6.23422e-06
AC074032.1	-2.58989	0.123426	-9.10174	2.23991e-07	6.27216e-06
SLC6A8	4.14355	0.889318	9.09933	2.24733e-07	6.28121e-06
TYMP	2.06068	10.0639	9.09412	2.26342e-07	6.31438e-06
SLC19A1	-2.00742	2.69433	-9.08798	2.28256e-07	6.35595e-06
CHST15	6.47933	2.15322	9.07894	2.31102e-07	6.42327e-06
TFRC	-3.1182	7.43284	-9.07346	2.32847e-07	6.45977e-06
RXYLT1	-1.56938	3.44547	-9.07083	2.33688e-07	6.47114e-06
RTN2	-2.02054	2.34299	-9.06777	2.34674e-07	6.48644e-06
TM4SF19	3.51273	4.10796	9.06068	2.3697e-07	6.53784e-06
STAB1	6.26154	3.7456	9.05832	2.37739e-07	6.547e-06
PEX11A	-2.38318	1.12597	-9.05605	2.38483e-07	6.55545e-06
AXL	-2.7885	6.05166	-9.0509	2.40177e-07	6.5899e-06
EAF1	1.74954	4.73601	9.04581	2.41864e-07	6.60948e-06
LIAS	-1.69364	2.85049	-9.04503	2.42124e-07	6.60948e-06
LYN	2.26181	7.69029	9.04476	2.42214e-07	6.60948e-06
PARP9	1.51587	6.86329	9.04046	2.43652e-07	6.63663e-06
TARBP1	-1.80303	2.82979	-9.03496	2.45503e-07	6.67493e-06
NAIP	1.66543	5.58592	9.03065	2.46964e-07	6.70249e-06
RDH10	-2.56123	2.36763	-9.02889	2.47564e-07	6.7066e-06
CARS2	-1.54057	4.12186	-9.02474	2.48984e-07	6.7329e-06
TM9SF1	2.42147	2.87955	9.02137	2.50142e-07	6.75204e-06
GDPGP1	-2.69601	1.16922	-9.01588	2.52042e-07	6.76406e-06
LAP3	1.85895	8.32347	9.01556	2.52156e-07	6.76406e-06
MOV10	2.28404	4.8944	9.01857	2.5111e-07	6.76406e-06
TNFRSF10A	2.62671	3.0256	9.01487	2.52394e-07	6.76406e-06
ADA	2.62284	3.28919	9.00621	2.55426e-07	6.8331e-06
PHKG1	-5.53678	0.774463	-9.00315	2.5651e-07	6.83768e-06
SERPINB9	4.9943	4.46742	9.00408	2.5618e-07	6.83768e-06
AC027682.6	-3.42958	-1.06477	-8.99685	2.58749e-07	6.88512e-06
AL035071.1	-1.88152	1.22114	-8.99487	2.59457e-07	6.8917e-06
MTFR2	-2.36091	1.11933	-8.99271	2.60233e-07	6.90009e-06
PFKFB3	3.07057	5.28417	8.9845	2.63201e-07	6.96647e-06
ALOX5	-2.48346	7.05744	-8.97733	2.65824e-07	7.02347e-06
ATXN7L3	1.51894	3.42264	8.97534	2.6656e-07	7.03052e-06
ACVRL1	-1.58446	4.66601	-8.9698	2.6861e-07	7.06626e-06
AL391807.1	-6.58716	-1.89975	-8.96531	2.70285e-07	7.06626e-06
LINC02104	-4.82804	-2.25057	-8.96408	2.70745e-07	7.06626e-06
MDH1	-1.80732	6.94131	-8.96644	2.69861e-07	7.06626e-06
SLC37A2	1.68999	4.17327	8.96862	2.69047e-07	7.06626e-06
STX3	1.81443	4.55236	8.96618	2.69959e-07	7.06626e-06
ALPK3	-3.29151	1.77958	-8.96224	2.71436e-07	7.07197e-06
AL162231.1	-2.29697	1.12023	-8.96081	2.71974e-07	7.07368e-06
DHRS4-AS1	-1.98606	2.35844	-8.95656	2.73581e-07	7.10315e-06
PPP2R2A	1.59103	5.59859	8.95232	2.7519e-07	7.13256e-06
FURIN	1.92451	4.60372	8.93447	2.82088e-07	7.28614e-06
SNX8	1.9084	5.3527	8.93462	2.82029e-07	7.28614e-06
KIAA1147	-2.92839	2.59779	-8.93062	2.83602e-07	7.31263e-06
DNAJC5B	-3.3174	3.70923	-8.9278	2.84714e-07	7.3287e-06
ZBTB8A	-2.39781	0.690768	-8.92395	2.8624e-07	7.35533e-06
CBWD2	3.14933	5.64855	8.92007	2.87789e-07	7.36986e-06
ST7	-1.85608	2.84009	-8.92051	2.87612e-07	7.36986e-06
EMG1	-1.98821	4.09399	-8.91703	2.89006e-07	7.3884e-06
PEBP1	-1.72913	7.37141	-8.90752	2.92851e-07	7.46514e-06
ST5	-4.06974	1.03251	-8.90715	2.93005e-07	7.46514e-06
ZFP30	-3.3259	0.19003	-8.90383	2.94359e-07	7.48692e-06
ZNF439	-3.28059	0.493759	-8.90239	2.94949e-07	7.48919e-06
YARS2	-1.55832	3.19498	-8.89862	2.96502e-07	7.51589e-06
NBPF26	2.88002	2.86443	8.89493	2.98028e-07	7.54182e-06
RUNX3	2.49939	3.57068	8.89079	2.9975e-07	7.57261e-06
COMMD3	-1.67736	4.57736	-8.88664	3.01488e-07	7.59261e-06
RUSC2	2.39062	2.47028	8.88648	3.01555e-07	7.59261e-06
B4GALT5	2.59175	6.10053	8.88503	3.02167e-07	7.59524e-06
RMND1	-1.67607	3.30547	-8.88373	3.02715e-07	7.59626e-06
NPL	1.56795	6.49175	8.87994	3.04318e-07	7.62374e-06
AQP9	2.12465	6.8888	8.87144	3.07947e-07	7.68767e-06
DNAJC25-GNG10	4.62663	3.30558	8.87036	3.0841e-07	7.68767e-06
IL10	5.04955	3.08302	8.87143	3.07952e-07	7.68767e-06
TFE3	1.97377	4.31594	8.86865	3.09147e-07	7.69323e-06
OGDH	1.46923	5.04311	8.85827	3.1366e-07	7.7926e-06
AC019163.1	6.1792	-0.971925	8.856	3.14654e-07	7.80436e-06
H2AFZ	-1.38697	7.75314	-8.84567	3.19228e-07	7.90473e-06
BAIAP2-DT	-2.29594	1.18005	-8.84165	3.21027e-07	7.93614e-06
AD000671.2	7.22007	0.816122	8.8348	3.24118e-07	7.99588e-06
ATF3	4.55749	6.19323	8.83298	3.24945e-07	7.99588e-06
TPM4	2.43935	8.15697	8.83276	3.25044e-07	7.99588e-06
PDGFC	-2.7448	3.00321	-8.82838	3.27041e-07	8.01867e-06
TIMP1	3.21856	9.25579	8.82952	3.26521e-07	8.01867e-06
SELENOM	-2.17586	4.64744	-8.82552	3.28357e-07	8.0294e-06
ZNF248	-2.40699	1.20217	-8.82509	3.28551e-07	8.0294e-06
FMO5	-3.13891	0.756306	-8.81573	3.32888e-07	8.06342e-06
KCNK6	-1.66828	4.23494	-8.81397	3.33711e-07	8.06342e-06
MGMT	-1.98928	5.11564	-8.81411	3.33645e-07	8.06342e-06
MPP1	2.25381	7.24838	8.81492	3.33269e-07	8.06342e-06
PCIF1	1.35031	4.35888	8.818	3.31833e-07	8.06342e-06
ZNF780B	-2.84204	1.67502	-8.82038	3.30726e-07	8.06342e-06
ZNF835	-4.56832	-1.83214	-8.81686	3.32362e-07	8.06342e-06
CCDC115	-1.57361	5.27129	-8.80952	3.35797e-07	8.10076e-06
AL662899.2	10.2538	1.80471	8.80692	3.37023e-07	8.11728e-06
SLC35G2	-2.86901	-0.704522	-8.8051	3.37885e-07	8.12497e-06
ARHGAP45	1.96355	4.32971	8.80109	3.3979e-07	8.12532e-06
CETN2	-2.62613	4.35649	-8.79993	3.40343e-07	8.12532e-06
DHRS12	-1.63892	2.71489	-8.80007	3.40279e-07	8.12532e-06
GCSH	-2.07577	3.32188	-8.79937	3.40612e-07	8.12532e-06
ZC3H12D	3.18832	2.16623	8.8026	3.39074e-07	8.12532e-06
FGL2	2.4348	6.19112	8.79379	3.43289e-07	8.17618e-06
AC100814.1	-3.86039	-2.21529	-8.79142	3.44432e-07	8.19038e-06
RPL15	-1.70487	10.1901	-8.78707	3.46544e-07	8.22754e-06
EWSR1	1.30764	6.52565	8.78158	3.49225e-07	8.265e-06
IGIP	-3.31243	0.53414	-8.78238	3.48836e-07	8.265e-06
HGS	1.45788	4.96392	8.77822	3.50878e-07	8.29101e-06
PLPP1	-2.40992	2.26551	-8.77472	3.5261e-07	8.31883e-06
AC100849.1	8.64306	0.120179	8.773	3.53463e-07	8.31897e-06
TANC2	-3.15325	3.56277	-8.77247	3.53727e-07	8.31897e-06
ECE1	3.86902	2.20633	8.75025	3.64965e-07	8.55639e-06
KLF6	3.09628	9.308	8.75026	3.64958e-07	8.55639e-06
MXD4	-1.83893	3.14725	-8.74841	3.65908e-07	8.56511e-06
MED15	1.38959	4.90706	8.73767	3.71493e-07	8.68226e-06
AC098613.1	4.49749	3.31512	8.73309	3.73898e-07	8.69776e-06
ACOT4	-2.54856	3.75014	-8.73389	3.73478e-07	8.69776e-06
MOB3C	1.41491	4.12565	8.73382	3.73512e-07	8.69776e-06
AC093227.1	-3.49971	-0.417941	-8.73001	3.75526e-07	8.72211e-06
C16orf86	-1.91777	1.71065	-8.72712	3.77058e-07	8.74413e-06
AL135925.1	1.95004	2.46696	8.72327	3.79115e-07	8.74827e-06
EXT1	3.44714	2.76856	8.72521	3.78077e-07	8.74827e-06
GALNT12	-3.44284	3.32906	-8.72343	3.79028e-07	8.74827e-06
MIR99AHG	-4.2522	-0.943234	-8.72242	3.79572e-07	8.74827e-06
HAUS7	-2.57044	1.5609	-8.71691	3.82535e-07	8.80301e-06
RRAGC	1.57869	5.79561	8.71279	3.84769e-07	8.84084e-06
TICAM1	2.31551	4.3561	8.70728	3.87773e-07	8.89622e-06
PIK3R6	3.11872	1.5742	8.70541	3.88802e-07	8.90618e-06
ECHDC1	-1.51927	5.79044	-8.70249	3.90411e-07	8.92938e-06
TMEM74B	-5.58502	0.904532	-8.69865	3.92535e-07	8.96427e-06
AKIRIN2	1.24713	6.71931	8.68894	3.97967e-07	9.07449e-06
CHRM3	-5.84463	-0.862971	-8.68774	3.98642e-07	9.07608e-06
GGPS1	-1.7535	3.23928	-8.68568	3.99805e-07	9.08873e-06
EBP	-2.11874	3.80344	-8.68417	4.00663e-07	9.09445e-06
TMEM106A	1.82251	4.75679	8.68178	4.02019e-07	9.11141e-06
(SEPT11)	-3.17266	5.27233	-8.67978	4.03162e-07	9.12353e-06
SAMD9	2.53291	6.59516	8.67565	4.05525e-07	9.16316e-06
HLA-DPA1	-1.92384	10.8172	-8.67325	4.06909e-07	9.18058e-06
ZNF410	2.7626	2.2178	8.6664	4.10883e-07	9.2563e-06
S100A5	-3.07296	-1.23272	-8.66352	4.12562e-07	9.28018e-06
SCO2.1	7.92045	-0.269746	8.65943	4.14961e-07	9.32015e-06
LPCAT1	2.35227	3.96222	8.65214	4.19276e-07	9.40296e-06
ADORA1	-7.35242	-1.36292	-8.6499	4.20614e-07	9.40884e-06
DDX60L	2.42637	7.13649	8.64855	4.21423e-07	9.40884e-06
FAM221A	-1.52576	2.23602	-8.64937	4.20929e-07	9.40884e-06
FBXO4	-1.63589	2.5022	-8.64637	4.22729e-07	9.41327e-06
SDC3	3.20865	4.22586	8.64612	4.22878e-07	9.41327e-06
S100A1	-7.12853	-0.715499	-8.64451	4.23845e-07	9.4208e-06
PI4KA	1.39887	4.47135	8.64186	4.25443e-07	9.4423e-06
LDLR	2.55091	3.45768	8.64062	4.26194e-07	9.44499e-06
NEIL2	-2.73273	2.61133	-8.63512	4.29541e-07	9.50511e-06
NOL3	3.48896	1.53642	8.63371	4.30403e-07	9.51014e-06
TBC1D9B	1.24051	5.04159	8.62959	4.32934e-07	9.55197e-06
AGL	-1.83722	2.56099	-8.62021	4.38749e-07	9.66604e-06
PACSIN2	1.3405	4.80045	8.61596	4.41413e-07	9.69621e-06
TBC1D8	3.1014	3.04122	8.61695	4.4079e-07	9.69621e-06
KLHL29	-3.65575	0.89708	-8.61152	4.44213e-07	9.74341e-06
RNF168	-1.16892	4.44702	-8.60783	4.46549e-07	9.78035e-06
ZNF493	-2.16842	2.88798	-8.60383	4.49103e-07	9.82192e-06
SERPINB6	-1.50409	6.65718	-8.60095	4.50949e-07	9.84791e-06
CD38	5.06287	4.61403	8.59571	4.54331e-07	9.89293e-06
DLGAP4	1.63645	4.84001	8.59622	4.54007e-07	9.89293e-06
B4GAT1	-3.26165	0.77774	-8.59464	4.55025e-07	9.89366e-06
RPL7	-2.13104	8.72777	-8.58982	4.58166e-07	9.94752e-06
HOMER3	2.25736	3.67454	8.58809	4.59297e-07	9.95763e-06
MINK1	-2.10615	4.91559	-8.5838	4.62121e-07	9.98995e-06
RUBCN	2.10696	4.84355	8.58437	4.61742e-07	9.98995e-06
CC2D2A	-3.67935	1.26582	-8.57602	4.67281e-07	1.00724e-05
MAN2B1	2.0276	5.14792	8.57651	4.66954e-07	1.00724e-05
AL021707.6	2.99925	1.26185	8.55785	4.7958e-07	1.03227e-05
MYO1A	-4.84977	-1.30076	-8.55544	4.81235e-07	1.03286e-05
SGTB	3.28567	4.29775	8.55609	4.8079e-07	1.03286e-05
CD9	-2.15315	8.71927	-8.55088	4.84385e-07	1.03814e-05
C9orf16	-1.69442	7.52103	-8.54773	4.86578e-07	1.04135e-05
CHD3	2.00909	2.55143	8.54327	4.89695e-07	1.04652e-05
ZNF788P	-2.28537	1.43274	-8.53957	4.92294e-07	1.05058e-05
PET117	-1.67592	2.98256	-8.52824	5.00356e-07	1.06626e-05
FAM110B	-3.09899	1.64812	-8.52703	5.01227e-07	1.0666e-05
C11orf1	-1.95826	3.48042	-8.51976	5.06483e-07	1.07626e-05
HILPDA	-3.36291	2.63551	-8.51834	5.07516e-07	1.07693e-05
AC107464.3	-3.58399	-1.05626	-8.51001	5.13616e-07	1.08833e-05
BCL2A1	2.14591	9.04086	8.5075	5.1547e-07	1.08982e-05
C14orf28	-1.68017	1.70685	-8.50544	5.17001e-07	1.08982e-05
NINJ1	3.93744	7.35009	8.50513	5.1723e-07	1.08982e-05
SMCHD1	2.48361	6.24459	8.5056	5.16881e-07	1.08982e-05
BTD	-2.04424	3.16555	-8.50319	5.18672e-07	1.09132e-05
CARMIL1	-2.33514	1.44707	-8.49899	5.21814e-07	1.09639e-05
OPN3	-1.6293	5.53714	-8.49776	5.22738e-07	1.0968e-05
AC116913.1	-3.17547	-0.670338	-8.49519	5.24672e-07	1.09932e-05
CC2D1B	1.5853	3.48824	8.48916	5.29244e-07	1.1058e-05
RFC2	-1.5559	4.04645	-8.48942	5.29045e-07	1.1058e-05
CRYZ	-1.73786	3.30917	-8.48597	5.31678e-07	1.10654e-05
HNMT	-1.45342	7.34961	-8.48622	5.31489e-07	1.10654e-05
MAP4K1	-2.67224	1.39249	-8.48579	5.31813e-07	1.10654e-05
SAMSN1	2.62126	6.36395	8.48322	5.33788e-07	1.10911e-05
ELK3	2.89492	3.23769	8.48001	5.36256e-07	1.11121e-05
SRRT	1.3506	4.31542	8.47998	5.36284e-07	1.11121e-05
ASRGL1	-2.48377	3.12241	-8.46766	5.45882e-07	1.12954e-05
HMGN3	-2.04073	6.4772	-8.46577	5.47369e-07	1.13105e-05
AL133453.1	-6.58018	-1.34355	-8.46224	5.50164e-07	1.13526e-05
ST6GALNAC2	3.97961	0.788002	8.46032	5.51687e-07	1.13684e-05
ARL8B	1.57642	6.96407	8.45756	5.53892e-07	1.13982e-05
SAT1	2.42911	11.5089	8.45222	5.58171e-07	1.14587e-05
TSNAX	-1.81898	4.2375	-8.45198	5.58365e-07	1.14587e-05
AC011899.2	-2.4569	2.99627	-8.44498	5.6404e-07	1.15436e-05
TCF7L2	-3.01685	5.53393	-8.44509	5.63948e-07	1.15436e-05
SUN3	-3.45196	-1.77753	-8.44325	5.65448e-07	1.15566e-05
DDX19B	-1.23339	3.20044	-8.43813	5.69645e-07	1.16265e-05
HMGXB3	1.22171	4.44388	8.43561	5.7172e-07	1.1653e-05
CPED1	-2.88067	3.38673	-8.42734	5.78593e-07	1.1777e-05
FAT3	-5.4195	-1.46164	-8.42444	5.81026e-07	1.17945e-05
MACF1	1.84326	5.62597	8.42497	5.80582e-07	1.17945e-05
ZNF496	2.12195	2.85	8.41845	5.8608e-07	1.1881e-05
AC026369.3	-4.26016	5.54899	-8.41683	5.87456e-07	1.18928e-05
CTNS	1.88291	3.84621	8.41187	5.91695e-07	1.19303e-05
LRRC75A	-5.41471	1.39952	-8.41214	5.9146e-07	1.19303e-05
LYRM9	-1.87734	1.64399	-8.4132	5.90553e-07	1.19303e-05
KDM7A	1.78156	3.39038	8.4083	5.9476e-07	1.19759e-05
LZTFL1	-2.78489	1.90635	-8.4072	5.95702e-07	1.19788e-05
IFIT2	3.95595	9.0339	8.40309	5.99261e-07	1.20342e-05
HACD3	-2.49626	3.78874	-8.40177	6.00409e-07	1.20411e-05
PDCD1	6.53167	-0.211334	8.39921	6.02641e-07	1.20697e-05
AC007114.2	-5.26367	-2.63694	-8.39772	6.03943e-07	1.20797e-05
DENND1A	1.65381	3.81662	8.39399	6.07215e-07	1.21103e-05
EIF4B	-1.56524	5.98644	-8.39322	6.07899e-07	1.21103e-05
MTSS1	5.079	2.53323	8.39476	6.06543e-07	1.21103e-05
AC011511.1	-3.29541	-1.63737	-8.38294	6.17027e-07	1.22231e-05
BCKDHB	-2.2331	1.5776	-8.38135	6.18455e-07	1.22231e-05
CENPH	-1.51923	2.05498	-8.38558	6.1467e-07	1.22231e-05
CEP44	-2.16683	2.47616	-8.38253	6.17396e-07	1.22231e-05
EVI2B	-2.18944	6.7162	-8.38167	6.18162e-07	1.22231e-05
RYR1	-2.95492	2.32356	-8.38466	6.1549e-07	1.22231e-05
SRSF8	-1.67348	3.60413	-8.37618	6.23115e-07	1.22989e-05
AL118506.1	2.65886	2.4548	8.36778	6.30761e-07	1.24008e-05
FRY	-2.28743	2.99466	-8.36805	6.30512e-07	1.24008e-05
TAOK1	4.0799	8.008	8.36957	6.29121e-07	1.24008e-05
AC099509.1	-4.79201	-1.76916	-8.3655	6.32855e-07	1.24019e-05
BIVM	-2.21787	1.18237	-8.36517	6.33157e-07	1.24019e-05
P2RX4	1.65282	6.71414	8.36335	6.34831e-07	1.24019e-05
SPATA1	2.19152	1.67317	8.36446	6.33812e-07	1.24019e-05
ZFP36L1	1.92801	7.23128	8.36322	6.34956e-07	1.24019e-05
ZC3HAV1	1.84404	6.11543	8.3621	6.35984e-07	1.24058e-05
OSBPL10	-2.97488	0.460779	-8.35162	6.45752e-07	1.258e-05
AC068594.1	-3.77604	0.523676	-8.35006	6.47222e-07	1.25862e-05
DIABLO.1	3.49788	2.1449	8.34899	6.48227e-07	1.25862e-05
EEF1E1	-1.82956	3.44776	-8.34861	6.48591e-07	1.25862e-05
SCARB2	1.3883	7.7284	8.34344	6.53481e-07	1.26647e-05
DNAJB5	3.5697	1.71812	8.34191	6.54942e-07	1.26766e-05
UAP1L1	1.84988	3.87832	8.33568	6.60912e-07	1.27756e-05
BLZF1	1.64606	4.87089	8.33455	6.62001e-07	1.27802e-05
CD2AP	1.86729	4.58842	8.32581	6.70485e-07	1.29273e-05
CEBPD	2.63467	6.76076	8.32184	6.7438e-07	1.29681e-05
GABPB2	-1.54744	2.50332	-8.32101	6.75195e-07	1.29681e-05
PIAS4	1.29266	3.44932	8.32183	6.74387e-07	1.29681e-05
AC007728.2	2.08452	1.22338	8.31796	6.78206e-07	1.30092e-05
PKIA	-4.72027	0.473702	-8.31462	6.81519e-07	1.30561e-05
DST	-3.04222	4.93363	-8.31074	6.85387e-07	1.31134e-05
ANO7	-2.87615	-0.526166	-8.30786	6.88279e-07	1.31519e-05
REEP6	-3.24543	-0.0935606	-8.30521	6.90946e-07	1.31526e-05
RPL3	-1.96643	9.30254	-8.3059	6.90246e-07	1.31526e-05
STAC	-3.53429	3.58161	-8.30621	6.89933e-07	1.31526e-05
ACAT1	-1.55761	4.78345	-8.29481	7.01523e-07	1.33201e-05
NFKBIA	3.14035	8.35528	8.29508	7.01242e-07	1.33201e-05
CXCL11	5.74957	6.41216	8.29294	7.0344e-07	1.33395e-05
KLHL42	-2.37219	2.13731	-8.28824	7.08293e-07	1.33777e-05
PDE4D	4.09599	0.44399	8.28581	7.1081e-07	1.33777e-05
PIGP	-1.68841	5.23256	-8.28653	7.10063e-07	1.33777e-05
RASSF8-AS1	-3.15586	1.66778	-8.28843	7.08091e-07	1.33777e-05
TRIM26	1.72771	4.7786	8.28711	7.09465e-07	1.33777e-05
YEATS2	2.35224	3.6238	8.28685	7.09736e-07	1.33777e-05
MALT1	1.94823	4.13145	8.28357	7.13142e-07	1.33928e-05
PMAIP1	4.04305	3.35283	8.28333	7.134e-07	1.33928e-05
AC007383.2	3.31789	0.0578393	8.27379	7.23427e-07	1.3564e-05
JARID2	2.40127	4.68029	8.27138	7.25985e-07	1.3578e-05
UBB	-1.93359	9.47936	-8.27209	7.2523e-07	1.3578e-05
AKAP2	7.57274	0.913689	8.26602	7.317e-07	1.36338e-05
JPH4	-3.1	1.1945	-8.26628	7.31422e-07	1.36338e-05
LETMD1	-1.90862	3.89985	-8.26772	7.29886e-07	1.36338e-05
PPP1R18	1.68586	6.71992	8.26394	7.33934e-07	1.36585e-05
LUCAT1	7.35016	2.22105	8.26027	7.37896e-07	1.36643e-05
PDCD4	-2.11838	4.69223	-8.26205	7.35976e-07	1.36643e-05
PPAN	-1.79105	2.33757	-8.26063	7.37504e-07	1.36643e-05
PRKACB	-2.49797	4.33945	-8.26103	7.37072e-07	1.36643e-05
RPL5	-1.58656	8.84512	-8.25913	7.39123e-07	1.36701e-05
TMEM173	-1.59658	5.18577	-8.258	7.40352e-07	1.3676e-05
AC010422.3	-4.01443	-0.506682	-8.25591	7.42623e-07	1.3701e-05
CLCN4	-2.25808	2.29666	-8.25364	7.45097e-07	1.37129e-05
RET	5.84113	-2.19822	8.25369	7.45042e-07	1.37129e-05
CAMLG	-1.1897	5.06011	-8.24951	7.49632e-07	1.37794e-05
RWDD3	2.6978	2.31787	8.2479	7.51403e-07	1.37812e-05
ZNF16	-1.89653	0.992608	-8.24775	7.51569e-07	1.37812e-05
RTN1	-4.39901	2.45366	-8.24662	7.52811e-07	1.37849e-05
TNFRSF1B	2.30595	6.07436	8.2459	7.53612e-07	1.37849e-05
MPND	-1.67902	3.66345	-8.24243	7.5746e-07	1.38216e-05
RPL21	-2.68126	10.1345	-8.24325	7.5655e-07	1.38216e-05
SMC2	-1.9073	2.96456	-8.24038	7.59736e-07	1.38462e-05
SIGLEC10	3.88151	3.18478	8.2381	7.62286e-07	1.38758e-05
ABAT	-2.31062	1.80962	-8.23283	7.68206e-07	1.39666e-05
KIF1B	1.87284	4.82728	8.22739	7.74369e-07	1.40616e-05
MAPKAPK5-AS1	-1.40003	4.49494	-8.22571	7.76283e-07	1.40793e-05
PLIN3	1.2911	6.15028	8.22454	7.77624e-07	1.40866e-05
FAM129B	3.13212	4.37911	8.22268	7.79751e-07	1.4108e-05
TOR1B	2.16183	5.10824	8.22048	7.82279e-07	1.41197e-05
ZNF552	-2.45948	1.583	-8.221	7.81679e-07	1.41197e-05
CCR5	4.32875	3.90854	8.21919	7.83769e-07	1.41295e-05
PDF	6.65257	-0.0347533	8.21668	7.86666e-07	1.41647e-05
FPGT	-1.56389	3.13227	-8.21256	7.9145e-07	1.42338e-05
TNFRSF11A	5.32069	0.113653	8.20944	7.95091e-07	1.42821e-05
AP002495.2	-1.99991	0.02033	-8.20603	7.99091e-07	1.42936e-05
ATP2A3	3.46775	1.98964	8.20576	7.99411e-07	1.42936e-05
HLA-DQB1	-2.49379	9.63012	-8.20564	7.99547e-07	1.42936e-05
NBPF10	3.20162	3.11214	8.20768	7.97147e-07	1.42936e-05
AL645608.2	6.24877	-1.38851	8.20469	8.00669e-07	1.42966e-05
ZYG11B	-2.0347	4.05371	-8.20197	8.03875e-07	1.43367e-05
AC037459.2	-3.56087	0.618344	-8.1961	8.10858e-07	1.44441e-05
ZC3H11A	3.01026	1.15467	8.19477	8.12449e-07	1.44552e-05
ZFP82	-2.05575	1.18016	-8.19313	8.14418e-07	1.44731e-05
KLHDC7B	4.52383	3.74419	8.18733	8.21405e-07	1.45799e-05
MAPK6	1.93024	5.43958	8.1862	8.22783e-07	1.45808e-05
PXN	4.47337	2.35618	8.18569	8.234e-07	1.45808e-05
TPST1	8.25165	0.451632	8.18468	8.2462e-07	1.45852e-05
S100A12	8.34458	3.32966	8.18354	8.26012e-07	1.45926e-05
MARCKSL1	4.07844	3.57685	8.16977	8.42973e-07	1.48746e-05
AC005498.2	-3.11229	-1.31218	-8.1687	8.44305e-07	1.48806e-05
MRPS27	-1.56832	2.76932	-8.16343	8.509e-07	1.49617e-05
SP100	1.35323	6.9657	8.16414	8.50008e-07	1.49617e-05
CTDP1	1.26088	3.14566	8.16255	8.51997e-07	1.49634e-05
CDC14B	-2.40572	0.235684	-8.15718	8.58794e-07	1.50651e-05
TRIM25	1.51409	5.88423	8.14912	8.69084e-07	1.52278e-05
TOM1	1.6504	5.66746	8.14349	8.76357e-07	1.53373e-05
C15orf48	2.9074	8.88139	8.13863	8.82675e-07	1.54194e-05
CCL3L1	6.30722	7.24334	8.13806	8.83429e-07	1.54194e-05
HSD17B11	-1.78079	6.51483	-8.13752	8.84136e-07	1.54194e-05
SH3PXD2B	3.07972	3.56565	8.13421	8.8847e-07	1.54769e-05
ARHGAP12	2.28502	2.95112	8.13254	8.90671e-07	1.54793e-05
VKORC1	-1.82882	5.60521	-8.13265	8.90527e-07	1.54793e-05
TAB2	1.49427	4.54465	8.13155	8.91987e-07	1.54842e-05
SMAD3	6.01162	1.3213	8.12795	8.9675e-07	1.55489e-05
UNC5B	-3.55146	2.69542	-8.12213	9.0452e-07	1.56655e-05
MAPK8IP3	1.71734	2.84425	8.1145	9.14809e-07	1.58254e-05
ABCD1	2.3602	4.89463	8.11303	9.16813e-07	1.58417e-05
FAM214A	-1.60465	2.58658	-8.1103	9.20523e-07	1.58875e-05
R3HDM4	1.58099	4.90079	8.10813	9.2349e-07	1.59108e-05
ZNF559	-2.31174	1.84693	-8.10776	9.23997e-07	1.59108e-05
AC007032.1	4.71318	1.90584	8.10473	9.28164e-07	1.59234e-05
AL109811.2	-3.81451	-1.51738	-8.10414	9.2898e-07	1.59234e-05
DHRS4L2	-1.72336	4.49682	-8.10584	9.26642e-07	1.59234e-05
DOCK4	2.23398	4.80115	8.10447	9.28524e-07	1.59234e-05
FAM241B	-2.10281	0.954635	-8.10313	9.3037e-07	1.5929e-05
AC007384.1	4.1811	2.14909	8.10115	9.3311e-07	1.59395e-05
ACKR3	-4.83372	1.58786	-8.10173	9.32312e-07	1.59395e-05
USP15	1.31723	6.53219	8.0976	9.38042e-07	1.60055e-05
PRIM1	-1.97717	1.72802	-8.09556	9.40891e-07	1.60358e-05
RABL2A	-2.24041	1.49981	-8.09068	9.4774e-07	1.61342e-05
GABRA4	-6.04211	-1.90365	-8.0852	9.55492e-07	1.62342e-05
MYEOV	6.06372	-1.12137	8.08499	9.55783e-07	1.62342e-05
AKR1C3	-3.13814	4.33088	-8.08389	9.57355e-07	1.6237e-05
GPRIN3	-2.31819	5.27392	-8.08336	9.58114e-07	1.6237e-05
SLC35A3	-1.44668	3.20942	-8.08168	9.60507e-07	1.62592e-05
CXCL8	5.39682	6.70476	8.07659	9.67808e-07	1.63643e-05
ESYT1	-1.48429	4.79013	-8.07359	9.72131e-07	1.64188e-05
SAMM50	-1.98637	4.37293	-8.07135	9.75383e-07	1.64552e-05
HLA-DMB	-2.06218	7.59618	-8.07056	9.76534e-07	1.64561e-05
SGPP1	-1.75526	4.35842	-8.06814	9.80049e-07	1.64968e-05
MRPL2	-1.11518	4.43079	-8.06631	9.82721e-07	1.65047e-05
SLC33A1	-1.36965	3.1924	-8.06679	9.82031e-07	1.65047e-05
GIMAP8	2.10668	3.54334	8.06015	9.91784e-07	1.66382e-05
COX10	1.54135	3.04471	8.05745	9.95782e-07	1.66679e-05
PTAFR	1.54984	6.7986	8.05748	9.95737e-07	1.66679e-05
ARHGEF18	5.73902	-0.277088	8.05102	1.00537e-06	1.68096e-05
HYI	-1.70303	3.24723	-8.04979	1.00722e-06	1.68162e-05
NTSR1	6.37532	-0.976089	8.04822	1.00958e-06	1.68162e-05
PGAP1	3.64316	1.54128	8.04793	1.01002e-06	1.68162e-05
R3HDM2	-2.32773	3.80356	-8.04777	1.01025e-06	1.68162e-05
DLX4	-4.10648	-1.97913	-8.04538	1.01386e-06	1.68388e-05
RPS2	-1.61066	10.5315	-8.0458	1.01322e-06	1.68388e-05
RIPK1	1.20641	4.06855	8.04331	1.017e-06	1.68631e-05
UBE2E2	-1.22176	5.98729	-8.04293	1.01757e-06	1.68631e-05
CACNA1A	2.93585	1.85629	8.03792	1.02521e-06	1.69659e-05
FPR1	1.82178	7.08373	8.03655	1.0273e-06	1.69659e-05
PROCA1	-1.88127	1.27746	-8.03519	1.02939e-06	1.69659e-05
TLCD2	-3.4977	1.98834	-8.03516	1.02944e-06	1.69659e-05
WDR61	-1.61709	5.00809	-8.03703	1.02657e-06	1.69659e-05
MSMO1	-1.80149	3.85942	-8.02791	1.04064e-06	1.71317e-05
CABP4	-2.72499	-0.00592904	-8.02255	1.04902e-06	1.71397e-05
CROT	-1.67142	2.15521	-8.02403	1.04669e-06	1.71397e-05
DTX4	-3.58934	3.01873	-8.02234	1.04935e-06	1.71397e-05
FAM98C	-1.25232	3.24963	-8.02328	1.04786e-06	1.71397e-05
IL4R	1.46865	5.05022	8.02666	1.04259e-06	1.71397e-05
LMBRD1	-1.69464	5.29816	-8.02465	1.04574e-06	1.71397e-05
PGS1	1.96082	4.15422	8.02181	1.05017e-06	1.71397e-05
SNRPN	-2.84435	4.08393	-8.02174	1.05028e-06	1.71397e-05
SLC25A13	1.60496	4.52122	8.01979	1.05335e-06	1.71712e-05
CALHM6	3.75193	6.42871	8.01829	1.05572e-06	1.71889e-05
IL10RA	2.19879	6.47825	8.01764	1.05674e-06	1.71889e-05
PARP12	1.68806	6.38546	8.01298	1.06413e-06	1.7284e-05
RNF31	3.13833	1.15362	8.0125	1.06489e-06	1.7284e-05
CLN5	-1.69303	4.28912	-8.00884	1.07075e-06	1.73602e-05
EXD2	-1.73796	2.33492	-8.00548	1.07614e-06	1.74288e-05
PRADC1	-2.1564	3.04076	-8.00385	1.07877e-06	1.7442e-05
UBE3D	-2.06114	0.211953	-8.00353	1.07928e-06	1.7442e-05
GCLM	2.03346	4.21312	8.0027	1.08063e-06	1.74449e-05
PLEKHN1	4.00441	0.215023	7.99637	1.09091e-06	1.75731e-05
SAC3D1	-1.48356	3.08503	-7.99656	1.09061e-06	1.75731e-05
CMPK1	-1.25022	6.07146	-7.99443	1.09408e-06	1.75989e-05
LYRM7	-1.61811	2.84144	-7.99396	1.09487e-06	1.75989e-05
HNRNPUL2-BSCL2	5.01127	-1.59296	7.99124	1.09933e-06	1.76517e-05
SATB2	-3.13753	-0.412462	-7.98518	1.10936e-06	1.77937e-05
TLNRD1	1.68344	5.80253	7.98299	1.11301e-06	1.78331e-05
AL450311.2	-3.55066	-2.25022	-7.98	1.11801e-06	1.78599e-05
DCUN1D4	-1.54558	2.74823	-7.97985	1.11826e-06	1.78599e-05
PELI3	-2.20677	2.25339	-7.98027	1.11755e-06	1.78599e-05
MRPL48	-1.52274	3.62622	-7.97635	1.12414e-06	1.79348e-05
ADTRP	-3.29224	4.27912	-7.97327	1.12936e-06	1.79989e-05
MEF2D	1.87381	4.02054	7.97019	1.13458e-06	1.80629e-05
MICALL2	2.14022	2.1088	7.96402	1.14514e-06	1.82116e-05
AC060780.1	-2.34263	1.12484	-7.96298	1.14693e-06	1.82207e-05
NME2	4.21814	7.10262	7.96203	1.14857e-06	1.82275e-05
AC016252.1	-4.34451	-2.31533	-7.95828	1.15506e-06	1.82338e-05
TSTD1	-1.88155	5.07696	-7.9605	1.15121e-06	1.82338e-05
TTC8	-2.72708	1.47087	-7.95965	1.15268e-06	1.82338e-05
UBALD2	1.64145	5.68775	7.95911	1.15362e-06	1.82338e-05
YY1AP1	1.37588	4.42009	7.95858	1.15454e-06	1.82338e-05
HLTF	-2.13742	2.36908	-7.95688	1.15749e-06	1.82529e-05
MXD1	3.39439	5.49762	7.95543	1.16001e-06	1.82735e-05
HIST2H3D	5.3919	-1.62123	7.95333	1.16368e-06	1.83121e-05
YKT6	1.60447	4.86347	7.95187	1.16623e-06	1.83329e-05
AC091271.1	3.56031	2.30182	7.95097	1.16781e-06	1.83385e-05
TMTC4	-1.84532	1.17889	-7.95003	1.16947e-06	1.83454e-05
LINC02035	-2.08915	0.966445	-7.94773	1.17352e-06	1.83712e-05
MARCO	-3.17154	9.02155	-7.9477	1.17357e-06	1.83712e-05
ARNTL2	4.06002	1.97448	7.94677	1.17521e-06	1.83777e-05
SLC37A3	3.21664	0.255603	7.94455	1.17915e-06	1.84073e-05
TNFAIP3	3.12664	6.32114	7.94431	1.17956e-06	1.84073e-05
ZBTB7C	-4.15122	1.04717	-7.94182	1.184e-06	1.84574e-05
PGP	-1.65751	4.39448	-7.93696	1.19268e-06	1.8554e-05
PVALB	-5.42231	0.445722	-7.93737	1.19195e-06	1.8554e-05
SCRN2	-1.40749	3.01888	-7.93539	1.1955e-06	1.85779e-05
SRC	1.60934	4.90327	7.93473	1.19669e-06	1.85779e-05
ZNF781	-6.2891	-0.773882	-7.92882	1.20739e-06	1.87245e-05
CABLES1	-2.37065	1.9139	-7.92745	1.20988e-06	1.87437e-05
ACACB	-4.03275	0.86805	-7.92538	1.21367e-06	1.8783e-05
MFSD5	1.17533	4.43532	7.92345	1.21719e-06	1.87987e-05
PHF19	2.10561	2.23296	7.92359	1.21693e-06	1.87987e-05
DPY30	-1.44734	5.49567	-7.92238	1.21916e-06	1.88097e-05
ACSL5	2.11163	4.65175	7.91633	1.23032e-06	1.89624e-05
ELP6	-1.41057	3.40347	-7.91393	1.23478e-06	1.90099e-05
GNPDA2	-1.91621	1.65346	-7.91331	1.23594e-06	1.90099e-05
ARPIN	-1.99984	3.83058	-7.91234	1.23774e-06	1.90181e-05
CLCN6	1.40972	3.13057	7.90448	1.2525e-06	1.92055e-05
PIK3R2	-2.03331	0.437391	-7.90475	1.25201e-06	1.92055e-05
IQSEC3	-5.57335	0.630529	-7.90215	1.25691e-06	1.92534e-05
PPARG	-1.91567	6.55557	-7.89679	1.26714e-06	1.93902e-05
LTBR	1.21587	5.67607	7.89439	1.27173e-06	1.94123e-05
TMEM56	-6.36123	-1.03416	-7.89401	1.27247e-06	1.94123e-05
ZBTB17	1.38332	3.3929	7.89436	1.27179e-06	1.94123e-05
C1QA	-2.00606	11.1551	-7.88993	1.28034e-06	1.94926e-05
ECH1	-1.89403	6.47299	-7.89028	1.27965e-06	1.94926e-05
FAM162A	-1.83198	5.75099	-7.88882	1.28247e-06	1.95053e-05
ARHGAP10	1.22626	5.28473	7.88624	1.28749e-06	1.95554e-05
ARHGEF35	-4.34693	0.753231	-7.88445	1.29099e-06	1.95554e-05
PPP1R15A	2.77926	7.26148	7.88481	1.29028e-06	1.95554e-05
RSPH3	-1.24717	4.11242	-7.88565	1.28863e-06	1.95554e-05
CHST11	2.20456	5.57867	7.88209	1.29559e-06	1.95854e-05
GKAP1	-2.49884	1.06629	-7.88216	1.29544e-06	1.95854e-05
TMEM67	-3.06054	0.641883	-7.88119	1.29736e-06	1.95924e-05
C20orf27	-2.59643	5.51545	-7.87975	1.30018e-06	1.95956e-05
CACNB3	-2.76132	1.20294	-7.88016	1.29937e-06	1.95956e-05
SPARC	-4.31851	4.41829	-7.8762	1.30717e-06	1.96812e-05
ALDOA	2.95826	8.15342	7.87339	1.31275e-06	1.97108e-05
CHKA	1.98276	2.8396	7.87322	1.31309e-06	1.97108e-05
GALM	3.14671	5.20502	7.87429	1.31097e-06	1.97108e-05
AF117829.1	2.5571	2.76052	7.87017	1.31916e-06	1.97426e-05
FDX2	-1.79189	3.63962	-7.87062	1.31826e-06	1.97426e-05
SMIM8	-1.30509	2.86445	-7.87147	1.31656e-06	1.97426e-05
OVCH1	-5.8179	-1.4311	-7.86685	1.3258e-06	1.98222e-05
ZNF436-AS1	-2.99145	-0.530323	-7.86492	1.32969e-06	1.98605e-05
AC006480.2	-3.04691	0.0108548	-7.86246	1.33464e-06	1.9875e-05
DDN-AS1	3.29843	0.159674	7.86301	1.33352e-06	1.9875e-05
SEMA4B	2.43521	1.59571	7.8636	1.33234e-06	1.9875e-05
UBE2W	-1.4019	4.86704	-7.86063	1.33834e-06	1.99103e-05
ABL2	2.00315	5.34382	7.85953	1.34057e-06	1.99237e-05
RELA	1.70828	5.23989	7.85808	1.34354e-06	1.9948e-05
ZCCHC24	-2.06178	2.01261	-7.84961	1.36087e-06	2.01854e-05
SREBF1	1.60703	4.41619	7.84884	1.36247e-06	2.01891e-05
AIFM2	2.4661	3.58754	7.84605	1.36825e-06	2.02043e-05
CANT1	1.05456	4.11048	7.84608	1.36818e-06	2.02043e-05
FGD5	-3.74942	2.75455	-7.84647	1.36737e-06	2.02043e-05
TAPT1	-1.75998	2.26763	-7.84574	1.36889e-06	2.02043e-05
MT-ATP8	4.9443	7.65501	7.84475	1.37095e-06	2.02148e-05
CHIC2	1.1312	5.14584	7.8403	1.38024e-06	2.03317e-05
P2RY2	3.92648	-0.180863	7.83794	1.38518e-06	2.0373e-05
TSPYL1	-1.2101	4.25932	-7.83766	1.38576e-06	2.0373e-05
ARHGAP17	1.40682	5.09665	7.83328	1.395e-06	2.04887e-05
PCYOX1	-2.14672	2.49712	-7.83126	1.39929e-06	2.05262e-05
PDLIM1	-3.97954	5.43724	-7.83079	1.40029e-06	2.05262e-05
APEX1	-1.53094	5.64535	-7.82487	1.41294e-06	2.06712e-05
HES4	7.44341	4.6423	7.82544	1.41171e-06	2.06712e-05
CKLF	-2.0494	6.73516	-7.82229	1.4185e-06	2.0712e-05
HS3ST3B1	3.98907	0.626975	7.82279	1.41741e-06	2.0712e-05
PCP2	-3.53994	-0.880041	-7.81742	1.42902e-06	2.08453e-05
PRKAG2	1.76922	4.74415	7.8124	1.43996e-06	2.09845e-05
PLAG1	-2.46246	-0.128257	-7.80911	1.44719e-06	2.10694e-05
ADAM9	1.42622	5.57026	7.80768	1.45033e-06	2.10946e-05
HIBCH	-1.33249	3.08336	-7.80271	1.46134e-06	2.12253e-05
UBE2L6	2.20092	8.16613	7.80235	1.46215e-06	2.12253e-05
STIM2	-1.22531	3.69295	-7.8009	1.46537e-06	2.12514e-05
EPHB1	5.86148	-1.14175	7.79981	1.46781e-06	2.12662e-05
PDCL	-1.65212	4.58653	-7.7984	1.47096e-06	2.12912e-05
ZDHHC21	-1.59993	3.52982	-7.79637	1.47552e-06	2.13367e-05
PNPLA6	-1.64032	6.62244	-7.79348	1.48202e-06	2.141e-05
HACD4	-1.68028	5.55874	-7.79231	1.48466e-06	2.14274e-05
FCHSD1	1.3893	2.81569	7.79059	1.48855e-06	2.14302e-05
LINC00662	-1.57433	2.53304	-7.79033	1.48914e-06	2.14302e-05
TMEM51	1.7396	4.89594	7.79039	1.48902e-06	2.14302e-05
IER2	3.00668	7.0838	7.78603	1.49895e-06	2.14682e-05
LINC01127	3.83553	0.196336	7.78819	1.494e-06	2.14682e-05
PCED1B	-2.33018	3.29633	-7.78773	1.49506e-06	2.14682e-05
PLSCR3	2.88416	1.44776	7.78707	1.49656e-06	2.14682e-05
ZNF500	-1.49012	1.2478	-7.78612	1.49874e-06	2.14682e-05
NRM	2.16673	2.0996	7.78112	1.5102e-06	2.15905e-05
SPTLC2	2.09542	5.41112	7.78105	1.51037e-06	2.15905e-05
ABCC3	-1.9908	4.29618	-7.77949	1.51395e-06	2.16211e-05
TPCN1	2.3726	2.21263	7.77877	1.51562e-06	2.16243e-05
FAS	2.41022	4.26237	7.77785	1.51774e-06	2.16339e-05
PIAS2	-1.84065	3.83019	-7.77638	1.52115e-06	2.1662e-05
MIR4435-2HG	2.21599	5.3853	7.77335	1.52819e-06	2.17416e-05
C6orf106	1.35831	4.7107	7.77211	1.53109e-06	2.17621e-05
CTRB2	-4.09793	-2.26068	-7.77105	1.53358e-06	2.17768e-05
POP5	-1.41794	4.44677	-7.76933	1.53761e-06	2.18133e-05
CCL4L2	4.7447	8.58115	7.76638	1.54454e-06	2.18508e-05
RAB35	1.72894	4.76631	7.76634	1.54462e-06	2.18508e-05
RAB8B	1.56761	6.25338	7.76731	1.54235e-06	2.18508e-05
SLC2A9	-1.37146	3.19587	-7.75782	1.56486e-06	2.21162e-05
SIK3	1.64966	3.63006	7.75562	1.57012e-06	2.21697e-05
AC092755.2	5.04771	-1.60368	7.75018	1.58322e-06	2.23335e-05
DMAC1	-2.60662	5.47709	-7.747	1.59094e-06	2.24213e-05
ADAP2	1.69172	6.20377	7.74557	1.59442e-06	2.24493e-05
ITGAE	-1.52375	4.51377	-7.74383	1.59867e-06	2.24668e-05
PARP10	1.89431	5.99013	7.74408	1.59805e-06	2.24668e-05
RIOX2	-1.368	2.77155	-7.73293	1.62554e-06	2.28231e-05
AGPAT3	1.13066	4.76097	7.73156	1.62895e-06	2.28495e-05
ITGA7	7.61488	-0.540582	7.7297	1.63359e-06	2.28932e-05
CFAP97	-1.53883	3.87525	-7.72864	1.63625e-06	2.2909e-05
AC007326.4	4.15614	0.503171	7.7271	1.64011e-06	2.29417e-05
AL121760.1	5.36662	-1.85603	7.72617	1.64246e-06	2.29531e-05
EIF4A2	-1.36612	7.11196	-7.72381	1.64841e-06	2.30148e-05
PDCD7	-1.3964	3.73771	-7.72213	1.65265e-06	2.30525e-05
NRAS	1.43388	4.96371	7.72069	1.6563e-06	2.30819e-05
HNRNPLL	1.83032	4.87296	7.71952	1.65926e-06	2.31017e-05
PLA2G16	-2.19509	6.84587	-7.7188	1.6611e-06	2.31059e-05
PURA	-1.39935	4.37164	-7.71763	1.66407e-06	2.31256e-05
PHC2	2.23976	4.5599	7.70924	1.68563e-06	2.34035e-05
RASAL2	-2.61248	4.45718	-7.70344	1.70069e-06	2.35908e-05
RSL24D1	-1.73384	6.40816	-7.69901	1.71227e-06	2.37295e-05
C6orf120	1.10804	4.23067	7.69753	1.71617e-06	2.37615e-05
MLKL	1.40466	5.24472	7.69326	1.72746e-06	2.38381e-05
PPP2R3A	-3.18273	1.55213	-7.69363	1.72647e-06	2.38381e-05
RGMB	-2.88894	0.279786	-7.69422	1.72493e-06	2.38381e-05
STAT3	1.43782	6.64436	7.69303	1.72807e-06	2.38381e-05
PSTPIP1	1.95656	2.8815	7.68787	1.74182e-06	2.40057e-05
PCBP2	-0.973424	7.48323	-7.68656	1.74534e-06	2.40321e-05
CNNM2	1.9974	2.30776	7.68481	1.75004e-06	2.40526e-05
MZT2B	-1.6501	6.10907	-7.68508	1.7493e-06	2.40526e-05
AC124016.1	2.16936	1.48753	7.68274	1.75559e-06	2.40876e-05
EMB	2.2281	2.85709	7.68267	1.7558e-06	2.40876e-05
ALOX5AP	-3.28164	8.68605	-7.67935	1.76478e-06	2.4181e-05
ANGPT4	-7.41259	-0.846237	-7.67842	1.7673e-06	2.4181e-05
NEIL1	-2.64104	0.436275	-7.67836	1.76746e-06	2.4181e-05
EPHB2	4.93806	2.5453	7.67758	1.76958e-06	2.41871e-05
NIT2	-1.33102	4.97493	-7.67701	1.77113e-06	2.41871e-05
TDRD7	2.13482	4.39226	7.67624	1.77322e-06	2.41937e-05
AC092053.2	5.73232	-1.38042	7.67547	1.77532e-06	2.42002e-05
TLR1	1.50422	4.65996	7.67401	1.77931e-06	2.42326e-05
TCIRG1	1.71979	7.3009	7.66932	1.79221e-06	2.4386e-05
HESX1	5.22127	3.89902	7.66456	1.80537e-06	2.45429e-05
TMEM121B	4.17074	-0.560069	7.66373	1.80769e-06	2.45521e-05
ZMYND15	-1.82522	3.90053	-7.66097	1.81538e-06	2.46343e-05
HSH2D	5.3372	3.8343	7.66029	1.81729e-06	2.46379e-05
TP53TG1	-1.63752	3.98182	-7.65618	1.82882e-06	2.47718e-05
PTGR2	-1.73898	2.11746	-7.65389	1.83529e-06	2.48145e-05
SEMA4A	3.27694	4.18904	7.65391	1.83522e-06	2.48145e-05
FAM222B	-1.31851	3.57525	-7.65155	1.84192e-06	2.48817e-05
PRAM1	-2.34536	4.7234	-7.64652	1.85624e-06	2.50525e-05
MGAT3	-4.97321	1.54649	-7.64582	1.85825e-06	2.50571e-05
OR5H14	5.2899	-1.79226	7.64523	1.85993e-06	2.50573e-05
NPRL3	-1.1866	2.99559	-7.64304	1.86624e-06	2.51196e-05
SLC25A28	1.75305	4.3104	7.63533	1.88854e-06	2.5397e-05
MTHFD2	1.49594	6.40208	7.6326	1.89653e-06	2.54372e-05
OR1I1	5.31781	-1.9108	7.63257	1.89662e-06	2.54372e-05
RABGGTB	-1.40094	5.89418	-7.63358	1.89365e-06	2.54372e-05
FAHD2B	-2.61311	0.915831	-7.63167	1.89925e-06	2.54495e-05
SDSL	1.54252	5.97232	7.62874	1.90787e-06	2.55422e-05
ANKS3	-1.68469	1.58887	-7.62493	1.91912e-06	2.567e-05
U62317.2	5.76484	1.59669	7.62431	1.92096e-06	2.56717e-05
C2orf81	-4.75807	-1.37031	-7.62342	1.92359e-06	2.56838e-05
CREM	3.35186	6.33199	7.62285	1.9253e-06	2.56838e-05
SBNO2	2.07156	4.28656	7.62131	1.92988e-06	2.5722e-05
GALT	-1.26685	3.28489	-7.61899	1.93681e-06	2.57813e-05
ZFAND2A	2.25387	5.02068	7.61867	1.93777e-06	2.57813e-05
LILRB4	2.73795	7.35794	7.61796	1.93988e-06	2.57864e-05
BRD2	1.44254	6.39629	7.61338	1.95368e-06	2.58992e-05
C9orf66	1.57945	1.78148	7.61228	1.957e-06	2.58992e-05
STK39	-1.96499	2.27806	-7.61295	1.95496e-06	2.58992e-05
TMEM106B	-1.38246	4.46783	-7.61249	1.95634e-06	2.58992e-05
VAMP8	-1.40528	9.10789	-7.61446	1.95041e-06	2.58992e-05
TPCN2	1.39798	3.24029	7.61108	1.96061e-06	2.5924e-05
BATF	2.97117	3.99742	7.60992	1.96413e-06	2.59248e-05
STXBP4	-2.00763	0.275664	-7.61012	1.96353e-06	2.59248e-05
ZNF717	-1.54171	2.42099	-7.60849	1.96849e-06	2.59594e-05
LST1	-2.139	8.42249	-7.60638	1.97493e-06	2.60215e-05
NECAB3	-2.2055	1.57479	-7.59813	2.00029e-06	2.63325e-05
FPR2	2.589	5.26304	7.59102	2.02244e-06	2.66007e-05
TNFRSF10D	2.32282	2.63752	7.59015	2.02516e-06	2.66131e-05
FLOT1	1.79281	7.01187	7.58852	2.03026e-06	2.66567e-05
SLC2A11	-2.03009	1.12724	-7.58703	2.03496e-06	2.6695e-05
GNPDA1	1.31548	5.90897	7.58505	2.04122e-06	2.67537e-05
LGALS8	1.02511	5.35813	7.58265	2.04882e-06	2.68299e-05
RERE	1.62752	4.48537	7.57939	2.05918e-06	2.6942e-05
PREX1	1.30791	4.96945	7.57782	2.06422e-06	2.69843e-05
ARMCX2	-1.51426	2.07588	-7.5743	2.07551e-06	2.70141e-05
NDRG1	1.94172	4.14533	7.57533	2.07219e-06	2.70141e-05
RNF213	2.21564	8.32763	7.57473	2.07414e-06	2.70141e-05
TK2	-1.89029	3.88036	-7.57622	2.06934e-06	2.70141e-05
TNFSF10	4.26898	8.1136	7.57594	2.07024e-06	2.70141e-05
ARHGAP6	-2.27298	3.23953	-7.57368	2.07751e-06	2.70167e-05
LRRC3	2.22877	1.52706	7.56866	2.09375e-06	2.71847e-05
OLFML2B	6.58655	2.75471	7.56856	2.09406e-06	2.71847e-05
IFI35	2.17735	7.709	7.56653	2.10067e-06	2.72468e-05
VSIG10L	2.57667	1.94784	7.56529	2.1047e-06	2.72756e-05
HIRIP3	-1.69961	2.68133	-7.56391	2.10922e-06	2.73105e-05
BCL7C	-1.29818	4.48439	-7.56156	2.11692e-06	2.73865e-05
METTL22	-1.4292	4.23261	-7.55902	2.12529e-06	2.74237e-05
PLEKHM2	1.70366	5.56443	7.55983	2.12264e-06	2.74237e-05
RPL9	-1.23771	9.94207	-7.55944	2.12391e-06	2.74237e-05
PQLC2	1.12401	3.45026	7.55785	2.12917e-06	2.74353e-05
SYNC	-4.47909	1.39	-7.55764	2.12985e-06	2.74353e-05
NDUFB5	-1.29261	6.63667	-7.55698	2.13205e-06	2.744e-05
NAA10	-1.25439	5.08823	-7.54945	2.15711e-06	2.77084e-05
STON1	-3.80786	0.206042	-7.54906	2.15844e-06	2.77084e-05
UNG	-2.19662	1.61014	-7.54995	2.15546e-06	2.77084e-05
ANKRD22	6.29199	4.32989	7.5455	2.17041e-06	2.78217e-05
RPN1	1.30563	7.03244	7.54533	2.17099e-06	2.78217e-05
NRG1	7.96073	-1.04642	7.54354	2.17701e-06	2.78513e-05
SEC24C	1.29926	3.94687	7.54379	2.17618e-06	2.78513e-05
ABTB2	5.88421	1.06239	7.54053	2.18725e-06	2.79345e-05
CAPN11	-5.67832	-2.16051	-7.54077	2.18643e-06	2.79345e-05
PATL1	1.67904	5.4232	7.53779	2.19657e-06	2.80296e-05
CSRNP1	3.21677	4.99365	7.53366	2.21074e-06	2.81865e-05
SMARCA5-AS1	6.13156	-0.456828	7.53087	2.22034e-06	2.82608e-05
SMIM2-AS1	-4.30747	-0.341542	-7.53138	2.21858e-06	2.82608e-05
AMFR	-1.72003	4.69101	-7.52828	2.22932e-06	2.83228e-05
CATSPER1	-2.38243	3.78666	-7.52674	2.23467e-06	2.83228e-05
GARS	1.43605	5.33299	7.52703	2.23367e-06	2.83228e-05
KIR2DL4	6.32457	-1.00977	7.52845	2.22873e-06	2.83228e-05
RPS6KL1	-2.93271	-0.336948	-7.52734	2.23259e-06	2.83228e-05
TMEM14C	-1.18804	6.51459	-7.52458	2.24219e-06	2.83941e-05
UBA52	-1.27048	10.0319	-7.5213	2.25366e-06	2.85153e-05
DUT	-1.73471	5.70191	-7.51615	2.27183e-06	2.86967e-05
KLF10	2.07115	5.67309	7.51646	2.27072e-06	2.86967e-05
FAM215B	-2.31652	1.03298	-7.51465	2.27715e-06	2.87396e-05
PAXIP1-AS1	-1.68401	1.55043	-7.51224	2.28572e-06	2.88235e-05
GMEB2	2.10504	2.08008	7.51053	2.29182e-06	2.88762e-05
PLEKHF2	1.37687	4.64084	7.50698	2.30452e-06	2.90118e-05
AL159169.2	-3.02332	-0.369807	-7.50486	2.31215e-06	2.90834e-05
DHX58	2.21186	5.01264	7.5041	2.31491e-06	2.90937e-05
HIST1H3H	5.70951	0.270584	7.4978	2.33778e-06	2.93319e-05
KAZN	-3.31574	1.36566	-7.49781	2.33773e-06	2.93319e-05
TRAFD1	1.78326	5.26782	7.49711	2.3403e-06	2.93389e-05
CGAS	1.81456	5.27907	7.49448	2.34992e-06	2.9435e-05
SH2D4B	-5.95957	-0.139109	-7.49113	2.36224e-06	2.95645e-05
ATP6V1G1	1.14358	8.78642	7.49013	2.36593e-06	2.9586e-05
ADAR	1.40146	7.29239	7.48048	2.40187e-06	2.99854e-05
AF124730.1	4.06477	-1.36812	7.48051	2.40173e-06	2.99854e-05
GPR132	4.36205	2.03853	7.47644	2.41709e-06	3.00622e-05
TAP2	1.34784	5.38584	7.47796	2.41132e-06	3.00622e-05
TOMM40L	1.81341	2.60712	7.47618	2.41806e-06	3.00622e-05
TTC3	-1.39275	5.29419	-7.47697	2.41508e-06	3.00622e-05
TUSC1	-2.83319	0.883904	-7.47638	2.4173e-06	3.00622e-05
SPIN3	-2.64403	0.182715	-7.47267	2.43135e-06	3.02024e-05
EIF4G1	1.17067	5.86349	7.47206	2.43368e-06	3.02062e-05
IRF1	2.07915	7.18353	7.47137	2.43632e-06	3.02139e-05
AL031275.1	-5.76982	-2.53113	-7.4674	2.45148e-06	3.03017e-05
RALBP1	-1.24845	5.87051	-7.46844	2.44749e-06	3.03017e-05
SCAMP4	1.20277	4.31466	7.46754	2.45093e-06	3.03017e-05
ZNF438	1.49052	4.4356	7.46759	2.45077e-06	3.03017e-05
CARD19	2.26386	5.00929	7.4641	2.46418e-06	3.04335e-05
AC005082.1	-2.32736	0.94699	-7.46345	2.46666e-06	3.04391e-05
ABCA7	-1.60029	3.09852	-7.45963	2.48148e-06	3.05967e-05
OPTN	2.52543	6.37716	7.4573	2.49055e-06	3.06834e-05
ABCB10	-1.28104	2.81447	-7.45633	2.49431e-06	3.07044e-05
POLR2I	-1.24629	6.0543	-7.45526	2.4985e-06	3.07168e-05
PPIF	2.28703	5.93189	7.45503	2.49942e-06	3.07168e-05
AK3	-1.28463	4.29466	-7.45252	2.50923e-06	3.08121e-05
DAZAP2	0.938132	7.68994	7.45157	2.51301e-06	3.08332e-05
AC092140.1	-5.76168	-3.16968	-7.44973	2.52023e-06	3.08965e-05
TRAF3IP1	-1.78793	1.45449	-7.44853	2.525e-06	3.09297e-05
GNG2	2.9	1.54412	7.44658	2.5327e-06	3.09986e-05
AC006504.5	-1.56405	1.77554	-7.44513	2.53848e-06	3.10225e-05
TOP1MT	-1.63595	3.26338	-7.44505	2.53879e-06	3.10225e-05
AC131097.4	6.43379	-1.14512	7.4441	2.54258e-06	3.10265e-05
ENPP4	-1.41203	5.02681	-7.44393	2.54326e-06	3.10265e-05
SC5D	-1.26799	3.49888	-7.44032	2.55768e-06	3.1177e-05
RAB4A	-1.45764	5.01394	-7.43867	2.5643e-06	3.12323e-05
GSKIP	-1.32155	3.62733	-7.43684	2.57169e-06	3.12715e-05
SLCO4A1	8.38366	0.267992	7.43696	2.57121e-06	3.12715e-05
SPATA7	-2.28694	0.928784	-7.43566	2.57645e-06	3.1304e-05
AC008771.1	-2.40748	1.06737	-7.43405	2.58296e-06	3.13576e-05
AC009414.2	-6.19793	-2.37888	-7.43024	2.59845e-06	3.14869e-05
MROH6	-1.6286	2.63157	-7.42988	2.59992e-06	3.14869e-05
TICAM2	3.83683	0.901445	7.43049	2.59742e-06	3.14869e-05
LIMD2	3.21108	3.85788	7.42689	2.61215e-06	3.16096e-05
TMEM14A	-2.37975	4.11063	-7.42216	2.63163e-06	3.18195e-05
AC008074.3	2.12762	0.176074	7.41854	2.64662e-06	3.19636e-05
RPS6KA5	-2.25079	3.23189	-7.41825	2.64781e-06	3.19636e-05
TNFSF13B	2.07024	8.28519	7.41377	2.66651e-06	3.21634e-05
PTPMT1	-2.15428	6.16559	-7.41063	2.67969e-06	3.22965e-05
ZNF582	-1.96648	0.927851	-7.40894	2.68683e-06	3.23564e-05
CCDC9	2.07155	2.65347	7.40668	2.69638e-06	3.24454e-05
AC058791.1	-2.99301	0.759496	-7.40219	2.71551e-06	3.26048e-05
MOCS2	-1.43941	4.46091	-7.40281	2.71285e-06	3.26048e-05
ZMIZ2	1.6225	4.35473	7.40204	2.71616e-06	3.26048e-05
TXNL4B	1.33738	3.36573	7.40095	2.72078e-06	3.26342e-05
SAE1	1.39741	3.98466	7.3977	2.73476e-06	3.27756e-05
XPO6	1.03613	4.85645	7.39436	2.74915e-06	3.29217e-05
ADGRD1	-3.79303	-1.21655	-7.39221	2.75846e-06	3.29991e-05
CYB5R4	1.27952	5.56794	7.39185	2.76002e-06	3.29991e-05
IFI16	1.64842	7.7645	7.39119	2.76291e-06	3.30073e-05
Z83844.3	5.51134	-1.58219	7.38885	2.7731e-06	3.31026e-05
XK	-3.69778	-1.44537	-7.38806	2.77656e-06	3.31176e-05
AC011416.3	-3.58471	-2.02221	-7.3873	2.7799e-06	3.31311e-05
AOC3	-4.19349	2.36528	-7.38468	2.79138e-06	3.32414e-05
WIPF1	1.37242	6.86389	7.38373	2.79555e-06	3.32646e-05
C6orf48	-2.4912	5.32703	-7.38001	2.81199e-06	3.33681e-05
CCRL2	2.23722	6.48352	7.37975	2.81316e-06	3.33681e-05
DIS3L	-1.22782	2.58704	-7.38042	2.81015e-06	3.33681e-05
GTPBP1	1.88134	4.23714	7.3804	2.81027e-06	3.33681e-05
LINC00663	-3.23662	-0.771129	-7.37866	2.81796e-06	3.33987e-05
AC011899.3	-4.40187	-0.948983	-7.37814	2.82028e-06	3.33997e-05
AC138150.1	-2.18056	0.108632	-7.37755	2.8229e-06	3.34043e-05
AF213884.3	3.91901	0.302416	7.37691	2.82575e-06	3.34086e-05
PEX7	-1.54208	2.45457	-7.37647	2.82772e-06	3.34086e-05
GNA13	2.03542	6.11466	7.37537	2.83265e-06	3.34404e-05
SLC8B1	1.44677	4.35054	7.37433	2.83726e-06	3.34422e-05
SYCE1L	-3.69676	1.4671	-7.37434	2.83721e-06	3.34422e-05
CYB561D2	-0.93341	4.64094	-7.3729	2.84368e-06	3.34915e-05
AC008280.3	-4.01306	-1.69785	-7.36953	2.85885e-06	3.35909e-05
BCL9L	1.87903	2.04785	7.37044	2.85472e-06	3.35909e-05
MTFMT	-1.56458	2.54297	-7.36955	2.85875e-06	3.35909e-05
IVD	-1.73324	3.63116	-7.36798	2.86581e-06	3.35974e-05
LY75	-2.42191	3.14223	-7.36869	2.86264e-06	3.35974e-05
NAPA-AS1	-2.51448	-0.298625	-7.36791	2.86613e-06	3.35974e-05
IGBP1	-1.31428	5.38217	-7.36653	2.87237e-06	3.36442e-05
HLA-E	1.47526	9.89637	7.3651	2.87888e-06	3.36941e-05
RIOK3	1.22003	5.74445	7.36422	2.8829e-06	3.37148e-05
ARPC4-TTLL3	6.65384	-0.505924	7.3623	2.89162e-06	3.37905e-05
FAHD2A	-1.4893	3.37781	-7.35954	2.90424e-06	3.39097e-05
RORA	-2.42136	1.86178	-7.35908	2.90635e-06	3.39097e-05
DIP2C	-3.00035	-0.0751334	-7.35838	2.90958e-06	3.39209e-05
C1QB	-2.00432	11.4031	-7.35549	2.92285e-06	3.40492e-05
ASCL2	2.73477	4.56355	7.35309	2.93395e-06	3.41254e-05
EIF3F	-1.16163	6.78637	-7.35309	2.93395e-06	3.41254e-05
AC093297.2	-3.08866	-0.798637	-7.35179	2.93999e-06	3.41692e-05
ACAA2	-1.23405	5.54354	-7.35041	2.9464e-06	3.42136e-05
LBX2	4.53291	0.411943	7.3495	2.95067e-06	3.42136e-05
SNHG15	1.75367	4.63948	7.34976	2.94945e-06	3.42136e-05
CCDC13	-2.64026	0.211567	-7.34762	2.95942e-06	3.42793e-05
HSPA6	4.41602	5.07319	7.3473	2.96091e-06	3.42793e-05
CCDC186	1.40445	4.60907	7.34483	2.97252e-06	3.43871e-05
KIFC3	2.43216	4.28625	7.34426	2.97519e-06	3.43914e-05
APOBEC3G	1.50561	5.32743	7.34158	2.9878e-06	3.45068e-05
HERC6	2.36427	4.41759	7.3411	2.99006e-06	3.45068e-05
RPL10A	-1.9422	8.87686	-7.34068	2.99208e-06	3.45068e-05
CPNE3	-1.46124	4.57358	-7.33954	2.99744e-06	3.4542e-05
ISPD	-2.74091	-1.41909	-7.33839	3.00292e-06	3.45786e-05
RMDN2	-2.33752	1.29197	-7.3368	3.01049e-06	3.46391e-05
TM2D1	-1.09134	5.52074	-7.33449	3.02149e-06	3.4739e-05
DGKA	2.07506	2.64654	7.33186	3.03409e-06	3.48572e-05
C2orf71	-5.2014	-2.43633	-7.32888	3.04844e-06	3.49952e-05
WARS	2.19952	7.87215	7.32713	3.05689e-06	3.50653e-05
MTERF2	-2.22657	0.615803	-7.32498	3.06729e-06	3.51577e-05
AC123595.1	6.85712	-1.89753	7.324	3.07208e-06	3.51857e-05
RPS3A	-1.58679	9.75344	-7.32335	3.07523e-06	3.51948e-05
RHBDD3	1.60802	3.6872	7.32055	3.0889e-06	3.53242e-05
BLMH	1.1817	3.49222	7.31927	3.09517e-06	3.53652e-05
LINC02158	-2.90461	0.408949	-7.31815	3.10063e-06	3.53652e-05
NADK	2.10181	6.1136	7.31789	3.10192e-06	3.53652e-05
THAP10	-2.54746	1.01734	-7.31815	3.10066e-06	3.53652e-05
ARF5	1.48898	6.56795	7.31663	3.10815e-06	3.54033e-05
NFKBIB	1.34337	4.5407	7.31577	3.11236e-06	3.54033e-05
VPS37B	1.44063	4.04516	7.31584	3.11201e-06	3.54033e-05
ADAMTS2	10.5004	0.218296	7.31453	3.1185e-06	3.54463e-05
SIRPA	1.24612	6.96347	7.3136	3.12306e-06	3.54712e-05
SLC41A2	1.88626	3.29369	7.31287	3.12671e-06	3.54857e-05
MRPL55	-1.66006	5.34257	-7.3111	3.13548e-06	3.55583e-05
NEDD8-MDP1	4.63111	-2.17461	7.30625	3.15969e-06	3.58058e-05
SAMD12	-3.17707	-0.97128	-7.30288	3.17661e-06	3.59704e-05
CFAP58-DT	5.42874	-0.276456	7.30053	3.18846e-06	3.60501e-05
PXMP4	-1.59685	2.26194	-7.30088	3.18669e-06	3.60501e-05
UBE2J1	1.39617	6.46398	7.30001	3.1911e-06	3.60527e-05
HOMER3-AS1	5.81013	-0.437181	7.29298	3.22688e-06	3.64021e-05
P2RY6	4.47435	2.96275	7.29319	3.22578e-06	3.64021e-05
ACADSB	-2.18744	1.45682	-7.28858	3.24951e-06	3.66021e-05
KIAA1324	-2.97033	-0.168367	-7.28889	3.24791e-06	3.66021e-05
DTNA	-3.26227	1.76818	-7.28394	3.27354e-06	3.67899e-05
EREG	3.99006	4.91167	7.28429	3.27172e-06	3.67899e-05
TMCO2	-5.12651	-1.4984	-7.28486	3.26877e-06	3.67899e-05
NACC1	1.6292	3.83651	7.28161	3.28565e-06	3.68925e-05
ZSWIM8	1.23152	4.1421	7.28124	3.28759e-06	3.68925e-05
OAT	-1.44903	4.28838	-7.27956	3.29638e-06	3.69634e-05
SRGAP2C	1.98504	4.26052	7.27702	3.30971e-06	3.70851e-05
ZNF514	-1.79	1.60088	-7.27654	3.31226e-06	3.70859e-05
AC080023.1	6.64103	-1.10805	7.27486	3.32108e-06	3.71569e-05
AC130650.2	-2.82068	-0.396831	-7.27377	3.32687e-06	3.71836e-05
SGK494	-1.95812	1.43065	-7.27347	3.32843e-06	3.71836e-05
GBA	1.11095	5.75098	7.27161	3.33831e-06	3.72662e-05
DECR1	-1.37178	6.83276	-7.26878	3.35336e-06	3.74063e-05
AL512625.1	-3.61344	-0.0849189	-7.26437	3.37694e-06	3.76414e-05
LEMD2	1.0832	3.65107	7.26207	3.38933e-06	3.77514e-05
MIDN	1.5332	5.83558	7.25894	3.40624e-06	3.79115e-05
ZHX1-C8orf76	-2.38245	-0.183184	-7.25479	3.42882e-06	3.81345e-05
AC025822.2	5.31059	-1.83653	7.25257	3.44097e-06	3.82412e-05
GAB2	1.4146	4.00781	7.24877	3.46185e-06	3.84447e-05
NKD1	4.19518	-0.906605	7.24697	3.47181e-06	3.85268e-05
BMPR1A	-1.72675	1.05691	-7.24534	3.48084e-06	3.85698e-05
TMEM140	1.54742	5.64689	7.24546	3.48018e-06	3.85698e-05
PEA15	1.86924	5.91722	7.24366	3.49017e-06	3.86447e-05
PSMD11	1.26964	6.13052	7.24318	3.49285e-06	3.86458e-05
CCDC88C	3.17285	1.92395	7.24249	3.49669e-06	3.86597e-05
SNX9	1.47752	5.26225	7.24182	3.50043e-06	3.86725e-05
CCDC153	-2.34019	1.4223	-7.24127	3.50349e-06	3.86778e-05
EZH2	1.70833	2.21693	7.23786	3.52256e-06	3.88596e-05
AL353194.1	-2.61668	-0.477916	-7.23613	3.53231e-06	3.89386e-05
COG8	-2.39502	0.595297	-7.23386	3.54512e-06	3.90235e-05
RBBP8	1.43626	4.10908	7.23384	3.54522e-06	3.90235e-05
NUP43	-1.13546	2.3072	-7.23264	3.55202e-06	3.90696e-05
BTBD19	1.94288	2.0338	7.23132	3.55948e-06	3.91091e-05
PINK1	-1.3726	3.45488	-7.23109	3.56083e-06	3.91091e-05
HEATR5B	-1.83149	3.61072	-7.22908	3.57225e-06	3.91484e-05
KAZALD1	-4.05631	1.11348	-7.22921	3.5715e-06	3.91484e-05
ZNF883	-4.47567	-0.964298	-7.2294	3.57045e-06	3.91484e-05
ASGR2	5.91323	0.317429	7.22514	3.59476e-06	3.93663e-05
AL358790.1	4.45958	-2.56696	7.22327	3.60553e-06	3.94072e-05
ARIH2	1.02149	5.06225	7.22358	3.60375e-06	3.94072e-05
LRRFIP2	1.14039	5.30739	7.22312	3.60638e-06	3.94072e-05
SF3B4	1.07898	5.42882	7.22018	3.62332e-06	3.95634e-05
RIC1	1.42984	4.02735	7.21788	3.63666e-06	3.96801e-05
CAPN15	1.59191	3.19268	7.21577	3.64893e-06	3.9785e-05
BCL2L1	1.27928	5.78416	7.21413	3.65854e-06	3.98128e-05
GRN	-1.3732	10.568	-7.21328	3.66347e-06	3.98128e-05
MAPKAPK2	1.12436	5.28581	7.21338	3.66293e-06	3.98128e-05
RPS18	-1.88263	10.4756	-7.21292	3.6656e-06	3.98128e-05
THYN1	-1.47527	4.5397	-7.21261	3.66743e-06	3.98128e-05
TOLLIP	1.26507	5.4594	7.21307	3.66475e-06	3.98128e-05
AC020915.3	-1.91597	2.22046	-7.21191	3.6715e-06	3.98282e-05
IMMP1L	-2.07067	2.56336	-7.2111	3.67629e-06	3.98513e-05
LINC02542	-5.05862	0.497545	-7.20994	3.68311e-06	3.98963e-05
MMP19	3.35599	6.24182	7.20642	3.70388e-06	4.00924e-05
SATB1	2.40797	3.18344	7.20593	3.70678e-06	4.00948e-05
SLFN5	2.1157	5.26117	7.20506	3.71192e-06	4.01214e-05
MMAB	-2.26879	3.11766	-7.20331	3.72233e-06	4.02049e-05
F8A1	-1.85351	3.45869	-7.20232	3.72822e-06	4.02396e-05
HMGA1	2.1987	6.5713	7.20041	3.73966e-06	4.0334e-05
LBHD2	-4.63223	-1.7223	-7.19957	3.74467e-06	4.03589e-05
SLC39A8	4.38474	4.81916	7.19902	3.74798e-06	4.03656e-05
OGFR	1.18776	6.61573	7.19805	3.75377e-06	4.03988e-05
PER2	-1.74764	2.5171	-7.19741	3.7576e-06	4.04111e-05
AC017083.2	3.14866	-0.333843	7.1947	3.77397e-06	4.0558e-05
RPL23A	-1.86789	9.73879	-7.19024	3.80096e-06	4.08187e-05
PRR16	7.43662	-1.56338	7.18964	3.80466e-06	4.08292e-05
GPR183	4.3172	4.5559	7.18736	3.81855e-06	4.09489e-05
AC087190.1	-4.27142	-2.42632	-7.18631	3.82499e-06	4.09512e-05
GPM6B	-3.59563	-2.04905	-7.18598	3.82696e-06	4.09512e-05
NAALADL1	-1.69783	1.92375	-7.18618	3.82576e-06	4.09512e-05
SP2	1.31035	3.13603	7.18547	3.83011e-06	4.09556e-05
ZNF544	-1.87869	1.34717	-7.18143	3.85499e-06	4.11922e-05
UBE2S	1.94266	5.14629	7.17729	3.8806e-06	4.14364e-05
LSAMP	-7.63917	0.545344	-7.17634	3.88656e-06	4.14514e-05
SLC25A26	-1.58259	3.47176	-7.17618	3.88754e-06	4.14514e-05
AC090204.1	-1.84468	3.12902	-7.17569	3.89061e-06	4.14546e-05
PDE9A	-3.56781	0.492343	-7.17322	3.90602e-06	4.15892e-05
AL450998.2	1.98746	2.52531	7.1715	3.91681e-06	4.16356e-05
GLMP	2.04185	6.11141	7.17144	3.91718e-06	4.16356e-05
SRD5A1	1.66458	3.60253	7.1712	3.91871e-06	4.16356e-05
TRIB1	2.39294	4.86442	7.17014	3.92534e-06	4.16765e-05
ADAL	-2.00831	1.98484	-7.16854	3.93545e-06	4.17223e-05
DUS2	-1.19997	2.1858	-7.16769	3.9408e-06	4.17223e-05
JAK3	4.00997	2.84004	7.16862	3.93492e-06	4.17223e-05
RBMS1	1.44035	7.06305	7.16786	3.93974e-06	4.17223e-05
ZFYVE21	-1.20761	4.49074	-7.16668	3.94716e-06	4.17602e-05
ACER3	-1.28068	5.81552	-7.16579	3.95286e-06	4.1791e-05
MCTP2	6.09618	-0.286336	7.16443	3.96145e-06	4.18523e-05
APMAP	-1.32266	5.26673	-7.16262	3.97297e-06	4.19148e-05
GRK3	-1.46361	4.78079	-7.16295	3.9709e-06	4.19148e-05
CUTA	-1.12657	6.7238	-7.1606	3.98586e-06	4.19622e-05
LRAT	5.4117	-1.81719	7.16061	3.98579e-06	4.19622e-05
WFS1	-2.0357	1.37975	-7.16092	3.98386e-06	4.19622e-05
AL021368.2	-3.48471	-0.0209631	-7.15987	3.99058e-06	4.19823e-05
HLX	3.83141	3.34069	7.15818	4.00138e-06	4.2037e-05
NAMPT	1.78835	8.29808	7.15852	3.99923e-06	4.2037e-05
NKIRAS2	1.186	4.60532	7.15596	4.01566e-06	4.21574e-05
HINT2	-1.71565	5.16321	-7.1551	4.02119e-06	4.21629e-05
TMEM59	-1.06174	7.87771	-7.15501	4.02181e-06	4.21629e-05
DMXL2	1.56965	6.5391	7.15436	4.02601e-06	4.21774e-05
AC007038.2	-3.16335	0.307731	-7.15169	4.04329e-06	4.22402e-05
DLD	-1.07421	5.2973	-7.15172	4.0431e-06	4.22402e-05
LTA4H	-4.23563	7.40815	-7.15178	4.04269e-06	4.22402e-05
TMEM44-AS1	2.06941	2.56676	7.15211	4.04056e-06	4.22402e-05
FLII	1.02959	5.95129	7.14798	4.06744e-06	4.24629e-05
PAFAH2	-1.55589	2.63078	-7.14716	4.07282e-06	4.24895e-05
MT-ND6	2.01505	7.21718	7.14491	4.08753e-06	4.25668e-05
STRN4	1.19399	4.00557	7.14541	4.08426e-06	4.25668e-05
TMEM185B	1.14394	3.53496	7.14473	4.08876e-06	4.25668e-05
FAM219A	1.51577	2.55591	7.13511	4.15242e-06	4.31709e-05
POC1B-GALNT4	5.78841	-2.01516	7.13481	4.15446e-06	4.31709e-05
SOCS3	3.35529	5.68902	7.13466	4.15543e-06	4.31709e-05
AC093512.2	4.73844	-1.43078	7.1338	4.16118e-06	4.32007e-05
DCP1A	1.41873	4.81242	7.12618	4.21249e-06	4.36903e-05
EXOC3L1	2.3728	3.02699	7.12551	4.21709e-06	4.36903e-05
RPS5	-1.57071	9.38008	-7.1256	4.21646e-06	4.36903e-05
CD80	3.11003	4.36222	7.12329	4.23214e-06	4.37856e-05
SLC38A5	7.02754	1.31084	7.1237	4.22934e-06	4.37856e-05
ATRAID	-1.093	6.56021	-7.12249	4.23763e-06	4.37915e-05
TRPC6	-7.35305	0.133906	-7.12235	4.23855e-06	4.37915e-05
DRD5	-5.78127	-2.20899	-7.12139	4.24511e-06	4.38041e-05
LINC00893	-1.69277	0.599588	-7.12132	4.24561e-06	4.38041e-05
PHLDA1	3.63925	5.27486	7.11856	4.26454e-06	4.3969e-05
RFTN1	1.56113	3.22398	7.11439	4.29326e-06	4.42347e-05
UBE2E1	1.01407	5.61027	7.11098	4.3169e-06	4.44478e-05
PLAA	1.26172	4.46153	7.11053	4.32002e-06	4.44493e-05
TDG	0.915097	5.14826	7.1038	4.36714e-06	4.49033e-05
AC034199.1	4.88416	-0.0752116	7.10205	4.37943e-06	4.49679e-05
ZNF229	-3.04359	-0.884103	-7.10207	4.37931e-06	4.49679e-05
DSC2	-1.5395	4.24388	-7.10161	4.38259e-06	4.49696e-05
FBRS	1.5168	4.29209	7.09861	4.40385e-06	4.51568e-05
P2RX7	2.26527	5.87114	7.09704	4.415e-06	4.52133e-05
RRAS2	-2.59653	-0.446839	-7.09698	4.4154e-06	4.52133e-05
SETD9	-1.22491	3.24736	-7.09591	4.42307e-06	4.5261e-05
TMEM268	2.27162	3.50711	7.09235	4.44849e-06	4.549e-05
B3GAT2	-4.96359	-0.434831	-7.09141	4.45526e-06	4.55281e-05
SAMD9L	1.6325	7.46119	7.08569	4.49656e-06	4.59189e-05
TUBB3	7.6547	-0.78266	7.08435	4.50635e-06	4.59875e-05
ACADM	-1.45135	4.66005	-7.08271	4.51828e-06	4.60641e-05
TXNRD2	-1.22066	4.25174	-7.08247	4.52001e-06	4.60641e-05
AP001610.1	9.47326	1.26759	7.0811	4.53007e-06	4.61353e-05
ATP1B1	-3.14014	6.13514	-7.08063	4.53348e-06	4.61386e-05
AL391834.2	-2.72076	0.270442	-7.07874	4.54736e-06	4.62485e-05
CLCN7	1.55453	5.28201	7.07731	4.55787e-06	4.62611e-05
MTRF1L	0.996822	4.01892	7.07759	4.55579e-06	4.62611e-05
SMIM14	-1.63968	5.79645	-7.07787	4.55377e-06	4.62611e-05
C17orf49	2.26732	4.77638	7.07123	4.60283e-06	4.6592e-05
CHST14	-1.71438	2.05541	-7.07183	4.59839e-06	4.6592e-05
UNC80	-4.69721	-2.8554	-7.07122	4.6029e-06	4.6592e-05
XRN1	1.94496	5.95544	7.07207	4.59662e-06	4.6592e-05
NUP37	-1.6703	3.49336	-7.07054	4.60799e-06	4.6612e-05
AC063977.6	4.99612	-0.381251	7.06932	4.61713e-06	4.66729e-05
RCAN1	2.46781	4.17352	7.06811	4.62613e-06	4.67081e-05
RPL26	-1.85205	10.1953	-7.06801	4.62685e-06	4.67081e-05
RAB10	1.02083	7.53664	7.06563	4.64469e-06	4.68566e-05
RIPOR2	2.81546	3.59143	7.06454	4.6529e-06	4.69078e-05
MOSPD1	-2.11846	3.38868	-7.06119	4.6782e-06	4.71312e-05
AC007216.4	4.71735	-1.32224	7.05983	4.68847e-06	4.71551e-05
EIF3H	-1.17071	7.24078	-7.05963	4.69001e-06	4.71551e-05
TM6SF1	-1.89967	4.56478	-7.05975	4.6891e-06	4.71551e-05
CLEC3B	-6.50857	-3.04119	-7.05615	4.71654e-06	4.739e-05
LY86	-1.94511	6.65843	-7.05562	4.72054e-06	4.73984e-05
STPG1	-1.81334	1.65784	-7.05301	4.74056e-06	4.75675e-05
TDRD6	5.58072	-1.20534	7.05248	4.74464e-06	4.75766e-05
CRISPLD2	7.0147	-0.462699	7.05133	4.75345e-06	4.7633e-05
ZNF445	-1.60891	1.93802	-7.04862	4.77436e-06	4.78106e-05
NAA20	-1.30336	6.04679	-7.04796	4.77947e-06	4.78298e-05
CARD9	-1.05151	3.50839	-7.04565	4.79734e-06	4.79766e-05
APOBEC3B-AS1	4.81792	-2.14268	7.04019	4.83999e-06	4.83709e-05
SMTN	2.65445	-0.0875155	7.03531	4.8784e-06	4.87222e-05
LINC01526	-4.74002	-0.177799	-7.03162	4.90767e-06	4.89819e-05
QARS	-1.38214	4.71264	-7.03096	4.91299e-06	4.90023e-05
SERPINE1	3.86158	3.03321	7.02967	4.92322e-06	4.90717e-05
TMSB4X	-2.22432	13.2283	-7.02211	4.98402e-06	4.96446e-05
ZNF738	-1.38952	2.15614	-7.01166	5.06926e-06	5.04602e-05
AC009974.1	-2.03921	0.890868	-7.01013	5.08191e-06	5.05154e-05
CTSF	-4.04433	1.82692	-7.00989	5.08392e-06	5.05154e-05
SMCR5	-6.36392	-2.34763	-7.00976	5.08492e-06	5.05154e-05
ENTPD1-AS1	-2.04956	1.42692	-7.00641	5.11269e-06	5.0724e-05
NOXA1	-1.77337	1.82233	-7.00651	5.11188e-06	5.0724e-05
PI4K2B	1.54961	4.15571	7.00412	5.13173e-06	5.08792e-05
TCEA3	-3.98257	2.50271	-7.00349	5.137e-06	5.08977e-05
KLHL11	3.29353	-0.32352	7.00032	5.16357e-06	5.11272e-05
CARD6	1.2969	3.94785	6.99858	5.17823e-06	5.12124e-05
PHLDB1	3.13167	0.681652	6.99848	5.17902e-06	5.12124e-05
FNDC3B	1.26096	7.07139	6.99617	5.19854e-06	5.13048e-05
HAGH	-1.29162	5.44197	-6.99616	5.19863e-06	5.13048e-05
PRSS21	-3.99603	3.67307	-6.99647	5.19602e-06	5.13048e-05
IGF2BP3	3.23447	2.89862	6.99296	5.22573e-06	5.15383e-05
ZBTB4	-1.09222	3.65097	-6.99069	5.24504e-06	5.16947e-05
CYTOR	2.08132	5.55476	6.98977	5.25296e-06	5.17387e-05
GTF2H5	-1.33206	6.15423	-6.98705	5.27621e-06	5.19335e-05
FAM49B	0.908439	7.26215	6.98505	5.29346e-06	5.20692e-05
ZNF799	-1.54366	0.908689	-6.98419	5.30085e-06	5.21076e-05
FLNB	2.88872	3.28066	6.98331	5.3085e-06	5.21486e-05
LSM6	-1.73709	6.75284	-6.97837	5.35133e-06	5.25349e-05
EFHC1	-2.7025	1.80991	-6.97682	5.3649e-06	5.26336e-05
AC011374.2	-2.83227	-1.22651	-6.97532	5.37795e-06	5.27272e-05
CLUAP1	-1.80498	2.20074	-6.97427	5.3872e-06	5.27488e-05
DAPL1	-1.37656	1.59252	-6.97445	5.38561e-06	5.27488e-05
POC1B-AS1	-1.91685	0.671292	-6.97333	5.39548e-06	5.27644e-05
RNF185	1.29571	3.89088	6.97329	5.39584e-06	5.27644e-05
ARV1	-1.59382	3.40998	-6.9728	5.40009e-06	5.27715e-05
DCST1-AS1	-3.12383	-2.38278	-6.96587	5.46148e-06	5.33367e-05
ZNF790	-1.77002	1.20457	-6.96532	5.46633e-06	5.33492e-05
ATP8B4	2.87657	2.60587	6.96244	5.49211e-06	5.34987e-05
LINC01303	5.01988	-1.10077	6.96241	5.49236e-06	5.34987e-05
RIMBP3C	-3.14621	-2.5102	-6.96267	5.49002e-06	5.34987e-05
AC008736.1	-2.59714	-0.844074	-6.95895	5.52345e-06	5.37666e-05
CYTH1	1.41927	6.51081	6.95739	5.5375e-06	5.38684e-05
IRF5	1.52811	5.56776	6.95588	5.55116e-06	5.39662e-05
PRPF3	1.20074	4.02424	6.95257	5.58126e-06	5.42236e-05
LAG3	4.94876	3.0525	6.95204	5.58604e-06	5.42349e-05
PGM5	-3.76539	0.0198031	-6.95146	5.59135e-06	5.42513e-05
HIRA	1.3597	2.88698	6.9507	5.59834e-06	5.4284e-05
ATP13A1	1.39918	4.92259	6.95018	5.60307e-06	5.42947e-05
NDEL1	1.38521	4.13086	6.94896	5.61423e-06	5.43677e-05
MAP2K3	1.8375	5.41305	6.94712	5.63114e-06	5.44962e-05
AP000487.1	-3.82534	-1.98063	-6.94605	5.64097e-06	5.4556e-05
IFIT1	4.42755	8.50312	6.94259	5.67298e-06	5.48303e-05
VEGFA	3.75796	3.52183	6.94137	5.68423e-06	5.49036e-05
NT5C2	1.20268	5.42898	6.94091	5.68858e-06	5.49102e-05
REX1BD	-1.10008	6.87175	-6.93972	5.69962e-06	5.49814e-05
PTPN7	3.08611	2.42951	6.93874	5.70875e-06	5.5034e-05
KHK	-2.14883	1.23378	-6.93504	5.74339e-06	5.53276e-05
OSBPL11	-1.63567	5.156	-6.9343	5.75029e-06	5.53276e-05
SRCIN1	-2.69717	-0.735826	-6.93433	5.75003e-06	5.53276e-05
AC012103.1	-5.4438	-2.26331	-6.93289	5.7636e-06	5.542e-05
AC026904.2	-5.03392	-0.871615	-6.93002	5.79073e-06	5.5598e-05
GNA12	0.95359	4.14912	6.92975	5.79323e-06	5.5598e-05
SWAP70	1.01017	4.9845	6.92988	5.79205e-06	5.5598e-05
RHOBTB3	3.10083	2.83932	6.92886	5.80172e-06	5.56438e-05
AC008438.1	5.38924	-1.62116	6.92064	5.88029e-06	5.6333e-05
TMEM43	1.14657	4.2872	6.92055	5.88111e-06	5.6333e-05
MRI1	-1.36981	2.2023	-6.91823	5.90348e-06	5.65112e-05
C3AR1	2.04131	6.59153	6.91765	5.90909e-06	5.65288e-05
AC245060.5	-4.35731	1.32914	-6.91718	5.91367e-06	5.65365e-05
RRS1	-1.46695	2.71387	-6.91655	5.91975e-06	5.65585e-05
RABL2B	-1.57381	3.22177	-6.91602	5.92485e-06	5.65712e-05
SLC35B2	1.54872	3.63067	6.90745	6.00865e-06	5.73348e-05
ACAD8	-1.42353	2.55249	-6.90377	6.045e-06	5.76449e-05
NKG7	4.24613	3.44125	6.89522	6.13031e-06	5.84212e-05
CAMK1	2.42578	3.495	6.89441	6.13849e-06	5.8462e-05
ZNF571	-2.30916	0.106011	-6.89237	6.15904e-06	5.86204e-05
ZC3H6	-1.43637	3.54299	-6.89143	6.16849e-06	5.86731e-05
CNP	1.83858	5.35196	6.89003	6.18267e-06	5.87706e-05
AC098484.3	4.71739	-1.42841	6.88874	6.19576e-06	5.87933e-05
GYPC	-1.91942	7.20624	-6.88825	6.20075e-06	5.87933e-05
TGFBR2	-1.73895	5.40769	-6.88832	6.2001e-06	5.87933e-05
ZNF540	-4.4342	-1.44453	-6.88922	6.19092e-06	5.87933e-05
MS4A7	-1.61211	9.19228	-6.88638	6.21986e-06	5.89372e-05
ABHD10	-1.23735	3.58197	-6.88526	6.23128e-06	5.90081e-05
ARL2	-1.89947	5.16259	-6.88434	6.24074e-06	5.90603e-05
CCSAP	-1.62972	3.44506	-6.88347	6.2496e-06	5.91069e-05
TIMELESS	1.51152	1.78073	6.88274	6.25712e-06	5.91406e-05
SCAF1	1.27901	4.20077	6.88127	6.27225e-06	5.92463e-05
STAT1	1.6914	8.13861	6.88018	6.28349e-06	5.93151e-05
ZMYND11	-1.27143	3.55904	-6.87854	6.30041e-06	5.94373e-05
SYNJ2	3.95832	1.35583	6.87594	6.32736e-06	5.9654e-05
GPATCH3	1.04535	3.55432	6.87301	6.35789e-06	5.98664e-05
JAK1	1.22992	6.67787	6.87329	6.35495e-06	5.98664e-05
TMEM128	-1.45834	4.86188	-6.87262	6.36197e-06	5.98673e-05
HNRNPA1P48	-1.67233	2.1099	-6.87193	6.36916e-06	5.98973e-05
FITM2	-1.46731	0.723503	-6.87078	6.38122e-06	5.99731e-05
CSRNP2	1.36434	2.44268	6.86953	6.39441e-06	6.00593e-05
JAK2	1.60765	5.24293	6.86913	6.39856e-06	6.00607e-05
PIM1	2.39482	5.93794	6.85733	6.52389e-06	6.11987e-05
AC116366.1	6.15379	-0.730531	6.85651	6.53277e-06	6.12437e-05
CLYBL	-3.02391	1.38477	-6.8561	6.53713e-06	6.12463e-05
FBXO6	1.5492	5.94078	6.85488	6.55031e-06	6.12548e-05
NUP98	1.04445	4.60198	6.85553	6.54333e-06	6.12548e-05
PNRC2	0.924875	6.22941	6.85509	6.54797e-06	6.12548e-05
AC096992.2	-2.70629	0.833645	-6.85419	6.55773e-06	6.12859e-05
C5orf51	1.27091	4.40877	6.85355	6.56461e-06	6.13119e-05
LINC00309	6.0303	-1.46412	6.85136	6.58829e-06	6.14948e-05
PDIK1L	-1.55467	1.43785	-6.84908	6.61307e-06	6.16877e-05
ALDH3A2	-1.13505	5.22935	-6.8473	6.63246e-06	6.18301e-05
HUS1	1.03576	4.82164	6.84574	6.64956e-06	6.19509e-05
HYPK	2.57926	4.14978	6.84383	6.67055e-06	6.21078e-05
HFE	-1.6568	2.36729	-6.84219	6.68861e-06	6.22373e-05
DHRS1	-1.37446	3.96411	-6.84066	6.70544e-06	6.23552e-05
AL138963.3	9.96075	2.96073	6.83836	6.7309e-06	6.25531e-05
AC025171.3	3.52427	0.209353	6.83757	6.73964e-06	6.25955e-05
IFI30	3.76768	10.0034	6.83637	6.75301e-06	6.26518e-05
ZNF112	-3.08257	-0.836939	-6.83627	6.75407e-06	6.26518e-05
U62317.5	2.36191	3.77079	6.83264	6.79465e-06	6.29893e-05
HDX	1.73282	1.82938	6.82871	6.83884e-06	6.33598e-05
CXorf21	1.89935	5.14347	6.82689	6.85941e-06	6.3511e-05
TLN1	0.875897	7.17641	6.82636	6.86535e-06	6.35267e-05
AL357874.1	4.89044	-1.3868	6.82514	6.87914e-06	6.36097e-05
EAF2	1.62342	3.51817	6.82451	6.8864e-06	6.36097e-05
GPR153	-2.03064	1.4571	-6.8237	6.89554e-06	6.36097e-05
MRAS	1.3533	5.23506	6.82372	6.89531e-06	6.36097e-05
ZNF236-DT	2.39103	0.737834	6.82419	6.88995e-06	6.36097e-05
NUBPL	-1.94367	1.20756	-6.8196	6.94233e-06	6.40019e-05
DRAM1	2.02008	6.53151	6.81849	6.95503e-06	6.40796e-05
AC005229.4	1.74932	0.841217	6.81507	6.99447e-06	6.44033e-05
ZBP1	3.35528	4.60007	6.81369	7.01039e-06	6.45102e-05
UBA1	1.0682	5.82166	6.81009	7.05224e-06	6.48555e-05
FGR	1.34249	7.37593	6.80883	7.06688e-06	6.49503e-05
AC106028.4	3.53257	-0.456423	6.80838	7.07217e-06	6.49591e-05
SUCLG1	-1.22324	5.59394	-6.80768	7.08035e-06	6.49943e-05
AIG1	-2.35769	3.81877	-6.80634	7.09607e-06	6.50987e-05
ATM	-1.57796	4.88799	-6.80491	7.11278e-06	6.51861e-05
PDE4B	2.37491	4.82934	6.80475	7.11474e-06	6.51861e-05
PEX14	-1.30014	3.86443	-6.80441	7.11865e-06	6.51861e-05
SOCS1	3.66027	5.44523	6.80285	7.13703e-06	6.53145e-05
AL441992.1	-2.16627	1.95416	-6.80154	7.15248e-06	6.54159e-05
RPA1	-1.14002	3.51839	-6.79906	7.18194e-06	6.56453e-05
ZNF780A	-2.34279	3.05112	-6.79817	7.1925e-06	6.57017e-05
ACAP1	2.0015	2.79376	6.79633	7.21433e-06	6.5861e-05
ZNF573	-2.0462	0.499902	-6.79356	7.24748e-06	6.61233e-05
CES1	-2.99576	7.44897	-6.79007	7.28952e-06	6.64664e-05
CHD1	1.1745	5.35853	6.78743	7.32138e-06	6.67163e-05
DMC1	-3.23189	-1.90725	-6.78153	7.39322e-06	6.733e-05
GCHFR	-3.53657	8.19885	-6.77897	7.42463e-06	6.75339e-05
KIZ	-1.7484	1.40619	-6.7792	7.42174e-06	6.75339e-05
SLC35E3	-1.60041	4.37313	-6.77804	7.43607e-06	6.75969e-05
TSPO	-1.79209	9.43216	-6.77741	7.44386e-06	6.76267e-05
ABCG1	-2.04372	6.18152	-6.77447	7.48018e-06	6.77513e-05
AIM2	3.24605	3.94672	6.77537	7.46897e-06	6.77513e-05
MLLT6	1.84417	4.21053	6.77498	7.47376e-06	6.77513e-05
PARP11	1.55942	3.90547	6.77469	7.47741e-06	6.77513e-05
TMEM19	-1.35397	4.31242	-6.7754	7.46866e-06	6.77513e-05
RARRES1	-3.2043	3.34626	-6.77339	7.49359e-06	6.78317e-05
HGF	2.39822	1.00778	6.7724	7.50585e-06	6.79017e-05
SOD2	3.12114	8.79865	6.77105	7.52261e-06	6.80122e-05
(SEPT8)	-1.27067	2.01064	-6.77046	7.53e-06	6.8038e-05
DYNC1H1	1.147	6.37286	6.7688	7.55073e-06	6.81842e-05
SPART	0.973328	5.88801	6.76722	7.57047e-06	6.83212e-05
FIG4	-1.66479	4.62354	-6.76615	7.58396e-06	6.84017e-05
NARS	-1.25253	5.8482	-6.76279	7.62636e-06	6.87428e-05
EGLN1	-1.25216	3.57629	-6.76147	7.64301e-06	6.881e-05
NDUFA11	-2.45559	6.27905	-6.76152	7.64238e-06	6.881e-05
DHFR	-1.78805	3.02338	-6.75963	7.66643e-06	6.89794e-05
CCNG1	-1.03675	4.4146	-6.75795	7.68784e-06	6.91305e-05
AC022509.2	-6.58829	-1.28396	-6.75742	7.69457e-06	6.91496e-05
N4BP2L2	-1.51647	6.7939	-6.75681	7.70236e-06	6.91751e-05
RARA-AS1	-1.6103	3.59445	-6.75626	7.70935e-06	6.91751e-05
TRGV3	5.01918	-1.26063	6.75611	7.71126e-06	6.91751e-05
AL033528.2	4.55536	-2.76225	6.7542	7.73573e-06	6.93531e-05
CARF	-2.12852	1.29601	-6.7538	7.74093e-06	6.93582e-05
RAB34	-1.24332	5.03754	-6.75325	7.74793e-06	6.93794e-05
UFC1	-1.02616	6.60378	-6.75239	7.75903e-06	6.94373e-05
SRBD1	-1.14956	3.58297	-6.75003	7.78947e-06	6.9668e-05
TPRA1	2.26019	4.84277	6.74916	7.80074e-06	6.97273e-05
RPL14	-1.16322	9.79758	-6.74706	7.82802e-06	6.99041e-05
RPS6	-1.75778	9.81982	-6.74655	7.83453e-06	6.99041e-05
ZNF419	-1.69387	0.851839	-6.74673	7.83222e-06	6.99041e-05
DLX3	-4.37194	-2.15696	-6.74549	7.84837e-06	6.99444e-05
SEC22A	-1.19551	2.25196	-6.74559	7.84713e-06	6.99444e-05
ZNF605	-1.64315	2.00045	-6.7422	7.89131e-06	7.02852e-05
MAFF	1.77005	5.08776	6.73804	7.94603e-06	7.07305e-05
GALC	-1.50431	4.68805	-6.73517	7.98411e-06	7.10273e-05
KPTN	-1.78912	3.11792	-6.73403	7.9992e-06	7.11193e-05
AP003086.1	3.14224	0.372055	6.73343	8.0072e-06	7.11482e-05
PLCE1	-3.07964	-1.57053	-6.73121	8.03679e-06	7.13688e-05
FAM71D	-2.53972	-0.782623	-6.73035	8.04823e-06	7.14281e-05
RPL13	-1.39236	10.7819	-6.72736	8.08842e-06	7.17423e-05
SCOC	-1.28023	4.98965	-6.72597	8.10708e-06	7.18652e-05
ALKBH7	-1.12185	6.11467	-6.72355	8.13978e-06	7.21124e-05
LINC01070	-6.19959	-1.77658	-6.7231	8.14584e-06	7.21234e-05
RPS16	-1.27488	10.1058	-6.72238	8.15565e-06	7.21676e-05
FUZ	-1.76134	2.16581	-6.72103	8.17396e-06	7.2287e-05
GGA2	-1.14239	6.03631	-6.72015	8.18594e-06	7.23502e-05
AC005261.1	-1.54698	2.67559	-6.71862	8.20684e-06	7.24922e-05
SMG5	1.14592	4.29194	6.71818	8.2128e-06	7.25021e-05
CUL1	1.16708	4.97619	6.71643	8.23681e-06	7.26284e-05
USP4	0.945365	5.03263	6.71651	8.2357e-06	7.26284e-05
NLRX1	-1.42617	2.03718	-6.7123	8.29363e-06	7.30864e-05
BBS4	-1.09626	2.52748	-6.71092	8.31267e-06	7.31734e-05
ZNF226	-1.24508	3.7561	-6.71088	8.31327e-06	7.31734e-05
ITGB3BP	-2.21092	2.63565	-6.70926	8.33572e-06	7.33279e-05
LILRA6	2.17741	5.28908	6.70481	8.39766e-06	7.38231e-05
LINC01473	-3.20862	-1.85255	-6.70451	8.40187e-06	7.38231e-05
ENDOD1	2.67572	3.63338	6.7039	8.41042e-06	7.38549e-05
ZNF786	-1.50262	1.12229	-6.70173	8.44087e-06	7.40789e-05
AC146944.4	-2.61242	-0.0482051	-6.69927	8.47564e-06	7.42504e-05
AP3D1	0.927592	5.51917	6.69925	8.47588e-06	7.42504e-05
ENTPD3-AS1	-1.55351	3.83498	-6.69929	8.47523e-06	7.42504e-05
LIN52	1.97766	3.09243	6.69859	8.48519e-06	7.42504e-05
SP140L	1.31747	4.97945	6.69867	8.484e-06	7.42504e-05
NDUFC2	-2.10769	5.77685	-6.69742	8.5017e-06	7.43514e-05
IKBKE	1.9442	4.29552	6.69433	8.5457e-06	7.46926e-05
GABBR1	4.20802	0.865896	6.69238	8.57344e-06	7.48914e-05
ASPH	1.92385	5.68993	6.69063	8.59851e-06	7.50666e-05
ZKSCAN7	-2.72936	-0.325518	-6.68917	8.61947e-06	7.52057e-05
RB1	1.17939	5.61048	6.68876	8.62543e-06	7.52139e-05
EHHADH	-1.66583	0.604725	-6.68733	8.64598e-06	7.53056e-05
USP30	-1.59981	2.16905	-6.68733	8.646e-06	7.53056e-05
EDEM1	0.912176	4.95781	6.68666	8.6556e-06	7.53178e-05
MELTF	2.65654	1.62824	6.68654	8.65745e-06	7.53178e-05
NRIR	4.88601	0.680498	6.68249	8.71612e-06	7.57842e-05
ZNF471	-3.02562	-0.178966	-6.68048	8.74535e-06	7.59943e-05
AQP3	-3.43583	4.06235	-6.67977	8.75582e-06	7.60411e-05
AL022238.2	-6.06469	-2.18295	-6.67847	8.77483e-06	7.6162e-05
TGM2	-2.29838	6.62933	-6.67634	8.80603e-06	7.63886e-05
AL159163.1	-4.60543	-1.49462	-6.67472	8.82993e-06	7.65416e-05
DHX34	1.75965	3.34449	6.67445	8.83388e-06	7.65416e-05
NSMCE1	-1.16089	5.00093	-6.67403	8.84009e-06	7.65511e-05
TMEM220	-1.63705	3.83817	-6.67329	8.851e-06	7.66013e-05
PLAUR	1.43656	9.03378	6.67249	8.8629e-06	7.666e-05
ANKLE2	1.39185	4.78368	6.66929	8.91029e-06	7.70254e-05
MELTF-AS1	-3.27227	-1.39137	-6.6664	8.95349e-06	7.73543e-05
RPL4	-1.4101	8.51023	-6.65991	9.05105e-06	7.81521e-05
URI1	-1.16153	4.05582	-6.657	9.0952e-06	7.8488e-05
FDFT1	-1.4642	5.31059	-6.65525	9.12195e-06	7.86735e-05
POLR2K	-0.927228	6.63571	-6.65427	9.13688e-06	7.8757e-05
RTEL1-TNFRSF6B	4.30032	-2.078	6.65353	9.14824e-06	7.88096e-05
TPM3	1.09088	8.78692	6.65317	9.15368e-06	7.88111e-05
ZBED6	5.4768	-0.497794	6.65181	9.17451e-06	7.89451e-05
SPINT1-AS1	-2.11305	1.54624	-6.65142	9.18053e-06	7.89515e-05
SH3KBP1	1.16581	4.87014	6.65044	9.19555e-06	7.90353e-05
ST6GALNAC4	-1.84258	3.21229	-6.64394	9.29621e-06	7.98546e-05
DSTN	-1.80918	6.52974	-6.64296	9.31153e-06	7.99404e-05
LINC01465	2.33209	-0.278945	6.63796	9.38968e-06	8.05652e-05
RPS14	-1.44227	10.6152	-6.63627	9.41633e-06	8.07476e-05
C1GALT1	1.27662	4.80149	6.6305	9.50782e-06	8.14855e-05
APBA1	-2.87346	-0.460557	-6.63012	9.51388e-06	8.14908e-05
ATP5IF1	-1.32213	7.1525	-6.62953	9.52326e-06	8.15245e-05
MYOZ1	-5.51374	-1.2143	-6.62858	9.53853e-06	8.16086e-05
DDHD1	-1.80008	5.24097	-6.62767	9.55299e-06	8.16857e-05
EVI5	-1.61705	4.40444	-6.6256	9.58622e-06	8.19231e-05
DSE	1.40983	6.6386	6.62366	9.61745e-06	8.21431e-05
AK4	5.50172	1.64045	6.62109	9.65902e-06	8.24512e-05
TMEM267	-1.58489	1.98937	-6.62033	9.67135e-06	8.25094e-05
SGK1	3.19608	7.95222	6.61942	9.68607e-06	8.2588e-05
GEMIN6	-1.08523	3.9072	-6.61752	9.71704e-06	8.28049e-05
ARL5B	2.19372	4.00688	6.61572	9.7465e-06	8.30087e-05
DUSP27	-3.75433	-2.13702	-6.61294	9.79201e-06	8.33489e-05
DYNC2H1	-2.98976	0.480537	-6.61243	9.80032e-06	8.33723e-05
FAM69A	2.17402	1.51102	6.60835	9.86776e-06	8.38983e-05
FZD5	2.21245	2.38977	6.60314	9.95448e-06	8.44484e-05
HCFC1	1.23807	4.474	6.6021	9.97191e-06	8.44484e-05
LINC01355	-2.89201	0.0487999	-6.60242	9.9665e-06	8.44484e-05
OSBPL3	0.998263	3.12133	6.60212	9.97149e-06	8.44484e-05
PPHLN1	-0.985138	4.66331	-6.60215	9.97096e-06	8.44484e-05
RGS2	3.55671	4.85409	6.6024	9.96688e-06	8.44484e-05
RNF138	1.59431	4.47758	6.60277	9.96064e-06	8.44484e-05
NKIRAS1	-1.52558	2.41016	-6.59947	1.00159e-05	8.47733e-05
AKTIP	-1.28869	2.04834	-6.59709	1.00562e-05	8.50659e-05
MOGAT1	-3.77261	0.973401	-6.59612	1.00726e-05	8.51563e-05
MRPS17	-1.56218	3.25395	-6.59465	1.00975e-05	8.52708e-05
STK40	1.31058	5.28006	6.59478	1.00953e-05	8.52708e-05
PLK3	2.25364	4.98066	6.59358	1.01157e-05	8.53763e-05
PCYT2	-1.42993	3.1898	-6.59149	1.01513e-05	8.5629e-05
ZFP36	2.73274	8.30532	6.59008	1.01753e-05	8.57826e-05
BCL2	2.03638	2.9557	6.58815	1.02084e-05	8.60132e-05
RASSF7	-1.51492	2.89435	-6.58569	1.02507e-05	8.63212e-05
GRAMD4	1.61653	2.99398	6.58427	1.02753e-05	8.64459e-05
RHEBL1	2.50295	1.52364	6.58417	1.0277e-05	8.64459e-05
CBX5	-1.31156	3.07722	-6.58205	1.03138e-05	8.67062e-05
RTL5	2.52973	2.14835	6.58162	1.03211e-05	8.67192e-05
GAPLINC	-3.16929	4.2986	-6.57964	1.03557e-05	8.69609e-05
OMA1	-1.61007	3.18276	-6.57807	1.0383e-05	8.71419e-05
NOCT	3.37612	0.623178	6.57362	1.04612e-05	8.77485e-05
TBC1D14	1.19227	3.54422	6.57261	1.04789e-05	8.78484e-05
ARPC1A	-2.16388	4.05745	-6.56902	1.05424e-05	8.82292e-05
HS3ST1	4.22048	3.81868	6.56941	1.05355e-05	8.82292e-05
MKL2	-2.28355	1.82028	-6.56871	1.05479e-05	8.82292e-05
RHOBTB2	-1.51753	2.1638	-6.56879	1.05465e-05	8.82292e-05
AC005332.4	-2.80694	-0.930471	-6.56705	1.05774e-05	8.83771e-05
CCDC57	-1.0722	3.74032	-6.5672	1.05749e-05	8.83771e-05
CLNS1A	-1.13303	5.56407	-6.56425	1.06275e-05	8.87458e-05
NEU1	1.33489	6.34761	6.56336	1.06435e-05	8.883e-05
SLC6A16	-2.92075	-0.787253	-6.56197	1.06683e-05	8.8988e-05
AC135457.1	3.42839	-0.741689	6.55768	1.07459e-05	8.95852e-05
AC004854.2	3.62925	0.0689926	6.55644	1.07684e-05	8.96727e-05
EVL	-2.50412	6.5864	-6.55673	1.07631e-05	8.96727e-05
FBXO21	-1.44526	2.75595	-6.55606	1.07752e-05	8.96795e-05
SGSH	1.5898	3.71295	6.55446	1.08043e-05	8.98722e-05
ANAPC15	-1.83889	5.03371	-6.55105	1.08667e-05	9.03038e-05
HIST1H2BC	4.24046	3.02986	6.55096	1.08683e-05	9.03038e-05
WASL	1.03768	4.17884	6.55034	1.08797e-05	9.03482e-05
CHRFAM7A	2.82546	0.793685	6.55001	1.08858e-05	9.03493e-05
ACOX2	4.69032	-1.23437	6.5492	1.09007e-05	9.03773e-05
RPS19	-1.45944	11.4189	-6.54917	1.09013e-05	9.03773e-05
PRSS33	-4.58665	-2.65901	-6.54875	1.09089e-05	9.03904e-05
ALG9	-3.28423	2.47167	-6.54798	1.09232e-05	9.04587e-05
CD300LF	-1.68904	5.23234	-6.54699	1.09413e-05	9.04591e-05
PCGF3	1.24869	3.71393	6.54727	1.09362e-05	9.04591e-05
SYTL1	-2.34606	1.79097	-6.54702	1.09408e-05	9.04591e-05
MORC4	-1.86726	0.60658	-6.54271	1.10206e-05	9.10646e-05
WASHC2C	1.47116	5.04352	6.54177	1.10382e-05	9.11593e-05
AC072061.1	2.61777	0.233794	6.53962	1.10782e-05	9.14396e-05
GLCE	-1.26448	2.7398	-6.53848	1.10997e-05	9.15666e-05
HEG1	2.68029	4.01686	6.5339	1.11859e-05	9.22267e-05
EFL1	1.35387	2.61522	6.53328	1.11975e-05	9.22716e-05
AL034397.3	-2.80245	3.27534	-6.53098	1.12412e-05	9.25808e-05
AC068594.2	-5.36071	-2.7017	-6.53022	1.12555e-05	9.26036e-05
COX7A2L	-1.11114	6.67926	-6.53018	1.12563e-05	9.26036e-05
NXF1	1.18177	4.66139	6.52892	1.12804e-05	9.27185e-05
SLC12A7	1.37808	4.61919	6.5288	1.12827e-05	9.27185e-05
PTBP1	0.909535	5.62761	6.52743	1.13088e-05	9.28826e-05
MPDU1	1.00233	5.24952	6.52499	1.13555e-05	9.32148e-05
SGMS2	-2.69144	4.19946	-6.52437	1.13674e-05	9.32615e-05
ZNF264	-1.35935	3.35806	-6.52336	1.13868e-05	9.33689e-05
LAIR1	1.07278	7.83553	6.52222	1.14088e-05	9.34982e-05
MACROD1	-2.196	1.55233	-6.52028	1.14463e-05	9.37547e-05
AKT3	-1.67187	2.97917	-6.51801	1.14902e-05	9.38741e-05
CNDP2	1.14162	7.01675	6.51747	1.15008e-05	9.38741e-05
MICB	1.57269	4.05943	6.51727	1.15048e-05	9.38741e-05
RAB4B-EGLN2	4.82374	-2.25941	6.5182	1.14867e-05	9.38741e-05
RMC1	1.28214	4.37232	6.51763	1.14978e-05	9.38741e-05
TSPYL5	-2.03689	0.893103	-6.51898	1.14714e-05	9.38741e-05
VAC14	1.2113	4.90256	6.51823	1.1486e-05	9.38741e-05
VSIG10	-2.0837	1.04446	-6.51515	1.15461e-05	9.41601e-05
KCP	4.07208	0.806879	6.5144	1.15606e-05	9.42271e-05
ABHD1	-2.86721	-1.55881	-6.51289	1.15902e-05	9.43195e-05
TDP2	1.5962	6.02182	6.51326	1.15829e-05	9.43195e-05
WHRN	6.98307	0.804801	6.51286	1.15908e-05	9.43195e-05
FUT4	1.87482	3.92867	6.51043	1.16386e-05	9.46051e-05
SLC22A4	2.07464	2.45612	6.5107	1.16333e-05	9.46051e-05
SLC12A2	-2.33664	1.18022	-6.50943	1.16583e-05	9.47145e-05
AC025569.1	-4.39488	-0.165765	-6.50789	1.16888e-05	9.49106e-05
NCF1	1.89091	8.19726	6.50587	1.17288e-05	9.51835e-05
TECR	-1.26816	5.73421	-6.50553	1.17356e-05	9.51874e-05
DDX39A	1.18262	5.35732	6.50463	1.17535e-05	9.52292e-05
TMEM171	4.4147	-0.677178	6.50478	1.17505e-05	9.52292e-05
PPP3CC	1.16428	3.96981	6.50351	1.17758e-05	9.53589e-05
CYGB	-2.70687	0.839249	-6.50278	1.17904e-05	9.53735e-05
DHRS3	-1.35689	5.26439	-6.50293	1.17874e-05	9.53735e-05
SCARF1	2.69402	2.36513	6.50092	1.18276e-05	9.56231e-05
SERPINF2	-2.23664	1.49598	-6.49788	1.18887e-05	9.60647e-05
TMEM245	-1.57037	3.73388	-6.49695	1.19073e-05	9.61637e-05
SEC16B	-2.79333	-0.289324	-6.49492	1.19484e-05	9.64433e-05
MSH2	-1.99152	1.89821	-6.4931	1.19853e-05	9.66888e-05
RYBP	1.40862	4.33905	6.49196	1.20084e-05	9.68231e-05
TPD52L1	-4.67235	1.18597	-6.49089	1.20302e-05	9.69468e-05
DIP2B	1.27351	4.70453	6.48948	1.20591e-05	9.70756e-05
VTN	-5.48033	-0.304913	-6.48979	1.20528e-05	9.70756e-05
MRVI1	4.64683	-2.46712	6.48253	1.22021e-05	9.81249e-05
TOMM7	-1.64499	8.35201	-6.4825	1.22026e-05	9.81249e-05
INPP5A	2.03138	0.454466	6.4814	1.22255e-05	9.82565e-05
AL772337.2	-4.70856	-1.96486	-6.48001	1.22543e-05	9.84353e-05
ELF1	1.40211	7.05112	6.47858	1.22841e-05	9.85479e-05
GTPBP3	-1.23555	1.81653	-6.47839	1.22881e-05	9.85479e-05
SPAG16	-2.70811	1.61179	-6.47863	1.2283e-05	9.85479e-05
SLFN12L	3.1261	0.901982	6.47734	1.231e-05	9.86708e-05
KIAA0355	-1.99309	2.99482	-6.47503	1.23583e-05	9.87939e-05
PEG3	-4.0172	-2.27692	-6.4762	1.23337e-05	9.87939e-05
RBCK1	1.28408	6.48197	6.47569	1.23445e-05	9.87939e-05
SLAMF7	5.4756	5.081	6.4755	1.23483e-05	9.87939e-05
ZHX2	1.63123	2.33955	6.47512	1.23564e-05	9.87939e-05
ERV3-1	-2.02015	2.95519	-6.4741	1.23778e-05	9.8897e-05
AC004148.2	-2.50982	0.296302	-6.47327	1.23952e-05	9.89306e-05
GPR89A	-0.985029	2.17232	-6.47354	1.23896e-05	9.89306e-05
IGF2BP2	2.58299	2.18456	6.47276	1.2406e-05	9.89642e-05
MYB	-6.23091	0.856676	-6.47241	1.24134e-05	9.89705e-05
LINC00881	-4.40629	-0.108423	-6.47158	1.24308e-05	9.90567e-05
CPAMD8	-1.73632	0.0395492	-6.46801	1.25064e-05	9.96058e-05
NPRL2	-1.23357	2.53182	-6.46626	1.25437e-05	9.98501e-05
MPST	-1.69782	4.34902	-6.46517	1.25668e-05	9.99363e-05
WDR49	-3.04767	1.27773	-6.46512	1.25679e-05	9.99363e-05
ECM1	3.13974	1.33181	6.46414	1.25889e-05	0.00010005
AKAP1	-1.54744	2.36212	-6.46304	1.26124e-05	0.000100184
KIAA0040	2.76685	4.27459	6.46213	1.2632e-05	0.000100286
ZNF860	-3.65951	-1.45611	-6.46172	1.26407e-05	0.000100302
AC083973.1	4.829	-2.58417	6.46131	1.26497e-05	0.00010032
SYNPO2	4.39063	-1.58242	6.46011	1.26754e-05	0.000100471
TST	-1.5853	3.1269	-6.45863	1.27074e-05	0.000100671
AC073611.1	2.39223	2.84391	6.45772	1.27269e-05	0.000100741
PTP4A1	1.25694	6.54468	6.4576	1.27297e-05	0.000100741
TIMM10B	-1.01297	3.4594	-6.45716	1.27392e-05	0.000100763
ZBTB20	-1.79581	3.61794	-6.45606	1.2763e-05	0.000100898
AC007285.1	4.52751	-2.18623	6.45539	1.27775e-05	0.00010096
FAM213A	-2.10405	4.08824	-6.45501	1.27857e-05	0.000100971
DUSP3	0.98243	6.03441	6.45254	1.28396e-05	0.000101301
F5	4.30156	-0.147037	6.45217	1.28477e-05	0.000101301
ING2	-1.3958	3.95601	-6.45238	1.28431e-05	0.000101301
MYCBP	-1.29254	3.95113	-6.44626	1.29774e-05	0.000102269
KNOP1	-1.70907	3.94973	-6.4443	1.30208e-05	0.000102557
AC005838.2	-2.44616	-0.781046	-6.44256	1.30594e-05	0.000102646
COG6	-1.20575	2.32647	-6.44308	1.30478e-05	0.000102646
SH3GL1	1.39908	3.79442	6.44336	1.30417e-05	0.000102646
SLC19A3	-7.29031	0.797392	-6.44272	1.30558e-05	0.000102646
EIF2B3	-1.19536	3.98877	-6.43984	1.31199e-05	0.000103021
MYO1G	1.41144	6.2199	6.4398	1.31209e-05	0.000103021
CALCOCO1	-1.39103	4.41812	-6.43933	1.31314e-05	0.000103049
SHPRH	-1.62021	3.33715	-6.43209	1.32942e-05	0.000104272
PAQR5	-2.19535	2.85893	-6.43007	1.33399e-05	0.000104576
IKZF2	-2.92902	1.66598	-6.42895	1.33655e-05	0.00010472
MAN2B2	-0.983237	4.54808	-6.42866	1.33722e-05	0.00010472
THBS3	1.49755	2.12347	6.42807	1.33856e-05	0.00010477
CCZ1	-1.326	4.08248	-6.42702	1.34096e-05	0.000104903
AC135279.3	4.2705	-1.3541	6.42659	1.34195e-05	0.000104926
GMFG	-1.44767	8.00946	-6.42478	1.34609e-05	0.000105194
ZNF891	-2.30162	0.561751	-6.42421	1.3474e-05	0.000105242
RBM19	1.11506	3.58358	6.42331	1.34946e-05	0.000105348
PDGFA	5.94076	-0.381975	6.42243	1.35148e-05	0.000105451
CCDC93	1.21739	4.48379	6.42033	1.35633e-05	0.000105774
CYSTM1	1.60406	7.20051	6.41917	1.35903e-05	0.000105929
ZNF334	-2.37481	-0.321545	-6.41809	1.36153e-05	0.000106069
DNAJC4	-1.13646	4.9431	-6.41712	1.36377e-05	0.000106189
NCOA3	1.33554	4.68461	6.41669	1.36477e-05	0.000106211
HMOX2	-1.56342	5.0499	-6.41613	1.36609e-05	0.000106258
LINC02185	-4.86437	0.645795	-6.41429	1.37038e-05	0.000106537
MYO7A	3.82447	1.34793	6.41139	1.37717e-05	0.000107009
NANOS3	4.07871	-1.92184	6.40852	1.38392e-05	0.000107478
PCOLCE2	-3.18486	4.91927	-6.40758	1.38616e-05	0.000107596
RPL37A	-1.53982	10.4364	-6.40708	1.38734e-05	0.000107632
CREB5	1.94453	4.24706	6.40662	1.38843e-05	0.00010766
NFKB1	1.71987	5.65382	6.40632	1.38913e-05	0.00010766
ATXN2L	1.63279	4.96538	6.40572	1.39056e-05	0.000107715
CUL4A	1.0203	5.11369	6.40454	1.39337e-05	0.000107838
PAIP2B	-1.90477	-0.180489	-6.40444	1.3936e-05	0.000107838
TUT7	1.29339	5.24828	6.40351	1.39582e-05	0.000107954
MLF1	-2.43727	2.5621	-6.40285	1.39738e-05	0.000108019
MDM1	-1.52886	1.80647	-6.40196	1.3995e-05	0.000108128
SETD6	-1.51731	1.26722	-6.40026	1.40359e-05	0.000108387
EDNRB	5.98283	0.862467	6.39979	1.40472e-05	0.000108419
RTEL1	4.22076	-1.78344	6.39727	1.41077e-05	0.000108779
STAMBPL1	3.20754	0.994107	6.39724	1.41083e-05	0.000108779
DBR1	-1.36983	3.58021	-6.39692	1.41161e-05	0.000108782
RNF145	1.92095	5.1918	6.39588	1.41412e-05	0.00010892
TP53INP2	2.60368	2.95629	6.3948	1.41672e-05	0.000109064
WDR60	-1.41202	2.85702	-6.39296	1.42119e-05	0.000109352
AC092287.1	3.66839	-1.59645	6.39172	1.42421e-05	0.000109528
NUPR1	-2.63081	9.09316	-6.39099	1.42599e-05	0.000109609
TMEM42	-1.4121	3.3442	-6.39003	1.42833e-05	0.000109732
KLF3	1.21034	5.52316	6.38507	1.44049e-05	0.00011061
DNTTIP2	1.54573	5.34603	6.38302	1.44553e-05	0.000110827
PARP6	1.12012	4.0451	6.38341	1.44457e-05	0.000110827
TRAF4	3.43607	1.55199	6.38303	1.44552e-05	0.000110827
JPT1	-1.29512	7.53352	-6.38191	1.44828e-05	0.00011098
SLC25A34	2.28956	1.69055	6.38081	1.45101e-05	0.000111133
AL353719.1	4.70196	-0.77678	6.3802	1.45253e-05	0.000111192
STT3A	1.08904	4.24771	6.37958	1.45407e-05	0.000111254
PREPL	-1.55776	3.35303	-6.37886	1.45585e-05	0.000111333
LINC02154	-4.70882	3.99339	-6.37755	1.45912e-05	0.000111526
KCNJ15	7.4524	-0.111088	6.37635	1.46213e-05	0.000111699
LUC7L	1.15308	4.09729	6.37571	1.46372e-05	0.000111764
DISP1	-1.40511	2.17695	-6.37338	1.46956e-05	0.000112153
SLC9A6	-1.11131	3.32819	-6.37042	1.47704e-05	0.000112666
GOLIM4	-1.65491	5.01447	-6.37008	1.47791e-05	0.000112675
ZNF443	-2.55553	-0.657844	-6.36735	1.48481e-05	0.000113143
PFKP	1.87263	4.77076	6.36702	1.48566e-05	0.00011315
ZC3H12C	3.41133	1.80672	6.36595	1.48839e-05	0.000113301
VRK1	-1.34533	2.79197	-6.36326	1.49526e-05	0.000113765
PLEK	2.03542	8.28522	6.36231	1.49768e-05	0.000113892
DHODH	-1.72957	1.15784	-6.36138	1.50009e-05	0.000113934
TRUB1	-1.73744	1.84323	-6.3616	1.49952e-05	0.000113934
WHAMM	1.14393	4.22489	6.36121	1.50051e-05	0.000113934
TMEM120B	-1.56943	1.45348	-6.35773	1.5095e-05	0.000114558
CCNB1IP1	-1.38098	2.7405	-6.3555	1.51528e-05	0.000114666
CDKN2D	1.10261	3.9101	6.35482	1.51705e-05	0.000114666
CHSY1	1.71017	3.79782	6.35532	1.51574e-05	0.000114666
HLA-DOA	-2.031	4.40127	-6.35516	1.51614e-05	0.000114666
IL6R-AS1	3.27329	-1.58768	6.35678	1.51196e-05	0.000114666
NRBP1	1.26776	5.93094	6.35502	1.51651e-05	0.000114666
SLC39A13	1.26755	3.55511	6.35621	1.51342e-05	0.000114666
TMEM229B	2.01835	2.66621	6.35514	1.51619e-05	0.000114666
OSGIN1	3.8146	2.2588	6.35325	1.52111e-05	0.000114916
UBE2O	1.33451	2.28445	6.35146	1.52581e-05	0.000115212
TMEM53	-1.36189	4.60219	-6.34875	1.5329e-05	0.000115689
KLF9	2.11196	4.27244	6.34743	1.53638e-05	0.000115894
RAB43	4.38347	0.613669	6.34639	1.53911e-05	0.000116041
AL021453.1	2.3726	-0.457862	6.34409	1.54521e-05	0.000116443
GPATCH11	-2.36845	3.70849	-6.343	1.5481e-05	0.000116544
TMEM175	-1.17624	3.7087	-6.34299	1.54811e-05	0.000116544
HTRA1	4.75555	0.788189	6.34105	1.55328e-05	0.000116874
AC090971.2	4.68645	-2.17127	6.34069	1.55423e-05	0.000116887
RGL3	-2.71461	0.679925	-6.34032	1.55523e-05	0.000116904
MAPK13	1.73311	4.02217	6.33978	1.55667e-05	0.000116953
PTPRJ	1.12764	4.97088	6.33915	1.55834e-05	0.00011702
LYZ	-2.92188	11.1783	-6.33494	1.56967e-05	0.00011763
NAA40	-1.60016	1.83449	-6.33467	1.57039e-05	0.00011763
NAA50	1.12886	5.82573	6.33522	1.5689e-05	0.00011763
RIMS3	2.96671	-1.3019	6.33514	1.56913e-05	0.00011763
[truncated: 12,982 more rows]

## Sheet: Salmonella vs control
Gene	log(2)FC	Average Expression	t	p-value	adjusted p-value
GBP1	6.20877	8.38419	50.523	8.76762e-72	1.24053e-67
SOCS3	7.70832	9.5266	49.8093	3.33907e-71	2.36222e-67
DUSP5	4.87512	7.81557	49.2201	1.0207e-70	4.81397e-67
GBP2	3.47662	8.64787	48.0324	1.00831e-69	3.56663e-66
CFLAR	3.45803	7.7662	46.6939	1.41947e-68	4.01682e-65
RNF19B	3.77624	7.7818	46.3928	2.59795e-68	6.1264e-65
CD274	7.12063	7.02394	45.6202	1.24571e-67	2.2032e-64
ZNFX1	2.82457	8.62774	45.6272	1.22801e-67	2.2032e-64
IRF1	4.23082	7.99226	44.2179	2.28224e-66	3.58794e-63
ARAP2	4.11277	5.62954	44.0703	3.11401e-66	3.87264e-63
IL15RA	6.57003	5.35222	44.0451	3.28445e-66	3.87264e-63
PTX3	7.1224	8.19236	44.0504	3.24793e-66	3.87264e-63
IL1RN	5.40314	10.9635	43.7371	6.305e-66	6.86226e-63
CD44	2.77499	11.2497	43.529	9.82055e-66	9.92507e-63
SLAMF7	6.16574	10.2561	43.3101	1.56826e-65	1.47929e-62
SLC7A5	3.60646	7.89447	43.0459	2.76672e-65	2.44664e-62
RAP2B	-3.57365	5.60641	-42.9757	3.21919e-65	2.67931e-62
LITAF	2.34054	10.2123	42.8613	4.12204e-65	3.24015e-62
IL10	4.97553	6.82278	42.8339	4.37372e-65	3.25568e-62
TRAF3IP2	3.77172	4.64499	42.8104	4.60199e-65	3.25568e-62
CORO6	5.8752	6.14547	41.9627	2.93392e-64	1.94317e-61
MAP4K4	2.56635	7.28763	41.9494	3.02139e-64	1.94317e-61
TRIM25	4.35867	7.68787	41.7961	4.23915e-64	2.60781e-61
CD40	4.66898	7.63723	40.6427	5.6186e-63	3.3124e-60
ISG20	7.02574	5.96588	40.4644	8.42575e-63	4.76864e-60
WDR81	-2.01408	5.48299	-40.4293	9.12752e-63	4.96713e-60
SRGN	1.7909	10.5004	40.3709	1.04295e-62	5.46546e-60
DNAJA1	2.09218	8.35543	40.3296	1.14596e-62	5.66171e-60
JUNB	2.88524	9.61635	40.3241	1.16043e-62	5.66171e-60
KLF9	2.61197	6.18229	39.9474	2.75443e-62	1.29908e-59
TJP2	2.37367	7.64679	39.889	3.15109e-62	1.43822e-59
WARS	4.27775	8.24744	39.7223	4.63157e-62	1.98582e-59
XBP1	2.77726	7.03552	39.7263	4.58977e-62	1.98582e-59
EZH2	3.19753	4.91816	39.6285	5.75743e-62	2.39594e-59
ZDHHC7	-2.09559	5.91959	-39.4869	8.00048e-62	3.23425e-59
TDRD7	3.03885	5.85738	39.3486	1.10444e-61	4.34077e-59
AQP9	5.69438	7.18534	39.3165	1.1904e-61	4.55216e-59
PFKFB3	4.29396	10.1148	39.1258	1.86053e-61	6.92754e-59
GPBP1	1.91724	6.75728	39.1141	1.91203e-61	6.93676e-59
CCL20	7.44953	6.58843	38.3966	1.04452e-60	3.69473e-58
RELA	1.90985	7.27361	38.0182	2.58595e-60	8.92405e-58
MBD4	-2.72972	4.99547	-37.9306	3.19396e-60	1.07598e-57
AGO2	2.11533	4.99531	37.9014	3.4268e-60	1.10195e-57
TOP1	2.56092	6.80647	37.9034	3.41033e-60	1.10195e-57
TINF2	1.06808	6.5891	37.8281	4.08997e-60	1.28598e-57
N4BP2L1	4.6775	6.25793	37.7907	4.47711e-60	1.35944e-57
PML	3.62832	7.51229	37.7872	4.51576e-60	1.35944e-57
ADPRH	2.20144	5.26982	37.7034	5.53115e-60	1.63042e-57
ABCA5	2.04107	7.45374	37.6659	6.05753e-60	1.74914e-57
LACTB	1.54089	7.67931	37.5677	7.6893e-60	2.17592e-57
STK26	3.65238	5.47009	37.4954	9.169e-60	2.54377e-57
APOL2	4.44823	7.32184	37.4152	1.11511e-59	3.03416e-57
PTGS2	7.53726	8.57832	37.3259	1.38674e-59	3.70207e-57
HIVEP2	4.39207	6.63999	37.2508	1.66675e-59	4.36718e-57
CYLD	1.9061	6.972	37.1873	1.94737e-59	5.0097e-57
NAMPT	3.65451	9.43012	37.1443	2.16404e-59	5.46769e-57
DUSP2	5.78104	7.84393	37.0808	2.52965e-59	6.27931e-57
GZF1	-3.12998	4.16729	-37.0669	2.61751e-59	6.38538e-57
DENND5A	2.89676	7.06118	36.8166	4.85371e-59	1.16399e-56
DTX3L	2.83048	6.84838	36.7525	5.68995e-59	1.31979e-56
MAP3K8	3.7173	6.88157	36.7554	5.64912e-59	1.31979e-56
AP3M2	2.34352	5.91096	36.71	6.321e-59	1.44251e-56
XIRP1	7.37284	5.28861	36.5827	8.67394e-59	1.94806e-56
CSRNP1	4.11455	6.54808	36.541	9.62196e-59	2.12721e-56
BCL2A1	5.47187	7.71592	36.4984	1.07017e-58	2.3295e-56
DHX58	4.88791	5.75065	36.1717	2.4243e-58	5.19719e-56
PTPN1	2.94386	8.32587	36.1366	2.6475e-58	5.59097e-56
CDKN2B	3.9065	5.32474	36.1124	2.81424e-58	5.85568e-56
NECTIN2	2.41394	8.4015	36.1042	2.87292e-58	5.89114e-56
TNFSF9	5.9229	5.83904	36.0942	2.94605e-58	5.9548e-56
RASSF2	-3.04047	6.5401	-36.0617	3.19705e-58	6.37114e-56
GADD45B	4.07489	7.72999	35.9916	3.81546e-58	7.49791e-56
GPR132	3.31733	7.22706	35.9344	4.40795e-58	8.54358e-56
BIRC2	2.10182	6.73863	35.9207	4.56288e-58	8.60803e-56
PLSCR1	3.47327	6.20175	35.9232	4.53477e-58	8.60803e-56
CGAS	3.15355	4.87157	35.894	4.88234e-58	9.08951e-56
ACOD1	9.90424	6.47234	35.8414	5.57804e-58	1.02498e-55
TRIP10	3.31429	7.78553	35.8347	5.67275e-58	1.02902e-55
RAPGEF2	4.01309	7.04354	35.8292	5.75211e-58	1.03021e-55
TNIP1	3.36595	9.97871	35.8237	5.83384e-58	1.03179e-55
N4BP1	1.93836	7.10282	35.6445	9.19471e-58	1.60612e-55
CAPRIN1	1.86871	8.32913	35.5668	1.12061e-57	1.9103e-55
HELZ2	5.49649	6.8918	35.5689	1.11479e-57	1.9103e-55
FAM49A	3.69743	6.83665	35.5444	1.18666e-57	1.99882e-55
ICAM1	3.59132	11.2243	35.4765	1.41134e-57	2.3493e-55
ELOVL7	4.92618	4.99058	35.4714	1.42959e-57	2.35201e-55
CCSER2	2.38061	6.03407	35.4432	1.53666e-57	2.49911e-55
GRAMD1A	4.29994	7.8586	35.4179	1.6395e-57	2.63605e-55
IRF7	4.39565	7.23547	35.3866	1.77607e-57	2.82355e-55
ATXN7L1	3.2858	3.96341	35.3351	2.02648e-57	3.18585e-55
ARFGAP3	1.99998	6.94792	35.2507	2.5164e-57	3.91259e-55
PFKP	2.16883	6.48641	35.2041	2.83718e-57	4.3634e-55
CLIC4	2.83899	8.25062	35.0573	4.14153e-57	6.23389e-55
FNIP2	2.79625	8.62284	35.061	4.10207e-57	6.23389e-55
B4GALT5	2.8743	8.19778	35.0444	4.28116e-57	6.37622e-55
ARHGAP35	-2.85441	4.12954	-35.0249	4.50228e-57	6.63571e-55
CDYL2	2.61218	3.24417	34.9765	5.10283e-57	7.44329e-55
MAP3K2	-1.9793	6.00693	-34.9712	5.17346e-57	7.46931e-55
SERPINB9	4.01711	7.75476	34.9302	5.75202e-57	8.22075e-55
BACH1	2.50163	7.59459	34.9143	5.99463e-57	8.48181e-55
KCNE3	-3.35435	2.63252	-34.9036	6.16301e-57	8.6337e-55
TNIP3	7.73974	6.73434	34.8923	6.34497e-57	8.80148e-55
PLEKHO2	-2.9531	8.08324	-34.8674	6.76803e-57	9.29717e-55
DCUN1D3	3.3084	3.97354	34.8472	7.13259e-57	9.70376e-55
SAMD4A	2.83298	5.95716	34.7167	1.00123e-56	1.34918e-54
IFIH1	4.79576	6.84437	34.6869	1.08213e-56	1.44444e-54
MOV10	2.26619	6.86568	34.6142	1.30789e-56	1.72947e-54
ARID5A	2.74313	7.60026	34.5251	1.65047e-56	2.16227e-54
DNAJB6	2.02478	8.4401	34.4216	2.16445e-56	2.80962e-54
TENT4A	1.76446	5.73151	34.2766	3.16807e-56	4.075e-54
NIPAL4	6.03153	5.74583	34.2618	3.2932e-56	4.19779e-54
ATF7IP2	2.83255	3.96983	34.2221	3.65692e-56	4.6198e-54
MYO10	2.98741	5.47982	34.1354	4.59618e-56	5.75499e-54
CALM1	1.90926	9.80317	34.1056	4.97216e-56	6.17114e-54
OGFRL1	2.6691	6.60199	34.0028	6.52734e-56	8.0309e-54
PPP1R15B	3.16779	7.48243	33.9721	7.07971e-56	8.63541e-54
PANX1	2.78111	5.85791	33.9479	7.54916e-56	9.12933e-54
SPTA1	1.5734	4.06113	33.8587	9.56717e-56	1.14717e-53
TNFAIP2	3.22004	10.8228	33.7766	1.1903e-55	1.41526e-53
PARP14	3.60812	8.11503	33.7643	1.22998e-55	1.45025e-53
BASP1	2.88118	8.94452	33.7213	1.37928e-55	1.61285e-53
GCH1	4.64378	7.14946	33.7016	1.45379e-55	1.68603e-53
HMG20A	-1.40242	4.2176	-33.6892	1.50296e-55	1.71495e-53
RAB12	1.92816	6.06515	33.6905	1.49744e-55	1.71495e-53
OAS2	5.3137	6.80882	33.6698	1.58262e-55	1.7914e-53
ARL5B	3.68822	6.4728	33.6271	1.77385e-55	1.99192e-53
ABI1	1.63416	7.81523	33.6123	1.84561e-55	2.04318e-53
GBP3	2.99027	5.18854	33.6118	1.84838e-55	2.04318e-53
APOL1	3.52765	6.43393	33.5751	2.03909e-55	2.21931e-53
PIM1	4.25701	7.21248	33.5757	2.03586e-55	2.21931e-53
WBP4	1.30953	4.64485	33.5618	2.11313e-55	2.28234e-53
SLAMF1	8.76287	6.9751	33.4698	2.70388e-55	2.89827e-53
SNN	2.28043	7.91971	33.3878	3.37049e-55	3.58564e-53
DUSP1	3.92148	8.33936	33.2379	5.0485e-55	5.33069e-53
H3F3B	1.97468	9.78351	33.2273	5.19596e-55	5.44495e-53
IRF4	5.13859	4.45137	33.2246	5.23368e-55	5.44495e-53
HNRNPC	1.45182	8.30221	33.1928	5.70262e-55	5.88951e-53
ANTXR2	1.95551	7.2405	33.1135	7.06801e-55	7.24676e-53
NBN	3.14833	6.7831	33.1024	7.28521e-55	7.41572e-53
PI4K2B	2.40483	5.69657	33.058	8.21566e-55	8.3031e-53
RNF149	1.94565	7.2004	33.0278	8.91704e-55	8.94802e-53
OASL	8.06452	7.03807	33.0125	9.29656e-55	9.26317e-53
CBWD3	3.58299	9.33354	33.0074	9.42647e-55	9.32693e-53
RSAD2	8.15176	7.9485	32.9792	1.01774e-54	9.99998e-53
USP4	-1.67747	5.42403	-32.9756	1.02766e-54	1.00279e-52
BIRC3	4.53015	7.67858	32.9699	1.04366e-54	1.01142e-52
ADPRHL2	1.92065	5.95383	32.8675	1.37927e-54	1.32757e-52
IL15	4.26476	4.04818	32.8483	1.45322e-54	1.38929e-52
ISG15	7.62066	8.46148	32.7927	1.69163e-54	1.60637e-52
ARL11	-3.10732	2.9011	-32.6784	2.31254e-54	2.18134e-52
FAM129A	2.82046	7.09513	32.6757	2.32957e-54	2.18286e-52
MFHAS1	2.38605	6.88291	32.6378	2.58464e-54	2.40592e-52
KHDRBS1	0.995231	7.22055	32.6186	2.72426e-54	2.51931e-52
TICAM1	1.97918	6.87912	32.592	2.9307e-54	2.69263e-52
ARRDC2	-2.64723	5.30433	-32.5798	3.03055e-54	2.7664e-52
CASP7	2.35406	5.43767	32.5718	3.09767e-54	2.80955e-52
ANKLE2	1.90228	7.59343	32.5444	3.34015e-54	3.01017e-52
CNP	2.89822	7.36065	32.4955	3.82013e-54	3.42095e-52
PNRC1	3.33552	8.57555	32.4856	3.92605e-54	3.49369e-52
JAK2	3.16284	4.88815	32.3735	5.34824e-54	4.72951e-52
LAP3	3.20177	8.18403	32.3537	5.64887e-54	4.9337e-52
NR4A3	4.48256	6.96	32.3552	5.62455e-54	4.9337e-52
CCR7	9.52143	5.5473	32.3181	6.23203e-54	5.40963e-52
TNFAIP3	5.13019	9.24998	32.2902	6.73274e-54	5.80863e-52
RAB21	1.27035	6.63016	32.2419	7.69474e-54	6.59835e-52
TEX30	2.53948	4.00946	32.2325	7.89894e-54	6.73266e-52
PARP12	2.6141	7.15656	32.2229	8.11167e-54	6.87257e-52
H3F3C	2.16574	3.72503	32.1437	1.01037e-53	8.459e-52
ITGB8	4.58131	3.75272	32.1457	1.00486e-53	8.459e-52
INHBA	8.40942	5.48748	32.13	1.04961e-53	8.73586e-52
MAPKAPK2	1.96465	8.34623	32.063	1.26441e-53	1.04621e-51
ABTB2	6.67108	5.46958	32.0466	1.32372e-53	1.08891e-51
PNPT1	2.42106	4.99655	32.0329	1.37519e-53	1.12471e-51
ETS1	5.26883	4.90096	32.0218	1.41833e-53	1.15333e-51
TBC1D2	-2.22208	5.84422	-31.9809	1.58934e-53	1.285e-51
IL1R1	3.28284	6.53245	31.9147	1.91226e-53	1.5373e-51
PHF11	2.45283	5.8847	31.8948	2.02162e-53	1.61604e-51
ACVR1B	2.75929	5.28725	31.8675	2.18173e-53	1.73423e-51
GTF2B	2.17052	6.06381	31.8626	2.21193e-53	1.74841e-51
TNFAIP8	2.87478	8.73729	31.8252	2.45599e-53	1.93054e-51
TRDMT1	1.6912	11.3256	31.6782	3.70982e-53	2.90001e-51
ARL8B	1.28529	8.90461	31.568	5.05857e-53	3.93262e-51
GTPBP1	2.42982	5.8882	31.4801	6.48248e-53	5.01205e-51
MX1	6.07447	7.6067	31.4757	6.56269e-53	5.04649e-51
LRRC25	-2.70423	5.49723	-31.3734	8.76704e-53	6.70513e-51
PDE4B	4.84785	6.13864	31.3644	8.99344e-53	6.8413e-51
ACOX3	3.49218	4.93047	31.3613	9.07289e-53	6.86483e-51
NFKBIA	3.12897	11.1116	31.3086	1.05338e-52	7.88583e-51
UBE2Z	1.69602	8.02763	31.3091	1.05189e-52	7.88583e-51
SLC41A2	2.02626	6.93282	31.2993	1.08156e-52	8.05421e-51
TP53INP2	2.20619	6.77427	31.2954	1.09383e-52	8.10293e-51
SH3TC1	-2.89782	5.75614	-31.2909	1.10778e-52	8.1635e-51
TRIM21	2.32726	6.39137	31.2593	1.21177e-52	8.88357e-51
SDC4	3.00749	8.62887	31.1928	1.46413e-52	1.06784e-50
EPSTI1	3.93085	5.89897	31.1571	1.62097e-52	1.17616e-50
XRN1	3.12619	5.86265	31.1195	1.80402e-52	1.3023e-50
RIPK2	2.77046	6.29153	31.098	1.91827e-52	1.37775e-50
GRAMD2B	2.58199	3.18902	31.0754	2.04608e-52	1.46212e-50
ELK1	2.32897	5.62826	31.0384	2.27444e-52	1.60905e-50
IFIT3	8.20479	8.04443	31.0392	2.26887e-52	1.60905e-50
RUSC1	4.81183	7.04573	31.0189	2.40459e-52	1.69267e-50
VIM	1.65523	12.629	30.9828	2.66627e-52	1.86758e-50
FOXO3	2.51503	6.47625	30.9786	2.69871e-52	1.88099e-50
UBE2L6	2.91955	6.96822	30.9139	3.24806e-52	2.25278e-50
MPP5	1.37167	5.46115	30.8981	3.39896e-52	2.34594e-50
PRDM8	3.77705	4.25217	30.8818	3.56115e-52	2.44596e-50
RNF217	3.66227	10.2969	30.8777	3.60368e-52	2.46321e-50
SOCS1	6.96118	4.69098	30.873	3.65273e-52	2.48474e-50
RCSD1	3.21189	5.78694	30.8685	3.70004e-52	2.50488e-50
ERF	-2.72643	4.2783	-30.8555	3.84076e-52	2.58776e-50
NSRP1	4.59363	8.33613	30.8021	4.47735e-52	3.00237e-50
ANGEL1	-1.94881	3.36424	-30.7446	5.2833e-52	3.5261e-50
TMEM63B	1.95181	6.14602	30.658	6.78259e-52	4.50549e-50
CXCL10	8.68503	6.69422	30.6462	7.01677e-52	4.63927e-50
EHD1	3.95561	9.8946	30.6173	7.62808e-52	5.01999e-50
CTNNA1	0.988398	8.23928	30.5697	8.75375e-52	5.73411e-50
SMYD4	-2.25941	1.93383	-30.5231	1.00191e-51	6.53274e-50
HLX	2.75935	7.06165	30.51	1.04076e-51	6.75489e-50
NT5C3A	4.09317	5.20899	30.4769	1.14567e-51	7.40184e-50
ZBTB4	-2.50421	4.86041	-30.4689	1.17235e-51	7.53984e-50
TMEM86A	-2.30379	4.28269	-30.4239	1.3362e-51	8.5547e-50
UAP1L1	-2.69336	5.1471	-30.4199	1.35156e-51	8.61408e-50
EFCAB5	5.31208	7.81585	30.3705	1.5603e-51	9.89983e-50
FAM177A1	1.68451	5.28086	30.3372	1.71944e-51	1.08609e-49
PPP1CC	-1.86335	5.10677	-30.3083	1.87043e-51	1.17621e-49
ARHGAP30	-2.81661	6.31132	-30.2455	2.24632e-51	1.40634e-49
MAPK14	-1.56895	4.7535	-30.2439	2.25699e-51	1.40679e-49
TRAF1	4.60095	9.51723	30.2374	2.30025e-51	1.42746e-49
DDX58	6.06869	6.27396	30.2294	2.35439e-51	1.45468e-49
TTLL8	4.32803	4.09985	30.2052	2.52665e-51	1.55433e-49
PPP2R2A	1.34945	5.74626	30.1673	2.82263e-51	1.72889e-49
MX2	5.62807	7.01101	30.1637	2.85244e-51	1.73962e-49
STAT4	4.06203	5.63737	30.0899	3.54127e-51	2.15045e-49
DYRK3	3.40806	4.73894	30.0875	3.56645e-51	2.15648e-49
GBP5	6.18545	5.6183	30.0839	3.60348e-51	2.1696e-49
ZNF652	-2.55514	2.51048	-30.0725	3.72583e-51	2.23376e-49
RHBDF2	2.42369	7.12515	30.0536	3.93872e-51	2.35143e-49
GBP4	7.34822	5.28351	30.0165	4.39246e-51	2.6113e-49
RNF135	-2.65279	5.3008	-29.9926	4.71091e-51	2.7889e-49
LCP2	2.69127	8.09267	29.9695	5.04281e-51	2.97294e-49
FOSL2	2.95857	9.01079	29.9331	5.61229e-51	3.29495e-49
TMEM50A	1.11538	7.38822	29.9054	6.08998e-51	3.56063e-49
TRIM69	2.18796	5.172	29.8926	6.32371e-51	3.68206e-49
CSRP2	5.93554	4.24918	29.8678	6.8034e-51	3.94514e-49
MMP19	2.43812	9.86229	29.8575	7.01366e-51	4.05046e-49
FXYD6	2.79099	3.48913	29.8282	7.64636e-51	4.3979e-49
LAMP3	5.12901	4.93379	29.8259	7.69766e-51	4.40948e-49
BAZ1A	2.12048	7.1572	29.8217	7.79345e-51	4.44635e-49
HES4	5.6602	4.67764	29.8192	7.85307e-51	4.46238e-49
CDC42EP4	2.19199	4.65849	29.7524	9.56672e-51	5.41438e-49
SNX30	-3.23909	3.67177	-29.7369	1.00152e-50	5.64562e-49
ZC3HAV1	4.58906	7.13556	29.7283	1.02741e-50	5.76856e-49
TTN	2.07359	7.06372	29.7158	1.06599e-50	5.96156e-49
GREM1	5.56904	6.55946	29.7141	1.07147e-50	5.9686e-49
PRXL2B	-2.5118	5.46163	-29.7064	1.09614e-50	6.08206e-49
NOCT	5.27604	3.92043	29.6917	1.14502e-50	6.32845e-49
SLC22A11	4.44841	5.59834	29.6803	1.18431e-50	6.52016e-49
LACC1	-3.18195	7.33475	-29.6683	1.22696e-50	6.72623e-49
MPZL1	2.90415	7.2689	29.6672	1.23125e-50	6.72623e-49
ADAR	1.77583	8.22607	29.6504	1.29413e-50	7.04258e-49
JAK3	3.82481	5.02393	29.6346	1.35604e-50	7.3512e-49
LYRM1	2.03857	3.53077	29.6326	1.36423e-50	7.36735e-49
NACC2	-1.7103	4.67978	-29.6131	1.44525e-50	7.77521e-49
CCNJ	2.00561	4.38193	29.5772	1.6082e-50	8.61911e-49
ZDHHC9	2.89969	2.74762	29.5737	1.62498e-50	8.67615e-49
IL16	-2.24757	3.91637	-29.5416	1.78781e-50	9.47405e-49
XAF1	4.94312	6.27637	29.5426	1.78258e-50	9.47405e-49
ANXA1	2.66066	9.3697	29.5387	1.80318e-50	9.51986e-49
TSPAN12	3.03566	2.70302	29.517	1.9232e-50	1.01158e-48
ADA	2.87167	7.62287	29.4443	2.38888e-50	1.25186e-48
SEMA3A	4.2768	2.85547	29.4182	2.58231e-50	1.34823e-48
RBM7	1.29523	5.0418	29.3975	2.74682e-50	1.42885e-48
SERPINB1	2.89648	8.13025	29.3633	3.04222e-50	1.57672e-48
TMEM123	1.45578	9.20734	29.3434	3.22862e-50	1.66722e-48
ETS2	2.85286	7.95018	29.3323	3.33767e-50	1.71726e-48
NCS1	1.60733	7.35199	29.3278	3.38256e-50	1.73405e-48
CCDC178	2.66908	3.22865	29.2736	3.97873e-50	2.01933e-48
HAVCR2	-2.94579	7.19335	-29.2742	3.97183e-50	2.01933e-48
TRA2A	1.36351	5.88685	29.2722	3.99603e-50	2.01933e-48
UBTF	-2.07589	5.34992	-29.2722	3.99612e-50	2.01933e-48
LSS	2.59515	7.30026	29.2596	4.1502e-50	2.08972e-48
HERC6	5.31726	4.62642	29.2424	4.36875e-50	2.19197e-48
TGFBRAP1	-1.66186	4.19032	-29.2332	4.49096e-50	2.24532e-48
UBE2D1	1.97574	6.0083	29.1926	5.074e-50	2.52789e-48
NXT2	1.1723	4.53719	29.1854	5.18523e-50	2.57424e-48
IFI44	4.80793	6.34696	29.1575	5.63816e-50	2.78931e-48
L2HGDH	3.44464	2.45826	29.1333	6.06395e-50	2.98951e-48
SLCO3A1	2.36804	6.31839	29.1223	6.26735e-50	3.07905e-48
DDX60L	3.04343	7.87719	29.1152	6.40344e-50	3.13503e-48
ZHX2	2.72977	5.66508	29.1105	6.49417e-50	3.16848e-48
ITGA6	2.70916	6.06651	29.0964	6.77594e-50	3.2946e-48
ACSL1	2.68935	9.94554	29.0946	6.81349e-50	3.30151e-48
RNF213	3.74773	8.89636	29.0754	7.21739e-50	3.48528e-48
SLC35F6	-1.96638	5.73265	-29.0511	7.76715e-50	3.73801e-48
ADGRV1	4.16629	5.40357	29.0281	8.32533e-50	3.99305e-48
STAT3	1.9638	7.88037	29.0222	8.47394e-50	4.0506e-48
TIMM21	-1.55331	3.37834	-28.9955	9.18611e-50	4.37624e-48
FCGR2A	2.04008	9.05979	28.9912	9.30633e-50	4.41863e-48
MEF2D	-1.91998	5.44891	-28.9767	9.7223e-50	4.6007e-48
IL7R	4.42974	8.0004	28.9124	1.18067e-49	5.56843e-48
TNFAIP6	5.88191	7.55752	28.8986	1.23116e-49	5.78729e-48
ARHGEF40	-2.20403	4.39867	-28.8821	1.29432e-49	6.06403e-48
BLZF1	1.96131	5.05327	28.8797	1.30368e-49	6.08772e-48
CALHM2	-3.15651	4.64191	-28.8461	1.44356e-49	6.71872e-48
IDO1	8.2907	5.9643	28.8435	1.45473e-49	6.74852e-48
TUBGCP3	-1.19894	3.81684	-28.8415	1.4636e-49	6.76749e-48
RCOR3	-1.72191	3.27043	-28.8295	1.51791e-49	6.99573e-48
RGS19	-3.12178	4.65085	-28.8192	1.5662e-49	7.19486e-48
SPSB1	3.8173	6.2784	28.8066	1.62702e-49	7.45006e-48
RASL11A	5.61321	4.90165	28.7751	1.79028e-49	8.17119e-48
FBXO6	3.0726	4.48481	28.7414	1.98359e-49	9.02437e-48
RPS6KC1	2.06488	5.13986	28.7088	2.19041e-49	9.93338e-48
CKB	6.50268	6.5191	28.692	2.30549e-49	1.04218e-47
RBM17	1.73123	6.94655	28.6651	2.50254e-49	1.12766e-47
ZNF277	1.79905	5.12777	28.658	2.55731e-49	1.14868e-47
SLC25A28	2.82778	6.80541	28.6373	2.72335e-49	1.21939e-47
ZC3H12A	3.61536	7.85508	28.6354	2.73972e-49	1.22285e-47
MMAA	1.65569	3.3675	28.6029	3.02512e-49	1.34599e-47
PTPN6	-2.07314	7.53479	-28.6012	3.04041e-49	1.34855e-47
SLC37A3	3.57591	2.32383	28.5867	3.17832e-49	1.40532e-47
MASTL	3.32035	4.40164	28.5581	3.46851e-49	1.52885e-47
IL27	9.08967	3.2917	28.5228	3.86399e-49	1.69788e-47
PHETA1	-3.95969	4.01828	-28.4031	5.57608e-49	2.43506e-47
RRAGC	1.29695	7.11937	28.4041	5.55912e-49	2.43506e-47
TMEM106A	2.19223	5.30179	28.3933	5.74601e-49	2.50155e-47
GIT2	-1.08999	4.9103	-28.3687	6.19765e-49	2.6899e-47
IL2RA	8.42665	5.75538	28.3301	6.97671e-49	3.01876e-47
STAT5A	2.93844	8.24321	28.3168	7.26897e-49	3.13563e-47
GAS2L1	-1.84403	4.76699	-28.3115	7.38772e-49	3.17717e-47
SLC10A3	-1.86054	4.54746	-28.3088	7.45073e-49	3.19456e-47
GNA12	-1.5701	7.0736	-28.2897	7.90197e-49	3.36262e-47
PSEN1	0.985669	7.72835	28.2892	7.91401e-49	3.36262e-47
RXRA	-2.55551	6.41733	-28.2903	7.88755e-49	3.36262e-47
TNFAIP1	1.75031	5.1401	28.2796	8.15168e-49	3.45324e-47
UBAC1	-2.54567	5.08847	-28.2468	9.01588e-49	3.80793e-47
SOD2	3.33673	13.43	28.2289	9.53009e-49	4.01313e-47
CD80	3.6356	3.63742	28.2223	9.72351e-49	4.08243e-47
CACNB1	3.07438	3.60131	28.2161	9.91202e-49	4.14927e-47
PPM1M	-3.21301	4.80183	-28.2127	1.00186e-48	4.18153e-47
EXT1	3.93404	3.36193	28.1963	1.05358e-48	4.38444e-47
MICALL1	1.9493	6.4318	28.1641	1.16382e-48	4.82898e-47
INSIG1	2.68097	10.5929	28.1587	1.18332e-48	4.89557e-47
CERK	-3.11282	5.4839	-28.1175	1.34407e-48	5.5444e-47
STRC	1.67289	7.37293	28.0801	1.50931e-48	6.20791e-47
GJB2	6.01449	5.61783	28.0733	1.54123e-48	6.32083e-47
CDC42EP2	3.07389	4.74322	28.055	1.6311e-48	6.67006e-47
TENT2	1.44603	7.35422	28.0512	1.65072e-48	6.73086e-47
FEM1C	2.31986	6.10303	28.023	1.80126e-48	7.32358e-47
PTPN7	-2.93009	4.43886	-28.0198	1.81958e-48	7.37687e-47
SOGA1	-2.56714	4.07576	-28.0077	1.88911e-48	7.63686e-47
TRAFD1	2.19405	6.2058	28.0037	1.91234e-48	7.70874e-47
IER5	2.09509	7.59587	28.001	1.92841e-48	7.75144e-47
IL12RB2	6.03234	4.88894	27.9906	1.99175e-48	7.98335e-47
BTG1	2.44878	8.09879	27.9791	2.0642e-48	8.25037e-47
TRIM65	-3.14231	3.13052	-27.973	2.1038e-48	8.385e-47
SAV1	1.95084	5.2946	27.9632	2.16868e-48	8.61928e-47
SLC5A5	4.28945	3.78784	27.9586	2.20042e-48	8.72094e-47
SNX10	2.61271	7.09694	27.9465	2.28408e-48	9.02724e-47
IBTK	1.14837	6.10502	27.9077	2.5776e-48	1.01589e-46
DOK3	-2.86931	5.48078	-27.8984	2.65321e-48	1.04279e-46
PCGF5	1.53758	6.56169	27.8967	2.66749e-48	1.04549e-46
SP110	3.27184	5.7266	27.8747	2.85655e-48	1.1165e-46
PITHD1	-2.27332	6.12715	-27.8344	3.23861e-48	1.26234e-46
ANO6	1.33741	7.13425	27.8142	3.44917e-48	1.34072e-46
CDH24	1.68312	4.19581	27.8096	3.49922e-48	1.35645e-46
PTK2	3.46425	5.09265	27.7918	3.69888e-48	1.42993e-46
IFI35	3.52967	6.55024	27.7642	4.03124e-48	1.55417e-46
IFIT2	8.36326	7.769	27.7606	4.07777e-48	1.56359e-46
SH3BP5L	-1.20303	5.2037	-27.7608	4.0742e-48	1.56359e-46
CD48	2.55231	6.91423	27.7495	4.22131e-48	1.61425e-46
TSNARE1	1.15271	5.90085	27.7244	4.56555e-48	1.74118e-46
KIAA0513	-2.32745	4.39021	-27.6949	5.00769e-48	1.90467e-46
EIF2AK2	3.37486	6.07145	27.6902	5.0809e-48	1.92323e-46
SLC25A37	2.313	5.05355	27.6901	5.08366e-48	1.92323e-46
MRM2	-1.88918	4.15288	-27.6492	5.77826e-48	2.18017e-46
RHOU	2.21735	6.85973	27.6415	5.91887e-48	2.22729e-46
DYRK2	-2.42154	3.59381	-27.6212	6.30739e-48	2.36361e-46
MAP3K14	-2.45619	4.26182	-27.6209	6.31454e-48	2.36361e-46
CEMIP2	2.87632	7.19517	27.5855	7.05658e-48	2.6344e-46
DDX60	5.37877	5.03039	27.5789	7.20387e-48	2.68231e-46
DOT1L	1.71252	8.40483	27.5755	7.28041e-48	2.69661e-46
SMIM3	2.26514	7.4426	27.5758	7.27347e-48	2.69661e-46
ISM1	1.43353	5.07242	27.5735	7.32695e-48	2.70676e-46
C3orf62	-2.60452	4.35523	-27.4959	9.35303e-48	3.44625e-46
G0S2	5.21994	7.36508	27.4903	9.51796e-48	3.49791e-46
CD38	5.2294	3.10784	27.4711	1.01121e-47	3.70663e-46
IFITM3	3.25955	6.9453	27.4698	1.01521e-47	3.71167e-46
DYNLT1	2.22122	6.54548	27.3823	1.33803e-47	4.87932e-46
PARP9	3.27523	6.43505	27.3606	1.43297e-47	5.21212e-46
IL7	5.74586	3.18599	27.344	1.51019e-47	5.47888e-46
MCL1	1.31276	9.07531	27.3208	1.62489e-47	5.87994e-46
IFFO1	-1.9853	5.84872	-27.3085	1.68945e-47	6.09796e-46
RARA	-2.4154	4.80464	-27.244	2.07257e-47	7.46178e-46
BCL2L13	1.64392	5.79823	27.2354	2.13006e-47	7.64929e-46
DDI2	-2.00495	4.22908	-27.1691	2.62901e-47	9.41718e-46
CMKLR1	-3.25729	6.72078	-27.1455	2.83369e-47	1.00992e-45
PLAGL2	2.27722	5.71528	27.1461	2.82828e-47	1.00992e-45
UBL4A	-3.35899	3.89161	-27.1358	2.92181e-47	1.03871e-45
IL1B	6.20182	11.2914	27.1256	3.01812e-47	1.07026e-45
TPRG1L	-1.72936	5.1037	-27.0726	3.57383e-47	1.26415e-45
C1orf87	4.90372	4.2588	27.0594	3.72722e-47	1.31215e-45
GGA2	-2.25087	6.0395	-27.0593	3.72808e-47	1.31215e-45
CPA5	2.82068	5.96685	27.0437	3.91797e-47	1.37557e-45
ACADL	7.69161	4.14185	27.0421	3.93847e-47	1.37934e-45
DENND4A	2.72525	4.58531	27.0394	3.97234e-47	1.38777e-45
DDIT4	2.64228	7.12251	26.991	4.63542e-47	1.61146e-45
SLCO4A1	3.63426	6.01798	26.9911	4.63376e-47	1.61146e-45
EEPD1	-3.08963	5.88883	-26.9403	5.45031e-47	1.89011e-45
CGGBP1	1.11807	6.56101	26.9123	5.9621e-47	2.06254e-45
TXN	3.25493	8.28042	26.8903	6.39719e-47	2.20765e-45
CMPK2	6.32194	5.20761	26.8684	6.86237e-47	2.36243e-45
CASKIN2	-2.48816	2.07132	-26.852	7.23091e-47	2.48326e-45
PSMA3	1.27636	6.17056	26.8438	7.42433e-47	2.54351e-45
TBC1D9	2.00081	6.19034	26.8387	7.54647e-47	2.57911e-45
RNF144B	3.33624	7.08199	26.8298	7.76559e-47	2.6476e-45
RFTN1	2.31431	6.9312	26.8101	8.27246e-47	2.81363e-45
KIAA0232	-1.48096	5.97192	-26.8053	8.39962e-47	2.85003e-45
EDEM1	2.00135	7.43725	26.7895	8.83815e-47	2.99165e-45
ELOVL5	1.68939	6.79942	26.7692	9.43288e-47	3.18534e-45
MRPS6	3.06431	5.60514	26.7377	1.04399e-46	3.51701e-45
HMGCS1	2.77135	5.47201	26.7163	1.11816e-46	3.75791e-45
TRIM22	3.03776	7.02056	26.6795	1.25904e-46	4.22135e-45
CLIP4	-1.80969	4.60471	-26.6784	1.26318e-46	4.22523e-45
NABP1	2.96174	7.68223	26.6714	1.29212e-46	4.31185e-45
ABL2	1.82848	7.3871	26.6334	1.46066e-46	4.86281e-45
SAMD1	-2.54602	4.29773	-26.6217	1.51661e-46	5.03722e-45
UBE4B	-1.53104	4.29648	-26.6	1.6271e-46	5.39154e-45
CDKN1A	2.70933	11.5904	26.5702	1.79122e-46	5.91516e-45
SERPINB2	3.79016	10.5243	26.5698	1.79349e-46	5.91516e-45
OAS3	4.87889	6.60705	26.5543	1.8858e-46	6.20517e-45
RSPH10B2	1.83563	4.38563	26.5331	2.01952e-46	6.62973e-45
NFKB1	2.54488	8.95932	26.5297	2.04172e-46	6.68712e-45
TNFRSF9	4.29115	4.32027	26.4841	2.3668e-46	7.73391e-45
MAFB	-2.3076	8.48807	-26.4826	2.37817e-46	7.75315e-45
PRSS23	4.08818	2.60562	26.4816	2.38624e-46	7.7616e-45
TMEM132D	2.01086	3.00076	26.4549	2.60127e-46	8.44161e-45
ZNF641	-1.74726	3.82158	-26.4454	2.68335e-46	8.68805e-45
SLFN5	3.7798	5.63838	26.4132	2.97871e-46	9.62233e-45
HCAR2	7.01868	4.1988	26.3835	3.27986e-46	1.0571e-44
USP15	1.31504	6.60318	26.3667	3.46417e-46	1.11397e-44
ACSL4	2.03335	7.83912	26.3298	3.90536e-46	1.25127e-44
CALCOCO2	0.990914	5.81298	26.3296	3.90884e-46	1.25127e-44
SLC16A3	-1.95599	8.05742	-26.3248	3.96954e-46	1.26783e-44
CAB39	-1.12185	6.71929	-26.3125	4.13177e-46	1.31668e-44
ZXDC	-1.2622	4.34447	-26.3004	4.29869e-46	1.36679e-44
UBE2H	1.32465	7.11925	26.2849	4.52055e-46	1.43411e-44
THAP2	3.79898	4.16858	26.2831	4.5472e-46	1.43933e-44
CAST	0.857688	6.96958	26.2554	4.97727e-46	1.57195e-44
YME1L1	1.05987	6.92985	26.2347	5.3239e-46	1.67768e-44
HDX	3.18991	1.74731	26.2276	5.4488e-46	1.71322e-44
MED22	-1.18992	4.48237	-26.2032	5.9011e-46	1.85132e-44
RNF168	-2.25718	3.65292	-26.1955	6.05218e-46	1.89452e-44
UBE2E1	1.19299	7.2157	26.1821	6.32302e-46	1.97493e-44
RBMS1	1.11175	6.83605	26.159	6.81878e-46	2.12509e-44
PGPEP1	-3.12421	3.14104	-26.1395	7.26698e-46	2.25979e-44
AATK	-2.83036	5.45498	-26.1032	8.18332e-46	2.53916e-44
CMTR1	2.19035	5.58378	26.0935	8.44977e-46	2.6161e-44
AHDC1	-2.69537	3.31373	-26.0647	9.28478e-46	2.86835e-44
SMARCA5	1.38042	6.24463	26.0402	1.00614e-45	3.10149e-44
PLA2G15	-3.12005	5.62564	-26.0255	1.05603e-45	3.24821e-44
CLEC2D	2.59849	3.55281	26.0209	1.07212e-45	3.29054e-44
ANKH	-2.54812	6.84415	-26.0179	1.08277e-45	3.31604e-44
FCRL1	3.54216	3.61513	26.0167	1.0869e-45	3.32149e-44
FAM241A	2.48285	3.0575	25.9908	1.18324e-45	3.60811e-44
CHPF2	-1.07726	5.52394	-25.9605	1.3072e-45	3.97755e-44
PIM3	2.70956	8.5356	25.9373	1.41116e-45	4.28464e-44
JAM2	6.0564	5.75415	25.9321	1.43552e-45	4.34928e-44
ADM	2.6353	8.59645	25.9213	1.48736e-45	4.49672e-44
PRMT9	-2.49127	2.12662	-25.9196	1.49584e-45	4.51272e-44
C16orf54	-3.34694	1.33155	-25.9001	1.59509e-45	4.80189e-44
AGGF1	-1.24517	4.18104	-25.8802	1.70314e-45	5.1163e-44
MBP	-2.34963	5.74667	-25.8483	1.89165e-45	5.67055e-44
NMI	1.86909	5.51184	25.8451	1.91187e-45	5.71904e-44
AAGAB	-1.12365	4.75449	-25.8387	1.95275e-45	5.829e-44
RPRD2	-1.16788	4.10054	-25.8248	2.04424e-45	6.08927e-44
PHF23	-1.87252	5.38608	-25.8076	2.16418e-45	6.43299e-44
TGFBR1	-2.02753	5.2994	-25.8057	2.17786e-45	6.46006e-44
TARS	1.11162	5.21424	25.7941	2.26234e-45	6.69662e-44
MAP1S	-1.81641	6.26525	-25.7906	2.289e-45	6.7614e-44
STK3	2.23516	4.32032	25.7493	2.62406e-45	7.73498e-44
HS3ST3B1	4.39786	6.05461	25.7314	2.78462e-45	8.19119e-44
PTPN9	-1.46428	5.16423	-25.7203	2.88873e-45	8.47979e-44
ACTN1	1.45767	7.79142	25.716	2.92961e-45	8.582e-44
TRIM47	-3.40056	4.53368	-25.7127	2.9624e-45	8.66014e-44
USP42	1.44542	4.15988	25.7057	3.03191e-45	8.84506e-44
PLAUR	2.23437	10.4232	25.7024	3.06515e-45	8.92363e-44
TMPRSS13	3.49986	3.36154	25.6961	3.12968e-45	9.09277e-44
ETV3	2.92064	7.00189	25.6921	3.17135e-45	9.19496e-44
CLIC2	1.66825	5.35192	25.6594	3.5345e-45	1.02269e-43
PRPF3	1.67776	6.01553	25.6535	3.60485e-45	1.04092e-43
MROH5	1.82804	6.02764	25.6517	3.62578e-45	1.04271e-43
RFX1	-1.60641	4.02087	-25.6518	3.62469e-45	1.04271e-43
EPG5	2.22048	6.47853	25.6354	3.82738e-45	1.09845e-43
CNDP1	3.51341	3.53801	25.6281	3.92104e-45	1.12305e-43
RETREG2	-1.17773	5.74675	-25.627	3.93549e-45	1.12492e-43
BAALC	5.26805	4.84493	25.6085	4.18477e-45	1.19376e-43
MCOLN2	4.44108	5.40449	25.6031	4.26038e-45	1.21288e-43
PPIP5K1	2.68518	7.86766	25.5948	4.38062e-45	1.24461e-43
BTBD1	-0.825489	5.74625	-25.5867	4.49938e-45	1.27579e-43
NUB1	2.06188	6.22709	25.5792	4.61368e-45	1.30297e-43
UBR4	1.16655	8.00085	25.5798	4.6048e-45	1.30297e-43
PIK3AP1	1.42041	8.71239	25.5734	4.70331e-45	1.32564e-43
OAS1	4.24742	5.94993	25.5727	4.71465e-45	1.32619e-43
BAZ2A	1.53477	6.57792	25.5526	5.04081e-45	1.41513e-43
TMEM185B	1.59597	4.69955	25.5181	5.65445e-45	1.58425e-43
DEDD2	-1.98848	5.42724	-25.5138	5.7351e-45	1.60367e-43
SAMD9L	4.08062	6.37127	25.4876	6.25811e-45	1.74647e-43
MAP1LC3A	3.50304	4.174	25.4795	6.42885e-45	1.79059e-43
ZNRF2	1.96482	5.96312	25.4697	6.64397e-45	1.84687e-43
TMEM217	3.82188	3.01012	25.4628	6.79799e-45	1.88598e-43
CBFB	-1.26247	5.53766	-25.4411	7.3077e-45	2.02342e-43
ZMYM3	-1.83526	2.23739	-25.4299	7.58856e-45	2.09708e-43
RBMXL1	1.56839	4.33744	25.428	7.6358e-45	2.10602e-43
CD180	-3.10208	4.89478	-25.4272	7.65532e-45	2.1073e-43
RNF166	-2.8028	4.48555	-25.4248	7.71707e-45	2.12017e-43
TNC	3.16989	5.16741	25.4152	7.96924e-45	2.18521e-43
COL13A1	2.57196	4.05873	25.4063	8.21063e-45	2.24704e-43
NFKB2	2.20896	8.48078	25.3593	9.60796e-45	2.62438e-43
CDK16	0.931582	6.10297	25.3469	1.00153e-44	2.73039e-43
BRWD1	-1.13231	4.64021	-25.3446	1.0093e-44	2.74625e-43
HERC5	6.99688	5.1664	25.3371	1.03488e-44	2.81046e-43
RGS16	5.43843	5.29297	25.3161	1.11021e-44	3.00927e-43
SLF2	-1.26318	4.21578	-25.2951	1.19113e-44	3.22244e-43
SPART	1.5533	7.09052	25.2716	1.2888e-44	3.48001e-43
GREB1	2.44278	3.99972	25.2352	1.45647e-44	3.92525e-43
KLF16	-2.45712	4.33765	-25.2241	1.51183e-44	4.06671e-43
TEX2	-2.6404	3.8649	-25.1948	1.66855e-44	4.47975e-43
FERMT2	2.57665	3.69755	25.1939	1.67322e-44	4.48379e-43
LILRB4	1.72185	8.43293	25.1877	1.70841e-44	4.56944e-43
BRAT1	-2.27996	4.3244	-25.1272	2.09431e-44	5.59101e-43
LRP12	2.26645	6.54323	25.1146	2.18535e-44	5.82308e-43
SBNO2	2.40836	8.02621	25.0932	2.34875e-44	6.2467e-43
RCAN1	2.24305	7.08944	25.0732	2.51302e-44	6.67106e-43
RNF24	1.8761	4.46608	25.0622	2.60784e-44	6.9098e-43
SP100	1.67338	6.58811	25.0554	2.66861e-44	7.0576e-43
IPO5	1.13331	5.78824	25.0478	2.73801e-44	7.22764e-43
NCF2	1.77484	8.59733	25.0044	3.17075e-44	8.35436e-43
ABHD6	-3.55154	3.44152	-24.9998	3.21995e-44	8.46822e-43
SIK3	1.6908	6.18877	24.9972	3.2487e-44	8.528e-43
STAT2	2.92997	7.71732	24.9938	3.28599e-44	8.6099e-43
RANBP2	-1.60038	6.51073	-24.9556	3.73981e-44	9.78089e-43
EREG	4.49709	8.92585	24.9507	3.80226e-44	9.90989e-43
TPD52L2	-1.63063	7.88024	-24.9506	3.80314e-44	9.90989e-43
ZBTB7B	-1.90805	5.15918	-24.9474	3.84547e-44	1.00018e-42
SUDS3	2.25961	5.15777	24.9427	3.90671e-44	1.01424e-42
UBE2J1	1.18522	6.69724	24.9288	4.0949e-44	1.06115e-42
BPGM	1.516	4.82409	24.9145	4.29833e-44	1.1098e-42
MT2A	5.67369	5.5949	24.9145	4.29794e-44	1.1098e-42
FYTTD1	1.92521	6.73554	24.91	4.36452e-44	1.12484e-42
TNFSF13B	2.96425	4.30971	24.896	4.57645e-44	1.17731e-42
TRIM5	3.53346	4.44215	24.8819	4.80128e-44	1.23291e-42
C3orf38	1.15875	5.06934	24.8639	5.10361e-44	1.30817e-42
DAB2	-1.99401	7.87083	-24.8399	5.53718e-44	1.41674e-42
DHX57	-2.19428	3.35357	-24.8254	5.81676e-44	1.48558e-42
NMT1	-0.928324	5.47759	-24.8035	6.26548e-44	1.5973e-42
HIF1A	2.43995	8.55057	24.8005	6.33043e-44	1.61096e-42
CXXC5	-3.1895	5.82142	-24.7971	6.40468e-44	1.62401e-42
TFG	0.868492	6.39499	24.7972	6.40286e-44	1.62401e-42
FHOD1	-2.93485	5.22895	-24.7751	6.90301e-44	1.74724e-42
KRT34	-2.06012	2.56363	-24.7723	6.96827e-44	1.76061e-42
GCA	1.53716	5.17467	24.7585	7.30273e-44	1.84183e-42
DHDDS	2.18908	6.62507	24.7313	8.01173e-44	2.01704e-42
SDE2	2.09252	6.08633	24.7263	8.15154e-44	2.0486e-42
ZBTB47	-1.59945	3.22742	-24.7071	8.70176e-44	2.183e-42
SMAP2	2.21032	7.81977	24.6908	9.19888e-44	2.30363e-42
PLEKHH3	-2.91371	0.207821	-24.6583	1.02792e-43	2.56963e-42
TFCP2	-1.01068	4.14791	-24.6571	1.03212e-43	2.57556e-42
CFAP69	3.37029	5.46159	24.6454	1.07415e-43	2.67573e-42
CPEB2	2.29854	5.83537	24.6134	1.19864e-43	2.9806e-42
ARMC10	-1.00375	3.6873	-24.5925	1.28715e-43	3.19507e-42
CTDSP1	-1.6733	5.93121	-24.5791	1.34794e-43	3.3401e-42
SAP30BP	2.09651	7.3913	24.5576	1.45104e-43	3.58929e-42
BBS5	-3.43961	1.84179	-24.553	1.47384e-43	3.63932e-42
ZNF768	-2.35073	3.89747	-24.5505	1.48645e-43	3.66408e-42
PKD1L2	-2.70037	1.53594	-24.5447	1.5165e-43	3.73165e-42
TBC1D16	-1.1873	5.69281	-24.5371	1.55644e-43	3.82327e-42
GRK6	-1.81427	4.83872	-24.5292	1.59905e-43	3.92114e-42
SLC36A1	-2.31816	6.40082	-24.5277	1.60727e-43	3.93447e-42
KCTD7	-2.44242	4.15536	-24.4877	1.84361e-43	4.50523e-42
SMCO4	2.0595	5.02638	24.4747	1.92831e-43	4.70409e-42
ENDOD1	1.91203	4.05401	24.4734	1.93661e-43	4.71619e-42
CDK12	1.77837	6.46093	24.4517	2.08627e-43	5.07193e-42
JADE1	-3.34974	2.18298	-24.4357	2.20446e-43	5.35006e-42
SETD7	-1.85495	4.79139	-24.4181	2.34237e-43	5.67504e-42
ARMCX1	1.68701	4.71637	24.4158	2.36093e-43	5.71022e-42
GTF3C2	-1.13538	4.08517	-24.4127	2.38604e-43	5.76111e-42
KYNU	2.11317	7.69822	24.4066	2.43706e-43	5.87428e-42
TMEM170B	-3.67455	2.49416	-24.4059	2.4426e-43	5.87762e-42
PIP5K1C	-1.19618	6.08211	-24.3905	2.57589e-43	6.18782e-42
MAMLD1	3.47592	4.71274	24.3829	2.64391e-43	6.34045e-42
PELI1	3.91718	6.50202	24.3693	2.77057e-43	6.63295e-42
MACF1	1.43977	8.19737	24.3584	2.87663e-43	6.87525e-42
MRPL35	-1.36393	4.1681	-24.3451	3.01177e-43	7.18608e-42
RIPK1	2.07411	7.81534	24.3174	3.31336e-43	7.89237e-42
FAM78A	-5.27403	3.74217	-24.3166	3.32316e-43	7.90243e-42
PPP4R2	1.27145	5.99843	24.316	3.32914e-43	7.90335e-42
RBCK1	1.42218	6.34038	24.3093	3.40714e-43	8.07498e-42
AURKA	-2.64748	1.34022	-24.3069	3.43639e-43	8.13068e-42
LSM14B	-1.30629	4.61909	-24.3015	3.50041e-43	8.26834e-42
SSTR2	7.2346	3.15847	24.2925	3.61095e-43	8.51522e-42
POLE3	-0.893625	5.04439	-24.292	3.61732e-43	8.51606e-42
IL10RA	2.79362	9.06453	24.284	3.71819e-43	8.73897e-42
RALB	0.932234	6.65132	24.2828	3.73464e-43	8.76309e-42
CTNNBL1	2.01707	5.71014	24.2661	3.95607e-43	9.26729e-42
CPD	1.7681	6.47705	24.244	4.26945e-43	9.98486e-42
ACAD8	-1.33099	3.585	-24.2397	4.3336e-43	1.01182e-41
FAM220A	-1.64753	3.19632	-24.2387	4.34909e-43	1.01209e-41
INKA2	-4.29894	1.97451	-24.2389	4.34541e-43	1.01209e-41
CASZ1	2.63798	3.07326	24.237	4.37458e-43	1.01635e-41
ZNF331	-2.84959	4.28044	-24.2218	4.61084e-43	1.06949e-41
ORAI2	1.86141	6.36462	24.2067	4.85894e-43	1.12519e-41
PAX7	3.08531	2.65107	24.1892	5.16214e-43	1.19345e-41
LMAN2L	-1.24622	3.5042	-24.179	5.34763e-43	1.23432e-41
MAEA	-1.20198	6.17409	-24.1783	5.36044e-43	1.23526e-41
NANS	1.8368	6.24502	24.1664	5.5865e-43	1.28526e-41
IFI6	2.45283	8.74516	24.1572	5.76794e-43	1.32485e-41
STOM	2.67642	8.08994	24.1551	5.80975e-43	1.33229e-41
RBBP8	2.01927	4.94027	24.1389	6.14435e-43	1.40674e-41
STAU1	0.720625	6.60328	24.1374	6.17781e-43	1.41211e-41
PIGM	-2.10806	1.32466	-24.1324	6.28461e-43	1.43421e-41
AIM2	3.88283	2.20487	24.1279	6.38338e-43	1.4544e-41
RND1	8.17497	4.19153	24.1182	6.60143e-43	1.50167e-41
XRCC1	-1.95917	3.02264	-24.1169	6.6335e-43	1.50654e-41
OSER1	1.58691	6.06442	24.096	7.13126e-43	1.61699e-41
DNAJC5	-1.02416	7.44225	-24.0903	7.27534e-43	1.64702e-41
BATF2	4.78248	4.74011	24.0568	8.17152e-43	1.84695e-41
IFIT1	6.77511	7.06764	24.0549	8.22532e-43	1.85614e-41
SPATS2L	1.68972	5.18101	24.053	8.28158e-43	1.86586e-41
RHOH	5.23512	2.62951	24.0442	8.53895e-43	1.92079e-41
KLHL36	-1.03552	5.10812	-24.0273	9.05514e-43	2.03367e-41
NLRC5	2.64229	5.47235	24.0247	9.13963e-43	2.04939e-41
BCL3	2.57482	7.54317	24.0081	9.68351e-43	2.16752e-41
SCAMP2	-0.960779	7.43983	-24.0076	9.6971e-43	2.16752e-41
LFNG	-2.55924	4.7463	-23.9586	1.15047e-42	2.56751e-41
PPA1	4.10688	4.18354	23.9458	1.20285e-42	2.68019e-41
POGLUT1	1.37547	3.82344	23.9369	1.24111e-42	2.76108e-41
OSBPL7	-2.07116	2.25978	-23.9275	1.2822e-42	2.84802e-41
USP48	1.56821	6.58236	23.9177	1.32715e-42	2.94323e-41
PHC2	-1.79432	6.5538	-23.9163	1.33367e-42	2.95307e-41
DELE1	-1.093	5.04088	-23.9048	1.388e-42	3.06857e-41
KLHL12	-1.20686	4.98778	-23.8743	1.54419e-42	3.40854e-41
RPA1	-1.82649	5.0651	-23.8583	1.63317e-42	3.59933e-41
RBBP6	2.28529	6.63556	23.8532	1.6624e-42	3.65806e-41
MTHFD2	1.43266	6.58491	23.8515	1.67257e-42	3.67472e-41
CSTF3	2.03509	4.51051	23.8353	1.7703e-42	3.8834e-41
ASB13	-2.80917	2.38162	-23.8328	1.78576e-42	3.91125e-41
RMND5A	-1.58797	4.57006	-23.8278	1.81714e-42	3.97384e-41
MOB3A	-1.44675	6.23344	-23.826	1.82891e-42	3.99341e-41
ATP10A	3.3207	3.28518	23.8035	1.97882e-42	4.31408e-41
JADE2	2.30101	6.46022	23.7831	2.12497e-42	4.62556e-41
ESRRA	-1.69026	4.39195	-23.7553	2.34297e-42	5.09226e-41
RTN4	0.756488	9.09753	23.7482	2.40227e-42	5.21314e-41
RASAL1	-2.92792	5.65022	-23.7413	2.46101e-42	5.33244e-41
USP12	1.94963	7.96971	23.7317	2.54545e-42	5.50697e-41
MIOS	-0.900567	5.388	-23.7215	2.63765e-42	5.69772e-41
USP3	-1.59291	3.65283	-23.7143	2.70542e-42	5.8352e-41
ACOT9	1.60244	6.33288	23.7128	2.72017e-42	5.85809e-41
SLC29A3	-2.5223	4.59821	-23.7116	2.73129e-42	5.8731e-41
UBE2D3	0.785252	8.3283	23.6891	2.95655e-42	6.34783e-41
BOLA3	3.71863	3.98181	23.6834	3.01642e-42	6.46657e-41
CXCL11	9.58141	2.96741	23.676	3.09547e-42	6.62599e-41
ADO	-2.21527	4.08023	-23.6706	3.15475e-42	6.74268e-41
RRP1B	-1.75397	4.07341	-23.6597	3.27846e-42	6.99653e-41
C15orf48	2.89421	7.11709	23.6399	3.51438e-42	7.4887e-41
PICALM	0.955455	8.27422	23.6232	3.7275e-42	7.93088e-41
HDAC3	-1.33658	5.4205	-23.6009	4.03227e-42	8.56646e-41
RABGAP1L	1.64516	5.0368	23.5985	4.06672e-42	8.6267e-41
MEFV	2.55152	5.90576	23.5845	4.27301e-42	9.05072e-41
FJX1	3.15975	3.67979	23.5766	4.394e-42	9.29308e-41
CHKA	-1.62895	4.18649	-23.568	4.52849e-42	9.56323e-41
SAMD9	4.26376	6.11708	23.5674	4.53786e-42	9.56872e-41
PDSS1	2.46703	4.50284	23.5462	4.89025e-42	1.02965e-40
LBR	-1.68335	4.22994	-23.5307	5.16616e-42	1.08589e-40
SINHCAF	2.63828	3.72723	23.5303	5.17273e-42	1.08589e-40
RUBCN	2.3867	6.09554	23.5141	5.47726e-42	1.14812e-40
IL4R	1.63356	7.6503	23.5115	5.52818e-42	1.15707e-40
CYP2S1	-2.28192	3.65394	-23.5064	5.62958e-42	1.17656e-40
SVIL	2.51152	3.94621	23.4918	5.92849e-42	1.2372e-40
FUT6	2.69558	3.34102	23.4832	6.11099e-42	1.27341e-40
TSPAN14	1.09626	7.4084	23.4793	6.19626e-42	1.28928e-40
WTAP	2.41585	9.24512	23.4781	6.22235e-42	1.29281e-40
RBPJ	-1.6666	6.21386	-23.4763	6.26129e-42	1.29899e-40
PTPN2	2.54425	6.08435	23.4728	6.33967e-42	1.31332e-40
SPAG9	1.33725	8.22187	23.4591	6.65498e-42	1.37663e-40
RCN1	2.19373	5.18177	23.4548	6.75676e-42	1.39564e-40
ZNF248	-2.04589	1.1749	-23.4527	6.8063e-42	1.40382e-40
CLN8	-1.75528	6.82169	-23.4478	6.92543e-42	1.42631e-40
PNPLA8	1.56809	5.81496	23.4463	6.96259e-42	1.43188e-40
HAPLN3	7.91637	3.42018	23.4384	7.16083e-42	1.47052e-40
MIA3	1.64234	5.83659	23.4231	7.56023e-42	1.55028e-40
TMEM39A	1.3934	4.78134	23.4181	7.69424e-42	1.57548e-40
TTC39A	2.78271	0.975325	23.3975	8.27694e-42	1.69235e-40
CASP4	1.51653	7.42507	23.3752	8.95783e-42	1.82892e-40
RTCB	1.62107	6.88133	23.3688	9.16409e-42	1.86834e-40
MKNK1	-1.2651	6.36344	-23.3596	9.47051e-42	1.92803e-40
C19orf66	2.4891	5.39124	23.3577	9.53384e-42	1.93814e-40
MYH14	1.62366	7.18966	23.3523	9.71801e-42	1.97274e-40
GPR65	-4.58692	2.86162	-23.3456	9.95139e-42	2.01722e-40
OSBPL11	-1.44452	4.35585	-23.3384	1.02104e-41	2.06677e-40
ANXA5	1.21671	9.83127	23.3363	1.02871e-41	2.07933e-40
PDXK	-1.66186	7.78071	-23.3316	1.04614e-41	2.11152e-40
RREB1	-1.87866	5.58624	-23.3252	1.06985e-41	2.1563e-40
TCF3	-1.33073	4.31164	-23.322	1.08222e-41	2.17815e-40
SNUPN	-1.33237	2.45413	-23.321	1.08593e-41	2.18251e-40
DUSP7	-3.93399	1.4319	-23.2974	1.18117e-41	2.37056e-40
RHOBTB2	-2.63131	2.11899	-23.2883	1.22013e-41	2.44527e-40
CUL1	1.7633	6.24887	23.2866	1.22754e-41	2.45664e-40
GATB	-0.994875	4.11356	-23.2833	1.24182e-41	2.48171e-40
WHAMM	0.918683	4.57075	23.2773	1.26897e-41	2.5324e-40
FAM219B	-1.33403	4.36566	-23.2615	1.34223e-41	2.67482e-40
ABHD8	-2.76467	2.4843	-23.2604	1.34746e-41	2.68146e-40
CD83	2.08466	9.91345	23.2596	1.35107e-41	2.68487e-40
TBC1D24	-1.84699	2.93432	-23.244	1.42829e-41	2.83435e-40
HK2	1.5358	8.077	23.2298	1.50266e-41	2.97775e-40
GPR35	-3.08171	4.72803	-23.219	1.56152e-41	3.09006e-40
TRMT13	1.50745	6.03947	23.191	1.72599e-41	3.41076e-40
SLC5A3	3.05417	4.73317	23.1802	1.79365e-41	3.53951e-40
ASTL	4.11688	3.33864	23.1706	1.85619e-41	3.65782e-40
FAM117A	3.63101	1.47056	23.1395	2.07447e-41	4.07661e-40
STK17A	1.52683	6.05125	23.1398	2.07194e-41	4.07661e-40
CIPC	-2.67495	2.60669	-23.1313	2.13562e-41	4.19096e-40
TCF4	1.44401	5.70134	23.1257	2.17941e-41	4.27098e-40
AGO1	-1.16464	4.67236	-23.1241	2.19143e-41	4.2886e-40
NISCH	-2.02612	6.46007	-23.122	2.20784e-41	4.30949e-40
RYBP	1.41149	6.72747	23.122	2.2082e-41	4.30949e-40
ADRB2	4.40368	4.02059	23.1202	2.22235e-41	4.33114e-40
EYS	2.95095	2.63335	23.1153	2.26135e-41	4.40017e-40
RAP1B	1.11569	6.23343	23.115	2.26399e-41	4.40017e-40
RNASEL	-1.61373	2.88449	-23.0998	2.39063e-41	4.63992e-40
DCLK3	5.62494	-1.58085	23.0943	2.43824e-41	4.72585e-40
SNRNP48	-1.441	2.56193	-23.0929	2.45056e-41	4.74323e-40
CCNL1	1.57748	7.48021	23.0911	2.46605e-41	4.76669e-40
TWISTNB	1.2893	4.54869	23.0698	2.66194e-41	5.13831e-40
GSE1	-1.93413	3.41141	-23.0668	2.68992e-41	5.18524e-40
FNDC3B	1.69206	7.89	23.0612	2.74487e-41	5.28397e-40
MGAT4B	-1.11726	5.53201	-23.0464	2.89483e-41	5.56508e-40
RAD17	-0.997925	3.57953	-23.0409	2.95184e-41	5.66698e-40
GABARAPL1	-1.61066	6.17312	-23.0353	3.01157e-41	5.7738e-40
PSME2	2.34521	6.25568	23.0296	3.07393e-41	5.88538e-40
ENTR1	-1.79031	4.03198	-23.0274	3.09815e-41	5.92374e-40
PPP4R4	4.64338	4.20758	23.027	3.10254e-41	5.92414e-40
KIAA0930	-1.6411	8.85566	-23.0263	3.111e-41	5.93229e-40
UPF3A	-1.16707	3.49477	-23.0173	3.21312e-41	6.11877e-40
ALCAM	1.59302	8.88159	23.0119	3.27513e-41	6.2201e-40
RAB14	-0.713285	6.73175	-23.0121	3.27296e-41	6.2201e-40
PPP3CC	1.44953	5.56228	23.0099	3.29893e-41	6.2569e-40
COLGALT1	-1.44275	7.57626	-22.9865	3.58854e-41	6.79709e-40
CASP5	5.23056	2.52217	22.9508	4.07923e-41	7.71617e-40
APOBEC3G	2.39138	4.5215	22.9421	4.20848e-41	7.95004e-40
TTLL4	-1.95519	4.07363	-22.9414	4.22018e-41	7.96151e-40
MUM1	-2.04199	3.33695	-22.94	4.24091e-41	7.98996e-40
TP53	-1.97586	3.39924	-22.9332	4.34534e-41	8.17583e-40
PITRM1	1.46112	5.97933	22.9278	4.43134e-41	8.32656e-40
YBX3	0.97359	7.06823	22.9201	4.55508e-41	8.54772e-40
IL6	9.53425	4.95522	22.9041	4.82611e-41	9.04432e-40
ODC1	-2.01454	4.13674	-22.8929	5.02472e-41	9.40408e-40
IL6ST	1.19875	7.42198	22.8565	5.72837e-41	1.07068e-39
ABHD10	-2.61797	2.66502	-22.8541	5.77838e-41	1.07861e-39
ELL2	1.58075	8.44754	22.8428	6.01771e-41	1.1218e-39
TDP1	-1.63894	2.45914	-22.8389	6.10258e-41	1.13612e-39
TTC39B	2.43091	7.49045	22.8325	6.2465e-41	1.16139e-39
PHACTR4	2.11693	5.90065	22.8202	6.5284e-41	1.21221e-39
OPTN	2.41057	7.42132	22.7924	7.2189e-41	1.33867e-39
DIP2B	1.79111	5.52452	22.7915	7.24108e-41	1.34102e-39
FAM118A	-1.21235	3.84545	-22.7815	7.50855e-41	1.3877e-39
RCBTB2	-2.1728	6.11918	-22.7813	7.51272e-41	1.3877e-39
ZMIZ1	-1.57356	8.00853	-22.7729	7.74535e-41	1.4288e-39
NEDD4L	1.48513	5.37676	22.7723	7.76325e-41	1.43024e-39
ATF3	3.06953	8.66966	22.7661	7.93675e-41	1.4603e-39
DOK1	-2.36183	5.14102	-22.7602	8.10779e-41	1.48983e-39
PMAIP1	5.65328	5.1599	22.7349	8.88507e-41	1.63054e-39
XPOT	-1.1585	4.62825	-22.7254	9.19549e-41	1.68532e-39
H3F3A	1.73594	5.32214	22.7159	9.51971e-41	1.74249e-39
SPACA9	1.34915	4.50853	22.6949	1.02699e-40	1.87738e-39
GFPT2	8.01583	3.40295	22.6807	1.0812e-40	1.97393e-39
CSNK1G1	1.15666	4.98848	22.664	1.14887e-40	2.09476e-39
ITPKC	2.9903	4.82372	22.6506	1.20577e-40	2.19569e-39
DAGLB	-1.74016	4.99536	-22.6383	1.26107e-40	2.29343e-39
SPARCL1	7.76795	3.8533	22.6323	1.28881e-40	2.34087e-39
PLCB4	5.0337	-2.43951	22.6282	1.30802e-40	2.37272e-39
NBPF20	0.783774	6.10882	22.6243	1.32652e-40	2.4032e-39
CSK	-1.6255	5.98519	-22.6156	1.36922e-40	2.47738e-39
PLPBP	-0.748822	5.48214	-22.615	1.37241e-40	2.47998e-39
KMO	2.0962	6.56507	22.6131	1.38174e-40	2.49366e-39
CCRL2	2.41241	6.66757	22.6076	1.40962e-40	2.54073e-39
METAP1	-1.79369	4.62657	-22.6036	1.43033e-40	2.57477e-39
RHNO1	-0.998499	3.85701	-22.5973	1.46324e-40	2.63067e-39
FOXP1	2.40869	5.29456	22.5943	1.47921e-40	2.65602e-39
IRF8	1.92651	8.03521	22.5907	1.49885e-40	2.68785e-39
GLOD4	-0.857399	5.11919	-22.5886	1.51027e-40	2.70492e-39
PLA1A	4.36032	-0.246179	22.5843	1.53439e-40	2.74463e-39
FAM110A	-2.24835	3.80628	-22.5817	1.54857e-40	2.7665e-39
DRAM1	1.70843	8.4239	22.5785	1.56682e-40	2.79287e-39
TBC1D9B	-1.55801	6.64613	-22.5784	1.56727e-40	2.79287e-39
AGRN	1.34103	6.56439	22.5564	1.69806e-40	3.02211e-39
FSD1L	2.2815	5.86237	22.5424	1.78668e-40	3.17585e-39
CXCL9	8.61881	3.79342	22.5328	1.85032e-40	3.28484e-39
CD55	2.321	4.84875	22.5308	1.86395e-40	3.30489e-39
PDE4DIP	1.90244	9.36783	22.5269	1.89062e-40	3.34798e-39
CHST14	-1.91371	1.78177	-22.5257	1.89871e-40	3.3581e-39
PARP10	2.24923	6.86649	22.5243	1.9084e-40	3.37102e-39
NOD1	2.72631	5.07238	22.5224	1.92156e-40	3.39004e-39
FNBP4	1.48859	6.28536	22.512	1.99603e-40	3.51703e-39
KIAA1522	1.72875	4.94092	22.5091	2.01667e-40	3.549e-39
TOMM34	1.12664	4.77179	22.49	2.16261e-40	3.8011e-39
SESN3	2.36984	5.62894	22.4792	2.24964e-40	3.94915e-39
CEBPD	2.84881	6.90589	22.4604	2.40912e-40	4.22386e-39
PLGRKT	1.78916	4.48318	22.4532	2.47299e-40	4.33048e-39
KMT5A	-1.50514	3.83248	-22.4495	2.50682e-40	4.38431e-39
RAP2C	1.31242	6.31525	22.4471	2.52884e-40	4.41736e-39
ZNF267	1.94685	5.51846	22.4424	2.57285e-40	4.48868e-39
SLC38A7	-1.17725	5.40361	-22.4051	2.94763e-40	5.13621e-39
PKIB	1.76047	5.256	22.3961	3.04655e-40	5.30205e-39
ADGRE2	2.55976	6.62803	22.3779	3.25545e-40	5.65865e-39
PYGO2	-1.95286	3.2726	-22.3763	3.2746e-40	5.68494e-39
GPRC5A	4.80008	4.23117	22.3746	3.295e-40	5.71336e-39
ADAP2	-2.00243	6.27382	-22.3686	3.36867e-40	5.83393e-39
HSPA6	3.10878	6.03879	22.3643	3.42189e-40	5.91886e-39
CSF3	4.87527	5.28277	22.3521	3.57801e-40	6.18135e-39
STAT1	2.81001	7.57223	22.3485	3.62533e-40	6.25546e-39
USP51	-2.09598	0.517505	-22.3312	3.86267e-40	6.65687e-39
ATP2C1	1.41632	7.12948	22.3214	4.00404e-40	6.89211e-39
CALHM6	4.82609	1.98929	22.3209	4.01125e-40	6.89614e-39
UBXN2A	1.41056	3.93088	22.3204	4.01814e-40	6.8996e-39
TRADD	2.10864	5.43815	22.3154	4.09362e-40	7.02068e-39
TUBB6	1.25878	7.31793	22.3105	4.16795e-40	7.13951e-39
C5orf15	0.851583	7.07789	22.3049	4.25349e-40	7.27722e-39
SLC16A5	-2.45112	1.76248	-22.3042	4.26446e-40	7.28718e-39
TTC31	-0.906955	3.80159	-22.2843	4.58653e-40	7.82808e-39
TATDN2	-1.11363	5.89135	-22.2779	4.69608e-40	8.0054e-39
TFPI2	7.33475	1.48788	22.2692	4.84847e-40	8.25524e-39
ASXL1	1.37892	6.16772	22.2629	4.96285e-40	8.43983e-39
MET	3.1935	3.55092	22.2533	5.14088e-40	8.72225e-39
ZNF704	-3.24687	2.76254	-22.2532	5.14125e-40	8.72225e-39
ZBTB43	2.27395	5.64734	22.2361	5.47462e-40	9.27669e-39
LRRC59	1.03056	6.86608	22.235	5.49646e-40	9.30257e-39
LDLRAD3	2.48131	3.9242	22.2344	5.50857e-40	9.31192e-39
RINT1	2.57354	3.73883	22.2321	5.55546e-40	9.37998e-39
B2M	0.908085	12.7733	22.215	5.91712e-40	9.9787e-39
TNRC18	-1.73721	5.51259	-22.2072	6.08887e-40	1.02561e-38
TTC21A	-1.43521	4.29944	-22.2041	6.15938e-40	1.03626e-38
RTL5	-1.59203	5.21752	-22.1894	6.50065e-40	1.09237e-38
SLC30A7	1.11466	5.40672	22.187	6.55764e-40	1.10064e-38
GDE1	-1.1985	4.9272	-22.1858	6.58584e-40	1.10407e-38
PVR	1.97678	6.15413	22.177	6.80364e-40	1.13923e-38
RFX2	-1.92207	3.29376	-22.1732	6.89976e-40	1.15396e-38
TANGO2	-1.10227	5.51163	-22.1616	7.20091e-40	1.2029e-38
FBXO3	2.03828	6.20906	22.1434	7.70019e-40	1.28479e-38
KLF5	5.04761	2.36854	22.1421	7.73547e-40	1.28915e-38
VPS26B	-1.38813	4.27546	-22.138	7.85417e-40	1.3074e-38
TEF	-2.23678	3.18241	-22.1317	8.03939e-40	1.33666e-38
PAK4	2.13965	7.88946	22.1206	8.37291e-40	1.39047e-38
NCK2	1.25791	5.09391	22.1183	8.44631e-40	1.40102e-38
CRTC3	-0.997329	4.87448	-22.103	8.93603e-40	1.48051e-38
(MARCH8)	-1.6609	3.70539	-22.1016	8.98314e-40	1.48658e-38
PPM1K	6.70153	2.27103	22.0939	9.24144e-40	1.52754e-38
IFIT5	3.4946	5.25728	22.0807	9.7037e-40	1.60207e-38
NAE1	-0.923392	3.56141	-22.0712	1.00494e-39	1.65722e-38
CMAS	-1.19579	4.65738	-22.0684	1.01532e-39	1.67238e-38
RIOX2	3.14973	4.22746	22.0585	1.05297e-39	1.73238e-38
FRMD6	2.61279	2.99824	22.0547	1.06808e-39	1.7552e-38
GALNT2	1.25212	6.46133	22.0185	1.22084e-39	2.0039e-38
PRKAR1B	2.32371	4.26556	22.0121	1.25016e-39	2.04966e-38
SLC28A3	3.20436	5.18148	22.0065	1.27628e-39	2.09005e-38
PWWP2B	-2.21948	3.65074	-22.0032	1.2917e-39	2.11286e-38
ARID4B	0.822175	6.73139	21.9998	1.30797e-39	2.137e-38
ACAP2	-1.50535	4.69409	-21.9839	1.38746e-39	2.26427e-38
UBTD1	-2.2834	4.50833	-21.9772	1.42258e-39	2.31891e-38
SLC22A15	-2.48272	2.15401	-21.9749	1.43426e-39	2.33525e-38
POPDC2	1.3254	2.52228	21.9665	1.47973e-39	2.40652e-38
CBX4	2.32113	4.46598	21.957	1.53261e-39	2.48965e-38
QSER1	-1.77649	3.50983	-21.9529	1.55646e-39	2.52551e-38
CASP1	1.40623	6.81665	21.9514	1.5649e-39	2.53628e-38
HUWE1	1.61541	7.93426	21.9443	1.60692e-39	2.6014e-38
XPNPEP1	0.934175	5.88566	21.9366	1.65324e-39	2.67334e-38
NPTN	0.794337	7.00866	21.9322	1.68027e-39	2.71394e-38
MEAF6	-0.804968	4.37063	-21.9297	1.69572e-39	2.73577e-38
WBP1L	-1.20646	6.24668	-21.9195	1.76124e-39	2.83824e-38
ACSL3	1.24803	6.52304	21.9174	1.77537e-39	2.85776e-38
SRD5A1	1.33251	3.07218	21.9118	1.81266e-39	2.91447e-38
AMPD3	2.04755	8.77388	21.9038	1.8671e-39	2.99859e-38
ZBTB42	1.8029	2.7442	21.9026	1.87502e-39	3.0079e-38
BAG1	1.14023	6.84335	21.8969	1.91564e-39	3.06958e-38
ZKSCAN4	-2.17635	1.95792	-21.8963	1.91992e-39	3.07296e-38
COX18	-1.13808	2.84153	-21.8803	2.03708e-39	3.2568e-38
INTS10	-1.28883	4.48197	-21.8783	2.05199e-39	3.27693e-38
SERAC1	-1.5161	2.69862	-21.8661	2.14758e-39	3.42572e-38
ARHGAP21	1.79203	5.63464	21.8598	2.19859e-39	3.50313e-38
RIN2	2.64457	7.77193	21.8567	2.22344e-39	3.53875e-38
TRIM14	2.4459	5.47957	21.8479	2.2974e-39	3.65235e-38
CTBP1	-1.26444	5.80725	-21.8384	2.3798e-39	3.77911e-38
GGA1	-1.35523	6.86688	-21.8325	2.43282e-39	3.85897e-38
THAP12	-0.796679	5.22417	-21.8251	2.50121e-39	3.96301e-38
SUFU	-2.1172	3.38906	-21.8214	2.53512e-39	4.01224e-38
RHCG	7.67753	2.34788	21.8199	2.54931e-39	4.03018e-38
GIT1	-1.38204	4.54523	-21.8184	2.56373e-39	4.04845e-38
DAPP1	1.94393	5.74215	21.7934	2.81349e-39	4.43791e-38
PPIL3	-1.40721	2.89401	-21.7913	2.83652e-39	4.46926e-38
CCDC50	1.20364	5.06073	21.7883	2.86839e-39	4.51444e-38
SLC25A20	-2.05049	2.75638	-21.7827	2.92788e-39	4.60295e-38
CHMP4B	1.31597	8.57153	21.7822	2.9339e-39	4.6073e-38
DNAJC3	2.50335	4.57206	21.769	3.08129e-39	4.8334e-38
ZMAT3	-1.74287	4.21771	-21.7665	3.11055e-39	4.87388e-38
SELL	1.71247	6.83123	21.7626	3.1556e-39	4.939e-38
TMX1	0.948448	6.07209	21.7328	3.52659e-39	5.51356e-38
PPP1R26	-1.61027	3.29685	-21.7249	3.63184e-39	5.67184e-38
LPAR6	-2.49565	6.43901	-21.7235	3.65199e-39	5.69703e-38
CDKN2A	4.25121	2.50919	21.7124	3.80536e-39	5.92974e-38
PSTPIP2	2.03915	7.10595	21.7058	3.90065e-39	6.07154e-38
ELMO2	1.97024	5.9068	21.6887	4.15765e-39	6.46447e-38
RPP25	-4.6398	1.89841	-21.6856	4.2057e-39	6.53199e-38
PRKD1	2.39102	5.42092	21.6783	4.32246e-39	6.70597e-38
SPAG16	2.19746	2.47146	21.6745	4.38434e-39	6.79453e-38
AK4	3.58814	3.81563	21.6638	4.56393e-39	7.06511e-38
GOT1	-1.81762	3.45233	-21.6494	4.81594e-39	7.44708e-38
LRCH3	1.09515	5.7215	21.6464	4.86954e-39	7.52174e-38
RNF39	7.93884	-0.755199	21.637	5.04461e-39	7.78366e-38
ZFP69	-2.15852	0.48473	-21.6339	5.10305e-39	7.86526e-38
TOR1B	2.10677	5.30431	21.603	5.72961e-39	8.82135e-38
LPCAT1	1.60078	7.16536	21.5928	5.95113e-39	9.15245e-38
MAML2	1.96891	5.50377	21.5885	6.04755e-39	9.29063e-38
IKZF2	3.60763	2.31799	21.5849	6.12928e-39	9.40598e-38
TIFA	2.43149	4.21724	21.5802	6.23892e-39	9.56386e-38
PTP4A3	2.87842	1.90926	21.563	6.65584e-39	1.01919e-37
SLC25A32	1.02853	4.8146	21.5575	6.79249e-39	1.03899e-37
UBE2G1	-0.987021	4.811	-21.5555	6.8452e-39	1.04593e-37
AKT2	0.763987	6.40324	21.5414	7.21508e-39	1.10125e-37
CCSAP	-2.00236	2.93353	-21.5388	7.28799e-39	1.1104e-37
SPHK2	-1.492	2.38531	-21.5387	7.29073e-39	1.1104e-37
XXYLT1	1.97352	3.35469	21.5383	7.29961e-39	1.11056e-37
NAA15	1.03316	5.14977	21.5371	7.33298e-39	1.11444e-37
IL36RN	4.38271	1.09896	21.5263	7.63563e-39	1.15919e-37
CLCF1	4.0862	4.62198	21.5137	8.00726e-39	1.21431e-37
ZHX3	-2.47463	1.18657	-21.4911	8.71724e-39	1.32056e-37
NACAD	3.4707	-0.458475	21.4838	8.9591e-39	1.35575e-37
AGER	2.44211	3.3387	21.4809	9.05827e-39	1.36929e-37
RAB42	-2.33175	3.25455	-21.4664	9.56325e-39	1.44408e-37
EEF1AKMT3	2.53872	2.97002	21.46	9.79653e-39	1.47773e-37
DOK2	-3.12712	4.87917	-21.454	1.00201e-38	1.50985e-37
TTC34	2.15105	3.35463	21.4491	1.0208e-38	1.53652e-37
TMEM206	-1.64174	4.92585	-21.4328	1.0853e-38	1.63187e-37
MNDA	2.33712	6.26958	21.4291	1.10062e-38	1.65315e-37
ARL4C	-2.0637	7.55832	-21.4159	1.15656e-38	1.73532e-37
AIDA	1.87967	3.73766	21.4147	1.16186e-38	1.74143e-37
ARF1	0.688635	8.84324	21.4108	1.17895e-38	1.76518e-37
NAB2	-1.80826	5.76113	-21.405	1.20498e-38	1.80225e-37
ADORA2A	4.92431	1.00008	21.4033	1.21264e-38	1.80987e-37
ATG9A	-1.22734	4.74871	-21.4035	1.2117e-38	1.80987e-37
FNBP1	1.14142	7.13332	21.3974	1.24002e-38	1.84879e-37
ZBTB44	-1.44157	2.89784	-21.3951	1.25079e-38	1.86288e-37
IPO9	-0.706263	4.9428	-21.3826	1.31106e-38	1.95059e-37
PPCS	-0.803912	4.70587	-21.3801	1.3237e-38	1.96734e-37
CANT1	0.606228	6.40657	21.3676	1.38732e-38	2.05972e-37
STIM2	-1.66632	3.11811	-21.3637	1.40809e-38	2.08838e-37
NUPR1	3.1345	5.07119	21.3484	1.49192e-38	2.21039e-37
IL23R	3.16011	2.11707	21.3459	1.50602e-38	2.22894e-37
MRPS24	2.0085	5.63595	21.3322	1.58562e-38	2.34429e-37
ABCA12	1.69892	4.07859	21.324	1.63534e-38	2.41529e-37
TNKS1BP1	-1.74979	4.6942	-21.3108	1.71912e-38	2.53637e-37
UNC119	-1.09973	4.12581	-21.304	1.76367e-38	2.59939e-37
TEFM	-1.3172	3.01945	-21.2997	1.79268e-38	2.6394e-37
PPP1R3B	2.13904	4.37603	21.2982	1.8031e-38	2.65199e-37
DENND3	1.74422	5.95847	21.2958	1.81949e-38	2.67331e-37
SLCO5A1	7.31302	-0.29088	21.2949	1.82543e-38	2.67926e-37
SPATA13	3.81337	5.50657	21.2939	1.83256e-38	2.68692e-37
NDST1	-1.61747	5.11911	-21.291	1.85304e-38	2.71415e-37
KCTD6	-1.86093	2.29217	-21.29	1.86006e-38	2.72161e-37
PLEC	-1.58948	9.09283	-21.2884	1.87083e-38	2.73454e-37
TMIGD3	-4.69461	3.54632	-21.2721	1.98996e-38	2.90568e-37
SFXN3	-1.18135	6.25559	-21.2716	1.99343e-38	2.90774e-37
MAP3K7CL	2.3759	2.08506	21.2571	2.1065e-38	3.0695e-37
SP140L	1.88203	4.63265	21.2442	2.21189e-38	3.21976e-37
DCLRE1A	-2.03164	1.87125	-21.2269	2.36129e-38	3.43369e-37
CNOT7	-0.832247	4.55254	-21.2222	2.40365e-38	3.49171e-37
TTC38	1.46571	4.73261	21.2214	2.41136e-38	3.49932e-37
TCEAL1	-1.4098	2.54859	-21.2127	2.4922e-38	3.61293e-37
TLR6	-2.2282	3.077	-21.2106	2.51169e-38	3.63745e-37
TP53BP2	1.88861	6.83333	21.202	2.59482e-38	3.754e-37
TXNL4B	0.947451	4.21153	21.1887	2.72961e-38	3.94496e-37
CDCA4	2.47991	4.99924	21.1789	2.83269e-38	4.08977e-37
NFRKB	-1.04057	4.24146	-21.1776	2.84652e-38	4.10555e-37
PLIN2	-2.44287	7.19891	-21.1591	3.05353e-38	4.39963e-37
ST6GALNAC4	-1.42931	4.15027	-21.1399	3.28479e-38	4.72803e-37
TMEM250	-1.31466	4.95393	-21.1393	3.29232e-38	4.73405e-37
ATG16L2	-1.62484	4.44975	-21.1233	3.4986e-38	5.02556e-37
FPR3	-2.29295	7.92905	-21.1184	3.56323e-38	5.1132e-37
NUP214	-0.812365	5.19699	-21.1119	3.65258e-38	5.2361e-37
CTCF	-1.16058	4.52899	-21.1096	3.68553e-38	5.27799e-37
WASL	1.23811	4.66349	21.1024	3.78718e-38	5.41261e-37
ZNF200	1.78643	4.53648	21.1026	3.78391e-38	5.41261e-37
TTC7A	-1.97228	5.24053	-21.0947	3.89982e-38	5.56797e-37
RCC2	-1.31012	6.25008	-21.0815	4.10068e-38	5.84884e-37
DEK	0.924861	7.12054	21.0793	4.13585e-38	5.89306e-37
CFAP221	3.44795	3.24701	21.0747	4.2074e-38	5.98899e-37
CDC73	0.788041	5.80729	21.0611	4.43169e-38	6.30191e-37
FMNL1	-1.09249	7.78662	-21.0564	4.51139e-38	6.4088e-37
ZNF106	-1.44778	5.02149	-21.053	4.57005e-38	6.48561e-37
XPO7	-1.44387	4.12516	-21.046	4.69461e-38	6.65571e-37
ZNF250	-1.66752	1.68259	-21.0243	5.09803e-38	7.22042e-37
NLRC4	-2.45999	2.5071	-21.0107	5.3708e-38	7.59914e-37
NR3C1	1.37638	7.24755	21.0085	5.41425e-38	7.65297e-37
NRBP1	0.794755	7.67488	21.0006	5.58018e-38	7.87964e-37
CACNA1C	1.39405	3.45536	20.9984	5.62706e-38	7.93792e-37
PFKFB2	-1.49329	3.1766	-20.998	5.6372e-38	7.9443e-37
UBA6	2.06484	6.46416	20.988	5.85552e-38	8.24376e-37
DLEU7	-2.42414	0.0544349	-20.9777	6.08963e-38	8.56483e-37
KPNA1	0.835965	6.32782	20.9719	6.22544e-38	8.74715e-37
RAB3IL1	-2.48797	4.29339	-20.9653	6.3854e-38	8.96299e-37
FOXJ2	-1.52731	3.89458	-20.9613	6.48318e-38	9.09123e-37
LCN12	1.20182	2.97159	20.9534	6.68295e-38	9.36208e-37
GOLGA4	1.529	6.70267	20.9472	6.84163e-38	9.5749e-37
KLHL6	1.6906	5.86486	20.9458	6.8799e-38	9.61895e-37
APOBEC3F	2.23524	2.61143	20.9211	7.56065e-38	1.05603e-36
MSL3	1.14734	5.21967	20.9103	7.88025e-38	1.09958e-36
SAT1	1.89788	11.5917	20.9096	7.90062e-38	1.10134e-36
GUCD1	0.677059	6.54951	20.9088	7.92537e-38	1.1037e-36
USP25	1.16827	4.73607	20.8999	8.19733e-38	1.14045e-36
FGD3	-1.64623	4.92423	-20.8916	8.46354e-38	1.17633e-36
HYAL2	-2.31529	2.38931	-20.8897	8.52504e-38	1.18372e-36
LDB1	1.35036	6.90004	20.8867	8.6223e-38	1.19605e-36
AKAP11	-1.83191	3.97941	-20.8713	9.14623e-38	1.26748e-36
FGFRL1	-1.68621	4.2087	-20.8686	9.24301e-38	1.27964e-36
PIP4P2	-2.19522	2.13103	-20.862	9.4775e-38	1.31082e-36
ZNF786	-1.93429	1.6342	-20.8587	9.60082e-38	1.32658e-36
SRP54	0.598957	6.1156	20.8563	9.68813e-38	1.33734e-36
ZBTB10	2.19045	4.5573	20.8518	9.85782e-38	1.35944e-36
SH3BP1	-2.28799	4.68084	-20.8458	1.00852e-37	1.38944e-36
MSANTD3	1.53742	6.11	20.8438	1.01616e-37	1.39861e-36
FGF5	4.34081	-0.551374	20.8408	1.02805e-37	1.41359e-36
ZNF577	-1.35266	2.2829	-20.8395	1.0332e-37	1.41929e-36
UBL3	0.989915	6.35027	20.8272	1.08288e-37	1.48609e-36
ACAN	2.44349	2.67607	20.8196	1.11513e-37	1.52887e-36
SLC7A1	1.7287	5.559	20.8155	1.13267e-37	1.55142e-36
NSUN6	2.37818	2.50443	20.8141	1.13893e-37	1.55848e-36
TNFRSF11A	-2.55506	5.45181	-20.8094	1.15962e-37	1.58527e-36
GAPT	-3.57899	2.98605	-20.8076	1.16767e-37	1.59473e-36
DDX3X	1.19388	8.80781	20.8031	1.18778e-37	1.62063e-36
SETD3	-1.02357	5.92099	-20.801	1.19741e-37	1.63219e-36
ZNRF1	2.87451	4.98787	20.7931	1.23442e-37	1.68102e-36
C4orf46	1.63884	2.41028	20.7879	1.25929e-37	1.71165e-36
DSE	1.66517	7.4676	20.7879	1.25933e-37	1.71165e-36
MRPL39	3.07541	4.34567	20.7804	1.2959e-37	1.75967e-36
LILRB2	1.80214	8.60338	20.7786	1.30527e-37	1.77068e-36
IGSF8	1.46137	4.72903	20.7617	1.39245e-37	1.88715e-36
NCOA7	3.25314	5.02979	20.7592	1.40604e-37	1.90374e-36
ICMT	-1.04701	5.07136	-20.7552	1.42795e-37	1.93155e-36
OSR2	8.32841	-0.947436	20.7505	1.45405e-37	1.96498e-36
TRANK1	2.18465	4.19209	20.7485	1.46533e-37	1.97834e-36
NT5DC2	-2.51767	4.98435	-20.7415	1.50513e-37	2.03013e-36
LYL1	-4.59123	3.06114	-20.7327	1.55696e-37	2.09804e-36
TIAM1	1.60944	6.10128	20.7314	1.56439e-37	2.10604e-36
PHTF1	-1.29919	4.29652	-20.7265	1.59412e-37	2.14403e-36
SMS	1.47309	8.06653	20.712	1.68614e-37	2.26563e-36
WDR91	-1.69214	5.3939	-20.7108	1.69375e-37	2.27371e-36
PLAGL1	1.87923	4.37702	20.7077	1.71423e-37	2.29901e-36
NXPE3	-1.71042	3.17915	-20.7045	1.73539e-37	2.3252e-36
ZNF654	1.76116	4.89533	20.7022	1.75078e-37	2.34359e-36
ITFG2	-0.980335	3.06045	-20.6857	1.8657e-37	2.49506e-36
SWT1	1.37717	2.98756	20.6831	1.88386e-37	2.51698e-36
RASSF1	-1.91814	3.96221	-20.6811	1.8988e-37	2.53454e-36
FLRT3	3.55135	0.584431	20.6799	1.90723e-37	2.5434e-36
MGME1	-1.7205	2.97773	-20.674	1.95127e-37	2.59968e-36
DCLRE1B	-1.45705	3.93988	-20.6658	2.0139e-37	2.68059e-36
RASSF8	2.07015	3.37375	20.6533	2.11317e-37	2.81008e-36
ZMYND8	-1.61503	3.31866	-20.652	2.12446e-37	2.82243e-36
GSPT2	-1.68737	2.23997	-20.6488	2.15027e-37	2.85405e-36
ZFP14	-2.47469	-0.202106	-20.647	2.16576e-37	2.87192e-36
CDC14A	1.74017	2.34867	20.6395	2.22898e-37	2.95299e-36
GBP7	6.53413	-1.85345	20.6367	2.25326e-37	2.98236e-36
KRT31	-2.03884	2.07283	-20.6335	2.28121e-37	3.01652e-36
PTAFR	-2.16516	5.78472	-20.6232	2.37336e-37	3.13545e-36
FAM20C	-1.91297	7.26573	-20.6183	2.41896e-37	3.19271e-36
ZNF280D	-1.39725	2.35289	-20.618	2.42187e-37	3.19357e-36
RICTOR	1.65139	4.9704	20.6152	2.44813e-37	3.22519e-36
PITPNM1	-1.16383	4.8775	-20.6123	2.47518e-37	3.2578e-36
DCAF15	-0.947478	4.34367	-20.6118	2.47988e-37	3.26096e-36
ZBTB5	1.01159	4.00795	20.6101	2.49619e-37	3.27935e-36
PSD3	2.46632	4.10233	20.606	2.53621e-37	3.32883e-36
GPR137B	0.864099	7.20809	20.5924	2.67322e-37	3.50541e-36
SMIM15	-1.79058	4.3836	-20.5921	2.67601e-37	3.50582e-36
SASH3	-2.62801	4.84302	-20.589	2.70852e-37	3.54513e-36
NAPA	1.33292	8.05207	20.5785	2.82089e-37	3.6888e-36
OTULINL	-2.77537	3.41215	-20.5735	2.87606e-37	3.75747e-36
NUPL2	-1.30882	3.08127	-20.5583	3.05001e-37	3.98106e-36
ZNF469	-2.10673	2.62934	-20.552	3.12527e-37	4.07553e-36
TCF7L1	3.83884	0.984185	20.5472	3.18316e-37	4.14719e-36
CAMKK1	-3.96157	2.28425	-20.546	3.19829e-37	4.16307e-36
SH3GL1	-1.71798	6.10776	-20.5451	3.20938e-37	4.17366e-36
MIER1	1.2214	5.46316	20.5323	3.37178e-37	4.38084e-36
NLRP3	2.33412	5.62763	20.5298	3.4049e-37	4.41981e-36
CNTROB	-1.37534	4.37784	-20.5281	3.42768e-37	4.4453e-36
HPS4	-0.704924	4.64339	-20.5265	3.44923e-37	4.46916e-36
NSD1	-1.58693	3.75156	-20.5243	3.47776e-37	4.50199e-36
BRCC3	-1.0197	3.42237	-20.511	3.66258e-37	4.73691e-36
MMP27	1.42288	4.13079	20.5102	3.67331e-37	4.74646e-36
MAT2B	1.17741	5.80277	20.5078	3.7072e-37	4.78587e-36
FREM3	2.77343	4.41096	20.4813	4.10794e-37	5.29356e-36
TPBG	3.63863	2.49841	20.4813	4.10785e-37	5.29356e-36
FPGT	-1.21353	2.65167	-20.4636	4.40035e-37	5.6652e-36
ISCU	-1.42709	5.87695	-20.462	4.42751e-37	5.69499e-36
STK24	1.49541	7.00128	20.4599	4.46464e-37	5.73753e-36
TNFSF10	6.52754	4.68578	20.4565	4.52319e-37	5.8075e-36
CMTM7	-2.16125	4.8612	-20.4391	4.83847e-37	6.20667e-36
SLC1A2	5.57187	-0.890977	20.4324	4.96551e-37	6.36385e-36
FUT4	1.36023	4.46073	20.4186	5.23885e-37	6.70795e-36
IER5L	-5.81784	2.51697	-20.4184	5.24347e-37	6.70795e-36
RIPOR1	-1.13598	6.08583	-20.4092	5.43415e-37	6.9456e-36
HES1	4.50494	4.40069	20.4044	5.53571e-37	7.06902e-36
DGKZ	-1.26472	5.52031	-20.3844	5.98395e-37	7.63453e-36
COPS7B	-1.0986	3.55832	-20.3827	6.02273e-37	7.67708e-36
TWF2	-2.5757	5.88182	-20.3792	6.10674e-37	7.77716e-36
ARHGEF2	0.973509	8.13113	20.3705	6.31536e-37	8.03562e-36
CTR9	-0.997779	4.63259	-20.367	6.40206e-37	8.13862e-36
SLC35B4	-1.20442	3.50449	-20.3644	6.46895e-37	8.21626e-36
SMARCA1	3.95232	1.38458	20.3604	6.56915e-37	8.33605e-36
RAD50	-1.17446	3.46218	-20.3589	6.60881e-37	8.37886e-36
LAIR2	5.21403	2.22935	20.3566	6.6662e-37	8.44405e-36
BATF	3.59554	6.06701	20.3503	6.83334e-37	8.64803e-36
LRFN4	-1.59058	4.29063	-20.3475	6.90684e-37	8.73324e-36
AKAP1	-2.03037	3.2937	-20.3392	7.13534e-37	9.0141e-36
ISOC1	0.990139	3.93481	20.3324	7.3243e-37	9.24456e-36
PHOSPHO1	-3.41401	1.4014	-20.3274	7.47057e-37	9.42078e-36
KLHL8	-1.43593	2.82243	-20.3139	7.87316e-37	9.91962e-36
GUF1	-1.03876	3.96549	-20.3127	7.91041e-37	9.95769e-36
LRRFIP2	1.33454	6.45433	20.312	7.93164e-37	9.97553e-36
TFE3	-0.741427	6.66283	-20.3117	7.93959e-37	9.97667e-36
TMOD3	1.30603	5.7874	20.304	8.18298e-37	1.02734e-35
NSL1	-1.14909	3.84959	-20.3037	8.19102e-37	1.02744e-35
IFI44L	5.90329	3.79608	20.3001	8.3063e-37	1.04097e-35
IL17RA	-0.933376	7.04449	-20.2993	8.33367e-37	1.04348e-35
SAMSN1	2.08059	7.99037	20.2878	8.71393e-37	1.09013e-35
FAM122C	1.69445	0.644712	20.2868	8.74975e-37	1.09364e-35
NEK9	-0.798826	4.75877	-20.2842	8.83764e-37	1.10365e-35
MAGT1	0.70831	6.44737	20.2797	8.99371e-37	1.12215e-35
ZBTB1	-1.64578	4.88975	-20.2724	9.25313e-37	1.1535e-35
RASGRP1	2.94178	2.96969	20.2698	9.34868e-37	1.16439e-35
IL27RA	-1.79932	4.72183	-20.2664	9.47353e-37	1.1789e-35
ARMC7	-2.16631	3.06219	-20.266	9.48791e-37	1.17965e-35
RGS20	3.4305	1.57213	20.2436	1.03553e-36	1.28636e-35
EIF2B1	-0.997307	4.68228	-20.2385	1.05651e-36	1.31128e-35
NARS	-1.22776	5.86725	-20.2344	1.07346e-36	1.3311e-35
ZMYM2	-0.977281	5.10144	-20.2342	1.07437e-36	1.3311e-35
RNF20	-0.793133	4.69418	-20.23	1.092e-36	1.35176e-35
MRPL34	-2.00054	3.79499	-20.2126	1.16861e-36	1.44534e-35
CCDC149	-1.13783	3.88683	-20.2105	1.17843e-36	1.45621e-35
KIAA1143	-0.90097	3.05391	-20.2076	1.19188e-36	1.47155e-35
SRGAP1	2.00192	3.5374	20.1945	1.25465e-36	1.54769e-35
IL1RAP	2.36369	4.29127	20.1927	1.26351e-36	1.55727e-35
RNF14	-0.659103	5.02245	-20.1789	1.33354e-36	1.64215e-35
SMURF2	-1.23699	5.57965	-20.177	1.34329e-36	1.65272e-35
SNAPC2	-1.76209	4.07172	-20.175	1.35406e-36	1.66451e-35
FAHD1	-1.39977	3.85691	-20.1743	1.35751e-36	1.66731e-35
GNPDA1	-1.41506	6.34976	-20.1658	1.40322e-36	1.72195e-35
FRMD7	4.87271	-2.19806	20.1637	1.41514e-36	1.73508e-35
UBTD2	1.56966	5.85612	20.1629	1.41931e-36	1.73869e-35
CDK19	-1.58281	3.61895	-20.1498	1.49383e-36	1.82839e-35
BLVRA	1.85879	6.53536	20.1413	1.54458e-36	1.88887e-35
KLF4	3.62634	4.13575	20.1361	1.57655e-36	1.9263e-35
ENG	-1.64899	8.72948	-20.1328	1.59684e-36	1.94941e-35
IGFBP3	5.56724	-2.55276	20.1314	1.60552e-36	1.95831e-35
SELENOI	1.16734	4.58713	20.1309	1.60868e-36	1.96049e-35
ASB1	-1.13726	3.87677	-20.1299	1.6155e-36	1.96711e-35
ANGPTL4	6.98896	3.40459	20.1292	1.61991e-36	1.97077e-35
STC2	1.77167	1.73107	20.1256	1.64279e-36	1.99689e-35
ATG4C	-1.764	3.10869	-20.1123	1.73077e-36	2.10203e-35
NDEL1	0.969926	5.83237	20.1096	1.74866e-36	2.12194e-35
HNRNPA2B1	0.588542	9.15914	20.1093	1.75076e-36	2.12267e-35
FLI1	-2.26125	3.5966	-20.1037	1.78967e-36	2.16798e-35
UBE2N	0.686918	6.19502	20.1024	1.79905e-36	2.17749e-35
RELT	-1.10431	4.63796	-20.0963	1.84271e-36	2.22842e-35
KCNAB2	-1.92363	7.71154	-20.0918	1.87512e-36	2.26568e-35
SRSF7	-1.26649	6.28737	-20.0899	1.88922e-36	2.28076e-35
IL12A	5.78544	-1.47879	20.0894	1.89298e-36	2.28336e-35
AMIGO2	5.13578	1.89941	20.0831	1.9403e-36	2.33845e-35
ACOX1	-0.86301	5.58005	-20.0751	2.00214e-36	2.41092e-35
TMEM184B	-1.34957	4.90125	-20.0556	2.1619e-36	2.60109e-35
SPPL2A	1.00158	6.45355	20.0514	2.19787e-36	2.64211e-35
CYTIP	-1.17702	6.32293	-20.0466	2.23917e-36	2.68947e-35
LRRC32	3.32411	3.02438	20.0449	2.25402e-36	2.70502e-35
MAST4	1.44921	3.34113	20.0373	2.32255e-36	2.78489e-35
RDX	1.38196	6.67537	20.0368	2.32685e-36	2.78769e-35
NECTIN4	-3.20023	1.28693	-20.03	2.3905e-36	2.86153e-35
ARHGEF11	1.50766	6.85661	20.0292	2.39742e-36	2.86738e-35
H1F0	-1.5125	5.56613	-20.0254	2.43411e-36	2.90881e-35
ABI2	-1.45885	2.64063	-20.0195	2.49082e-36	2.97405e-35
RAB7A	0.719883	9.22287	20.019	2.49541e-36	2.97703e-35
TRIM31	6.38291	-1.52103	20.0167	2.51828e-36	3.00178e-35
ERLIN1	-1.00981	3.99649	-20.0145	2.5407e-36	3.02595e-35
LCOR	1.26628	4.74066	20.0112	2.57314e-36	3.06202e-35
FAM129B	-1.2914	8.09303	-20.0096	2.58951e-36	3.0789e-35
MYD88	1.74306	7.39816	20.0025	2.6633e-36	3.16398e-35
FRMD4A	-2.27259	4.95374	-20.0019	2.66957e-36	3.16877e-35
UBAP2	1.46133	5.00547	19.9958	2.73373e-36	3.24221e-35
STX17	1.76382	3.25881	19.9904	2.7923e-36	3.3089e-35
APOL6	5.05237	3.81145	19.9877	2.82284e-36	3.3423e-35
LMNB1	3.73239	4.08878	19.9805	2.90376e-36	3.43523e-35
CCNA1	1.48721	4.12012	19.9765	2.95e-36	3.48702e-35
PRXL2C	0.896479	5.02887	19.9703	3.02216e-36	3.56933e-35
CASP10	2.09055	4.42187	19.964	3.09824e-36	3.65613e-35
POLR3E	1.29911	4.50873	19.9625	3.11694e-36	3.67514e-35
KLK10	4.90581	-1.05945	19.9603	3.14451e-36	3.70456e-35
GCLC	-2.69703	6.18138	-19.9536	3.22852e-36	3.80036e-35
SLC39A14	3.00909	3.7534	19.949	3.28731e-36	3.86314e-35
TOB1	-2.26351	3.66577	-19.949	3.28708e-36	3.86314e-35
ABL1	-1.595	4.38058	-19.9481	3.29803e-36	3.87252e-35
VASH1	-2.23725	3.942	-19.9464	3.32112e-36	3.89639e-35
CIAO1	-0.714918	4.89732	-19.9412	3.39005e-36	3.97398e-35
SLC35A1	-1.71661	2.15976	-19.9398	3.40898e-36	3.99285e-35
NSUN2	0.834463	5.97684	19.9261	3.5973e-36	4.20994e-35
NLRX1	-1.70207	2.53171	-19.9234	3.63532e-36	4.25092e-35
SH3GLB1	0.74632	6.83541	19.9111	3.81579e-36	4.45826e-35
C11orf49	-0.954368	3.35943	-19.9101	3.83216e-36	4.4737e-35
ALKBH7	2.35893	7.26719	19.9079	3.8654e-36	4.50878e-35
RSAD1	-1.90516	2.94697	-19.8798	4.3182e-36	5.0328e-35
DUSP22	1.30363	5.60385	19.8791	4.3294e-36	5.0417e-35
ITGAD	1.98028	3.76314	19.8787	4.33718e-36	5.04661e-35
GCNT4	6.44288	-0.230225	19.8777	4.35465e-36	5.06277e-35
AQP3	3.54916	2.64353	19.8558	4.74733e-36	5.51478e-35
SERPINE2	4.41539	0.738916	19.8516	4.82754e-36	5.60336e-35
FLYWCH1	-1.50287	4.15448	-19.8451	4.95227e-36	5.73871e-35
RIPOR3	3.85355	2.85352	19.8453	4.9485e-36	5.73871e-35
FOXP4	-1.40794	4.23477	-19.8442	4.96956e-36	5.75403e-35
ATP6V0A1	-1.9564	6.04021	-19.837	5.11253e-36	5.91474e-35
ZFYVE21	-0.792529	4.11877	-19.823	5.40398e-36	6.24681e-35
NDUFC1	1.48125	4.40448	19.8117	5.65209e-36	6.52828e-35
ACTR1B	0.998809	5.03872	19.8013	5.88878e-36	6.79612e-35
ZBED5	-1.09767	4.74114	-19.801	5.89633e-36	6.79929e-35
UBE2S	1.3059	4.65963	19.7746	6.54432e-36	7.54036e-35
EBI3	2.876	4.99075	19.7639	6.82861e-36	7.86151e-35
KDELC2	1.80086	3.02634	19.763	6.85308e-36	7.88327e-35
LIMD2	-2.53307	3.98625	-19.7556	7.05752e-36	8.11185e-35
YARS	-1.03768	5.62449	-19.7483	7.26355e-36	8.34188e-35
TOR2A	-1.19565	3.90414	-19.7427	7.4268e-36	8.52245e-35
MRPL32	1.57764	5.46567	19.7408	7.48161e-36	8.57838e-35
WASHC5	-1.07178	4.95667	-19.7376	7.57925e-36	8.68331e-35
MFN1	1.43868	5.13737	19.7322	7.74091e-36	8.86134e-35
CPOX	-1.8105	3.16486	-19.7204	8.11234e-36	9.27903e-35
ALDH3A2	-1.39165	6.3646	-19.7161	8.25194e-36	9.43108e-35
PARP2	-1.16872	2.7531	-19.7155	8.2712e-36	9.44546e-35
MYLK3	4.70238	-2.29075	19.713	8.35606e-36	9.53467e-35
SPHK1	1.79907	8.50607	19.7016	8.74044e-36	9.96522e-35
TRMT44	0.983524	3.65186	19.6976	8.88246e-36	1.0119e-34
GRAMD4	-1.76731	5.97719	-19.6895	9.17309e-36	1.04417e-34
PSPC1	0.771434	4.76166	19.6873	9.25382e-36	1.05251e-34
VDR	-0.919461	5.49378	-19.686	9.29897e-36	1.0568e-34
RTP4	3.69225	3.16584	19.6853	9.32748e-36	1.05919e-34
KIAA2012	-0.947733	3.37607	-19.6789	9.56759e-36	1.08558e-34
AP2A2	-1.69016	6.41316	-19.6673	1.00164e-35	1.13559e-34
CAMK1G	1.97899	2.44074	19.6519	1.06478e-35	1.20465e-34
DLX2	2.95202	0.965624	19.6522	1.06345e-35	1.20465e-34
IFT88	-1.40337	1.91207	-19.6519	1.06511e-35	1.20465e-34
FAM214B	-1.13296	6.82823	-19.6434	1.10167e-35	1.24501e-34
PHKB	2.39418	6.99549	19.6409	1.11237e-35	1.25609e-34
ABCB4	-1.67025	3.27675	-19.6383	1.12393e-35	1.26814e-34
TNFRSF12A	-2.40524	4.93228	-19.6355	1.13668e-35	1.28151e-34
CXCL8	4.91686	11.7656	19.6319	1.15289e-35	1.29874e-34
IVD	-0.833983	3.81462	-19.6221	1.19897e-35	1.34958e-34
RNF122	2.37808	3.02026	19.6065	1.2759e-35	1.43503e-34
SPI1	-1.31388	9.08816	-19.5858	1.38531e-35	1.55685e-34
ICAM4	2.4934	5.51821	19.5845	1.39244e-35	1.56362e-34
ZNF18	-1.13546	2.22178	-19.5826	1.40322e-35	1.57448e-34
NFKBIZ	3.17913	7.62937	19.582	1.40646e-35	1.57686e-34
HERC1	-1.43828	5.21292	-19.5811	1.41135e-35	1.58109e-34
CACYBP	-1.61978	4.35739	-19.5757	1.44211e-35	1.61427e-34
BZW1	0.788565	7.07132	19.5499	1.59799e-35	1.78735e-34
NRP2	1.32828	7.99849	19.5487	1.60612e-35	1.79502e-34
PERP	3.75114	0.535279	19.5455	1.62672e-35	1.81661e-34
FMNL3	1.13458	7.15472	19.5424	1.64681e-35	1.8376e-34
LIMK2	3.66313	6.12908	19.5416	1.65224e-35	1.8422e-34
MMP20	3.87405	-0.0780536	19.5362	1.68789e-35	1.88047e-34
SERPING1	2.13395	5.6759	19.526	1.75841e-35	1.9575e-34
RIN3	-1.55584	6.72992	-19.5256	1.76104e-35	1.95888e-34
GLT8D1	-1.05017	3.71296	-19.5238	1.7736e-35	1.9713e-34
PSPN	2.76062	5.18688	19.5232	1.77805e-35	1.9747e-34
BMP2	4.7076	0.616651	19.5017	1.93702e-35	2.14956e-34
ZNRF3	-1.88745	2.43095	-19.4941	1.99671e-35	2.21407e-34
ENC1	-3.7963	3.13087	-19.4888	2.03993e-35	2.26022e-34
HSPA14	-0.93272	4.13569	-19.474	2.16382e-35	2.39561e-34
IFNGR1	-1.27239	6.78634	-19.4699	2.19964e-35	2.43336e-34
TMEM121B	-2.71242	1.71494	-19.4654	2.23958e-35	2.47561e-34
ST3GAL4	1.86982	3.9677	19.4615	2.27433e-35	2.51206e-34
SLC2A6	2.53746	7.60674	19.4489	2.39218e-35	2.64017e-34
FAM53B	-2.38214	3.08597	-19.4476	2.40471e-35	2.65192e-34
TIPARP	2.75104	7.32523	19.4463	2.41705e-35	2.66346e-34
UBA1	0.647847	6.94143	19.444	2.43935e-35	2.68595e-34
MFSD2A	2.47883	6.99861	19.4434	2.44522e-35	2.69031e-34
KAT14	-2.06406	1.86528	-19.4384	2.49474e-35	2.74266e-34
DNMT3A	-1.15218	4.24335	-19.4353	2.52619e-35	2.77509e-34
TMEM38B	1.27581	4.82807	19.4263	2.61815e-35	2.87387e-34
PLSCR4	5.31331	-1.87733	19.4247	2.63509e-35	2.89023e-34
GK	1.62065	5.86652	19.4245	2.63737e-35	2.89048e-34
RAB4A	-1.01459	3.98312	-19.4196	2.68959e-35	2.94543e-34
DCST2	1.85296	3.39052	19.4165	2.72341e-35	2.98016e-34
PPP1R21	-1.0782	4.42767	-19.4028	2.87703e-35	3.14583e-34
PAXIP1	1.64334	3.0526	19.4014	2.89298e-35	3.16083e-34
TSKS	1.67135	5.75062	19.3998	2.91224e-35	3.17942e-34
CNTRL	-0.757724	4.24133	-19.3963	2.95281e-35	3.22123e-34
SYNE3	1.75662	2.99962	19.3773	3.18629e-35	3.47325e-34
PLCB3	-1.19598	5.33449	-19.3756	3.20883e-35	3.49513e-34
KDM3A	1.47586	6.4899	19.3749	3.21777e-35	3.50217e-34
TIA1	1.15916	4.9924	19.374	3.22824e-35	3.51087e-34
SLC23A2	-2.09628	6.01149	-19.364	3.36159e-35	3.65308e-34
PDE8A	1.62411	5.25922	19.3516	3.53295e-35	3.83635e-34
PHLDA3	-2.61165	4.60433	-19.3456	3.61895e-35	3.92672e-34
RASA3	-1.1854	6.35652	-19.3391	3.71375e-35	4.0265e-34
PXK	-1.8045	3.44962	-19.3385	3.72276e-35	4.03318e-34
NFIL3	1.93716	4.71638	19.3382	3.72758e-35	4.03531e-34
CR1L	4.85605	-2.0666	19.3152	4.08828e-35	4.4224e-34
STRIP2	4.04283	3.71993	19.301	4.32808e-35	4.67823e-34
CPNE8	2.13032	5.08091	19.2986	4.36925e-35	4.71912e-34
NKX3-1	6.17617	1.07614	19.2976	4.38707e-35	4.73475e-34
RIF1	1.49953	5.08538	19.2798	4.71335e-35	5.08301e-34
COX15	-0.6452	4.65518	-19.2746	4.81141e-35	5.18087e-34
UBB	1.51868	7.59716	19.2747	4.80955e-35	5.18087e-34
LASP1	-1.90109	7.63089	-19.2695	4.9112e-35	5.2843e-34
CYR61	5.01255	-2.40446	19.2679	4.94362e-35	5.31515e-34
B4GALT1	1.16433	8.56723	19.2654	4.99431e-35	5.36556e-34
YWHAH	-1.59058	6.49493	-19.258	5.14447e-35	5.5227e-34
RADIL	-4.02414	0.640068	-19.2308	5.7406e-35	6.15798e-34
SLC25A47	6.14756	1.14336	19.2257	5.85884e-35	6.28005e-34
ST5	2.49928	5.0625	19.2249	5.8779e-35	6.29571e-34
MDM4	-1.0664	3.65911	-19.2238	5.90299e-35	6.3178e-34
NIF3L1	-1.2004	2.06634	-19.2163	6.0847e-35	6.50736e-34
FAM173B	-1.71504	1.78195	-19.2157	6.09855e-35	6.51724e-34
CLEC7A	-1.83056	5.49168	-19.2107	6.22343e-35	6.64568e-34
APBB1IP	-1.98579	4.7659	-19.2032	6.41375e-35	6.84375e-34
SMG7	1.05753	6.86341	19.2011	6.46944e-35	6.89798e-34
IQCE	-1.72171	3.61933	-19.1889	6.79639e-35	7.24112e-34
ZYG11B	-1.15968	3.54742	-19.1844	6.91916e-35	7.36638e-34
PEX26	1.00705	4.69199	19.1829	6.96273e-35	7.40719e-34
RGS12	-1.83257	5.62775	-19.1696	7.34427e-35	7.80136e-34
SERBP1	0.882075	7.46989	19.1698	7.34041e-35	7.80136e-34
SDC3	-1.58949	6.16886	-19.1638	7.51933e-35	7.98132e-34
LILRA5	2.66553	5.7804	19.1577	7.7072e-35	8.1746e-34
HESX1	3.76574	2.28258	19.1567	7.7364e-35	8.19943e-34
MTSS1	-2.03612	5.49651	-19.1541	7.81791e-35	8.27961e-34
COL26A1	3.4277	-2.12308	19.1441	8.14063e-35	8.61495e-34
RGS2	3.67872	6.54364	19.138	8.34418e-35	8.82376e-34
SLC9A6	-1.0188	4.53309	-19.1346	8.45809e-35	8.93753e-34
MEX3B	-2.82202	0.366629	-19.1306	8.59552e-35	9.07597e-34
APOL3	3.38937	6.36688	19.1261	8.75509e-35	9.23757e-34
KCNK5	2.91339	0.428401	19.1217	8.9126e-35	9.39675e-34
SMG1	1.23186	6.8071	19.1128	9.23698e-35	9.7315e-34
GATAD2A	-0.875337	6.30201	-19.1121	9.26341e-35	9.75209e-34
PCGF6	-1.20127	1.88083	-19.1032	9.60289e-35	1.0102e-33
KLHL18	-0.964435	4.03074	-19.0935	9.9864e-35	1.04976e-33
REPIN1	-0.969043	4.86656	-19.0912	1.00803e-34	1.05885e-33
GSDME	1.43384	6.51989	19.0776	1.06529e-34	1.11816e-33
PRKCD	0.92793	7.12774	19.0741	1.0803e-34	1.13308e-33
ZNF189	1.15209	4.39454	19.0605	1.1414e-34	1.19627e-33
PELI3	-1.53342	2.1121	-19.0581	1.15262e-34	1.20714e-33
FAM200B	-0.8772	3.59331	-19.0527	1.17788e-34	1.23253e-33
GNB4	1.87	5.6399	19.0526	1.17861e-34	1.23253e-33
CCDC117	1.22792	5.29418	19.0473	1.20422e-34	1.25838e-33
PGAM1	0.988468	5.1853	19.0399	1.24046e-34	1.29529e-33
FABP5	-2.2763	3.00573	-19.0358	1.26159e-34	1.31639e-33
PDCD1LG2	2.85038	2.98801	19.0341	1.27037e-34	1.32457e-33
SH3BP4	-2.08781	2.69606	-19.0322	1.27985e-34	1.33348e-33
CCDC9B	-4.14052	0.560291	-19.0316	1.28292e-34	1.33569e-33
UGDH	1.31623	4.8019	19.0274	1.30506e-34	1.35775e-33
ZFP36	2.25446	8.40799	19.0246	1.32018e-34	1.37247e-33
TRIM32	-2.04717	1.32108	-19.0204	1.34255e-34	1.39469e-33
MYL2	4.22938	2.00527	19.0158	1.36805e-34	1.42014e-33
ITGAV	1.18739	8.00641	19.0141	1.37739e-34	1.42774e-33
KLHDC8B	-3.43883	2.47065	-19.0141	1.37709e-34	1.42774e-33
RALY	0.783753	7.91737	19.0105	1.39771e-34	1.44774e-33
NUDT16	2.2358	5.23784	19.0089	1.40669e-34	1.45598e-33
P2RY11	-3.21857	2.84792	-19.0075	1.41447e-34	1.46296e-33
TNPO1	0.96237	6.83546	19.0058	1.42441e-34	1.47217e-33
ZNF418	-1.9973	1.49565	-19.0005	1.45551e-34	1.50321e-33
SAR1A	1.0298	7.04941	18.9967	1.47801e-34	1.52533e-33
LDLR	1.49968	6.03731	18.9948	1.4894e-34	1.53597e-33
CYP20A1	0.862166	3.71168	18.9918	1.5078e-34	1.55381e-33
PGBD2	-1.2505	1.36414	-18.9915	1.50967e-34	1.55461e-33
UPB1	4.4736	-0.0357854	18.9862	1.54204e-34	1.58679e-33
C1orf216	-1.25896	4.89762	-18.9816	1.57162e-34	1.61564e-33
ZER1	-1.3178	4.40693	-18.9814	1.57236e-34	1.61564e-33
STK36	-1.4762	1.55754	-18.9765	1.60396e-34	1.64691e-33
MB21D2	1.26521	6.05168	18.9673	1.66557e-34	1.70893e-33
ZADH2	-1.05384	4.27629	-18.9619	1.70225e-34	1.7453e-33
MYOF	1.70868	6.87818	18.9605	1.71194e-34	1.75397e-33
OXA1L	-0.736199	6.43202	-18.9593	1.72004e-34	1.76099e-33
TRPA1	1.85743	2.18902	18.946	1.81601e-34	1.8579e-33
VEGFA	2.64067	5.46292	18.9416	1.84843e-34	1.8897e-33
TNFRSF10D	1.66915	5.26955	18.9339	1.90688e-34	1.94805e-33
PDIK1L	-2.12147	1.43301	-18.9332	1.91276e-34	1.95265e-33
PDGFRL	4.94772	1.49496	18.9304	1.93455e-34	1.97346e-33
BMI1	-1.26832	3.82861	-18.9191	2.02536e-34	2.06461e-33
KCNJ5	-2.34642	4.63685	-18.9186	2.02909e-34	2.06692e-33
RBM43	2.50593	2.85763	18.9159	2.05197e-34	2.08873e-33
LRCH1	1.75466	4.84087	18.9143	2.06545e-34	2.10093e-33
WDFY1	1.00109	6.25111	18.9138	2.0696e-34	2.10365e-33
MFSD14A	1.41782	5.85103	18.9077	2.12162e-34	2.15498e-33
FKBP15	-0.980415	6.75898	-18.9012	2.17825e-34	2.21091e-33
RNF40	-0.817152	6.19298	-18.8958	2.22703e-34	2.2588e-33
GYPB	5.00861	2.52436	18.8951	2.23267e-34	2.26289e-33
RP2	2.05606	6.11124	18.8879	2.29971e-34	2.32918e-33
APPL2	-1.71259	4.36681	-18.873	2.44333e-34	2.47286e-33
HPRT1	0.780078	4.83618	18.8685	2.48787e-34	2.51435e-33
INPP4A	-1.75958	4.23996	-18.8687	2.48635e-34	2.51435e-33
URGCP	0.984347	5.89201	18.8675	2.49831e-34	2.52309e-33
NEMP1	1.71438	5.01788	18.8646	2.52822e-34	2.55148e-33
FAAP100	-1.291	4.39245	-18.8551	2.62813e-34	2.65042e-33
FYCO1	1.1254	4.5325	18.8474	2.71137e-34	2.73242e-33
PIAS2	-0.998898	2.95911	-18.8415	2.77767e-34	2.79724e-33
TOLLIP	-0.88096	6.74069	-18.8272	2.94398e-34	2.96261e-33
SHF	3.71923	4.05617	18.8223	3.00375e-34	3.02061e-33
ANO5	2.19181	1.37011	18.8206	3.02429e-34	3.03911e-33
KCNJ2	2.88173	4.33544	18.8129	3.12126e-34	3.13433e-33
CALML4	-0.84151	4.02838	-18.8107	3.14906e-34	3.16001e-33
FMR1	1.06629	5.3236	18.8035	3.24334e-34	3.25231e-33
NSF	-1.08537	5.04197	-18.7942	3.3686e-34	3.37552e-33
HECW2	3.03981	0.676269	18.7925	3.39194e-34	3.3965e-33
SNAI1	3.52666	3.51	18.7814	3.54896e-34	3.55121e-33
PLEK2	-3.24225	2.12084	-18.7801	3.56732e-34	3.56707e-33
SP140	2.28462	2.12679	18.7791	3.58286e-34	3.58007e-33
CNDP2	0.800024	8.08297	18.774	3.65811e-34	3.65269e-33
LIMS1	-1.39995	7.91817	-18.7719	3.68843e-34	3.68036e-33
AZI2	1.16788	4.04082	18.7658	3.78243e-34	3.77061e-33
STIMATE	1.77955	1.3185	18.7657	3.7842e-34	3.77061e-33
MAP3K20	1.78984	6.26921	18.7634	3.81886e-34	3.80246e-33
PLEKHA4	3.61193	1.07018	18.762	3.84207e-34	3.82289e-33
MAPRE1	0.558317	7.59909	18.759	3.88939e-34	3.86726e-33
USP6NL	1.37579	4.51466	18.7502	4.03067e-34	4.00491e-33
RPS6KA3	1.17017	6.7012	18.7464	4.09471e-34	4.06569e-33
MTF1	2.16839	5.26105	18.743	4.15193e-34	4.11961e-33
HS1BP3	-0.988632	5.57914	-18.7285	4.40547e-34	4.36811e-33
NAPEPLD	-1.35276	2.44107	-18.7261	4.44764e-34	4.40684e-33
TMEM229B	2.93321	1.44449	18.7107	4.73769e-34	4.69094e-33
SPRY1	3.68382	2.20118	18.7075	4.80002e-34	4.74933e-33
THOC1	-1.13016	3.96467	-18.7028	4.89297e-34	4.83792e-33
NXN	2.59582	3.04682	18.6953	5.04506e-34	4.98482e-33
BCL2L11	3.05111	2.59713	18.6878	5.20209e-34	5.13638e-33
PCYT1A	-0.736493	6.88983	-18.6861	5.23815e-34	5.16838e-33
B3GNT7	2.28742	3.919	18.6857	5.24816e-34	5.17464e-33
NDUFA9	1.5637	5.29622	18.678	5.41682e-34	5.33723e-33
STAP1	4.24985	0.560461	18.6505	6.06267e-34	5.96943e-33
HIPK3	0.940698	7.45484	18.6462	6.16942e-34	6.07031e-33
TGFBR2	-2.39425	5.13901	-18.6457	6.18119e-34	6.07767e-33
BTG3	1.41619	5.89622	18.6418	6.28179e-34	6.17229e-33
VEZF1	0.896184	5.58299	18.6405	6.31614e-34	6.20174e-33
SLC25A29	1.85963	4.9765	18.6347	6.46765e-34	6.3461e-33
NOTCH1	-1.42114	6.39644	-18.6299	6.59477e-34	6.46635e-33
MTFMT	-1.4349	2.01976	-18.6275	6.66037e-34	6.52615e-33
NF2	-0.984232	4.36727	-18.6253	6.7209e-34	6.5809e-33
PIM2	2.04782	4.85871	18.6174	6.94404e-34	6.79469e-33
PAFAH2	-1.2469	2.49599	-18.612	7.099e-34	6.94151e-33
COMMD8	-1.24133	3.69098	-18.6089	7.18962e-34	7.02527e-33
VPS33A	-1.32061	3.36246	-18.6059	7.27948e-34	7.10817e-33
KDM7A	1.3488	6.77518	18.6014	7.41294e-34	7.22851e-33
ULK3	-1.41561	5.08417	-18.6015	7.41056e-34	7.22851e-33
SLC1A3	2.04858	7.17614	18.6001	7.45258e-34	7.26216e-33
COL1A1	2.1308	1.27979	18.5987	7.49673e-34	7.30016e-33
ARNT2	4.71727	0.752665	18.5964	7.56797e-34	7.36446e-33
C1orf21	1.98256	6.21547	18.5953	7.60258e-34	7.39305e-33
DIRAS1	-3.19177	1.56759	-18.5939	7.64582e-34	7.43e-33
ELOVL1	-0.855094	6.24774	-18.581	8.06149e-34	7.82855e-33
ATR	2.03705	4.53772	18.5805	8.07933e-34	7.84049e-33
ZNF862	-1.17889	2.43817	-18.5709	8.40203e-34	8.14807e-33
RNF7	-1.29607	4.83826	-18.5658	8.58155e-34	8.31646e-33
ZNF780A	-1.3773	2.88067	-18.5621	8.71332e-34	8.43838e-33
PPP2CB	0.644187	6.34439	18.5567	8.90679e-34	8.61985e-33
ASF1A	-1.34681	2.78121	-18.5563	8.92337e-34	8.62999e-33
ZNF318	-1.72295	4.11172	-18.5356	9.71609e-34	9.39023e-33
ERP44	0.608766	6.57222	18.5343	9.76708e-34	9.43307e-33
SARS2	-1.06548	3.39371	-18.534	9.78088e-34	9.43995e-33
CAMSAP1	-1.25444	5.6793	-18.5316	9.87693e-34	9.52616e-33
VPS45	-1.11945	3.86539	-18.529	9.98136e-34	9.62031e-33
CSRP1	-2.0272	5.75427	-18.5263	1.00951e-33	9.72328e-33
TRAK1	-0.992538	5.84687	-18.5236	1.02057e-33	9.8232e-33
CD300E	2.85366	5.81777	18.52	1.0358e-33	9.963e-33
FAR1	-0.905703	5.94961	-18.5076	1.09015e-33	1.0474e-32
TNIK	1.42783	5.29319	18.5075	1.09041e-33	1.0474e-32
EEF1A1	0.645653	9.82159	18.5071	1.09215e-33	1.04836e-32
PYGB	-0.850693	5.69629	-18.504	1.10655e-33	1.06146e-32
REEP4	-1.76387	4.26253	-18.4944	1.15102e-33	1.10337e-32
HELB	3.26882	0.466025	18.4938	1.15398e-33	1.10546e-32
PEA15	0.686792	9.20017	18.4809	1.21667e-33	1.16473e-32
SLC30A9	2.51336	5.94747	18.4801	1.22088e-33	1.16796e-32
PLG	1.59538	0.513928	18.4676	1.28526e-33	1.22873e-32
SGO2	-1.76605	1.45158	-18.4669	1.28908e-33	1.23154e-32
FSCN1	2.21884	7.57013	18.4638	1.30539e-33	1.24629e-32
SIAH2	1.22902	4.67946	18.4633	1.30826e-33	1.24818e-32
IFI16	1.58728	6.46465	18.4587	1.33339e-33	1.2713e-32
ANKRD18A	1.41023	4.54816	18.4585	1.33455e-33	1.27155e-32
EPC2	0.928896	4.08334	18.4545	1.35644e-33	1.29154e-32
PPP3R1	-1.05313	6.00686	-18.4519	1.37144e-33	1.30495e-32
ABHD15	-1.95594	1.57425	-18.4501	1.38126e-33	1.31341e-32
ATPAF1	-1.11624	3.93223	-18.4459	1.40577e-33	1.33581e-32
SMG6	-0.755637	4.80395	-18.4417	1.43e-33	1.35793e-32
HNRNPUL1	-0.694196	6.49283	-18.4391	1.44542e-33	1.37165e-32
IRF2BPL	-2.3478	4.10399	-18.4334	1.48002e-33	1.40354e-32
B3GNT8	-2.18586	2.24144	-18.4318	1.48988e-33	1.41194e-32
NFS1	-1.21897	3.03528	-18.4184	1.57418e-33	1.49083e-32
CCL8	4.57627	6.00173	18.411	1.62341e-33	1.53643e-32
CHN2	-1.58155	3.57447	-18.4015	1.6879e-33	1.5964e-32
TSC22D2	1.33623	5.11175	18.3962	1.72554e-33	1.63091e-32
GNE	1.37856	4.08767	18.3924	1.75263e-33	1.65541e-32
NAV2	3.75362	2.45499	18.3919	1.75634e-33	1.65781e-32
GNAI3	0.471146	6.83156	18.3806	1.84016e-33	1.73576e-32
YJU2	0.781574	5.64085	18.3795	1.84914e-33	1.74307e-32
IL1A	5.30788	5.23048	18.3775	1.86377e-33	1.75569e-32
PRUNE1	-1.12838	2.41279	-18.371	1.9149e-33	1.80266e-32
SELENOK	1.33893	5.53137	18.3696	1.92615e-33	1.81204e-32
PDHB	-1.38117	3.79721	-18.3665	1.95059e-33	1.83381e-32
KRBA1	-1.59841	1.53515	-18.3657	1.95727e-33	1.83887e-32
CNR2	-3.46795	-2.22916	-18.365	1.96283e-33	1.84287e-32
CRYBA1	3.32239	1.68322	18.3567	2.03169e-33	1.90626e-32
TRIP12	0.774287	7.3585	18.3537	2.05679e-33	1.92853e-32
LYN	1.34179	8.52929	18.3528	2.06455e-33	1.93452e-32
GPR162	-2.33236	2.2536	-18.3459	2.12394e-33	1.98754e-32
TMED4	0.485372	6.02353	18.346	2.12329e-33	1.98754e-32
KLHL41	-4.19592	-2.52933	-18.3443	2.13845e-33	1.9998e-32
GPAT4	1.29199	6.96528	18.3398	2.17845e-33	2.03585e-32
DDX27	-0.689988	5.44193	-18.3358	2.2151e-33	2.06874e-32
TARBP2	-1.6268	3.07785	-18.3293	2.27505e-33	2.12333e-32
RAB3GAP1	0.90507	5.60478	18.3262	2.30509e-33	2.14995e-32
F3	4.48392	5.67631	18.3031	2.53555e-33	2.36334e-32
IRF2BP2	-2.74426	3.95805	-18.3026	2.54087e-33	2.36674e-32
LRRC15	4.6501	-2.31588	18.2966	2.60554e-33	2.42538e-32
IRF2	1.57741	6.19376	18.2892	2.68607e-33	2.4987e-32
TEPP	-2.25251	3.72813	-18.2797	2.79356e-33	2.59699e-32
GPR180	1.7255	2.83855	18.2773	2.82252e-33	2.62218e-32
SLBP	-1.1289	4.93525	-18.2716	2.88922e-33	2.68239e-32
NUP160	1.31779	4.77335	18.2707	2.90012e-33	2.69074e-32
MREG	1.85899	6.14435	18.2704	2.9043e-33	2.69285e-32
GAB2	1.53739	6.50233	18.2672	2.94245e-33	2.72644e-32
PCTP	-0.755381	3.94871	-18.2613	3.01496e-33	2.7918e-32
HSH2D	2.54746	1.90499	18.2598	3.0345e-33	2.80633e-32
PTPRA	0.933123	5.5082	18.2598	3.03462e-33	2.80633e-32
LIMD1	-1.90684	3.73529	-18.2534	3.11545e-33	2.8792e-32
ETV7	8.14376	1.55496	18.2466	3.20501e-33	2.96003e-32
UBE2E3	-1.17106	4.02369	-18.2461	3.21225e-33	2.96478e-32
SOWAHD	-5.33229	-0.468467	-18.2403	3.28956e-33	3.03416e-32
SPIRE1	-1.54689	5.13012	-18.2384	3.31593e-33	3.05649e-32
RILPL1	-1.87289	0.985372	-18.2298	3.4365e-33	3.16556e-32
RAI1	-2.36584	2.40683	-18.2284	3.45642e-33	3.18184e-32
LMNA	-1.68899	9.23541	-18.2216	3.55509e-33	3.27055e-32
MTURN	1.2974	4.08565	18.2157	3.64327e-33	3.34948e-32
TRIAP1	-1.28994	4.15456	-18.2156	3.64596e-33	3.34978e-32
COMMD3	-1.23128	3.86588	-18.2054	3.80326e-33	3.49204e-32
DUSP28	-1.3081	1.44603	-18.2029	3.8426e-33	3.52588e-32
VPS9D1	1.52798	4.99483	18.1998	3.89189e-33	3.56878e-32
TFEB	-1.73734	5.20528	-18.1995	3.89677e-33	3.57094e-32
MYO1G	1.93117	6.88063	18.1961	3.95343e-33	3.62052e-32
PGS1	1.80436	4.82694	18.1866	4.11176e-33	3.76308e-32
SGK1	-2.47181	7.44262	-18.1779	4.26417e-33	3.90005e-32
LEO1	-1.02857	4.28061	-18.1776	4.26786e-33	3.90091e-32
CASP2	-1.39518	3.01598	-18.172	4.36977e-33	3.99147e-32
SKI	-1.86307	4.29155	-18.171	4.38735e-33	4.00494e-32
EBF1	4.80098	-0.841908	18.1689	4.42575e-33	4.03739e-32
RNPEPL1	-1.55916	6.28568	-18.1664	4.47243e-33	4.07734e-32
SC5D	-1.56933	3.81392	-18.1621	4.55359e-33	4.14867e-32
KBTBD6	-3.4049	0.0753838	-18.1542	4.70505e-33	4.2839e-32
IFITM1	6.8962	1.03969	18.1532	4.72394e-33	4.29833e-32
FKBP5	2.0727	6.17345	18.1526	4.73633e-33	4.30684e-32
NT5C2	0.81267	6.6629	18.1521	4.74681e-33	4.31359e-32
NAA40	-1.38581	2.37352	-18.1507	4.77375e-33	4.33529e-32
TMEM159	1.14766	4.08296	18.1484	4.81946e-33	4.374e-32
TECPR1	-0.957288	4.1448	-18.1451	4.88576e-33	4.43132e-32
PACSIN2	-0.960771	6.35697	-18.1435	4.9183e-33	4.45797e-32
PRR12	-1.74591	2.98568	-18.1386	5.02133e-33	4.54655e-32
SLC7A8	-2.40418	6.73995	-18.1385	5.02245e-33	4.54655e-32
ARNTL2	2.23939	3.33689	18.1338	5.12267e-33	4.63431e-32
NEK3	2.8147	4.16482	18.1282	5.24209e-33	4.73932e-32
ADH5	-1.11343	5.06574	-18.1225	5.36892e-33	4.85088e-32
HMGN4	-0.800707	4.80406	-18.118	5.47033e-33	4.93935e-32
ANKRD34B	3.07508	-1.09132	18.1116	5.61782e-33	5.06929e-32
SNX12	-0.933679	5.00037	-18.1114	5.62193e-33	5.06977e-32
WRNIP1	-1.05023	4.34987	-18.1102	5.65077e-33	5.09253e-32
P4HB	0.719222	9.08024	18.1037	5.80547e-33	5.22862e-32
FGFR3	3.89522	1.11144	18.1	5.89519e-33	5.30604e-32
TIGD2	-3.14014	-0.269805	-18.0966	5.9793e-33	5.37833e-32
KHDRBS3	2.5487	2.68776	18.0929	6.07428e-33	5.46029e-32
SLC14A2	3.81647	7.28074	18.0882	6.19235e-33	5.56289e-32
C21orf91	1.63851	3.14909	18.0829	6.33095e-33	5.6838e-32
PLS3	2.61657	1.55009	18.0823	6.34672e-33	5.69434e-32
ZNF569	-1.58513	0.69146	-18.0795	6.42278e-33	5.75893e-32
USP18	6.20121	3.6374	18.0664	6.78297e-33	6.07804e-32
MADD	-0.799179	6.80824	-18.0643	6.8429e-33	6.12786e-32
TAB1	-1.19975	3.74171	-18.064	6.85064e-33	6.13091e-32
CYB5R1	-1.15126	5.70523	-18.054	7.14274e-33	6.38829e-32
ICOSLG	-2.01059	6.48802	-18.0512	7.22601e-33	6.45868e-32
ZFYVE19	-1.54592	4.3177	-18.0474	7.34201e-33	6.55821e-32
STAG2	1.16279	5.97672	18.0464	7.37198e-33	6.58083e-32
TLE3	-1.71738	6.02438	-18.0446	7.42839e-33	6.62701e-32
NCKAP5L	-1.31986	4.67503	-18.0439	7.44924e-33	6.64141e-32
ITGA1	4.01363	1.85045	18.0246	8.07681e-33	7.1964e-32
PCMTD2	-0.98129	2.87484	-18.0221	8.16099e-33	7.26683e-32
MAZ	-2.06091	2.6417	-18.0197	8.2424e-33	7.3347e-32
RETREG1	2.51257	2.25681	18.0185	8.28348e-33	7.36662e-32
MIER2	-1.01899	4.84065	-18.0062	8.71936e-33	7.74939e-32
PTGIR	3.03472	5.68798	18.006	8.72852e-33	7.75266e-32
TNFAIP8L1	-2.04825	4.83485	-17.9999	8.95351e-33	7.94751e-32
FAM168A	-1.63462	4.027	-17.9861	9.48675e-33	8.41555e-32
PTPDC1	-1.34014	2.46451	-17.9847	9.53952e-33	8.45706e-32
ANKRD22	7.71859	2.24675	17.9833	9.59644e-33	8.5022e-32
DNMT1	-1.75417	6.17203	-17.9818	9.65693e-33	8.55043e-32
NBEAL1	0.84308	4.48857	17.9808	9.69902e-33	8.58232e-32
TMEM242	-0.910403	3.04782	-17.973	1.00179e-32	8.85894e-32
(SEPT4)	4.47229	0.564039	17.9663	1.03019e-32	9.10443e-32
RNF19A	1.14667	6.0808	17.9574	1.06948e-32	9.44576e-32
SNIP1	0.924517	4.42573	17.9515	1.09645e-32	9.67791e-32
EML4	1.06715	6.40236	17.9432	1.1352e-32	1.00137e-31
MTIF3	-1.0527	3.72464	-17.9407	1.14672e-32	1.01027e-31
STX5	1.21984	5.76148	17.9408	1.14643e-32	1.01027e-31
BLOC1S2	-0.977468	6.79005	-17.9368	1.16557e-32	1.02624e-31
GRB10	1.70977	4.5749	17.9354	1.17244e-32	1.03165e-31
ACPP	2.4614	2.6512	17.933	1.18467e-32	1.04176e-31
MISP3	-3.71383	-0.293903	-17.9238	1.23128e-32	1.08208e-31
INPPL1	-0.990976	6.14721	-17.9232	1.23411e-32	1.08388e-31
CTDSPL	-1.89865	1.94421	-17.9183	1.25982e-32	1.10579e-31
CERS6	1.60402	5.02005	17.9151	1.27683e-32	1.12002e-31
NCKIPSD	-1.66195	3.18566	-17.9145	1.28012e-32	1.1222e-31
RIMS3	-2.36859	1.59696	-17.9133	1.28634e-32	1.12696e-31
ZMYM6	-0.60596	4.8274	-17.9122	1.29245e-32	1.13161e-31
PRKAR2A	-0.95928	4.76536	-17.9088	1.31088e-32	1.14704e-31
GLIS2	1.69347	1.75748	17.9034	1.34087e-32	1.17256e-31
EDN1	3.91976	0.973711	17.9017	1.35047e-32	1.18022e-31
LCLAT1	-1.27785	2.01719	-17.8978	1.3726e-32	1.19882e-31
MAP3K5	1.34648	4.84521	17.8967	1.37917e-32	1.20381e-31
AARS	-0.829727	4.84635	-17.8922	1.40538e-32	1.22594e-31
FAS	1.78507	4.17196	17.8915	1.40934e-32	1.22864e-31
KCNK13	-1.7779	3.19546	-17.8822	1.46551e-32	1.27682e-31
DGKB	1.81859	5.90937	17.8784	1.48889e-32	1.29586e-31
TNFAIP8L3	-4.43681	1.44294	-17.8784	1.4892e-32	1.29586e-31
MED13L	1.29788	6.14334	17.8647	1.57712e-32	1.37152e-31
TCEA2	-1.15988	3.10862	-17.8565	1.63249e-32	1.4188e-31
GPR141	1.76085	3.14287	17.8524	1.66051e-32	1.44227e-31
PCNA	-1.63492	4.79397	-17.8491	1.68394e-32	1.46172e-31
EFNA4	-2.78795	0.372753	-17.8442	1.71926e-32	1.49146e-31
TG	-2.00938	3.24256	-17.843	1.72776e-32	1.49792e-31
PXN	-1.02512	5.53011	-17.8318	1.81054e-32	1.56777e-31
WIPF1	-1.41083	6.7792	-17.8319	1.80995e-32	1.56777e-31
SMTNL1	4.46363	-0.765662	17.8313	1.8148e-32	1.57049e-31
AVPI1	-2.86922	2.42863	-17.8296	1.82787e-32	1.58084e-31
ANKRD13A	-0.830007	4.87579	-17.8265	1.8513e-32	1.60013e-31
RAD21	1.26328	7.01312	17.8256	1.85845e-32	1.60532e-31
PM20D2	2.05488	1.95762	17.8248	1.86482e-32	1.60984e-31
DNAJB9	2.03185	6.11632	17.824	1.87092e-32	1.61402e-31
DTX1	-2.02921	3.58231	-17.8239	1.87194e-32	1.61402e-31
POLD3	-0.832673	3.39583	-17.8209	1.89609e-32	1.63385e-31
EPOR	-2.38145	0.824585	-17.8201	1.90181e-32	1.63778e-31
PQLC2	-1.40126	5.25627	-17.8146	1.9464e-32	1.67516e-31
WDSUB1	-1.15743	2.41483	-17.8105	1.98063e-32	1.70358e-31
GTPBP4	1.06576	5.82339	17.8094	1.98934e-32	1.71004e-31
TERT	2.81993	1.49451	17.8066	2.01288e-32	1.72922e-31
PPP2R5D	-0.957847	3.66938	-17.8015	2.05698e-32	1.76603e-31
PLK3	1.46307	7.29554	17.7993	2.07566e-32	1.78099e-31
IL23A	4.14855	4.15768	17.7956	2.10804e-32	1.80767e-31
CFL2	-1.29659	2.29877	-17.7933	2.1285e-32	1.82412e-31
KHNYN	1.10722	5.75634	17.7922	2.13853e-32	1.8316e-31
FAM91A1	0.896914	6.6829	17.7819	2.23315e-32	1.91149e-31
BCAR1	2.46492	3.12954	17.777	2.28013e-32	1.95052e-31
ZNF516	-1.55238	5.51835	-17.776	2.28959e-32	1.95742e-31
RAB3D	-2.30271	0.941309	-17.7734	2.31439e-32	1.97743e-31
SOCS2	7.579	1.67597	17.7581	2.46882e-32	2.10811e-31
KRT17	7.13347	-1.53976	17.757	2.47995e-32	2.11634e-31
FAM160B1	0.989745	4.79936	17.7534	2.51845e-32	2.14789e-31
LRRC8A	-1.12963	4.33534	-17.7521	2.53196e-32	2.15812e-31
CMTM4	-1.30185	2.75844	-17.75	2.5542e-32	2.17576e-31
AK8	1.36293	3.41884	17.7447	2.61206e-32	2.22371e-31
CCNH	-0.805982	3.8136	-17.742	2.6417e-32	2.24759e-31
CLIP1	1.55444	6.85771	17.7258	2.82916e-32	2.40564e-31
HIGD1A	0.64069	5.59643	17.7135	2.97899e-32	2.53152e-31
MED29	-0.861291	5.1567	-17.71	3.02305e-32	2.56742e-31
MLYCD	-1.72949	2.34036	-17.7088	3.03911e-32	2.57951e-31
PLAA	0.659921	5.32025	17.706	3.07435e-32	2.60785e-31
KLHL22	-1.6629	3.50795	-17.7004	3.14788e-32	2.6678e-31
SLC12A5	1.7408	4.55158	17.7004	3.1488e-32	2.6678e-31
RAB8A	0.580143	6.80235	17.6946	3.22677e-32	2.73223e-31
HSD3B7	-1.54798	5.26852	-17.6899	3.29082e-32	2.7848e-31
TADA1	-1.28193	1.84703	-17.6888	3.30577e-32	2.79578e-31
MCTP1	0.807425	6.77018	17.6885	3.31004e-32	2.79772e-31
REV1	-0.852392	4.631	-17.6877	3.3214e-32	2.80564e-31
ANP32A	-1.65881	5.49735	-17.6836	3.37894e-32	2.85255e-31
HNRNPM	1.1618	7.76131	17.6835	3.38156e-32	2.85305e-31
CDK2	1.82662	3.52771	17.6819	3.40451e-32	2.8707e-31
AMOTL2	8.15176	-0.859745	17.681	3.41678e-32	2.87933e-31
C21orf62	-1.53853	1.20521	-17.6775	3.46782e-32	2.92061e-31
SPOPL	-1.17369	3.53265	-17.6733	3.52919e-32	2.96895e-31
ZFP64	-1.90069	0.733051	-17.6733	3.52942e-32	2.96895e-31
TAF1C	1.03434	5.16604	17.6705	3.5715e-32	3.00257e-31
GSDMD	2.149	5.08817	17.6537	3.83462e-32	3.21994e-31
TSLP	7.13635	1.8928	17.6537	3.83356e-32	3.21994e-31
PGBD1	-2.1187	1.21942	-17.6508	3.88102e-32	3.25697e-31
ABHD17A	-1.49576	5.11293	-17.6422	4.02572e-32	3.3764e-31
SLCO2B1	-1.78214	7.22285	-17.6359	4.13405e-32	3.46521e-31
RBM38	-2.13902	3.59346	-17.6278	4.27716e-32	3.58304e-31
ERO1A	0.586912	6.15483	17.6119	4.57526e-32	3.8305e-31
TMPO	-2.07765	3.43771	-17.6052	4.70664e-32	3.93816e-31
LRRC58	-1.09128	5.05457	-17.6043	4.72482e-32	3.95103e-31
CH25H	7.08673	-0.559531	17.5903	5.01227e-32	4.18893e-31
GAS2L3	-2.15604	3.7534	-17.5805	5.22421e-32	4.36348e-31
FOXRED1	-1.09788	4.00143	-17.5801	5.23304e-32	4.36828e-31
ZFYVE26	1.55819	6.95237	17.5759	5.3279e-32	4.44483e-31
PIGA	1.44524	3.5159	17.5753	5.34216e-32	4.45411e-31
TMEM129	-1.21336	3.85998	-17.5717	5.4241e-32	4.51976e-31
MDGA1	5.55342	1.23274	17.5687	5.49225e-32	4.57386e-31
NR1I3	-1.4181	2.84225	-17.5667	5.5385e-32	4.60966e-31
ATE1	-1.05037	4.6691	-17.5648	5.58335e-32	4.64425e-31
CACUL1	-0.642856	6.09457	-17.5561	5.79397e-32	4.81662e-31
KBTBD2	0.758458	6.2791	17.5512	5.91553e-32	4.91399e-31
SLAMF8	-2.18975	5.17241	-17.5511	5.91805e-32	4.91399e-31
FAM50B	-2.43281	0.455461	-17.5497	5.95261e-32	4.93979e-31
AP4E1	-1.07973	3.15983	-17.5477	6.00368e-32	4.97634e-31
PAQR4	-2.64393	1.48751	-17.5478	6.00162e-32	4.97634e-31
GATAD2B	-1.377	4.10501	-17.5445	6.08584e-32	5.04149e-31
RRBP1	1.08373	7.17828	17.5398	6.20739e-32	5.13916e-31
C17orf67	2.04894	0.807082	17.5289	6.50067e-32	5.37883e-31
SERPINA1	1.48426	6.85424	17.5219	6.69791e-32	5.53879e-31
ADAMTSL2	2.14946	2.26103	17.5199	6.75563e-32	5.58326e-31
MED15	0.702215	7.18091	17.5151	6.8928e-32	5.6933e-31
LIN28A	4.37511	-2.45371	17.5127	6.96305e-32	5.74797e-31
PPTC7	0.985817	6.51328	17.512	6.98554e-32	5.76317e-31
(MARCH3)	3.19721	2.708	17.5104	7.03304e-32	5.79898e-31
ANPEP	1.54895	10.2602	17.5092	7.06748e-32	5.82398e-31
C11orf54	-0.833223	3.75575	-17.5038	7.23227e-32	5.95631e-31
SKP2	-1.30539	1.88763	-17.4877	7.74403e-32	6.37407e-31
AHRR	-1.37237	6.68062	-17.4863	7.7899e-32	6.4081e-31
XIAP	0.876003	6.10223	17.4861	7.79548e-32	6.40897e-31
CROCC	-0.839692	4.60629	-17.4798	8.00539e-32	6.57772e-31
NUDT5	-1.03813	4.26385	-17.4721	8.27303e-32	6.79368e-31
PIK3R2	-1.24838	3.64625	-17.4619	8.64009e-32	7.09099e-31
IFI27	3.65631	3.32624	17.4589	8.75068e-32	7.17759e-31
ATP13A3	1.17959	9.58879	17.4522	9.00286e-32	7.38016e-31
APOA1	3.46465	-1.78993	17.4508	9.05497e-32	7.41857e-31
PANK2	0.839423	5.44664	17.4491	9.12106e-32	7.4684e-31
FAM217B	-1.74544	1.64939	-17.4429	9.36638e-32	7.66483e-31
PPARGC1B	-2.99516	2.33729	-17.4369	9.60689e-32	7.85711e-31
UPP1	1.73316	7.25821	17.4324	9.79164e-32	8.00357e-31
TMEM37	-3.00783	3.23298	-17.428	9.97799e-32	8.15119e-31
YRDC	1.56134	4.95071	17.4247	1.01193e-31	8.26188e-31
SFMBT2	-1.6768	4.23185	-17.4181	1.04052e-31	8.49037e-31
CHRNG	2.11106	1.19603	17.4164	1.04846e-31	8.55025e-31
CCDC43	-0.866229	3.97165	-17.4126	1.06554e-31	8.6845e-31
BRAF	0.898531	3.54909	17.4021	1.11387e-31	9.07323e-31
MARVELD1	-1.6495	3.34722	-17.3947	1.14971e-31	9.35972e-31
SLC25A46	-0.685411	4.63827	-17.3823	1.21175e-31	9.85911e-31
HOMER1	1.86887	2.29747	17.3749	1.25083e-31	1.01713e-30
SNX24	-1.55683	3.21477	-17.3736	1.25755e-31	1.02201e-30
PPM1F	-1.51252	4.98296	-17.3717	1.26813e-31	1.03001e-30
NACC1	-0.782298	6.45068	-17.3686	1.28457e-31	1.04276e-30
GEMIN6	-1.98483	1.80386	-17.3683	1.28627e-31	1.04355e-30
AP3M1	-0.828959	4.72017	-17.367	1.29351e-31	1.04882e-30
FPGS	2.12739	6.52233	17.3603	1.33085e-31	1.07847e-30
ERICH6	5.57303	-0.367577	17.3557	1.35763e-31	1.09955e-30
PPP1R2	0.68122	6.01642	17.3499	1.39121e-31	1.1261e-30
GGT2	-2.04488	-0.0521593	-17.3446	1.42297e-31	1.15115e-30
CNTNAP2	3.2407	-1.0641	17.3441	1.42641e-31	1.15327e-30
CDC23	-1.46833	4.39469	-17.329	1.52076e-31	1.22885e-30
PDCD6	-0.762833	5.66498	-17.3262	1.53934e-31	1.24315e-30
ACACB	-1.10701	3.0223	-17.3229	1.561e-31	1.25993e-30
ZNF589	-2.32209	2.45424	-17.3193	1.58506e-31	1.27862e-30
ERO1B	0.881729	4.23359	17.3185	1.59042e-31	1.28222e-30
GMPR	2.61803	2.41606	17.3126	1.63136e-31	1.31447e-30
NLRP11	0.665537	3.85138	17.3107	1.64424e-31	1.3241e-30
MTFR1	1.81998	3.9091	17.3099	1.64989e-31	1.32789e-30
STN1	-1.33622	1.40351	-17.3034	1.6965e-31	1.36462e-30
DCTN1	0.676342	6.22937	17.3005	1.71792e-31	1.38107e-30
DSPP	1.27292	5.82941	17.2996	1.72419e-31	1.38533e-30
ZBP1	4.08556	-1.5608	17.2984	1.73294e-31	1.39157e-30
TRAPPC2	-0.898889	2.05908	-17.2906	1.79201e-31	1.43819e-30
BORCS6	-2.01565	2.64098	-17.2856	1.83035e-31	1.46812e-30
RBKS	2.42739	2.87361	17.2845	1.8388e-31	1.47406e-30
PDHX	0.919095	4.8965	17.2824	1.85576e-31	1.48682e-30
BLOC1S5	-0.872949	2.96649	-17.2705	1.95269e-31	1.56359e-30
COG7	-0.998964	2.59858	-17.2695	1.96091e-31	1.56928e-30
CCDC14	-0.858172	3.32819	-17.2624	2.02105e-31	1.6165e-30
POLR3D	1.31397	3.6272	17.2574	2.06467e-31	1.65046e-30
NHLRC1	-2.44036	0.554688	-17.2536	2.09833e-31	1.67641e-30
FN3KRP	-1.09711	3.44685	-17.2482	2.14774e-31	1.71492e-30
MAPKAPK3	-1.31684	6.02956	-17.2466	2.16226e-31	1.72554e-30
UBC	0.922116	10.9901	17.2424	2.20173e-31	1.75605e-30
SGMS2	1.5342	5.03779	17.2367	2.25543e-31	1.79786e-30
FAM172A	-1.07264	2.58447	-17.2333	2.28888e-31	1.8235e-30
SLC16A13	-1.60043	0.493642	-17.2327	2.29487e-31	1.82725e-30
KIF12	2.27592	2.31692	17.2236	2.38572e-31	1.89851e-30
CUX2	3.87243	3.1131	17.2158	2.46709e-31	1.96216e-30
SPG21	-0.908577	6.58336	-17.2137	2.48862e-31	1.97817e-30
PLXNB2	-1.13634	8.45435	-17.2096	2.53265e-31	2.01205e-30
SNAP29	-0.848777	4.97001	-17.2051	2.5824e-31	2.05042e-30
ILDR1	3.49756	-1.09545	17.2033	2.60189e-31	2.06473e-30
KDM6B	2.28627	7.07837	17.2009	2.62873e-31	2.08486e-30
TRAF2	0.590892	6.55811	17.1873	2.78717e-31	2.20928e-30
ACVR1	-1.69119	5.17135	-17.1832	2.83611e-31	2.24681e-30
POC1B	0.800917	4.2991	17.1777	2.90368e-31	2.29906e-30
ZBED3	-2.81421	1.05789	-17.176	2.92482e-31	2.3145e-30
IGSF22	-2.81549	0.749786	-17.1741	2.9487e-31	2.3321e-30
HERPUD2	0.710293	5.53813	17.1734	2.9575e-31	2.33775e-30
PLEKHN1	2.93349	1.17341	17.1705	2.99532e-31	2.36632e-30
ZNF559	-0.866874	3.00312	-17.1659	3.05383e-31	2.4112e-30
RANBP6	-1.33981	3.26533	-17.1649	3.06708e-31	2.4203e-30
PPP1R15A	1.87429	9.53152	17.159	3.14594e-31	2.48115e-30
TMEM87B	-1.59535	4.52098	-17.1508	3.25883e-31	2.56875e-30
ANKRD36	5.47856	4.27146	17.1492	3.28058e-31	2.58446e-30
GAB3	-1.25274	4.01879	-17.1472	3.30981e-31	2.60604e-30
PRLR	1.98971	2.68362	17.137	3.45701e-31	2.72043e-30
PKP4	-1.05113	2.47981	-17.132	3.53176e-31	2.7777e-30
NUP133	-0.656309	4.26487	-17.1261	3.6224e-31	2.84741e-30
GNS	0.732433	9.72337	17.125	3.64037e-31	2.85994e-30
KIAA2013	-1.02487	5.57233	-17.1202	3.71595e-31	2.9177e-30
CENPE	1.47216	5.43495	17.1091	3.89661e-31	3.05786e-30
C6orf106	-0.775983	7.25509	-17.1024	4.01147e-31	3.14625e-30
MAN1A2	-1.1472	3.92281	-17.101	4.03572e-31	3.16351e-30
BANP	1.68872	5.95963	17.0991	4.06794e-31	3.18701e-30
ALG2	0.966806	6.09516	17.0981	4.08505e-31	3.19864e-30
MAP2K3	1.33561	8.91025	17.0929	4.17855e-31	3.27004e-30
STRN3	1.14102	4.89446	17.0842	4.33723e-31	3.39234e-30
KDM2B	-1.53344	5.03137	-17.079	4.43414e-31	3.46623e-30
FNDC9	5.0888	-2.903	17.0759	4.494e-31	3.51108e-30
ANAPC5	-0.789738	4.91483	-17.0697	4.61536e-31	3.6039e-30
PLAT	3.15187	2.02631	17.0647	4.71489e-31	3.67959e-30
MERTK	-3.46058	5.12162	-17.0645	4.71937e-31	3.68106e-30
SSH1	-1.4166	6.56026	-17.0622	4.76735e-31	3.71643e-30
TANGO6	-1.01516	2.37173	-17.0538	4.94179e-31	3.8503e-30
IGIP	-2.15669	1.34467	-17.0536	4.94718e-31	3.85237e-30
ZCCHC24	-1.84183	2.25216	-17.0533	4.95349e-31	3.85516e-30
ABI3	-1.91986	5.39246	-17.0474	5.08026e-31	3.95166e-30
ZNF664	-0.948139	4.81415	-17.0472	5.0853e-31	3.9534e-30
RITA1	-1.60428	2.58834	-17.0455	5.12213e-31	3.97985e-30
NAP1L4	-0.815117	4.38855	-17.0434	5.16844e-31	4.01362e-30
TSPAN8	6.03157	2.18408	17.0426	5.18563e-31	4.02476e-30
MMP10	8.88074	2.03651	17.0405	5.23273e-31	4.0591e-30
DEFB1	5.89422	-1.56672	17.0403	5.23624e-31	4.05959e-30
PLD2	-1.02899	5.20454	-17.0397	5.25045e-31	4.06838e-30
ANO9	1.78106	3.65102	17.0374	5.30202e-31	4.10609e-30
BAIAP2	-1.14482	5.72403	-17.0341	5.37814e-31	4.16276e-30
ZNF813	-1.399	1.87174	-17.0314	5.4418e-31	4.20973e-30
COQ10B	0.851535	5.83442	17.0252	5.58781e-31	4.32032e-30
CLEC4D	3.63433	0.858859	17.0224	5.65767e-31	4.37195e-30
COG8	-1.28831	1.91713	-17.0214	5.68128e-31	4.3878e-30
CBR3	1.92093	2.09572	17.0075	6.03059e-31	4.65504e-30
CCDC63	4.19509	2.00868	17.0067	6.05267e-31	4.66953e-30
MYO9A	-1.18646	5.37506	-17.0034	6.13942e-31	4.73388e-30
GMCL1	-1.33166	1.66213	-17.0028	6.15422e-31	4.7427e-30
RSBN1L	1.36979	3.51272	16.9998	6.23576e-31	4.80293e-30
CRACR2B	-1.45443	4.38548	-16.9941	6.38891e-31	4.91821e-30
TBC1D22B	0.975421	4.37509	16.9905	6.48954e-31	4.99296e-30
GAD2	-2.42011	1.89643	-16.9848	6.64972e-31	5.11342e-30
A2ML1	1.99566	1.0687	16.9817	6.73984e-31	5.1799e-30
TRIM56	1.96623	3.95275	16.9791	6.81737e-31	5.23664e-30
C2CD4B	5.71605	-2.44075	16.9762	6.90119e-31	5.29815e-30
TSEN15	-1.11453	3.42096	-16.976	6.90921e-31	5.30143e-30
ZDHHC3	-0.654116	5.40106	-16.9747	6.94756e-31	5.32797e-30
LGI2	-2.27519	4.43618	-16.9709	7.06031e-31	5.4115e-30
ZNF107	1.92348	2.45036	16.9707	7.06624e-31	5.41312e-30
DCAKD	-1.40359	2.59822	-16.9703	7.07985e-31	5.42061e-30
C1QTNF1	3.12148	3.84202	16.9684	7.13858e-31	5.46261e-30
SLC9B2	2.84043	2.99032	16.965	7.2435e-31	5.53991e-30
EBF3	-1.98509	2.08992	-16.9644	7.26119e-31	5.55043e-30
KDM4C	1.54848	5.14485	16.9605	7.38556e-31	5.64246e-30
FDPS	2.79043	4.19016	16.9527	7.63825e-31	5.83236e-30
CYP7B1	6.07295	1.11241	16.9506	7.70848e-31	5.88281e-30
CCDC9	1.28459	4.78734	16.9392	8.09609e-31	6.17528e-30
ENTPD7	1.66127	3.35673	16.9354	8.23013e-31	6.27415e-30
SMARCA2	-1.23678	4.1685	-16.9349	8.24888e-31	6.28505e-30
TCHH	2.93344	1.09582	16.9347	8.25349e-31	6.28518e-30
GMEB2	0.856072	5.05026	16.9335	8.29861e-31	6.31614e-30
RAPGEF5	2.33177	0.255885	16.9306	8.40013e-31	6.38997e-30
PLA2G6	-0.828883	3.06535	-16.9291	8.45522e-31	6.42842e-30
BCL11A	2.34912	2.36376	16.9274	8.5193e-31	6.47366e-30
DDB1	-0.609403	7.23745	-16.9243	8.63231e-31	6.55602e-30
TKTL1	4.87432	-1.9132	16.9168	8.91829e-31	6.76958e-30
BAHD1	-0.83591	4.77702	-16.9155	8.96595e-31	6.8021e-30
FBF1	-1.22282	1.87503	-16.907	9.30366e-31	7.05453e-30
SLC2A8	-1.5872	4.22027	-16.9057	9.35531e-31	7.08989e-30
PRKACA	-1.20006	5.80804	-16.9035	9.44549e-31	7.1544e-30
MT1A	7.02047	-1.81769	16.9014	9.53199e-31	7.21606e-30
CNTNAP3	-2.43534	2.4815	-16.8949	9.79976e-31	7.4148e-30
AREG	2.58011	4.81401	16.8827	1.03307e-30	7.81237e-30
ETV3L	4.71402	2.61519	16.8793	1.04868e-30	7.92619e-30
PPIL2	-0.806047	3.92958	-16.8714	1.08489e-30	8.19546e-30
ZKSCAN3	-1.34984	1.0709	-16.8711	1.08646e-30	8.20295e-30
CARMIL3	2.87856	0.755749	16.8697	1.09305e-30	8.24832e-30
SETDB2	-1.35752	4.0761	-16.8666	1.10789e-30	8.35584e-30
CEP44	-1.19552	1.34251	-16.8644	1.1181e-30	8.42837e-30
INO80E	-1.06791	3.622	-16.8637	1.12176e-30	8.4514e-30
TMEM140	2.91081	3.80874	16.861	1.13466e-30	8.54404e-30
STX12	0.618535	6.94525	16.8584	1.14767e-30	8.63747e-30
MFSD13A	-1.38885	3.82021	-16.8547	1.16592e-30	8.77013e-30
JUND	-1.43589	6.86738	-16.8516	1.18182e-30	8.88501e-30
WDR92	-2.14715	0.272631	-16.8475	1.20294e-30	9.03895e-30
OSGEP	-1.14098	4.71912	-16.8428	1.22796e-30	9.2221e-30
FZD6	1.08107	4.45285	16.8385	1.25063e-30	9.38732e-30
UBAP2L	0.668376	6.79862	16.8378	1.25466e-30	9.41257e-30
SERP2	2.45956	0.817051	16.8329	1.28149e-30	9.60879e-30
OXTR	5.974	-0.666197	16.8316	1.28846e-30	9.65594e-30
STAT5B	0.952709	6.09682	16.8258	1.32141e-30	9.89761e-30
FAM107B	1.30556	8.13144	16.8238	1.33318e-30	9.9805e-30
MPRIP	0.770784	4.61515	16.822	1.34363e-30	1.00534e-29
C17orf58	1.57362	2.76777	16.8214	1.34712e-30	1.00742e-29
HPN	3.31542	2.64213	16.8167	1.37479e-30	1.02757e-29
EID1	-0.872338	5.24098	-16.8146	1.3871e-30	1.03622e-29
MAPT	-2.2307	1.78328	-16.8059	1.44029e-30	1.07539e-29
MCM2	-1.38213	3.80994	-16.8039	1.4527e-30	1.08408e-29
KIFC3	-1.0564	6.06477	-16.8002	1.47637e-30	1.10117e-29
SMUG1	1.59479	5.75523	16.798	1.49053e-30	1.11114e-29
ACSF3	-1.01817	4.17043	-16.7973	1.49499e-30	1.11388e-29
ORAI3	-1.70697	3.00447	-16.7926	1.52558e-30	1.13608e-29
ANKRD33B	5.16047	-0.553896	16.7873	1.56108e-30	1.1619e-29
PATL2	1.48965	1.30278	16.7838	1.58543e-30	1.1794e-29
FNDC3A	1.40489	6.91737	16.7835	1.58684e-30	1.17983e-29
BCS1L	-1.26587	2.73785	-16.7807	1.60674e-30	1.194e-29
ZNF423	2.89624	0.0163476	16.7772	1.63135e-30	1.21165e-29
TMEM216	-1.33216	2.16196	-16.7759	1.64051e-30	1.21781e-29
FBXO7	0.564888	6.78666	16.7738	1.65523e-30	1.2281e-29
ARHGAP18	-1.97429	5.616	-16.7688	1.69192e-30	1.25466e-29
TENT5C	2.54658	0.173891	16.7631	1.73377e-30	1.28502e-29
BET1	0.889066	4.27266	16.7585	1.76852e-30	1.31009e-29
PSIP1	-1.15511	2.68114	-16.7527	1.81382e-30	1.34295e-29
RAB5A	0.836048	6.98251	16.7526	1.81498e-30	1.3431e-29
ANP32B	-1.18935	5.90488	-16.7486	1.84659e-30	1.36578e-29
RBM47	1.0276	7.87546	16.7475	1.8553e-30	1.37151e-29
PIP4K2A	-0.935252	5.40542	-16.7404	1.91297e-30	1.4134e-29
IPO8	-0.681347	4.70664	-16.735	1.95893e-30	1.44585e-29
PTP4A1	1.14638	7.35288	16.7351	1.95805e-30	1.44585e-29
CBX8	-2.43424	-0.252428	-16.7305	1.99715e-30	1.47329e-29
LHFPL4	-2.31884	0.934669	-16.7226	2.06701e-30	1.52403e-29
RASGRP3	0.935284	7.1302	16.7208	2.0829e-30	1.53495e-29
TMEM54	4.30815	2.11047	16.7122	2.16244e-30	1.59273e-29
GON7	-1.13901	2.99402	-16.7106	2.17716e-30	1.60274e-29
CSNK1G2	-0.928873	5.19594	-16.7057	2.22397e-30	1.63635e-29
PSMA2	1.28672	3.09668	16.7032	2.24901e-30	1.65391e-29
ACOT11	-1.28041	3.42258	-16.6974	2.30564e-30	1.69468e-29
FLT1	4.49291	2.70389	16.697	2.3097e-30	1.69678e-29
HVCN1	-1.85035	2.36889	-16.6954	2.32659e-30	1.7083e-29
TSPAN15	-2.53164	3.90187	-16.6914	2.36652e-30	1.73672e-29
TMEM251	-1.49909	4.74537	-16.6869	2.41348e-30	1.77026e-29
NEDD4	1.70608	2.32839	16.6745	2.54715e-30	1.86734e-29
SPDYA	-1.37161	1.25412	-16.6722	2.57282e-30	1.88518e-29
DENND2D	1.52163	5.67293	16.6719	2.57647e-30	1.88688e-29
SH2B3	-1.26875	7.43691	-16.6661	2.6419e-30	1.9338e-29
MGA	-1.20568	3.83041	-16.6639	2.66766e-30	1.95164e-29
SPATS2	-1.17209	2.60362	-16.6633	2.67482e-30	1.95587e-29
CSRNP2	1.11175	5.26965	16.6629	2.67899e-30	1.9579e-29
CYTH1	0.858145	7.71354	16.6619	2.69042e-30	1.96525e-29
ANAPC7	-1.13015	4.34856	-16.6563	2.7569e-30	2.01276e-29
NLRP12	-4.2353	-2.47473	-16.6547	2.77688e-30	2.02631e-29
GYG1	-0.69857	5.25307	-16.6528	2.79943e-30	2.04171e-29
HDAC6	0.669591	4.9155	16.6417	2.93859e-30	2.14209e-29
DOCK4	1.03564	7.64308	16.6357	3.01573e-30	2.1972e-29
TRIB3	-2.86043	1.89514	-16.6354	3.01936e-30	2.19871e-29
PAX5	4.64853	-1.15139	16.6339	3.04021e-30	2.21275e-29
SLC2A1	2.40209	2.20687	16.6262	3.14286e-30	2.28629e-29
MUC1	4.12857	1.10345	16.6233	3.18271e-30	2.31409e-29
FOXO4	-1.65201	2.82708	-16.61	3.37239e-30	2.45074e-29
ERCC4	-1.26954	1.63729	-16.6033	3.47226e-30	2.52073e-29
SIGLEC1	1.69866	8.30018	16.6034	3.47184e-30	2.52073e-29
ARMC8	-0.52189	4.741	-16.5975	3.56191e-30	2.58449e-29
EMP2	1.92684	2.46193	16.5968	3.57329e-30	2.59141e-29
FBXL8	2.35413	1.3827	16.5966	3.57628e-30	2.59196e-29
PEX5	1.36986	4.24635	16.5965	3.57771e-30	2.59196e-29
UNC5C	5.64214	-0.492526	16.5924	3.64219e-30	2.63733e-29
ZNF703	-2.23196	3.62456	-16.592	3.64827e-30	2.64037e-29
ZFHX4	2.90946	0.0970365	16.5776	3.88504e-30	2.8103e-29
ALG9	-1.24313	0.941198	-16.5773	3.88962e-30	2.81218e-29
PLPPR3	-1.12683	3.79585	-16.5726	3.96919e-30	2.86824e-29
PKD1L1	2.48363	0.123178	16.5634	4.13319e-30	2.98522e-29
PTGS1	-1.36079	6.36645	-16.5615	4.16761e-30	3.00855e-29
TCF7L2	1.36127	3.50705	16.5606	4.18412e-30	3.01893e-29
CEP85	-1.78751	3.14369	-16.5598	4.19781e-30	3.02726e-29
P2RX7	3.38534	5.23699	16.5592	4.20859e-30	3.03349e-29
TCEAL8	-1.08381	4.01983	-16.5591	4.21106e-30	3.03372e-29
ATXN7	1.2324	4.53469	16.558	4.23055e-30	3.04621e-29
MAT2A	-1.10379	6.84435	-16.5542	4.30171e-30	3.09588e-29
APMAP	-0.839996	7.88614	-16.5536	4.31389e-30	3.10306e-29
ECPAS	0.811692	6.24357	16.5512	4.35793e-30	3.13315e-29
NOD2	1.76849	4.82064	16.5478	4.42375e-30	3.17886e-29
KCNK6	-1.60981	2.58711	-16.5452	4.47484e-30	3.21393e-29
GLS	1.1052	7.06427	16.5407	4.5627e-30	3.27415e-29
ZNF511	-1.76311	2.86702	-16.5407	4.5633e-30	3.27415e-29
TRMT12	-1.28868	2.58209	-16.5402	4.57352e-30	3.27981e-29
NR5A2	2.0836	1.02738	16.5382	4.61223e-30	3.3059e-29
TULP4	-0.987923	4.5405	-16.5376	4.62479e-30	3.31322e-29
SLC17A5	-1.24684	5.95348	-16.535	4.67836e-30	3.34991e-29
GRIP1	2.41127	-0.137537	16.5297	4.78704e-30	3.42599e-29
IQCF3	2.86979	0.295728	16.5289	4.80427e-30	3.43658e-29
SCARF2	1.9487	1.10076	16.5274	4.83525e-30	3.457e-29
FUZ	1.76614	3.5946	16.5107	5.20195e-30	3.71729e-29
CYREN	1.17972	5.32798	16.5095	5.22775e-30	3.73384e-29
SOCS6	-0.903961	4.53401	-16.5059	5.31127e-30	3.79158e-29
LAMTOR3	0.632571	6.07139	16.502	5.40415e-30	3.85594e-29
C5orf58	2.43131	0.256722	16.5001	5.44869e-30	3.88576e-29
EIF1	1.13921	9.91214	16.4999	5.45251e-30	3.88652e-29
RAPGEF4	2.92758	3.41861	16.4975	5.5102e-30	3.92567e-29
PTP4A2	-0.627997	7.08322	-16.4905	5.68031e-30	4.04483e-29
DFFA	-1.0277	3.61966	-16.4868	5.77314e-30	4.10886e-29
SLC30A4	1.97669	1.92991	16.4823	5.88914e-30	4.18932e-29
XYLB	-1.12165	1.87853	-16.4807	5.92986e-30	4.21616e-29
TSPAN33	2.00544	6.64097	16.4794	5.96346e-30	4.23792e-29
CKAP2	-2.23883	1.94909	-16.4792	5.96895e-30	4.23969e-29
TOMM5	1.23365	1.86882	16.4766	6.03703e-30	4.2859e-29
ZFP36L2	-3.83578	5.38252	-16.4658	6.33044e-30	4.49194e-29
FLVCR2	1.71819	6.09712	16.4626	6.41996e-30	4.55318e-29
LRRC39	1.58318	3.15905	16.4623	6.4278e-30	4.55646e-29
GADD45G	2.92117	6.11661	16.4536	6.67743e-30	4.73104e-29
FCF1	-0.498941	4.67156	-16.4506	6.76491e-30	4.79063e-29
FZD1	-1.64199	3.93195	-16.4448	6.939e-30	4.91145e-29
[truncated: 12,150 more rows]

## Sheet: Leishmania vs control
Gene	log(2)FC	Average Expression	t	p-value	adjusted p-value
MPZL1	2.3507	7.01054	16.0621	1.91815e-18	2.44698e-14
PTPN1	2.11698	7.06169	15.5438	5.63607e-18	3.59496e-14
ENTPD7	1.64783	3.69036	14.1271	1.23407e-16	5.24766e-13
SPTBN4	3.72455	0.789006	13.5889	4.21946e-16	1.34569e-12
NOCT	2.50947	0.840134	13.4911	5.29443e-16	1.35082e-12
TOP1	1.37767	6.1297	13.1167	1.2751e-15	2.71108e-12
IL4R	1.48509	7.14883	13.0002	1.68163e-15	3.06466e-12
PPP2R5A	2.02232	6.10318	12.7158	3.32809e-15	5.30706e-12
RCAN1	2.1999	5.33479	12.6484	3.91842e-15	5.55414e-12
FGD3	-2.14684	5.27434	-12.4462	6.41414e-15	8.18252e-12
KIF21B	2.17954	4.94138	12.399	7.20073e-15	8.35088e-12
TNFAIP8	2.50342	6.31854	12.3128	8.90383e-15	9.46551e-12
EGLN3	5.5018	-3.43893	12.2308	1.09021e-14	9.96534e-12
LRP12	2.40307	5.58125	12.2296	1.09363e-14	9.96534e-12
BZW1	1.32587	7.64548	12.1635	1.28848e-14	1.02732e-11
RPS6KA3	2.05848	7.37471	12.1798	1.23737e-14	1.02732e-11
BTG2	2.23387	6.77803	12.0706	1.62375e-14	1.21151e-11
FAM78A	-1.60276	6.44552	-12.05	1.70943e-14	1.21151e-11
SLCO4A1	4.27337	1.90193	11.9879	1.99699e-14	1.34082e-11
RNF145	1.67851	6.47364	11.9168	2.38722e-14	1.52269e-11
ACOD1	5.59502	-3.55405	11.7474	3.66236e-14	2.2248e-11
ATP1A1	1.49433	8.73779	11.723	3.89597e-14	2.25913e-11
SMTN	2.70602	2.33151	11.6624	4.54587e-14	2.52138e-11
HILPDA	2.5504	1.44764	11.5372	6.25959e-14	3.32723e-11
OTUD4	1.86359	6.26347	11.5061	6.77947e-14	3.45943e-11
RNF19A	1.62826	5.8509	11.4424	7.98538e-14	3.77295e-11
UGDH	1.9503	5.31725	11.443	7.97276e-14	3.77295e-11
SERTAD2	2.85225	5.91453	11.3959	9.00324e-14	4.10194e-11
BHLHE40	2.63664	7.25626	11.3646	9.76132e-14	4.29397e-11
RIPOR3	4.75752	-1.35489	11.1767	1.59023e-13	6.7622e-11
ACSL4	2.00873	7.63557	11.1325	1.78485e-13	7.11541e-11
FLI1	-2.54228	6.14825	-11.1391	1.75415e-13	7.11541e-11
ZNRF1	1.6658	3.2341	11.1148	1.86947e-13	7.22693e-11
ACSL3	2.25387	7.22938	11.0367	2.29452e-13	8.60916e-11
SOCS3	5.18749	4.85234	10.9212	3.11086e-13	1.13386e-10
CCL20	6.04966	-0.029217	10.8873	3.40255e-13	1.20573e-10
PDGFA	3.41186	2.51914	10.7191	5.31956e-13	1.8341e-10
CD274	4.456	5.14775	10.6819	5.87548e-13	1.92189e-10
ETV3	1.82941	5.77958	10.6832	5.85543e-13	1.92189e-10
ETS1	2.77144	1.04093	10.6699	6.06767e-13	1.93513e-10
GJC1	5.01179	-4.41269	10.4773	1.01827e-12	3.12867e-10
RAP2B	-2.42322	7.40104	-10.473	1.03006e-12	3.12867e-10
LRIG1	2.32727	1.29718	10.4113	1.21708e-12	3.61077e-10
RBM12	1.15226	5.78536	10.3808	1.32194e-12	3.83272e-10
NAA50	1.45167	7.77081	10.3465	1.45092e-12	4.11319e-10
TNIP2	1.89469	5.56058	10.322	1.55125e-12	4.30201e-10
EIF4E	2.39247	5.83571	10.2478	1.89879e-12	5.04643e-10
TTC7A	-1.56159	6.58507	-10.2523	1.87535e-12	5.04643e-10
ARHGEF40	-1.07778	7.01513	-10.2122	2.09257e-12	5.33897e-10
JAG1	3.7882	4.60311	10.216	2.07104e-12	5.33897e-10
ARL8B	1.0929	8.32569	10.1874	2.23942e-12	5.60162e-10
EID3	3.47139	-1.18849	10.1752	2.3157e-12	5.68104e-10
TM4SF1	7.57428	-1.21273	10.0972	2.8686e-12	6.90467e-10
C1orf198	1.28223	4.00871	10.0005	3.74413e-12	8.84516e-10
TIAM1	2.12365	6.40547	9.96854	4.09028e-12	9.48722e-10
DOK3	-1.73772	7.1254	-9.93997	4.42692e-12	1.00379e-09
NLRC4	-2.76808	4.5517	-9.93526	4.48507e-12	1.00379e-09
SPAG5	2.76537	2.31866	9.92448	4.62108e-12	1.0164e-09
DUSP4	4.988	-0.364196	9.89214	5.05489e-12	1.09297e-09
MT2A	4.88986	2.61682	9.86811	5.40383e-12	1.14894e-09
UBE2H	1.34582	6.55312	9.85129	5.66261e-12	1.18423e-09
KHDRBS3	3.57639	1.39872	9.82628	6.07074e-12	1.2491e-09
NFYA	0.881124	5.46168	9.79554	6.61372e-12	1.33923e-09
ELOVL7	5.3514	1.14736	9.78496	6.81197e-12	1.35782e-09
GIPR	7.36649	-1.52245	9.74161	7.6887e-12	1.509e-09
KANK1	3.7361	3.95575	9.71222	8.34772e-12	1.58943e-09
USP12	2.47536	7.08347	9.715	8.28293e-12	1.58943e-09
ITGAV	2.20774	7.74107	9.6968	8.71597e-12	1.63514e-09
STRN3	1.22048	4.64675	9.68747	8.94696e-12	1.65415e-09
FAM210A	1.18796	3.90794	9.65667	9.75414e-12	1.74915e-09
GCNT2	-1.47015	4.18639	-9.65239	9.87216e-12	1.74915e-09
LRRFIP2	1.18506	5.84946	9.65374	9.83488e-12	1.74915e-09
GCLM	2.10102	4.90477	9.58485	1.19367e-11	2.08597e-09
GPR3	5.84083	-2.53738	9.54682	1.32874e-11	2.29064e-09
RETREG2	-0.841473	7.07612	-9.54083	1.35135e-11	2.29856e-09
MTMR9	1.12867	4.51096	9.53268	1.38282e-11	2.32113e-09
CSRNP1	3.45175	3.79704	9.50405	1.4993e-11	2.48397e-09
B4GALT5	2.06374	8.03071	9.48307	1.59095e-11	2.50767e-09
FGFR1	2.88884	3.44997	9.48365	1.58832e-11	2.50767e-09
XIRP1	7.89642	-2.88918	9.48278	1.59224e-11	2.50767e-09
ZFP36L2	-2.02658	7.35363	-9.48532	1.58084e-11	2.50767e-09
DUSP5	5.10279	3.15787	9.46695	1.66518e-11	2.59057e-09
DCHS1	3.77923	0.206273	9.46227	1.68741e-11	2.59353e-09
PNP	2.58406	5.14485	9.4289	1.85477e-11	2.81683e-09
ANGPTL4	5.67938	-1.15135	9.38772	2.08477e-11	3.12888e-09
GPAT4	0.963233	6.3002	9.37195	2.18034e-11	3.23426e-09
TNFSF15	5.25019	3.87534	9.35525	2.28643e-11	3.35264e-09
TAB1	-1.20415	4.99756	-9.35109	2.31368e-11	3.35404e-09
NUMB	1.69657	7.66884	9.3436	2.36352e-11	3.3878e-09
ACOT9	0.667694	6.44029	9.31571	2.55898e-11	3.62721e-09
EVI2B	-1.63276	6.74347	-9.31002	2.60082e-11	3.646e-09
SLAMF1	6.49025	0.744018	9.30283	2.65465e-11	3.67333e-09
SNX30	-1.51842	6.786	-9.29978	2.6779e-11	3.67333e-09
PIM3	3.29717	6.40366	9.24568	3.1253e-11	4.24143e-09
SV2C	2.87292	-0.120255	9.12832	4.37537e-11	5.87543e-09
MAP4K5	1.26804	4.79813	9.12201	4.45541e-11	5.92059e-09
SEC24A	0.854081	5.94918	9.11575	4.53635e-11	5.966e-09
FAM107B	1.85385	7.47207	9.10006	4.74581e-11	6.15071e-09
FLT1	4.63295	-0.144001	9.09806	4.77323e-11	6.15071e-09
YWHAQ	1.08451	7.57686	9.09374	4.83294e-11	6.16538e-09
CHSY1	2.16685	5.55092	8.97778	6.75373e-11	8.53043e-09
CBLB	1.718	5.88206	8.93512	7.64166e-11	9.28881e-09
CFLAR	1.75154	8.07821	8.94409	7.44552e-11	9.28881e-09
CLDND1	1.50933	5.41687	8.93495	7.64541e-11	9.28881e-09
TRIM8	-0.977596	5.58422	-8.93578	7.62695e-11	9.28881e-09
SLC25A25	2.03334	4.16767	8.9174	8.04445e-11	9.68143e-09
BEND3	1.31188	1.38757	8.9141	8.12189e-11	9.68327e-09
BTG1	3.0836	6.63209	8.88939	8.72578e-11	1.03069e-08
DNAJA4	1.47234	3.64555	8.88368	8.87168e-11	1.03831e-08
MT1E	6.73125	-1.10062	8.86118	9.4712e-11	1.0984e-08
LRCH1	1.60488	5.67846	8.85801	9.5588e-11	1.09857e-08
SLC7A5	3.20088	3.57197	8.84255	9.99838e-11	1.13883e-08
ACTN2	4.96835	-2.11197	8.82959	1.03829e-10	1.17216e-08
NIP7	1.38139	4.62599	8.81365	1.08762e-10	1.21709e-08
KIAA0513	-1.95638	6.54446	-8.80667	1.10996e-10	1.23129e-08
UBTF	-1.06053	6.21759	-8.79571	1.14599e-10	1.26029e-08
DCAF6	1.00677	6.39137	8.76844	1.24087e-10	1.35275e-08
ZBTB14	-1.47323	4.39507	-8.76558	1.25127e-10	1.35275e-08
CLCF1	3.59021	2.28101	8.76063	1.26949e-10	1.36092e-08
BCAR3	2.06739	3.7624	8.73873	1.35335e-10	1.43872e-08
OLFM2	4.28251	-2.07126	8.71289	1.45959e-10	1.53374e-08
SGSM1	4.37397	-4.57139	8.71121	1.46678e-10	1.53374e-08
EIF2AK3	1.94939	4.72515	8.69032	1.55926e-10	1.60336e-08
KDM6B	3.15445	5.83683	8.6905	1.55844e-10	1.60336e-08
MAMLD1	2.51812	2.83534	8.68774	1.57106e-10	1.60336e-08
GLS	1.51918	6.65844	8.66842	1.66256e-10	1.66008e-08
PLAUR	2.83914	8.25032	8.66778	1.66568e-10	1.66008e-08
TNF	4.34272	1.94103	8.66833	1.66301e-10	1.66008e-08
RAB18	1.11503	7.18139	8.64785	1.76593e-10	1.74635e-08
ITGA2	3.66885	0.217733	8.61731	1.93156e-10	1.89545e-08
PIM1	3.138	6.95396	8.5815	2.14591e-10	2.08972e-08
CTDSP2	-1.50881	7.2754	-8.56667	2.2416e-10	2.16498e-08
HLX	1.71027	4.8937	8.56433	2.25713e-10	2.16498e-08
MAP3K20	1.68993	5.78654	8.56031	2.28394e-10	2.17434e-08
KBTBD8	1.84585	5.19607	8.55382	2.32801e-10	2.19988e-08
WTAP	2.26915	7.08064	8.54767	2.37057e-10	2.22363e-08
HIVEP3	3.73263	2.54575	8.53332	2.47298e-10	2.30276e-08
RHOC	1.84618	5.93115	8.52475	2.53622e-10	2.34453e-08
RNF135	-1.67869	6.32331	-8.51396	2.61819e-10	2.40289e-08
TEX10	1.32321	4.31203	8.49147	2.79785e-10	2.54944e-08
TNRC18	-1.77236	6.23289	-8.48904	2.81796e-10	2.54956e-08
NRIP3	2.094	6.40081	8.47405	2.94553e-10	2.64621e-08
BAZ1A	1.13562	6.46912	8.44512	3.20849e-10	2.84955e-08
MAPK14	-0.978639	6.61171	-8.44427	3.21655e-10	2.84955e-08
GPR132	1.93202	4.36578	8.40109	3.65506e-10	3.2157e-08
ZC3H12C	2.31739	6.90795	8.3973	3.6963e-10	3.2297e-08
RBMS1	1.09623	7.22349	8.38261	3.86081e-10	3.3505e-08
C3orf52	4.05142	-2.06857	8.3763	3.9338e-10	3.39078e-08
GCKR	4.68428	-3.79062	8.37117	3.99404e-10	3.41959e-08
GFOD1	1.86694	5.04539	8.35413	4.20115e-10	3.57293e-08
MT1M	8.0234	-4.25113	8.34581	4.30624e-10	3.63806e-08
CFAP99	2.54577	0.302752	8.32318	4.6056e-10	3.79056e-08
DUSP2	2.93042	2.83547	8.32611	4.56571e-10	3.79056e-08
JUNB	2.10062	6.06459	8.3252	4.57799e-10	3.79056e-08
PMEPA1	2.94349	1.28011	8.32613	4.56541e-10	3.79056e-08
TNS3	1.43639	8.84916	8.31647	4.6984e-10	3.81768e-08
ZBTB17	1.00983	5.11754	8.31821	4.67415e-10	3.81768e-08
SRGAP2	-1.15453	5.19884	-8.30564	4.85215e-10	3.91765e-08
SBK3	5.08461	-4.70572	8.3013	4.91508e-10	3.9435e-08
ARFGAP3	1.25236	6.07762	8.29751	4.97088e-10	3.95345e-08
CEMIP2	1.58744	6.00358	8.29625	4.98946e-10	3.95345e-08
RRAD	3.86477	-1.3562	8.28284	5.19257e-10	4.08899e-08
GNAI1	2.68508	0.370807	8.26208	5.52361e-10	4.32299e-08
THAP2	2.7128	2.01592	8.25588	5.62663e-10	4.37677e-08
SMYD4	-1.41879	4.36302	-8.24787	5.76247e-10	4.45527e-08
HHEX	-3.41522	3.35011	-8.23783	5.93756e-10	4.56298e-08
ATP2C1	1.39603	7.11542	8.18313	6.99046e-10	5.31001e-08
RYBP	1.63336	5.95676	8.18301	6.99288e-10	5.31001e-08
ARHGEF2	1.32997	7.56866	8.17017	7.26648e-10	5.39353e-08
EHD1	3.21741	6.04309	8.17357	7.19294e-10	5.39353e-08
PTAFR	-1.9537	7.61557	-8.16992	7.27199e-10	5.39353e-08
STX4	1.4763	7.2759	8.17546	7.15258e-10	5.39353e-08
GADD45G	3.94965	3.48271	8.16615	7.35419e-10	5.40381e-08
PCGF5	1.21448	6.90242	8.16541	7.37056e-10	5.40381e-08
TATDN3	-1.18232	4.1693	-8.14496	7.83542e-10	5.7118e-08
SLC43A3	1.27052	6.61749	8.13694	8.02579e-10	5.77901e-08
SPAG9	1.77984	8.06889	8.13537	8.06353e-10	5.77901e-08
TNIP1	2.53079	7.37834	8.13786	8.00353e-10	5.77901e-08
CD83	2.06794	8.32033	8.10473	8.83838e-10	6.29895e-08
ESPL1	2.75754	2.52019	8.10231	8.90267e-10	6.30952e-08
MPC2	1.23101	5.47006	8.0897	9.24562e-10	6.51637e-08
PHF12	-0.866495	5.27226	-8.08006	9.5167e-10	6.66335e-08
TNFRSF18	2.94658	1.18297	8.07859	9.55862e-10	6.66335e-08
USP20	-0.961315	4.54336	-8.06081	1.00822e-09	6.99017e-08
SCRN3	-1.0064	4.13458	-8.05593	1.02312e-09	7.05508e-08
DNTTIP2	1.52961	6.18753	8.05345	1.03075e-09	7.06953e-08
RGS16	4.4583	-1.65368	8.03657	1.08433e-09	7.39725e-08
FOSL1	3.30697	1.38479	8.03373	1.09365e-09	7.42109e-08
ARHGAP21	1.57785	6.49774	8.02736	1.11475e-09	7.52426e-08
LDB1	-0.950432	6.20931	-8.01088	1.17138e-09	7.86486e-08
SYAP1	0.965276	5.64472	8.0042	1.19512e-09	7.9823e-08
DVL1	1.4536	4.78484	7.9969	1.22166e-09	8.11704e-08
THEMIS2	-1.32574	6.98425	-7.97731	1.29583e-09	8.56523e-08
LITAF	1.011	9.48729	7.94762	1.41704e-09	9.2982e-08
PDE4B	3.89806	3.70226	7.94662	1.4213e-09	9.2982e-08
SLC25A37	1.43859	3.65359	7.94021	1.44901e-09	9.4311e-08
MFSD2A	3.59142	5.42488	7.91754	1.55152e-09	1.00471e-07
RCOR3	-1.06744	4.79777	-7.90956	1.58932e-09	1.02399e-07
TNFSF14	4.88149	5.59709	7.90186	1.62669e-09	1.0428e-07
FBXO42	-0.78383	5.41382	-7.89367	1.6674e-09	1.06303e-07
ST3GAL5	1.24161	6.26819	7.89218	1.67491e-09	1.06303e-07
PIGM	-1.16789	3.56956	-7.87636	1.75688e-09	1.10407e-07
SMS	1.54134	8.09797	7.8771	1.75297e-09	1.10407e-07
SAT1	1.91995	9.16083	7.87073	1.78699e-09	1.11748e-07
SUOX	-1.6474	4.17015	-7.82638	2.04342e-09	1.2716e-07
ZDHHC7	-1.13308	7.54376	-7.82105	2.07667e-09	1.28602e-07
METAP1	0.838043	5.55798	7.81877	2.09106e-09	1.28868e-07
GREM1	5.54243	-3.96444	7.81072	2.14264e-09	1.30783e-07
TAB3	1.05539	5.95749	7.81088	2.14159e-09	1.30783e-07
PPP1R15B	1.82486	6.91511	7.78512	2.31534e-09	1.40651e-07
MDGA1	4.45971	-2.01292	7.78198	2.33751e-09	1.41325e-07
RGS12	-1.23639	6.43501	-7.77422	2.39314e-09	1.44006e-07
PPP1R9B	-1.29402	7.06526	-7.7714	2.41367e-09	1.44559e-07
ZNF362	-1.70546	4.32503	-7.7641	2.46772e-09	1.47106e-07
INSYN2	3.56294	-3.47805	7.76158	2.48658e-09	1.47541e-07
FAM102A	2.54588	4.87859	7.75744	2.51806e-09	1.48717e-07
C14orf93	-1.40253	1.84057	-7.75015	2.57433e-09	1.5134e-07
PLEK	1.56433	8.3458	7.74634	2.60427e-09	1.52397e-07
SMOX	3.02504	5.16822	7.74347	2.62701e-09	1.53027e-07
TRIM25	1.53356	6.89739	7.7415	2.64279e-09	1.53246e-07
SOWAHC	2.02181	4.64638	7.7291	2.74419e-09	1.58405e-07
PIK3CB	1.49411	6.66999	7.7144	2.86941e-09	1.64887e-07
SRGN	1.74015	8.93175	7.7002	2.99593e-09	1.71386e-07
CD44	1.41447	9.79192	7.69085	3.08228e-09	1.73985e-07
STK17A	1.50995	4.53251	7.69215	3.07008e-09	1.73985e-07
TLNRD1	1.60586	4.65917	7.69101	3.08074e-09	1.73985e-07
MMP19	3.73298	7.63477	7.68749	3.11384e-09	1.74993e-07
ARL5B	1.65166	4.88997	7.678	3.205e-09	1.79153e-07
COL5A3	3.87243	0.624195	7.67688	3.21596e-09	1.79153e-07
MAFK	1.18802	5.28952	7.66016	3.38372e-09	1.86867e-07
TRIP10	1.78315	5.85889	7.66107	3.37437e-09	1.86867e-07
ASB8	-0.669949	5.31936	-7.65503	3.43705e-09	1.88993e-07
AREG	4.98712	-1.18483	7.63437	3.66007e-09	2.00392e-07
SCML1	1.34526	4.55454	7.62663	3.7474e-09	2.04297e-07
DNAH17	1.78451	1.32457	7.62177	3.80333e-09	2.06464e-07
FRAT2	-2.10366	3.64641	-7.60974	3.94524e-09	2.13261e-07
CASP8	-1.10901	5.06377	-7.60632	3.98662e-09	2.14588e-07
CHMP4B	1.08963	7.59047	7.57938	4.32794e-09	2.31981e-07
ABHD10	-1.4403	4.73695	-7.57415	4.39759e-09	2.34728e-07
PPTC7	1.12465	6.59237	7.57003	4.45319e-09	2.3503e-07
VEGFA	2.51817	4.58641	7.57191	4.42764e-09	2.3503e-07
WDR81	-1.59663	5.42851	-7.56964	4.45852e-09	2.3503e-07
IRF1	1.87505	3.93827	7.5659	4.50965e-09	2.36747e-07
MAPKAPK2	1.16823	7.50706	7.55966	4.59639e-09	2.40312e-07
ADORA2A	3.82635	-2.53742	7.54847	4.75601e-09	2.47643e-07
TEF	-1.4223	4.79413	-7.54298	4.83648e-09	2.50809e-07
EMD	1.28092	5.28013	7.53943	4.88912e-09	2.52512e-07
IVD	-0.956307	5.38553	-7.5266	5.08469e-09	2.61554e-07
TNRC6B	-1.49528	5.14244	-7.52102	5.17211e-09	2.64982e-07
FAM57A	1.79708	1.56841	7.5105	5.34101e-09	2.72541e-07
PTGS2	4.486	3.01779	7.49743	5.55882e-09	2.82525e-07
SFPQ	1.16349	7.64681	7.49104	5.66845e-09	2.86954e-07
ARHGAP25	-1.58905	6.42315	-7.46013	6.23093e-09	3.14182e-07
MT1X	5.10306	-1.05614	7.45526	6.32459e-09	3.17649e-07
BIRC2	0.736561	5.98534	7.44051	6.61685e-09	3.31024e-07
NBR1	-1.14258	6.82549	-7.43698	6.68864e-09	3.33309e-07
NR4A1	2.89645	0.896198	7.43319	6.7668e-09	3.35891e-07
BANP	2.38583	4.90037	7.42931	6.84784e-09	3.3827e-07
PURB	1.19471	6.44192	7.42836	6.86775e-09	3.3827e-07
ZBTB2	0.946396	4.25133	7.4266	6.90481e-09	3.38787e-07
NFKBIA	2.30522	8.01171	7.42221	6.99835e-09	3.42061e-07
SUFU	-1.71223	5.40935	-7.41914	7.06449e-09	3.43976e-07
PIAS3	-0.777118	4.17057	-7.40707	7.33102e-09	3.55596e-07
AGFG1	0.756425	6.97157	7.39778	7.54283e-09	3.6346e-07
FNDC3A	1.92769	7.28216	7.39674	7.56699e-09	3.6346e-07
INHBA	7.88268	1.79296	7.39537	7.59864e-09	3.6346e-07
SLC41A2	2.2673	5.24806	7.39501	7.60711e-09	3.6346e-07
RHOF	2.65801	0.174798	7.3925	7.66602e-09	3.64908e-07
ANKLE2	1.13222	7.0957	7.38979	7.72998e-09	3.66585e-07
KLHDC2	-1.02996	4.27515	-7.38687	7.79962e-09	3.68518e-07
OXSR1	1.14992	6.58577	7.38346	7.88154e-09	3.71014e-07
TMEM86A	-2.80029	5.68564	-7.36695	8.29116e-09	3.88862e-07
VPS45	-0.712982	5.15974	-7.35647	8.56237e-09	4.0011e-07
EDN1	4.93041	-1.07174	7.35033	8.72546e-09	4.06243e-07
NLRX1	-1.38963	4.40824	-7.34746	8.80276e-09	4.08352e-07
GPRC5A	5.34039	-0.714345	7.34286	8.92783e-09	4.12653e-07
CRADD	2.01045	3.08614	7.31039	9.86503e-09	4.54325e-07
AKAP12	5.52638	-2.50176	7.30503	1.0029e-08	4.58565e-07
TRIB1	2.41272	4.66306	7.3059	1.00022e-08	4.58565e-07
MYO1F	-0.932482	8.00654	-7.30042	1.0172e-08	4.63445e-07
IL6ST	1.17931	6.60562	7.29835	1.02371e-08	4.64383e-07
RNF2	1.00174	4.57504	7.29745	1.02654e-08	4.64383e-07
FANCF	-1.32833	2.36101	-7.2945	1.03591e-08	4.65525e-07
GCNT4	3.92502	-1.69109	7.29435	1.03637e-08	4.65525e-07
ZFP64	-1.43294	3.42773	-7.29223	1.04317e-08	4.66937e-07
B3GNT5	2.0752	5.16646	7.28906	1.05338e-08	4.6822e-07
PGS1	1.28159	4.97679	7.28966	1.05144e-08	4.6822e-07
DCLRE1C	-1.10326	4.00937	-7.27178	1.11094e-08	4.8535e-07
FSD1L	1.43132	4.27047	7.27207	1.10992e-08	4.8535e-07
HEY1	3.60891	-2.45241	7.27531	1.09891e-08	4.8535e-07
IKZF1	-1.57668	6.55834	-7.27399	1.10339e-08	4.8535e-07
TMED8	-1.46145	5.70153	-7.27461	1.10129e-08	4.8535e-07
RIOX1	1.42582	4.25056	7.26234	1.14366e-08	4.97942e-07
LIF	5.6423	0.923836	7.25863	1.15682e-08	5.01959e-07
CDK20	1.75096	1.37107	7.25481	1.17051e-08	5.06178e-07
ARRDC4	2.4214	5.56272	7.25121	1.18356e-08	5.10092e-07
RASL11A	2.60853	0.0451924	7.24367	1.21138e-08	5.20321e-07
INPP1	0.924714	3.5986	7.2411	1.221e-08	5.22694e-07
TRMT10C	0.791339	4.32785	7.23122	1.25873e-08	5.37045e-07
SNX9	1.16979	7.27482	7.22832	1.27005e-08	5.40068e-07
USP7	0.739687	7.08531	7.22512	1.28262e-08	5.43601e-07
KLHDC3	-0.917649	6.30677	-7.21483	1.32398e-08	5.59272e-07
BIRC3	2.66609	5.92285	7.20933	1.34663e-08	5.66963e-07
UAP1	1.00717	4.1744	7.2018	1.37825e-08	5.78367e-07
RBKS	2.84973	0.848001	7.18531	1.45016e-08	6.05114e-07
ZNF18	-1.0208	3.17023	-7.18502	1.45148e-08	6.05114e-07
GPBP1	0.68466	6.08771	7.17724	1.48674e-08	6.17795e-07
PRKAG2	1.43899	6.02215	7.16366	1.55038e-08	6.42148e-07
RBMXL1	0.810634	4.00811	7.15571	1.58891e-08	6.55979e-07
FUT1	2.83507	-1.87044	7.15014	1.6165e-08	6.63078e-07
PSMD11	1.03025	6.61906	7.15096	1.6124e-08	6.63078e-07
DHX57	-1.24201	4.79874	-7.12566	1.74348e-08	7.1287e-07
CCL3	5.18731	4.12389	7.12366	1.75426e-08	7.14988e-07
F3	5.24871	1.78164	7.12143	1.76644e-08	7.17659e-07
IPO5	0.832303	6.48704	7.12036	1.77227e-08	7.17741e-07
INPP4A	-1.19868	6.42263	-7.11362	1.80957e-08	7.30528e-07
HMGCL	-0.700426	5.42139	-7.1116	1.8209e-08	7.32781e-07
TMEM63B	0.998501	5.19992	7.11047	1.82726e-08	7.33031e-07
SERPINB9	2.485	4.01396	7.10524	1.85707e-08	7.42654e-07
ERFE	4.16324	-3.25947	7.10395	1.86451e-08	7.43298e-07
MYO1E	1.11047	7.41489	7.10187	1.87654e-08	7.45764e-07
FAM19A3	3.3031	-3.87487	7.09934	1.89124e-08	7.49273e-07
IL1A	4.51011	-0.156616	7.09775	1.90061e-08	7.50652e-07
EIF1	1.27439	8.74864	7.0964	1.90853e-08	7.51453e-07
CUL3	0.600431	6.00913	7.08486	1.9779e-08	7.7637e-07
OGFRL1	1.73456	7.99183	7.08309	1.98878e-08	7.78248e-07
FAM131A	1.12157	4.39396	7.07696	2.02684e-08	7.88303e-07
IL36RN	4.3275	-2.37691	7.07697	2.02677e-08	7.88303e-07
IFNGR1	-1.35442	8.86479	-7.07362	2.04788e-08	7.94067e-07
NACAD	3.27792	-3.47954	7.07251	2.05491e-08	7.94114e-07
TGFBR2	-1.45532	7.43349	-7.07164	2.06045e-08	7.94114e-07
ICAM1	3.11589	7.59184	7.06542	2.10053e-08	8.07123e-07
NIPAL1	4.79514	-3.47276	7.0593	2.14066e-08	8.20071e-07
L3MBTL2	-0.848959	4.39407	-7.05598	2.16282e-08	8.24094e-07
PLPP6	-2.03117	2.2035	-7.05579	2.16408e-08	8.24094e-07
NUP85	-0.939066	5.8172	-7.05191	2.19024e-08	8.31574e-07
ANKRD37	1.63765	0.643052	7.04128	2.26355e-08	8.56857e-07
CAMTA1	0.833012	4.26058	7.03404	2.31486e-08	8.7111e-07
IGF2BP2	1.19253	3.7936	7.03466	2.31041e-08	8.7111e-07
MBD4	-0.793586	6.3001	-7.03265	2.32484e-08	8.72295e-07
GBP2	2.02832	5.23712	7.02963	2.34668e-08	8.77907e-07
UBE2D1	1.01845	4.98206	7.02612	2.37232e-08	8.84903e-07
TMEM88	4.07894	-0.952365	7.0207	2.41249e-08	8.97262e-07
PANX1	1.50035	5.30742	7.01867	2.42777e-08	9.00321e-07
SASH3	-2.05301	6.80717	-7.00883	2.50292e-08	9.25501e-07
DSE	2.06306	6.00536	7.00788	2.51032e-08	9.25552e-07
SLC2A1	3.32774	2.97547	7.00375	2.54261e-08	9.34756e-07
HMGA2	3.89447	-4.44096	6.99905	2.57997e-08	9.4519e-07
TRAF5	1.58276	4.55801	6.99832	2.58581e-08	9.4519e-07
ABTB2	4.0268	1.39039	6.99458	2.61592e-08	9.53464e-07
GID4	1.06209	4.15504	6.97354	2.7923e-08	1.01485e-06
CKS2	1.75637	2.72679	6.97178	2.80757e-08	1.0175e-06
NDEL1	1.11052	5.44875	6.97043	2.81941e-08	1.0189e-06
UBE2N	0.82533	6.06163	6.95873	2.92365e-08	1.05359e-06
HMGA1	2.06699	7.08267	6.95342	2.97217e-08	1.06806e-06
FNDC3B	1.31018	7.17255	6.94993	3.00452e-08	1.07665e-06
PTPN12	1.10746	7.62857	6.94862	3.01678e-08	1.07801e-06
RHEB	1.02023	6.82747	6.94091	3.08986e-08	1.09848e-06
RIT1	1.16029	7.28841	6.94076	3.09128e-08	1.09848e-06
CLIP2	1.10264	5.93736	6.92317	3.26482e-08	1.15693e-06
SCAF4	0.923563	5.32234	6.92009	3.29615e-08	1.16158e-06
WDR91	-1.41996	6.76026	-6.92016	3.29551e-08	1.16158e-06
KPNA4	0.853063	7.16124	6.91443	3.35471e-08	1.17762e-06
NFKB1	2.14176	7.11052	6.9139	3.36015e-08	1.17762e-06
BTBD19	1.69687	3.69842	6.91243	3.37557e-08	1.17979e-06
ARHGAP19	-1.00175	3.66256	-6.90651	3.43818e-08	1.19839e-06
LRRC8B	1.41441	3.95585	6.89218	3.59481e-08	1.24617e-06
RAB10	0.75544	8.31959	6.89243	3.59195e-08	1.24617e-06
CD276	1.42237	7.45545	6.88937	3.62627e-08	1.25071e-06
SLC2A3	2.57925	7.53665	6.88926	3.62752e-08	1.25071e-06
XPO7	-0.752701	6.44042	-6.88649	3.65894e-08	1.25814e-06
CASP2	-1.15241	4.43947	-6.88458	3.68064e-08	1.25882e-06
CLN3	-1.30428	2.67236	-6.88477	3.67854e-08	1.25882e-06
ELMSAN1	-1.51079	6.1241	-6.88234	3.70638e-08	1.26423e-06
SH2B3	1.00969	7.62828	6.87927	3.74189e-08	1.27294e-06
CREM	1.68652	4.87093	6.87195	3.82805e-08	1.29879e-06
TNIP3	4.48753	1.74112	6.86997	3.85167e-08	1.30334e-06
DEPP1	2.08041	2.46289	6.86868	3.86719e-08	1.30512e-06
SCG5	3.86629	-2.65722	6.86573	3.90283e-08	1.31368e-06
BCL2L2	0.744218	5.27913	6.86353	3.92963e-08	1.31576e-06
CCL4	6.04856	4.78585	6.8637	3.92752e-08	1.31576e-06
EIF4H	0.709513	8.22515	6.8625	3.94215e-08	1.31649e-06
TP53INP2	1.52065	4.47649	6.85726	4.00692e-08	1.33463e-06
HOMER1	2.72486	0.709745	6.84943	4.10573e-08	1.36398e-06
CAMSAP1	0.988669	6.27735	6.84616	4.14777e-08	1.37094e-06
ITGA5	1.38061	7.87863	6.84612	4.14818e-08	1.37094e-06
PNPLA8	1.13582	5.74602	6.84526	4.15936e-08	1.37108e-06
ARL11	-1.35067	4.69468	-6.841	4.21483e-08	1.38579e-06
TNC	3.36256	-0.451603	6.83922	4.23826e-08	1.38991e-06
C15orf48	2.14333	4.88085	6.83518	4.2919e-08	1.4003e-06
PPP2R2D	0.714361	5.0263	6.8354	4.28888e-08	1.4003e-06
NT5E	4.42333	-2.42569	6.83084	4.35027e-08	1.41572e-06
RAP1B	0.855803	7.72063	6.80613	4.69805e-08	1.52501e-06
ATP2B1	1.98287	7.14959	6.80429	4.725e-08	1.52987e-06
AKIRIN1	0.985442	6.3504	6.79839	4.81253e-08	1.54851e-06
AKNA	-1.80583	6.22017	-6.79823	4.81493e-08	1.54851e-06
ZNF430	1.14479	4.23511	6.79796	4.81899e-08	1.54851e-06
CDKN1A	2.19191	8.88146	6.79123	4.9211e-08	1.57735e-06
ETS2	3.47962	6.45473	6.7882	4.96773e-08	1.58767e-06
ZSCAN5A	1.00395	3.02286	6.78753	4.97819e-08	1.58767e-06
STARD3NL	0.815532	6.47052	6.78343	5.04217e-08	1.60406e-06
GGA3	-0.59955	6.38775	-6.77878	5.11569e-08	1.62341e-06
NISCH	-1.19256	6.56273	-6.77631	5.15516e-08	1.63187e-06
OSGIN2	1.11544	6.25874	6.77328	5.20409e-08	1.64328e-06
ADPRHL1	2.8573	-1.28968	6.76291	5.37494e-08	1.68741e-06
FOXJ2	-0.669317	5.49722	-6.76256	5.38078e-08	1.68741e-06
SMAD7	2.2329	5.01481	6.7624	5.38354e-08	1.68741e-06
CSRP2	4.10575	-1.26797	6.76026	5.41951e-08	1.69324e-06
MRPS24	3.39994	-2.33916	6.75972	5.42865e-08	1.69324e-06
CYLD	0.947752	6.85973	6.7579	5.45951e-08	1.69871e-06
RERE	-1.20421	5.8746	-6.75568	5.49747e-08	1.70636e-06
PIK3CG	-2.12346	4.87905	-6.75209	5.55928e-08	1.72135e-06
BTBD3	0.689295	4.08037	6.73404	5.88104e-08	1.81657e-06
STX11	1.45444	5.72285	6.72977	5.95985e-08	1.83647e-06
ARHGAP23	1.61668	-0.554961	6.72632	6.02432e-08	1.85186e-06
NRP2	1.06075	8.52321	6.72403	6.06756e-08	1.85621e-06
YRDC	1.88538	3.71105	6.72455	6.05773e-08	1.85621e-06
IL36G	4.37268	-4.2591	6.72285	6.08989e-08	1.85858e-06
DUSP1	2.76043	5.80625	6.72183	6.10921e-08	1.86003e-06
EREG	4.87327	3.9239	6.71836	6.17575e-08	1.87581e-06
PNRC1	1.686	6.47725	6.71535	6.23407e-08	1.88903e-06
CYBC1	-0.918308	6.51882	-6.71227	6.29418e-08	1.90272e-06
ZNF654	1.06471	4.59512	6.7063	6.41251e-08	1.93391e-06
TKTL1	2.93913	-4.21937	6.70521	6.43441e-08	1.93594e-06
ZNFX1	1.12261	7.41469	6.70388	6.46117e-08	1.93942e-06
NCOA2	-1.16545	5.9077	-6.70157	6.50773e-08	1.94881e-06
SH3D21	1.4855	6.30693	6.69678	6.60579e-08	1.97354e-06
ETF1	0.888661	7.34198	6.69398	6.6637e-08	1.98464e-06
ZMYM3	-1.86191	5.18385	-6.69348	6.67407e-08	1.98464e-06
REL	2.61023	5.54128	6.69229	6.69898e-08	1.98742e-06
G0S2	3.93332	2.23437	6.68924	6.76311e-08	2.00179e-06
DOCK5	1.09359	5.82259	6.68602	6.83142e-08	2.01579e-06
MRM2	-1.05283	5.4119	-6.68552	6.84202e-08	2.01579e-06
SRSF6	0.87126	6.54677	6.66961	7.1904e-08	2.10869e-06
TMEM217	3.72944	1.12641	6.66978	7.18658e-08	2.10869e-06
LMLN	1.36899	3.87874	6.66852	7.21496e-08	2.11104e-06
CPEB4	0.943569	6.9358	6.65389	7.55203e-08	2.2046e-06
EZH2	1.36316	3.63642	6.64736	7.70756e-08	2.24487e-06
CBARP	2.99597	-2.06967	6.64357	7.79928e-08	2.26641e-06
DCSTAMP	2.90495	5.09059	6.64229	7.83061e-08	2.27034e-06
IRF4	3.60673	1.77348	6.63396	8.03693e-08	2.32488e-06
RGS1	3.00974	3.01785	6.62565	8.24844e-08	2.38066e-06
DTL	2.93168	-0.806191	6.62277	8.32288e-08	2.39673e-06
FAM171B	2.70985	0.313957	6.61943	8.41032e-08	2.41645e-06
ZNF763	-1.66552	0.156577	-6.61702	8.47378e-08	2.42921e-06
TFPI2	4.58207	-3.79355	6.61534	8.51846e-08	2.43655e-06
GPAT3	2.82749	5.30067	6.61285	8.58488e-08	2.45005e-06
PLK3	2.09579	5.62001	6.60569	8.77913e-08	2.4999e-06
RCBTB2	-0.833096	6.69125	-6.60107	8.90679e-08	2.5306e-06
NFATC3	-1.31258	4.67831	-6.59983	8.94142e-08	2.53479e-06
NPLOC4	0.648387	7.30485	6.58035	9.50272e-08	2.68794e-06
RIPK2	1.60464	6.08829	6.57679	9.60931e-08	2.71208e-06
S1PR3	4.84759	-3.30314	6.57586	9.63735e-08	2.71399e-06
ZNF140	0.782383	3.69798	6.57282	9.72916e-08	2.73381e-06
CSPG4	1.81661	2.6079	6.57099	9.78508e-08	2.74348e-06
PDGFB	2.01482	5.35904	6.56888	9.84985e-08	2.74955e-06
SPSB1	3.12539	5.37708	6.56903	9.84518e-08	2.74955e-06
DPYSL3	4.66408	4.46715	6.56533	9.95989e-08	2.76816e-06
LCP2	1.77587	7.61138	6.56568	9.94883e-08	2.76816e-06
TK2	-1.43809	5.05117	-6.56288	1.00364e-07	2.78337e-06
SERPINE2	3.59904	-2.26752	6.5609	1.00988e-07	2.79458e-06
ZNF217	-1.31044	6.14956	-6.55894	1.01609e-07	2.8057e-06
BCL2A1	2.19911	7.12173	6.55794	1.01928e-07	2.80842e-06
ETV3L	3.05476	-2.27356	6.54744	1.05329e-07	2.89587e-06
SELENOK	1.57771	5.33677	6.54425	1.06387e-07	2.91865e-06
MAFG	1.1136	6.61713	6.53889	1.08186e-07	2.96165e-06
NADK	-0.877859	7.36572	-6.53659	1.08967e-07	2.97665e-06
TBC1D14	-1.70578	5.90517	-6.53174	1.10632e-07	3.01567e-06
CASP10	-1.05061	4.08953	-6.5278	1.12006e-07	3.04013e-06
CDC37L1	0.90831	3.92539	6.52837	1.11804e-07	3.04013e-06
TXNRD1	2.2789	9.23835	6.52366	1.13465e-07	3.07318e-06
TRAF1	3.71598	6.04708	6.51984	1.14832e-07	3.10362e-06
UBE4B	-0.718364	6.03971	-6.51433	1.16828e-07	3.15089e-06
RAB22A	0.766364	5.99534	6.51158	1.17836e-07	3.17137e-06
DOT1L	2.85614	5.19235	6.5088	1.18868e-07	3.19242e-06
DYRK3	2.31525	2.18566	6.50271	1.21155e-07	3.24701e-06
AKAP11	-1.50253	6.98787	-6.49895	1.22591e-07	3.2649e-06
PHLDB1	2.3241	4.14727	6.49918	1.22503e-07	3.2649e-06
SPART	0.766513	6.26893	6.49999	1.22192e-07	3.2649e-06
TXN	2.06846	8.30529	6.49733	1.23212e-07	3.27461e-06
PGPEP1	-1.29906	6.60776	-6.49176	1.25379e-07	3.32528e-06
GADD45B	3.00928	5.74174	6.48722	1.27175e-07	3.36591e-06
ERN1	1.18892	5.49314	6.47831	1.30773e-07	3.44685e-06
RRAS2	3.44492	-2.0434	6.4789	1.3053e-07	3.44685e-06
CSF1	5.16366	6.90107	6.47667	1.31446e-07	3.45744e-06
AGO2	1.34668	6.20944	6.46876	1.34742e-07	3.53685e-06
ZNF697	2.422	5.04512	6.46728	1.3537e-07	3.54602e-06
ANKRD13A	-0.609019	5.96303	-6.4652	1.36254e-07	3.55773e-06
L3MBTL3	-1.72882	3.57561	-6.46492	1.36375e-07	3.55773e-06
CILP2	3.62883	-2.86527	6.45873	1.39044e-07	3.61097e-06
PLAGL1	0.990315	4.07272	6.45856	1.39117e-07	3.61097e-06
ZNF76	-0.702872	4.98925	-6.45822	1.39264e-07	3.61097e-06
ARHGAP30	-0.793738	8.41811	-6.45556	1.40429e-07	3.63378e-06
USP15	0.581377	6.69236	6.45315	1.41493e-07	3.65391e-06
CXCL5	4.12043	4.88028	6.44942	1.43159e-07	3.68946e-06
EIF2S1	0.700649	6.18358	6.447	1.44248e-07	3.71003e-06
ITPRIP	1.69219	5.45912	6.44587	1.44757e-07	3.71563e-06
SMARCA2	-1.05657	6.66542	-6.44442	1.4542e-07	3.71768e-06
WDFY1	0.951643	7.17103	6.44447	1.45395e-07	3.71768e-06
SRSF7	-0.960374	7.30828	-6.44093	1.47016e-07	3.75097e-06
SH3RF1	1.42705	3.70091	6.44009	1.47404e-07	3.75335e-06
DCUN1D3	1.37007	3.21753	6.42829	1.52958e-07	3.88703e-06
MAFA	5.01124	-4.88854	6.42293	1.55549e-07	3.94502e-06
ABL2	1.97468	6.88113	6.41972	1.57121e-07	3.97698e-06
MSANTD3	2.12675	5.70762	6.41635	1.58787e-07	4.00539e-06
MTHFD2L	1.24222	2.61755	6.41566	1.5913e-07	4.00539e-06
TRIM68	-0.65723	3.96557	-6.41555	1.59186e-07	4.00539e-06
FERMT2	3.04947	2.16644	6.40555	1.64256e-07	4.12482e-06
PXMP4	-1.74828	2.63019	-6.39113	1.71852e-07	4.30712e-06
ZHX2	1.66959	2.59494	6.38986	1.72534e-07	4.31573e-06
UFM1	0.766865	6.56994	6.38804	1.73525e-07	4.33202e-06
RAB42	-1.68077	6.48891	-6.38447	1.75477e-07	4.37218e-06
ASTL	2.85715	-3.48592	6.38329	1.76125e-07	4.37979e-06
CLEC17A	3.53969	-1.86716	6.37869	1.78685e-07	4.43479e-06
CEMIP	2.64858	-0.728477	6.3772	1.79522e-07	4.44692e-06
ADO	1.30208	5.5886	6.36533	1.86333e-07	4.60669e-06
MMP10	6.24193	-0.653253	6.36297	1.87716e-07	4.62344e-06
RPRD2	-0.791128	5.37927	-6.36294	1.87736e-07	4.62344e-06
CNOT9	0.523386	6.0073	6.3605	1.89179e-07	4.64107e-06
MFHAS1	1.02205	7.03328	6.3606	1.89119e-07	4.64107e-06
ADNP2	0.760041	4.77403	6.35889	1.90136e-07	4.6556e-06
GABPB1	0.824544	3.97828	6.35773	1.90827e-07	4.66357e-06
FASTKD2	0.566002	4.7787	6.34563	1.98209e-07	4.83471e-06
SEH1L	0.902645	5.12887	6.34497	1.98622e-07	4.83553e-06
ACSL5	1.6917	6.27074	6.34354	1.99515e-07	4.84802e-06
TICAM1	1.20918	4.85881	6.34288	1.99928e-07	4.84883e-06
POP1	0.872856	4.03435	6.33778	2.03149e-07	4.91759e-06
IER3	2.53114	2.4231	6.33699	2.03657e-07	4.92055e-06
HMGB2	-1.88879	4.65712	-6.33524	2.04774e-07	4.93818e-06
EXOC3	-0.767923	6.46109	-6.33081	2.0764e-07	4.99786e-06
IWS1	0.792754	5.50014	6.32978	2.08315e-07	5.00466e-06
MYRF	2.36397	-0.788761	6.32427	2.11946e-07	5.07847e-06
ST3GAL6	1.60733	5.30471	6.32391	2.12184e-07	5.07847e-06
HERC3	-0.558765	6.01569	-6.31828	2.15967e-07	5.15934e-06
UVRAG	-0.840692	5.1187	-6.31489	2.18278e-07	5.20481e-06
TJP2	2.41875	-0.325608	6.31318	2.1945e-07	5.22298e-06
GADD45A	2.91534	3.00513	6.30929	2.22145e-07	5.27729e-06
CREG1	0.875453	9.56894	6.30436	2.25608e-07	5.3496e-06
SRGAP1	1.41802	2.7103	6.30029	2.28514e-07	5.40844e-06
SRSF2	0.943528	6.64386	6.29944	2.29126e-07	5.41289e-06
TTC30B	-2.18115	1.38319	-6.29861	2.29721e-07	5.41692e-06
PBX4	2.93134	-0.752167	6.29765	2.30411e-07	5.42316e-06
TMED5	0.839847	7.26839	6.2926	2.34097e-07	5.49978e-06
SHANK3	2.88062	-2.01833	6.2917	2.34758e-07	5.50516e-06
MAPK13	1.43921	6.9334	6.28179	2.42172e-07	5.6686e-06
EZR	0.911827	6.80172	6.28008	2.43478e-07	5.68873e-06
MT1F	3.1856	0.183836	6.27656	2.46187e-07	5.74152e-06
MICALL1	1.42437	5.89229	6.27099	2.50527e-07	5.83208e-06
TBC1D31	-1.45668	2.74235	-6.26649	2.54093e-07	5.9043e-06
MORF4L2	0.582833	6.55757	6.2653	2.55043e-07	5.9156e-06
HNRNPK	0.597529	9.0373	6.25546	2.63043e-07	6.09008e-06
RELA	0.845678	6.34161	6.23618	2.79466e-07	6.45859e-06
TSC22D1	2.17796	6.95668	6.23508	2.80433e-07	6.46924e-06
MFSD12	1.14078	7.41294	6.23369	2.81656e-07	6.48571e-06
UBAC2	1.08014	5.9297	6.23192	2.8323e-07	6.5102e-06
ANKZF1	-1.64262	4.255	-6.22939	2.85492e-07	6.53864e-06
KLF10	2.22634	5.46007	6.2296	2.85297e-07	6.53864e-06
PHF21A	-1.07743	5.16584	-6.22777	2.86941e-07	6.54832e-06
PPP2CA	0.732727	6.76344	6.22832	2.86453e-07	6.54832e-06
CDC42SE1	0.570724	7.26479	6.21802	2.95865e-07	6.7279e-06
RFLNB	2.44782	2.85959	6.21843	2.95486e-07	6.7279e-06
SAMD4B	0.967538	5.7951	6.21367	2.99934e-07	6.8083e-06
BMP2	2.76889	-1.89031	6.21063	3.02814e-07	6.85493e-06
CHML	1.6345	3.73077	6.21037	3.03063e-07	6.85493e-06
MGME1	-1.01232	4.59601	-6.20433	3.08874e-07	6.96166e-06
VIPAS39	-0.906963	4.80827	-6.20438	3.08826e-07	6.96166e-06
MT1H	6.777	-3.64266	6.20138	3.11749e-07	7.01408e-06
PPIF	2.0744	7.69148	6.19309	3.19971e-07	7.18639e-06
RAN	0.955765	7.47823	6.18842	3.24701e-07	7.27981e-06
SLFN11	-1.58489	6.47059	-6.18445	3.28773e-07	7.34824e-06
ZNF652	-1.50646	4.70654	-6.18433	3.28905e-07	7.34824e-06
TLE1	2.91794	1.77591	6.18078	3.32586e-07	7.41749e-06
PHACTR2	1.41548	5.12935	6.17848	3.35008e-07	7.45846e-06
SRSF10	0.595529	6.28683	6.17781	3.35708e-07	7.46102e-06
TET2	1.05744	6.23772	6.17663	3.36961e-07	7.46286e-06
UBR7	0.983005	3.34978	6.17704	3.36518e-07	7.46286e-06
DRGX	3.87147	-3.9914	6.16893	3.45212e-07	7.61832e-06
MED13	1.24858	7.25054	6.16924	3.44874e-07	7.61832e-06
ZKSCAN3	-1.20119	2.7748	-6.16841	3.45772e-07	7.61832e-06
PRR12	-1.24336	4.69532	-6.16609	3.48309e-07	7.66099e-06
SLC9B2	1.94659	0.212092	6.16419	3.50393e-07	7.69357e-06
RGL2	-0.802059	4.71135	-6.16262	3.52123e-07	7.71826e-06
EIF5	1.04218	8.26603	6.159	3.56152e-07	7.79318e-06
SACS	1.24802	5.0153	6.15229	3.63742e-07	7.94564e-06
FOSL2	2.21626	7.79805	6.14991	3.66467e-07	7.99149e-06
RUSC2	1.13752	5.74528	6.14474	3.72474e-07	8.10863e-06
TRA2B	0.771563	6.99593	6.13102	3.8889e-07	8.45156e-06
COX18	-0.991272	4.26781	-6.12803	3.92561e-07	8.51684e-06
TAB2	0.833963	7.04027	6.12691	3.93948e-07	8.53242e-06
LY6K	3.25072	-1.99486	6.12478	3.96593e-07	8.57514e-06
BLOC1S6	0.647389	7.05652	6.124	3.97571e-07	8.58175e-06
HSPBAP1	-1.37643	4.17655	-6.12076	4.01638e-07	8.6549e-06
ANKRD42	-1.28093	3.70411	-6.12015	4.02407e-07	8.65684e-06
ID2	1.97431	6.47367	6.11768	4.05552e-07	8.70982e-06
DDX5	0.703556	9.63759	6.11418	4.10039e-07	8.79138e-06
CDC37	1.02613	7.48628	6.11349	4.10928e-07	8.79565e-06
ATP8B2	2.40328	1.28843	6.11017	4.15231e-07	8.87287e-06
LRRC8A	1.15233	5.08595	6.10946	4.16163e-07	8.87791e-06
IPO7	0.885663	6.8399	6.10768	4.18493e-07	8.91271e-06
DENND5A	1.32806	7.23247	6.09562	4.34666e-07	9.24172e-06
ZNF689	-0.700548	3.85883	-6.0951	4.3539e-07	9.24172e-06
ANPEP	1.36632	9.81055	6.09422	4.36596e-07	9.25193e-06
SNN	1.38599	7.47377	6.0917	4.40068e-07	9.31002e-06
RFC4	-1.03041	2.97025	-6.09098	4.41067e-07	9.31572e-06
TRAFD1	-0.612252	5.7042	-6.09023	4.42108e-07	9.32226e-06
BAHD1	0.668876	4.97196	6.08806	4.45129e-07	9.34705e-06
CYCS	1.19759	6.71035	6.08841	4.44638e-07	9.34705e-06
FBXO8	-0.813495	3.93926	-6.08781	4.45481e-07	9.34705e-06
GAL	2.39715	1.53591	6.08703	4.46567e-07	9.35445e-06
TNFRSF9	2.48615	3.84705	6.08369	4.51291e-07	9.43791e-06
UBE2D3	0.69639	8.25491	6.08257	4.52879e-07	9.45561e-06
SEC24D	-0.741821	6.79249	-6.08145	4.5448e-07	9.47353e-06
PTPN18	-0.896357	6.86865	-6.07888	4.5817e-07	9.53486e-06
PDCD1	2.09749	-3.69815	6.0779	4.59582e-07	9.54867e-06
NSL1	-0.874861	4.84503	-6.0748	4.64085e-07	9.62656e-06
HSPA9	0.806165	8.13632	6.07071	4.7009e-07	9.73529e-06
WRAP73	-0.745779	4.27456	-6.0686	4.73218e-07	9.78419e-06
BRD3	-1.41293	4.10935	-6.06808	4.73999e-07	9.78448e-06
SLC36A4	0.793416	5.97615	6.06652	4.7632e-07	9.80105e-06
ZNF441	-1.4758	2.98627	-6.06651	4.76338e-07	9.80105e-06
CXCL1	3.43033	4.00149	6.065	4.78608e-07	9.83189e-06
DLGAP4	1.02247	5.27869	6.05787	4.89453e-07	1.00174e-05
TARBP2	-0.891315	4.42082	-6.05735	4.90258e-07	1.00174e-05
UGCG	1.278	7.46081	6.05832	4.8877e-07	1.00174e-05
ZDHHC18	1.05258	5.75856	6.05701	4.90781e-07	1.00174e-05
ZNF616	-1.08422	3.73643	-6.05051	5.00923e-07	1.02081e-05
DDIT4	1.59549	2.1993	6.04754	5.05626e-07	1.02875e-05
GMEB2	0.884563	4.08513	6.04493	5.09783e-07	1.03556e-05
COQ8A	-1.07002	4.97563	-6.04235	5.13948e-07	1.04236e-05
NCAPD2	-1.01626	5.1974	-6.04007	5.17638e-07	1.04818e-05
CDK1	2.19703	-1.55181	6.03594	5.24413e-07	1.06021e-05
TENT4A	0.833477	5.06138	6.03405	5.27529e-07	1.06482e-05
TBX21	5.59496	-2.04561	6.02742	5.38659e-07	1.08386e-05
ZFAND5	0.866313	8.41591	6.02775	5.3809e-07	1.08386e-05
RNF44	-1.16409	5.33825	-6.02682	5.39673e-07	1.08419e-05
PAQR4	-1.42029	3.06291	-6.02537	5.42131e-07	1.08742e-05
TRERF1	-1.32173	5.77984	-6.0228	5.46529e-07	1.09452e-05
ADGRE5	1.06503	5.88569	6.00839	5.71881e-07	1.14349e-05
BAALC	1.97776	4.85522	6.00678	5.74791e-07	1.14751e-05
MARK3	0.791318	6.17124	6.00561	5.76901e-07	1.14993e-05
CXCL3	2.9821	5.98002	5.99783	5.91204e-07	1.17552e-05
TP53BP2	1.27315	6.45863	5.99762	5.91582e-07	1.17552e-05
BMP6	4.45374	-0.61873	5.99576	5.95065e-07	1.18047e-05
DAPP1	-1.46621	4.94479	-5.9953	5.95928e-07	1.18047e-05
TIMELESS	-0.781564	4.38053	-5.99136	6.03345e-07	1.19331e-05
ZNF529	0.754994	3.66353	5.9908	6.04421e-07	1.19359e-05
ATP1B3	1.07389	7.5426	5.99	6.05939e-07	1.19401e-05
HES1	2.92498	-1.62989	5.98935	6.07184e-07	1.19401e-05
MCM3	-1.19409	4.63787	-5.98921	6.0744e-07	1.19401e-05
MT1G	7.53298	-2.20907	5.98487	6.15797e-07	1.20857e-05
GZF1	-1.16945	4.84478	-5.97926	6.26756e-07	1.22819e-05
DAGLB	-0.739205	5.323	-5.97304	6.39143e-07	1.24863e-05
FAM83G	2.13553	2.88481	5.97345	6.38328e-07	1.24863e-05
HIVEP2	2.80459	3.89646	5.965	6.55518e-07	1.27866e-05
DLST	0.491096	6.96531	5.95889	6.68241e-07	1.29753e-05
RBBP6	0.751067	5.8721	5.95903	6.67952e-07	1.29753e-05
TM4SF19	2.66171	4.16379	5.95919	6.6762e-07	1.29753e-05
LYL1	-2.0511	3.93342	-5.94945	6.88396e-07	1.33463e-05
MCL1	1.03071	7.99867	5.94702	6.93677e-07	1.34079e-05
PPP2CB	0.649103	6.54668	5.94735	6.92949e-07	1.34079e-05
MRAS	1.15063	6.92733	5.93977	7.09685e-07	1.36966e-05
POC5	-1.45432	2.66177	-5.93662	7.16746e-07	1.3812e-05
RGCC	2.63298	6.24152	5.93329	7.2429e-07	1.39363e-05
RARG	1.45305	3.218	5.93178	7.27757e-07	1.39819e-05
NFKBID	1.9274	4.70755	5.92936	7.3331e-07	1.40674e-05
CMKLR1	-1.37489	8.17652	-5.91863	7.58491e-07	1.45286e-05
CAST	0.688581	7.90536	5.9171	7.62151e-07	1.45768e-05
RNASEL	-1.57381	4.76066	-5.90663	7.87674e-07	1.50231e-05
RNF166	-1.24391	5.41895	-5.90657	7.87838e-07	1.50231e-05
OSBPL11	-1.00415	6.91586	-5.90188	7.99551e-07	1.52237e-05
SLC27A1	-1.07424	5.67411	-5.90067	8.02599e-07	1.52589e-05
ADM	3.53781	4.14488	5.89414	8.1925e-07	1.55523e-05
RIN2	-1.9827	6.49614	-5.89049	8.28718e-07	1.57087e-05
GRK2	-0.710239	7.62084	-5.8818	8.517e-07	1.60965e-05
NR4A3	3.1982	2.8309	5.88203	8.51081e-07	1.60965e-05
APBA3	1.1909	3.341	5.8812	8.53312e-07	1.61031e-05
RPA1	-0.685356	6.67861	-5.87804	8.61815e-07	1.62395e-05
ABHD17C	1.79679	0.141383	5.87525	8.69424e-07	1.63588e-05
CEBPB	1.45463	6.88867	5.87328	8.74846e-07	1.63883e-05
E2F6	0.859676	4.23416	5.87336	8.74609e-07	1.63883e-05
STX3	0.869544	6.7812	5.87367	8.7375e-07	1.63883e-05
SASS6	-1.4482	2.05918	-5.87201	8.78338e-07	1.64296e-05
CCNJ	0.671924	4.32656	5.86679	8.92884e-07	1.66528e-05
TIGD2	-1.90224	2.05828	-5.86696	8.92405e-07	1.66528e-05
FNIP2	1.98217	8.5945	5.86487	8.98286e-07	1.67291e-05
BACH1	1.02763	7.58156	5.86305	9.03444e-07	1.67762e-05
USP14	0.502979	6.45113	5.8635	9.02187e-07	1.67762e-05
BAG3	1.01223	4.68705	5.86209	9.06189e-07	1.67827e-05
SOD2	2.06994	11.3217	5.86201	9.06425e-07	1.67827e-05
FRMD6	1.28201	1.14627	5.85623	9.23056e-07	1.70411e-05
IL7R	4.09693	5.24875	5.85665	9.21841e-07	1.70411e-05
ATG4C	-1.68396	4.54428	-5.85433	9.28576e-07	1.71183e-05
TRIM65	-1.42506	5.60541	-5.85266	9.33471e-07	1.71837e-05
GK	1.68865	6.66278	5.84924	9.43566e-07	1.73445e-05
TGIF2	1.01909	4.10051	5.84477	9.56951e-07	1.75652e-05
HAUS5	-1.0128	3.15022	-5.84307	9.62082e-07	1.7634e-05
DGAT2	2.49444	0.554848	5.83964	9.72533e-07	1.78e-05
GPR162	-1.48172	3.78318	-5.83908	9.74243e-07	1.7802e-05
NPC1	1.38459	8.9037	5.83733	9.79622e-07	1.7802e-05
OSBPL8	1.37901	7.88001	5.83739	9.79429e-07	1.7802e-05
PAAF1	-0.726693	3.78741	-5.83848	9.7607e-07	1.7802e-05
RNF26	-0.799566	4.05753	-5.83812	9.77181e-07	1.7802e-05
TECPR1	-0.77927	5.33605	-5.83521	9.86171e-07	1.78956e-05
CARD8	-0.872279	5.89681	-5.83475	9.87586e-07	1.78958e-05
CDKN2C	-2.50866	0.576156	-5.82937	1.00448e-06	1.81599e-05
FBXO30	0.688035	5.1625	5.82875	1.00643e-06	1.81599e-05
PDIK1L	-0.963815	3.8682	-5.82895	1.00579e-06	1.81599e-05
ARAP2	1.36869	5.03723	5.82621	1.0145e-06	1.82796e-05
RNF175	2.52495	0.994861	5.82363	1.02278e-06	1.84028e-05
TMEM185B	0.772287	4.25208	5.82314	1.02434e-06	1.8405e-05
CHST15	1.65371	6.81606	5.81383	1.05479e-06	1.89254e-05
RAB1A	0.724756	7.8548	5.81145	1.06273e-06	1.9041e-05
TFCP2	-0.580268	5.49602	-5.81097	1.06433e-06	1.9043e-05
ASB13	-1.23199	5.3395	-5.80983	1.06816e-06	1.90444e-05
PARP4	-0.914618	7.46745	-5.81049	1.06596e-06	1.90444e-05
PSMD12	0.797901	5.80732	5.80961	1.06889e-06	1.90444e-05
MAT2B	-0.601663	6.32473	-5.80585	1.08162e-06	1.92176e-05
NUDCD3	-0.636674	5.68055	-5.80622	1.08036e-06	1.92176e-05
SERTAD1	1.45652	4.59168	5.80498	1.0846e-06	1.92437e-05
CBY1	-1.52399	1.19314	-5.80443	1.08646e-06	1.925e-05
FAM8A1	-1.02539	4.41537	-5.80301	1.09132e-06	1.93093e-05
PTPRA	-0.649357	6.23308	-5.79973	1.10266e-06	1.94829e-05
GRPEL1	0.869645	4.78941	5.79847	1.10705e-06	1.95333e-05
ZNF184	-0.843466	2.9094	-5.79608	1.1154e-06	1.96536e-05
CDKN1B	-1.31275	4.90009	-5.79136	1.13209e-06	1.98926e-05
ZCCHC2	1.83272	6.24115	5.79165	1.13107e-06	1.98926e-05
TRAPPC11	-0.709187	6.10238	-5.78635	1.15009e-06	2.01811e-05
WBP1L	-0.910778	6.8955	-5.7836	1.16006e-06	2.03282e-05
YBX3	0.663599	6.39428	5.78275	1.16319e-06	2.0355e-05
ARC	4.59584	-0.93766	5.78099	1.16964e-06	2.04398e-05
P4HA1	0.775558	6.00144	5.77897	1.17709e-06	2.05419e-05
JADE2	-1.67972	4.89613	-5.77837	1.17933e-06	2.05529e-05
CRY1	1.17233	5.07045	5.77002	1.2107e-06	2.10708e-05
LDHA	0.99853	8.58883	5.7658	1.22691e-06	2.13238e-05
PRUNE1	-0.793697	4.07887	-5.76187	1.24218e-06	2.15599e-05
OSGEPL1	-1.967	2.13199	-5.7578	1.25818e-06	2.18079e-05
DUS2	-0.83143	3.61931	-5.75593	1.26561e-06	2.185e-05
ORC5	-0.899192	3.51056	-5.75589	1.26575e-06	2.185e-05
TLR6	-1.85223	5.26939	-5.7564	1.26372e-06	2.185e-05
ATP6V1D	1.0675	6.61949	5.753	1.27732e-06	2.202e-05
SLC39A6	0.512254	6.11311	5.74886	1.29406e-06	2.22784e-05
KDM3B	-0.647458	7.02889	-5.74389	1.31447e-06	2.25994e-05
CDV3	0.837277	8.47279	5.73352	1.35808e-06	2.33177e-05
CCR7	4.27654	0.361905	5.73303	1.36016e-06	2.3322e-05
MSH2	-1.51631	4.04014	-5.72852	1.3796e-06	2.36236e-05
CISH	4.25851	3.19719	5.72685	1.38684e-06	2.3684e-05
ZNF500	-0.738442	3.34292	-5.72701	1.38617e-06	2.3684e-05
DUSP6	2.32207	6.40866	5.72562	1.39222e-06	2.37441e-05
INCENP	-0.805197	4.00888	-5.72349	1.4016e-06	2.38721e-05
PCDH9	2.87682	-2.23414	5.71645	1.43299e-06	2.43742e-05
NHSL2	-3.26351	5.23351	-5.71509	1.43914e-06	2.44463e-05
ARID4A	-1.08353	5.6535	-5.71064	1.45943e-06	2.47137e-05
HS3ST3B1	3.71673	1.22694	5.71099	1.45781e-06	2.47137e-05
SH3BP2	1.0684	8.02594	5.71036	1.4607e-06	2.47137e-05
SMIM13	0.752123	4.12598	5.70694	1.47649e-06	2.49479e-05
FUBP1	0.877943	6.20346	5.70583	1.48167e-06	2.50022e-05
ANKRD10	0.593843	6.13432	5.70425	1.48904e-06	2.50933e-05
BUB1	-1.45	1.39793	-5.69986	1.50975e-06	2.54028e-05
EVI5L	-1.05176	3.89537	-5.69952	1.51138e-06	2.54028e-05
IRF2BP2	-1.25023	6.0873	-5.69803	1.51849e-06	2.54886e-05
NR3C1	0.925391	7.16148	5.69631	1.52674e-06	2.55935e-05
FASTKD5	0.452783	4.86563	5.69142	1.55039e-06	2.58248e-05
FHL2	2.40478	-0.809777	5.69136	1.55066e-06	2.58248e-05
PITPNB	0.920717	6.15238	5.69269	1.54421e-06	2.58248e-05
RABGEF1	1.85819	2.37552	5.6918	1.54854e-06	2.58248e-05
SAR1A	0.652257	6.63483	5.69214	1.54689e-06	2.58248e-05
OTUD7B	3.29919	2.13432	5.69035	1.5556e-06	2.58733e-05
SORBS3	-0.737041	7.21955	-5.68923	1.5611e-06	2.5931e-05
CDCP1	1.16932	4.0461	5.68192	1.59742e-06	2.64653e-05
IRAK2	2.79616	5.39125	5.68198	1.59714e-06	2.64653e-05
MATK	1.96214	5.86446	5.68138	1.60014e-06	2.64761e-05
PPP1R14C	2.24547	1.04341	5.67868	1.6138e-06	2.66675e-05
ACAP2	-0.856031	7.24522	-5.67696	1.62252e-06	2.67769e-05
MED15	0.842694	6.55125	5.67406	1.63743e-06	2.6988e-05
ARL4A	1.49024	3.97723	5.67303	1.64274e-06	2.70406e-05
MIDN	1.38933	5.91254	5.66556	1.68179e-06	2.7612e-05
MYOM2	2.33665	-1.35933	5.66579	1.68057e-06	2.7612e-05
MTRNR2L8	1.57772	1.82919	5.66199	1.70075e-06	2.78875e-05
ZBTB4	-0.852992	7.28098	-5.66054	1.70856e-06	2.79795e-05
TEX30	1.20852	3.22227	5.65605	1.73282e-06	2.83043e-05
TFG	0.48087	6.08812	5.6564	1.73096e-06	2.83043e-05
HIC1	2.02648	-0.800969	5.64752	1.77998e-06	2.90373e-05
C2CD5	-0.93688	5.69885	-5.64276	1.8068e-06	2.93996e-05
PRELID3B	0.738155	6.1094	5.64288	1.80614e-06	2.93996e-05
RASSF2	-1.45455	8.7771	-5.64172	1.81273e-06	2.94586e-05
EMILIN1	2.45468	4.90803	5.63995	1.82286e-06	2.95855e-05
EIF4G2	0.639586	10.0685	5.6361	1.84505e-06	2.99077e-05
VPS26B	-0.781669	5.93323	-5.63333	1.86122e-06	3.01314e-05
TNFAIP3	2.44823	7.03164	5.63222	1.86768e-06	3.01978e-05
PELI1	1.37152	4.97552	5.63138	1.87268e-06	3.02402e-05
DNAJB5	1.62965	4.56283	5.62717	1.89763e-06	3.06043e-05
TNFRSF10D	1.67911	3.42621	5.62247	1.92587e-06	3.10206e-05
KIF21A	3.19003	1.2126	5.6207	1.93659e-06	3.11539e-05
ADAM17	1.01146	6.14654	5.6164	1.96297e-06	3.15386e-05
EHHADH	-1.47615	2.12736	-5.61484	1.97266e-06	3.16543e-05
CMTM6	0.636446	8.19272	5.61307	1.98364e-06	3.17906e-05
OR2B11	2.83446	-2.79149	5.60423	2.03956e-06	3.26457e-05
ADCK1	-0.92666	3.65426	-5.60345	2.04457e-06	3.26849e-05
MGAM	3.43017	0.494218	5.60168	2.05595e-06	3.28257e-05
NAB1	0.662474	4.94667	5.60001	2.06678e-06	3.29344e-05
POLR1C	1.11139	3.17188	5.59962	2.06931e-06	3.29344e-05
PPP1CC	-0.645	6.9778	-5.59944	2.0705e-06	3.29344e-05
PDK4	-3.37729	5.2389	-5.59536	2.09727e-06	3.33186e-05
MMP9	1.40611	13.1038	5.59408	2.10569e-06	3.34107e-05
FAM53B	-1.53566	5.07463	-5.58872	2.1415e-06	3.39367e-05
LRRC59	0.779644	6.94925	5.58832	2.1442e-06	3.39374e-05
ZNF768	-0.883325	4.64627	-5.58146	2.19092e-06	3.46339e-05
SDC4	1.58942	6.873	5.57858	2.21083e-06	3.49054e-05
GMPS	-0.538151	5.27846	-5.5763	2.22677e-06	3.51136e-05
GEMIN6	-1.29182	3.12497	-5.57589	2.22964e-06	3.51155e-05
IER5	1.18933	5.7867	5.56646	2.29672e-06	3.60146e-05
JMJD6	1.17247	4.63549	5.56704	2.29249e-06	3.60146e-05
PDS5B	-0.821256	5.29597	-5.56653	2.29622e-06	3.60146e-05
ZNF563	-1.09085	1.30514	-5.56628	2.29803e-06	3.60146e-05
SAMD8	0.749395	5.50208	5.56429	2.3124e-06	3.61955e-05
CACNB3	1.32995	1.68941	5.5601	2.34306e-06	3.66305e-05
YIPF6	0.611103	5.38933	5.55855	2.35456e-06	3.67652e-05
HPRT1	0.747114	4.45795	5.55611	2.37263e-06	3.70021e-05
UXS1	1.04077	6.03351	5.55201	2.40346e-06	3.74371e-05
BCL7A	1.49395	0.96481	5.55099	2.41115e-06	3.7511e-05
CALHM2	-1.07609	5.63554	-5.54979	2.42029e-06	3.76073e-05
GEM	4.82666	2.04493	5.54864	2.429e-06	3.76968e-05
SMARCAD1	-0.731071	5.30022	-5.54641	2.44608e-06	3.79158e-05
GLA	1.02563	7.83295	5.54495	2.45737e-06	3.80445e-05
ANKRD28	1.61959	5.61429	5.54385	2.4659e-06	3.81303e-05
DHX15	0.705587	7.14293	5.54259	2.47569e-06	3.82353e-05
UTP4	0.755604	4.83415	5.54213	2.4792e-06	3.82433e-05
ASXL1	0.664151	5.88935	5.54113	2.48708e-06	3.83184e-05
ALAS1	1.70417	7.46089	5.53894	2.50425e-06	3.85365e-05
XIAP	1.02312	6.90956	5.53804	2.51132e-06	3.85987e-05
CPEB3	-1.29392	2.56715	-5.53766	2.51435e-06	3.85988e-05
N4BP2L1	1.1888	4.68808	5.53718	2.51814e-06	3.86105e-05
C1QTNF1	2.34156	-2.0385	5.53287	2.55249e-06	3.90901e-05
ITGB1	0.991862	8.93751	5.53248	2.55555e-06	3.90901e-05
SRSF12	2.79148	-2.04264	5.53133	2.5648e-06	3.91847e-05
SSTR2	2.53218	1.31455	5.52869	2.58623e-06	3.94648e-05
CSNK1G1	0.821956	5.29412	5.52503	2.61612e-06	3.98732e-05
STON2	3.42847	0.546159	5.52388	2.62563e-06	3.99703e-05
NR4A2	2.54897	1.5485	5.51966	2.66068e-06	4.04556e-05
LGALSL	1.87802	2.0685	5.51824	2.67256e-06	4.05879e-05
PAQR8	-2.9392	4.81516	-5.5172	2.68126e-06	4.06716e-05
NCS1	2.57787	5.63503	5.51581	2.69302e-06	4.08014e-05
AP1S3	1.85643	2.31289	5.51234	2.72255e-06	4.12e-05
SOCS2	3.17714	-0.478581	5.51005	2.74219e-06	4.1448e-05
MBP	-1.26311	8.04195	-5.50927	2.74894e-06	4.15009e-05
RNF144B	1.73543	6.00527	5.50759	2.76351e-06	4.16715e-05
PLAGL2	0.889472	5.21403	5.50696	2.76896e-06	4.17043e-05
SLC7A1	1.57211	5.35135	5.50548	2.78188e-06	4.18495e-05
DCAF12	-0.848741	6.44298	-5.5026	2.80715e-06	4.218e-05
EGR2	4.20747	5.91409	5.49209	2.90133e-06	4.35151e-05
PCIF1	-0.499906	5.54155	-5.49193	2.90283e-06	4.35151e-05
DOK1	-0.930841	5.74311	-5.49026	2.91809e-06	4.35507e-05
KLC4	-0.744143	3.70865	-5.49018	2.91886e-06	4.35507e-05
LIPN	2.8181	-0.108581	5.49075	2.91357e-06	4.35507e-05
TYW1	-0.523945	4.02114	-5.49101	2.91121e-06	4.35507e-05
MBNL2	-1.97062	4.49586	-5.48509	2.96587e-06	4.42005e-05
DUSP14	1.45501	0.80791	5.4825	2.99015e-06	4.44625e-05
SYK	-0.925766	8.52208	-5.48247	2.99042e-06	4.44625e-05
ORC4	-0.634769	4.19809	-5.48186	2.99614e-06	4.44956e-05
SAP130	-0.668378	5.21747	-5.47856	3.02734e-06	4.49067e-05
LDHAL6B	2.06341	-1.70705	5.47757	3.03674e-06	4.49938e-05
FAM177A1	0.593058	4.73639	5.47303	3.08036e-06	4.55664e-05
METRNL	1.37713	4.8644	5.4727	3.08362e-06	4.55664e-05
RNF10	0.559845	6.93888	5.47244	3.0861e-06	4.55664e-05
FEM1B	0.957608	7.80186	5.47191	3.09122e-06	4.55892e-05
PDSS1	1.64826	2.45891	5.471	3.10011e-06	4.56675e-05
PPP3CC	1.25023	4.97085	5.46775	3.13188e-06	4.60824e-05
LAD1	3.89084	-3.13966	5.4662	3.14714e-06	4.62536e-05
HAPLN3	3.42292	-3.31366	5.46494	3.1597e-06	4.63313e-05
STARD8	1.16848	5.26806	5.46506	3.15846e-06	4.63313e-05
CPEB2	1.22698	6.0477	5.46253	3.18364e-06	4.65753e-05
RBBP8	0.655374	4.90112	5.46261	3.18287e-06	4.65753e-05
IL6R	1.33036	7.41384	5.46087	3.20032e-06	4.67657e-05
TLR2	2.20491	7.16045	5.4602	3.20701e-06	4.68098e-05
USP2	2.91335	1.00384	5.45841	3.22509e-06	4.702e-05
FAM217B	-1.57309	3.92471	-5.45646	3.24494e-06	4.72554e-05
NOLC1	0.936139	5.33124	5.45484	3.26143e-06	4.74414e-05
USP30	-1.12735	4.22967	-5.45324	3.27788e-06	4.76263e-05
EHMT2	-1.3121	4.01382	-5.45255	3.28499e-06	4.76295e-05
GSPT1	0.679423	6.63427	5.4525	3.28557e-06	4.76295e-05
ATF7IP2	1.62317	1.82283	5.45206	3.29003e-06	4.764e-05
PPP6R2	0.782968	6.64187	5.45062	3.30495e-06	4.78019e-05
ANO6	0.651093	7.76346	5.4497	3.31453e-06	4.78319e-05
AQP3	4.5652	0.143921	5.44979	3.3136e-06	4.78319e-05
BTG3	1.77814	4.17551	5.44908	3.32104e-06	4.78718e-05
TRUB1	-1.29965	4.01619	-5.44693	3.34348e-06	4.81409e-05
B4GALT1	1.11173	7.82523	5.44589	3.3544e-06	4.82436e-05
NCK2	1.03205	4.10206	5.44158	3.40012e-06	4.88461e-05
FMNL3	1.3254	6.81064	5.43995	3.41757e-06	4.90415e-05
SLC25A33	1.12616	3.5699	5.43475	3.47384e-06	4.9793e-05
AHCYL1	0.740223	7.57587	5.43101	3.51484e-06	5.03059e-05
MPP6	1.48184	0.774756	5.43077	3.51751e-06	5.03059e-05
PPRC1	1.06562	5.29478	5.43034	3.52227e-06	5.03176e-05
KIAA0586	-1.09875	3.60139	-5.42789	3.54941e-06	5.06486e-05
CBX4	-1.14654	3.86657	-5.42498	3.58198e-06	5.10562e-05
LYRM1	0.749862	2.99144	5.42263	3.60854e-06	5.13773e-05
AMMECR1L	0.877872	4.70771	5.42203	3.61536e-06	5.1408e-05
GNL3	1.01567	5.28672	5.42173	3.61875e-06	5.1408e-05
COL7A1	1.5645	0.044801	5.41592	3.68533e-06	5.22956e-05
MACO1	0.428242	4.64608	5.41426	3.70463e-06	5.25111e-05
ARHGAP1	-0.690273	5.84189	-5.40734	3.78594e-06	5.3604e-05
MAP2K3	2.04499	6.73842	5.40649	3.79604e-06	5.36874e-05
TBL1XR1	-0.717263	6.2849	-5.40379	3.8284e-06	5.39847e-05
VCP	0.57192	8.58421	5.40402	3.82562e-06	5.39847e-05
VIM	1.0263	10.7293	5.40367	3.82975e-06	5.39847e-05
SBNO2	1.4942	5.76914	5.40111	3.86065e-06	5.4313e-05
TYSND1	-1.47608	3.66978	-5.40104	3.86156e-06	5.4313e-05
CDADC1	-0.939839	2.9166	-5.39896	3.88681e-06	5.45479e-05
MYC	2.17178	3.86977	5.39905	3.88573e-06	5.45479e-05
ZNF491	-2.61444	-0.207136	-5.3949	3.93669e-06	5.51872e-05
INAFM2	-1.03473	5.44538	-5.39414	3.94599e-06	5.52569e-05
TTC31	-0.449947	5.26383	-5.39277	3.9631e-06	5.54356e-05
TMEM170B	-1.87051	6.6361	-5.39215	3.97081e-06	5.54825e-05
IER2	1.16218	3.99942	5.38478	4.0637e-06	5.67185e-05
PIP5K1A	0.903123	5.69718	5.38088	4.11371e-06	5.73084e-05
RIN1	-1.87911	2.86137	-5.38078	4.11496e-06	5.73084e-05
CDC42EP3	2.03467	6.16118	5.3796	4.13025e-06	5.74429e-05
SRPK2	-0.538662	5.63058	-5.37934	4.13362e-06	5.74429e-05
GNL2	0.635996	5.98042	5.37579	4.17994e-06	5.80234e-05
SIRT3	-1.23954	3.43176	-5.37534	4.18582e-06	5.80419e-05
SPRED2	1.37952	4.28406	5.37453	4.19647e-06	5.81264e-05
MYO5C	1.59508	-0.43	5.37382	4.20585e-06	5.81931e-05
C2orf68	-0.732382	4.66444	-5.37309	4.21544e-06	5.82626e-05
SLC35E2B	-1.17973	5.58671	-5.37085	4.24513e-06	5.86094e-05
STRIP2	2.73015	1.74672	5.36882	4.27226e-06	5.89203e-05
DNAJC2	0.824933	4.42558	5.36451	4.33051e-06	5.9659e-05
BLNK	-2.09124	4.54981	-5.36016	4.38999e-06	6.04133e-05
PDE4DIP	1.36788	8.39767	5.35692	4.43481e-06	6.09643e-05
IFFO1	-1.22996	6.59825	-5.35556	4.45366e-06	6.10917e-05
KLHL21	1.45487	5.69976	5.35574	4.45126e-06	6.10917e-05
UBE2D2	0.665586	6.39604	5.35518	4.45909e-06	6.11006e-05
CCL3L1	4.91479	1.79225	5.35343	4.48356e-06	6.13699e-05
ELOA	0.771175	6.22319	5.35248	4.49694e-06	6.14871e-05
VSTM4	3.00253	-0.719611	5.34972	4.53597e-06	6.19544e-05
RCN1	1.04012	2.44013	5.34859	4.55209e-06	6.2108e-05
CSK	-1.0072	7.12673	-5.34759	4.56646e-06	6.2237e-05
LBH	2.89163	-2.0343	5.34725	4.5713e-06	6.2237e-05
LRRC8C	1.85236	5.06372	5.34584	4.59159e-06	6.24466e-05
RITA1	-1.00054	3.20863	-5.3446	4.60951e-06	6.26235e-05
CXCL2	2.73007	6.61544	5.34352	4.62512e-06	6.2702e-05
SOCS1	2.60699	-1.10171	5.34378	4.62138e-06	6.2702e-05
PRDM2	0.663663	5.98963	5.34318	4.63004e-06	6.27022e-05
STRAP	0.525498	6.55922	5.3428	4.63558e-06	6.27106e-05
CCNT1	0.556341	5.25008	5.33545	4.74357e-06	6.41035e-05
VAPB	0.442423	5.4122	5.33343	4.77373e-06	6.44428e-05
CHD9	-0.901553	6.33891	-5.33149	4.8028e-06	6.47063e-05
SLC10A7	-0.808078	3.65502	-5.33146	4.80339e-06	6.47063e-05
LRCH4	-0.984331	4.22005	-5.33103	4.80975e-06	6.47236e-05
GRAMD2B	1.16215	0.83951	5.33009	4.82401e-06	6.47827e-05
SLC16A2	3.28348	-3.2855	5.33007	4.82429e-06	6.47827e-05
CHST12	-0.913602	3.33742	-5.32273	4.93651e-06	6.62198e-05
AVPI1	-1.5429	4.74274	-5.32012	4.97714e-06	6.6685e-05
FERMT3	0.906809	9.1103	5.31983	4.98164e-06	6.6685e-05
ZNF189	0.60675	4.30584	5.31757	5.01715e-06	6.70899e-05
FAM111A	-1.0674	5.12339	-5.31612	5.04e-06	6.73249e-05
SPNS2	2.32606	-1.43648	5.31498	5.05793e-06	6.74937e-05
ATP6V1B2	0.893972	10.1093	5.31393	5.07466e-06	6.76462e-05
SH3GLB1	0.477655	7.51282	5.30564	5.20826e-06	6.93546e-05
KCNN4	1.60346	6.58943	5.30291	5.25292e-06	6.98764e-05
KLF5	2.25154	0.11073	5.29882	5.32069e-06	7.07042e-05
CNR2	-3.1018	0.0183817	-5.29597	5.36845e-06	7.08225e-05
EMP1	1.92423	9.66906	5.29601	5.36775e-06	7.08225e-05
HENMT1	-1.14908	2.85834	-5.29711	5.34936e-06	7.08225e-05
JAK3	2.52101	1.82224	5.29682	5.35419e-06	7.08225e-05
KCTD9	0.712392	5.32129	5.29729	5.3463e-06	7.08225e-05
NEK9	-0.730932	5.80429	-5.29634	5.36228e-06	7.08225e-05
TARS2	-0.699146	4.80804	-5.29669	5.3564e-06	7.08225e-05
TP53INP1	-1.50843	5.17428	-5.29551	5.37624e-06	7.0852e-05
ZNF844	-0.921392	3.86127	-5.29468	5.39025e-06	7.09633e-05
RAB11FIP1	-1.52577	6.57983	-5.29354	5.40943e-06	7.11423e-05
SYNCRIP	0.510303	7.48536	5.29212	5.43352e-06	7.13855e-05
TYRO3	1.62547	0.694195	5.2877	5.50937e-06	7.23077e-05
COQ8B	-0.730349	3.93268	-5.28725	5.51713e-06	7.2335e-05
LAMA5	3.05104	1.54633	5.28334	5.58514e-06	7.31516e-05
BYSL	1.23602	2.94026	5.27936	5.65522e-06	7.39935e-05
HES4	2.65689	-2.23212	5.27831	5.67375e-06	7.41599e-05
KIAA1522	0.880181	4.71646	5.2766	5.7043e-06	7.43656e-05
ORMDL3	-0.743421	4.85329	-5.27663	5.70372e-06	7.43656e-05
SPRY2	2.64285	3.78166	5.27645	5.70698e-06	7.43656e-05
LIPT2	-1.82318	0.317786	-5.27492	5.73439e-06	7.46465e-05
GIT2	-0.945999	5.67227	-5.27434	5.74475e-06	7.47051e-05
ZFAND2A	1.43265	4.14657	5.27165	5.7934e-06	7.52611e-05
NIPAL4	4.14709	1.40741	5.26604	5.89604e-06	7.64388e-05
USP40	-0.514978	5.11916	-5.26618	5.89357e-06	7.64388e-05
KCNAB2	-0.608437	8.62028	-5.26548	5.90635e-06	7.64947e-05
DOK2	-2.11498	6.20376	-5.25954	6.0174e-06	7.78539e-05
TMCC1	-0.722376	5.28264	-5.25885	6.03038e-06	7.79428e-05
SLC25A20	-0.789117	5.45421	-5.25694	6.06648e-06	7.833e-05
ASPH	1.43301	8.17959	5.25156	6.16952e-06	7.94996e-05
TMBIM1	0.672036	8.58195	5.25165	6.16793e-06	7.94996e-05
USP19	-0.533682	6.27868	-5.25084	6.18352e-06	7.95996e-05
PNRC2	0.72317	6.54128	5.24954	6.20871e-06	7.98433e-05
ALDH3B1	-0.715217	7.27515	-5.24737	6.25099e-06	8.0306e-05
ATP10D	-1.0166	4.90235	-5.24651	6.26789e-06	8.04422e-05
ACTN1	0.947356	7.7481	5.24454	6.30668e-06	8.08586e-05
ZBED3	-1.46301	4.63806	-5.2441	6.31533e-06	8.08882e-05
MIA2	-0.546286	5.17916	-5.24222	6.35256e-06	8.12835e-05
IL16	-1.97447	5.73104	-5.24152	6.36653e-06	8.13806e-05
PCMTD2	-1.08903	3.63373	-5.24066	6.3838e-06	8.15196e-05
ADCY7	-1.16772	7.00995	-5.23992	6.3986e-06	8.16269e-05
LRRC25	-1.73646	6.52172	-5.23811	6.43492e-06	8.20083e-05
GFPT2	4.11068	-2.16905	5.23731	6.45101e-06	8.209e-05
ING4	-0.87031	4.27544	-5.23696	6.45809e-06	8.209e-05
NIFK	0.901158	4.02004	5.23683	6.46064e-06	8.209e-05
KBTBD6	-1.44561	1.85529	-5.23561	6.48539e-06	8.2287e-05
PCNA	-0.979298	5.19828	-5.23543	6.48904e-06	8.2287e-05
WDR77	-0.859136	3.98002	-5.2349	6.49984e-06	8.23288e-05
ZFP69	-1.35582	2.28316	-5.23464	6.50525e-06	8.23288e-05
SOCS4	0.641458	4.8922	5.23182	6.56278e-06	8.29746e-05
RHBDF1	1.45944	2.50766	5.22743	6.65364e-06	8.40401e-05
ZBTB1	0.552956	5.96321	5.22652	6.67263e-06	8.41966e-05
SNX2	-1.042	8.03692	-5.2203	6.80379e-06	8.57668e-05
NOP16	1.51103	2.41186	5.21937	6.82364e-06	8.59321e-05
ANGEL2	-0.608722	4.50865	-5.21785	6.85601e-06	8.62545e-05
CSDE1	0.439538	9.15558	5.21653	6.88455e-06	8.65283e-05
FAM124A	2.94658	-0.308907	5.21494	6.91873e-06	8.68723e-05
UNC119	-0.905855	5.06485	-5.21406	6.93791e-06	8.70274e-05
CALM1	0.845414	8.4679	5.21218	6.97875e-06	8.74538e-05
E2F3	0.516922	5.69552	5.20877	7.05359e-06	8.82183e-05
SRC	1.2998	8.00449	5.20906	7.04722e-06	8.82183e-05
PPARG	1.4087	4.97852	5.20559	7.12419e-06	8.9014e-05
PAFAH2	-0.969327	4.55543	-5.20517	7.13358e-06	8.90441e-05
C2orf92	2.04394	1.83305	5.20253	7.1927e-06	8.96943e-05
SKA2	-1.02655	3.01	-5.19514	7.36076e-06	9.17004e-05
ARID5A	0.862912	6.20606	5.19391	7.38917e-06	9.19645e-05
SGPP2	2.63558	5.36842	5.19276	7.41574e-06	9.22053e-05
NEDD1	-0.689536	4.69867	-5.19218	7.42939e-06	9.2285e-05
LPAR3	2.12338	-2.67255	5.19153	7.44444e-06	9.23005e-05
MR1	-0.880248	6.95182	-5.1915	7.44511e-06	9.23005e-05
STX1A	2.44799	1.44199	5.1883	7.51994e-06	9.31377e-05
C6orf223	2.63648	-1.70501	5.18748	7.53923e-06	9.32861e-05
SYNPO2	2.46971	-2.37316	5.18617	7.57013e-06	9.35777e-05
JAK1	0.893251	7.83922	5.18307	7.64401e-06	9.43994e-05
ERRFI1	1.61912	2.88138	5.18169	7.67697e-06	9.44786e-05
UBE2E1	0.765108	7.10104	5.18159	7.67936e-06	9.44786e-05
URB2	0.946379	3.6742	5.18164	7.67812e-06	9.44786e-05
ZNF800	0.661273	5.17822	5.18156	7.68005e-06	9.44786e-05
RPL36AL	0.74275	6.91057	5.1805	7.70568e-06	9.47026e-05
ETFBKMT	-1.34009	1.51286	-5.17939	7.73238e-06	9.4848e-05
RHOH	2.73207	-2.08587	5.1794	7.73211e-06	9.4848e-05
CKB	3.18835	1.09265	5.17869	7.74949e-06	9.48992e-05
NAIF1	-0.656971	3.17977	-5.17861	7.75143e-06	9.48992e-05
DNAJC25	0.764183	3.8847	5.17589	7.81744e-06	9.56156e-05
TAF8	-0.829522	4.27221	-5.16925	7.98151e-06	9.75289e-05
PXN	0.763244	6.93	5.16607	8.06117e-06	9.8408e-05
KDM7A	1.1619	6.60642	5.16101	8.18964e-06	9.98472e-05
MAPK6	1.38622	7.19866	5.16081	8.19471e-06	9.98472e-05
CEBPZOS	0.717188	5.06163	5.15889	8.2441e-06	0.000100353
COG2	-0.580063	5.05693	-5.15806	8.26547e-06	0.000100517
CYP2R1	-0.7699	3.7228	-5.15599	8.31908e-06	0.000101073
ATE1	-0.667392	5.13448	-5.1542	8.36579e-06	0.000101544
ACAD8	-0.579404	4.95806	-5.1533	8.3893e-06	0.000101709
BID	0.874363	6.61589	5.15307	8.39538e-06	0.000101709
MAP3K12	-1.2456	3.90892	-5.14774	8.53647e-06	0.00010332
TCEAL9	0.902181	5.28227	5.14738	8.54608e-06	0.000103339
ANKS1A	-1.22745	4.84121	-5.14317	8.65905e-06	0.000104606
RAB20	1.19864	6.33002	5.14258	8.67513e-06	0.000104701
MAPK1IP1L	0.797426	6.26351	5.1422	8.68547e-06	0.000104726
ERLIN2	-0.724723	5.59666	-5.14144	8.70599e-06	0.000104875
KPNA2	0.685918	5.88055	5.14076	8.72462e-06	0.000105
EFCAB7	-1.647	0.713664	-5.1402	8.73988e-06	0.000105084
RETREG3	-0.715552	5.87801	-5.13977	8.75169e-06	0.000105127
GPSM1	1.53725	1.49213	5.13864	8.78247e-06	0.000105398
ZNF280D	-1.42026	2.9062	-5.13773	8.80757e-06	0.0001056
INTS8	-0.549534	4.81349	-5.1371	8.825e-06	0.000105709
UBAP2	0.578416	5.05228	5.13556	8.86737e-06	0.000106117
AHR	1.39053	6.41987	5.13056	9.00709e-06	0.000107688
C1orf115	1.55952	-1.51007	5.12995	9.02433e-06	0.000107793
AKAP10	-0.572598	5.41823	-5.1277	9.08794e-06	0.0001083
DTWD1	-0.908829	3.66189	-5.12813	9.07571e-06	0.0001083
MAFF	2.98527	4.2664	5.12755	9.09225e-06	0.0001083
UCN2	3.36455	-4.11931	5.12591	9.1387e-06	0.000108752
BBS2	-0.979057	5.02423	-5.12381	9.19903e-06	0.000109368
RBL1	-1.02848	3.45948	-5.12233	9.2415e-06	0.000109771
MOB2	0.872471	4.35782	5.11607	9.42394e-06	0.000111834
SLC16A10	3.10034	1.02713	5.11575	9.43339e-06	0.000111842
NUP58	0.849265	6.7506	5.11242	9.53194e-06	0.000112905
FIP1L1	0.711968	3.8348	5.11077	9.58111e-06	0.000113057
IRGQ	0.851519	5.09259	5.11079	9.58063e-06	0.000113057
NAA30	0.689953	5.02733	5.11061	9.58611e-06	0.000113057
P4HA2	1.08511	4.22391	5.11111	9.57097e-06	0.000113057
PDE4A	0.927841	6.69304	5.11051	9.58903e-06	0.000113057
TOMM34	1.36615	4.04931	5.10907	9.63215e-06	0.00011346
ANKRD13D	-1.10033	5.28233	-5.10755	9.67811e-06	0.000113896
MBLAC2	-2.37568	1.909	-5.1071	9.69172e-06	0.000113951
VDAC2	0.677155	6.12679	5.10296	9.81753e-06	0.000115324
MAP3K8	1.10241	5.69217	5.10157	9.86024e-06	0.000115719
GCNT1	-2.52605	4.03905	-5.10031	9.89916e-06	0.00011607
PEX12	-0.95145	2.14676	-5.09946	9.92536e-06	0.00011627
CREB3	0.643274	5.27774	5.09915	9.93502e-06	0.000116276
COG7	-0.843293	3.70155	-5.09876	9.94725e-06	0.000116313
ZNF510	-1.01955	3.39975	-5.09795	9.97238e-06	0.0001165
CAB39	-0.700183	7.86025	-5.09682	1.00077e-05	0.000116805
PDE12	0.538223	5.43776	5.09602	1.00326e-05	0.000116989
SAV1	1.11431	5.17127	5.09487	1.00687e-05	0.000117303
SMC2	-0.937105	4.59014	-5.09362	1.01079e-05	0.000117652
ECE1	1.95484	4.43692	5.09288	1.01315e-05	0.000117712
WNT10B	4.07188	-4.08821	5.09305	1.0126e-05	0.000117712
RIN3	-0.98275	6.86667	-5.09228	1.01502e-05	0.000117822
DUSP8	2.70331	-0.910384	5.08993	1.02252e-05	0.000118584
NIF3L1	-0.865913	4.0344	-5.08428	1.04069e-05	0.000120582
NRIP1	0.919646	6.17065	5.08337	1.04363e-05	0.000120813
UPP1	2.08372	6.14064	5.08209	1.04783e-05	0.000121189
NUDT4	0.632562	4.94708	5.08123	1.05064e-05	0.000121404
CEP83	0.731692	2.67112	5.0807	1.05239e-05	0.000121496
HNRNPM	0.585643	7.29866	5.07847	1.05972e-05	0.000122231
PEX11B	-0.661466	4.68517	-5.07663	1.06583e-05	0.000122825
AASDH	-0.742583	3.66429	-5.07452	1.07286e-05	0.000123301
CCNA1	2.48524	0.439412	5.07463	1.0725e-05	0.000123301
CRTC1	-0.724055	3.59555	-5.07482	1.07186e-05	0.000123301
DESI1	0.850771	5.38989	5.07287	1.0784e-05	0.000123827
RB1	-0.838596	7.4011	-5.07234	1.08018e-05	0.000123919
ZC3H12A	1.98003	5.11054	5.06979	1.0888e-05	0.000124796
ZNF688	-1.0055	2.79611	-5.06789	1.09528e-05	0.000125426
ICK	-1.19502	4.22224	-5.06695	1.0985e-05	0.000125682
GUK1	0.645938	6.9088	5.06627	1.10082e-05	0.000125834
PUS7L	-0.911596	4.55578	-5.06531	1.10412e-05	0.000126099
TGFB1	0.884393	7.00726	5.0602	1.12187e-05	0.000128012
IL1B	4.37541	4.72461	5.05976	1.12341e-05	0.000128073
RCBTB1	-0.863538	5.24746	-5.05724	1.13224e-05	0.000128964
AGL	-0.733992	5.10708	-5.05373	1.14473e-05	0.000130111
ANP32A	-0.7648	7.1054	-5.05408	1.14348e-05	0.000130111
CCRL2	1.6525	6.36529	5.05331	1.1462e-05	0.000130111
MAPRE1	0.573032	7.90582	5.05326	1.14639e-05	0.000130111
RFXAP	-1.16603	2.13303	-5.05097	1.15461e-05	0.000130928
PGRMC1	0.576423	5.74648	5.0492	1.16098e-05	0.000131534
RECQL5	-0.732133	4.2631	-5.04219	1.18662e-05	0.000134319
CNNM2	-1.04904	3.11602	-5.03898	1.19857e-05	0.00013543
EXD2	-0.605221	4.67425	-5.0391	1.19813e-05	0.00013543
SMNDC1	0.536613	5.24972	5.0385	1.20036e-05	0.000135513
INTS6	0.662705	5.1526	5.03798	1.20233e-05	0.000135615
NCAPD3	-0.772582	4.43203	-5.03671	1.20707e-05	0.00013603
MAP1LC3B	0.716475	7.42724	5.03497	1.21365e-05	0.00013653
TACC3	-1.32497	4.67442	-5.03503	1.2134e-05	0.00013653
CDK19	-0.887276	5.04423	-5.03458	1.21511e-05	0.000136574
PHF1	0.742135	5.2867	5.03071	1.22986e-05	0.000138111
PPM1E	2.68043	-1.66398	5.02877	1.2373e-05	0.000138824
R3HDM2	-0.792781	3.96967	-5.02811	1.23985e-05	0.000138987
SLC30A1	1.0541	6.77689	5.02746	1.24237e-05	0.000139148
LRRFIP1	0.651894	8.73584	5.02591	1.24837e-05	0.000139697
IL10RA	-0.913395	8.30283	-5.02537	1.25047e-05	0.00013981
BBS12	-1.27541	2.22704	-5.01879	1.27639e-05	0.000142543
PCDH1	3.53841	-3.47283	5.0186	1.27716e-05	0.000142543
PRDX1	0.674046	9.20195	5.01811	1.27909e-05	0.000142634
BCL2	1.2258	4.7217	5.0173	1.2823e-05	0.000142867
SOAT1	0.851847	8.07417	5.01592	1.28784e-05	0.000143359
FURIN	0.83847	7.81682	5.01398	1.29566e-05	0.000144104
PLCL2	-1.30308	3.86341	-5.0136	1.29717e-05	0.000144146
IER5L	-2.11818	2.93486	-5.0105	1.30977e-05	0.000145335
TTC8	-0.677275	3.62748	-5.01041	1.31014e-05	0.000145335
RHNO1	-1.02784	4.48274	-5.00674	1.32519e-05	0.000146876
LRRC32	2.83563	-0.943864	5.00173	1.34602e-05	0.000149056
SENP7	-0.815052	3.83363	-4.99744	1.36413e-05	0.00015093
NSMCE4A	-0.576857	4.13372	-4.99554	1.3722e-05	0.000151691
KBTBD7	-2.26041	2.62561	-4.99149	1.38959e-05	0.000153481
JUN	1.50644	7.80188	4.9912	1.39089e-05	0.000153491
ZSCAN30	-0.810261	3.38767	-4.9901	1.39564e-05	0.000153882
ZNF443	-1.41088	0.560248	-4.98938	1.39877e-05	0.000154094
MAST3	-1.50679	4.17092	-4.9857	1.41486e-05	0.000155598
TCP1	0.658141	6.81225	4.98574	1.41469e-05	0.000155598
EIF2AK4	-0.529274	6.37154	-4.98183	1.43201e-05	0.000157349
NSD1	-1.06182	6.38197	-4.98074	1.43689e-05	0.000157748
PSKH1	-0.565323	4.79145	-4.97962	1.44191e-05	0.000158164
ILF3	0.428204	7.64094	4.97871	1.44599e-05	0.000158475
GPC1	2.20953	0.783808	4.97812	1.44865e-05	0.00015863
TPM4	1.22277	9.43434	4.97391	1.46772e-05	0.000160581
ELOC	1.13711	5.85824	4.97207	1.47616e-05	0.000161366
C19orf54	-0.910192	3.03004	-4.97155	1.47856e-05	0.000161489
GLG1	-0.647959	7.72284	-4.97105	1.48084e-05	0.000161567
RFC1	-0.725168	5.53946	-4.97085	1.4818e-05	0.000161567
EAF1	1.24655	5.8667	4.96806	1.4947e-05	0.000162834
ALCAM	1.28081	8.53423	4.96778	1.496e-05	0.000162837
KDM4D	-1.44841	-0.0825898	-4.96724	1.49853e-05	0.000162973
PDSS2	-0.628652	4.06157	-4.96654	1.50177e-05	0.000163187
TTC39C	-1.08368	4.03965	-4.96439	1.51183e-05	0.00016414
RBM7	0.766009	4.30191	4.96338	1.5166e-05	0.000164517
IRAK1BP1	-2.75682	-0.623091	-4.96191	1.52354e-05	0.00016513
MTIF3	-0.729061	4.35582	-4.95969	1.53412e-05	0.000166135
CSF2	6.48689	-2.25278	4.95793	1.54252e-05	0.000166904
CCNL1	0.79022	6.91413	4.95745	1.54484e-05	0.000166944
PPCS	-0.524048	5.57376	-4.95677	1.5481e-05	0.000166944
TOX2	2.89341	-2.97435	4.95719	1.54608e-05	0.000166944
UBE2K	0.49106	6.55908	4.95676	1.54813e-05	0.000166944
TIMP1	1.60261	7.93304	4.9563	1.55037e-05	0.000167044
HUS1	0.63044	4.8978	4.9558	1.55278e-05	0.000167163
DEK	0.604095	7.12124	4.95471	1.55807e-05	0.00016745
ZNF383	-0.623047	3.14493	-4.95475	1.55784e-05	0.00016745
IFT122	-0.704336	5.32827	-4.95378	1.56257e-05	0.000167793
XPO1	-0.55706	7.38345	-4.95306	1.56606e-05	0.000168026
MMS22L	-1.22578	2.93292	-4.95219	1.57031e-05	0.00016834
SNX8	1.0366	7.18222	4.94776	1.59205e-05	0.000170527
TSEN15	-0.88503	4.54627	-4.94675	1.5971e-05	0.000170924
TUBGCP5	-0.575319	4.05791	-4.94569	1.60237e-05	0.000171345
ZBTB47	-0.612287	4.3408	-4.94477	1.60696e-05	0.000171692
TRAPPC12	-0.76411	4.57353	-4.94126	1.62457e-05	0.000173428
PATZ1	-0.855435	3.97993	-4.94071	1.62733e-05	0.000173577
URGCP	0.540808	4.60067	4.93846	1.63874e-05	0.000174649
CEP44	-1.03379	3.45194	-4.9365	1.6488e-05	0.000175573
GTPBP4	1.16226	5.39464	4.93606	1.65101e-05	0.000175662
ZNF316	0.822165	5.51997	4.93338	1.66483e-05	0.000176985
MTM1	-0.824535	5.28758	-4.93194	1.67231e-05	0.000177632
ADPRHL2	0.789741	5.24596	4.93162	1.67397e-05	0.000177661
TCEANC	-0.860282	1.73983	-4.93037	1.68049e-05	0.000178205
ANXA1	1.64303	9.63267	4.92931	1.68604e-05	0.000178645
STAT4	2.29221	1.16397	4.92696	1.69839e-05	0.000179804
FAM120C	-1.03644	2.8914	-4.92667	1.69993e-05	0.000179818
SLF1	-1.17208	2.59133	-4.92599	1.70351e-05	0.000180047
NUP133	-0.557244	5.55291	-4.92542	1.70655e-05	0.000180219
RIOK3	0.786939	6.90306	4.92507	1.70837e-05	0.000180262
PAFAH1B1	0.380087	7.23973	4.9246	1.71087e-05	0.000180377
ANKRD40	0.441106	5.6322	4.92368	1.71576e-05	0.000180743
ITGB3	1.84248	4.40974	4.92119	1.72908e-05	0.000181996
SCYL3	-0.703555	3.15549	-4.91886	1.74166e-05	0.000183169
HSP90AB1	0.989115	9.02446	4.91563	1.7592e-05	0.000184729
TANK	0.8107	6.62969	4.9156	1.75939e-05	0.000184729
YWHAG	0.685367	8.23373	4.91527	1.76119e-05	0.000184766
ATG9A	-0.977943	4.70115	-4.91493	1.76303e-05	0.000184807
TP53	-1.19596	4.39199	-4.91419	1.76711e-05	0.000185083
TP53RK	0.64678	4.13236	4.91352	1.77076e-05	0.000185313
GNA13	0.949364	7.94468	4.91283	1.77454e-05	0.000185432
RPTOR	0.937835	5.52765	4.91279	1.77481e-05	0.000185432
DOCK8	-0.695165	6.96191	-4.91156	1.78157e-05	0.000185986
PARP2	-0.805582	3.80529	-4.91129	1.78306e-05	0.000185989
IRF2	-0.930442	6.40399	-4.90811	1.80075e-05	0.000187681
MOB3C	0.842465	5.73404	4.90738	1.80482e-05	0.000187952
ZMAT3	-0.935106	5.37548	-4.90662	1.80909e-05	0.000188242
GAPDH	0.695016	9.71205	4.90058	1.84335e-05	0.000191651
CCSAP	-0.916417	5.46538	-4.89985	1.84751e-05	0.000191771
ZNF503	-1.78431	1.78315	-4.89988	1.84738e-05	0.000191771
ZNF571	-1.20113	1.01859	-4.89847	1.85549e-05	0.000192443
POLR3B	-1.05527	2.27965	-4.89778	1.85945e-05	0.000192697
RAB5A	0.580155	6.56368	4.89665	1.86598e-05	0.000193216
ORAI3	-1.27075	3.33074	-4.89561	1.87199e-05	0.000193681
UBE2J1	0.806922	7.29212	4.89349	1.88437e-05	0.000194805
NUDT11	2.2515	-3.18607	4.89268	1.8891e-05	0.000195136
CSF3	3.85768	-3.01769	4.89223	1.89177e-05	0.000195254
IL2RA	3.12162	-3.71451	4.89025	1.90343e-05	0.000196298
ELOVL5	0.808892	6.90618	4.88577	1.93006e-05	0.000198883
PSEN1	0.550056	7.79564	4.88438	1.93837e-05	0.000199578
CHST3	3.39994	-2.49895	4.88238	1.95047e-05	0.000200663
PHLPP2	0.994985	4.59735	4.88167	1.95478e-05	0.000200944
FRS3	-1.09195	2.1464	-4.87668	1.98526e-05	0.000203913
LIPT1	-1.35573	1.48423	-4.87474	1.9972e-05	0.000204874
SLFN12	-1.90385	2.83617	-4.87464	1.99783e-05	0.000204874
RILPL2	1.04755	6.79921	4.8742	2.00055e-05	0.000204988
BAMBI	2.03066	-0.373637	4.86985	2.02775e-05	0.000207608
ETAA1	-0.915142	3.47042	-4.869	2.03312e-05	0.000207991
EIF2B1	-0.464992	5.50682	-4.86785	2.04039e-05	0.000208567
CYB5RL	-1.03197	2.72856	-4.86703	2.04556e-05	0.000208762
RRNAD1	-0.863619	3.75162	-4.8671	2.04511e-05	0.000208762
ZBTB43	1.3934	5.72819	4.86429	2.06303e-05	0.000210376
PASK	-1.33497	2.84881	-4.86231	2.07569e-05	0.000211498
ZYG11B	-0.936923	6.08216	-4.85875	2.09871e-05	0.000213674
F2RL2	3.12238	-2.58151	4.85675	2.11182e-05	0.000214836
ANXA2R	-2.52226	-0.398511	-4.855	2.12327e-05	0.00021583
ZNF700	-0.956156	3.56856	-4.85306	2.1361e-05	0.000216961
CHIC2	1.05267	3.76329	4.85251	2.13973e-05	0.000217156
ZNF174	-0.885753	2.71351	-4.85216	2.14205e-05	0.000217219
RHOBTB3	1.22356	1.83564	4.85141	2.14701e-05	0.000217549
PXK	-0.994386	5.21477	-4.84514	2.18916e-05	0.000221643
APPL2	-1.02611	5.69905	-4.8399	2.22501e-05	0.000225095
ZNF75D	-0.804333	4.16024	-4.83746	2.24186e-05	0.00022662
CARD14	-1.56508	3.37344	-4.83676	2.24672e-05	0.000226931
SPHK1	2.18919	5.93064	4.83588	2.25285e-05	0.00022737
C16orf72	0.655979	6.18716	4.83515	2.25792e-05	0.000227702
VPS52	-0.457842	4.62167	-4.83326	2.27118e-05	0.000228859
FBXL4	-1.02822	4.06317	-4.83255	2.27622e-05	0.000229185
ALG13	0.577203	4.71282	4.83177	2.2817e-05	0.000229556
PKNOX1	0.560209	4.56113	4.83106	2.2867e-05	0.000229877
GRAMD1A	1.87737	6.16625	4.82578	2.32442e-05	0.000233485
AMZ2	0.652455	5.56792	4.82521	2.32851e-05	0.000233712
RRM2	3.00952	-3.29688	4.82405	2.33692e-05	0.000234372
COP1	0.366903	5.94795	4.82301	2.34442e-05	0.000234939
LIG4	0.623076	5.30544	4.82208	2.35122e-05	0.000235426
LPXN	0.726877	8.42882	4.82184	2.35296e-05	0.000235426
ATG16L2	-1.16792	6.18047	-4.82119	2.3577e-05	0.00023553
ST3GAL4	1.52236	4.09349	4.82143	2.35596e-05	0.00023553
ZBTB7A	0.736991	5.91653	4.81954	2.36974e-05	0.000236548
TMEM158	2.46778	2.52105	4.81924	2.37195e-05	0.000236583
SLC16A5	-1.36674	5.08853	-4.81628	2.39382e-05	0.000238578
PPOX	-1.01467	3.44733	-4.81341	2.41517e-05	0.000240491
TUBGCP3	-0.539414	5.47521	-4.81319	2.41679e-05	0.000240491
CHST7	1.57413	4.05087	4.8111	2.43252e-05	0.000241868
ABHD15	-1.24388	3.69143	-4.80585	2.47235e-05	0.000245637
GLI3	2.87394	-1.14182	4.80522	2.47718e-05	0.000245926
GPR75	1.33662	-0.753049	4.80219	2.50049e-05	0.000247854
TPRG1L	-0.612445	6.04988	-4.80239	2.49893e-05	0.000247854
MSC	3.38986	4.24126	4.80147	2.50608e-05	0.000248215
ZNF143	0.775812	4.43273	4.80021	2.51586e-05	0.00024899
MCF2L2	1.79716	-0.418321	4.79592	2.54948e-05	0.000252122
SSH3	-1.07635	4.3189	-4.79559	2.55205e-05	0.00025218
ITGAX	1.27812	10.0768	4.79503	2.55651e-05	0.000252426
MAP2K1	0.560986	6.35791	4.79427	2.5625e-05	0.000252822
ARMC7	-1.23886	4.56987	-4.79318	2.57117e-05	0.00025348
KLHL8	-0.880452	4.5056	-4.79182	2.58202e-05	0.000254354
MYEOV	2.46747	-2.17652	4.78983	2.5979e-05	0.000255721
KMT5C	-1.14996	2.78453	-4.78726	2.61862e-05	0.000257562
SNX27	-0.879755	6.25138	-4.7861	2.62806e-05	0.00025829
ARHGAP9	-1.38488	5.4681	-4.78578	2.63069e-05	0.000258343
TBKBP1	0.982998	4.84777	4.78554	2.63264e-05	0.000258343
NOTCH2	0.990402	9.20192	4.78522	2.63525e-05	0.000258401
DAPK3	0.634903	4.62837	4.78427	2.64295e-05	0.000258957
XYLT2	-1.05052	3.84037	-4.78296	2.65371e-05	0.000259811
RHOBTB2	-0.885129	3.89887	-4.7807	2.67232e-05	0.000261032
UTP3	0.531958	5.35813	4.78078	2.6716e-05	0.000261032
ZNF106	-0.861341	7.20012	-4.78112	2.66887e-05	0.000261032
RBM39	0.580331	7.39172	4.77826	2.69256e-05	0.000262808
TAF1D	0.764667	5.0527	4.77567	2.71418e-05	0.000264716
CD226	1.74408	1.28363	4.7744	2.72483e-05	0.000265416
CD59	0.898491	8.40521	4.77407	2.7276e-05	0.000265416
SLC25A40	-0.876143	5.2887	-4.77423	2.72625e-05	0.000265416
ADCY10	2.56729	-2.8778	4.77318	2.73517e-05	0.000265949
RAPGEF2	1.10521	6.29713	4.77239	2.74179e-05	0.00026639
NEU4	2.53332	-4.08554	4.77202	2.74498e-05	0.000266497
ZDHHC6	0.474773	5.68238	4.76988	2.76315e-05	0.000268057
COQ10B	0.956055	5.30537	4.76869	2.77335e-05	0.000268684
NANP	0.457501	4.4571	4.76864	2.77382e-05	0.000268684
CD55	1.53096	5.15435	4.76652	2.79205e-05	0.000269859
RBM17	0.50892	5.82265	4.76649	2.7923e-05	0.000269859
TFRC	1.57137	11.1635	4.76654	2.79186e-05	0.000269859
SNX20	-1.64024	4.80082	-4.76616	2.7951e-05	0.000269925
KRR1	0.717827	4.5252	4.764	2.8138e-05	0.000271526
CSNK1A1	0.432432	6.35647	4.76261	2.82599e-05	0.000272495
PDPK1	-0.499635	6.23042	-4.76006	2.84834e-05	0.000274443
MIS18BP1	-1.50656	4.21942	-4.75616	2.88285e-05	0.000277558
UACA	-1.57228	4.1263	-4.75573	2.88663e-05	0.000277713
MMP1	4.59077	1.36717	4.75513	2.89204e-05	0.000277815
ZNF253	-1.09055	1.94452	-4.75515	2.89183e-05	0.000277815
KCTD10	0.562484	6.29654	4.75237	2.9168e-05	0.000279982
JPT2	0.68547	5.47676	4.75136	2.92588e-05	0.000280432
PLCXD2	-1.95385	0.634491	-4.75151	2.92453e-05	0.000280432
HNRNPC	0.718645	8.34665	4.7485	2.95177e-05	0.000282701
HBEGF	2.40305	3.37999	4.74813	2.95524e-05	0.000282749
SPOP	-0.732084	5.25676	-4.74796	2.95671e-05	0.000282749
TMEM87B	-1.00124	5.81461	-4.74701	2.96539e-05	0.000283367
AK6	1.10496	2.3265	4.74542	2.98001e-05	0.000284312
LDAH	-0.611676	4.20948	-4.74521	2.98197e-05	0.000284312
PPP2R2A	0.546692	5.35838	4.74525	2.98158e-05	0.000284312
KCMF1	0.53596	6.14284	4.7442	2.99127e-05	0.000284986
ZC3H12D	-1.52232	3.84566	-4.7423	3.00886e-05	0.000286448
RNF20	-0.634892	5.73418	-4.74117	3.01934e-05	0.000287231
CTNNA1	0.527252	8.63588	4.74037	3.0268e-05	0.000287726
GRK3	-0.873607	7.04225	-4.73993	3.03091e-05	0.000287902
EIF1B	0.942534	5.68898	4.73668	3.06155e-05	0.000290597
ENDOD1	1.43474	3.50812	4.73607	3.06723e-05	0.000290919
TSR1	0.752854	4.52025	4.73369	3.08984e-05	0.000292846
KCTD20	0.798283	7.8846	4.73217	3.10443e-05	0.000294011
TIRAP	-0.74448	2.8097	-4.73137	3.11209e-05	0.000294517
PHLDA1	2.13391	6.55074	4.73022	3.12315e-05	0.000295345
HERC4	0.747352	6.03358	4.72894	3.13547e-05	0.00029629
ELAC2	-0.571467	5.96126	-4.72841	3.14067e-05	0.000296534
MREG	1.81887	6.33249	4.7282	3.14269e-05	0.000296534
JOSD1	0.687497	6.61866	4.72579	3.16616e-05	0.000298527
PAPSS2	1.16234	5.32286	4.72372	3.1864e-05	0.000300214
ATF4	0.971548	8.04136	4.7232	3.1915e-05	0.000300424
HDAC10	-1.41919	0.0157515	-4.72278	3.1957e-05	0.000300424
SAP30BP	0.742584	5.95262	4.7228	3.19547e-05	0.000300424
ABI2	0.691168	3.13465	4.72161	3.20717e-05	0.00030128
EGR3	3.02462	-2.49572	4.71886	3.2345e-05	0.000303625
IQCC	-1.40082	0.633823	-4.71711	3.25201e-05	0.000305043
MED14OS	1.31947	-0.0575678	4.71574	3.26585e-05	0.000306116
ZNF641	-0.806628	5.15	-4.71525	3.27079e-05	0.000306354
GTF2IRD1	0.995078	3.96263	4.71356	3.2878e-05	0.000307722
CEBPA	-1.80033	4.21105	-4.71325	3.29098e-05	0.000307793
ANKRA2	-0.720848	3.63829	-4.71138	3.31004e-05	0.00030935
ENTR1	-1.09106	5.39392	-4.71003	3.32385e-05	0.000310412
PTPRE	1.30163	8.23293	4.70842	3.34033e-05	0.000311723
NCKAP5L	-0.910915	5.71788	-4.70735	3.35141e-05	0.000312529
NELFCD	0.641932	6.17991	4.70267	3.40009e-05	0.000316605
TNFRSF1B	0.959404	9.45801	4.70269	3.39986e-05	0.000316605
DCP1A	0.751284	5.38376	4.70113	3.4163e-05	0.000317883
GLCCI1	-2.81263	2.49265	-4.69981	3.43018e-05	0.000318942
ARHGAP35	-0.940701	6.38708	-4.69761	3.4535e-05	0.000320876
DDX21	1.35438	6.63977	4.69705	3.4595e-05	0.000321109
TDG	0.753332	5.39161	4.6969	3.46104e-05	0.000321109
DMAP1	-0.431906	4.77133	-4.69535	3.47766e-05	0.000322183
TFPI	1.62224	5.31356	4.69542	3.47695e-05	0.000322183
FUK	-0.574789	4.48569	-4.6947	3.48461e-05	0.000322592
KIZ	-1.02238	2.33338	-4.69191	3.51469e-05	0.000324905
SRBD1	-0.978719	3.8051	-4.69204	3.51334e-05	0.000324905
PRIM1	-1.52414	0.395257	-4.69146	3.51958e-05	0.000325121
METTL21A	-0.665445	3.92249	-4.69019	3.53334e-05	0.000326156
ARHGAP27	-1.29043	4.30404	-4.68923	3.54387e-05	0.000326664
CENPF	-1.70393	1.57744	-4.68922	3.54397e-05	0.000326664
ALPK1	-0.88198	5.58643	-4.68785	3.55894e-05	0.000327571
FTO	-0.762598	4.39103	-4.68806	3.55667e-05	0.000327571
RASSF8	1.0083	4.64706	4.68714	3.56676e-05	0.000328054
SLC25A44	0.424503	5.90707	4.68681	3.57036e-05	0.000328149
GOT1	-0.888012	4.45577	-4.68588	3.58057e-05	0.000328614
YPEL3	-1.84396	3.97037	-4.68608	3.57839e-05	0.000328614
CLDN12	1.15	3.74613	4.68481	3.59246e-05	0.000329468
NINJ1	1.30673	8.02064	4.6832	3.6103e-05	0.000330866
EIF1AX	0.869133	5.90291	4.6813	3.63145e-05	0.000332089
NLRP12	-2.65675	2.16037	-4.6817	3.62703e-05	0.000332089
PAPOLA	0.381703	7.43118	4.68148	3.62947e-05	0.000332089
C19orf71	1.15209	2.95576	4.68017	3.64414e-05	0.000332773
MAD2L1BP	0.792644	4.64347	4.68039	3.64168e-05	0.000332773
VGF	2.87307	-3.3764	4.67929	3.65403e-05	0.000333437
CFAP46	1.89368	-2.51469	4.67869	3.66071e-05	0.000333808
ERI2	-0.873459	3.39618	-4.67829	3.66532e-05	0.000333989
PPP1R3B	1.00725	4.10994	4.6756	3.69579e-05	0.000336285
RELB	1.15098	5.29583	4.67581	3.69331e-05	0.000336285
IQCD	-2.69537	-1.57503	-4.6752	3.70036e-05	0.000336461
POLR2D	0.682789	4.59003	4.67446	3.7088e-05	0.000336988
PRMT6	-0.718411	3.56231	-4.67408	3.71304e-05	0.000337134
KIF22	-0.885761	2.79668	-4.67381	3.71623e-05	0.000337183
KMO	1.87039	5.89042	4.67348	3.71995e-05	0.000337281
ILF2	0.771331	6.7792	4.67227	3.73386e-05	0.000338302
CELF1	0.622667	7.27928	4.66943	3.76667e-05	0.000341032
ZNF589	-1.01361	5.08791	-4.66721	3.79247e-05	0.000343124
CDC42EP4	0.8324	3.1456	4.6654	3.8136e-05	0.000344792
MAP3K1	-1.56379	5.92009	-4.66291	3.84298e-05	0.000347201
CCDC142	-1.02981	2.80152	-4.66166	3.85779e-05	0.000348293
GPR65	-2.41481	3.80002	-4.66134	3.86156e-05	0.000348387
RABEP1	0.511163	6.65969	4.66104	3.86515e-05	0.000348464
ZNF567	0.558633	2.62865	4.65966	3.88155e-05	0.000349696
DNAL4	-0.756758	3.20766	-4.65826	3.89838e-05	0.000350964
LCLAT1	-1.25113	2.19781	-4.65757	3.90656e-05	0.000351453
PPM1F	-0.767846	6.16576	-4.65708	3.91248e-05	0.000351737
ARHGAP12	-1.02896	4.58227	-4.65575	3.92852e-05	0.000352682
COG4	-0.656992	5.44069	-4.65594	3.92631e-05	0.000352682
IL1RN	4.61958	7.58315	4.65344	3.95651e-05	0.000354945
SLC2A4	3.22695	-2.58292	4.65118	3.9841e-05	0.000357169
FUT4	0.69454	4.34885	4.65061	3.9912e-05	0.000357303
THAP8	-1.39148	2.0086	-4.65067	3.9904e-05	0.000357303
CNTF	1.40998	-1.03881	4.6489	4.01218e-05	0.00035893
PKIA	2.23393	-2.27866	4.64848	4.01741e-05	0.000359145
C8orf37	-1.19422	1.44603	-4.6482	4.02078e-05	0.000359195
MRPL44	0.607122	4.82124	4.64762	4.028e-05	0.000359337
MTPN	0.506223	7.78731	4.64768	4.02724e-05	0.000359337
USP16	0.443115	5.76341	4.64647	4.04234e-05	0.000360364
FNDC4	2.53134	-1.96417	4.64559	4.0532e-05	0.00036108
TWISTNB	0.735857	4.51479	4.64444	4.06755e-05	0.000362106
NAA40	-0.662319	4.35613	-4.64417	4.07094e-05	0.000362155
SYT6	2.50673	-2.46177	4.64374	4.07638e-05	0.000362386
BTK	-0.502043	6.61567	-4.64254	4.09139e-05	0.000363415
FAM185A	-1.25461	1.23104	-4.64236	4.09366e-05	0.000363415
IFT172	-0.829687	3.86134	-4.63871	4.13983e-05	0.000367259
POLD1	-0.771373	4.88727	-4.63757	4.15446e-05	0.000368301
PUS10	0.790224	3.20522	4.63525	4.18418e-05	0.000370678
GATA2	2.82832	-3.25758	4.63498	4.18757e-05	0.00037072
MTCH1	0.474617	7.70504	4.63473	4.19081e-05	0.00037075
ZCCHC3	0.544119	4.1022	4.6337	4.20412e-05	0.000371669
PITPNM3	1.65834	0.498149	4.63128	4.23547e-05	0.000374182
CKAP2	-1.41011	4.30983	-4.63048	4.24595e-05	0.000374848
TCHH	1.85296	0.253804	4.63002	4.25188e-05	0.000375113
MAP4K4	1.36865	7.01267	4.62939	4.26024e-05	0.00037559
STIM2	-0.847171	3.93018	-4.62761	4.2836e-05	0.000377389
RHOT1	-0.784424	5.67215	-4.62698	4.29182e-05	0.000377852
BRCC3	-0.577696	5.44247	-4.62535	4.31344e-05	0.000379248
USP48	-0.578616	5.79181	-4.62533	4.31362e-05	0.000379248
PITPNC1	0.911278	4.23935	4.62278	4.34754e-05	0.000381966
PIK3IP1	-2.16656	5.82571	-4.62147	4.36515e-05	0.00038309
RASAL2	1.38239	6.0971	4.62138	4.36634e-05	0.00038309
CDKN2B	1.34208	3.88757	4.61951	4.39151e-05	0.000385034
DERL1	0.470393	6.00988	4.61787	4.41358e-05	0.000386704
HCAR2	2.68245	2.90398	4.61505	4.45201e-05	0.000388739
HMGXB3	0.558042	6.51221	4.61505	4.45205e-05	0.000388739
IL7	1.26747	0.435926	4.61545	4.44653e-05	0.000388739
NFAT5	1.32263	5.58051	4.6154	4.44718e-05	0.000388739
RAB7A	0.565309	9.11282	4.61518	4.45023e-05	0.000388739
PLEKHO1	0.854746	8.0806	4.61373	4.4701e-05	0.000390048
ELK1	0.712655	5.19358	4.61032	4.51716e-05	0.000393368
NUDT18	-1.44075	3.34085	-4.6103	4.5174e-05	0.000393368
ZBTB7B	-0.824393	6.41902	-4.61042	4.51572e-05	0.000393368
NEK6	0.961276	7.33251	4.6091	4.53408e-05	0.000394252
PEAK3	-3.26829	0.830587	-4.60912	4.53388e-05	0.000394252
PPARD	1.31973	6.24649	4.6089	4.53682e-05	0.000394252
ZNF396	-1.36951	1.3109	-4.60774	4.55306e-05	0.000395394
HPS4	-0.784076	6.16229	-4.60538	4.58624e-05	0.000398005
USP21	-1.07903	3.83368	-4.60452	4.59832e-05	0.000398511
VAMP3	0.482176	7.59641	4.60461	4.59698e-05	0.000398511
HNRNPU	0.494255	8.52903	4.60333	4.61514e-05	0.000399618
SLC2A14	3.44432	0.0470869	4.60317	4.61736e-05	0.000399618
SWAP70	-0.632233	7.75043	-4.60255	4.62619e-05	0.00040011
ZNF326	0.594116	5.02252	4.6007	4.65257e-05	0.00040212
MTMR4	-1.14351	5.58282	-4.59996	4.66309e-05	0.000402628
PRKCI	0.787251	4.60369	4.59984	4.66477e-05	0.000402628
AFTPH	0.614966	5.97355	4.59836	4.6861e-05	0.000404196
ACBD4	-1.22643	2.55423	-4.59799	4.69138e-05	0.000404378
ZNF518A	-0.686551	5.22241	-4.59751	4.69825e-05	0.000404697
ARID1A	-0.59368	6.875	-4.59409	4.74791e-05	0.000407143
BORCS6	-1.08147	2.85561	-4.59401	4.74899e-05	0.000407143
CCDC9B	-2.29574	3.92527	-4.59497	4.7351e-05	0.000407143
HEATR5B	-0.573733	5.52766	-4.59464	4.73987e-05	0.000407143
PEX11A	-1.17136	1.53801	-4.59447	4.74237e-05	0.000407143
PTER	-0.7274	4.62532	-4.5941	4.74772e-05	0.000407143
TMEM218	-0.576222	4.37715	-4.59426	4.74532e-05	0.000407143
GSE1	-0.922838	5.27784	-4.59374	4.75301e-05	0.000407214
SLC16A1	1.41348	4.84655	4.59057	4.79934e-05	0.000410632
TCAF1	-1.21766	3.53576	-4.5907	4.79742e-05	0.000410632
DHTKD1	-0.92815	4.35252	-4.58894	4.82346e-05	0.000412419
DHX29	-0.525203	5.43062	-4.58718	4.84956e-05	0.000414372
GLI4	-0.886143	2.60517	-4.58673	4.85632e-05	0.000414672
SPHK2	-1.06417	3.36954	-4.58429	4.89269e-05	0.000417499
AMPD3	1.85472	7.9528	4.58258	4.91846e-05	0.000419417
MORC3	0.572818	6.41012	4.58192	4.92837e-05	0.000419981
ZNF267	0.679552	7.09928	4.57923	4.96924e-05	0.000423182
TTC4	1.15449	-0.5493	4.57651	5.01077e-05	0.000426434
PPFIBP2	-1.38034	4.73269	-4.57386	5.05174e-05	0.000429526
ZFAND6	0.530935	6.64632	4.57372	5.05384e-05	0.000429526
PIP4P2	-1.11719	3.88896	-4.57075	5.10014e-05	0.000433172
MAPKAP1	0.373776	7.48856	4.56491	5.19212e-05	0.000440691
SLC39A8	2.04194	6.50295	4.56214	5.23638e-05	0.000444152
SETDB2	-1.16656	6.25498	-4.56119	5.25162e-05	0.000445149
TUBB6	1.07591	7.50662	4.56066	5.2602e-05	0.00044558
ZNF785	-1.0487	1.56486	-4.55997	5.27139e-05	0.000446231
CEP85	-0.747698	4.46879	-4.55932	5.28181e-05	0.000446817
PIK3R4	-0.552939	5.06914	-4.55631	5.33085e-05	0.000450667
RASGEF1B	1.5179	6.54862	4.5552	5.34896e-05	0.000451899
IGFN1	2.84909	-4.09087	4.55493	5.35327e-05	0.000451963
IQSEC2	-0.993638	4.58003	-4.55358	5.37549e-05	0.000453539
DCTN4	0.507595	6.67396	4.55141	5.41129e-05	0.000456258
DLD	0.595811	6.93459	4.54989	5.43665e-05	0.000457791
ZBTB48	-0.664374	4.54826	-4.55005	5.43402e-05	0.000457791
CNKSR3	2.81383	-0.460105	4.54908	5.45017e-05	0.000458626
INPP5D	-1.19509	6.371	-4.54676	5.48901e-05	0.00046159
GALK2	-0.650779	3.45408	-4.54604	5.50112e-05	0.000462304
WNT1	4.14707	-4.42294	4.54489	5.52044e-05	0.000463622
HERPUD1	-1.04161	6.76599	-4.54113	5.58432e-05	0.000468377
SLC25A35	-1.11882	2.06946	-4.54113	5.5844e-05	0.000468377
SCAP	-0.494575	5.51245	-4.53934	5.61508e-05	0.000470641
ZBTB44	-0.893005	5.04107	-4.53904	5.62023e-05	0.000470763
CARD6	-0.677949	5.31412	-4.53855	5.62855e-05	0.000471151
ACOX3	0.711789	4.42191	4.53746	5.64735e-05	0.000472105
TLR4	-1.3703	7.04037	-4.53758	5.64538e-05	0.000472105
C13orf46	1.59308	-1.71862	4.53625	5.66844e-05	0.000473558
TMPO	-0.927115	5.09869	-4.53328	5.72009e-05	0.00047756
MSRB1	-1.19787	4.60853	-4.53263	5.73151e-05	0.0004782
HNRNPA0	0.48705	6.8971	4.52977	5.78181e-05	0.000481767
NUS1	0.71578	6.6318	4.52982	5.78098e-05	0.000481767
DNAJA2	0.443246	6.1349	4.529	5.79541e-05	0.000482585
ALG2	0.54873	5.26446	4.52819	5.80985e-05	0.000483354
GEMIN4	0.700013	4.06477	4.52806	5.81222e-05	0.000483354
RCSD1	1.43553	5.92945	4.52746	5.82288e-05	0.000483925
ADAP2	-1.2519	6.40726	-4.5254	5.85963e-05	0.000486662
CCDC96	-1.40984	0.581045	-4.5249	5.86866e-05	0.000487095
FOSB	3.32853	0.121492	4.52419	5.8813e-05	0.000487827
TMEM268	-0.990487	5.31901	-4.52381	5.88827e-05	0.000488088
GGA2	-1.08657	7.88077	-4.52356	5.89265e-05	0.000488133
SELPLG	-1.06819	6.49945	-4.52301	5.90255e-05	0.000488636
PREX1	-0.79828	7.70167	-4.52199	5.92114e-05	0.000489857
DOCK11	-0.785275	6.79225	-4.52079	5.94277e-05	0.000491328
GLIPR1	0.920516	7.25269	4.52033	5.95119e-05	0.000491706
BMT2	0.818493	4.76191	4.51772	5.99894e-05	0.000495009
POLD3	-0.640582	4.5419	-4.51774	5.99855e-05	0.000495009
AP3M2	-0.703748	4.21692	-4.51526	6.04408e-05	0.00049809
MFSD13A	-1.28252	5.01244	-4.51532	6.0431e-05	0.00049809
ARRDC2	-0.716943	5.82601	-4.51408	6.06589e-05	0.000499176
BCL2L1	0.587256	6.48452	4.51407	6.06608e-05	0.000499176
DLC1	1.45144	-0.116369	4.51371	6.0729e-05	0.000499176
KLHL22	-0.673224	3.86695	-4.51381	6.07094e-05	0.000499176
BORA	-0.752486	1.95945	-4.51281	6.08957e-05	0.000500223
PTPRJ	0.66889	7.93958	4.51239	6.09743e-05	0.000500547
TTC5	-0.579849	3.43776	-4.51184	6.10774e-05	0.00050107
PICALM	0.509791	8.67542	4.50976	6.14658e-05	0.000503933
MAP3K2	-0.682082	7.40763	-4.50824	6.17513e-05	0.000505948
CC2D1A	-0.592669	4.97897	-4.50774	6.18474e-05	0.000506411
YTHDF3	0.573652	7.00134	4.50723	6.19425e-05	0.000506863
SPATA12	-2.0735	1.41579	-4.50698	6.19896e-05	0.000506924
TNFSF9	2.33205	2.08038	4.50664	6.20549e-05	0.000507133
SCAMP2	-0.603996	8.14684	-4.50598	6.21802e-05	0.000507831
UBE2J2	0.563067	5.28262	4.50514	6.23403e-05	0.000508813
TUBB2A	0.811464	5.13538	4.50451	6.24605e-05	0.000509468
ZER1	-0.791343	5.01213	-4.50393	6.25704e-05	0.000510039
NUDT6	-2.11842	0.487897	-4.50292	6.27644e-05	0.000511293
ESYT2	0.786804	7.00725	4.49954	6.34156e-05	0.000516269
IARS2	-0.341962	7.20443	-4.49868	6.35829e-05	0.0005173
RND3	1.84051	3.83576	4.4978	6.37534e-05	0.000518147
TCEANC2	-1.12896	3.59568	-4.49772	6.37682e-05	0.000518147
RAD51D	-0.797133	3.0167	-4.49337	6.46209e-05	0.000524742
PMP22	1.70465	7.39531	4.49245	6.48038e-05	0.000525892
NUCKS1	-0.435222	7.54505	-4.49072	6.51472e-05	0.000528343
ARPC5L	0.676622	4.56478	4.48931	6.54284e-05	0.000530286
ANGEL1	-1.01707	6.44332	-4.48621	6.60487e-05	0.000534634
FZR1	0.51042	5.30367	4.48627	6.6038e-05	0.000534634
KIAA1211L	-2.26582	1.5324	-4.48509	6.6275e-05	0.000535786
MED10	0.714014	5.00841	4.48521	6.62506e-05	0.000535786
FLNB	1.27529	6.76168	4.48333	6.66329e-05	0.000538338
CNOT4	0.445165	4.56445	4.48215	6.68733e-05	0.000539814
NUMA1	0.674921	7.28002	4.48186	6.69319e-05	0.000539814
TMCO4	-0.625638	4.24387	-4.48181	6.69425e-05	0.000539814
AGAP3	0.556452	7.61244	4.4807	6.71703e-05	0.000541309
GMEB1	0.584484	4.1715	4.47596	6.81489e-05	0.000548848
PRKCD	0.773513	7.52869	4.47473	6.84031e-05	0.000550548
OSM	2.518	2.19328	4.47325	6.87137e-05	0.000552699
HGS	0.695785	6.16708	4.47131	6.91223e-05	0.000555635
C5orf30	0.778837	2.39004	4.46986	6.9428e-05	0.000557742
STK26	1.14365	4.31516	4.46875	6.96641e-05	0.000559285
C17orf100	-2.06081	-0.110462	-4.46823	6.97734e-05	0.000559811
ERCC1	0.980416	4.81656	4.46753	6.99232e-05	0.00056066
CSTB	0.631679	10.3706	4.46548	7.0361e-05	0.000563816
GDI1	0.596002	7.17726	4.46406	7.06663e-05	0.000565907
ZFP14	-1.62554	2.51043	-4.46342	7.08048e-05	0.00056666
TGFA	2.96233	2.724	4.46221	7.10671e-05	0.000568404
CARMIL3	2.7381	0.657635	4.46041	7.14566e-05	0.00057116
LUC7L	0.578276	5.06145	4.45638	7.23396e-05	0.000577856
KLHL18	-0.544392	5.17924	-4.45504	7.26354e-05	0.000579856
COQ6	-0.715199	1.65744	-4.45347	7.29847e-05	0.00058228
ANKFY1	-0.743878	6.45924	-4.44579	7.47125e-05	0.000595692
GOLGA1	-0.473004	5.43342	-4.44441	7.50261e-05	0.000597819
SLC35F2	1.72604	1.77859	4.44116	7.57729e-05	0.000603392
RREB1	-0.727469	6.83885	-4.43993	7.60568e-05	0.000605275
CHAD	-3.42273	-0.456072	-4.43692	7.6758e-05	0.000610475
METTL17	-0.656043	4.82094	-4.43237	7.78284e-05	0.000618603
ZNF816	-0.861189	2.57119	-4.43014	7.83573e-05	0.000622419
SKP2	-1.08944	3.03467	-4.42975	7.84522e-05	0.000622784
PDK1	1.10649	4.38926	4.42911	7.86035e-05	0.000623598
MCM5	-0.739741	4.86759	-4.42741	7.90121e-05	0.000626449
B4GALT7	-0.621282	4.33721	-4.42717	7.90702e-05	0.000626521
BMF	-2.24831	5.48488	-4.42669	7.91849e-05	0.00062704
STX6	-0.774206	5.75518	-4.42542	7.94924e-05	0.000629084
GRAMD4	-1.30239	7.09837	-4.42231	8.02481e-05	0.000634672
FUS	0.813	7.81003	4.41898	8.10637e-05	0.000640725
FRAT1	-2.5473	1.34468	-4.41814	8.12707e-05	0.000641963
PPP1R18	0.781519	4.93785	4.41732	8.14755e-05	0.000643182
DEGS1	0.553716	7.08674	4.41683	8.15951e-05	0.000643728
AHRR	-1.20686	6.97391	-4.41337	8.24601e-05	0.000650151
GIPC3	2.29762	-1.04872	4.40915	8.35252e-05	0.000658142
INO80E	-0.658189	4.15502	-4.40743	8.39618e-05	0.000660765
NANS	0.611795	5.32895	4.40761	8.39154e-05	0.000660765
PICK1	-0.558407	3.89859	-4.40464	8.46775e-05	0.000665987
RMC1	0.674297	4.84847	4.40125	8.55544e-05	0.00067247
LPAR2	1.20101	3.78067	4.3999	8.59054e-05	0.000674693
PI4KB	0.639836	6.58114	4.39976	8.59431e-05	0.000674693
MCM4	-0.681811	4.08742	-4.39841	8.6296e-05	0.000677047
INPP5B	-0.725468	4.2407	-4.39792	8.64237e-05	0.000677632
KIF20B	-1.31711	3.17377	-4.39644	8.68131e-05	0.000680267
PARG	-0.510183	4.70658	-4.39447	8.73354e-05	0.000683939
ADGRG1	3.39942	-2.28656	4.39361	8.75631e-05	0.000684462
ASPHD2	-1.25472	0.562584	-4.39388	8.7491e-05	0.000684462
SGK3	-0.72919	6.94208	-4.39379	8.75147e-05	0.000684462
WAS	-0.758153	6.1557	-4.39236	8.78967e-05	0.000686649
ZNF230	-0.754449	2.5723	-4.39119	8.82091e-05	0.000688668
DSTYK	-0.880123	5.42066	-4.38979	8.85855e-05	0.000690761
GTF2IRD2B	-1.33311	1.24124	-4.3898	8.85819e-05	0.000690761
BLMH	0.41864	5.28012	4.38495	8.98953e-05	0.000700118
MAEA	-0.988802	6.81113	-4.38506	8.9866e-05	0.000700118
TNFRSF4	2.7042	-0.0258905	4.38308	9.04087e-05	0.000703259
ZNF226	-0.600409	3.56273	-4.38326	9.03596e-05	0.000703259
TAPT1	-0.576794	4.36825	-4.3827	9.05133e-05	0.000703643
INO80C	0.973134	2.28502	4.38242	9.0588e-05	0.000703795
ZSCAN2	-1.02572	1.14831	-4.38143	9.08607e-05	0.000705484
ATP13A3	1.43297	10.1742	4.38071	9.1061e-05	0.000706609
SARM1	-1.74998	1.73116	-4.37964	9.13566e-05	0.000708471
MBTD1	-0.780483	4.11235	-4.37854	9.16621e-05	0.000710409
ACBD3	0.728145	6.29415	4.37821	9.17543e-05	0.000710692
UBE2I	0.533925	5.37422	4.37688	9.21243e-05	0.000713125
CEP120	-0.881554	4.81783	-4.37649	9.2234e-05	0.000713185
STAT2	-0.540781	7.37299	-4.37645	9.22439e-05	0.000713185
IL6	3.27043	-3.82991	4.37387	9.29714e-05	0.000718375
JAK2	-0.734834	5.41689	-4.37316	9.31713e-05	0.000719483
PTTG1	1.04548	1.66204	4.36944	9.4229e-05	0.000727211
SUSD6	0.800612	7.74997	4.36808	9.4618e-05	0.000729772
DNAAF1	2.36409	-2.25724	4.36499	9.55087e-05	0.000735752
NOC3L	0.920971	3.68991	4.36517	9.54574e-05	0.000735752
AP1G2	-0.601718	4.54221	-4.36182	9.64307e-05	0.000742153
CASP4	0.746058	5.99186	4.36173	9.6456e-05	0.000742153
STOM	0.727259	7.27899	4.36074	9.67471e-05	0.000743522
ZNF232	-0.943664	2.43793	-4.36073	9.67506e-05	0.000743522
H3F3A	0.714355	6.824	4.3584	9.74365e-05	0.000748343
CXorf38	-0.508694	6.24814	-4.35653	9.79908e-05	0.000752146
PDLIM4	3.05469	0.816093	4.35633	9.80496e-05	0.000752146
CCR5	1.4159	7.7576	4.35586	9.81891e-05	0.000752598
ZNF775	-1.10498	1.06963	-4.35573	9.82265e-05	0.000752598
SUV39H2	-0.972405	1.97689	-4.355	9.84463e-05	0.000753829
HTR7	-1.93735	2.96035	-4.35369	9.88364e-05	0.000756362
IL17RC	-0.588694	4.23581	-4.35186	9.93861e-05	0.000760113
PRKD2	-0.71161	3.70484	-4.35123	9.95761e-05	0.00076111
UFL1	-0.577461	6.22888	-4.35101	9.96427e-05	0.000761163
CHMP1B	1.15766	6.13433	4.3494	0.000100129	0.000764422
TLR1	-1.36557	6.2253	-4.34812	0.000100519	0.00076694
CWC25	0.71656	3.48776	4.34513	0.000101433	0.000773447
CCDC6	-0.622725	6.01529	-4.34122	0.000102642	0.000782198
PHF3	-0.841745	5.92559	-4.3399	0.000103054	0.000784869
AK4	2.75219	2.54112	4.33697	0.000103971	0.000791386
APCDD1L	3.37156	-2.96036	4.33571	0.000104367	0.000793636
SSH2	-0.794189	5.5445	-4.33564	0.000104391	0.000793636
NFE2L2	0.638888	8.18547	4.33482	0.000104649	0.000795119
CEP57	-0.786345	4.69068	-4.33224	0.000105472	0.000800899
HECW2	2.8458	-3.77136	4.32998	0.000106195	0.00080591
TTF2	-0.672454	4.42274	-4.32975	0.00010627	0.000805998
ATAD2	-1.02737	3.52856	-4.3294	0.00010638	0.000806351
GALNT4	1.45015	-0.500567	4.32677	0.00010723	0.000812313
MMGT1	0.543921	5.52241	4.32467	0.000107915	0.000817019
ANKRD1	5.24652	0.287983	4.3239	0.000108168	0.000818442
MRPL14	0.827332	4.37091	4.32274	0.000108546	0.000820816
NCKIPSD	-0.602288	4.81436	-4.32039	0.00010932	0.00082618
AXIN1	0.568686	5.47766	4.31972	0.000109543	0.000826889
BTBD7	0.93229	3.67881	4.31983	0.000109505	0.000826889
MAPK8	0.842948	4.76432	4.31941	0.000109646	0.000827176
ULK1	-0.82727	5.13229	-4.31565	0.000110901	0.000836149
PDHB	-0.598604	5.59542	-4.3135	0.000111622	0.00084109
CNIH1	0.429906	5.80941	4.31308	0.000111764	0.000841657
ARFRP1	0.746188	4.93718	4.31288	0.000111832	0.000841677
CCDC15	-1.3461	1.232	-4.31264	0.000111914	0.000841797
GTPBP3	-0.905131	3.42993	-4.31209	0.0001121	0.000842699
SDF4	0.522009	7.41181	4.30946	0.000112996	0.000848934
VPS37B	0.799159	4.506	4.30912	0.000113111	0.000849296
B3GNT2	1.11439	6.90059	4.30617	0.000114123	0.00085639
RAB8B	0.740564	7.14149	4.3052	0.00011446	0.000858414
FOXO3	1.12601	6.21967	4.30409	0.000114845	0.000860796
COQ7	-0.632056	4.08003	-4.30339	0.000115087	0.000862108
AP2A2	-0.812863	6.46183	-4.30229	0.000115471	0.000864472
TMEM94	-0.626742	6.36999	-4.30178	0.000115647	0.000865282
KCNIP2	-1.10842	0.602667	-4.29878	0.000116702	0.000872664
SPATA2L	0.709281	3.14802	4.29789	0.000117014	0.000874488
DHRS7B	-0.483382	4.21372	-4.29512	0.000117998	0.00088132
NBN	1.02394	6.93837	4.29384	0.000118454	0.000884209
ZNF517	-0.778871	2.64187	-4.29305	0.000118739	0.000885823
CD53	0.539236	8.72846	4.29173	0.000119213	0.000888353
MRPL32	0.795411	4.66956	4.29171	0.000119218	0.000888353
DPH1	1.03019	3.30089	4.28986	0.000119887	0.000892822
AGAP9	-1.02766	2.6561	-4.28964	0.000119966	0.000892888
TBC1D9B	-0.451409	8.46307	-4.28675	0.000121018	0.000900191
CTSL	1.56983	10.7991	4.2864	0.000121146	0.000900615
TRIM16L	1.81226	1.79454	4.2847	0.000121771	0.000904733
RAD54B	-2.00352	-1.84982	-4.28449	0.000121847	0.000904776
ASCC1	-0.408273	4.71215	-4.28298	0.000122401	0.000908363
COL8A2	1.60059	4.78122	4.27966	0.000123634	0.000916977
PPIL2	-0.46667	5.61795	-4.27917	0.000123816	0.000917795
PHF24	2.22157	-2.91914	4.27746	0.000124459	0.000922021
POLR3D	0.949484	3.38172	4.27701	0.000124629	0.000922746
C1orf100	2.12744	-2.46537	4.27626	0.00012491	0.000923753
ZNF839	-0.634658	2.6132	-4.27638	0.000124863	0.000923753
RUBCN	-0.512795	5.43863	-4.27364	0.0001259	0.000930534
EEPD1	-1.16379	6.22843	-4.27322	0.000126059	0.000931172
ANKRD44	-0.918024	5.22739	-4.27155	0.000126696	0.000935337
IRF7	1.39217	2.76947	4.27061	0.000127057	0.000937457
NTPCR	-0.504733	4.26026	-4.27026	0.00012719	0.0009379
OSGIN1	1.72331	4.70552	4.26815	0.000128002	0.000943342
TSPYL2	1.31469	2.86961	4.26666	0.000128578	0.000947034
DYNLT3	0.6177	6.10732	4.26635	0.0001287	0.000947393
GNAI3	0.499391	7.44377	4.26553	0.000129019	0.000948595
KATNB1	-0.63435	4.11009	-4.26535	0.000129087	0.000948595
TGM2	1.82147	4.73662	4.26543	0.000129058	0.000948595
DPM1	0.612054	5.14934	4.26514	0.00012917	0.000948658
ZGPAT	0.567703	2.46003	4.26354	0.000129795	0.000952704
UPB1	2.72962	-2.42205	4.26071	0.000130907	0.000960313
TAF13	0.663729	4.72885	4.26046	0.000131006	0.000960488
TBC1D12	0.789792	5.48535	4.26023	0.000131096	0.000960594
KAT14	-1.28955	3.24929	-4.25994	0.000131209	0.000960868
FUNDC2	0.742857	5.6845	4.25972	0.000131298	0.000960968
CCSER2	0.531386	6.14673	4.25922	0.000131495	0.000961665
ZC3H6	-0.794511	4.08474	-4.2591	0.000131544	0.000961665
RHBDD1	-0.440556	4.46112	-4.25848	0.000131789	0.000962902
SMARCAL1	-0.661132	4.43231	-4.2574	0.000132217	0.00096548
ZNF2	-0.570122	2.46449	-4.25574	0.000132882	0.000969781
ATF3	2.6582	5.91555	4.25528	0.000133066	0.000970566
FZD2	-3.20547	2.68935	-4.25504	0.00013316	0.000970701
PTPA	-0.568478	6.84351	-4.25481	0.000133254	0.000970832
FBXO10	-1.08983	2.57408	-4.25373	0.000133688	0.000973433
RXRA	-0.951276	7.56863	-4.25162	0.000134541	0.000979085
CHST2	2.32826	3.83159	4.25132	0.000134663	0.000979419
ZNF449	-1.47496	3.28602	-4.25098	0.000134802	0.000979868
DAXX	0.668108	4.3289	4.25034	0.00013506	0.000980624
HLTF	-1.38115	3.79479	-4.25045	0.000135014	0.000980624
UTP23	0.422165	4.02157	4.24715	0.000136365	0.000989541
MERTK	-2.54776	5.7346	-4.24594	0.000136863	0.00099259
PEA15	1.04952	9.25265	4.24554	0.000137025	0.0009932
SEC22B	0.543793	7.60105	4.24365	0.000137809	0.00099775
VEZT	0.42372	5.76271	4.2437	0.00013779	0.00099775
C12orf49	0.5393	6.38422	4.24342	0.000137904	0.000997872
CPPED1	-0.447236	7.16943	-4.24256	0.000138262	0.00099989
PFKP	1.75145	4.43546	4.24037	0.000139177	0.00100594
CDC7	-0.916694	1.55238	-4.23974	0.000139441	0.00100671
IDE	-0.49445	5.50827	-4.23986	0.000139392	0.00100671
SETD7	-0.94258	6.43295	-4.23746	0.000140399	0.00101305
STPG1	0.659824	1.78282	4.23683	0.000140665	0.0010144
ZEB1	2.39546	-1.27215	4.23474	0.000141555	0.00102024
IKZF4	-0.650626	3.71591	-4.23412	0.00014182	0.00102157
TCHP	-0.810363	4.41415	-4.23322	0.000142202	0.00102374
DHFR2	-0.658995	3.68778	-4.23169	0.000142858	0.0010273
KIAA1191	0.323341	6.24788	4.23171	0.000142852	0.0010273
GALNT9	2.29944	-3.17882	4.2305	0.000143371	0.00102984
KCNA3	1.44457	0.691439	4.23062	0.000143319	0.00102984
CCL4L2	4.14959	1.95271	4.22854	0.000144222	0.00103536
TMEM101	-0.639591	4.30234	-4.22635	0.000145173	0.0010416
RTN4	0.510339	9.01686	4.22438	0.000146037	0.00104722
TMEM273	1.77426	4.09471	4.22258	0.000146829	0.0010523
GLIS3	2.13397	0.672238	4.222	0.000147085	0.00105354
HCAR3	2.49792	2.84474	4.21794	0.000148889	0.00106527
SERPINE1	2.15085	3.81965	4.21804	0.000148846	0.00106527
MED25	-0.558961	5.1657	-4.21737	0.000149143	0.00106649
BOLA1	-1.28747	1.36394	-4.21531	0.00015007	0.00107235
UBAP1	0.903395	6.49986	4.21518	0.000150131	0.00107235
LACC1	-1.25005	8.49564	-4.21361	0.000150842	0.00107683
TGFBRAP1	-0.521873	5.92376	-4.21318	0.000151034	0.00107759
SLA	-1.76165	6.9204	-4.21293	0.000151147	0.0010778
ACBD5	-0.508702	6.11007	-4.21175	0.000151686	0.00108044
MEF2C	-1.73923	4.89586	-4.21181	0.000151659	0.00108044
HNRNPAB	0.689752	6.36819	4.20846	0.00015319	0.00109054
MAP3K3	-0.50064	6.78713	-4.20784	0.000153478	0.00109198
C17orf58	0.735332	3.16766	4.20753	0.000153619	0.00109237
POT1	-0.522321	4.62035	-4.20658	0.000154059	0.00109489
ARHGEF9	-0.943656	4.25583	-4.20482	0.000154878	0.0011001
CDCA5	-1.7127	0.731153	-4.20434	0.000155099	0.00110105
ABL1	-0.576525	6.39725	-4.20097	0.000156676	0.00111102
ZKSCAN4	-1.03497	2.85532	-4.20106	0.000156635	0.00111102
B4GAT1	-1.42306	3.39686	-4.20073	0.000156791	0.00111121
SENP5	0.519949	5.17644	4.20041	0.000156942	0.00111154
ZNF606	-0.838954	2.66269	-4.20026	0.000157011	0.00111154
ARFGEF3	2.3531	-1.89329	4.1956	0.000159225	0.00112534
ECD	0.485489	4.77838	4.19562	0.000159211	0.00112534
TMEM42	-0.770481	2.88463	-4.19579	0.000159131	0.00112534
EPM2A	-0.688299	3.07704	-4.19386	0.000160055	0.00113058
ERMARD	-0.50534	3.94153	-4.19332	0.000160318	0.00113118
LIN7B	-1.37902	0.906689	-4.19349	0.000160232	0.00113118
SLC24A1	-0.856222	3.84774	-4.19052	0.00016167	0.00114009
GRASP	1.64018	0.544802	4.18936	0.000162233	0.00114343
RNF11	0.571344	6.2759	4.18915	0.000162333	0.0011435
TCTEX1D4	1.91039	-1.62091	4.18846	0.000162671	0.00114525
GIMAP2	-1.99562	3.6855	-4.18707	0.000163353	0.00114942
SAP30	-0.723435	3.24151	-4.1846	0.000164563	0.00115729
SPOCD1	1.88616	2.94797	4.18277	0.000165473	0.00116305
MTMR1	-0.833053	4.94222	-4.182	0.000165853	0.00116508
ZNF442	-1.52142	-0.160976	-4.1806	0.000166551	0.00116934
KCNK5	2.68898	-3.87665	4.18012	0.000166792	0.00117039
PEX1	-0.657203	4.18356	-4.17848	0.000167613	0.0011755
GPN3	-0.564197	4.10551	-4.17674	0.000168491	0.00118101
SLC35C1	-0.573793	5.16575	-4.1755	0.000169117	0.00118427
UNG	-0.771112	3.30165	-4.17545	0.000169141	0.00118427
STN1	-0.66533	3.40986	-4.17489	0.000169424	0.00118516
TBC1D22B	0.530066	4.51799	4.17484	0.000169454	0.00118516
CLPX	-0.418392	5.75069	-4.17324	0.000170265	0.00119018
RGL1	-1.33285	7.84695	-4.17133	0.000171245	0.00119572
USP42	0.499417	3.66265	4.17149	0.000171161	0.00119572
EXOC6	-0.56231	4.25836	-4.17112	0.000171351	0.0011958
AFG1L	-0.669479	2.28515	-4.17054	0.000171647	0.00119722
ABCB1	2.5415	-2.21587	4.16935	0.000172263	0.00120085
MKS1	-0.775723	2.80085	-4.16787	0.000173031	0.00120554
UBTD2	1.20476	5.41381	4.16448	0.000174793	0.00121716
SAC3D1	-1.62101	2.10229	-4.16273	0.000175715	0.00122291
TMEM39B	-0.75682	3.36813	-4.16204	0.000176078	0.00122477
RUFY3	0.72397	4.85098	4.16135	0.000176443	0.00122597
SGO2	-0.784374	2.90116	-4.16143	0.000176397	0.00122597
C1orf216	0.484677	4.96285	4.15921	0.000177576	0.00123318
CLIC4	0.861645	7.79982	4.15809	0.00017817	0.00123663
JARID2	1.70151	6.57232	4.15737	0.000178553	0.00123793
NUP37	-0.683333	3.42437	-4.1574	0.000178536	0.00123793
IQCE	-0.922014	4.99804	-4.15638	0.000179085	0.00124095
OCSTAMP	5.29629	0.0916352	4.15588	0.000179351	0.00124144
STIP1	0.81579	6.78109	4.156	0.00017929	0.00124144
OTUD1	1.39985	5.52753	4.1534	0.000180688	0.00125002
APAF1	-0.948444	4.74925	-4.15295	0.000180931	0.00125034
ZNF347	-0.668835	3.76763	-4.15303	0.000180889	0.00125034
FEM1C	1.11897	6.54155	4.15219	0.000181346	0.00125253
INTS6L	-0.745715	3.76307	-4.15071	0.000182149	0.0012574
ICMT	-0.56748	6.01399	-4.14816	0.000183542	0.00126633
CLUAP1	-1.01879	2.3782	-4.14588	0.000184804	0.00127435
FANCB	-1.4235	-0.0893318	-4.14348	0.000186131	0.00128281
ARPP19	0.485306	7.57315	4.14103	0.000187499	0.00129037
SLC22A15	-0.820633	5.11724	-4.14109	0.000187469	0.00129037
TNRC6A	-0.644811	5.79627	-4.14097	0.000187532	0.00129037
TNFAIP8L2	-1.36703	4.37912	-4.14034	0.00018789	0.00129214
TANGO6	-0.677102	3.91842	-4.13874	0.000188788	0.00129761
TMEM243	-0.62542	3.92724	-4.13474	0.00019106	0.00131252
DTWD2	-0.772366	4.64658	-4.13381	0.000191594	0.00131548
CDYL2	0.752182	4.70204	4.13334	0.000191862	0.00131661
LSM14B	-0.423145	5.58225	-4.13281	0.000192164	0.00131798
ARHGAP18	-0.955094	7.36589	-4.1313	0.000193036	0.00132193
CEP57L1	-0.62032	3.38388	-4.13127	0.000193051	0.00132193
SYNJ2	1.5759	2.64847	4.13137	0.000192992	0.00132193
PAK1	-0.78601	6.27754	-4.12819	0.000194839	0.00133274
SHANK1	2.12468	0.336369	4.12823	0.000194816	0.00133274
RAD9A	-0.86708	3.18389	-4.12515	0.000196615	0.00134417
PPID	0.718694	4.86694	4.12446	0.00019702	0.00134621
RANBP6	-0.587636	4.9886	-4.12359	0.000197531	0.00134827
TRAIP	-1.03893	1.27035	-4.12365	0.000197498	0.00134827
RASA3	0.787996	6.05705	4.12326	0.000197729	0.00134842
SELENOS	0.65057	6.03879	4.12319	0.000197766	0.00134842
NPAT	-0.740054	4.51331	-4.12124	0.000198923	0.00135559
YIPF1	-0.50359	4.87717	-4.12047	0.000199383	0.001358
THOC5	-0.346802	4.46066	-4.12011	0.000199596	0.00135872
RLF	0.999882	5.24351	4.1196	0.000199899	0.00136006
ADCK5	-0.626494	3.21849	-4.11764	0.000201072	0.00136658
MYO10	1.56233	3.7169	4.11773	0.000201018	0.00136658
CLIP1	0.577457	7.40472	4.11736	0.000201242	0.00136701
PELP1	-0.606339	4.6768	-4.11611	0.000201994	0.00137066
RGS3	-1.5981	2.29623	-4.11624	0.000201917	0.00137066
CASP6	-0.688319	3.85172	-4.1155	0.000202363	0.00137243
FAM214A	-1.1747	4.35884	-4.1144	0.000203031	0.00137623
TSLP	3.36087	-2.31771	4.11322	0.000203742	0.00138031
RMND5A	-0.791919	5.30296	-4.11182	0.000204597	0.00138537
AP5S1	-0.642299	3.90945	-4.11092	0.000205146	0.00138835
ZBTB18	-0.723101	4.21394	-4.11055	0.000205372	0.00138915
SLC5A3	1.37669	6.65044	4.10978	0.000205848	0.00139137
SUB1	0.585711	6.81421	4.10966	0.000205918	0.00139137
GINS1	-1.61362	2.4006	-4.10657	0.000207826	0.00140277
TGFBR1	-0.83731	6.9755	-4.10663	0.000207787	0.00140277
CDC40	-0.686458	5.16925	-4.10585	0.000208272	0.00140481
SNX18	-0.904787	6.22368	-4.10573	0.000208348	0.00140481
ZBTB37	-0.919712	4.7449	-4.10546	0.000208514	0.00140519
NUP214	-0.506605	5.81262	-4.10411	0.000209355	0.00140936
SKP1	0.484858	6.62625	4.10421	0.000209293	0.00140936
SFMBT1	0.497466	3.5992	4.10312	0.000209975	0.00141279
BASP1	0.811938	7.70515	4.10194	0.000210717	0.00141703
AARS	-0.593988	6.15058	-4.09991	0.000211997	0.00142489
KIF11	-1.67603	1.28362	-4.09801	0.000213203	0.00143224
MTF1	1.03405	6.20805	4.09754	0.000213501	0.00143349
KNL1	-1.20628	0.682056	-4.09561	0.000214731	0.00144099
RC3H1	0.786043	5.36864	4.09373	0.000215935	0.00144831
GATAD2A	0.745825	6.66312	4.09328	0.000216231	0.00144948
IRAK4	-0.587811	5.01561	-4.09293	0.000216451	0.00144948
NBPF19	0.662345	6.41317	4.09309	0.000216348	0.00144948
SNAP29	-0.340005	5.94641	-4.0927	0.000216603	0.0014497
STK10	0.725113	7.54935	4.09253	0.00021671	0.0014497
ATAD3B	0.792979	4.22723	4.09183	0.000217164	0.00145121
KIAA0319L	-0.530849	5.89676	-4.092	0.000217054	0.00145121
NARS	-0.458139	7.72834	-4.0916	0.000217311	0.00145144
ZNF518B	0.517434	4.24001	4.09027	0.000218174	0.00145644
FAM160B2	-0.515957	5.60847	-4.08591	0.000221029	0.00147448
LSS	0.992445	6.82639	4.08579	0.000221108	0.00147448
CTNNB1	0.661035	8.998	4.08548	0.000221314	0.00147508
AEN	1.47776	4.32249	4.08485	0.000221725	0.00147705
CCNC	0.477994	5.55343	4.08243	0.000223334	0.00148699
ZNF609	-0.720188	5.86744	-4.08213	0.000223533	0.00148754
FAM177B	1.68831	-0.708839	4.0801	0.000224888	0.00149578
ANKMY1	-0.679288	3.49102	-4.0796	0.000225223	0.00149644
BTAF1	0.687189	6.57181	4.07961	0.000225213	0.00149644
NADK2	-0.75523	4.5196	-4.07855	0.000225924	0.00150032
ZNF747	-0.580936	2.70644	-4.07544	0.000228026	0.00151349
ZSCAN26	-0.830928	3.18081	-4.07329	0.000229493	0.00152243
C1QTNF3	-2.15481	-1.42403	-4.07287	0.000229777	0.00152273
RRP1	0.868811	5.51074	4.07297	0.000229708	0.00152273
ZNF558	-0.389612	3.98299	-4.07251	0.000230028	0.0015236
CLMP	1.76764	-0.606274	4.06883	0.000232559	0.00153887
RMND5B	-0.393283	4.92961	-4.06881	0.000232574	0.00153887
ZNF429	-0.860944	1.99227	-4.06763	0.000233387	0.00154345
STAT3	0.514467	7.60252	4.06712	0.000233746	0.00154503
SP1	-0.407696	6.97435	-4.06694	0.000233869	0.00154504
LINGO3	-3.39558	0.428209	-4.06561	0.000234797	0.00155037
ZNF778	0.591951	3.82073	4.0654	0.000234942	0.00155052
MEGF9	-0.948177	6.06903	-4.05958	0.000239045	0.00157678
RALBP1	-0.480802	6.21877	-4.05873	0.000239647	0.00157994
RIPK1	0.354768	5.9737	4.05848	0.000239826	0.0015803
PPWD1	-0.423349	4.72488	-4.05809	0.000240106	0.00158133
SMAD6	-3.3792	-1.34229	-4.05771	0.000240375	0.00158228
ALYREF	0.664507	4.99522	4.05742	0.000240583	0.00158245
KREMEN1	1.98913	-0.356475	4.05715	0.000240773	0.00158245
UMODL1	2.14892	-2.33473	4.05725	0.000240708	0.00158245
ZNF546	-1.07887	1.61729	-4.05664	0.000241139	0.00158404
AANAT	2.03286	-1.07743	4.05633	0.000241364	0.0015847
PSMC6	0.448476	6.17756	4.05565	0.00024185	0.00158708
QKI	-0.769212	8.87481	-4.0553	0.000242102	0.00158792
WDSUB1	-0.769411	3.5008	-4.05506	0.000242277	0.00158825
RFC5	-0.529926	2.94603	-4.05464	0.000242581	0.00158935
UBR3	-0.425724	6.15086	-4.05448	0.000242695	0.00158935
DNAJC6	1.4312	1.65018	4.05233	0.000244248	0.0015987
ZBTB3	-0.922849	2.31731	-4.0517	0.00024471	0.00160091
KIAA1614	-1.69291	-0.242305	-4.05119	0.000245079	0.0016025
TRAF6	0.48536	4.28848	4.051	0.000245219	0.00160259
C5orf58	1.87404	-0.832414	4.05082	0.000245349	0.00160262
ISCA2	-0.668547	3.49075	-4.04962	0.000246224	0.00160669
MTHFSD	-0.594069	3.64689	-4.04976	0.000246121	0.00160669
GLT8D1	-0.585799	4.84882	-4.04912	0.000246593	0.00160746
ZNF33B	-1.76562	1.80378	-4.04928	0.000246477	0.00160746
EIF4A1	0.835842	3.34367	4.04862	0.000246956	0.001609
PMM2	0.62196	3.3536	4.04843	0.000247097	0.0016091
NOD1	-0.98841	3.85884	-4.04755	0.000247744	0.00161249
VASP	1.00913	7.3749	4.0464	0.000248591	0.00161717
PYGO2	-0.91569	4.44326	-4.04542	0.000249318	0.00162107
L2HGDH	-0.701789	3.11745	-4.0451	0.000249554	0.00162179
RAB3D	-2.12989	3.39095	-4.0445	0.000249999	0.00162306
SH3BP5L	-0.562138	5.51627	-4.04449	0.000250004	0.00162306
LONRF3	1.0209	4.62678	4.0439	0.000250446	0.0016251
ZHX3	-1.09701	4.33596	-4.04311	0.00025103	0.00162806
GRB2	-0.476192	9.51419	-4.0424	0.00025156	0.00163066
NDUFS2	-0.474068	6.73197	-4.04213	0.000251765	0.00163117
STK36	-1.14276	3.4985	-4.04056	0.000252938	0.00163793
DCAF4	0.88475	3.73959	4.04028	0.000253147	0.00163845
FCHO2	-1.47818	7.56042	-4.03753	0.000255223	0.0016506
KYNU	1.45661	7.82986	4.03711	0.000255541	0.0016506
PINK1	-0.786214	4.95368	-4.03724	0.000255442	0.0016506
SCARF1	1.47978	3.82172	4.03745	0.000255289	0.0016506
CCDC51	-0.852123	2.91738	-4.03637	0.000256105	0.00165341
FRMD4A	-1.3868	6.01053	-4.03583	0.000256516	0.00165522
NMNAT3	-1.31967	1.21084	-4.0356	0.000256691	0.00165552
PHC2	0.679809	6.72917	4.03365	0.000258181	0.00166428
ABCF1	0.681566	6.05262	4.03146	0.000259865	0.00167429
GNPNAT1	0.721115	2.89116	4.03111	0.000260133	0.00167433
TRIM66	-0.798966	4.09846	-4.03125	0.00026003	0.00167433
AKIP1	-0.550529	4.61024	-4.0307	0.000260452	0.00167554
NAV2	2.18546	3.93501	4.02826	0.000262339	0.00168682
NXT2	0.460449	4.72565	4.02573	0.00026432	0.0016987
DIS3L	-0.690203	5.21538	-4.02497	0.000264919	0.0017017
ZFAND4	-0.69588	2.32582	-4.02455	0.000265247	0.00170295
ATP2A2	0.375672	8.4434	4.02423	0.0002655	0.00170371
MDM1	-0.968888	3.28482	-4.02124	0.000267862	0.00171801
OLR1	3.20497	4.30842	4.02085	0.000268173	0.00171914
DCAF5	-0.398669	6.3129	-4.01788	0.000270541	0.00173345
MAN2A2	-0.627836	7.0074	-4.01717	0.000271112	0.00173623
MKNK1	-0.63688	7.27007	-4.01579	0.000272225	0.00174249
SMAD1	-1.27132	1.62744	-4.01429	0.000273432	0.00174934
NEDD4L	1.97519	4.63115	4.01399	0.000273676	0.00175002
C17orf113	-2.20818	-0.352312	-4.01186	0.000275414	0.00176025
LAMB1	1.60847	0.46747	4.01065	0.000276402	0.00176568
LPAR6	-0.968262	8.06053	-4.00906	0.000277703	0.00177133
RTL10	-1.22407	4.74371	-4.00908	0.000277688	0.00177133
[truncated: 10,758 more rows]

## Sheet: Aspergillus vs control
Gene	log(2)FC	Average Expression	t	p-value	adjusted p-value
MIR3142HG	3.12435	5.15686	31.5609	5.72469e-11	7.35794e-07
TNFSF9	3.82341	4.5286	27.0359	2.4664e-10	1.58503e-06
HIVEP2	3.44619	5.6325	21.6933	1.95119e-09	3.33385e-06
KANK1	2.96096	4.97694	22.4102	1.43891e-09	3.33385e-06
NBN	2.32848	6.88248	21.5511	2.07506e-09	3.33385e-06
PNRC1	3.65418	5.35223	21.9466	1.75021e-09	3.33385e-06
RNF19B	2.98189	6.06448	22.4082	1.44012e-09	3.33385e-06
SIAH2	2.70225	4.76718	21.7584	1.89722e-09	3.33385e-06
HIF1A	1.87499	7.65493	20.5035	3.30663e-09	4.09573e-06
POLR3C	2.25191	5.78009	20.3759	3.50525e-09	4.09573e-06
TNFAIP2	3.00773	9.43463	20.5446	3.24532e-09	4.09573e-06
MAP3K4	2.07107	5.26648	20.0584	4.0588e-09	4.34731e-06
GPR132	4.76871	3.92052	19.6389	4.94336e-09	4.88746e-06
STAT5A	2.06038	7.11717	18.7144	7.74597e-09	7.11135e-06
TNFAIP3	2.8189	8.29909	18.086	1.06407e-08	9.11765e-06
IL18	2.53017	5.53702	17.7256	1.28262e-08	9.74863e-06
PTGS2	6.36397	4.96311	17.6067	1.36525e-08	9.74863e-06
RAP2C	1.81125	6.48769	17.6465	1.33696e-08	9.74863e-06
GADD45A	2.69019	4.72859	17.3878	1.53317e-08	1.01349e-05
GBP2	1.92214	7.41234	17.0754	1.8136e-08	1.01349e-05
IRF1	3.36851	6.29865	17.2144	1.68239e-08	1.01349e-05
NFKBIZ	4.32359	5.5464	17.1484	1.74337e-08	1.01349e-05
PLAGL2	1.91965	5.53509	17.2391	1.66019e-08	1.01349e-05
REL	2.15438	6.43271	16.9853	1.9046e-08	1.01999e-05
STK26	2.17586	4.00855	16.9075	1.98732e-08	1.02007e-05
ZBTB10	3.54447	3.02757	16.8389	2.06347e-08	1.02007e-05
ARHGAP25	-2.45992	6.04787	-16.6517	2.28824e-08	1.08929e-05
NAMPT	2.22959	6.41736	16.4463	2.56631e-08	1.17803e-05
TNFAIP8	2.61484	6.00152	16.3602	2.69386e-08	1.19394e-05
GADD45B	3.13958	3.28144	16.2719	2.83178e-08	1.21323e-05
PTX3	3.63123	7.54784	16.17	3.00089e-08	1.24421e-05
RAB20	-1.55147	6.59406	-15.653	4.04887e-08	1.57697e-05
RAPGEF2	2.68939	7.02899	15.6606	4.0308e-08	1.57697e-05
GRAMD2B	2.70668	3.57465	15.5818	4.22247e-08	1.59622e-05
LUCAT1	2.07365	4.45366	15.4005	4.70249e-08	1.72689e-05
CD83	1.72473	9.15201	15.2546	5.13279e-08	1.82415e-05
IL23A	6.88878	3.74725	15.2168	5.25118e-08	1.82415e-05
NLRP3	3.4316	3.64869	15.0704	5.73892e-08	1.90936e-05
SOGA1	-1.22924	6.13966	-15.0548	5.79361e-08	1.90936e-05
NFKBIA	2.92929	7.88658	14.9637	6.12587e-08	1.92038e-05
TNF	6.96325	2.88316	14.9741	6.0869e-08	1.92038e-05
ACSL1	1.27043	10.053	14.826	6.66803e-08	1.94782e-05
SESTD1	1.39359	5.42852	14.8328	6.64018e-08	1.94782e-05
TSPAN14	1.43898	7.50359	14.8627	6.51856e-08	1.94782e-05
N4BP2L1	2.66202	4.36379	14.4603	8.38299e-08	2.39437e-05
UBE2D1	1.62548	5.14018	14.3861	8.78716e-08	2.45525e-05
ADM	3.38854	4.23619	14.2619	9.51256e-08	2.4591e-05
DUSP1	2.09749	6.98384	14.2125	9.81915e-08	2.4591e-05
GBP1	2.03305	7.60612	14.2395	9.65028e-08	2.4591e-05
MARCKS	3.79628	5.13947	14.2824	9.38822e-08	2.4591e-05
PFKFB3	1.96822	6.95432	14.1921	9.9489e-08	2.4591e-05
PTGER4	2.08318	5.98648	14.2068	9.85472e-08	2.4591e-05
MAP3K8	3.08848	5.05377	14.0019	1.12538e-07	2.58294e-05
REPIN1	1.81133	6.34646	14.0621	1.08213e-07	2.58294e-05
SDC4	2.31279	8.02346	14.0295	1.10533e-07	2.58294e-05
ZBTB38	1.27275	5.66599	14.0162	1.11491e-07	2.58294e-05
MN1	4.03852	0.270476	13.9373	1.17392e-07	2.60146e-05
ZC3H12A	3.62829	6.87938	13.9462	1.16707e-07	2.60146e-05
NFATC1	1.55949	5.06043	13.8903	1.21066e-07	2.62376e-05
RNF144B	2.31827	6.3321	13.8726	1.22482e-07	2.62376e-05
ACOD1	5.96674	0.106268	13.8079	1.2782e-07	2.63042e-05
RIPK2	2.10964	6.58516	13.8386	1.25256e-07	2.63042e-05
STX11	1.45174	6.16657	13.7948	1.28932e-07	2.63042e-05
USP33	1.07484	6.07519	13.7308	1.34509e-07	2.70131e-05
CCRL2	1.47333	7.78864	13.5832	1.48429e-07	2.85524e-05
GRAMD1A	1.90456	7.14612	13.5791	1.48838e-07	2.85524e-05
LINC01055	6.39669	-2.47743	13.6023	1.46543e-07	2.85524e-05
KCNA3	4.17735	1.30839	13.5471	1.52069e-07	2.87432e-05
PXDC1	1.53164	5.97921	13.4738	1.59767e-07	2.97607e-05
SLC25A37	2.17607	3.47695	13.4522	1.62117e-07	2.97669e-05
MBP	-1.33139	6.49963	-13.3893	1.69178e-07	3.03687e-05
TNFAIP6	4.97169	5.66364	13.3812	1.70119e-07	3.03687e-05
TRIP10	2.73422	5.76113	13.3489	1.73897e-07	3.06178e-05
EIF1B	1.31842	6.30105	13.3215	1.77174e-07	3.07733e-05
ICAM1	2.91369	8.91058	13.2494	1.86125e-07	3.10684e-05
IL15RA	3.4008	2.85616	13.2536	1.8559e-07	3.10684e-05
USP2	-2.1838	5.13603	-13.2655	1.84095e-07	3.10684e-05
RBM17	1.10178	5.74503	13.1675	1.96912e-07	3.24475e-05
PIM2	2.18647	3.59672	13.1322	2.01775e-07	3.27067e-05
ZFX	3.25666	5.55086	13.1194	2.03574e-07	3.27067e-05
CLCF1	3.81489	4.5327	13.0765	2.09713e-07	3.32771e-05
SLFN5	1.47278	6.00267	13.0127	2.19229e-07	3.43628e-05
ATP2B1	2.21305	6.81846	12.7483	2.6403e-07	4.06998e-05
HIPK3	1.65767	7.35268	12.7049	2.72324e-07	4.06998e-05
SGMS2	1.26511	5.82383	12.7236	2.68719e-07	4.06998e-05
TSLP	5.16734	-1.24958	12.7132	2.70719e-07	4.06998e-05
ANKRD33B	3.16982	2.22759	12.6181	2.89733e-07	4.28039e-05
GCH1	3.22295	4.89781	12.5481	3.04671e-07	4.42854e-05
WTAP	1.79708	6.61375	12.5391	3.06652e-07	4.42854e-05
RREB1	-0.910043	6.31387	-12.5174	3.11502e-07	4.44859e-05
TBC1D2	-1.48255	7.41113	-12.4858	3.18697e-07	4.50133e-05
ASB6	1.41698	5.78425	12.4528	3.26391e-07	4.52253e-05
RELA	1.10648	6.68086	12.4493	3.27235e-07	4.52253e-05
ZNF189	1.27836	4.48098	12.3995	3.39278e-07	4.63908e-05
FOXO3	1.96038	5.79007	12.3591	3.49421e-07	4.72749e-05
TBC1D10A	2.01014	3.77705	12.2833	3.69367e-07	4.94529e-05
BCORL1	2.27416	4.10304	12.1441	4.09309e-07	5.42356e-05
WSB1	0.872449	7.07349	12.0026	4.54861e-07	5.96564e-05
SNHG15	1.98223	3.40256	11.9849	4.6093e-07	5.98418e-05
NFKB2	2.34187	7.26929	11.9388	4.77162e-07	6.13296e-05
DYRK3	2.95619	2.7862	11.8508	5.09961e-07	6.48963e-05
FSCN1	2.31127	6.78791	11.7552	5.48442e-07	6.84381e-05
WNT5A	5.61038	-2.22779	11.7646	5.4451e-07	6.84381e-05
CIPC	-1.3852	5.08656	-11.6846	5.78851e-07	7.15382e-05
ERN1	1.00184	5.04244	11.6655	5.87405e-07	7.1904e-05
SCAF4	0.981167	5.61778	11.5911	6.22103e-07	7.54329e-05
CSF3	7.37666	-0.287042	11.533	6.50706e-07	7.75357e-05
PSTPIP2	2.1023	5.84215	11.5314	6.5151e-07	7.75357e-05
AC079305.1	4.64946	-0.135272	11.4251	7.07797e-07	8.02207e-05
AF117829.1	2.4743	1.93815	11.4521	6.9302e-07	8.02207e-05
ARL5B	2.12583	4.16932	11.3993	7.22259e-07	8.02207e-05
BCL2A1	0.905581	8.97093	11.406	7.18492e-07	8.02207e-05
CXCL3	4.74311	4.59687	11.4186	7.11424e-07	8.02207e-05
ETS1	2.34632	1.79364	11.4263	7.07127e-07	8.02207e-05
FAM129A	1.26811	7.67407	11.4626	6.8734e-07	8.02207e-05
MARCKSL1	3.87992	1.98882	11.3962	7.24002e-07	8.02207e-05
AL356215.1	3.85311	-0.320498	11.3409	7.5616e-07	8.24153e-05
OSR2	5.74754	-2.40217	11.3401	7.56633e-07	8.24153e-05
CEBPD	1.85656	3.17809	11.3111	7.74138e-07	8.33732e-05
CFLAR	1.70054	8.18594	11.3042	7.78401e-07	8.33732e-05
B4GALT1	1.92519	8.65171	11.279	7.94037e-07	8.43451e-05
ABTB2	3.02612	4.75105	11.1456	8.82986e-07	9.0546e-05
C1orf147	4.74253	-3.05393	11.1769	8.61151e-07	9.0546e-05
DENND4A	1.5751	5.13447	11.1352	8.90359e-07	9.0546e-05
DOK1	-1.16129	5.66867	-11.1	9.15816e-07	9.0546e-05
KDM6B	2.69801	6.60815	11.121	9.00491e-07	9.0546e-05
N4BP1	1.39338	6.17526	11.111	9.07745e-07	9.0546e-05
NFKB1	1.98	7.40921	11.1451	8.8329e-07	9.0546e-05
PVR	1.62767	5.46156	11.1019	9.144e-07	9.0546e-05
SOD2	2.41709	10.078	11.1683	8.67059e-07	9.0546e-05
ZNF277	2.19008	4.06283	11.0595	9.46088e-07	9.28249e-05
CEBPA	-1.35675	6.82382	-11.0219	9.75222e-07	9.49586e-05
DDI2	-1.21559	6.21109	-11.004	9.8947e-07	9.56215e-05
TNIP1	1.8481	8.18289	10.9155	1.06315e-06	0.000101975
AL117335.1	1.90401	2.19436	10.8968	1.07941e-06	0.00010243
MAF	-1.97903	4.16198	-10.8918	1.08383e-06	0.00010243
DCLRE1B	1.09686	4.97339	10.8778	1.09635e-06	0.000102857
FAM78A	-1.46231	5.82428	-10.8498	1.12175e-06	0.000103726
TUBB2A	1.55204	4.79627	10.8561	1.11598e-06	0.000103726
TAP1	0.940208	5.81543	10.7872	1.18084e-06	0.000108409
BCL2L1	0.871167	8.34042	10.7522	1.21536e-06	0.000108697
BCL9L	2.79315	4.93153	10.7514	1.21618e-06	0.000108697
CEP120	1.32749	4.13986	10.7423	1.22532e-06	0.000108697
ELOVL7	2.94012	4.3898	10.7219	1.24621e-06	0.000108697
FRMD4A	-2.46531	6.0879	-10.7188	1.24942e-06	0.000108697
FUT4	1.3914	5.60333	10.7166	1.25163e-06	0.000108697
KIF1B	1.46699	7.86915	10.7176	1.2506e-06	0.000108697
MTHFD2	1.15516	7.57153	10.7391	1.22862e-06	0.000108697
TLR6	-1.56523	4.51389	-10.6942	1.27509e-06	0.000109991
AC087521.2	5.44415	-2.85841	10.6507	1.322e-06	0.000113278
ABL2	1.31962	7.88001	10.6234	1.35243e-06	0.000114062
AHR	1.27862	4.70804	10.6274	1.34794e-06	0.000114062
CYTH4	-1.34282	7.40662	-10.6186	1.35778e-06	0.000114062
PLK3	1.78914	7.15468	10.5852	1.39619e-06	0.000116528
TNIP3	4.88199	3.67066	10.57	1.41411e-06	0.000117261
EHD1	2.48543	8.10904	10.5354	1.45572e-06	0.000119938
GCNT2	1.44921	4.57665	10.5117	1.48499e-06	0.00012157
CEP85L	2.11169	3.34337	10.4628	1.54749e-06	0.000124331
RASL11A	3.77381	2.61925	10.4626	1.54773e-06	0.000124331
ZC3H12C	1.37086	6.0789	10.4736	1.53347e-06	0.000124331
HEY1	4.68321	-0.346375	10.4421	1.57484e-06	0.000125723
CKB	5.33395	1.98257	10.4306	1.5902e-06	0.000126165
BTG1	2.15206	5.9686	10.3996	1.63249e-06	0.000128727
AGO2	0.899429	5.56953	10.3795	1.66068e-06	0.000130151
CCR7	6.19335	0.773487	10.3615	1.68621e-06	0.000131351
E2F7	3.06594	1.23761	10.3405	1.71679e-06	0.000132927
NAB1	1.25872	4.10296	10.3312	1.73038e-06	0.000133177
BCL11A	1.50801	4.21468	10.3111	1.76034e-06	0.000134677
XBP1	1.73768	6.89892	10.2991	1.77849e-06	0.00013526
AVPI1	-1.12805	5.06916	-10.2632	1.8341e-06	0.000138669
KLF5	4.00331	0.189012	10.2306	1.88621e-06	0.000141447
TP53BP2	0.927245	7.01266	10.2265	1.89286e-06	0.000141447
ZFP36	2.17793	4.66847	10.2069	1.92524e-06	0.000143036
CSNK1G3	1.36338	4.2392	10.1809	1.96895e-06	0.000145442
HS3ST3B1	4.2074	1.71906	10.167	1.99278e-06	0.000146361
CLEC2D	1.54958	3.76051	10.1366	2.04597e-06	0.000149414
SERPINE1	2.41889	7.34784	10.0937	2.12363e-06	0.000154209
TP53INP2	1.41509	6.91857	10.0851	2.13963e-06	0.000154498
BIRC3	2.90074	5.42344	10.0304	2.24422e-06	0.00016025
CCL4	3.63182	6.22751	10.0326	2.24001e-06	0.00016025
AC005899.8	5.56661	-2.0838	10.016	2.27282e-06	0.000161396
APOL1	0.841124	5.41455	10.0001	2.30473e-06	0.000162762
MIR155HG	2.16226	3.38496	9.98533	2.33476e-06	0.000163982
CAMKK1	-1.56982	3.74177	-9.96213	2.38289e-06	0.000166453
AC007384.1	2.15732	1.90429	9.95356	2.40093e-06	0.000166806
CCL20	6.11579	4.83091	9.93732	2.43557e-06	0.000167403
UBP1	0.975639	6.50344	9.94315	2.42307e-06	0.000167403
ARMC5	1.34636	4.00322	9.90967	2.49576e-06	0.000170628
CCDC50	0.866836	5.05596	9.89053	2.53841e-06	0.000171846
LSS	1.12312	5.41535	9.88968	2.54031e-06	0.000171846
CXCL1	4.8469	2.75054	9.83106	2.67607e-06	0.000179207
JAG1	2.96738	5.59484	9.81902	2.7049e-06	0.000179207
LYL1	-1.51977	3.09229	-9.82381	2.69338e-06	0.000179207
TNFAIP1	1.26678	5.03715	9.81988	2.70283e-06	0.000179207
ACVR2A	1.51883	3.21304	9.7842	2.79029e-06	0.000181771
CD40	1.47159	7.03267	9.78316	2.79287e-06	0.000181771
NOCT	2.0121	2.78352	9.78712	2.78301e-06	0.000181771
RBMXL1	1.49296	4.43994	9.77918	2.80283e-06	0.000181771
TENT4B	-1.63326	4.01021	-9.77461	2.81432e-06	0.000181771
TRIM38	-0.792751	6.17656	-9.75867	2.85476e-06	0.000183461
AL031590.1	6.72666	-2.428	9.74321	2.89459e-06	0.000185095
THAP2	1.96488	2.68568	9.73483	2.91644e-06	0.000185569
PLEKHM3	1.37002	5.6908	9.7226	2.94864e-06	0.000186694
AC106028.4	4.96786	-2.48633	9.71207	2.97667e-06	0.00018682
TAB2	0.953606	7.28861	9.71095	2.97969e-06	0.00018682
NEMP1	1.40612	5.45071	9.68359	3.05401e-06	0.000190046
TIFA	2.02788	3.83863	9.68115	3.06073e-06	0.000190046
OTUD1	1.66435	3.09853	9.67133	3.08795e-06	0.000190815
DENND5A	1.86735	7.63347	9.65608	3.13078e-06	0.000190832
FOSL2	1.27101	6.33747	9.66355	3.10973e-06	0.000190832
KCNE3	-1.62212	5.07096	-9.64614	3.15903e-06	0.000190832
KLF6	1.31277	8.0205	9.65077	3.14584e-06	0.000190832
ZNF710	-1.30969	3.86408	-9.64495	3.16246e-06	0.000190832
ZNF366	-1.40255	5.54789	-9.61469	3.25032e-06	0.000195217
PLEKHA2	-0.761914	6.39902	-9.60727	3.27227e-06	0.000195621
RHOB	1.10121	4.42674	9.59813	3.29954e-06	0.000196338
LINC00641	1.94881	2.66248	9.5671	3.39396e-06	0.000201026
TLR7	2.59686	2.758	9.56156	3.41114e-06	0.000201116
NCK2	2.05824	5.81442	9.53555	3.49304e-06	0.000204073
TNIP2	1.41189	6.3473	9.53631	3.4906e-06	0.000204073
RASGEF1B	0.836546	6.85466	9.51503	3.55917e-06	0.000206995
OAZ2	1.00628	6.7051	9.50428	3.59435e-06	0.0002081
GCLC	-1.13945	7.44297	-9.49889	3.61213e-06	0.000208192
CCND2	-1.05692	5.47748	-9.48145	3.67033e-06	0.000210602
ARHGEF3	-1.53834	6.15219	-9.45962	3.74466e-06	0.000212464
KAT14	-1.73265	2.47812	-9.46058	3.74138e-06	0.000212464
SPRED2	1.40854	6.06255	9.45738	3.75237e-06	0.000212464
EDEM1	0.863398	7.40525	9.44392	3.79912e-06	0.000214069
RAP2B	-1.35931	6.00879	-9.43966	3.81404e-06	0.000214069
AL133330.1	2.85687	-0.399683	9.40881	3.9241e-06	0.000218339
CDKN2B	2.15392	4.47715	9.41098	3.91626e-06	0.000218339
MED18	-1.19601	3.97322	-9.39328	3.98082e-06	0.000220541
PDP2	-1.7819	2.65838	-9.37397	4.05257e-06	0.000222697
TICAM1	1.16045	5.95042	9.37349	4.05439e-06	0.000222697
STK17B	1.96504	3.52971	9.32977	4.22225e-06	0.00023093
TNFRSF1A	-0.851986	5.85816	-9.3179	4.2691e-06	0.000232503
IRAK2	2.5541	5.83785	9.28782	4.39048e-06	0.000237104
TCF7L2	1.63602	4.82906	9.29095	4.37766e-06	0.000237104
SLAMF1	3.53011	2.49951	9.27575	4.44025e-06	0.000238616
ZHX2	1.28652	3.43648	9.27205	4.4556e-06	0.000238616
IRF8	1.75532	8.01596	9.2639	4.48967e-06	0.000239443
AC093278.2	-1.5702	5.25982	-9.23628	4.6073e-06	0.000242656
NYAP1	4.55307	-2.59553	9.23283	4.62221e-06	0.000242656
PIM3	2.10401	8.15501	9.23037	4.63289e-06	0.000242656
PPP1R15B	1.35224	7.64974	9.22914	4.63827e-06	0.000242656
PPP1R9B	-0.803072	6.63529	-9.22504	4.65613e-06	0.000242656
TBC1D9	0.875299	6.90697	9.22342	4.6632e-06	0.000242656
ELF4	0.910445	7.47879	9.19385	4.79458e-06	0.000248487
HSPA1A	2.55159	1.36925	9.1833	4.84246e-06	0.000249367
KLF7	1.66183	4.72529	9.18157	4.85037e-06	0.000249367
LPAR6	-1.69268	3.77856	-9.16197	4.94081e-06	0.000252012
PPP4R2	1.19317	5.72311	9.16192	4.94104e-06	0.000252012
GAB2	1.26072	6.29709	9.15204	4.98733e-06	0.000253368
KLHL28	1.17466	3.82905	9.13923	5.04807e-06	0.000255444
BTG3	1.39839	4.04928	9.11604	5.16008e-06	0.000260088
AL390719.1	2.51003	2.03125	9.0994	5.24219e-06	0.000263195
MCOLN2	2.96976	2.48653	9.08459	5.31638e-06	0.000265881
CSNK2A1	0.859725	6.4155	9.06197	5.43203e-06	0.000270612
AZIN1-AS1	3.99106	1.83368	9.04636	5.51342e-06	0.000272764
SOX13	-1.23018	5.39274	-9.04555	5.51768e-06	0.000272764
BX255923.2	5.67001	-1.71558	9.04008	5.54651e-06	0.000273139
BCL3	1.90754	4.52974	9.02276	5.63901e-06	0.000276634
CXCL8	4.04842	8.93928	9.01504	5.68076e-06	0.000277623
BAZ1A	1.08832	6.93158	8.99849	5.77142e-06	0.000280985
AL391422.4	1.54523	2.34024	8.98805	5.82943e-06	0.000281675
PNRC2	1.02898	6.10585	8.98847	5.82707e-06	0.000281675
AP5B1	-0.814185	7.11997	-8.97436	5.90646e-06	0.000284296
NOP14	0.71531	5.52897	8.96795	5.94292e-06	0.000284296
TTLL4	-0.777743	6.06479	-8.96671	5.95001e-06	0.000284296
HIVEP1	1.25788	5.93264	8.96229	5.97532e-06	0.000284447
PRPF4B	0.935244	6.5906	8.93859	6.11308e-06	0.000289931
ANKRD50	1.5896	4.70694	8.92063	6.21973e-06	0.000293905
C15orf39	1.22718	4.70983	8.91282	6.26677e-06	0.000295043
PIM1	1.34992	7.65555	8.86547	6.5604e-06	0.00030774
PLEKHF2	1.83273	5.65084	8.85963	6.59763e-06	0.000308361
GPR65	-1.99995	3.41154	-8.8311	6.7829e-06	0.000315872
EGR2	-1.27142	8.14415	-8.8194	6.86053e-06	0.000318334
LINC01336	4.61689	-1.72641	8.8088	6.93172e-06	0.000318721
MYO1G	2.16923	4.1337	8.80709	6.94328e-06	0.000318721
TRMT1L	-1.03235	4.22385	-8.81027	6.92181e-06	0.000318721
WBP4	0.855404	4.59903	8.77328	7.17617e-06	0.000328239
PPP3CC	1.23063	4.78341	8.756	7.29843e-06	0.000332167
USP24	0.812284	6.14123	8.75386	7.31371e-06	0.000332167
C1orf61	4.92735	-1.19872	8.73642	7.4398e-06	0.000335262
ETV3	1.1192	5.08596	8.73304	7.46448e-06	0.000335262
MFSD2A	1.53292	7.38466	8.73008	7.4862e-06	0.000335262
SERPINB9	3.50086	3.32766	8.73312	7.4639e-06	0.000335262
NR4A2	2.38959	0.286175	8.72299	7.53848e-06	0.000336431
CDC14A	1.34283	2.36478	8.70799	7.65037e-06	0.000339232
RAB42	-1.3993	5.29214	-8.7075	7.65402e-06	0.000339232
CELF1	0.69079	7.14106	8.69352	7.76002e-06	0.000342748
ITPRIP	1.61308	7.54807	8.66768	7.96016e-06	0.000350383
ZNFX1	0.676023	7.96592	8.66376	7.99108e-06	0.000350544
TXNIP	-1.35554	6.47421	-8.65638	8.04946e-06	0.000351904
CASP7	0.746236	5.5252	8.64502	8.14036e-06	0.000354671
FAM107B	1.40708	7.74161	8.63047	8.25844e-06	0.000357393
IL1A	4.1109	5.58347	8.63123	8.25221e-06	0.000357393
FRMD7	6.46415	-2.11094	8.61736	8.36637e-06	0.000360849
FRY	1.92701	3.85844	8.60241	8.49134e-06	0.000365014
C11orf96	6.22191	-0.72399	8.58017	8.68114e-06	0.000368789
DNAJB6	0.777283	6.68886	8.57917	8.68977e-06	0.000368789
GUCY1A1	4.96683	-1.68452	8.58231	8.66262e-06	0.000368789
STARD5	1.64911	3.36614	8.57869	8.69393e-06	0.000368789
ATP2B1-AS1	3.76503	0.625307	8.54736	8.9695e-06	0.000376699
BTG2	1.91694	7.07466	8.54423	8.99763e-06	0.000376699
PPP1R15A	1.84532	8.20805	8.5469	8.97363e-06	0.000376699
SGMS1	1.53171	5.62345	8.54426	8.99728e-06	0.000376699
LINC01093	4.36586	-1.52597	8.53307	9.09843e-06	0.000379682
TRIM33	-0.935221	6.48398	-8.52781	9.14638e-06	0.000380448
CD44	1.20669	10.4476	8.47503	9.64303e-06	0.000399812
USP12-AS2	5.15658	-1.6844	8.46787	9.71265e-06	0.000401404
UBTD2	1.0688	5.98736	8.45051	9.88381e-06	0.000407169
CASZ1	2.09739	2.18518	8.43746	1.00146e-05	0.000411239
ZFP36L2	1.06795	7.03138	8.418	1.02131e-05	0.000418054
MAP4K3	-0.78906	5.74063	-8.40848	1.03118e-05	0.000420754
LINC01465	2.26594	0.598436	8.37402	1.06779e-05	0.000432053
RUNX2	3.92953	0.279028	8.37294	1.06895e-05	0.000432053
SCN1B	3.63162	1.3775	8.37647	1.06514e-05	0.000432053
CPNE8	1.32744	3.76171	8.36745	1.07492e-05	0.000433104
TUT1	1.49728	4.31518	8.34044	1.10483e-05	0.000443763
LINC01215	2.13676	1.97212	8.33732	1.10834e-05	0.000443784
NFE2L2	0.883999	7.87956	8.33123	1.11523e-05	0.000444368
UBXN7	-0.921769	5.41367	-8.32993	1.11671e-05	0.000444368
C16orf54	-1.75329	4.51905	-8.28544	1.16857e-05	0.000462141
IFNGR2	1.13355	6.56822	8.28703	1.16667e-05	0.000462141
GALNT3	3.85867	-0.88339	8.27026	1.18685e-05	0.000467932
AC009812.1	3.38717	-1.01206	8.26205	1.19688e-05	0.000470443
MEFV	3.32092	-0.0744539	8.242	1.22175e-05	0.000478753
SLF2	-1.06987	5.24409	-8.23463	1.23102e-05	0.000480922
HNRNPC	0.732493	8.31386	8.2274	1.2402e-05	0.000483039
DVL3	0.825279	7.01161	8.21674	1.25388e-05	0.000486891
TP53INP1	2.24109	4.90916	8.18602	1.29421e-05	0.000501039
PIGV	0.906874	3.7104	8.16137	1.32759e-05	0.000512419
LRP12	1.08468	6.28595	8.15095	1.34199e-05	0.000516424
AGRN	0.689488	6.4633	8.14283	1.35332e-05	0.000516795
GCNT4	2.66448	2.67456	8.14162	1.35501e-05	0.000516795
RAB12	1.14078	4.98919	8.14225	1.35414e-05	0.000516795
LINC02541	4.40274	-0.612903	8.13612	1.36276e-05	0.000518213
ADAM17	0.953037	6.82676	8.12365	1.38051e-05	0.000522048
RASGRP1	1.37758	3.91235	8.12333	1.38097e-05	0.000522048
MAPKAPK2	0.752227	7.59031	8.09554	1.42145e-05	0.000534206
MCL1	0.993071	8.19678	8.0956	1.42135e-05	0.000534206
IKZF1	0.840633	6.01027	8.08912	1.43097e-05	0.000535026
NOTCH1	1.42284	5.77001	8.08847	1.43195e-05	0.000535026
BBS10	-1.21065	2.72315	-8.06385	1.46918e-05	0.000547345
CLPX	-0.994424	4.75265	-8.05702	1.47971e-05	0.000549675
UXS1	0.960452	7.08247	8.03499	1.5142e-05	0.000560865
USP12	1.37466	7.61763	8.01523	1.54588e-05	0.000570955
SWAP70	0.607273	6.42959	8.00849	1.55685e-05	0.000571754
TANK	0.762909	7.08413	8.00843	1.55694e-05	0.000571754
MMP10	5.66085	-0.205664	8.0021	1.56733e-05	0.000573928
ANKLE2	1.00498	6.99367	7.97265	1.61663e-05	0.000580205
BIRC2	0.743962	5.962	7.97033	1.62058e-05	0.000580205
CXCL2	5.18119	3.86912	7.97294	1.61614e-05	0.000580205
MCMBP	0.667798	6.28987	7.97854	1.60663e-05	0.000580205
PANX1	0.840415	4.84987	7.97226	1.61729e-05	0.000580205
PITPNB	0.70031	6.15394	7.97517	1.61235e-05	0.000580205
SPRY2	-2.09724	5.17417	-7.97037	1.62051e-05	0.000580205
TNFRSF9	3.94153	2.30984	7.98064	1.60309e-05	0.000580205
AC083837.1	5.73145	-0.316331	7.95983	1.63862e-05	0.000585031
AC106028.3	3.58764	-0.395151	7.95493	1.6471e-05	0.000586432
ITGB8	3.0064	4.113	7.95219	1.65188e-05	0.000586509
SRSF12	3.01633	-0.211317	7.94448	1.66537e-05	0.000589669
RASSF5	1.40929	7.91106	7.92262	1.70431e-05	0.000601799
ZNF740	-1.06048	3.65454	-7.91036	1.72658e-05	0.000607994
CYTH3	1.96535	4.73608	7.90561	1.73529e-05	0.000609391
STK40	1.05547	7.3603	7.89216	1.76023e-05	0.000616465
PFKFB4	-1.47374	3.94582	-7.8728	1.79681e-05	0.000624255
SLC2A6	2.62389	6.28996	7.8774	1.78803e-05	0.000624255
TRIM36	1.46973	3.72641	7.87267	1.79705e-05	0.000624255
NFKBID	1.24114	5.23102	7.86841	1.80522e-05	0.000625403
ACSL4	1.02381	8.63045	7.86303	1.81558e-05	0.000627301
GPR183	2.84339	4.31541	7.85522	1.83073e-05	0.000630841
ZBTB48	-0.94355	3.91751	-7.84285	1.85503e-05	0.000637504
JAK1	0.657665	8.11525	7.8205	1.89982e-05	0.000651156
CCL3	2.91266	7.66199	7.81039	1.92047e-05	0.000656485
KDM7A-DT	1.77472	1.06415	7.78859	1.96583e-05	0.000670208
SAP130	-0.659626	5.30553	-7.78426	1.97499e-05	0.000671547
APPBP2	-0.79216	4.46862	-7.77879	1.98662e-05	0.000672251
MOB3C	1.11986	5.98818	7.77592	1.99274e-05	0.000672251
PLAGL1	1.09337	4.1332	7.77632	1.99187e-05	0.000672251
RBM43	1.42586	4.20092	7.75527	2.03745e-05	0.000685531
SLC2A1	2.03543	4.4576	7.74438	2.06145e-05	0.000691797
RAP1B	0.927838	6.58482	7.72074	2.11466e-05	0.000707807
FNBP1	0.8881	6.68749	7.71417	2.1297e-05	0.000707902
POLR3B	-1.33993	2.66326	-7.7134	2.13147e-05	0.000707902
PPP1R18	1.20021	4.38622	7.71431	2.1294e-05	0.000707902
IRF4	5.37613	-1.37572	7.68116	2.20711e-05	0.000729762
TMEM106A	1.00222	5.04859	7.68052	2.20865e-05	0.000729762
LMO4	0.755584	4.61223	7.66882	2.23684e-05	0.000737183
CLIC4	0.902251	8.21146	7.66292	2.2512e-05	0.000740017
LCOR	0.817065	5.53471	7.65575	2.2688e-05	0.000743899
SPAG1	1.21125	2.09496	7.6512	2.28003e-05	0.000745679
AC124798.1	1.30338	2.74914	7.63762	2.31395e-05	0.000754852
CLUH	0.778948	7.00661	7.63299	2.32562e-05	0.000756739
ZBTB43	0.745777	5.93558	7.6246	2.34698e-05	0.000761762
FJX1	2.2735	1.61559	7.61565	2.36998e-05	0.000765062
GIGYF2	-0.673671	5.72597	-7.61264	2.37776e-05	0.000765062
IL1R1	1.23741	4.63898	7.61681	2.36698e-05	0.000765062
SYNM	4.38545	-0.186844	7.60912	2.38691e-05	0.000765062
ZBTB21	-0.850052	4.92084	-7.61089	2.38232e-05	0.000765062
C16orf70	-0.73107	5.66409	-7.59971	2.41156e-05	0.000765329
IL1B	5.09538	8.67341	7.5999	2.41105e-05	0.000765329
RHOG	0.903231	6.94654	7.60494	2.39782e-05	0.000765329
SVIL	0.997279	6.76511	7.60241	2.40444e-05	0.000765329
RAB33A	3.54446	0.255725	7.59667	2.41956e-05	0.000765976
LINC00158	3.10039	-0.999786	7.58334	2.45509e-05	0.000775315
FAM104A	-0.824273	5.24237	-7.57239	2.48468e-05	0.000782471
PTGES	2.92198	0.197777	7.57046	2.48993e-05	0.000782471
HHEX	-1.7252	2.37383	-7.5578	2.52471e-05	0.000791375
NCR3LG1	1.16117	4.90245	7.55568	2.53058e-05	0.000791375
FZD5	0.951503	3.84189	7.53885	2.57777e-05	0.000804177
IL10	3.94283	-0.588794	7.49663	2.7004e-05	0.000840393
GJB2	0.975865	5.12253	7.48649	2.73077e-05	0.000847793
AC010980.1	3.22289	-2.32173	7.45278	2.83451e-05	0.000871771
GPR84	2.24027	3.82991	7.45652	2.8228e-05	0.000871771
IER5L	-2.32055	2.68482	-7.45258	2.83514e-05	0.000871771
NINJ1	1.40766	7.85326	7.45533	2.82652e-05	0.000871771
PDZD2	4.82226	-1.26912	7.44246	2.86711e-05	0.000877636
SGPP2	3.94676	3.39843	7.44222	2.86787e-05	0.000877636
BAG3	0.899075	7.0359	7.43443	2.89278e-05	0.000883157
MSC	1.88611	7.26007	7.41538	2.95462e-05	0.000899899
IRF2BP2	-1.28467	4.98004	-7.41145	2.96758e-05	0.000901708
SRPK2	-0.677545	4.98928	-7.40875	2.97651e-05	0.000902291
UBALD2	0.853031	4.49096	7.4017	2.99996e-05	0.000907259
ASB2	-1.7516	1.64096	-7.39557	3.02052e-05	0.000908424
MIR3945HG	2.75878	4.59238	7.39423	3.02502e-05	0.000908424
SOCS3	2.76591	5.27526	7.39698	3.01578e-05	0.000908424
ADA	1.76141	3.02006	7.37108	3.10414e-05	0.000925696
ARHGAP30	-0.717661	7.73948	-7.37491	3.0909e-05	0.000925696
LINC00346	2.54532	1.07555	7.3711	3.10408e-05	0.000925696
ARL8B	0.868552	7.73392	7.36201	3.13578e-05	0.000928667
ATXN7L1	1.71584	3.62909	7.36253	3.13395e-05	0.000928667
EZH2	1.28137	3.95779	7.36411	3.12842e-05	0.000928667
RELB	1.45416	6.08591	7.35653	3.15504e-05	0.000932222
IL6	8.31896	2.96594	7.34139	3.20896e-05	0.000943877
NFATC3	-1.33327	4.86348	-7.34133	3.20917e-05	0.000943877
NFKBIB	0.983528	5.26526	7.333	3.23927e-05	0.000950555
UPP1	0.749921	7.72909	7.32618	3.26415e-05	0.000955674
G3BP1	0.667113	7.15757	7.31783	3.29486e-05	0.000962474
CHD9	-0.94977	6.30988	-7.28486	3.41932e-05	0.000996566
SIN3A	0.908351	4.73655	7.27989	3.43853e-05	0.000999897
FRAT2	-1.50641	3.23453	-7.27103	3.47304e-05	0.00100538
PHLDB1	1.52383	4.92553	7.27299	3.46538e-05	0.00100538
STARD7	-0.570184	7.47914	-7.26875	3.48198e-05	0.00100571
FKBP15	-0.58754	8.72656	-7.26559	3.49443e-05	0.00100699
GNAI3	0.704302	7.05576	7.26364	3.5021e-05	0.00100699
CHD8	-0.561348	6.03531	-7.25709	3.52812e-05	0.00100968
EPM2AIP1	0.857334	4.30956	7.25536	3.53502e-05	0.00100968
PPP1R2	0.815388	5.6914	7.25884	3.52115e-05	0.00100968
AL121603.2	1.72163	1.69534	7.25019	3.55573e-05	0.00101334
TAOK3	0.628807	7.40779	7.24584	3.57327e-05	0.00101609
ADAMTS5	6.24452	-2.34011	7.23208	3.62933e-05	0.00102719
IDO1	4.00165	-1.68396	7.22845	3.64429e-05	0.00102719
NBPF19	1.39946	4.12557	7.22923	3.64104e-05	0.00102719
RBM47	0.536562	7.5347	7.2308	3.63459e-05	0.00102719
PDSS1	1.39985	4.01682	7.22222	3.6701e-05	0.00103221
TOB2	1.10631	4.58561	7.21335	3.70718e-05	0.00104036
AL365361.1	3.95961	-0.908368	7.19205	3.79795e-05	0.00106351
GNAI1	2.44271	0.989081	7.17774	3.86031e-05	0.00107628
LIF	3.62299	5.63854	7.17893	3.85508e-05	0.00107628
AC004847.1	3.61895	0.210743	7.16714	3.9072e-05	0.00108675
TRAF1	3.63551	8.0074	7.16544	3.91475e-05	0.00108675
PKP2	3.43606	-0.0876535	7.15255	3.97277e-05	0.00110047
CBFA2T2	-0.889983	4.18285	-7.1443	4.01036e-05	0.0011085
ESPL1	1.51029	2.54983	7.1365	4.04627e-05	0.00111363
NIPAL4	3.94435	2.04437	7.13794	4.03962e-05	0.00111363
AC005280.1	1.527	2.26495	7.13288	4.06303e-05	0.00111586
RNF168	-1.46847	4.35159	-7.12924	4.08001e-05	0.00111813
TOB1	-1.23446	5.85	-7.11769	4.13427e-05	0.00113059
RNF146	-0.993374	3.8173	-7.11069	4.16759e-05	0.00113728
PNPLA8	1.05435	6.23603	7.065	4.39216e-05	0.00119603
RCBTB2	-0.944104	5.53542	-7.04656	4.48651e-05	0.00121914
SUFU	-1.19148	5.59029	-7.03471	4.54829e-05	0.00123332
ZBTB2	0.921108	4.02415	7.02323	4.60906e-05	0.00124716
PRMT9	-0.99818	3.48282	-7.0187	4.63324e-05	0.00124845
TRMT5	-1.11684	3.90686	-7.0205	4.62359e-05	0.00124845
RFFL	1.21084	4.62814	7.01361	4.6606e-05	0.00125319
TENT5A	-2.30736	3.80263	-6.99807	4.74527e-05	0.0012733
NSD1	-0.955596	5.78718	-6.99607	4.75628e-05	0.00127359
LITAF	0.802063	10.406	6.98753	4.80366e-05	0.00128361
PTPRJ	0.883969	7.60417	6.9775	4.85989e-05	0.00129594
ATF7IP2	1.48217	1.95529	6.97231	4.88926e-05	0.00130107
ITGA11	-1.66235	1.58695	-6.96833	4.91194e-05	0.0013044
EMP3	1.07064	6.09338	6.95913	4.96482e-05	0.00131573
CLEC4E	1.98618	3.5311	6.94138	5.06856e-05	0.00134046
AFF1	-1.00296	5.72626	-6.92278	5.17974e-05	0.00136425
MIEF1	-0.624654	6.47659	-6.92419	5.17121e-05	0.00136425
CANT1	0.620702	6.25628	6.91878	5.20399e-05	0.00136783
AC008691.1	4.09251	-2.54477	6.89477	5.35229e-05	0.00140235
GADD45G	1.66982	3.24219	6.89399	5.35715e-05	0.00140235
UPB1	4.74284	-1.04895	6.89152	5.37266e-05	0.00140355
TNRC18	-0.803711	6.20172	-6.88874	5.39022e-05	0.00140528
TMEM63B	1.14748	5.73908	6.87122	5.50213e-05	0.00143156
SLCO5A1	4.17485	-2.20571	6.86445	5.54607e-05	0.00144007
UPF2	-0.723957	5.27536	-6.85835	5.58595e-05	0.00144751
APOO	1.72784	5.22527	6.82498	5.80989e-05	0.0014974
PLEKHG3	1.90798	2.61253	6.82446	5.81345e-05	0.0014974
SLC1A2	2.94379	1.9745	6.82759	5.79203e-05	0.0014974
INO80D	0.611324	4.3597	6.80725	5.9328e-05	0.00152508
OSBPL11	-1.01403	6.62872	-6.78842	6.06639e-05	0.00155631
SLED1	3.1505	-1.27306	6.78419	6.09691e-05	0.00156103
BNIP3	2.18817	1.55813	6.77975	6.12908e-05	0.00156299
CDC42EP3	-1.17638	6.1958	-6.7781	6.14105e-05	0.00156299
FFAR2	1.99587	1.16707	6.77833	6.13937e-05	0.00156299
OSM	3.27114	1.94814	6.76243	6.25629e-05	0.00158917
TNFRSF12A	-1.14435	5.09768	-6.75867	6.28425e-05	0.00159312
TLE3	-1.39344	6.16498	-6.75429	6.31704e-05	0.00159829
PPARGC1B	0.732248	6.13921	6.75061	6.34474e-05	0.00160214
OXSR1	0.738423	6.80381	6.74367	6.3973e-05	0.00161225
NDEL1	0.748809	6.5272	6.74099	6.41773e-05	0.00161423
SH2B2	-0.995659	3.67587	-6.73316	6.4778e-05	0.00162616
MIER1	0.807626	5.00975	6.72592	6.53391e-05	0.00163704
SERPINB2	4.87232	5.21292	6.72024	6.57829e-05	0.00164496
BRPF1	-0.600078	5.76992	-6.71143	6.64783e-05	0.00164951
FLOT2	0.5916	6.91103	6.71151	6.64718e-05	0.00164951
INTS14	-0.684973	5.36915	-6.71337	6.63248e-05	0.00164951
NCOA4	0.713035	9.20715	6.71235	6.64055e-05	0.00164951
BRD2	0.640677	5.67605	6.70914	6.66605e-05	0.00165047
MBNL1	0.946078	7.25432	6.70572	6.69326e-05	0.00165047
WDR33	-0.615266	5.45675	-6.70564	6.69395e-05	0.00165047
ZNF267	0.71915	5.75606	6.7045	6.70306e-05	0.00165047
ZNF598	0.758568	4.75896	6.7022	6.7215e-05	0.00165184
DNMT3A	-1.23897	4.78252	-6.7	6.73917e-05	0.00165303
AC243964.3	1.90758	1.47189	6.69792	6.75592e-05	0.00165398
FAM110A	1.20547	3.80122	6.6943	6.78528e-05	0.00165718
SLC7A5	1.17105	5.58603	6.69154	6.80766e-05	0.00165718
ZMIZ1	-0.845831	8.45671	-6.69162	6.80704e-05	0.00165718
AC010980.2	4.4298	-0.583483	6.68731	6.84221e-05	0.00166196
OSER1	0.649573	4.98078	6.68597	6.85316e-05	0.00166196
CYTH1	0.650337	7.68424	6.66342	7.04085e-05	0.00170426
PRPF3	0.776689	5.36955	6.66117	7.05985e-05	0.00170564
AC009570.1	3.1174	0.0432702	6.64477	7.20025e-05	0.0017363
MGC12916	3.88531	0.359045	6.6393	7.2477e-05	0.00174447
SERPINB8	1.39451	6.00981	6.62661	7.35918e-05	0.00176799
AC118549.1	-0.854103	4.8652	-6.62184	7.40157e-05	0.00177486
PPP1R37	-0.915207	5.52791	-6.60931	7.51425e-05	0.00179852
KIAA0232	-0.641093	6.05125	-6.58687	7.7206e-05	0.00184448
GEMIN6	-1.02109	2.79655	-6.57301	7.85106e-05	0.00187216
AL355388.2	2.13962	-0.224669	6.57051	7.87492e-05	0.00187438
TBATA	5.38284	-2.51076	6.56871	7.89212e-05	0.001875
RNF122	-1.74577	3.1067	-6.54993	8.07376e-05	0.00191461
ABCA1	1.31898	6.80456	6.53928	8.17888e-05	0.00193597
MMP7	2.50716	5.13843	6.53387	8.2328e-05	0.00194515
CYB5R3	0.63825	8.09995	6.53091	8.26249e-05	0.00194858
NAP1L4P1	2.59569	-0.795396	6.52767	8.29503e-05	0.00195268
KITLG	2.74491	3.3077	6.52134	8.35915e-05	0.00196417
DCAF12	-0.626886	5.52022	-6.51899	8.38318e-05	0.00196622
SMAD6	-2.26275	1.98394	-6.51552	8.41865e-05	0.00197095
PPFIBP2	1.49044	4.27389	6.50411	8.5365e-05	0.00199128
ZEB2	0.730663	7.99893	6.50554	8.52156e-05	0.00199128
CBR3	1.77112	2.33429	6.50235	8.55484e-05	0.00199194
LINC01588	1.37254	3.25726	6.4976	8.60448e-05	0.00199988
ZFP90	-1.00846	3.0142	-6.48945	8.69053e-05	0.00201623
TNFAIP8L3	-1.31868	4.0261	-6.48355	8.75335e-05	0.00202715
FAM217B	-1.6808	2.41851	-6.47839	8.80871e-05	0.00203265
LDLR	1.3582	7.59152	6.47946	8.79724e-05	0.00203265
CYLD	0.956094	6.0833	6.47046	8.89455e-05	0.00204708
EEPD1	-1.255	5.24276	-6.46967	8.90313e-05	0.00204708
EBI3	6.3374	0.12383	6.46534	8.95046e-05	0.00205429
KNOP1	-1.40789	2.8751	-6.46245	8.98217e-05	0.00205789
PDE4B	2.79161	1.59546	6.44809	9.14162e-05	0.0020907
SCAF11	-0.654455	7.08131	-6.44122	9.21892e-05	0.00209348
UTP15	-0.907462	3.5162	-6.4414	9.21693e-05	0.00209348
YEATS2	-0.868184	4.61885	-6.44358	9.19231e-05	0.00209348
ZNF438	-0.855198	5.75142	-6.44445	9.1825e-05	0.00209348
TNFRSF10B	0.658202	6.48137	6.43409	9.29999e-05	0.00210445
ZNF420	-1.6265	1.12747	-6.43477	9.29224e-05	0.00210445
DAPK1	0.684939	8.00023	6.41869	9.47768e-05	0.00214089
ITPKC	0.870434	3.87043	6.41548	9.51514e-05	0.00214558
LYRM4	1.08329	3.94794	6.4058	9.62919e-05	0.00216749
SINHCAF	1.4883	0.931909	6.40414	9.64884e-05	0.00216812
HAUS2	0.635606	5.17251	6.39509	9.75703e-05	0.00218843
MINDY3	0.826012	4.98823	6.39374	9.77328e-05	0.00218843
CCL5	6.79432	0.696264	6.38209	9.91475e-05	0.00221474
MTF2	-0.790157	4.16349	-6.38118	9.926e-05	0.00221474
SRSF5	0.581574	7.47475	6.37983	9.94246e-05	0.00221474
SLC52A3	4.52621	-2.58248	6.36955	0.000100696	0.00223673
UAP1	0.895668	5.1924	6.36903	0.00010076	0.00223673
RGS20	-1.41246	4.18509	-6.36576	0.000101169	0.00224194
ATXN1L	0.512827	5.91569	6.36037	0.000101845	0.00225304
CNKSR3	1.8254	2.44085	6.3569	0.000102284	0.00225498
KCNQ1OT1	2.09293	0.128507	6.35813	0.000102128	0.00225498
PTGER2	1.06647	3.51331	6.35069	0.000103073	0.0022685
C17orf58	1.69944	3.7242	6.33393	0.000105236	0.00231214
LRRC3	1.04757	3.41115	6.33008	0.00010574	0.00231925
AASDH	-1.00225	2.61692	-6.32604	0.000106273	0.00232652
MSANTD3	1.03673	6.01627	6.32345	0.000106615	0.00232652
TJP2	2.78541	-0.846916	6.32455	0.00010647	0.00232652
LINC02015	3.732	0.0722223	6.31968	0.000107114	0.00233346
KDM3B	-0.609175	6.27635	-6.31437	0.000107824	0.00234362
SERTAD2	-1.12225	6.42656	-6.31347	0.000107945	0.00234362
ABHD10	-0.659002	5.18327	-6.3093	0.000108507	0.00235183
AMIGO2	2.55928	2.70435	6.30645	0.000108891	0.00235521
CSRNP1	1.3334	4.53842	6.30427	0.000109187	0.00235521
NFIL3	1.44018	4.11184	6.30409	0.000109212	0.00235521
RNF111	-0.606537	5.29608	-6.30189	0.000109512	0.00235771
STK38L	0.695629	4.83568	6.29836	0.000109993	0.00236412
RNF216	-0.571998	5.32607	-6.28787	0.000111441	0.00239123
NHSL2	-1.85565	1.67008	-6.28033	0.000112493	0.00240978
AHNAK	0.826461	10.602	6.26755	0.000114302	0.00244446
IL2RA	3.99186	-0.768497	6.26317	0.000114929	0.00245378
NEK7	0.596689	5.08518	6.25498	0.000116111	0.00247083
VIM	0.941078	12.0766	6.2557	0.000116007	0.00247083
AC025580.2	1.762	1.97671	6.24808	0.000117118	0.00247586
BCL2L11	2.3281	1.88703	6.25163	0.000116599	0.00247586
GYS1	0.521649	5.5964	6.24929	0.000116942	0.00247586
NLRC4	-1.00679	5.07091	-6.24888	0.000117001	0.00247586
DNAJA1	0.592405	7.91598	6.24529	0.000117528	0.00248045
C17orf80	-1.03458	3.39951	-6.23363	0.000119258	0.00251283
SESN3	2.38008	2.33173	6.2233	0.000120813	0.00253727
SLC20A1	-1.21515	7.99732	-6.22399	0.000120708	0.00253727
NRBF2	-0.753365	5.2273	-6.21633	0.000121874	0.00255538
TLR1	-0.996426	5.35978	-6.20917	0.000122976	0.00257429
MXD1	1.10988	4.50399	6.20154	0.000124161	0.00259486
CCL3L1	3.90092	4.60486	6.19831	0.000124666	0.00259513
SYNPO2	4.59028	-1.89982	6.19889	0.000124576	0.00259513
TSC1	-0.530122	5.60247	-6.19759	0.000124779	0.00259513
FNDC3B	0.898491	7.30662	6.19478	0.000125222	0.00260013
JMJD1C	-0.697231	5.36135	-6.19187	0.00012568	0.00260544
CD274	1.46837	6.97605	6.18681	0.000126484	0.00261788
ALKBH4	-1.42898	2.03919	-6.18439	0.000126871	0.00262166
ZNF331	-1.18369	2.19744	-6.1829	0.000127108	0.00262235
USP37	-1.13031	2.69451	-6.17821	0.000127862	0.00263367
SAV1	1.10207	5.47493	6.17365	0.0001286	0.0026362
SCARF1	2.10408	2.54712	6.17407	0.000128532	0.0026362
SIAH1	1.13199	3.59802	6.1757	0.000128269	0.0026362
NRROS	-0.73896	6.84139	-6.16389	0.000130194	0.00266463
FBXL12	0.682897	4.59224	6.15781	0.000131198	0.00267665
METTL16	-0.722504	4.36277	-6.15887	0.000131022	0.00267665
TRMT61A	0.883685	4.07736	6.15293	0.000132009	0.00268893
RAPH1	1.07113	6.63214	6.15059	0.0001324	0.00269262
CYB5A	0.64187	5.91658	6.1453	0.000133289	0.00270642
ABI1	0.532612	7.18039	6.14099	0.000134017	0.00271263
RANBP2	-0.602871	7.05335	-6.14133	0.00013396	0.00271263
PTGES3P1	1.79684	0.903918	6.13686	0.000134721	0.00272259
FGD4	-0.661368	6.07633	-6.13428	0.000135161	0.00272433
ZNF770	-0.859797	3.98453	-6.13387	0.000135231	0.00272433
ADGRE5	0.743643	8.12245	6.1288	0.000136102	0.00273759
HMGCS1	1.1635	7.39426	6.1224	0.000137211	0.00274701
TMEM88	2.39783	0.340358	6.12371	0.000136983	0.00274701
TRPV1	-1.52895	2.68016	-6.12307	0.000137095	0.00274701
AC083837.2	4.33819	0.0991278	6.11981	0.000137663	0.00275177
GFPT2	4.86412	-2.0911	6.11616	0.000138302	0.00275596
H3F3B	0.545862	7.962	6.117	0.000138155	0.00275596
GPRC5B	3.42388	-1.6691	6.11115	0.000139184	0.00276925
JAK2	1.30141	4.84078	6.10677	0.00013996	0.00278038
ZNF616	-1.13874	3.24105	-6.09253	0.000142517	0.0028268
CNST	-0.721025	3.63434	-6.09074	0.000142841	0.00282886
NFAT5	0.937287	4.99827	6.08881	0.000143192	0.00283146
LAMP3	3.66166	-0.0187032	6.08208	0.000144424	0.00285142
LSM14B	-0.550597	4.6729	-6.07861	0.000145064	0.00285967
SOCS1	1.98682	0.852374	6.07717	0.000145331	0.00286055
SNN	1.72204	7.14376	6.07202	0.000146287	0.00287496
ZNF510	-1.01795	2.61482	-6.06898	0.000146856	0.00288174
PSMA6	1.09092	3.41632	6.06711	0.000147206	0.0028842
AP003086.1	4.23969	-1.77661	6.06096	0.000148365	0.00289711
LEO1	-0.642523	4.7923	-6.06006	0.000148537	0.00289711
MTF1	0.639967	6.88006	6.06003	0.000148541	0.00289711
FBXO42	0.68147	5.04098	6.05265	0.000149948	0.0029113
NIFK	0.744736	5.16056	6.05271	0.000149937	0.0029113
P2RY1	-0.694984	5.02492	-6.05449	0.000149596	0.0029113
RNF113A	-1.02175	3.40581	-6.05024	0.00015041	0.00291588
DCAF5	-0.578755	5.76018	-6.0475	0.000150937	0.00292168
HOXA1	-1.65898	1.02195	-6.04159	0.000152082	0.00293942
SH3BP5L	-0.789722	5.31824	-6.03563	0.000153246	0.00295747
TNFRSF4	3.15523	1.91141	6.03402	0.000153562	0.00295912
LCP2	0.749472	7.13529	6.03281	0.000153801	0.00295929
SLITRK5	5.8962	-2.46539	6.02719	0.000154912	0.0029762
SPHK1	0.699557	6.79276	6.01639	0.000157069	0.00301315
NFRKB	-0.845359	4.9704	-6.01327	0.0001577	0.00302074
DCP1A	0.61697	4.76456	6.00757	0.000158856	0.00303837
AC100849.1	4.12578	-1.74223	5.99945	0.000160522	0.00305657
ELL2	1.07711	6.53759	6.00095	0.000160211	0.00305657
RHCG	4.98184	0.0497686	5.99983	0.000160443	0.00305657
MRM2	-0.656504	4.86143	-5.99089	0.000162296	0.00308578
HCK	0.737815	7.85886	5.9879	0.000162921	0.0030931
LPGAT1	0.543775	6.3506	5.98028	0.000164526	0.00311895
NECTIN4	-0.955854	4.50754	-5.97679	0.000165268	0.0031284
FAM102B	0.861087	4.75528	5.9651	0.000167773	0.00317116
ABL1	-0.593302	5.55839	-5.96101	0.000168662	0.00317916
SURF6	-0.665132	4.97958	-5.96087	0.000168691	0.00317916
WDR55	-0.468175	5.27306	-5.95086	0.000170884	0.00321577
MAFB	0.823914	6.14437	5.94813	0.000171487	0.0032224
RCAN1	2.12515	5.32059	5.93901	0.00017352	0.00325584
F8A1	1.40025	3.47975	5.93598	0.000174201	0.00326385
PLEC	0.670359	8.84895	5.92848	0.000175898	0.00329086
BRD1	0.56258	4.61411	5.92291	0.000177172	0.00330987
AC010186.3	1.76525	2.56821	5.91661	0.000178623	0.00332797
ARHGEF2	0.587818	8.62703	5.91394	0.000179243	0.00332797
IL15	2.28285	0.363811	5.91199	0.000179694	0.00332797
NBPF9	1.09279	2.49574	5.91226	0.000179632	0.00332797
NR3C1	0.587972	6.80005	5.91613	0.000178733	0.00332797
STAT2	0.523722	6.78798	5.91267	0.000179537	0.00332797
C16orf72	0.556887	6.10492	5.91027	0.000180095	0.0033306
QKI	0.530678	7.06461	5.906	0.000181096	0.0033443
DRAM1	1.28556	7.81656	5.90292	0.000181821	0.00335285
AC092919.2	1.36654	1.00698	5.89915	0.000182712	0.00335965
MYC	1.56543	4.98483	5.89941	0.000182651	0.00335965
VDR	-0.943353	6.43849	-5.88965	0.00018498	0.0033965
CACNB3	1.69996	2.63081	5.88844	0.000185272	0.00339701
RNF115	0.774639	5.28412	5.88609	0.000185838	0.00340253
LPCAT1	1.4611	2.36804	5.88415	0.000186307	0.00340627
IL17RA	-0.727354	8.12145	-5.88132	0.000186994	0.00341396
PDP1	1.23724	2.50065	5.87934	0.000187477	0.00341398
STK4	-0.51415	6.1234	-5.87913	0.000187526	0.00341398
ZNF41	-0.69486	3.40926	-5.87684	0.000188087	0.00341934
DUSP22	0.535255	4.81311	5.87414	0.000188749	0.00342197
PIK3CG	-0.876422	5.85864	-5.87408	0.000188763	0.00342197
PTPN1	0.648167	8.1521	5.86716	0.000190472	0.00344808
DAXX	0.898206	3.80231	5.86582	0.000190804	0.00344923
NFKBIE	1.05988	7.01903	5.85655	0.000193122	0.00348623
AZIN1	0.454417	7.76099	5.84945	0.000194917	0.00349217
CARD8-AS1	-0.803794	3.03162	-5.85274	0.000194084	0.00349217
ESCO1	-0.559262	4.73103	-5.84942	0.000194927	0.00349217
POLR1A	-0.596326	5.58444	-5.85098	0.000194531	0.00349217
SLAMF7	1.69146	9.26595	5.84881	0.000195081	0.00349217
ZNF148	-0.720496	4.15332	-5.84887	0.000195066	0.00349217
SOCS2	2.71493	1.37207	5.8472	0.000195491	0.00349463
SETDB1	-0.604987	4.99966	-5.84283	0.000196609	0.00350598
UBE2J1	0.621518	7.95472	5.84259	0.000196671	0.00350598
NLRP12	-1.20918	2.00545	-5.83894	0.00019761	0.00351784
FSD1L	1.52186	3.62269	5.83092	0.000199693	0.00355001
IL7R	2.36745	6.64063	5.82895	0.000200207	0.00355423
CEP85	-1.07945	3.87073	-5.82695	0.000200731	0.00355861
SETD4	-0.841645	2.61784	-5.81597	0.000203635	0.00360513
AGGF1	-0.82241	3.94872	-5.8143	0.000204081	0.00360806
PHF19	0.752607	4.72452	5.81261	0.000204533	0.00361108
STRN3	0.704881	4.1996	5.81078	0.000205023	0.00361476
BTN2A2	1.33359	3.86696	5.80638	0.000206211	0.00363072
GIN1	-1.00261	2.25341	-5.80256	0.000207246	0.00364395
ADRA2B	-1.05552	6.25353	-5.78921	0.000210906	0.00368481
ADRB2	3.54597	-0.350502	5.78625	0.000211727	0.00368481
AL592429.1	1.81175	-0.327207	5.78771	0.000211323	0.00368481
ARHGAP12	-1.22023	3.78287	-5.78476	0.000212142	0.00368481
CHD2	0.825418	6.06249	5.78577	0.000211861	0.00368481
DCLK3	3.10558	-0.301687	5.78655	0.000211643	0.00368481
FAM234B	-0.849228	2.8643	-5.79051	0.000210546	0.00368481
KPNB1	0.473038	8.37078	5.78473	0.00021215	0.00368481
PSEN1	0.489026	7.75266	5.79044	0.000210566	0.00368481
PAK1IP1	-0.769143	4.38551	-5.78226	0.00021284	0.00369042
RAB21	0.717567	6.19104	5.78152	0.000213047	0.00369042
ORAI3	-1.01839	3.04809	-5.77866	0.00021385	0.00369649
TIGD2	-1.40991	1.22227	-5.77822	0.000213973	0.00369649
AC016831.6	1.80223	0.403175	5.7756	0.00021471	0.00370424
ASXL2	-0.569156	5.50618	-5.77298	0.000215451	0.00371205
MRPL44	-0.513944	5.47787	-5.77175	0.000215799	0.00371307
MICALL1	0.686839	7.21645	5.76969	0.000216387	0.00371402
PIKFYVE	-0.730242	5.59361	-5.76953	0.000216432	0.00371402
CEMIP2	0.772962	5.59051	5.75885	0.000219495	0.00376146
CHMP4B	0.489888	7.88214	5.75786	0.000219782	0.00376146
ABCA6	3.29782	0.322393	5.75673	0.000220108	0.00376204
CDK13	-0.652122	5.01304	-5.75472	0.000220693	0.00376702
STBD1	1.2794	1.26539	5.74478	0.000223602	0.00381162
CARMIL3	2.56499	2.75401	5.73953	0.000225156	0.00382592
DAB2	-0.672724	8.98347	-5.73991	0.000225044	0.00382592
NAA16	-0.968856	3.51223	-5.73893	0.000225334	0.00382592
PUS7L	-1.22835	2.37136	-5.73242	0.000227281	0.00385388
YPEL4	-1.52544	3.562	-5.73007	0.000227985	0.00386073
DNM1L	0.468151	6.01659	5.7274	0.000228792	0.00386929
LIMD1	0.538776	5.67759	5.72392	0.000229845	0.00388199
FBRS	0.575132	6.99745	5.70934	0.000234321	0.00394205
N4BP3	2.84901	2.17296	5.70971	0.000234207	0.00394205
NXF1	0.698698	6.22137	5.71039	0.000233996	0.00394205
HCAR3	2.94733	3.47981	5.70547	0.000235525	0.00395713
CYP7B1	2.26026	-1.15816	5.70359	0.000236111	0.0039597
PDGFB	4.83318	3.61647	5.70301	0.000236294	0.0039597
CENPBD1	-0.827498	4.12858	-5.69624	0.000238422	0.00397588
IER3	3.69665	1.65862	5.69885	0.000237598	0.00397588
KLHL26	-1.17859	2.51267	-5.69571	0.000238591	0.00397588
LUC7L3	-0.516916	5.18479	-5.69503	0.000238806	0.00397588
PRXL2C	0.688562	3.94854	5.69759	0.000237995	0.00397588
TNRC6C-AS1	-0.771692	4.07562	-5.69015	0.000240355	0.00399649
LHFPL6	2.30054	-0.443499	5.68348	0.000242493	0.00402267
TMPO	1.16632	5.90645	5.68328	0.000242556	0.00402267
DDIT3	-0.818909	4.58683	-5.68177	0.000243044	0.00402558
BMT2	0.721532	3.84494	5.67261	0.000246018	0.00406958
HAUS8	-1.02929	3.54475	-5.66377	0.000248926	0.00411239
PLD2	1.3272	4.29503	5.65733	0.000251067	0.00414244
BRPF3	0.735873	5.62805	5.65253	0.000252678	0.00415303
GTPBP4	0.833233	6.18695	5.65398	0.00025219	0.00415303
PURA	-0.873772	3.15928	-5.65289	0.000252554	0.00415303
GMEB1	0.525859	4.5064	5.64847	0.000254046	0.00416486
RNASEL	-1.05735	4.78936	-5.64923	0.00025379	0.00416486
GFOD1	-1.18341	4.77988	-5.64381	0.000255628	0.00418546
DOK3	-1.14577	6.49276	-5.64164	0.00025637	0.00418771
F3	2.10561	6.77494	5.6415	0.000256417	0.00418771
AC009133.1	2.12699	-0.470544	5.63893	0.000257299	0.00419677
CSF2	8.94475	0.376474	5.62959	0.000260522	0.00424397
CMTR2	-0.680883	4.20295	-5.62847	0.000260914	0.00424497
LYPD3	3.4547	-1.45083	5.62192	0.000263206	0.00427514
VIM-AS1	1.44447	3.95077	5.62127	0.000263433	0.00427514
CBX8	-1.14077	1.62846	-5.61831	0.000264476	0.00428664
TTL	0.643234	6.6738	5.61389	0.000266043	0.00430119
USF1	-0.793687	5.17505	-5.61476	0.000265734	0.00430119
(MARCH3)	2.01574	2.70251	5.61075	0.000267165	0.0043139
FAM208A	-0.595611	5.78612	-5.60004	0.00027102	0.00437067
TNKS	-0.6569	3.91686	-5.59476	0.000272944	0.00439617
FOXP1	1.38341	1.53876	5.59148	0.000274146	0.00441001
ERCC4	-1.14889	3.30113	-5.58686	0.000275849	0.00443186
NBPF11	1.06611	2.04603	5.57317	0.00028096	0.00450834
MOGS	0.550919	5.94053	5.56909	0.000282503	0.00452745
ARID5B	1.31197	3.88572	5.56632	0.000283555	0.004533
IFNWP2	2.67578	-1.29229	5.56679	0.000283378	0.004533
HCAR2	2.49981	2.52137	5.54976	0.000289943	0.00462937
METTL13	-0.646747	5.56105	-5.53302	0.000296554	0.00472905
DCP2	0.7188	5.38687	5.53057	0.000297534	0.00473598
HARBI1	-1.11409	1.7241	-5.53009	0.000297726	0.00473598
KLF3	0.739039	4.48009	5.526	0.000299372	0.00475628
KYNU	0.780659	8.20847	5.51472	0.000303968	0.00482334
LY75	0.856298	3.38855	5.5113	0.000305374	0.00483967
STAT4	2.17364	3.01701	5.50741	0.000306983	0.00485918
INF2	0.586471	7.3477	5.50072	0.000309776	0.00489735
MR1	-0.517617	6.83416	-5.49787	0.000310971	0.00490788
NKRF	-0.924503	3.48965	-5.49731	0.000311205	0.00490788
COG8	-0.907534	2.6816	-5.49421	0.000312515	0.0049225
TRIM65	-0.876303	4.52846	-5.49138	0.000313714	0.00493533
UBR2	-0.570624	5.31949	-5.48492	0.000316469	0.00496652
ZSCAN26	-1.03909	2.08661	-5.48515	0.000316374	0.00496652
FOXP4	1.0533	3.43932	5.47993	0.000318616	0.00499169
NCK1	0.587251	5.93002	5.4794	0.00031885	0.00499169
AC034199.1	2.29175	0.302628	5.47284	0.000321695	0.0050301
PDE4DIP	0.696854	7.13778	5.46844	0.000323622	0.00505408
CCSAP	-0.925792	5.30384	-5.46659	0.000324439	0.00505846
NRAV	-1.03511	2.59286	-5.46602	0.000324689	0.00505846
TADA2B	-0.58253	5.08003	-5.46089	0.000326956	0.00508761
MAP2K3	1.09834	8.43747	5.45134	0.000331229	0.00514786
RANBP6	-0.757941	4.18285	-5.4417	0.000335601	0.00520952
RRP1B	-0.625167	5.34652	-5.43917	0.000336759	0.00522118
NRDE2	-0.64245	3.71373	-5.4357	0.000338352	0.00522713
PDHX	0.585104	5.10297	5.43731	0.00033761	0.00522713
SYNJ1	-0.539949	5.19489	-5.43568	0.000338362	0.00522713
TRIM47	1.04724	5.02652	5.43174	0.000340183	0.00524894
SRC	0.948469	8.40352	5.41125	0.000349821	0.00539118
DYRK2	-0.584585	5.91188	-5.40874	0.000351023	0.00539871
PHF14	-0.641218	3.89629	-5.408	0.000351377	0.00539871
SNAPC1	1.30023	1.80584	5.4076	0.000351569	0.00539871
TLDC1	0.930942	3.8792	5.40598	0.000352348	0.00540421
SETX	-0.444933	6.19339	-5.3959	0.000357234	0.0054661
TIPARP	0.677451	5.19099	5.39591	0.000357233	0.0054661
AL590369.1	3.66869	-1.45479	5.39501	0.000357671	0.00546628
AC112198.2	3.37342	0.0295852	5.38976	0.000360248	0.0054886
GZF1	-0.848018	2.75523	-5.38901	0.00036062	0.0054886
KMT2E	0.650201	6.17885	5.3901	0.000360081	0.0054886
STAT3	0.462814	7.23493	5.38856	0.000360839	0.0054886
IL27	3.26245	0.50337	5.38536	0.000362426	0.00549971
ST3GAL5	-0.670929	6.51489	-5.38608	0.00036207	0.00549971
KDM5B	0.787078	5.22822	5.38188	0.000364155	0.00551944
MAPKAPK5	0.474852	5.90785	5.37996	0.000365114	0.00552571
MTMR1	-0.457323	6.88792	-5.37933	0.000365428	0.00552571
FAM168A	0.524392	4.91434	5.37531	0.000367446	0.00554969
MMP2-AS1	2.58968	1.02425	5.37381	0.000368203	0.0055546
ZNF542P	-0.792973	2.57363	-5.36462	0.000372874	0.00561847
MGAM	2.30158	0.455462	5.36316	0.000373622	0.00562314
ZNF768	-0.745803	4.29432	-5.35867	0.000375931	0.00565127
CD55	1.30268	6.151	5.35323	0.00037875	0.005687
DHFR2	-0.746972	3.11846	-5.34895	0.000380979	0.00571064
RPRD2	-0.883355	5.13751	-5.34851	0.000381213	0.00571064
BRD8	-0.913677	3.84927	-5.33842	0.000386535	0.00578362
UBAP2	0.459842	5.33112	5.33465	0.000388546	0.00580695
CHSY1	-0.722781	5.05536	-5.33047	0.00039079	0.00582939
NPAT	-0.886962	3.4035	-5.33016	0.000390954	0.00582939
LINC00937	1.61703	1.17297	5.32848	0.000391861	0.00583615
AKAP13	0.46123	7.94744	5.32599	0.000393204	0.00583933
NECAP2	0.42184	7.11683	5.32649	0.000392934	0.00583933
NOL8	-0.930747	4.7901	-5.32556	0.000393438	0.00583933
KCNE1	0.68919	4.52703	5.32419	0.000394185	0.00584367
AC048341.1	1.45126	0.952131	5.32152	0.000395633	0.00584491
BRMS1L	0.895573	2.55755	5.32176	0.000395507	0.00584491
PI4K2B	0.977506	3.85456	5.32271	0.000394989	0.00584491
AC009549.1	4.33114	-2.16176	5.31802	0.000397549	0.00586647
BTBD8	-1.5411	0.842272	-5.31395	0.000399787	0.00587924
GBP3	2.19332	5.55544	5.31511	0.000399144	0.00587924
RGL1	1.67101	4.23318	5.31447	0.000399497	0.00587924
CCDC66	-1.26453	2.17012	-5.30899	0.000402529	0.0059128
NBPF12	0.789671	2.8958	5.30805	0.000403053	0.00591374
AQP9	0.598594	9.67535	5.3018	0.000406546	0.00594141
GPAT3	-0.90675	7.38724	-5.30211	0.000406372	0.00594141
SLC19A2	1.30061	4.1209	5.30054	0.00040725	0.00594141
TNC	3.4224	1.66591	5.3009	0.00040705	0.00594141
ULK2	1.05868	4.29462	5.30097	0.000407013	0.00594141
NR4A1	2.14786	1.43387	5.29244	0.000411837	0.00600151
AK3	0.48142	5.85997	5.28822	0.000414245	0.00602978
P4HA1	0.528835	5.53533	5.28149	0.000418119	0.00607818
UBC	0.443093	9.94076	5.2808	0.000418517	0.00607818
PCDH9	4.30637	-0.808069	5.27157	0.000423903	0.00614946
SMIM13	0.557902	4.37533	5.25629	0.000432973	0.00627397
LRRC8C	0.85848	3.68134	5.25528	0.000433582	0.00627571
SKIL	1.08192	5.19334	5.24784	0.000438083	0.00633372
AL161421.1	1.24114	1.29994	5.24428	0.000440251	0.00634333
CCSER2	0.688485	5.83225	5.24568	0.000439395	0.00634333
RASL11B	-2.61202	1.90967	-5.24351	0.000440722	0.00634333
SMARCAL1	-0.632429	4.243	-5.24473	0.000439979	0.00634333
SIX5	4.2317	-1.14369	5.24009	0.000442821	0.00636641
KCNK6	-0.479923	5.19379	-5.23562	0.000445581	0.00637915
TIAM1	-0.394833	6.47803	-5.23544	0.000445692	0.00637915
TMEM64	0.723301	3.17365	5.2377	0.000444296	0.00637915
TUBA1C	0.778315	7.75497	5.23623	0.000445205	0.00637915
MFSD10	0.451862	5.96103	5.22829	0.000450148	0.00641954
POFUT1	0.481927	5.26943	5.22771	0.000450511	0.00641954
TNRC6B	-0.772423	4.18982	-5.22922	0.000449566	0.00641954
UBL3	0.49009	6.26473	5.2289	0.000449766	0.00641954
TEX2	-0.846423	7.9923	-5.22641	0.000451324	0.006424
RNF145	0.74986	5.64292	5.22545	0.000451928	0.00642548
NCOA3	-0.606539	6.59068	-5.22437	0.000452607	0.00642803
BID	1.05351	6.80198	5.22065	0.000454957	0.00645427
ANXA5	0.516514	10.2992	5.21436	0.000458961	0.00650213
PRRC2C	0.515392	7.65323	5.21304	0.000459809	0.00650213
RCN1	0.864648	3.85448	5.21298	0.000459849	0.00650213
CSTF1	-0.809503	3.56631	-5.21119	0.000460992	0.00650399
GOLGA5	-0.458933	5.86393	-5.2116	0.000460734	0.00650399
TBC1D2B	0.516418	6.15809	5.2104	0.0004615	0.00650401
LSG1	-0.457914	5.41099	-5.20672	0.000463877	0.00653034
CAMSAP2	0.811873	5.58651	5.20582	0.000464459	0.00653139
ZNF268	-0.612635	3.82109	-5.20068	0.000467798	0.00657115
CLIC2	1.44403	3.50306	5.19539	0.000471266	0.00661264
C2orf42	-0.86901	2.76924	-5.19375	0.000472349	0.00661357
ZMYND8	-0.635399	5.63387	-5.19373	0.000472361	0.00661357
CCL1	2.88008	1.94999	5.19167	0.000473722	0.0066182
ZBED5	-0.805033	3.64732	-5.19236	0.000473262	0.0066182
AC005229.4	1.16252	0.826947	5.18835	0.000475921	0.00662511
CCDC115	0.570261	5.70145	5.18697	0.00047684	0.00662511
DIRC2	0.823904	4.45179	5.18574	0.000477661	0.00662511
LAMA3	1.24504	1.10538	5.18549	0.000477825	0.00662511
SFPQ	0.689084	7.69956	5.1861	0.000477423	0.00662511
UHRF2	-0.660977	4.1615	-5.18852	0.000475809	0.00662511
USP38	-0.594389	5.2941	-5.18659	0.000477093	0.00662511
TMEM181	-0.583252	5.50437	-5.18279	0.000479636	0.00664306
FOSL1	1.20581	3.9143	5.17969	0.000481713	0.00666465
SNX10	1.05516	8.84829	5.1735	0.000485902	0.00671449
USP13	1.38195	3.14572	5.17283	0.000486361	0.00671449
SLC7A1	0.841236	7.04438	5.17076	0.000487772	0.00672675
ZCCHC4	-0.723141	3.90707	-5.16645	0.000490721	0.00676016
AC241952.1	1.22305	2.99118	5.16437	0.000492155	0.00677267
MED15	0.503819	6.75478	5.15691	0.000497321	0.00683644
XPC	-0.967935	6.24232	-5.15381	0.000499492	0.00685894
CITED4	1.45278	2.29932	5.14809	0.000503514	0.00686129
CRAMP1	0.728786	3.66334	5.15198	0.000500773	0.00686129
ISOC1	0.653059	5.08648	5.15143	0.000501158	0.00686129
RIOK2	-0.712635	3.81099	-5.14873	0.000503063	0.00686129
RNF166	-0.923651	5.1525	-5.14886	0.000502972	0.00686129
STARD8	0.815092	7.21523	5.14969	0.000502387	0.00686129
VGLL4	-0.670652	5.00092	-5.14895	0.000502905	0.00686129
ZSWIM6	0.683755	5.27768	5.14749	0.000503934	0.00686129
AC245297.1	0.900014	4.48819	5.14421	0.000506258	0.00688565
RILPL2	0.927405	6.72747	5.14175	0.000508008	0.00690214
ZBTB5	0.959875	2.57294	5.1393	0.000509765	0.00691869
GTPBP10	-0.864271	2.90956	-5.13634	0.000511888	0.00694019
FABP5	-0.480918	7.16904	-5.13334	0.00051405	0.00695482
UFL1	-0.508475	5.28215	-5.13398	0.000513584	0.00695482
NCF1	1.43383	3.73043	5.12868	0.000517424	0.00699311
PLIN2	-0.604853	9.34591	-5.12445	0.000520508	0.00702741
DOT1L	0.794362	7.86083	5.12143	0.000522728	0.00704997
MPP7	1.0301	2.97265	5.11415	0.000528107	0.00710761
TLE1	1.55288	3.68415	5.11475	0.000527657	0.00710761
TNFRSF18	1.82257	0.820061	5.11087	0.00053055	0.00713301
CREB5	1.42673	2.59471	5.10207	0.000537164	0.00720686
KCNJ2	1.0598	2.97304	5.10262	0.000536754	0.00720686
CRTAM	-1.92965	3.60219	-5.09957	0.000539062	0.00722478
NAA25	-0.544413	4.55622	-5.09571	0.000542009	0.00725671
YAE1	-1.15053	1.86518	-5.09371	0.000543537	0.0072696
AL138724.1	1.67455	0.702806	5.09023	0.000546214	0.00729781
ZNF576	-1.22756	2.62957	-5.08896	0.000547194	0.00730331
PHLDA2	2.81944	-0.00296873	5.08753	0.000548297	0.00731043
SMARCAD1	-0.554299	4.50655	-5.0854	0.000549945	0.00732482
GPC3	1.86051	2.09976	5.08307	0.000551758	0.00734135
BAZ1B	-0.518348	6.32354	-5.07397	0.000558898	0.00742098
RPAP2	-0.827796	2.99075	-5.07418	0.00055873	0.00742098
PAQR8	-1.7311	4.77013	-5.07115	0.000561128	0.00744291
BCL6	0.910811	6.74784	5.06692	0.0005645	0.00746888
GIMAP1	-1.60496	0.618948	-5.06738	0.000564127	0.00746888
UBN2	-1.02316	2.83476	-5.0665	0.000564829	0.00746888
TIGAR	-1.35525	1.68404	-5.06265	0.000567919	0.00750201
POLRMT	-0.627072	4.28767	-5.06161	0.000568756	0.00750536
AC010186.2	1.2497	1.72862	5.06076	0.000569436	0.00750663
DDX28	-0.758632	3.94624	-5.05677	0.000572663	0.00754143
GEM	1.5497	5.47963	5.05488	0.000574202	0.00755395
SYNGR3	2.25391	-0.915665	5.05346	0.000575356	0.00756141
IL18R1	3.50649	-0.908102	5.05185	0.00057667	0.00757093
TRIP11	-0.670695	4.86031	-5.0502	0.000578015	0.00758085
DDX55	-0.661078	4.19469	-5.04481	0.000582447	0.00763019
SBNO2	0.582771	5.67312	5.04419	0.000582965	0.00763019
COL5A3	1.08493	4.96307	5.03933	0.000586991	0.00767507
DCLRE1A	-0.706533	3.27371	-5.03475	0.000590822	0.00771731
SNAI1	2.8094	0.591666	5.02969	0.000595077	0.007765
AC093583.1	2.4707	3.68412	5.02647	0.000597804	0.00779267
KNSTRN	-1.09295	3.63288	-5.02271	0.000601004	0.00782645
RORA	1.69949	-0.00794166	5.01579	0.000606949	0.00789587
CPEB2	0.616555	5.57221	5.0115	0.000610657	0.00793607
JADE2	0.967265	3.93832	5.00996	0.000611994	0.00794542
CPEB4	0.625347	6.46187	5.00733	0.000614294	0.00795117
SLC11A2	0.602817	7.50372	5.00748	0.000614165	0.00795117
UCK2	-0.519545	4.48944	-5.00836	0.00061339	0.00795117
AL359183.1	-0.912593	2.89322	-5.00536	0.000616016	0.00796544
ID3	-1.75528	4.11798	-5.00111	0.000619755	0.00800573
STARD13	-1.3799	1.36569	-4.99951	0.000621165	0.0080159
SVIL-AS1	0.577534	4.89617	4.99788	0.000622615	0.00802655
GON4L	-0.549949	4.84185	-4.99709	0.000623315	0.00802752
CRNKL1	-0.492214	4.82746	-4.99101	0.00062874	0.00806135
IL36G	6.83457	-0.285544	4.99063	0.000629078	0.00806135
SRSF11	0.397051	6.01165	4.99102	0.000628727	0.00806135
ZBTB46	1.42248	3.69262	4.99203	0.000627822	0.00806135
ZNF184	-1.01944	2.19033	-4.99253	0.000627375	0.00806135
RHOBTB2	-1.15402	6.57742	-4.98976	0.000629859	0.00806333
MARS2	-0.868834	2.94597	-4.98809	0.000631356	0.00806643
NCKAP5L	-0.671189	4.93734	-4.98869	0.000630815	0.00806643
CUL1	0.408239	6.18196	4.98688	0.000632449	0.00807236
(SEPT11)	0.663091	7.77651	4.98615	0.000633109	0.00807277
RGS12	-0.422278	7.23322	-4.98437	0.000634714	0.00808521
TNFSF14	-1.45325	7.39506	-4.98015	0.000638549	0.00812601
DCLRE1C	-0.615109	3.4473	-4.97595	0.000642387	0.00816677
KLF7-IT1	2.35655	-1.63244	4.97155	0.000646433	0.00821009
ETS2	1.07624	7.04947	4.97041	0.000647487	0.00821535
AL450468.1	3.384	-2.0373	4.96679	0.000650845	0.00823357
CD58	0.553665	5.52265	4.96769	0.000650012	0.00823357
MIS18BP1	-1.45631	3.41584	-4.9673	0.000650372	0.00823357
NVL	-0.760421	3.76056	-4.96392	0.000653525	0.00825935
EREG	6.0521	1.86095	4.95951	0.000657655	0.00830338
CDC40	-0.622477	4.73312	-4.9507	0.000665999	0.00837582
CYTH2	0.557763	4.82935	4.95197	0.000664787	0.00837582
MRPS31	-0.712624	3.12156	-4.95092	0.000665785	0.00837582
ZNF362	-1.05592	3.9597	-4.95193	0.000664827	0.00837582
SECISBP2L	0.813406	6.71268	4.94747	0.000669084	0.00840639
CALHM2	-1.07843	5.13081	-4.94277	0.000673602	0.00843966
GIMAP2	-1.07578	3.08662	-4.94198	0.000674359	0.00843966
RYBP	0.730279	5.67118	4.94215	0.000674195	0.00843966
SIK3	0.513431	5.41718	4.94394	0.000672472	0.00843966
LIPT1	-1.77468	-0.338413	-4.93864	0.000677593	0.00846365
MGAT1	-0.434205	9.63561	-4.93885	0.000677397	0.00846365
BEND3P2	-1.33741	3.07145	-4.93613	0.000680036	0.0084777
DENND4C	-0.646557	7.74469	-4.93624	0.000679928	0.0084777
ST3GAL3	2.15647	-0.984508	4.93489	0.000681247	0.00848457
AKAP10	-0.661197	4.87807	-4.93307	0.000683028	0.00849851
SCAND2P	-0.956848	2.60271	-4.92978	0.000686261	0.00853048
HEATR3	-0.793318	5.02486	-4.91912	0.000696833	0.00864517
NKX3-1	5.9259	-0.82539	4.91968	0.00069627	0.00864517
SLC29A3	-0.785445	7.74	-4.91705	0.000698912	0.00866261
TTI1	-0.570834	4.05016	-4.91283	0.00070316	0.00870685
CNTLN	0.780956	3.17479	4.91206	0.000703938	0.0087081
INAFM2	-0.887171	5.99312	-4.90527	0.00071084	0.00878078
SH3RF3-AS1	-1.84729	0.888564	-4.90494	0.00071118	0.00878078
CARD6	-0.760547	5.11762	-4.90243	0.000713747	0.00878716
GOLGA1	-0.637088	4.5434	-4.9025	0.000713677	0.00878716
TNFAIP8L2	-0.634731	4.71232	-4.90357	0.000712578	0.00878716
PGS1	-0.570264	4.12798	-4.89905	0.000717227	0.00882155
GTF2IRD1	-0.947728	4.06915	-4.89716	0.000719174	0.00883704
IKZF2	-2.32778	1.06282	-4.89606	0.000720314	0.00884259
LRRC75A	-1.1329	2.6273	-4.89196	0.000724584	0.00888652
AL606834.1	1.97833	0.0152106	4.88314	0.000733846	0.00898322
FOSB	1.91843	0.467927	4.88312	0.000733866	0.00898322
ZNF384	-0.436442	5.64438	-4.88171	0.000735357	0.00899291
HSPA12A	3.59336	-1.87485	4.88084	0.000736276	0.00899559
MAML1	0.591456	4.96757	4.87812	0.00073917	0.00902236
PIAS1	-0.450927	5.62648	-4.87514	0.000742355	0.00905265
FBXO30	0.453341	4.90624	4.87434	0.000743207	0.00905445
NPLOC4	0.459298	7.26924	4.8714	0.000746369	0.00908436
NUP160	-0.811747	5.40203	-4.869	0.000748954	0.00910719
PCNX1	0.493455	6.36411	4.86671	0.000751436	0.00912115
ZMIZ2	0.562453	6.02485	4.86663	0.000751521	0.00912115
AC026310.2	3.41066	-0.435609	4.86348	0.000754953	0.00915365
SIGLEC9	0.520829	6.06523	4.86286	0.000755623	0.00915365
ZYG11B	-0.787944	4.65307	-4.85857	0.000760322	0.0092019
ANKRD22	3.61064	0.169661	4.85732	0.000761691	0.0092098
FOXO1	1.34742	2.74712	4.8565	0.000762602	0.00921215
CASS4	-1.50299	3.06343	-4.85313	0.00076632	0.00924837
DISP1	-1.59264	1.8297	-4.85174	0.000767865	0.00925645
RWDD2A	-1.05394	2.38428	-4.85123	0.00076843	0.00925645
EPG5	0.606917	6.4637	4.84469	0.000775725	0.00933558
AP5Z1	0.412671	5.8877	4.84381	0.000776722	0.00933882
MIOS	-0.561308	5.09249	-4.84244	0.000778255	0.00934852
B3GNT5	1.04212	5.71363	4.83254	0.000789492	0.00947464
ZNF397	-0.804783	3.08956	-4.83088	0.000791393	0.00948859
ITGA6	0.853728	7.99496	4.8284	0.000794234	0.00951378
AL031666.2	1.98385	-0.142651	4.82764	0.000795118	0.00951551
ARID3B	-0.822891	2.93641	-4.82588	0.000797147	0.00953091
MRTO4	-0.418343	6.55878	-4.82269	0.000800834	0.00955722
SH2D3A	2.39811	0.510431	4.82296	0.00080053	0.00955722
GPBP1	0.395797	5.74536	4.82162	0.000802081	0.00956322
KAT6B	-0.639729	4.19653	-4.81482	0.00081003	0.00964904
DDX10	-0.553949	4.1916	-4.81077	0.000814808	0.00969697
KIF24	-0.900405	1.98964	-4.80957	0.000816218	0.00970477
TRIAP1	-0.507741	4.5308	-4.80656	0.000819795	0.00973829
SLAMF8	-0.589118	7.93152	-4.79998	0.000827665	0.0098227
INTS2	-0.693473	3.41824	-4.79325	0.000835808	0.00990105
TLNRD1	0.93224	5.8182	4.79365	0.000835317	0.00990105
NIF3L1	-0.841704	3.63848	-4.79241	0.000836827	0.00990261
NMD3	-0.548278	5.02556	-4.79187	0.00083748	0.00990261
TLK1	-0.713245	5.85195	-4.78945	0.00084044	0.00992847
TENT4A	0.659159	4.65932	4.78755	0.000842761	0.00994674
TMCC2	1.94048	1.80415	4.7844	0.00084663	0.00998324
MIR29B2CHG	1.59092	0.479251	4.78349	0.000847761	0.00998742
TPRA1	0.800706	6.44908	4.78138	0.000850368	0.010009
LINC-PINT	3.53656	-0.549391	4.77954	0.000852639	0.0100265
ZNF45	-0.803289	3.53413	-4.77285	0.000860988	0.0101154
RIF1	0.53158	5.16915	4.77011	0.00086444	0.0101467
SNX33	0.715226	4.74424	4.76931	0.000865445	0.0101492
CARD8	-0.459658	5.07222	-4.76647	0.000869038	0.0101728
SEC14L1	-0.563078	6.66337	-4.76658	0.000868897	0.0101728
OR6N2	2.23302	-1.46209	4.76425	0.000871849	0.0101872
SQSTM1	0.519173	10.3336	4.76453	0.00087149	0.0101872
ARC	3.29585	1.28568	4.76348	0.000872828	0.0101889
FGD5	-0.8497	5.45206	-4.76289	0.000873585	0.0101889
INTS7	-0.451795	4.30471	-4.76103	0.000875957	0.0102073
NORAD	0.463478	7.94345	4.7595	0.000877906	0.0102208
JUNB	0.889217	7.69875	4.75863	0.000879028	0.0102246
PRR5L	-2.36366	0.88507	-4.75797	0.000879871	0.0102251
TCEANC2	-1.05465	2.5673	-4.7566	0.000881639	0.0102364
ISCA2	-0.612232	3.74834	-4.75363	0.000885469	0.0102531
PHAX	-0.423816	5.32098	-4.75395	0.000885043	0.0102531
PRKCD	0.464974	8.50952	4.75383	0.000885209	0.0102531
ARID4A	-0.706788	4.45611	-4.75052	0.000889488	0.0102719
CTR9	-0.453497	5.73958	-4.75129	0.000888497	0.0102719
PUM1	-0.41609	5.88451	-4.75079	0.000889143	0.0102719
CNEP1R1	-0.632283	4.38418	-4.74371	0.000898382	0.010356
STX6	-0.785729	4.74043	-4.74398	0.000898031	0.010356
RARRES1	1.26433	4.42891	4.74101	0.000901931	0.0103876
UBR4	0.596072	6.96388	4.739	0.000904591	0.0104089
TRIM8	-0.359579	6.30718	-4.73833	0.000905478	0.0104098
GGA3	-0.443976	5.49825	-4.73417	0.000910992	0.0104638
VRK2	-0.478097	4.23706	-4.73016	0.000916354	0.010516
PARP8	0.493627	4.95646	4.72955	0.000917174	0.010516
BBC3	1.5285	2.58869	4.72716	0.000920385	0.0105434
B4GALT5	0.74906	7.78381	4.72565	0.000922424	0.0105574
SLC24A1	-0.605785	3.85236	-4.7247	0.000923707	0.0105616
TGM1	-1.93557	-0.430715	-4.72416	0.000924438	0.0105616
IFRD1	0.558207	4.73566	4.72346	0.000925379	0.010563
SLC9A7P1	2.0971	3.56768	4.72237	0.00092686	0.0105705
UBR5	-0.417185	6.37115	-4.71758	0.000933386	0.0106355
BCDIN3D	-1.16519	2.22383	-4.71128	0.00094205	0.0107247
AOC2	1.45889	0.175602	4.71014	0.000943621	0.0107325
MLLT10	-0.9808	3.96415	-4.70957	0.000944403	0.0107325
IMP3	-0.658157	4.41214	-4.70142	0.00095577	0.0108425
MCRIP2	0.563172	5.77294	4.70165	0.000955437	0.0108425
TBC1D14	-0.697751	5.46662	-4.69574	0.000963757	0.0109234
C15orf48	0.88295	7.28725	4.69455	0.000965442	0.0109329
ANKZF1	-1.12915	2.49647	-4.68973	0.000972306	0.0110009
ROCK2	0.649798	5.83066	4.68631	0.0009772	0.0110272
SUCNR1	-0.612526	5.74469	-4.68691	0.000976343	0.0110272
TES	0.598557	4.50633	4.68709	0.000976077	0.0110272
DCP1B	-1.06538	3.06288	-4.68477	0.000979417	0.0110411
TUBGCP3	-0.47028	4.56328	-4.68426	0.000980156	0.0110411
MRFAP1L1	-0.464676	4.62034	-4.68021	0.000986004	0.0110973
TSHZ1	-1.57196	2.97081	-4.67931	0.000987307	0.0111022
FBXL4	-0.686983	3.32118	-4.67799	0.00098922	0.011114
C12orf66	-0.866438	2.49993	-4.67352	0.000995757	0.0111777
WDR73	-0.759074	3.76658	-4.67263	0.000997055	0.0111825
IRF2BPL	-0.644803	4.89118	-4.66904	0.00100234	0.0112296
LHFPL2	-0.585822	8.75556	-4.66717	0.0010051	0.0112296
MYO9A	-0.567502	4.111	-4.66681	0.00100563	0.0112296
PARS2	-0.995689	1.85566	-4.66711	0.00100519	0.0112296
PTPN22	-0.419311	5.10885	-4.66803	0.00100383	0.0112296
SNHG12	-0.550291	3.70518	-4.66473	0.00100872	0.0112544
HOMEZ	-0.780925	4.66729	-4.66065	0.0010148	0.0113125
MINK1	0.76729	6.95172	4.65899	0.00101728	0.0113302
ZFYVE26	-0.662267	7.09497	-4.65016	0.00103061	0.0114687
ADNP2	0.610125	4.73297	4.64944	0.00103171	0.011471
DCTN4	-0.385335	5.96071	-4.64881	0.00103266	0.0114717
GIT2	-0.470615	6.60549	-4.64641	0.00103632	0.0115025
AL162377.1	1.94889	0.371786	4.63744	0.00105013	0.0116457
PRKAB2	0.84257	4.04389	4.63365	0.00105602	0.0117009
RAI14	-0.723583	6.68666	-4.63193	0.0010587	0.0117205
CA13	1.74781	0.525085	4.62885	0.00106355	0.0117539
ZNF799	1.29349	1.35134	4.62932	0.00106281	0.0117539
DUSP8	2.71035	-0.143453	4.62821	0.00106455	0.0117548
AC020916.1	1.21657	2.71139	4.6272	0.00106613	0.0117622
MYCL	-1.91202	2.9091	-4.626	0.00106803	0.011773
DPYSL2	0.622425	5.9553	4.62421	0.00107085	0.0117938
NR2F6	-1.10826	1.74263	-4.62365	0.00107174	0.0117938
RAB36	-0.881964	2.23037	-4.61951	0.00107833	0.0118561
HES2	-1.03309	3.6664	-4.61688	0.00108252	0.0118852
YRDC	0.837896	5.66237	4.61669	0.00108283	0.0118852
LBH	1.49172	0.407482	4.61583	0.00108421	0.0118902
C16orf87	0.895645	3.44849	4.61158	0.00109105	0.011955
NBPF10	1.13735	1.22095	4.61048	0.00109283	0.0119643
LYRM1	0.681301	3.70142	4.60866	0.00109577	0.0119864
APOL2	0.482544	6.84145	4.60809	0.00109671	0.0119864
BATF3	1.59252	1.72905	4.59324	0.0011211	0.0122426
RHOH	2.22817	1.26321	4.59093	0.00112494	0.0122741
KIF2A	-0.637278	5.33526	-4.58964	0.00112709	0.0122871
CDC42SE1	0.43464	7.78598	4.58902	0.00112814	0.0122882
ARNTL2	0.799608	4.08016	4.58488	0.00113509	0.0123534
NAT10	-0.438422	5.17064	-4.58392	0.00113671	0.0123605
ORC2	-0.8663	2.79028	-4.58018	0.00114302	0.0124187
CD82	0.611203	8.42	4.57697	0.00114849	0.0124649
KLHDC10	-0.526267	5.09597	-4.57654	0.00114922	0.0124649
DBR1	-0.638052	3.91229	-4.5749	0.00115202	0.0124848
DISP2	-1.58441	0.744214	-4.5722	0.00115666	0.0125242
PURB	0.587177	6.60648	4.57165	0.00115761	0.0125242
IFNAR2	0.700321	4.41172	4.57071	0.00115922	0.0125311
[truncated: 11,664 more rows]
