# Supplementary material for: A druggable copper-signalling pathway that drives inflammation
Source: Nature. 2023 Apr 26;617(7960):386–94. doi: 10.1038/s41586-023-06017-4 (PMC10131557; doi:10.1038/s41586-023-06017-4)
Supplement: Supplementary file 8 — Supplementary Table 5 [file 41586_2023_6017_MOESM8_ESM.xlsx]

## Sheet: Title
	Supplementary Table 5
	GO terms of RNA analysis of genes upregulated in inflammatory macrophages

## Sheet: aMDM upregulated
ID	Description	GeneRatio	BgRatio	p-value	adjusted p-value	q-value	gene ID	Count	tot
GO:0034341	response to interferon-gamma	121/4729	199/18670	2.37014e-26	1.51239e-22	1.1217e-22	GBP1/IRF1/GBP4/JAK2/GCH1/GBP5/GBP2/NLRC5/STAT1/HLA-E/SP100/TRIM22/PML/PARP14/NUB1/OAS1/PARP9/CCL5/HLA-F/KYNU/NMI/RAB12/B2M/CYP27B1/IFITM3/PTPN2/IFITM1/OAS2/TRIM38/OAS3/TRIM21/TRIM5/IRF2/OASL/IFITM2/IRF7/ICAM1/TRIM26/IRF8/CALCOCO2/CASP1/BST2/CD44/PTAFR/IRF5/IRF3/MT2A/TRIM25/HCK/IRF9/SOCS1/JAK1/CCL8/GBP3/CD47/MEFV/SOCS3/FCGR1B/NR1H2/WNT5A/TLR2/IL12RB1/STXBP3/GBP6/CIITA/IRF4/CCL3/SIRPA/KIF5B/HLA-B/I…	121	199
GO:0007249	I-kappaB kinase/NF-kappaB signaling	145/4729	269/18670	7.64168e-24	1.21904e-20	9.04131e-21	APOL3/RIPK2/STAT1/OPTN/CFLAR/TRIM22/TNFAIP3/RELA/CD40/TNFSF10/ZC3H12A/TANK/NKIRAS2/SECTM1/PELI1/RBCK1/MIER1/IFIT5/TRIM38/TRAF2/TRIM5/TNIP1/RELB/NFKBIA/CASP10/CASP1/UBC/BIRC3/TBK1/RNF31/BST2/TRADD/BIRC2/TMEM106A/IRF3/RIPK1/SNIP1/TRIM25/IRAK4/NOD2/NUP62/LITAF/AKAP13/TFG/LTBR/TIFA/TLR8/BCL3/TNIP2/TICAM1/PRKCE/IKBKE/TAB3/CCR7/REL/RIPK3/CASP8/PPM1B/WNT5A/TLR2/IKBKB/BCL10/TAB2/DHX36/CC2D1A/TNFRSF1A/SIR…	145	269
GO:0009615	response to virus	163/4729	323/18670	1.34612e-22	1.71792e-19	1.27414e-19	GBP1/IRF1/IFIH1/NLRC5/DTX3L/STAT1/STAT2/TRIM22/NT5C3A/PML/EIF2AK2/ADAR/TNFAIP3/OAS1/IFIT3/PLSCR1/MX2/RELA/CD40/DHX58/ZC3H12A/PARP9/IL15/CCL5/DDX60/RSAD2/HERC5/ISG15/IFITM3/IFIT2/CXCL10/IFITM1/IFI44/DDX58/OAS2/IFIT5/TRIM38/OAS3/TRIM5/IRF2/OASL/IFITM2/IFI16/CXCL9/IFI44L/IRF7/UNC93B1/MX1/FMR1/IFIT1/ISG20/BIRC3/TBK1/PMAIP1/TRIM56/AIM2/BST2/CGAS/BIRC2/IRF5/IRF3/IFI6/TRIM25/BATF3/SIN3A/IRF9/RTP4/APOBEC…	163	323
GO:0031331	positive regulation of cellular catabolic process	174/4729	362/18670	4.27151e-21	3.94477e-18	2.92574e-18	RIPK2/DTX3L/GTPBP1/OPTN/TRIM22/NUB1/TNFAIP3/FBXO7/ZC3H12A/RNF19B/RAB12/RNF144B/UBQLN2/SUPT5H/MOV10/TRIM21/LARP1/ULK2/PTPN1/CALCOCO2/FMR1/ENTPD5/TBK1/SMCR8/RDX/KEAP1/MDM2/ANKIB1/CPEB3/NFE2L2/EDEM2/LRRK2/HIF1A/SMURF1/PIP4K2C/LRSAM1/AMER1/PSEN1/RNF217/EDEM1/BCL2L11/UVRAG/PNPT1/RNF19A/CLU/SMAD7/CSNK1D/RAB3GAP1/TICAM1/SNX33/FOXO3/KAT5/MEFV/TP53INP2/ZC3HAV1/PLEKHN1/P2RX7/SESN2/NUPR1/CHFR/VPS13C/TMEM59/…	174	362
GO:0051607	defense response to virus	128/4729	238/18670	4.32744e-21	3.94477e-18	2.92574e-18	GBP1/IRF1/IFIH1/NLRC5/DTX3L/STAT1/STAT2/TRIM22/NT5C3A/PML/EIF2AK2/ADAR/TNFAIP3/OAS1/IFIT3/PLSCR1/MX2/RELA/CD40/DHX58/ZC3H12A/PARP9/IL15/DDX60/RSAD2/HERC5/ISG15/IFITM3/IFIT2/CXCL10/IFITM1/DDX58/OAS2/IFIT5/TRIM38/OAS3/TRIM5/IRF2/OASL/IFITM2/IFI16/CXCL9/IFI44L/IRF7/UNC93B1/MX1/IFIT1/ISG20/BIRC3/TBK1/PMAIP1/TRIM56/AIM2/BST2/CGAS/BIRC2/IRF5/IRF3/IFI6/TRIM25/SIN3A/IRF9/RTP4/APOBEC3G/IFI27/POLR3C/TLR8/G…	128	238
GO:0006914	autophagy	219/4729	496/18670	2.16332e-20	1.53379e-17	1.13758e-17	RIPK2/NAMPT/OPTN/TRIM22/FBXO7/IL10RA/ZC3H12A/MCL1/ACBD5/STAT3/DRAM1/RAB12/UBQLN2/SUPT5H/TMEM150B/RMC1/TRIM21/ATG3/TRIM5/IFI16/LARP1/IRF8/ULK2/CALCOCO2/RUBCN/ERN1/WDR45/TLK2/TBK1/SMCR8/CASP3/LRRK2/SBF2/HIF1A/SMURF1/PIP4K2C/LRSAM1/ANXA7/RAB8A/ATG13/KDM4A/C19orf12/PSEN1/RAB5A/EP300/USP33/SNX6/BCL2L11/UVRAG/STX17/SNX14/LAMP3/CHMP4B/ZFYVE1/CLU/RRAGC/RAB3GAP1/TICAM1/FOXO3/KAT5/MEFV/TP53INP2/TAB3/TMEM41…	219	496
GO:0061919	process utilizing autophagic mechanism	219/4729	496/18670	2.16332e-20	1.53379e-17	1.13758e-17	RIPK2/NAMPT/OPTN/TRIM22/FBXO7/IL10RA/ZC3H12A/MCL1/ACBD5/STAT3/DRAM1/RAB12/UBQLN2/SUPT5H/TMEM150B/RMC1/TRIM21/ATG3/TRIM5/IFI16/LARP1/IRF8/ULK2/CALCOCO2/RUBCN/ERN1/WDR45/TLK2/TBK1/SMCR8/CASP3/LRRK2/SBF2/HIF1A/SMURF1/PIP4K2C/LRSAM1/ANXA7/RAB8A/ATG13/KDM4A/C19orf12/PSEN1/RAB5A/EP300/USP33/SNX6/BCL2L11/UVRAG/STX17/SNX14/LAMP3/CHMP4B/ZFYVE1/CLU/RRAGC/RAB3GAP1/TICAM1/FOXO3/KAT5/MEFV/TP53INP2/TAB3/TMEM41…	219	496
GO:0009896	positive regulation of catabolic process	190/4729	425/18670	1.49448e-18	8.66936e-16	6.42985e-16	RIPK2/DTX3L/GTPBP1/OPTN/TRIM22/NUB1/TNFAIP3/FBXO7/ZC3H12A/RNF19B/RAB12/RNF144B/UBQLN2/SUPT5H/MOV10/TRIM21/LARP1/ULK2/PTPN1/CALCOCO2/FMR1/ENTPD5/TBK1/SMCR8/RDX/KEAP1/CDKN1B/MDM2/ANKIB1/CPEB3/NFE2L2/EDEM2/LRRK2/HIF1A/SMURF1/PIP4K2C/LRSAM1/OAZ2/AMER1/PSEN1/RNF217/EDEM1/BCL2L11/UVRAG/PNPT1/RNF19A/CLU/SMAD7/CSNK1D/STX5/RAB3GAP1/TICAM1/SNX33/PRKCE/FOXO3/KAT5/MEFV/TP53INP2/ZC3HAV1/PLEKHN1/P2RX7/SESN2/NU…	190	425
GO:0016570	histone modification	199/4729	454/18670	3.25317e-18	1.72987e-15	1.28301e-15	JAK2/DTX3L/BAZ2A/JADE2/BAZ1A/UBR2/USP15/MLLT6/ARID4B/MIER1/KDM6A/FMR1/CREBBP/PHF8/YEATS2/KDM2A/ATXN7L3/KDM5A/PCGF5/LRRK2/SMAD4/KANSL3/KDM4A/CRTC2/EZH1/NCOA1/SIN3A/EP300/UBE2E1/RSF1/KAT6A/DPF2/ATF2/KANSL1L/PHF1/GTF2B/SETDB1/MUC1/DMAP1/KMT2A/KMT2D/KAT5/RPS6KA5/NSD3/EZH2/PRKD2/ELK4/KDM6B/IRF4/ZNF451/PKN1/SIRT7/SUPT6H/WAC/SETD5/NIPBL/PAF1/ARID4A/BRD1/KMT2E/SGF29/KDM4C/BCOR/KMT2B/EPC2/UBE2B/ATXN7/AKAP…	199	454
GO:0001819	positive regulation of cytokine production	202/4729	464/18670	4.50945e-18	2.21345e-15	1.64166e-15	IRF1/CD274/JAK2/GBP5/IFIH1/RIPK2/STAT1/PTGER4/HLA-E/EIF2AK2/RELA/CD40/PDE4B/DHX58/CD80/IL15/DDX60/IDO1/HLA-F/RSAD2/STAT3/B2M/PELI1/NFKB2/CD83/DDX58/TRAF2/CD86/NFKB1/IFI16/IRF7/PTGS2/PANX1/IRF8/CASP1/CREBBP/RASGRP1/CLEC4E/STAT6/BIRC3/MCOLN2/TBK1/IL6ST/AIM2/LRRK2/PTAFR/CGAS/HIF1A/BIRC2/AKIRIN2/IRF5/PTPRJ/IRF3/RIPK1/CD46/FLOT1/MDK/NOD2/PSEN1/IL4R/EP300/IL18/TNFRSF14/GSDMD/C3AR1/POLR3C/ATF2/TLR8/BCL3…	202	464
GO:0002831	regulation of response to biotic stimulus	180/4729	400/18670	5.35624e-18	2.4413e-15	1.81065e-15	IRF1/CD274/PSME2/JAK2/SERPING1/GBP5/NLRC5/RIPK2/PSMB10/DTX3L/STAT1/OPTN/HLA-E/TRAFD1/PARP14/PSME1/PSMB9/ADAR/TNFAIP3/PLSCR1/RELA/LYN/DHX58/ZC3H12A/PARP9/IL15/CCL5/DDX60/HLA-F/NMI/HERC5/USP18/PSMA4/PTPN2/DDX58/DUSP10/TRIM38/NFKB1/TRIM5/IFI16/IRF7/RELB/PTPN1/CREBBP/IFIT1/PSMB8/RASGRP1/CLEC4E/CUL1/BIRC3/TBK1/AIM2/CGAS/BIRC2/NECTIN2/LRSAM1/PSMA5/IRF3/PSMB7/HCK/SIN3A/EP300/HEXIM1/SOCS1/SERPINB9/APOBEC…	180	400
GO:0016569	covalent chromatin modification	205/4729	474/18670	6.15105e-18	2.61666e-15	1.94071e-15	JAK2/DTX3L/BAZ2A/JADE2/BAZ1A/UBR2/USP15/MLLT6/ARID4B/MIER1/MBD2/KDM6A/FMR1/CREBBP/PHF8/YEATS2/KDM2A/ATXN7L3/KDM5A/PCGF5/LRRK2/SMAD4/KANSL3/KDM4A/CRTC2/EZH1/NCOA1/SIN3A/EP300/UBE2E1/RSF1/KAT6A/DPF2/ATF2/KANSL1L/PHF1/GTF2B/SETDB1/MUC1/DMAP1/KMT2A/KMT2D/KAT5/RPS6KA5/NSD3/EZH2/PRKD2/ELK4/KDM6B/IRF4/ZNF451/PKN1/SIRT7/SUPT6H/CHD1/WAC/SETD5/NIPBL/PAF1/ARID4A/BRD1/KMT2E/SGF29/KDM4C/BCOR/KMT2B/EPC2/UBE2B/…	205	474
GO:1903706	regulation of hemopoiesis	204/4729	475/18670	1.87599e-17	7.48167e-15	5.54897e-15	IRF1/PSME2/RIPK2/PSMB10/STAT1/PSME1/EIF2AK2/PSMB9/FBXO7/LYN/ZC3H12A/CD80/IL15/STAT3/ISG15/B2M/CYLD/PSMA4/PTPN2/CD83/DUSP10/CD86/MOV10/RUNX3/IRF7/JAK3/NFKBIA/CREBBP/RC3H2/PSMB8/SOS1/NOTCH2/RASGRP1/PRDM1/INHBA/BTN2A2/NFE2L2/HIF1A/PSMA5/RIPK1/CD46/PSMB7/MDK/IL4R/NFKBIZ/SIN3A/EP300/IL18/SOCS1/LILRB4/DPF2/CNOT4/PSMF1/LAG3/KMT2A/SMAD7/PSMA2/FOXO3/KMT2D/CASP8/RB1/IL12RB1/MMP14/NFAM1/PSMA6/IRF4/CCL3/DHX3…	204	475
GO:0000209	protein polyubiquitination	147/4729	310/18670	2.29329e-17	8.60792e-15	6.38428e-15	PSME2/RNF114/PSMB10/DTX3L/FBXO6/PSME1/PSMB9/RNF213/TNFAIP3/FBXO7/RFFL/RNF19B/NMI/UBR2/HERC5/PELI1/RNF144B/PSMA4/RBCK1/PARP10/MKRN1/HERC6/TRIM38/TRAF2/NFE2L1/TRIM21/TRIM5/UBE2D3/RC3H2/PSMB8/UBC/CUL1/FBXW4/ZNRF2/TRIM56/SIAH2/RNF31/ANKIB1/RNF115/TNKS2/NHLRC3/BIRC2/SMURF1/LRSAM1/PSMA5/PSMB7/UBE2E2/NOD2/UBE2E1/RNF217/IFI27/PSMF1/WSB1/UBE2D1/RNF19A/PSMA2/RNF34/SIAH1/TRIM6/FBXO11/CHFR/SASH1/PSMA6/FBXL3/…	147	310
GO:0042110	T cell activation	200/4729	464/18670	2.43833e-17	8.64387e-15	6.41095e-15	IRF1/CD274/RIPK2/PSMB10/PTGER4/HLA-E/LYN/TNFSF13B/ZC3H12A/CD80/IL15/CCL5/IDO1/RSAD2/STAT3/BTN3A1/B2M/PELI1/CYLD/ELF4/PTPN2/CD83/DUSP10/CD86/RUNX3/JAK3/RELB/ICAM1/MAP3K8/RC3H2/SEMA4A/SOS1/RASGRP1/CLEC4E/STAT6/PRDM1/IL6ST/BTN2A2/CASP3/CD44/CGAS/CD46/PDCD1LG2/MDK/NOD2/PSEN1/IL4R/NFKBIZ/IL18/TNFRSF14/SOCS1/RAB29/NCK1/LILRB4/BCL3/LAG3/CD47/MICB/SMAD7/PAG1/ADORA2A/RIPOR2/PREX1/CCR7/P2RX7/DUSP22/NCSTN/R…	200	464
GO:0043161	proteasome-mediated ubiquitin-dependent protein catabolic process	179/4729	419/18670	3.30849e-15	1.05558e-12	7.82894e-13	PSME2/PSMB10/FBXO6/PML/PSME1/NUB1/PSMB9/RFFL/RNF19B/UBR2/PELI1/RNF144B/PSMA4/RBCK1/UBQLN2/TRIM38/N4BP1/TMUB2/UBE2D3/PSMB8/UBC/CUL1/CD2AP/FBXW4/TLK2/KEAP1/SIAH2/MDM2/ANKIB1/NFE2L2/NHLRC3/EDEM2/LRRK2/BIRC2/SMURF1/PSMA5/PSMB7/TRIM25/PSEN1/DNAJB12/UBE2E1/RNF217/UBXN4/SELENOS/EDEM1/IFI27/PSMF1/UBE2D1/RNF19A/CLU/SMAD7/PSMA2/CSNK1D/RNF34/SIAH1/KAT5/CHFR/PLK3/PSMA6/SPOP/FBXL3/FBXL12/ERLIN1/WAC/NPLOC4/UBX…	179	419
GO:0002819	regulation of adaptive immune response	87/4729	160/18670	3.65901e-15	1.11182e-12	8.24607e-13	IRF1/CD274/RIPK2/HLA-E/TNFAIP3/CD40/TNFSF13B/ZC3H12A/CD80/HLA-F/RSAD2/B2M/CD48/DUSP10/TRAF2/IRF7/JAK3/RC3H2/STAT6/IL6ST/SAMSN1/NECTIN2/IL4R/NFKBIZ/IL18/TNFRSF14/SMAD7/P2RX7/PARP3/DUSP22/RIPK3/IL12RB1/PKN1/IL20RB/SUPT6H/HLA-B/HLX/APLF/BTK/TBX21/IL1B/TRAF6/PVR/TNF/FCER1G/HLA-A/TRPM4/CEACAM1/IL27/PTPRC/ZP3/PRKCQ/HLA-G/IL6/CLCF1/CD81/FADD/FAM49B/NFKBID/IL12A/RIF1/SIRT1/TNFSF4/AGER/LTA/IL7R/ADA/TP53BP…	87	160
GO:1903037	regulation of leukocyte cell-cell adhesion	139/4729	304/18670	6.97728e-15	1.89886e-12	1.40834e-12	IRF1/CD274/RIPK2/HLA-E/RELA/LYN/TNFSF13B/ZC3H12A/CD80/IL15/CCL5/IDO1/NFAT5/MIA3/PELI1/CYLD/PTPN2/CD83/DUSP10/CD86/RUNX3/JAK3/ICAM1/MAP3K8/RC3H2/RASGRP1/IL6ST/BTN2A2/CASP3/CD44/PTAFR/CD46/PDCD1LG2/MDK/NOD2/IL4R/NFKBIZ/IL18/TNFRSF14/SOCS1/NCK1/LILRB4/LAG3/CD47/SMAD7/PAG1/ADORA2A/RIPOR2/CCR7/DUSP22/IL12RB1/DOCK8/BCL10/YES1/IL20RB/CCDC88B/SIRPA/SDC4/HLX/TBX21/IL1B/SRC/TRAF6/EBI3/LRRC32/TNF/TNFSF9/RAS…	139	304
GO:0050863	regulation of T cell activation	141/4729	314/18670	2.67725e-14	5.89086e-12	4.36911e-12	IRF1/CD274/RIPK2/HLA-E/LYN/TNFSF13B/ZC3H12A/CD80/IL15/CCL5/IDO1/PELI1/CYLD/PTPN2/CD83/DUSP10/CD86/RUNX3/JAK3/MAP3K8/RC3H2/SOS1/RASGRP1/PRDM1/IL6ST/BTN2A2/CASP3/CGAS/CD46/PDCD1LG2/MDK/NOD2/IL4R/NFKBIZ/IL18/TNFRSF14/SOCS1/NCK1/LILRB4/LAG3/CD47/SMAD7/PAG1/ADORA2A/RIPOR2/CCR7/DUSP22/RIPK3/IL12RB1/DOCK8/BCL10/IRF4/YES1/IL20RB/CCDC88B/SIRPA/SDC4/HLX/TBX21/IL1B/SRC/TRAF6/EBI3/LRRC32/TNFSF9/RASAL3/CD70/C…	141	314
GO:0045088	regulation of innate immune response	137/4729	305/18670	6.04471e-14	1.24424e-11	9.22819e-12	IRF1/PSME2/JAK2/SERPING1/GBP5/NLRC5/PSMB10/STAT1/HLA-E/TRAFD1/PARP14/PSME1/PSMB9/ADAR/TNFAIP3/PLSCR1/RELA/LYN/DHX58/PARP9/CCL5/HLA-F/NMI/USP18/PSMA4/PTPN2/DUSP10/NFKB1/TRIM5/IFI16/IRF7/RELB/PTPN1/CREBBP/PSMB8/RASGRP1/CLEC4E/CUL1/BIRC3/TBK1/AIM2/CGAS/BIRC2/NECTIN2/PSMA5/IRF3/PSMB7/HCK/SIN3A/EP300/HEXIM1/SOCS1/SERPINB9/JAK1/POLR3C/PSMF1/TLR8/MUC1/LAG3/MICB/PSMA2/EREG/TRIM6/IKBKE/TAB3/RPS6KA5/SOCS3/…	137	305
GO:0016197	endosomal transport	109/4729	226/18670	7.5018e-14	1.49591e-11	1.10948e-11	CHMP5/DENND5A/GRIPAP1/EPS15/MVB12B/RAB9A/UBC/RIC1/GCC2/WASHC2A/LRRK2/TMEM50A/RAB8A/DENND1A/VPS26C/RAB29/TMEM87A/ARFRP1/RAB10/SNX6/VPS54/CHMP4B/EHD4/WASHC2C/STX5/SNX33/AP5B1/SNX27/DENND1B/TRAPPC10/RAB35/VPS37A/AP5Z1/EHD1/ANKFY1/UBE2O/STAM2/EPG5/ANKRD27/RAB13/PTPN23/CLN5/TOM1/UBB/SQSTM1/WASHC4/MICALL1/TMEM50B/VPS37C/RAB6A/TSG101/GRIP2/LYST/STX16/LMTK2/CHMP1A/STX6/TBC1D10B/RBSN/MICALL2/VPS39/HGS/TBC…	109	226
GO:0007159	leukocyte cell-cell adhesion	147/4729	337/18670	1.3549e-13	2.47019e-11	1.83208e-11	IRF1/CD274/RIPK2/HLA-E/RELA/LYN/TNFSF13B/ZC3H12A/CD80/IL15/CCL5/IDO1/NFAT5/MIA3/PELI1/CYLD/PTPN2/CD83/DUSP10/CD86/TNIP1/RUNX3/JAK3/ICAM1/MAP3K8/RC3H2/RASGRP1/SEMA4D/IL6ST/BTN2A2/CASP3/CD44/PTAFR/CD46/PDCD1LG2/MDK/NOD2/IL4R/NFKBIZ/IL18/TNFRSF14/SOCS1/NCK1/LILRB4/LAG3/CD47/SMAD7/PAG1/ADORA2A/RIPOR2/CCR7/DUSP22/IL12RB1/DOCK8/BCL10/YES1/IL20RB/CCDC88B/SIRPA/SDC4/HLX/TBX21/ITGA5/IL1B/SRC/TRAF6/EBI3/LR…	147	337
GO:0019882	antigen processing and presentation	108/4729	226/18670	2.09332e-13	3.61013e-11	2.67754e-11	TAP1/PSME2/PSMB10/HLA-E/PSME1/PSMB9/NCF1/HLA-F/B2M/PSMA4/DCTN4/TAPBP/RFTN1/RAB8B/DYNC1LI1/RELB/ICAM1/PSMB8/TAPBPL/PSMA5/PSMB7/PDIA3/NOD2/RAB10/PSMF1/LAG3/HLA-DOB/PSMA2/CCR7/DYNC1LI2/FCGR1B/PSMA6/IKBKB/RAB35/SEC24A/RAB5B/HLA-B/IFI30/IKBKG/PSMA3/TRAF6/CTSL/CYBA/NOD1/PSMA1/FCER1G/HLA-A/NCF4/ATG5/HLA-DOA/KLC2/LNPEP/FCGR1A/RAB6A/ITGAV/SEC22B/LILRB2/DCTN6/HLA-G/ACTR1A/KIFAP3/DYNC1H1/MR1/SNAP23/AP2A1/HL…	108	226
GO:1903311	regulation of mRNA metabolic process	142/4729	324/18670	2.25656e-13	3.78925e-11	2.81039e-11	PSME2/XRN1/PSMB10/GTPBP1/PSME1/PSMB9/WTAP/ZC3H12A/DCP1A/PSMA4/SUPT5H/CELF1/MOV10/DYRK1A/SRSF4/LARP1/FMR1/PSMB8/UBC/CPEB3/RBM7/PSMA5/RBMXL1/PSMB7/TENT4A/PSMF1/PNPT1/PSMA2/PAIP1/SAMD4B/ZC3HAV1/PLEKHN1/SMU1/SON/TIA1/MBNL1/PSMA6/FXR2/DHX36/SRSF5/SUPT6H/SRSF12/CIRBP/PAF1/SAP18/PUM1/RBM23/SECISBP2/IGF2BP3/RBM17/ZC3H3/DDX5/TNRC6B/PSMA3/RBM5/RBM10/DCP2/CDK9/TNRC6A/SNW1/SAMD4A/ZFP36/PSMA1/TRA2A/MYD88/THRA…	142	324
GO:0050870	positive regulation of T cell activation	99/4729	202/18670	2.98842e-13	4.87706e-11	3.6172e-11	CD274/RIPK2/HLA-E/LYN/TNFSF13B/CD80/IL15/CCL5/CYLD/CD83/DUSP10/CD86/RUNX3/JAK3/MAP3K8/RASGRP1/IL6ST/BTN2A2/CD46/PDCD1LG2/MDK/NOD2/IL4R/NFKBIZ/IL18/TNFRSF14/SOCS1/NCK1/LILRB4/CD47/CCR7/IL12RB1/DOCK8/BCL10/YES1/CCDC88B/SIRPA/HLX/IL1B/SRC/TRAF6/EBI3/TNFSF9/RASAL3/CD70/RAC1/IL2RA/PTPRC/LILRB2/FLOT2/SPTA1/ZP3/PRKCQ/HLA-G/IL6/CD81/FADD/FAM49B/SART1/NFKBID/CTLA4/IL12A/NCK2/PIK3CA/XBP1/TNFSF4/CD55/AGER/H…	99	202
GO:0019058	viral life cycle	143/4729	328/18670	3.05724e-13	4.87706e-11	3.6172e-11	CHMP5/PML/EIF2AK2/ADAR/OAS1/PLSCR1/ZC3H12A/CD80/CCL5/RSAD2/ISG15/STOM/IFITM3/USP6NL/IFITM1/PARP10/EPS15/IFIT5/TRIM38/OAS3/MVB12B/CD86/DYNLT1/TRIM21/TRIM5/TNIP1/OASL/IFITM2/IFI16/LARP1/ICAM1/TRIM26/MX1/IST1/FMR1/IFIT1/UBC/ISG20/BST2/KPNB1/UBP1/DEK/NECTIN2/LRSAM1/CD46/PKN2/TRIM25/RAB5A/NUP62/CXCL8/TNFRSF14/RAB29/APOBEC3G/IFI27/UVRAG/STAU1/LAMP3/SLAMF1/CCL8/CHMP4B/SETDB1/NUP50/TRIM6/ZC3HAV1/SCARB2/A…	143	328
GO:0051092	positive regulation of NF-kappaB transcription factor activity	79/4729	149/18670	4.01548e-13	6.24945e-11	4.63507e-11	RIPK2/CFLAR/TRIM22/EIF2AK2/RELA/CD40/STAT3/RBCK1/NFKB2/TRIM38/TRAF2/NFKB1/TRIM5/ICAM1/UBC/RNF31/AIM2/TRADD/RIPK1/FLOT1/TRIM25/IRAK4/NOD2/IL18/TRAF1/CLU/TICAM1/TAB3/RPS6KA5/RIPK3/WNT5A/TLR2/PRKD2/PSMA6/IKBKB/BCL10/TAB2/RHEBL1/CARD16/BTK/TRAF5/IL1B/IKBKG/TRAF6/TLR4/TLR3/ARHGEF2/TERF2IP/IRAK2/MTPN/NOD1/MYD88/TNF/UBB/CARM1/DDRGK1/TRIM62/MAP3K13/FLOT2/PRKCQ/TIRAP/SPHK1/TRIM13/TRIM14/ERC1/AGER/TNFSF18/…	79	149
GO:0050792	regulation of viral process	100/4729	208/18670	1.01622e-12	1.48073e-10	1.09822e-10	STAT1/PML/EIF2AK2/ADAR/OAS1/PLSCR1/ZC3H12A/CCL5/RSAD2/ISG15/STOM/IFITM3/IFITM1/PARP10/SUPT5H/IFIT5/TRIM38/OAS3/DYNLT1/TRIM21/TRIM5/TNIP1/OASL/IFITM2/IFI16/LARP1/TRIM26/MX1/FMR1/IFIT1/ISG20/BST2/NECTIN2/PKN2/TRIM25/CXCL8/EP300/RSF1/POLR2A/APOBEC3G/IFI27/STAU1/LAMP3/GTF2B/CCL8/CHMP4B/SETDB1/TRIM6/ZC3HAV1/APOBEC3F/CCL3/APOBEC3D/CHD1/JUN/CCNK/NOTCH1/DDX5/HPN/APOBEC3C/APOBEC3A/CDK9/SNW1/SLPI/ZFP36/TNF…	100	208
GO:0043903	regulation of interspecies interactions between organisms	105/4729	222/18670	1.02104e-12	1.48073e-10	1.09822e-10	STAT1/PML/EIF2AK2/ADAR/OAS1/PLSCR1/ZC3H12A/CCL5/RSAD2/ISG15/STOM/IFITM3/IFITM1/PARP10/SUPT5H/IFIT5/TRIM38/OAS3/DYNLT1/TRIM21/TRIM5/TNIP1/OASL/IFITM2/IFI16/LARP1/TRIM26/MX1/FMR1/IFIT1/ISG20/BST2/NECTIN2/PKN2/TRIM25/CXCL8/EP300/RSF1/POLR2A/APOBEC3G/IFI27/BCL2L11/STAU1/LAMP3/EXOC2/GTF2B/CCL8/CHMP4B/SETDB1/TRIM6/ZC3HAV1/APOBEC3F/CCL3/APOBEC3D/CHD1/EXOC7/JUN/CCNK/NOTCH1/DDX5/HPN/APOBEC3C/APOBEC3A/CDK9…	105	222
GO:0032496	response to lipopolysaccharide	142/4729	330/18670	1.2457e-12	1.7664e-10	1.3101e-10	CD274/JAK2/GCH1/RIPK2/PTGER4/CHMP5/CMPK2/TNFAIP3/RELA/PDE4B/LYN/IL10RA/ZC3H12A/CD80/CCL5/IDO1/CSF2RB/PELI1/CYP27B1/NFKB2/CXCL10/DUSP10/CD86/PTGER2/NFKB1/TRIM5/CXCL9/PTGS2/OTUD5/ICAM1/IRF8/NFKBIA/CASP1/SBNO2/CASP3/CNP/PTAFR/AKIRIN2/IRF3/PDCD1LG2/NOD2/HCK/CXCL8/PTGIR/IL18/LITAF/SELENOS/TNIP2/ADM/TRIM6/TICAM1/PRKCE/CCR7/P2RX7/NFKBIB/CASP8/SGMS1/NR1H2/SASH1/WNT5A/TLR2/BCL10/TAB2/PTGES/CCL3/SIRPA/JUN/…	142	330
GO:0070646	protein modification by small protein removal	131/4729	299/18670	1.96451e-12	2.66713e-10	1.97815e-10	PSME2/IFIH1/PSMB10/PSME1/PSMB9/TNFAIP3/VCPIP1/ZC3H12A/TANK/USP15/CYLD/USP18/PSMA4/DDX58/USP42/TRAF2/TRIM21/TNIP1/OTUD5/NFKBIA/PSMB8/USP25/UBC/WDR48/BIRC3/ATXN7L3/KEAP1/SIAH2/MDM2/TOR1A/OTUD4/HIF1A/SMAD4/BIRC2/PSMA5/RIPK1/USP11/PSMB7/EP300/USP33/PSMF1/UBE2D1/TNIP2/ABRAXAS2/SMAD7/PSMA2/INO80D/SMAD1/PSMA6/OTUD1/STAMBP/USP10/CCNA1/ATXN7/MBD5/STAM2/BECN1/IKBKG/NOP53/SENP1/PSMA3/TRAF6/OTUB1/KAT2B/SENP7…	131	299
GO:0010256	endomembrane system organization	179/4729	445/18670	2.25653e-12	2.99977e-10	2.22486e-10	CHMP5/OPTN/PLSCR1/VCPIP1/MIA3/BLOC1S3/USP6NL/PDE4DIP/TMEM170A/IST1/PARP11/GCC2/SNX10/TOR1A/LRRK2/BLZF1/NECTIN2/TOR1B/NDRG1/FLOT1/RAB18/RAB30/RAB29/RAB10/STX17/CLASP1/LEMD2/CHMP4B/CLU/CSNK1D/STX5/RAB3GAP1/SNX33/SYNGR2/PPP2R2A/P2RX7/PI4K2B/SCARB2/A4GALT/BCAS3/PLK3/WASL/SRGN/TJAP1/VPS37A/CREB1/NDEL1/GOLGB1/XKR8/NPLOC4/DTNBP1/RAB5B/DNAJC13/PDCD10/UBXN2A/EXOC8/TMED4/TMED1/WHAMM/AKAP8L/STAM2/PLSCR4/RAB…	179	445
GO:2001233	regulation of apoptotic signaling pathway	166/4729	406/18670	2.94936e-12	3.84078e-10	2.84862e-10	JAK2/SP100/CFLAR/PML/SOD2/TNFAIP3/RELA/TNFSF10/RFFL/DNAJA1/MCL1/PLAGL2/CYLD/RBCK1/PTPN2/TRAF2/PPP3CC/GRINA/PTGS2/ICAM1/PTPN1/FAS/INHBA/PMAIP1/SIAH2/MDM2/NFE2L2/CD44/LRRK2/HIF1A/TRADD/RIPK1/PHIP/IFI6/SGK3/PDIA3/PSEN1/NCK1/BCL2L2/BAK1/SELENOS/TMBIM1/BCL2L11/TRAF1/LTBR/RAD9A/MUC1/CLU/ATF3/RNF34/ADORA2A/SIAH1/ITPRIP/NUPR1/BBC3/RIPK3/CASP8/SGMS1/CREB3/RB1/STK3/BCL10/STK4/RAF1/GCLM/TNFRSF10A/NOL3/NF1/I…	166	406
GO:0060759	regulation of response to cytokine stimulus	92/4729	190/18670	4.88799e-12	5.99813e-10	4.44866e-10	JAK2/IFIH1/NLRC5/RIPK2/STAT1/PARP14/ADAR/TNFAIP3/CREBRF/CASP4/PARP9/RFFL/CCL5/VRK2/CYLD/USP18/RBCK1/PTPN2/DDX58/TRAF2/IRF7/PTPN1/CASP1/BIRC3/TBK1/RNF31/SPPL2A/OTUD4/HIF1A/TRADD/BIRC2/IRF3/RIPK1/SOCS1/TAX1BP1/JAK1/TRAF1/TRIM6/IKBKE/SOCS3/CASP8/NR1H2/WNT5A/TLR2/ZBP1/IKBKB/IFNAR2/TNFRSF1A/NOL3/CARD16/ADAM17/ELF1/IFNGR2/IKBKG/TSLP/TLR4/MAP2K5/IRAK2/TNF/TICAM2/AXL/PIAS1/SLIT2/HIPK1/PTPRC/IL6/STAP1/LIF…	92	190
GO:0031349	positive regulation of defense response	158/4729	384/18670	5.45834e-12	6.57164e-10	4.87402e-10	PSME2/JAK2/GBP5/NLRC5/RIPK2/PSMB10/PTGER4/OPTN/HLA-E/PSME1/PSMB9/PLSCR1/RELA/LYN/DHX58/PARP9/IL15/CCL5/DDX60/IDO1/HLA-F/PSMA4/NFKB1/TRIM5/TNIP1/IFI16/IRF7/PTGS2/RELB/NFKBIA/CREBBP/PSMB8/RASGRP1/CLEC4E/CUL1/TBK1/IL6ST/AIM2/LRRK2/CGAS/TRADD/NECTIN2/LRSAM1/PSMA5/IRF3/PSMB7/MDK/NOD2/NFKBIZ/HCK/SIN3A/EP300/IL18/HEXIM1/POLR3C/PSMF1/TLR8/MUC1/LAG3/CD47/MICB/PSMA2/EREG/TRIM6/TICAM1/IL17RC/IKBKE/TAB3/CCR7…	158	384
GO:0071216	cellular response to biotic stimulus	108/4729	236/18670	6.58631e-12	7.78283e-10	5.77233e-10	CD274/RIPK2/CHMP5/CMPK2/TNFAIP3/RELA/PDE4B/LYN/ZC3H12A/CD80/CCL5/CXCL10/CD86/NFKB1/TRIM5/CXCL9/ICAM1/IRF8/NFKBIA/CASP1/SBNO2/PTAFR/IRF3/PDCD1LG2/NOD2/HCK/CXCL8/IL18/LITAF/SELENOS/BCL2L11/TNIP2/PPP1R15B/TICAM1/PRKCE/NFKBIB/SGMS1/NR1H2/SASH1/WNT5A/TLR2/BCL10/CCL3/SIRPA/PAF1/CARD16/BTK/IL1B/PLSCR4/SRC/AKAP8/TRAF6/TRIM41/TLR4/IRAK2/ZFP36/TNF/TICAM2/AXL/ABCC2/CXCL11/MUS81/CDC73/CSF3/CEBPB/LILRB2/IL6/A…	108	236
GO:0002683	negative regulation of immune system process	174/4729	435/18670	7.98408e-12	9.09758e-10	6.74745e-10	GBP1/IRF1/CD274/SERPING1/NLRC5/PTGER4/HLA-E/TRAFD1/PARP14/ADAR/TNFAIP3/FBXO7/LYN/DHX58/ZC3H12A/CD80/IDO1/HLA-F/NMI/MIA3/PELI1/PTPN2/DUSP10/TRIM38/CD86/RUNX3/IFI16/JAK3/NFKBIA/RC3H2/STAT6/INHBA/TAPBPL/SAMSN1/BTN2A2/NFE2L2/CASP3/BST2/PTPRJ/PDCD1LG2/MDK/IL4R/TNFRSF14/SOCS1/SERPINB9/LILRB4/DPF2/SELENOS/IL31RA/LAG3/HLA-DOB/CD47/MICB/SMAD7/PAG1/ADORA2A/RIPOR2/PARP3/DUSP22/PPM1B/NR1H2/WASL/BCL10/CCL3/KI…	174	435
GO:0016050	vesicle organization	138/4729	325/18670	8.33027e-12	9.32551e-10	6.9165e-10	TAP1/STX11/CHMP5/MIA3/SAMD9L/BLOC1S3/TAPBP/EPS15/NAPA/RAB8B/SAMD9/IST1/CD2AP/SNX10/NECTIN2/RAB8A/SPG11/TFG/UVRAG/STX17/CHMP4B/CSNK1D/STX5/SNX33/P2RX7/PI4K2B/SCARB2/RAB39A/TRAPPC10/WASL/SRGN/STX12/CTSZ/SEC24A/BET1/VPS37A/CREB1/SNX11/SDC4/KIF5B/DTNBP1/RAB5B/DNAJC13/EXOC8/PRRT2/ANKFY1/STAM2/ANKRD27/CPLANE2/ARFGAP2/USP8/PDCD6IP/SQSTM1/HOOK2/MYO18A/WASHC4/VPS37C/SEC22B/TSG101/ARFGAP3/LYST/STX16/CHMP1A…	138	325
GO:0030217	T cell differentiation	109/4729	240/18670	9.47137e-12	1.04201e-09	7.72836e-10	IRF1/RIPK2/PTGER4/ZC3H12A/CD80/IL15/RSAD2/STAT3/B2M/CYLD/PTPN2/CD83/DUSP10/CD86/RUNX3/JAK3/RELB/RC3H2/SEMA4A/SOS1/RASGRP1/CLEC4E/STAT6/PRDM1/BTN2A2/CD46/MDK/IL4R/NFKBIZ/IL18/SOCS1/LILRB4/BCL3/LAG3/SMAD7/PREX1/CCR7/RIPK3/PATZ1/IL12RB1/IRF4/HLX/ADAM17/TBX21/BATF/LIG4/ITK/FCER1G/TNFSF9/ATG5/RHOH/HLA-DOA/IL27/SP3/PRELID1/CLEC4D/SRF/IL2RA/RUNX2/ZEB1/ZFP36L1/PTPRC/LILRB2/HLA-G/IL6/FADD/SART1/FZD7/NFKBI…	109	240
GO:0071347	cellular response to interleukin-1	87/4729	179/18670	1.42669e-11	1.42245e-09	1.055e-09	GBP1/PSME2/GBP2/RIPK2/PSMB10/PSME1/PSMB9/RELA/ZC3H12A/CCL5/VRK2/TANK/PELI1/PSMA4/NFKB1/ICAM1/NFKBIA/MAP3K8/PSMB8/UBC/CUL1/OTUD4/HIF1A/PSMA5/PSMB7/IRAK4/NOD2/CXCL8/PSMF1/TNIP2/CCL8/GBP3/CD47/PSMA2/TAB3/RPS6KA5/PSMA6/IKBKB/TAB2/CCL3/SIRPA/USP10/IL1B/IKBKG/IL1A/PSMA3/TRAF6/OTUB1/IRAK2/NOD1/PSMA1/MYD88/UBB/SQSTM1/ABCC2/NKX3-1/MAPK11/CEBPB/CCL4/IL6/ACOD1/EDN1/ANKRD1/CCL20/UPF1/CCL1/PSMB4/SKP1/DAB2IP/C…	87	179
GO:0007033	vacuole organization	81/4729	163/18670	1.71233e-11	1.65551e-09	1.22785e-09	CHMP5/CCDC115/UBQLN2/ACP2/ATG3/ULK2/WDR45/SMCR8/LRRK2/SMURF1/PIP4K2C/LRSAM1/ATG13/SPG11/PSEN1/RAB5A/STX17/CHMP4B/RAB3GAP1/TP53INP2/P2RX7/TMEM41B/SCARB2/NUPR1/RAB39A/STX12/MAP1LC3A/ATG16L1/UBXN2A/ATP13A2/ATG2A/TMEM165/BECN1/ATG12/CLN5/SYNPO2/ATG5/C9orf72/HOOK2/AMBRA1/RAB33B/RAB3GAP2/SEC22B/MTMR3/LYST/ULK1/GRN/CHMP4A/RUFY4/VPS4B/NDP/RALB/VMP1/FEZ1/WDR45B/ARF1/TMEM199/PHF23/FAM160A2/HPS4/GABARAPL1/A…	81	163
GO:0001959	regulation of cytokine-mediated signaling pathway	85/4729	177/18670	5.3794e-11	4.78476e-09	3.54874e-09	JAK2/NLRC5/RIPK2/STAT1/PARP14/ADAR/TNFAIP3/CREBRF/CASP4/PARP9/RFFL/CCL5/VRK2/CYLD/USP18/RBCK1/PTPN2/TRAF2/IRF7/PTPN1/CASP1/BIRC3/TBK1/RNF31/SPPL2A/OTUD4/HIF1A/TRADD/BIRC2/IRF3/RIPK1/SOCS1/TAX1BP1/JAK1/TRAF1/TRIM6/IKBKE/SOCS3/CASP8/NR1H2/WNT5A/ZBP1/IKBKB/IFNAR2/TNFRSF1A/NOL3/CARD16/ADAM17/ELF1/IFNGR2/IKBKG/TSLP/IRAK2/TNF/TICAM2/AXL/PIAS1/SLIT2/HIPK1/PTPRC/IL6/STAP1/LIFR/TXK/SPATA2/FADD/SPHK1/CARD8…	85	177
GO:0070555	response to interleukin-1	95/4729	207/18670	9.87608e-11	8.18432e-09	6.07011e-09	GBP1/PSME2/GBP2/RIPK2/PSMB10/PSME1/PSMB9/CD38/RELA/ZC3H12A/CCL5/VRK2/TANK/PELI1/PSMA4/NFKB1/ICAM1/NFKBIA/MAP3K8/PSMB8/UBC/CUL1/OTUD4/HIF1A/PSMA5/PSMB7/IRAK4/NOD2/CXCL8/PSMF1/TNIP2/CCL8/GBP3/CD47/PSMA2/TAB3/RPS6KA5/PSMA6/IKBKB/TAB2/CCL3/SIRPA/USP10/IL1B/IKBKG/SRC/IL1A/PSMA3/TRAF6/OTUB1/IRAK2/CYBA/NOD1/PSMA1/MYD88/UBB/SQSTM1/ABCC2/NKX3-1/MAPK11/CEBPB/CCL4/IL6/ACOD1/EDN1/ANKRD1/CCL20/UPF1/APP/CCL1/P…	95	207
GO:0050852	T cell receptor signaling pathway	93/4729	202/18670	1.25348e-10	9.87467e-09	7.3238e-09	GBP1/PSME2/RIPK2/PSMB10/PSME1/PSMB9/BTN3A3/RELA/PDE4B/ZC3H12A/BTN3A1/CYLD/PSMA4/RBCK1/PTPN2/RFTN1/NFKB1/RC3H2/PSMB8/CUL1/BTN2A1/RNF31/BTN2A2/PTPRJ/NECTIN2/PSMA5/PSMB7/PSEN1/NFKBIZ/RAB29/NCK1/LILRB4/PSMF1/PSMA2/PAG1/BTN3A2/CCR7/DUSP22/DENND1B/PRKD2/THEMIS2/PSMA6/IKBKB/LCP2/BCL10/TAB2/ERMAP/BTK/ELF1/IKBKG/PSMA3/TRAF6/TEC/ITK/PSMA1/CEACAM1/PTPRC/PRKCQ/CD81/TXK/NFKBID/CTLA4/PIK3CA/HLA-DPA1/WNK1/ADA/C…	93	202
GO:0071887	leukocyte apoptotic process	57/4729	104/18670	1.30897e-10	1.0186e-08	7.55471e-09	CD274/LYN/CCL5/IDO1/IRF7/JAK3/CASP3/HIF1A/IRF3/RIPK1/RAPGEF2/NOD2/BAK1/SELENOS/BCL2L11/CCR7/P2RX7/RIPK3/WNT5A/DOCK8/BCL10/PKN1/TRAF3IP2/TSC22D3/GIMAP8/ADAM17/BTK/CTSL/FCER1G/AXL/BAX/HCAR2/PRELID1/IL2RA/PRKCQ/IL6/FADD/NFKBID/SIRT1/CCR5/NR4A3/IL7R/ADA/LGALS9/BCL6/PTEN/CASP9/LILRB1/CD74/CXCL12/TP53/CCL19/FNIP1/CRKL/ADAM8/GLI3/ANXA1	57	104
GO:0034612	response to tumor necrosis factor	130/4729	312/18670	1.53136e-10	1.17731e-08	8.73179e-09	GBP1/PSME2/JAK2/GCH1/GBP2/PSMB10/STAT1/PSME1/NUB1/PSMB9/TNFAIP3/RELA/CD40/CASP4/TNFSF13B/ZC3H12A/RFFL/CCL5/TANK/CYLD/PSMA4/RBCK1/PTPN2/TRAF2/NFKB1/PTGS2/ICAM1/NFKBIA/CASP1/PSMB8/BIRC3/RNF31/SPPL2A/NFE2L2/CASP3/AIM2/TRADD/BIRC2/PSMA5/RIPK1/PSMB7/CXCL8/TNFRSF14/TAX1BP1/ILK/TRAF1/LTBR/PSMF1/CCL8/GBP3/PSMA2/FOXO3/CASP8/SGMS1/PSMA6/IKBKB/CCL3/TNFRSF1A/TNFRSF4/NOL3/CARD16/ADAM17/IKBKG/PSMA3/TNFRSF9/CD5…	130	312
GO:0071356	cellular response to tumor necrosis factor	123/4729	291/18670	1.59705e-10	1.21319e-08	8.99791e-09	GBP1/PSME2/JAK2/GBP2/PSMB10/STAT1/PSME1/PSMB9/TNFAIP3/RELA/CD40/CASP4/TNFSF13B/ZC3H12A/RFFL/CCL5/TANK/CYLD/PSMA4/RBCK1/PTPN2/TRAF2/NFKB1/ICAM1/NFKBIA/CASP1/PSMB8/BIRC3/RNF31/SPPL2A/NFE2L2/AIM2/TRADD/BIRC2/PSMA5/RIPK1/PSMB7/CXCL8/TNFRSF14/TAX1BP1/ILK/TRAF1/LTBR/PSMF1/CCL8/GBP3/PSMA2/FOXO3/CASP8/SGMS1/PSMA6/IKBKB/CCL3/TNFRSF1A/TNFRSF4/NOL3/CARD16/ADAM17/IKBKG/PSMA3/TNFRSF9/CD58/PIAS3/ARHGEF2/CYBA/Z…	123	291
GO:0042098	T cell proliferation	85/4729	184/18670	6.28311e-10	4.35788e-08	3.23213e-08	IRF1/CD274/RIPK2/PSMB10/HLA-E/TNFSF13B/CD80/IL15/CCL5/IDO1/BTN3A1/PELI1/ELF4/CD86/JAK3/RC3H2/SOS1/IL6ST/BTN2A2/CASP3/CD46/PDCD1LG2/IL18/TNFRSF14/NCK1/P2RX7/NCSTN/RIPK3/IL12RB1/DOCK8/IL20RB/CCDC88B/SDC4/TNFRSF4/IL1B/TRAF6/EBI3/LRRC32/TNFSF9/RASAL3/CD70/BAX/IL27/IL2RA/CEBPB/PTPRC/LILRB2/SPTA1/ZP3/PRKCQ/HLA-G/IL6/CD81/FADD/CTLA4/IL12A/CTNNB1/NCK2/TNFSF4/CD55/AGER/HLA-DPA1/TNFSF18/SELENOK/ZBTB7B/VCAM…	85	184
GO:0045862	positive regulation of proteolysis	143/4729	358/18670	6.47123e-10	4.4401e-08	3.29311e-08	PSME2/JAK2/RIPK2/CFLAR/PML/PSME1/NUB1/TNFSF10/LYN/CASP4/ZC3H12A/RNF19B/TANK/STAT3/RNF144B/UBQLN2/TRAF2/TNIP1/IFI16/CASP10/IST1/CASP1/FMR1/BCL2L13/FAS/RHBDD1/WDR48/KEAP1/PMAIP1/MDM2/ANKIB1/NFE2L2/AIM2/EDEM2/LRRK2/TRADD/AKIRIN2/SMURF1/RIPK1/PSEN1/PLGRKT/RNF217/BAK1/EDEM1/BCL2L11/RNF19A/CLU/SMAD7/CSNK1D/SNX33/MEFV/NUPR1/CHFR/BBC3/CASP8/PLK3/MMP14/BCL10/DISC1/TNFRSF10A/HPN/IL1B/RPS27L/NOP53/SENP1/SRC…	143	358
GO:0002456	T cell mediated immunity	56/4729	106/18670	1.21203e-09	7.81209e-08	5.79404e-08	HLA-E/BTN3A3/HLA-F/RSAD2/B2M/RFTN1/TRAF2/MYO1G/ICAM1/NECTIN2/CD46/IL18/MICB/SMAD7/BTN3A2/P2RX7/DUSP22/RIPK3/DENND1B/IL12RB1/IL20RB/HLA-B/TBX21/IL1B/GNL1/TRAF6/PVR/HLA-A/CD70/TRPM4/CEACAM1/PTPRC/ZP3/HLA-G/IL6/CD81/FADD/FAM49B/IL12A/TNFSF4/CD55/AGER/IL7R/CTSH/IL12B/JAG1/IL23A/MICA/LILRB1/CD1D/WAS/PRF1/HLA-C/CTSC/ULBP1/IFNB1	56	106
GO:0032606	type I interferon production	64/4729	128/18670	1.60323e-09	1.00296e-07	7.43873e-08	IRF1/IFIH1/NLRC5/RIPK2/STAT1/UBE2L6/TNFAIP3/RELA/DHX58/NMI/HERC5/ISG15/CYLD/NFKB2/DDX58/TRIM38/NFKB1/TRIM21/IFI16/IRF7/OTUD5/RELB/CREBBP/STAT6/TBK1/TRIM56/CGAS/IRF5/IRF3/FLOT1/TRIM25/EP300/TAX1BP1/POLR3C/TLR8/TICAM1/IKBKE/UBA7/REL/PPM1B/TLR2/ZBP1/DHX36/RNF135/SIRPA/RIOK3/AZI2/NPLOC4/GPATCH3/TLR4/ZBTB20/TLR3/MYD88/TLR7/ZCCHC3/TIRAP/SETD2/ACOD1/CTNNB1/POLR3D/RNF216/LILRB1/POLR3GL/ITCH	64	128
GO:0030099	myeloid cell differentiation	160/4729	416/18670	1.68338e-09	1.03285e-07	7.66041e-08	JAK2/STAT1/PML/ADAR/LYN/IL15/STAT3/ISG15/B2M/PTPN2/MOV10/NFE2L1/IFI16/IRF7/JAK3/RELB/BATF2/IRF8/NFKBIA/BPGM/CREBBP/NOTCH2/ABI1/INHBA/SBNO2/CASP3/TMOD3/SNX10/HIF1A/RIPK1/FARP2/BATF3/PSEN1/SIN3A/EP300/L3MBTL3/GAB2/KAT6A/LILRB4/CNOT4/IL31RA/LTBR/KMT2A/FOXO3/KMT2D/CCR7/CASP8/RB1/TLR2/NCOA6/IRF4/CCL3/CREB1/MT1G/JUN/PAF1/ARID4A/STAT5B/KMT2E/JUNB/KMT2B/NF1/LILRB3/SENP1/SRC/TOB2/TNRC6B/TRAF6/CDKN1C/ACVR1…	160	416
GO:0061013	regulation of mRNA catabolic process	89/4729	199/18670	1.91535e-09	1.15301e-07	8.55157e-08	PSME2/XRN1/PSMB10/GTPBP1/PSME1/PSMB9/ZC3H12A/DCP1A/PSMA4/MOV10/LARP1/FMR1/PSMB8/UBC/CPEB3/PSMA5/PSMB7/TENT4A/PSMF1/PNPT1/PSMA2/PAIP1/SAMD4B/ZC3HAV1/PLEKHN1/PSMA6/FXR2/DHX36/CIRBP/PUM1/RBM23/SECISBP2/IGF2BP3/TNRC6B/PSMA3/RBM10/DCP2/TNRC6A/SAMD4A/ZFP36/PSMA1/MYD88/THRAP3/ZC3H12D/DND1/UBB/IGF2BP2/FXR1/HNRNPR/TENT5C/ZFP36L1/METTL14/TIRAP/PRKCD/ANGEL2/XPO1/TNRC6C/CNOT6L/NOCT/UPF1/HNRNPC/PSMB4/TENT4B/T…	89	199
GO:0071496	cellular response to external stimulus	134/4729	339/18670	4.85735e-09	2.76688e-07	2.05212e-07	IRF1/PTGER4/NAMPT/EIF2AK2/CD40/LYN/ZC3H12A/IL15/CYP27B1/NFKB1/IFI16/PTGS2/ICAM1/STK26/CASP1/FAS/WDR45/PMAIP1/MDM2/NFE2L2/LRRK2/BRIP1/USF1/NCOA1/CDKN1A/USP33/GSDMD/BAK1/MAX/BMPR2/LTBR/TLR8/P2RX4/ATF4/ZFYVE1/BMT2/SLC1A2/RRAGC/ATF3/RIPOR2/P2RX7/SESN2/CASP8/FAM107A/MAP3K1/LAMP2/BCL10/MAP1LC3A/TNFRSF1A/SZT2/JUN/TNFRSF10A/SIPA1/DSC2/CPEB4/IL1B/BECN1/SESN3/TLR4/TNRC6A/TLR3/SNW1/CYBA/MTPN/MYD88/GLUL/AXL/…	134	339
GO:0032946	positive regulation of mononuclear cell proliferation	64/4729	131/18670	5.25453e-09	2.89045e-07	2.14377e-07	CD274/RIPK2/HLA-E/CD38/CD40/TNFSF13B/CD80/IL15/CCL5/PELI1/CD86/JAK3/IL6ST/CD46/PDCD1LG2/IL18/CDKN1A/NCK1/TICAM1/IL12RB1/CCDC88B/TNFRSF4/IL1B/TRAF6/EBI3/TLR4/TNFSF9/RASAL3/CD70/IL2RA/PTPRC/LILRB2/SPTA1/ZP3/PRKCQ/IL6/CLCF1/CD81/TIRAP/FADD/IL12A/NCK2/TNFSF4/CD55/AGER/HLA-DPA1/IL7/ADA/SELENOK/VCAM1/LGALS9/IL12B/BCL6/IL23A/CD1D/CD74/BCL2/HLA-DPB1/CCL19/BST1/TFRC/HES1/ICOSLG/ANXA1	64	131
GO:1902275	regulation of chromatin organization	83/4729	185/18670	5.53989e-09	3.02137e-07	2.24088e-07	MLLT6/PARP10/MIER1/FMR1/PHF8/TLK2/KDM5A/LRRK2/SMAD4/SIN3A/PHF1/SETDB1/MUC1/KMT2A/HIRA/RPS6KA5/NSD3/PRKD2/ZNF451/SUPT6H/SETD5/NIPBL/PAF1/KMT2E/KDM4C/ATAD2B/BCOR/KMT2B/UBE2B/AKAP8L/TAF7/IL1B/AKAP8/TLK1/VEGFA/OTUB1/RTF1/CDK9/KAT7/SNW1/ATG5/SART3/BRD4/PHF2/MPHOSPH8/SETD1A/AUTS2/FLCN/ATF7IP/WBP2/ATRX/CTNNB1/BRD7/RIF1/SIRT1/PAX5/TWIST1/KDM4D/ZBTB7B/SIRT6/MECP2/TPR/BCL6/SREBF1/ZNF274/SPHK2/GATA2/EED/RNF…	83	185
GO:0042108	positive regulation of cytokine biosynthetic process	39/4729	67/18670	1.10616e-08	5.51437e-07	4.08988e-07	IRF1/JAK2/RELA/CD80/STAT3/CD86/TBK1/PTAFR/PSEN1/TLR8/BCL3/EREG/TICAM1/WNT5A/BCL10/IRF4/IL1B/IL1A/TRAF6/EBI3/TLR4/TLR3/TNF/IL27/TLR7/PTPRC/PRKCQ/IL6/TIRAP/AGER/APP/CEBPG/IL12B/TLR1/CD74/AKAP12/TNFRSF8/HMOX1/TYROBP	39	67
GO:0002687	positive regulation of leukocyte migration	62/4729	128/18670	1.37443e-08	6.59419e-07	4.89075e-07	CCL5/MIA3/CXCL10/ICAM1/PTAFR/MDK/CXCL8/TNFRSF14/C3AR1/P2RX4/CCL8/CMKLR1/RIPOR2/VEGFC/CCR7/CREB3/WNT5A/MMP14/DOCK8/CCL3/GPSM3/FPR2/AKIRIN1/ADAM17/VEGFA/TNF/RAC1/CCL4/CCR1/CD99L2/ZP3/IL6/TIRAP/PTK2B/FADD/OXSR1/IL12A/EDN1/AGER/TNFSF18/WNK1/PLVAP/TNFRSF18/CCL20/SELENOK/APP/CCL1/LGMN/LGALS9/S100A14/IL23A/CD74/CXCL12/CXCL13/DAPK2/SWAP70/CCL19/VEGFD/TMEM102/ITGA2B/ADAM8/PDGFD	62	128
GO:0032943	mononuclear cell proliferation	111/4729	274/18670	2.1079e-08	9.81791e-07	7.28171e-07	IRF1/CD274/RIPK2/PSMB10/HLA-E/CD38/CD40/LYN/TNFSF13B/CD80/IL15/CCL5/IDO1/BTN3A1/PELI1/ELF4/CD86/JAK3/RC3H2/SOS1/TBK1/IL6ST/BTN2A2/CASP3/CD46/PDCD1LG2/AHR/IL18/CDKN1A/TNFRSF14/NCK1/TICAM1/P2RX7/NCSTN/RIPK3/IL12RB1/DOCK8/PKN1/IL20RB/CCDC88B/SDC4/TNFRSF4/AZI2/BTK/IL1B/TRAF6/EBI3/TLR4/LRRC32/TNFSF9/RASAL3/CD70/BAX/IL27/IL2RA/CEBPB/PTPRC/LILRB2/SPTA1/ZP3/PRKCQ/HLA-G/IL6/CLCF1/CD81/TIRAP/FADD/PRKCD/CTL…	111	274
GO:0002367	cytokine production involved in immune response	52/4729	102/18670	2.29817e-08	1.06265e-06	7.88144e-07	HLA-E/HLA-F/RSAD2/B2M/DDX58/TRAF2/JAK3/BST2/NOD2/IL18/TNFRSF14/SMAD7/TRIM6/TICAM1/WNT5A/DENND1B/TLR2/BCL10/FFAR2/DHX36/KIR2DL4/BTK/TBX21/IL1B/TRAF6/TLR4/TLR3/TNF/FCER1G/TRPM4/ATG5/TGFB3/HLA-G/IL6/TRIL/CD81/MR1/IL12A/SIRT1/TNFSF4/CD55/NR4A3/HK1/IL12B/BCL6/SPHK2/LILRB1/CD74/HMOX1/CUEDC2/IFNB1/ANGPT1	52	102
GO:1902115	regulation of organelle assembly	84/4729	194/18670	3.3388e-08	1.45924e-06	1.08228e-06	CHMP5/CYLD/UBQLN2/ATG3/SMCR8/RDX/LRRK2/SMAD4/PAN3/PIP4K2C/LRSAM1/RAB5A/HCK/NUP62/AKAP13/CHMP4B/RAB3GAP1/WRAP73/NUPR1/ATXN2L/ODF2L/MAP4/SDC4/NUMA1/MARK4/BECN1/CEP135/SRC/CENPJ/CDKL1/KAT2B/SENP6/ARHGEF2/TNF/STAG2/PDCD6IP/ATG5/C9orf72/NBDY/RAB3GAP2/CNOT2/SEC22B/TSG101/MTMR3/G3BP2/ULK1/CHMP1A/CEP120/MAK/DYNC1H1/KCTD17/CHMP4A/EDN1/VPS4B/FSCN1/CROCC/CHMP4C/CNOT6L/ARHGEF5/RALB/RABEP2/FEZ1/DNM2/SDCBP/TPR…	84	194
GO:0051222	positive regulation of protein transport	162/4729	440/18670	4.5363e-08	1.89191e-06	1.40318e-06	CD274/JAK2/IFIH1/RIPK2/PTGER4/HLA-E/CD38/ZC3H12A/STOM/NADK/DDX58/PPP3CC/PTGS2/PANX1/UBE2D3/SRI/CASP1/RASGRP1/CLEC4E/CD2AP/RUFY3/PMAIP1/RNF31/MDM2/AIM2/EDEM2/LRRK2/HIF1A/IRF3/OAZ2/ATG13/MDK/NOD2/PSEN1/ICE1/IL4R/TNFRSF14/GSDMD/RAB29/EDEM1/TLR8/DMAP1/RBM22/ADORA2A/TRIM6/IL17RC/PRKCE/VEGFC/RHOU/P2RX7/BBC3/CASP8/ALOX15B/WNT5A/TLR2/BCAS3/PLK3/TM9SF4/FFAR2/SEC24A/CCL3/DHX36/TNFRSF4/KIF5B/EXPH5/PDCD10/AT…	162	440
GO:0050868	negative regulation of T cell activation	55/4729	112/18670	4.89181e-08	2.00094e-06	1.48405e-06	IRF1/CD274/ZC3H12A/CD80/IDO1/PELI1/PTPN2/CD86/RUNX3/JAK3/RC3H2/BTN2A2/CASP3/PDCD1LG2/MDK/IL4R/TNFRSF14/SOCS1/LAG3/SMAD7/PAG1/ADORA2A/RIPOR2/DUSP22/IL20RB/SDC4/HLX/TBX21/LRRC32/CEACAM1/IL2RA/CEBPB/LILRB2/HLA-G/NFKBID/LAX1/CTLA4/TNFSF4/ZBTB7B/LGALS9/BCL6/RUNX1/PDE5A/LILRB1/CD74/RC3H1/PAWR/TMEM131L/FGL2/SOCS5/IFNL1/GLI3/IFNB1/SOCS6/ANXA1	55	112
GO:0006979	response to oxidative stress	165/4729	451/18670	5.58657e-08	2.22799e-06	1.65245e-06	JAK2/GCH1/STAT1/CFLAR/PML/SOD2/TNFAIP3/CD38/NCF1/RELA/FBXO7/ZC3H12A/BTG1/VRK2/TXN/MCL1/TRAF2/ZNF277/NFE2L1/PTGS2/STK26/SETX/STAT6/MDM2/NFE2L2/CASP3/NCOA7/TOR1A/LRRK2/HIF1A/RIPK1/C19orf12/PSEN1/SIN3A/BAK1/SELENOS/STAU1/OSER1/PNPT1/ATF4/MTF1/PPP1R15B/ADPRHL2/MICB/ATOX1/FOXO3/CCR7/FZD1/SESN2/RIPK3/PLK3/MMP14/EZH2/ADNP2/KDM6B/ERO1A/MAP1LC3A/CYP2E1/SIRPA/SZT2/JUN/MCTP1/SLC25A24/GUCY1B1/PDCD10/GCLM/NOL…	165	451
GO:0002709	regulation of T cell mediated immunity	39/4729	70/18670	5.821e-08	2.29283e-06	1.70053e-06	HLA-E/HLA-F/RSAD2/B2M/TRAF2/NECTIN2/IL18/SMAD7/P2RX7/DUSP22/RIPK3/IL12RB1/IL20RB/HLA-B/TBX21/IL1B/TRAF6/PVR/HLA-A/TRPM4/CEACAM1/PTPRC/ZP3/HLA-G/IL6/CD81/FADD/FAM49B/IL12A/TNFSF4/AGER/IL7R/IL12B/IL23A/LILRB1/CD1D/WAS/HLA-C/IFNB1	39	70
GO:2000106	regulation of leukocyte apoptotic process	44/4729	83/18670	6.16637e-08	2.3847e-06	1.76868e-06	CD274/LYN/CCL5/IDO1/IRF7/JAK3/HIF1A/RAPGEF2/NOD2/SELENOS/CCR7/P2RX7/RIPK3/WNT5A/DOCK8/BCL10/TSC22D3/GIMAP8/ADAM17/BTK/FCER1G/AXL/BAX/HCAR2/PRELID1/PRKCQ/FADD/NFKBID/SIRT1/CCR5/NR4A3/IL7R/ADA/LGALS9/BCL6/PTEN/LILRB1/CD74/CXCL12/TP53/CCL19/FNIP1/ADAM8/ANXA1	44	83
GO:0034976	response to endoplasmic reticulum stress	113/4729	285/18670	6.27014e-08	2.41023e-06	1.78761e-06	FBXO6/PML/EIF2AK2/CREBRF/CASP4/HERPUD2/UBQLN2/PTPN2/TRAF2/ERP44/NFE2L1/GRINA/TMUB2/PTPN1/USP25/ERN1/RHBDD1/PMAIP1/NFE2L2/TMX1/TOR1A/EDEM2/LRRK2/FLOT1/TRIM25/PDIA3/CXCL8/DNAJB12/EP300/CTDSP2/NCK1/ZBTB17/UBXN4/BAK1/SELENOS/EDEM1/BCL2L11/ATF4/PPP1R15B/CLU/ATF3/PPP1R15A/SESN2/NUPR1/BBC3/CREB3/ERLIN1/ERO1A/PPP2R5B/JUN/NPLOC4/DERL1/OS9/ECPAS/FBXO2/HSPA13/BAX/UBXN1/DDRGK1/SHC1/CEBPB/GFPT1/DNAJB14/TMUB1/…	113	285
GO:1904951	positive regulation of establishment of protein localization	166/4729	456/18670	7.48524e-08	2.84306e-06	2.10862e-06	CD274/JAK2/IFIH1/RIPK2/PTGER4/HLA-E/CD38/ZC3H12A/STOM/NADK/DDX58/PPP3CC/PTGS2/PANX1/UBE2D3/SRI/CASP1/RASGRP1/CLEC4E/CD2AP/RUFY3/PMAIP1/RNF31/MDM2/AIM2/EDEM2/LRRK2/HIF1A/IRF3/OAZ2/ATG13/MDK/NOD2/PSEN1/ICE1/IL4R/TNFRSF14/GSDMD/RAB29/EDEM1/TLR8/DMAP1/RBM22/ADORA2A/TRIM6/IL17RC/PRKCE/VEGFC/RHOU/P2RX7/BBC3/CASP8/ALOX15B/WNT5A/TLR2/BCAS3/PLK3/TM9SF4/FFAR2/SEC24A/CCL3/DHX36/TNFRSF4/KIF5B/EXPH5/PDCD10/AT…	166	456
GO:0002718	regulation of cytokine production involved in immune response	44/4729	84/18670	9.78498e-08	3.60913e-06	2.6768e-06	HLA-E/HLA-F/RSAD2/B2M/DDX58/TRAF2/JAK3/BST2/NOD2/IL18/TNFRSF14/SMAD7/TRIM6/TICAM1/WNT5A/BCL10/FFAR2/DHX36/KIR2DL4/BTK/TBX21/IL1B/TRAF6/TLR4/TLR3/TNF/FCER1G/TRPM4/ATG5/TGFB3/HLA-G/IL6/TRIL/CD81/TNFSF4/NR4A3/HK1/BCL6/LILRB1/CD74/HMOX1/CUEDC2/IFNB1/ANGPT1	44	84
GO:0031647	regulation of protein stability	112/4729	284/18670	9.98705e-08	3.66249e-06	2.71638e-06	FBXO7/B4GALT5/USP18/LSS/MORC3/TRIM21/CREBBP/DVL3/USP25/SAV1/MDM2/CASP3/LRRK2/FLOT1/EP300/CDKN1A/USP33/TNIP2/CLU/SMAD7/SIAH1/CHFR/FAM107A/STK3/STX12/LAMP2/FBXL3/STK4/CREB1/RNF149/PDCD10/GTPBP4/DERL1/UBE2B/NOP53/SRC/ZNF207/FBXW7/HDAC6/USP8/USP28/MYLIP/RTN4/PFN1/CDC73/CDK7/MDM4/PIM1/HCFC1/FLOT2/PIM2/CD81/CREBL2/ATF7IP/TBL1X/GRN/SENP2/BMP2/PRKCD/CMTM6/USP4/XBP1/SIRT1/CAMLG/QRSL1/USP47/HIP1R/USP27X/TA…	112	284
GO:0000302	response to reactive oxygen species	95/4729	232/18670	1.17397e-07	4.20848e-06	3.12133e-06	GCH1/STAT1/CFLAR/SOD2/TNFAIP3/NCF1/RELA/TXN/TRAF2/ZNF277/STK26/SETX/STAT6/MDM2/NFE2L2/CASP3/LRRK2/RIPK1/BAK1/OSER1/PPP1R15B/ADPRHL2/FOXO3/CCR7/SESN2/RIPK3/PLK3/EZH2/KDM6B/MAP1LC3A/CYP2E1/SIRPA/SZT2/JUN/GUCY1B1/PDCD10/BTK/BECN1/SRC/SESN3/DUSP1/HDAC6/TNF/AXL/ERCC6/CAMKK2/NME8/TRPA1/HGF/ERCC6L2/IL6/PTK2B/SPHK1/PRKCD/PTPRK/HSF1/KLF4/COL1A1/EDN1/STK24/SIRT1/MAPK7/NR4A3/ADA/SMPD3/MTR/DNM2/FER/NET1/PCGF…	95	232
GO:0042542	response to hydrogen peroxide	66/4729	146/18670	1.37751e-07	4.85629e-06	3.60179e-06	STAT1/TNFAIP3/RELA/TXN/ZNF277/STK26/SETX/STAT6/MDM2/NFE2L2/CASP3/LRRK2/RIPK1/BAK1/OSER1/PPP1R15B/FOXO3/RIPK3/EZH2/KDM6B/MAP1LC3A/SIRPA/JUN/PDCD10/BECN1/SRC/DUSP1/HDAC6/AXL/TRPA1/HGF/IL6/PTK2B/SPHK1/PRKCD/HSF1/KLF4/COL1A1/STK24/SIRT1/MAPK7/NR4A3/ADA/SMPD3/NET1/PCGF2/STK25/MET/BCL2/PPP2CB/PAWR/NQO1/FKBP1B/BNIP3/KPNA4/TRPM2/HMOX1/ANKZF1/PPIF/FOXO1/TXNIP/PDGFD/UBE3A/SLC8A1/FOSL1/ANXA1	66	146
GO:0043405	regulation of MAP kinase activity	128/4729	337/18670	1.60219e-07	5.46716e-06	4.05486e-06	JAK2/RIPK2/EIF2AK2/CD40/LYN/DUSP5/DNAJA1/DAXX/AIDA/DUSP10/TRAF2/PTPN1/GADD45G/MAP3K8/DVL3/RASGRP1/UBC/ERN1/FGD2/GADD45B/LRRK2/PTPRJ/RIPK1/NOD2/PSEN1/NUP62/ILK/AKAP13/PIK3R5/TAB3/P2RX7/DUSP16/SASH1/WNT5A/EZH2/MAP3K1/TAB2/CDK12/PKN1/RAF1/DTNBP1/PDCD10/NF1/IL1B/SAA1/KSR1/TNIK/IKBKG/SRC/TRAF6/TLR4/DUSP1/MAP2K5/VEGFA/FRS2/IRAK2/NOD1/TNF/IQGAP1/MLKL/UBB/C5/MAP2K2/LPAR1/TSG101/ERCC6/EPHB2/MAP3K13/MAPK11…	128	337
GO:0048872	homeostasis of number of cells	99/4729	246/18670	1.74458e-07	5.89002e-06	4.36848e-06	JAK2/STAT1/ADAR/TNFAIP3/PDE4B/LYN/TNFSF13B/STAT3/ISG15/B2M/CYLD/PTPN2/NFE2L1/JAK3/BPGM/RC3H2/SOS1/WDR48/INHBA/PMAIP1/CASP3/TMOD3/HIF1A/L3MBTL3/BAK1/VPS54/BCL2L11/FOXO3/CCR7/P2RX7/NCSTN/RIPK3/RB1/EZH2/AKT3/BCL10/PKN1/IL20RB/TSC22D3/ARID4A/STAT5B/KMT2E/NOTCH1/ADAM17/GCNT4/SENP1/ACVR1B/VEGFA/SKIL/ZFP36/FCER1G/AXL/BAX/HCAR2/SP3/SRF/IL2RA/AMPD3/SLC11A2/ZFP36L1/SPTA1/FAM210B/IL6/POLB/FADD/PTBP3/DOCK11/…	99	246
GO:0062197	cellular response to chemical stress	131/4729	350/18670	3.02022e-07	9.58808e-06	7.11124e-06	JAK2/GCH1/CFLAR/PML/SOD2/TNFAIP3/NCF1/RELA/FBXO7/ZC3H12A/DNAJA1/VRK2/TXN/MCL1/TRAF2/ZNF277/NFE2L1/PTGS2/RELB/STK26/SETX/FAS/STAT6/MDM2/NFE2L2/CASP3/NCOA7/LRRK2/HIF1A/RIPK1/SIN3A/SELENOS/RCSD1/STAU1/OSER1/PNPT1/ATF4/ADPRHL2/FOXO3/FZD1/SESN2/RIPK3/EZH2/ADNP2/KDM6B/ERO1A/MAP1LC3A/SIRPA/SZT2/JUN/AKR1B1/SLC25A24/GUCY1B1/PDCD10/NOL3/ATP13A2/BTK/BECN1/SRC/TLR4/FBXW7/ARHGEF2/CYBA/HDAC6/TNF/AXL/NCF4/ATG5/…	131	350
GO:0042107	cytokine metabolic process	57/4729	124/18670	4.85555e-07	1.41476e-05	1.04929e-05	IRF1/JAK2/RELA/CD80/NMI/STAT3/CD86/NFKB1/IRF7/TBK1/INHBA/PTAFR/IRF3/PSEN1/IL18/TLR8/BCL3/LAG3/EREG/TICAM1/WNT5A/TIA1/BCL10/IRF4/IGF2BP3/IL1B/IL1A/TRAF6/EBI3/TLR4/MAP2K5/TLR3/NOD1/ZFP36/TNF/IL27/TLR7/IGF2BP2/CEBPB/PTPRC/PRKCQ/IL6/TIRAP/KLF4/AGER/APP/CEBPG/IL12B/TNFSF15/TLR1/LILRB1/CD74/PAWR/AKAP12/TNFRSF8/HMOX1/TYROBP	57	124
GO:0001701	in utero embryonic development	137/4729	373/18670	5.67836e-07	1.61038e-05	1.19438e-05	NBN/KDM6A/CCM2/LATS1/RTCB/TAF8/PRDM1/KEAP1/HIF1A/SMAD4/ASCL2/NCOA1/SIN3A/HINFP/BCL2L11/DNAJB6/RUNDC1/MAFG/ADM/INPP5B/SYF2/SOCS3/CASP8/CCDC24/STK3/EIF2S2/APBA3/MBNL1/CHD8/SPINT2/NPAT/SBDS/STK4/SUPT6H/NDEL1/GNA13/KDM4C/JUNB/BCOR/NOTCH1/UBE2B/TRAF6/CDKN1C/ACVR1B/VEGFA/LIG4/RTF1/SKIL/MED21/RBBP6/ACVRL1/PTPN18/RTN4/FOXC1/SP3/SRF/AMOT/CNOT2/UBE2A/TENT5C/UNK/CEBPB/ZFP36L1/SLC30A1/HCFC1/BRCA2/ZP3/TGFB3/A…	137	373
GO:0032386	regulation of intracellular transport	136/4729	370/18670	5.94205e-07	1.67032e-05	1.23883e-05	SP100/MX2/LYN/ZC3H12A/TXN/STOM/GRIPAP1/PPP3CC/PTGS2/UBE2D3/PTPN1/RDX/GCC2/RUFY3/PMAIP1/RNF31/MDM2/EDEM2/LRRK2/OAZ2/ATG13/PSEN1/ICE1/IL4R/NUP62/RAB21/RAB29/GAB2/EDEM1/IFI27/NUCB1/DMAP1/RBM22/RHOU/BBC3/CASP8/BCAS3/PLK3/TM9SF4/PKIG/SUPT6H/NUP153/KCNE1/NDEL1/KIF5B/EHD1/DNAJC13/PDCD10/NUMA1/ATP13A2/NF1/OS9/AKAP8L/IL1B/SRC/RANGAP1/UHMK1/PPP1R12A/FBXW7/PTPN23/XPO5/TCF7L2/FCER1G/ARIH2/HAX1/NUP54/MAP2K2/C…	136	370
GO:0007034	vacuolar transport	63/4729	143/18670	8.00941e-07	2.20293e-05	1.63386e-05	DTX3L/CHMP5/RAB12/GCC2/LRRK2/SMURF1/TMEM50A/NCOA4/VPS54/CHMP4B/CLU/DENND3/SCARB2/SNX27/VPS13C/LAMP2/SCYL2/VPS37A/ANKFY1/BECN1/EPG5/GAK/C9orf72/HOOK2/TMEM50B/VPS37C/TSG101/LYST/CHMP1A/MGRN1/RBSN/GRN/VPS39/SNX16/HGS/CHMP4A/LEPROTL1/SPTBN5/VPS4B/CHMP4C/IGF2R/CACNG8/VPS51/CCDC91/VTI1A/CHMP7/ARF1/RILP/FAM160A2/CLEC16A/NDFIP1/GOSR2/ATG14/HMGXB4/SNAPIN/ARSB/CHMP1B/VPS16/MVB12A/VPS11/CDX2/VPS4A/AKTIP	63	143
GO:1901653	cellular response to peptide	140/4729	385/18670	8.24438e-07	2.24603e-05	1.66583e-05	JAK2/RIPK2/STAT1/NAMPT/CHMP5/CFLAR/RELA/LYN/CASP4/STAT3/PTPN2/NFKB1/RAB8B/JAK3/ICAM1/PTPN1/SOS1/STAT6/STAT5A/MDM2/NFE2L2/RAB8A/PHIP/RAP1B/BRIP1/USF1/NOD2/PSEN1/PRKAR2B/ARID1B/SOCS1/KLF3/RAB10/NCK1/BCL2L2/SNX6/MAX/SELENOS/BCL2L11/FOXO3/SOCS3/CREB1/SRSF5/FPR2/PIK3R3/LPIN3/NDEL1/AKR1B1/STAT5B/KLF5/PRLR/MBD5/IL1B/SRC/GRB10/TRIM41/RANGAP1/SESN3/TLR4/RPS6KB1/KAT2B/RAB13/ARHGEF2/CYBA/NOD1/AGTRAP/CACNA1A…	140	385
GO:0042089	cytokine biosynthetic process	56/4729	123/18670	8.95307e-07	2.42074e-05	1.79541e-05	IRF1/JAK2/RELA/CD80/NMI/STAT3/CD86/NFKB1/IRF7/TBK1/INHBA/PTAFR/IRF3/PSEN1/IL18/TLR8/BCL3/LAG3/EREG/TICAM1/WNT5A/TIA1/BCL10/IRF4/IGF2BP3/IL1B/IL1A/TRAF6/EBI3/TLR4/MAP2K5/TLR3/NOD1/ZFP36/TNF/IL27/TLR7/IGF2BP2/CEBPB/PTPRC/PRKCQ/IL6/TIRAP/KLF4/AGER/APP/CEBPG/IL12B/TLR1/LILRB1/CD74/PAWR/AKAP12/TNFRSF8/HMOX1/TYROBP	56	123
GO:0015931	nucleobase-containing compound transport	95/4729	241/18670	9.25641e-07	2.48173e-05	1.84064e-05	MX2/RFTN1/SMG5/SRSF4/SYMPK/FMR1/PARP11/SLC35C2/NXF1/POLDIP3/RIPK1/SLC35E4/FLOT1/NUP62/SMG1/SSB/PNPT1/NUP50/ABCC11/SLU7/P2RX7/WDR33/MVP/SRSF5/SLC35D2/CASC3/SUPT6H/NUP153/FYTTD1/SLC25A24/IGF2BP3/ZC3H3/AKAP8L/SLC35A1/SRSF11/SLC35E3/EPG5/SLC35A4/ZFP36/SLC25A25/XPO5/YTHDC1/NUP93/IGF2BP2/NUP54/G3BP2/EIF5A/ZFP36L1/SLC35A5/SETD2/NUP98/NXT2/SIDT2/SENP2/DDX19B/QKI/HSF1/XPO1/ABCD1/POM121C/UPF1/U2AF1L4/MCM3A…	95	241
GO:1905898	positive regulation of response to endoplasmic reticulum stress	24/4729	38/18670	9.40486e-07	2.50052e-05	1.85457e-05	UBQLN2/PTPN2/PTPN1/ERN1/PMAIP1/NFE2L2/EDEM2/NCK1/BAK1/EDEM1/BCL2L11/PPP1R15A/BAX/NCK2/XBP1/SIRT1/RNF185/TMEM259/DAB2IP/DDIT3/UBQLN1/BAG6/ATXN3/ATF6	24	38
GO:0051701	interaction with host	82/4729	202/18670	1.27122e-06	3.21891e-05	2.38738e-05	PML/EIF2AK2/CD80/IFITM3/IFITM1/EPS15/TRIM38/CD86/DYNLT1/TRIM21/KPNA5/TRIM5/TNIP1/IFITM2/ICAM1/TRIM26/ULK2/IST1/IFIT1/KPNB1/NECTIN2/CD46/TRIM25/CXCL8/TNFRSF14/SERPINB9/BCL2L11/UVRAG/EXOC2/SLAMF1/CHMP4B/SCARB2/CASP8/SLC52A1/NUP153/EXOC7/TNFRSF4/ITGA5/SRC/PVR/F11R/CBLL1/AXL/ITGB7/TRIM31/ATG5/TRIM11/ITGAV/TSG101/ANPEP/TRIM62/ULK1/CD81/PPID/ZNF639/TRIM13/CTNNB1/VPS4B/CD55/CCR5/CHMP4C/DAG1/LGALS9/FUCA2…	82	202
GO:0008380	RNA splicing	164/4729	469/18670	1.63188e-06	4.00502e-05	2.97042e-05	PRPF3/WTAP/CELF1/CTNNBL1/DYRK1A/SRSF4/SYMPK/FMR1/SETX/ERN1/RTCB/ZCCHC8/RBM7/RBMXL1/SNIP1/POLR2A/PPP4R2/CWF19L1/CLNS1A/RRAGC/RBM22/IK/SYF2/WBP4/SLU7/WDR33/SMU1/SON/TIA1/MBNL1/CDK12/PRPF4B/SRSF5/DHX8/CASC3/SUPT6H/SRSF12/LSM10/CIRBP/HNRNPF/PRKRIP1/CLASRP/SAP18/NOL3/RBM17/CWF19L2/DDX5/AKAP8L/ZRSR2/SRSF11/RBM5/RBM10/SCAF8/CLK3/TGS1/TSEN34/GPKOW/SNW1/TRA2A/THRAP3/YTHDC1/SART3/YJU2/SF3B2/HNRNPR/PRPF39/P…	164	469
GO:0051028	mRNA transport	65/4729	152/18670	1.92424e-06	4.66865e-05	3.46262e-05	MX2/SMG5/SRSF4/SYMPK/FMR1/PARP11/NXF1/POLDIP3/NUP62/SMG1/NUP50/SLU7/WDR33/MVP/SRSF5/CASC3/SUPT6H/NUP153/FYTTD1/IGF2BP3/ZC3H3/AKAP8L/SRSF11/ZFP36/YTHDC1/NUP93/IGF2BP2/NUP54/G3BP2/EIF5A/ZFP36L1/SETD2/NUP98/NXT2/SENP2/DDX19B/QKI/HSF1/XPO1/POM121C/UPF1/U2AF1L4/MCM3AP/MYO1C/TPR/UPF3B/TNKS/NUP205/MAGOH/ENY2/SMG6/U2AF1/THOC5/THOC2/SARNP/EIF5A2/HNRNPA1L2/IWS1/NCBP3/RNPS1/UPF2/NUP214/SMG7/KIF5C/EIF5AL1	65	152
GO:0002460	adaptive immune response based on somatic recombination of immune receptors built from immunoglobulin superfamily domains	131/4729	361/18670	2.08075e-06	4.9542e-05	3.67441e-05	CD274/SERPING1/RIPK2/HLA-E/BTN3A3/TNFAIP3/CD40/NBN/TNFSF13B/ZC3H12A/CD80/HLA-F/RSAD2/STAT3/B2M/NFKB2/IL18BP/RFTN1/TRAF2/MYO1G/IRF7/C1S/JAK3/RELB/ICAM1/RC3H2/SEMA4A/STAT6/C1R/C1RL/NECTIN2/CD46/C2/IL4R/NFKBIZ/IL18/TLR8/BCL3/CLU/MICB/SMAD7/BTN3A2/P2RX7/PARP3/DUSP22/C1QB/RIPK3/DENND1B/IL12RB1/BCL10/IRF4/PKN1/IL20RB/SUPT6H/HLA-B/HLX/ADAM17/APLF/BTK/TBX21/IL1B/C4A/GNL1/TRAF6/EBI3/PVR/C4B/TLR4/BATF/LIG4…	131	361
GO:0060491	regulation of cell projection assembly	73/4729	177/18670	2.38711e-06	5.60006e-05	4.15343e-05	CYLD/ATG3/ICAM1/FMR1/RDX/SRGAP2C/RAB5A/PLD1/RIPOR2/CCR7/P2RX7/WRAP73/ODF2L/BCAS3/MAP4/WASL/NDEL1/RHOG/AGRN/AKIRIN1/MARK4/KLF5/CARMIL2/CEP135/SRC/CENPJ/CDKL1/FRMD7/ATG5/SLIT2/RAC1/SRF/PFN1/EPS8L1/AUTS2/TGFB3/STAP1/EPS8L2/CEP120/MAK/PRKCD/KCTD17/CDC42EP1/DOCK11/FSCN1/CROCC/RABEP2/MYO10/PPP1R16B/DNM2/FER/CDC42EP4/WASF2/PALM/PFN2/BIN3/WAS/PLEKHM1/CDC42EP5/WASHC1/TWF2/CDC42/ARF6/CCL19/RALA/TRPM2/CDKL5…	73	177
GO:0051098	regulation of binding	134/4729	373/18670	2.94523e-06	6.80924e-05	5.05025e-05	JAK2/RIPK2/DTX3L/SP100/PARP9/TXN/B2M/CYLD/IFIT2/AIDA/TRAF2/MBD2/IFI16/SYMPK/SRI/NFKBIA/FMR1/IFIT1/LRRK2/SMAD4/RAPGEF2/FLOT1/MITD1/MAU2/PSEN1/EPB41/SIN3A/EP300/CLIC2/USP33/RSF1/BAK1/EDF1/BCL3/GTF2B/RIPOR2/TRIM6/TICAM1/MED25/RB1/WNT5A/STK3/TTBK2/CCPG1/CTSZ/IRF4/STK4/NIPBL/JUN/DTNBP1/DISC1/GTPBP4/MARK2/DERL1/CARD16/BTAF1/SRC/TRAF6/MARK3/FRMD7/CDK9/FBXW7/SLPI/CLN5/TCF7L2/C9orf72/BAX/FOXC1/CARM1/DDRGK…	134	373
GO:0071260	cellular response to mechanical stimulus	39/4729	79/18670	3.55363e-06	7.92856e-05	5.88042e-05	IRF1/PTGER4/CD40/NFKB1/PTGS2/CASP1/FAS/BAK1/LTBR/TLR8/RIPOR2/CASP8/MAP3K1/BCL10/TNFRSF1A/TNFRSF10A/IL1B/TLR4/TLR3/CYBA/MTPN/MYD88/TLR7/RAC1/KCNJ2/FADD/COL1A1/ANKRD1/GADD45A/CASP5/DAG1/PIEZO2/TMEM150C/TNFRSF10B/MAPK8/CASP8AP2/TNFRSF8/BNIP3/MMP7	39	79
GO:0070301	cellular response to hydrogen peroxide	46/4729	99/18670	4.15701e-06	8.99182e-05	6.66902e-05	TNFAIP3/RELA/TXN/ZNF277/STK26/SETX/STAT6/MDM2/NFE2L2/LRRK2/RIPK1/OSER1/FOXO3/RIPK3/EZH2/KDM6B/MAP1LC3A/SIRPA/PDCD10/BECN1/SRC/HDAC6/AXL/HGF/IL6/SPHK1/PRKCD/HSF1/KLF4/SIRT1/MAPK7/NR4A3/SMPD3/NET1/PCGF2/STK25/MET/PAWR/NQO1/BNIP3/TRPM2/ANKZF1/PPIF/FOXO1/PDGFD/ANXA1	46	99
GO:0043087	regulation of GTPase activity	165/4729	479/18670	4.18752e-06	9.02722e-05	6.69527e-05	SRGAP2/CD40/CCL5/RSU1/SMAP2/TBC1D9/ARHGEF11/USP6NL/RICTOR/ARAP2/DYNLT1/ICAM1/DVL3/SIPA1L1/SOS1/RASGRP1/SEMA4D/RDX/RIC1/TBC1D22B/FGD2/TAGAP/LRRK2/SBF2/RAPGEF2/DENND1A/TNK2/DOCK4/PIP5K1A/RUNDC1/CCL8/RAB3GAP1/NUP50/PREX1/CCR7/VAV2/ASAP3/WNT5A/DENND1B/BCAS3/EZH2/RINL/CDC42SE1/DOCK8/CCL3/NDEL1/JUN/RHOG/ACAP1/RGS11/AGRN/SIPA1/RASA2/ARHGAP12/NF1/TBC1D8/ANKRD27/RABGAP1L/FGD3/RANGAP1/F11R/ARFGAP2/VPS9D1/R…	165	479
GO:0035967	cellular response to topologically incorrect protein	67/4729	161/18670	4.2202e-06	9.06703e-05	6.72479e-05	OPTN/EIF2AK2/CREBRF/HERPUD2/DAXX/PTPN2/PTPN1/ERN1/RHBDD1/NFE2L2/TOR1A/CXCL8/DNAJB12/EP300/CTDSP2/NCK1/ZBTB17/BAK1/SELENOS/EDEM1/BCL2L11/ATF4/PPP1R15B/ATF3/PPP1R15A/CREB3/ERO1A/PPP2R5B/DERL1/HDAC6/HSPA13/BAX/UBE2W/SHC1/GFPT1/DNAJB14/HSF1/NCK2/PLA2G4B/XBP1/SSR1/RNF185/ASNS/SDF2/DAB2IP/EXTL2/KLHL15/ADD1/GOSR2/MBTPS1/RNF121/DDIT3/HDGF/BFAR/ATF6B/CDK5RAP3/VAPB/STC2/FICD/HSPA2/WIPI1/BAG6/ANKZF1/ATXN3/D…	67	161
GO:2000116	regulation of cysteine-type endopeptidase activity	92/4729	239/18670	4.42378e-06	9.40939e-05	6.97871e-05	JAK2/RIPK2/CFLAR/PML/PSMB9/TNFSF10/CASP4/RFFL/TRAF2/IFI16/PTGS2/CASP10/CASP1/BCL2L13/FAS/BIRC3/PMAIP1/SIAH2/MDM2/AIM2/CD44/TRADD/BIRC2/RIPK1/IFI6/SERPINB9/TNFAIP8/BAK1/BCL2L11/DNAJB6/LAMP3/RNF34/ADORA2A/MEFV/CAST/BBC3/CASP8/BCL10/RAF1/TNFRSF10A/NOL3/CARD16/RPS27L/SENP1/SRC/MAP2K5/VEGFA/NOD1/TNF/BAX/ARL6IP5/VIL1/NKX3-1/GRIN1/HGF/CDKN2D/FADD/BID/TBC1D10A/HSF1/KLF4/CARD8/SIRT1/USP47/CASP5/HIP1R/LGMN…	92	239
GO:0031346	positive regulation of cell projection organization	136/4729	383/18670	5.01557e-06	0.000103574	7.68183e-05	CFLAR/LYN/DYNLT1/RAB8B/IST1/FMR1/DVL3/SETX/SEMA4D/RUFY3/CPEB3/NFE2L2/SMURF1/RAPGEF2/RETREG3/MDK/C21orf91/PSEN1/MACF1/EP300/RAB21/NCK1/ILK/BMPR2/SCN1B/RIPOR2/CCR7/P2RX7/FZD1/SCARB2/WRAP73/WNT5A/BCAS3/WASL/EZH2/GOLGA4/PPP2R5B/DHX36/SCARF1/PTK6/NTN1/NDEL1/DISC1/AGRN/MARK2/AKIRIN1/MARK4/CARMIL2/CEP135/SRC/ANKRD27/CENPJ/VEGFA/FRMD7/SKIL/LTK/IQGAP1/SLIT2/RAC1/SRF/PLXNA4/SYT17/PFN1/AVIL/VIL1/LPAR1/ENPP2…	136	383
GO:0022604	regulation of cell morphogenesis	166/4729	484/18670	5.22515e-06	0.000106864	7.92586e-05	GBP1/MOV10/SPART/ICAM1/ULK2/IST1/FMR1/DVL3/SIPA1L1/SEMA4A/SEMA4D/RDX/CDC42SE2/RUFY3/FGD2/CD44/LRRK2/SMURF1/ANXA7/RAPGEF2/PHIP/MDK/PSEN1/FMNL2/MACF1/MYCBP2/EPB41/HCK/SIN3A/RAB21/PLEKHO1/ILK/BMPR2/IFRD1/WASHC2C/LIMD1/PREX1/BCL9L/RHOU/WNT5A/LZTS3/ZMYM4/GOLGA4/CDC42SE1/CCL3/DHX36/ZSWIM8/RND1/NTN1/NDEL1/ZSWIM4/RHOG/GNA13/DISC1/SARM1/MARK2/ERMN/HPN/TNIK/SRC/FMNL1/QRICH1/ANKRD27/FGD3/ZSWIM5/BRWD3/VEGFA/…	166	484
GO:1990868	response to chemokine	45/4729	97/18670	5.54557e-06	0.000111982	8.30543e-05	ZC3H12A/CCL5/CXCL10/CXCL9/HIF1A/CXCL8/CCL8/CMKLR1/RIPOR2/CCR7/DOCK8/CCL3/DUSP1/FOXC1/CCRL2/SLIT2/CXCL11/CCL4/CCR1/CCR10/PTK2B/OXSR1/EDN1/CXCL1/CXCR5/CXCL3/CCR5/WNK1/LRCH1/CXCL2/CCL20/CCL1/ACKR4/CCL23/CXCR3/ROBO1/CXCL12/CCR4/CXCL13/CCL19/CCR3/CCL18/GPR35/ACKR3/RNF113A	45	97
GO:0070997	neuron death	125/4729	348/18670	6.29464e-06	0.000123588	9.16622e-05	JAK2/NAMPT/SOD2/FBXO7/CCL5/DAXX/HLA-F/MCL1/STAT3/TRAF2/TBK1/CASP3/NCOA7/LRRK2/HIF1A/MDK/PSEN1/RAB29/SNX6/ILK/MAX/BCL2L11/ATF2/ATF4/CHMP4B/CLU/ADORA2A/SIAH1/ZNF746/FOXO3/FZD1/NUPR1/REL/NCSTN/CASP8/RB1/WNT5A/ELK1/CTSZ/CCL3/CREB1/STAMBP/JUN/SARM1/GCLM/ATP13A2/CPEB4/NF1/IKBKG/TLR4/LIG4/FBXW7/C1QA/TNF/AXL/UBB/BAX/AMBRA1/GRIN1/CSF3/CEBPB/ATN1/TGFB3/CLCF1/AKT1S1/ALKBH1/SIX1/POLB/PTK2B/USP53/FADD/GRN/NR4…	125	348
GO:0042116	macrophage activation	44/4729	95/18670	7.39782e-06	0.000143047	0.000106094	JAK2/NAMPT/ZC3H12A/SBNO2/LRRK2/TMEM106A/IL4R/IL31RA/TLR8/TNIP2/CLU/TICAM1/PRKCE/WNT5A/TLR2/CCL3/FPR2/JUN/TLR4/TLR3/C1QA/TNF/MYO18A/TLR7/PTPRC/IL6/STAP1/GRN/SPHK1/AGER/CD200/APP/TLR1/MFHAS1/SLC7A2/CD74/CRTC3/CTSC/CSF2/NR1H3/LDLR/NR1D1/JMJD6/TYROBP	44	95
GO:0031668	cellular response to extracellular stimulus	100/4729	268/18670	8.45187e-06	0.000160989	0.000119402	NAMPT/EIF2AK2/LYN/ZC3H12A/IL15/CYP27B1/IFI16/PTGS2/ICAM1/STK26/FAS/WDR45/PMAIP1/MDM2/NFE2L2/LRRK2/BRIP1/USF1/NCOA1/CDKN1A/USP33/GSDMD/MAX/BMPR2/P2RX4/ATF4/ZFYVE1/BMT2/SLC1A2/RRAGC/ATF3/P2RX7/SESN2/FAM107A/LAMP2/MAP1LC3A/SZT2/JUN/SIPA1/DSC2/CPEB4/BECN1/SESN3/TNRC6A/SNW1/CYBA/GLUL/AXL/TRPM4/ATG5/AMBRA1/SRF/KPTN/MTMR3/PTPRC/PIM1/ULK1/WNT2B/WDR59/DNAJC15/CIB2/NIM1K/SIK1B/NR4A2/SSH1/HSF1/COL1A1/STK24/…	100	268
GO:0050714	positive regulation of protein secretion	100/4729	268/18670	8.45187e-06	0.000160989	0.000119402	CD274/JAK2/IFIH1/RIPK2/PTGER4/HLA-E/CD38/NADK/DDX58/PANX1/SRI/CASP1/RASGRP1/CLEC4E/CD2AP/AIM2/LRRK2/HIF1A/IRF3/MDK/NOD2/IL4R/TNFRSF14/GSDMD/TLR8/ADORA2A/TRIM6/IL17RC/PRKCE/VEGFC/P2RX7/ALOX15B/WNT5A/TLR2/FFAR2/SEC24A/CCL3/DHX36/TNFRSF4/KIF5B/EXPH5/ATP13A2/IL1B/SAA1/SRC/CLEC6A/IL1A/CD58/TSLP/TLR4/PANX2/PTPN23/GLUL/TNF/TCF7L2/TRPM4/C5/MYO18A/HCAR2/RAC1/MAPK11/TGFB3/IL6/PPID/GOLPH3/CARD8/ANKRD1/XBP1/…	100	268
GO:0060326	cell chemotaxis	111/4729	304/18670	8.79456e-06	0.000167018	0.000123873	PDE4B/LYN/CCL5/CXCL10/CXCL9/ELMO2/MDK/CXCL8/DOCK4/PIP5K1A/C3AR1/P2RX4/CCL8/CMKLR1/RIPOR2/IL17RC/PREX1/VEGFC/CCR7/CREB3/WNT5A/PRKD2/FFAR2/SBDS/CCL3/GPSM3/FPR2/ABCC1/RHOG/AKIRIN1/NOTCH1/ITGA9/ADAM17/IL1B/SAA1/SAA2/CXCL16/DUSP1/VEGFA/RAB13/FCER1G/TRPM4/C5/CCRL2/SLIT2/CXCL11/RAC1/LPAR1/HGF/LYST/CCL4/CCR1/PRKCQ/IL6/STAP1/CCR10/TIRAP/PTK2B/PRKCD/OXSR1/IL12A/EDN1/CXCL1/CXCR5/IL36G/CXCL3/CCR5/ARHGEF5/WNK…	111	304
GO:2000736	regulation of stem cell differentiation	51/4729	116/18670	9.26415e-06	0.000174895	0.000129715	PSME2/PSMB10/PSME1/EIF2AK2/PSMB9/STAT3/PSMA4/PSMB8/NFE2L2/PSMA5/PSMB7/PSMF1/KMT2A/PSMA2/TRIM6/PSMA6/CDK12/DHX36/KDM4C/NOTCH1/PSMA3/PSMA1/N4BP2L2/FOXC1/SETD1A/PSMB4/CDK13/NELFB/TEAD2/SOX5/RUNX1/JAG1/GATA2/PSMD12/PSMD4/HOXB4/REST/PSMB2/ZFP36L2/OSM/PSMB3/YAP1/HES1/KDM3A/GATA1/HNRNPU/ITCH/PRICKLE1/METTL3/SEMA3C/PSMC1	51	116
GO:0070482	response to oxygen levels	138/4729	394/18670	9.6352e-06	0.000179773	0.000133333	PSME2/PSMB10/NAMPT/CFLAR/PML/PSME1/PSMB9/CD38/CCDC115/PSMA4/PTGS2/ICAM1/CREBBP/FAS/PSMB8/UBC/CDKN1B/PMAIP1/MDM2/NFE2L2/CASP3/HIF1A/SMAD4/BIRC2/PSMA5/NDRG1/BRIP1/PSMB7/USF1/ASCL2/EP300/CDKN1A/PSMF1/ATF4/ADM/PSMA2/LIMD1/PRKCE/FOXO3/VEGFC/PLEKHN1/TLR2/PLK3/PLAT/MMP14/PSMA6/TM9SF4/ERO1A/CYB5R4/CREB1/RAF1/NOL3/CARD16/NOTCH1/CPEB4/ADAM17/NF1/BECN1/NOP53/SRC/PSMA3/VEGFA/ERCC3/CYBA/PSMA1/AGTRAP/ACVRL1/UB…	138	394
GO:0050663	cytokine secretion	91/4729	240/18670	1.01242e-05	0.000187798	0.000139285	GBP1/CD274/GBP5/IFIH1/RIPK2/PTGER4/PML/TNFAIP3/LYN/ZC3H12A/BTN3A1/ISG15/DDX58/PANX1/CASP1/RASGRP1/CLEC4E/MCOLN2/BTN2A2/AIM2/LRRK2/TMEM106A/IRF3/MDK/NOD2/IL4R/TNFRSF14/GSDMD/SOCS1/TLR8/BTN3A2/TRIM6/IL17RC/CCR7/P2RX7/ALOX15B/WNT5A/TLR2/SRGN/LCP2/FFAR2/CCL3/DHX36/SERPINB1/TNFRSF4/CARD16/NOTCH1/IL1B/SAA1/SRC/CLEC6A/IL1A/CD58/TSLP/TLR4/PANX2/LRRC32/TNF/ATG5/C5/ITGAV/MAPK11/ANXA4/SYT11/CARD8/XBP1/PPP1R…	91	240
GO:0051648	vesicle localization	79/4729	202/18670	1.03582e-05	0.000190477	0.000141272	BLOC1S3/NAPA/RASGRP1/TOR1A/LRRK2/SPG11/PSEN1/TFG/CLASP1/CSNK1D/STX5/TRAPPC10/WASL/CTSZ/SEC24A/BET1/NDEL1/KIF5B/DTNBP1/IKBKG/MYO1A/ARFGAP2/AP1AR/SEC22B/ARFGAP3/ACTN4/MAP4K2/KIFAP3/DYNC1H1/SNAP23/CTNNB1/TRAPPC4/MAGI2/GORASP1/RAB11B/GOSR1/NLGN3/USO1/BLOC1S4/PICALM/TRIM46/DNM2/VPS33B/BLOC1S2/KIF3A/MYO1C/ARF1/GOLGA2/TGFA/PEF1/BBS2/NLGN2/SEC24B/PTEN/C17orf75/KIF3B/GOSR2/SEC23A/SCFD1/GBF1/CEP19/PIK3CG/T…	79	202
GO:0051236	establishment of RNA localization	77/4729	196/18670	1.10137e-05	0.000201216	0.000149237	MX2/RFTN1/SMG5/SRSF4/SYMPK/FMR1/PARP11/NXF1/POLDIP3/FLOT1/NUP62/SMG1/SSB/PNPT1/NUP50/SLU7/WDR33/MVP/SRSF5/CASC3/SUPT6H/NUP153/FYTTD1/IGF2BP3/ZC3H3/AKAP8L/SRSF11/ZFP36/XPO5/YTHDC1/NUP93/IGF2BP2/NUP54/G3BP2/EIF5A/ZFP36L1/SETD2/NUP98/NXT2/SIDT2/SENP2/DDX19B/QKI/HSF1/XPO1/POM121C/UPF1/U2AF1L4/MCM3AP/MYO1C/PURA/TPR/UPF3B/EIF6/TNKS/NUP205/MAGOH/ENY2/SMG6/ATXN2/U2AF1/THOC5/THOC2/RBM27/SARNP/EIF5A2/HNRNP…	77	196
GO:0043547	positive regulation of GTPase activity	141/4729	405/18670	1.10452e-05	0.000201216	0.000149237	SRGAP2/CD40/CCL5/RSU1/SMAP2/TBC1D9/ARHGEF11/USP6NL/ARAP2/ICAM1/DVL3/SIPA1L1/SOS1/RASGRP1/SEMA4D/RIC1/TBC1D22B/TAGAP/LRRK2/RAPGEF2/DENND1A/DOCK4/PIP5K1A/RUNDC1/CCL8/RAB3GAP1/NUP50/PREX1/CCR7/ASAP3/WNT5A/DENND1B/BCAS3/EZH2/RINL/DOCK8/CCL3/NDEL1/JUN/RHOG/ACAP1/RGS11/AGRN/SIPA1/RASA2/ARHGAP12/NF1/TBC1D8/ANKRD27/RABGAP1L/RANGAP1/F11R/ARFGAP2/VPS9D1/RABGAP1/ARHGAP5/IQGAP1/RASAL3/ARHGEF10L/SH3BP1/TIAM2/…	141	405
GO:0071236	cellular response to antibiotic	61/4729	147/18670	1.23654e-05	0.000222264	0.000164847	XRN1/TNFAIP3/RELA/ZC3H12A/DAXX/TXN/ZNF277/LARP1/STK26/SETX/STAT6/CDKN1B/MDM2/NFE2L2/LRRK2/RIPK1/AHR/OSER1/CLU/PRKCE/FOXO3/RIPK3/EZH2/KDM6B/MAP1LC3A/SIRPA/PDCD10/BECN1/SRC/HDAC6/AXL/KCNMB1/HGF/IL6/SPHK1/PRKCD/HSF1/KLF4/SIRT1/MAPK7/NR4A3/SMPD3/NET1/PCGF2/PTEN/PDGFB/STK25/PLA2G4A/MET/PAWR/NQO1/TP53/BNIP3/JAGN1/TRPM2/ANKZF1/PPIF/FOXO1/PDGFD/ADCY7/ANXA1	61	147
GO:0006906	vesicle fusion	43/4729	94/18670	1.3762e-05	0.000244004	0.000180972	TAP1/STX11/SAMD9L/TAPBP/RAB8B/SAMD9/RAB8A/SPG11/UVRAG/STX17/STX5/RAB39A/STX12/BET1/KIF5B/PRRT2/ANKFY1/ANKRD27/CPLANE2/SEC22B/STX16/STX6/SPHK1/VPS39/SNAP23/AKT2/GOSR1/USO1/STX4/VTI1A/CAV2/GOSR2/TSNARE1/SNAPIN/VAMP1/RAB34/VPS16/VPS11/STX1B/TAP2/VPS4A/TMEM175/ANXA1	43	94
GO:0071850	mitotic cell cycle arrest	13/4729	17/18670	1.4285e-05	0.000250418	0.000185729	CDKN1B/CDKN1A/PNPT1/CDC14A/DUSP1/MCPH1/NKX3-1/CDC14B/FAP/GADD45A/MAGI2/E4F1/TP53	13	17
GO:0042092	type 2 immune response	21/4729	35/18670	1.44296e-05	0.000251331	0.000186406	IDO1/RSAD2/CD86/STAT6/NOD2/IL4R/IL18/BCL3/DENND1B/HLX/TBX21/BATF/IL6/CD81/TNFSF4/BCL6/CD74/SOCS5/IFNL1/IFNB1/ANXA1	21	35
GO:0032535	regulation of cellular component size	130/4729	370/18670	1.45033e-05	0.000251482	0.000186518	RICTOR/SPART/ICAM1/ULK2/IST1/LATS1/SEMA4A/SEMA4D/FCHSD1/RDX/RUFY3/TMOD3/ANXA7/MACF1/RAB5A/HCK/SIN3A/RAB21/NCK1/ILK/BMPR2/PEX11B/IFRD1/TMEM123/CLNS1A/WASHC2C/PRKCE/PREX1/PPP1R15A/CCR7/P2RX7/VAV2/WNT5A/WASL/SLC12A7/GOLGA4/AKT3/CREB1/VILL/NTN1/NDEL1/DISC1/ATP13A2/WHAMM/CARMIL2/PLEKHG2/VEGFA/MTPN/AP1AR/SEMA4B/SEMA3A/SH3BP1/RTN4/HAX1/SLIT2/ACTR3C/RAC1/SRF/PLXNA4/BAIAP2L1/PFN1/AVIL/VIL1/TMOD1/MAP3K13/C…	130	370
GO:0035456	response to interferon-beta	18/4729	28/18670	1.55065e-05	0.000264564	0.000196221	IRF1/STAT1/PLSCR1/IFITM3/XAF1/IFITM1/IFITM2/IFI16/AIM2/BST2/PNPT1/TRIM6/IKBKE/IFNAR2/TLR3/ACOD1/IFNB1/NDUFA13	18	28
GO:0035966	response to topologically incorrect protein	77/4729	199/18670	2.07284e-05	0.000343554	0.000254805	OPTN/FBXO6/EIF2AK2/CREBRF/DNAJA1/HERPUD2/DAXX/PTPN2/ERP44/PTPN1/ERN1/RHBDD1/NFE2L2/TOR1A/EDEM2/TOR1B/CXCL8/DNAJB12/EP300/CTDSP2/NCK1/ZBTB17/UBXN4/BAK1/SELENOS/EDEM1/BCL2L11/ATF4/PPP1R15B/CLU/ATF3/PPP1R15A/CREB3/ERO1A/PPP2R5B/SERPINH1/DERL1/HDAC6/HSPA13/BAX/UBE2W/SHC1/GFPT1/DNAJB14/HSF1/NCK2/PLA2G4B/XBP1/SSR1/RNF185/ASNS/DNAJB4/SDF2/DAB2IP/EXTL2/CHAC1/KLHL15/ADD1/GOSR2/MBTPS1/RNF121/DDIT3/HDGF/BFA…	77	199
GO:1990823	response to leukemia inhibitory factor	43/4729	96/18670	2.6078e-05	0.000423953	0.000314435	PML/ARID5B/MSC/ICAM1/SBNO2/SNX10/TLE4/TRIM25/SMARCA5/SMAD7/VEGFC/SOCS3/ILDR1/PFKP/ABCD4/CREB1/PDCD10/GCLM/UBXN2A/KLF5/ADAM23/NRP2/BSPRY/GFPT2/KLF4/RFX2/XBP1/RIF1/SIRT1/EIF4A2/HK2/MCF2/EED/KDM5B/EFHC2/SPOCK2/PIGA/RARG/B3GNT2/TFRC/KDM3A/HNRNPU/PTP4A3	43	96
GO:1990830	cellular response to leukemia inhibitory factor	43/4729	96/18670	2.6078e-05	0.000423953	0.000314435	PML/ARID5B/MSC/ICAM1/SBNO2/SNX10/TLE4/TRIM25/SMARCA5/SMAD7/VEGFC/SOCS3/ILDR1/PFKP/ABCD4/CREB1/PDCD10/GCLM/UBXN2A/KLF5/ADAM23/NRP2/BSPRY/GFPT2/KLF4/RFX2/XBP1/RIF1/SIRT1/EIF4A2/HK2/MCF2/EED/KDM5B/EFHC2/SPOCK2/PIGA/RARG/B3GNT2/TFRC/KDM3A/HNRNPU/PTP4A3	43	96
GO:0061028	establishment of endothelial barrier	23/4729	41/18670	2.62684e-05	0.000425428	0.00031553	RAP2C/ICAM1/RDX/RAPGEF2/RAP1B/TJP1/IKBKB/TNFRSF1A/IL1B/VEGFA/F11R/TNF/CTNNB1/MARVELD2/PPP1R16B/S1PR3/ADD1/TJP2/AFDN/EZR/ROCK2/PDE4D/MSN	23	41
GO:0097529	myeloid leukocyte migration	80/4729	210/18670	2.77932e-05	0.000448984	0.000333	PTGER4/PDE4B/LYN/CCL5/CXCL10/CXCL9/MCOLN2/MDK/IRAK4/CXCL8/C3AR1/P2RX4/CCL8/CD47/CMKLR1/RIPOR2/IL17RC/PREX1/VEGFC/CCR7/CREB3/MMP14/CCL3/FPR2/SIRPA/AKIRIN1/ITGA9/IL1B/SAA1/DUSP1/VEGFA/FCER1G/C5/SLIT2/CXCL11/RAC1/CCL4/CCR1/CD99L2/IL6/CD81/STAP1/TIRAP/PTK2B/EDN1/CXCL1/IL36G/CXCL3/AGER/CD200/ARHGEF5/CXCL2/CCL20/CCL1/LGMN/ITGA1/CCL23/IL1RN/S100A14/IL23A/PDGFB/SLAMF8/CD74/GBF1/CXCL12/PIK3CG/ROR2/MST1/CX…	80	210
GO:0016049	cell growth	162/4729	484/18670	3.06437e-05	0.000486411	0.000360759	PML/CD38/BTG1/ARHGEF11/CYP27B1/CRLF3/SPART/ULK2/IST1/SEMA4A/SEMA4D/INHBA/OGFR/RUFY3/CDKN1B/BST2/BLZF1/SMAD4/SMURF1/PTPRJ/SGK3/SPG11/MACF1/SIN3A/RAB21/CDKN1A/IGFBP4/ILK/AKAP13/BMPR2/IFRD1/KMT2D/KIAA1109/SESN2/RB1/DCUN1D3/FAM107A/WNT5A/MMP14/GOLGA4/ADNP2/NTN1/NDEL1/DISC1/SIPA1/ADAM17/HPN/ACVR1B/CXCL16/MAP2K5/VEGFA/INO80/CYBA/HDAC6/MTPN/IQGAP1/NRP2/SEMA4B/ARIH2/NUBP1/PRDM11/ACVRL1/SEMA3A/CEACAM1/C9o…	162	484
GO:0042119	neutrophil activation	166/4729	498/18670	3.16151e-05	0.000499347	0.000370353	TNFAIP6/IL15/CCL5/B2M/STOM/RAP2C/ERP44/NFKB1/DYNLT1/DYNC1LI1/UBR4/IST1/B4GALT1/GNS/BST2/NHLRC3/CD44/KPNB1/PTAFR/PTPRJ/PSMA5/RAP1B/TMEM179B/PSMB7/RAB18/PSEN1/ARL8A/CXCL8/IL18/GSDMD/ADGRE5/SLC15A4/PLD1/RAB10/C3AR1/TMBIM1/FTH1/MANBA/CD47/CREG1/PSMA2/CYB5R3/PREX1/CKAP4/NCSTN/ACPP/TLR2/STXBP3/MVP/NFAM1/LAMP2/CTSZ/SERPINB1/STBD1/FPR2/HEBP2/MMP25/SIRPA/ENPP4/RHOG/RAB5B/DNAJC13/KMT2E/YPEL5/LILRB3/CRISPLD…	166	498
GO:0035690	cellular response to drug	147/4729	433/18670	3.1795e-05	0.000500948	0.000371541	XRN1/RIPK2/CHMP5/CFLAR/TNFAIP3/RELA/PDE4B/ZC3H12A/DAXX/TXN/B2M/TRAF2/ZNF277/NFKB1/PTGS2/LARP1/ICAM1/STK26/FMR1/SETX/STAT6/MDM2/NFE2L2/AIM2/LRRK2/PTAFR/RIPK1/RAP1B/MT2A/NOD2/AHR/NCOA1/SIN3A/OSER1/P2RX4/ATF4/KMT2A/RBM22/PRKCE/FOXO3/P2RX7/NR3C1/NCSTN/RIPK3/EZH2/KDM6B/MAP1LC3A/RNF149/SIRPA/DTNBP1/GUCY1B1/PDCD10/GCLM/AGRN/IL1B/BECN1/SRC/TRIM41/PPP1R12A/TLR3/ARHGEF2/CYBA/HDAC6/NOD1/TNF/USP8/AXL/TRPM4/S…	147	433
GO:0032495	response to muramyl dipeptide	14/4729	20/18670	3.42481e-05	0.000536946	0.000398239	RIPK2/CHMP5/TNFAIP3/RELA/NFKBIA/IRF5/NOD2/NOTCH1/TRIM41/ARHGEF2/NOD1/JAG1/VIM/ERBIN	14	20
GO:0033157	regulation of intracellular protein transport	92/4729	250/18670	3.52286e-05	0.000544087	0.000403536	SP100/ZC3H12A/TXN/STOM/GRIPAP1/PPP3CC/PTGS2/UBE2D3/PTPN1/GCC2/RUFY3/PMAIP1/RNF31/MDM2/EDEM2/LRRK2/OAZ2/ATG13/PSEN1/ICE1/NUP62/RAB29/EDEM1/IFI27/NUCB1/DMAP1/RBM22/RHOU/BBC3/CASP8/BCAS3/PLK3/TM9SF4/PKIG/SUPT6H/KCNE1/NDEL1/KIF5B/PDCD10/ATP13A2/NF1/OS9/AKAP8L/IL1B/RANGAP1/UHMK1/FBXW7/XPO5/TCF7L2/ARIH2/HAX1/NUP54/CD81/SETD2/MICALL2/PRKCD/BID/XPO1/AKT2/HUWE1/CTDSPL2/GDI1/JUP/PDCD5/MYO1C/TP53BP2/TPR/SRE…	92	250
GO:0051258	protein polymerization	102/4729	283/18670	3.66659e-05	0.000563771	0.000418135	JAK2/MX2/PSTPIP2/RICTOR/DYRK1A/ICAM1/MX1/LATS1/FCHSD1/RDX/CDKN1B/CLIP1/TMOD3/HCK/NCK1/EML2/CLASP1/ANKRD53/WASHC2C/CSNK1D/TRIM6/PRKCE/PREX1/CCR7/TTC17/FAM107A/WASL/VILL/TOGARAM1/NDEL1/NUMA1/WHAMM/CARMIL2/PLEKHG2/UBE2S/CENPJ/ZNF207/MTPN/AP1AR/HAX1/SLIT2/ACTR3C/RAC1/MSRB1/BAIAP2L1/PFN1/AVIL/VIL1/TMOD1/CSF3/SPTA1/CEP192/PTK2B/MICALL2/PRKCD/TRIOBP/CHMP4A/CDC42EP1/INPP5J/NCK2/SPTBN5/MSRB2/TUBG2/DIAPH1/…	102	283
GO:0031293	membrane protein intracellular domain proteolysis	13/4729	18/18670	3.94329e-05	0.000599098	0.000444336	RELA/NFKB1/RHBDD1/SPPL2A/PSEN1/NCSTN/ADAM17/TRAF6/PSEN2/APH1A/MBTPS1/APH1B/NGFR	13	18
GO:0039528	cytoplasmic pattern recognition receptor signaling pathway in response to virus	17/4729	27/18670	3.98847e-05	0.000604523	0.00044836	IFIH1/DHX58/DDX60/DDX58/IRF7/BIRC3/BIRC2/IRF3/RIOK3/NPLOC4/PUM1/NOP53/GPATCH3/ANKRD17/ZCCHC3/PUM2/LSM14A	17	27
GO:0071383	cellular response to steroid hormone stimulus	91/4729	248/18670	4.39035e-05	0.000654552	0.000485465	JAK2/CFLAR/CREBRF/DNAJA1/DAXX/ICAM1/LATS1/NCOA4/NCOA1/EP300/AKAP13/BCL2L11/TRIP4/FOXO3/KMT2D/KAT5/NR3C1/NR1H2/RB1/FAM107A/PLPP1/NCOA6/RORB/NRIP1/NR2C2/ARID1A/DDX5/TAF7/SRC/SSTR2/HDAC6/ZFP36/USP8/TGFB1I1/NCOA3/PIAS1/STRN3/CARM1/ABCC2/DDRGK1/CNOT2/NKX3-1/CDK7/ZFP36L1/TRIM68/ASS1/ACOD1/NR4A2/DDIT4/WBP2/DDX17/CTNNB1/EDN1/SIRT1/KLF9/EGLN2/NR4A3/FBXO32/CRY2/PRMT2/CYP7B1/SERPINF1/FLT3/RUNX1/CASP9/PIAS2/…	91	248
GO:0044088	regulation of vacuole organization	23/4729	42/18670	4.41838e-05	0.000657196	0.000487426	UBQLN2/SMCR8/LRRK2/PIP4K2C/LRSAM1/RAB5A/CHMP4B/RAB3GAP1/SCARB2/NUPR1/BECN1/C9orf72/RAB3GAP2/SEC22B/MTMR3/ULK1/GRN/CHMP4A/RALB/FEZ1/PHF23/SCFD1/VPS16	23	42
GO:0070672	response to interleukin-15	11/4729	14/18670	4.51309e-05	0.000668168	0.000495564	IL15/IL15RA/STAT3/JAK3/STAT5A/JAK1/STAT5B/SHC1/IL2RG/GRB2/ACSL4	11	14
GO:0061900	glial cell activation	29/4729	58/18670	4.55746e-05	0.000673174	0.000499277	JAK2/NAMPT/LRRK2/PSEN1/TLR8/CLU/ADORA2A/TLR2/CCL3/FPR2/JUN/IL1B/TLR3/C1QA/TNF/TLR7/PTPRC/IL6/STAP1/GRN/SPHK1/AGER/APP/CTSC/LDLR/NR1D1/BACE2/SMO/TYROBP	29	58
GO:0043254	regulation of protein-containing complex assembly	145/4729	429/18670	4.58385e-05	0.00067551	0.000501009	GBP5/PTGER4/EIF2AK2/RICTOR/NAPA/DYRK1A/ICAM1/LATS1/FCHSD1/RDX/CDKN1B/PMAIP1/CLIP1/TMOD3/AIM2/BIRC2/FARP2/ICE1/HCK/EP300/NCK1/EML2/BCL2L11/CLASP1/ANKRD53/CLU/WASHC2C/PRKCE/MEFV/PREX1/CCR7/MED25/RB1/WASL/PPP2R5B/CREB1/VILL/TOGARAM1/RAF1/RIOK3/ANKRA2/PRRT2/NUMA1/WHAMM/CARMIL2/PLEKHG2/NOP53/SRC/ANKRD27/TLR4/VEGFA/SENP6/ARHGEF2/ERCC3/HDAC6/MTPN/AP1AR/GTF2H1/TNF/BAX/HAX1/SLIT2/ACTR3C/RAC1/BAIAP2L1/CUL4…	145	429
GO:0051650	establishment of vesicle localization	71/4729	184/18670	4.72837e-05	0.000692012	0.000513248	BLOC1S3/NAPA/RASGRP1/TOR1A/LRRK2/SPG11/PSEN1/TFG/CLASP1/CSNK1D/STX5/TRAPPC10/WASL/CTSZ/SEC24A/BET1/NDEL1/KIF5B/DTNBP1/IKBKG/ARFGAP2/AP1AR/SEC22B/ARFGAP3/ACTN4/MAP4K2/KIFAP3/DYNC1H1/SNAP23/CTNNB1/TRAPPC4/GORASP1/RAB11B/GOSR1/USO1/BLOC1S4/PICALM/TRIM46/DNM2/BLOC1S2/KIF3A/MYO1C/ARF1/GOLGA2/TGFA/PEF1/BBS2/SEC24B/C17orf75/KIF3B/GOSR2/SEC23A/SCFD1/GBF1/CEP19/TBC1D23/SNAPIN/FAM91A1/STARD3/KIF1B/NDE1/CTS…	71	184
GO:0043244	regulation of protein-containing complex disassembly	48/4729	113/18670	4.94805e-05	0.000714332	0.000529803	CALCOCO2/SETX/RUBCN/SMCR8/RDX/TMOD3/UVRAG/CLASP1/WASHC2C/TTBK2/VILL/CARMIL2/SCAF8/ARHGEF2/HDAC6/MTPN/TNF/SH3BP1/SCAF4/AVIL/VIL1/TMOD1/EIF5A/SPTA1/TRIOBP/SPTBN5/PLEKHH2/ADD3/UPF1/TBC1D25/TMOD2/OGFOD1/CAMSAP2/PHF23/ADD1/CLEC16A/TWF2/SWAP70/EIF5A2/BNIP3/MAP1S/SPTAN1/CAPZA2/FGF13/TWF1/ACTN2/CAPZA1/EIF5AL1	48	113
GO:1900101	regulation of endoplasmic reticulum unfolded protein response	16/4729	25/18670	5.05965e-05	0.000723893	0.000536893	PTPN2/PTPN1/ERN1/NCK1/BAK1/BCL2L11/PPP1R15B/PPP1R15A/BAX/NCK2/XBP1/DAB2IP/BFAR/ATF6B/FICD/ATF6	16	25
GO:0016311	dephosphorylation	159/4729	478/18670	5.18782e-05	0.000740571	0.000549263	JAK2/NT5C3A/EIF2AK2/CSRNP2/DUSP5/PTPN2/DUSP10/ACP2/DAPP1/PPP3CC/SMG5/SYMPK/PTPN1/PPTC7/SEMA4D/SHOC2/PHACTR4/PTPRJ/PPM1K/PPP1R3D/CTDSP2/NCK1/PPP4R2/PPP1R15B/ZFYVE1/INPP5B/SGPP2/NT5C2/PPP2R2A/PPP1R15A/SSH3/DUSP16/DUSP22/RIPK3/PPM1B/PDP1/ACPP/VRK3/PLPP1/IKBKB/CTTNBP2NL/PPP2R5B/IMPA1/LPIN3/PCIF1/MTMR8/PPP1R26/CDC14A/PFKFB3/MASTL/SRC/NT5C/PPP2R5E/DUSP1/PPP1R12A/PTPN23/MYH3/TNF/IQGAP1/THTPA/PTPN18/ANKL…	159	478
GO:0002446	neutrophil mediated immunity	165/4729	499/18670	5.37915e-05	0.000761366	0.000564687	TNFAIP6/B2M/STOM/RAP2C/ERP44/NFKB1/DYNLT1/DYNC1LI1/UBR4/IST1/B4GALT1/GNS/BST2/NHLRC3/CD44/KPNB1/PTAFR/PTPRJ/PSMA5/RAP1B/TMEM179B/PSMB7/RAB18/IRAK4/PSEN1/ARL8A/GSDMD/ADGRE5/SLC15A4/PLD1/RAB10/C3AR1/TMBIM1/FTH1/MANBA/CD47/CREG1/PSMA2/CYB5R3/CKAP4/NCSTN/ACPP/TLR2/STXBP3/MVP/NFAM1/LAMP2/CTSZ/SERPINB1/STBD1/FPR2/HEBP2/MMP25/SIRPA/ENPP4/RHOG/RAB5B/DNAJC13/KMT2E/YPEL5/ADAM17/LILRB3/CRISPLD2/CD58/CYBA/SL…	165	499
GO:0042594	response to starvation	73/4729	191/18670	5.37921e-05	0.000761366	0.000564687	EIF2AK2/ZC3H12A/IFI16/LARP1/ULK2/STK26/FAS/WDR45/PMAIP1/NFE2L2/LRRK2/CDKN1A/USP33/MAX/BMPR2/ATF4/ZFYVE1/BMT2/ADM/RRAGC/ATF3/FOXO3/SESN2/BCAS3/LAMP2/MAP1LC3A/SZT2/JUN/DSC2/CPEB4/BECN1/SESN3/TNRC6A/SSTR2/ZFP36/GLUL/ATG5/AMBRA1/KPTN/MTMR3/ULK1/WNT2B/WDR59/DNAJC15/FSTL1/NIM1K/SIK1B/FOXK1/STK24/XBP1/SIRT1/NUAK2/ASNS/RALB/WDR45B/SREBF1/CLEC16A/GABARAPL1/SIK1/ATG14/MAPK8/DDIT3/RRAGA/BCL2/TP53/SFRP1/FNIP…	73	191
GO:1903532	positive regulation of secretion by cell	137/4729	403/18670	5.40497e-05	0.000763033	0.000565923	CD274/JAK2/IFIH1/RIPK2/PTGER4/HLA-E/CD38/HLA-F/NADK/DDX58/RAB8B/PANX1/SRI/CASP1/RAB9A/RASGRP1/CLEC4E/CD2AP/INHBA/AIM2/LRRK2/PTAFR/HIF1A/SMAD4/IRF3/MDK/NOD2/IL4R/RAB5A/TNFRSF14/GSDMD/GAB2/CLASP1/TLR8/P2RX4/RAB3GAP1/ADORA2A/TRIM6/IL17RC/PRKCE/VEGFC/RAB2B/P2RX7/ILDR1/ALOX15B/WNT5A/TLR2/FFAR2/SEC24A/CCL3/DHX36/CREB1/SDC4/TNFRSF4/KIF5B/EXPH5/DTNBP1/ATP13A2/IL1B/SAA1/SRC/CLEC6A/IL1A/CD58/TSLP/TLR4/PANX…	137	403
GO:0030041	actin filament polymerization	70/4729	182/18670	6.00728e-05	0.00083513	0.000619395	JAK2/PSTPIP2/RICTOR/ICAM1/LATS1/FCHSD1/RDX/TMOD3/HCK/NCK1/WASHC2C/PRKCE/PREX1/CCR7/TTC17/FAM107A/WASL/VILL/WHAMM/CARMIL2/PLEKHG2/MTPN/AP1AR/HAX1/SLIT2/ACTR3C/RAC1/MSRB1/BAIAP2L1/PFN1/AVIL/VIL1/TMOD1/CSF3/SPTA1/PTK2B/MICALL2/PRKCD/TRIOBP/CDC42EP1/NCK2/SPTBN5/MSRB2/DIAPH1/FCHSD2/ADD3/HIP1R/TMOD2/FER/CDC42EP4/MYO1C/PFN2/TMSB10/ARF1/ADD1/WAS/CDC42EP5/WASHC1/TWF2/DBNL/ARF6/ANG/GRB2/WASHC3/SPTAN1/CAPZA…	70	182
GO:2000785	regulation of autophagosome assembly	20/4729	35/18670	6.16856e-05	0.00084831	0.00062917	UBQLN2/SMCR8/LRRK2/PIP4K2C/LRSAM1/RAB5A/CHMP4B/RAB3GAP1/NUPR1/BECN1/C9orf72/RAB3GAP2/SEC22B/MTMR3/ULK1/CHMP4A/RALB/FEZ1/PHF23/SCFD1	20	35
GO:0070988	demethylation	33/4729	70/18670	6.39468e-05	0.000866337	0.000642541	KDM6A/PHF8/KDM2A/KDM5A/OTUD4/KDM4A/APOBEC3G/CYP3A7/KDM6B/APOBEC3F/APOBEC3D/KDM4C/UBE2B/KDM7A/KDM5C/APOBEC3C/APOBEC3A/KDM3B/APOBEC3H/PHF2/ALKBH1/JMJD1C/TET3/CYP3A5/TET2/KDM4D/KDM5B/POR/KDM1B/KDM2B/KDM8/KDM3A/JMJD6	33	70
GO:0061025	membrane fusion	61/4729	154/18670	6.50039e-05	0.000871407	0.000646301	TAP1/STX11/MX2/VCPIP1/SAMD9L/TAPBP/NAPA/RAB8B/SAMD9/MX1/NECTIN2/ANXA7/RAB8A/SPG11/UVRAG/STX17/STX5/RAB39A/STX12/SPACA6/BET1/KIF5B/UBXN2A/PRRT2/ANKFY1/ANKRD27/CPLANE2/FOLR3/SEC22B/STX16/STX6/SPHK1/VPS39/OTOF/SNAP23/AKT2/GOSR1/CCR5/BET1L/USO1/STX4/VPS33B/MFN1/VTI1A/DNM1L/CAV2/GOSR2/TSNARE1/SNAPIN/VAMP1/RAB34/STX18/VAMP2/VPS16/RABIF/VPS11/STX1B/TAP2/VPS4A/TMEM175/ANXA1	61	154
GO:0000422	autophagy of mitochondrion	35/4729	76/18670	7.11199e-05	0.000949406	0.000704151	OPTN/FBXO7/ATG3/WDR45/HIF1A/SMURF1/ATG13/VPS13C/MAP1LC3A/MARK2/ATP13A2/ATG2A/BECN1/ATG12/FBXW7/HDAC6/ATG5/SQSTM1/AMBRA1/HAX1/CAMKK2/CISD2/WDR45B/HK2/DNM1L/SREBF1/CLEC16A/GABARAPL1/ATG14/TP53/BNIP3/WIPI1/FUNDC1/SREBF2/RB1CC1	35	76
GO:0061726	mitochondrion disassembly	35/4729	76/18670	7.11199e-05	0.000949406	0.000704151	OPTN/FBXO7/ATG3/WDR45/HIF1A/SMURF1/ATG13/VPS13C/MAP1LC3A/MARK2/ATP13A2/ATG2A/BECN1/ATG12/FBXW7/HDAC6/ATG5/SQSTM1/AMBRA1/HAX1/CAMKK2/CISD2/WDR45B/HK2/DNM1L/SREBF1/CLEC16A/GABARAPL1/ATG14/TP53/BNIP3/WIPI1/FUNDC1/SREBF2/RB1CC1	35	76
GO:0070265	necrotic cell death	30/4729	62/18670	7.43969e-05	0.00098491	0.000730483	CFLAR/PELI1/CYLD/RBCK1/TRAF2/FAS/BIRC3/BIRC2/IRF3/RIPK1/TMEM123/TICAM1/RIPK3/CASP8/HEBP2/NOL3/TLR4/TLR3/ARHGEF2/TNF/TICAM2/MLKL/BAX/SPATA2/FADD/DNM1L/GSDME/TP53/BNIP3/PPIF	30	62
GO:0001558	regulation of cell growth	140/4729	416/18670	7.72278e-05	0.00101816	0.000755147	PML/CD38/BTG1/ARHGEF11/CYP27B1/CRLF3/SPART/ULK2/IST1/SEMA4A/SEMA4D/INHBA/OGFR/RUFY3/CDKN1B/BST2/BLZF1/SMAD4/SMURF1/PTPRJ/SGK3/MACF1/SIN3A/RAB21/CDKN1A/IGFBP4/ILK/BMPR2/IFRD1/KIAA1109/SESN2/RB1/DCUN1D3/FAM107A/WNT5A/MMP14/GOLGA4/ADNP2/NTN1/NDEL1/DISC1/SIPA1/ADAM17/HPN/ACVR1B/CXCL16/MAP2K5/VEGFA/INO80/CYBA/MTPN/SEMA4B/NUBP1/PRDM11/ACVRL1/SEMA3A/CEACAM1/RTN4/SLIT2/SRF/PLXNA4/SYT17/TSG101/CDC73/MAP3K…	140	416
GO:0035303	regulation of dephosphorylation	78/4729	209/18670	7.80798e-05	0.00102516	0.000760335	JAK2/EIF2AK2/CSRNP2/SMG5/SYMPK/SEMA4D/SHOC2/PHACTR4/PPP4R2/PPP1R15B/ZFYVE1/PPP2R2A/PPP1R15A/RIPK3/VRK3/IKBKB/PPP2R5B/PCIF1/PPP1R26/MASTL/SRC/PPP2R5E/PPP1R12A/TNF/IQGAP1/ANKLE2/MTMR3/PTPRC/LILRB2/LMTK2/PHACTR2/CEP192/TIPRL/BMP2/PRKCD/PPP6R2/ZCCHC9/ELL/PPP1R2/MAGI2/PPP1R11/IGFBP3/WNK1/PPP1R3B/PTPA/PPP1R1A/PPP1R16B/MTMR4/ITGA1/CRY2/BOD1L1/LMTK3/BOD1/MFHAS1/SFI1/RCAN1/SMG6/PPP1R35/INPP5K/PPP1R9B/PPP2…	78	209
GO:0035455	response to interferon-alpha	14/4729	21/18670	7.87192e-05	0.00103143	0.000764988	EIF2AK2/ADAR/IFIT3/MX2/IFITM3/IFIT2/IFITM1/IFITM2/BST2/LAMP3/IFNAR2/AXL/TPR/IFNAR1	14	21
GO:0043312	neutrophil degranulation	160/4729	485/18670	7.89953e-05	0.00103293	0.000766098	TNFAIP6/B2M/STOM/RAP2C/ERP44/NFKB1/DYNLT1/DYNC1LI1/UBR4/IST1/B4GALT1/GNS/BST2/NHLRC3/CD44/KPNB1/PTAFR/PTPRJ/PSMA5/RAP1B/TMEM179B/PSMB7/RAB18/PSEN1/ARL8A/GSDMD/ADGRE5/SLC15A4/PLD1/RAB10/C3AR1/TMBIM1/FTH1/MANBA/CD47/CREG1/PSMA2/CYB5R3/CKAP4/NCSTN/ACPP/TLR2/STXBP3/MVP/NFAM1/LAMP2/CTSZ/SERPINB1/STBD1/FPR2/HEBP2/MMP25/SIRPA/ENPP4/RHOG/RAB5B/DNAJC13/YPEL5/LILRB3/CRISPLD2/CD58/CYBA/SLPI/TOM1/IQGAP1/TICA…	160	485
GO:0009895	negative regulation of catabolic process	108/4729	308/18670	8.08818e-05	0.00104942	0.000778326	NAMPT/PML/RELA/IL10RA/MCL1/STAT3/N4BP1/LARP1/FMR1/RUBCN/USP25/TLK2/SMCR8/RIC1/LRRK2/KDM4A/PSEN1/MYCBP2/TENT4A/LAMP3/PSMF1/CHMP4B/PAIP1/TENT2/TAB3/NUPR1/TAB2/DHX36/WAC/CIRBP/SECISBP2/SLC25A12/ATP13A2/OS9/IL1B/BECN1/NOP53/SENP1/RBM10/SCO1/AZIN2/ZFP36/MYD88/THRAP3/TNF/DND1/HCAR2/UBXN1/AZIN1/DDRGK1/SEC22B/TENT5C/MDM4/BMF/HGF/RYBP/TIRAP/BSCL2/DDIT4/CHMP4A/ANGEL2/FOXK1/PIK3CA/CAMLG/NOCT/HNRNPC/AGAP2/FE…	108	308
GO:0048284	organelle fusion	51/4729	124/18670	8.10126e-05	0.00104942	0.000778326	TAP1/STX11/VCPIP1/SAMD9L/TAPBP/RAB8B/SAMD9/RAB8A/SPG11/BAK1/UVRAG/STX17/STX5/RAB39A/STX12/BET1/KIF5B/PRRT2/ANKFY1/ANKRD27/CPLANE2/BAX/SEC22B/STX16/STX6/SPHK1/VPS39/SNAP23/AKT2/GOSR1/USO1/STX4/MFN1/VTI1A/DNM1L/CAV2/GDAP1/GOSR2/TSNARE1/SNAPIN/VAMP1/RAB34/BNIP3/VPS16/VPS11/STX1B/MIGA1/TAP2/VPS4A/TMEM175/ANXA1	51	124
GO:0060070	canonical Wnt signaling pathway	116/4729	335/18670	8.26034e-05	0.00105842	0.000785003	PSME2/PSMB10/PSME1/PSMB9/CYLD/LATS2/PSMA4/NFKB1/KDM6A/LATS1/DVL3/PSMB8/SIAH2/TNKS2/LRRK2/TLE4/PSMA5/AMER1/PSMB7/MDK/PSEN1/RAB5A/IGFBP4/ILK/PSMF1/PSMA2/CSNK1D/LIMD1/FOXO3/BCL9L/FZD1/WNT5A/STK3/PSMA6/CHD8/SCYL2/STK4/TCF7L1/DISC1/MED12/NOTCH1/UBE2B/RNF146/CSNK1G1/SRC/CSNK1G3/PSMA3/PSMA1/USP8/TCF7L2/TRPM4/SMURF2/CSNK1G2/PTPRU/MLLT3/WNT2B/TBL1X/CSNK1A1/NR4A2/BMP2/FZD7/RSPO3/KLF4/COL1A1/CTNNB1/INVS/CTN…	116	335
GO:0043631	RNA polyadenylation	24/4729	46/18670	8.56066e-05	0.00108816	0.00080706	SUPT5H/SYMPK/CPEB3/TENT4A/PNPT1/TUT1/PAPOLG/TENT2/WDR33/PAF1/GRSF1/ZC3H3/SCAF8/CDK9/CDC73/HSF1/PCF11/APP/CCNT1/TENT4B/RNF20/CSTF3/CPSF7/RNF40	24	46
GO:0045444	fat cell differentiation	82/4729	223/18670	9.37915e-05	0.00118747	0.000880716	ZC3H12A/ARID5B/DUSP10/PTGS2/PSMB8/SAV1/TAF8/ATF5/EP300/SOCS1/ATF2/CCDC71L/CMKLR1/WNT5A/STK3/FFAR2/ERO1A/STK4/CREB1/BBS12/NIPBL/KLF5/GRK5/LAMB3/HDAC6/ZFP36/TNF/TGFB1I1/TCF7L2/PIAS1/TRPM4/CARM1/CEBPB/ZFP36L1/IL6/CREBL2/NOC3L/BSCL2/SENP2/PLAC8/NR4A2/BMP2/FBXO9/KLF4/AKT2/XBP1/SIRT1/NR4A3/NOCT/CEBPD/ZBTB7B/ASXL2/ZNF516/LRG1/ERAP1/TMEM120A/BBS2/JAG1/SREBF1/GATA2/ARL4A/DDIT3/WDFY2/AAMDC/NR4A1/PRDM16/SFR…	82	223
GO:0030835	negative regulation of actin filament depolymerization	22/4729	41/18670	9.71727e-05	0.001223	0.000907067	RDX/TMOD3/WASHC2C/VILL/CARMIL2/MTPN/AVIL/VIL1/TMOD1/SPTA1/TRIOBP/SPTBN5/PLEKHH2/ADD3/TMOD2/ADD1/TWF2/SWAP70/SPTAN1/CAPZA2/TWF1/CAPZA1	22	41
GO:1901214	regulation of neuron death	109/4729	313/18670	0.000103	0.00128367	0.000952068	JAK2/SOD2/FBXO7/CCL5/DAXX/HLA-F/MCL1/STAT3/TRAF2/TBK1/CASP3/NCOA7/LRRK2/HIF1A/MDK/PSEN1/RAB29/SNX6/ILK/BCL2L11/ATF2/ATF4/CHMP4B/CLU/ADORA2A/ZNF746/FOXO3/FZD1/NUPR1/REL/CASP8/WNT5A/ELK1/CTSZ/CCL3/CREB1/STAMBP/JUN/SARM1/GCLM/ATP13A2/CPEB4/NF1/IKBKG/TLR4/LIG4/FBXW7/C1QA/TNF/AXL/UBB/BAX/AMBRA1/GRIN1/CSF3/CEBPB/TGFB3/CLCF1/AKT1S1/ALKBH1/SIX1/PTK2B/GRN/NR4A2/DDIT4/SSH1/CHMP4A/HSF1/RAPSN/CTNNB1/PIK3CA/N…	109	313
GO:0002283	neutrophil activation involved in immune response	160/4729	488/18670	0.000111537	0.00136487	0.00101229	TNFAIP6/B2M/STOM/RAP2C/ERP44/NFKB1/DYNLT1/DYNC1LI1/UBR4/IST1/B4GALT1/GNS/BST2/NHLRC3/CD44/KPNB1/PTAFR/PTPRJ/PSMA5/RAP1B/TMEM179B/PSMB7/RAB18/PSEN1/ARL8A/GSDMD/ADGRE5/SLC15A4/PLD1/RAB10/C3AR1/TMBIM1/FTH1/MANBA/CD47/CREG1/PSMA2/CYB5R3/CKAP4/NCSTN/ACPP/TLR2/STXBP3/MVP/NFAM1/LAMP2/CTSZ/SERPINB1/STBD1/FPR2/HEBP2/MMP25/SIRPA/ENPP4/RHOG/RAB5B/DNAJC13/YPEL5/LILRB3/CRISPLD2/CD58/CYBA/SLPI/TOM1/IQGAP1/TICA…	160	488
GO:0002467	germinal center formation	11/4729	15/18670	0.000130266	0.00156246	0.00115884	TNFAIP3/TNFSF13B/NFKB2/BCL3/PKN1/ADAM17/UNC13D/ADA/BCL6/RC3H1/CXCL13	11	15
GO:0090713	immunological memory process	10/4729	13/18670	0.000141294	0.00164495	0.00122002	CD46/TNFRSF14/IL12RB1/CD81/TNFSF4/IL12B/BCL6/IL23A/FGL2/IFNL1	10	13
GO:0050920	regulation of chemotaxis	79/4729	217/18670	0.000181016	0.00203879	0.00151212	LYN/CCL5/PTPN2/CXCL10/SEMA4A/SEMA4D/MDK/MYCBP2/CXCL8/C3AR1/BMPR2/P2RX4/CMKLR1/RIPOR2/VEGFC/CCR7/CREB3/WNT5A/PRKD2/CCL3/GPSM3/FPR2/ZSWIM8/ZSWIM4/AKIRIN1/NOTCH1/ADAM17/ZSWIM5/DUSP1/VEGFA/SEMA4B/SEMA3A/C5/SLIT2/RAC1/PLXNA4/LPAR1/SEMA6A/CCL4/CCR1/IL6/STAP1/TIRAP/PTK2B/SEMA4C/OXSR1/IL12A/EDN1/AGER/WNK1/CCL1/STX4/LGMN/LGALS9/PLXNA3/S100A14/SEMA3B/IL23A/PDGFB/ROBO1/SLAMF8/CD74/CXCL12/ZSWIM6/MET/CCR4/MST…	79	217
GO:0046685	response to arsenic-containing substance	18/4729	32/18670	0.000189185	0.00211047	0.00156528	ZC3H12A/DAXX/CDKN1A/ATF4/ATF3/MKNK2/DHX36/ZFAND2A/ABCC2/RBM4/HSF1/SERPINF1/PTEN/ZFAND1/RNF4/CPEB2/HMOX1/PPIF	18	32
GO:0001774	microglial cell activation	24/4729	48/18670	0.000202686	0.00222223	0.00164817	JAK2/NAMPT/LRRK2/TLR8/CLU/TLR2/CCL3/FPR2/JUN/TLR3/C1QA/TNF/TLR7/PTPRC/IL6/STAP1/GRN/SPHK1/AGER/APP/CTSC/LDLR/NR1D1/TYROBP	24	48
GO:0002269	leukocyte activation involved in inflammatory response	24/4729	48/18670	0.000202686	0.00222223	0.00164817	JAK2/NAMPT/LRRK2/TLR8/CLU/TLR2/CCL3/FPR2/JUN/TLR3/C1QA/TNF/TLR7/PTPRC/IL6/STAP1/GRN/SPHK1/AGER/APP/CTSC/LDLR/NR1D1/TYROBP	24	48
GO:0010822	positive regulation of mitochondrion organization	47/4729	116/18670	0.000229993	0.00248743	0.00184487	OPTN/FBXO7/TNFSF10/PPP3CC/UBE2D3/PMAIP1/RNF31/HIF1A/SMURF1/ATG13/BAK1/BCL2L11/RHOU/BBC3/CASP8/VPS13C/DDHD1/FBXW7/HDAC6/ARIH2/BAX/CAMKK2/BMF/MICALL2/BID/HUWE1/HIP1R/HK2/PDCD5/TP53BP2/ZNF205/DNM1L/PLAUR/HPS4/PLA2G6/MAPK8/UBE2L3/BCL2/GSK3B/TP53/BNIP3/VPS11/BIK/PPIF/SREBF2/MLLT11/GZMB	47	116
GO:0009411	response to UV	55/4729	141/18670	0.000231278	0.0024971	0.00185204	PML/RELA/N4BP1/PTGS2/FMR1/CREBBP/RHBDD1/MDM2/CASP3/POLK/USF1/EP300/CDKN1A/BAK1/BCL3/ATF4/SDE2/DCUN1D3/DHX36/CIRBP/CARD16/UBE2B/SCARA3/INO80/ERCC3/USP28/BAX/CUL4B/ERCC6/UBE2A/BMF/BRCA2/PPID/CDKN2D/PTPRK/IL12A/DDB2/SIRT1/USP47/TAF1/STK11/IL12B/CASP9/MAPK8/BCL2/ERCC5/TP53/REV1/UVSSA/E2F4/SDF4/HMGN1/HYAL3/HUS1/METTL3	55	141
GO:0030866	cortical actin cytoskeleton organization	22/4729	43/18670	0.000242579	0.0026093	0.00193526	FMNL2/EPB41/WASL/IKBKB/WIPF2/FMNL1/RAB13/TNF/PDCD6IP/FMNL3/VIL1/EPB41L3/STRIP1/WAS/EZR/LLGL2/ARF6/ROCK2/WIPF1/RHOQ/VPS4A/CAVIN3	22	43
GO:0001909	leukocyte mediated cytotoxicity	44/4729	107/18670	0.000242897	0.0026093	0.00193526	SLAMF7/HLA-E/HLA-F/B2M/ICAM1/RASGRP1/NECTIN2/IL18/SERPINB9/LAG3/MICB/P2RX7/RIPK3/IL12RB1/KIR2DL4/HLA-B/PVR/HLA-A/CEACAM1/PTPRC/LYST/HLA-G/STAP1/FADD/FAM49B/IL12A/AGER/IL7R/UNC13D/CEBPG/LGALS9/CTSH/IL12B/IL23A/MICA/LILRB1/CD1D/PRF1/HLA-C/STXBP2/CTSC/ULBP1/TYROBP/GZMB	44	107
GO:0030010	establishment of cell polarity	53/4729	135/18670	0.000246506	0.00263476	0.00195414	ARHGEF11/RICTOR/DYNLT1/CYTH1/RUFY3/RAP1B/RAB10/CLASP1/RIPOR2/CCR7/SNX27/WNT5A/BCAS3/MAP4/DOCK8/NDEL1/MARK2/NUMA1/NEK3/ARHGEF2/PARD3/MCPH1/SH3BP1/MYO18A/AMOT/FLOT2/ACTR1A/PTK2B/MPP5/GOLPH3/MYH9/MPP7/KRIT1/FSCN1/SIPA1L3/FEZ1/DOCK7/RAB11FIP2/STK11/AMOTL2/ALPK2/GBF1/LLGL2/NDE1/CDC42/GSK3B/ARF6/CCL19/ROCK2/CRKL/FGF13/HES1/MSN	53	135
GO:0090559	regulation of membrane permeability	37/4729	86/18670	0.000254195	0.00268665	0.00199262	STAT3/DYNLT1/PPP3CC/PMAIP1/CNP/BAK1/BCL2L11/ATF2/BBC3/CASP8/HEBP2/NOL3/F11R/PDCD6IP/BAX/BMF/HEG1/BID/STPG1/SPG7/HIP1R/HK2/BLOC1S2/RHOT2/TP53BP2/ZNF205/NAIF1/TJP2/CAMK2A/MAPK8/BCL2/GSK3B/TP53/BNIP3/TMEM102/PPIF/GZMB	37	86
GO:0032970	regulation of actin filament-based process	129/4729	388/18670	0.000258179	0.00272277	0.00201941	PTGER4/PDE4B/RICTOR/SRI/ICAM1/LATS1/NOTCH2/FCHSD1/CD2AP/RDX/TMOD3/BST2/SMAD4/MDK/HCK/NCK1/ILK/AKAP13/CLASP1/CD47/WASHC2C/PRKCE/PREX1/CCR7/RHOU/ASAP3/FAM107A/BCAS3/WASL/VILL/RND1/SDC4/RHOG/DSC2/WHAMM/CARMIL2/PLEKHG2/FRMD7/F11R/RNF207/MTPN/AP1AR/ARHGEF10L/SYNPO2/TRPM4/RHOH/C9orf72/SH3BP1/HAX1/SLIT2/ACTR3C/RAC1/BAIAP2L1/KCNJ2/PFN1/AVIL/VIL1/LPAR1/TMOD1/CSF3/SPTA1/TGFB3/STAP1/ARHGEF19/PTK2B/PRKCD/TRI…	129	388
GO:0009048	dosage compensation by inactivation of X chromosome	12/4729	18/18670	0.000262326	0.00275312	0.00204192	PCGF5/SMCHD1/EIF1/YTHDC1/LRIF1/PCGF3/CDYL/UPF1/RLIM/EXOSC10/HNRNPU/METTL3	12	18
GO:0035196	production of miRNAs involved in gene silencing by miRNA	23/4729	46/18670	0.000273683	0.00286761	0.00212683	ADAR/ZC3H12A/RIPK1/SNIP1/SMAD1/TUT7/PUM1/DDX5/DICER1/MAP2K2/ZC3H7B/TUT4/ZC3H7A/MRPL44/PUM2/AGO4/NCOR1/TP53/SPOUT1/PPP1R8/AGO3/METTL3/ZC3H10	23	46
GO:0097352	autophagosome maturation	20/4729	38/18670	0.000282989	0.00295058	0.00218837	CALCOCO2/RUBCN/SMCR8/UVRAG/STX17/SNX14/LAMP2/MAP1LC3A/EPG5/TSG101/TBC1D25/PHF23/CLEC16A/GABARAPL1/ATG14/LIX1L/SNAPIN/UBQLN1/VPS16/CLN3	20	38
GO:1903829	positive regulation of cellular protein localization	110/4729	324/18670	0.000295234	0.00306822	0.00227563	DTX3L/ZC3H12A/PARP9/CYLD/STOM/PPP3CC/PTGS2/UBE2D3/CD2AP/RDX/RUFY3/PMAIP1/RNF31/MDM2/EDEM2/OAZ2/ATG13/STAC3/PSEN1/ICE1/EPB41/NUP62/RAB29/EDEM1/DMAP1/RBM22/SNX33/PRKCE/RHOU/SESN2/BBC3/CASP8/BCAS3/PLK3/TM9SF4/NIPBL/KIF5B/RHOG/PDCD10/NUMA1/MARK4/IL1B/SRC/KAT7/FBXW7/TNF/IQGAP1/TCF7L2/FCER1G/ARIH2/SQSTM1/RTN4/DDRGK1/VIL1/TSG101/EPHB2/GAS8/CD81/PTPN9/MICALL2/PRKCD/SSH1/BID/SYT11/AKT2/HUWE1/CTDSPL2/CROCC…	110	324
GO:0048545	response to steroid hormone	127/4729	383/18670	0.0003241	0.00331423	0.00245809	JAK2/CFLAR/CD38/RELA/CREBRF/DNAJA1/DAXX/PTGER2/NCOA2/PTGS2/ICAM1/LATS1/MDM2/CASP3/PTAFR/NCOA4/MDK/NCOA1/EP300/CDKN1A/AKAP13/BCL2L11/TRIP4/ADM/FOXO3/KMT2D/KAT5/NR3C1/NR1H2/RB1/FAM107A/TLR2/PLPP1/NCOA6/RORB/NRIP1/NR2C2/ARID1A/NOTCH1/DDX5/TAF7/SRC/DUSP1/CYBA/SSTR2/HDAC6/ZFP36/TNF/USP8/TGFB1I1/SOX30/NCOA3/PIAS1/STRN3/CARM1/SLIT2/ABCC2/DDRGK1/CNOT2/CATSPERG/NKX3-1/CDK7/ZFP36L1/PTPRU/TRIM68/TGFB3/IL6/A…	127	383
GO:1902410	mitotic cytokinetic process	14/4729	23/18670	0.000325243	0.00331709	0.0024602	CHMP5/MITD1/NUP62/CHMP4B/PDCD6IP/CHMP1A/CHMP4A/VPS4B/CHMP4C/KLHDC8B/CHMP7/ARF1/CHMP1B/VPS4A	14	23
GO:0051817	modulation of process of other organism involved in symbiotic interaction	41/4729	99/18670	0.000325739	0.00331709	0.0024602	EIF2AK2/ZC3H12A/CCL5/STOM/KPNA5/TNIP1/ULK2/FMR1/RAB9A/KPNB1/EP300/SERPINB9/IFI27/BCL2L11/GTF2B/CCL8/CASP8/CCL3/CHD1/JUN/CCNK/HPN/SNW1/ATG5/CTDP1/SP1/CCL4/ULK1/ZNF639/DAG1/IGF2R/CCNT1/CAV2/YTHDC2/FBXL2/INPP5K/RRAGA/REST/LTF/KPNA4/VAPB	41	99
GO:0006997	nucleus organization	51/4729	130/18670	0.000325939	0.00331709	0.0024602	CHMP5/PML/GOLM1/NFE2L1/TMEM170A/PARP11/TOR1A/NECTIN2/TOR1B/LEMD2/CHMP4B/PPP2R2A/NUP153/NDEL1/UBXN2A/NUMA1/ATXN7/AKAP8L/PITPNB/NUP93/RTN4/ANKLE2/NUP54/PPP2CA/CHMP1A/NUP98/AFF2/CHMP4A/TBPL1/USPL1/MFSD14A/VPS4B/CHMP4C/RRN3/SF1/TOR1AIP1/CHMP7/SYCP1/TPR/NUP205/ZPR1/TSSK6/RNF8/CHMP1B/TMF1/LEMD3/REEP4/SPAG4/KDM3A/VPS4A/SYCP3	51	130
GO:0001910	regulation of leukocyte mediated cytotoxicity	34/4729	78/18670	0.000330952	0.00334146	0.00247828	HLA-E/HLA-F/B2M/ICAM1/RASGRP1/NECTIN2/SERPINB9/LAG3/MICB/P2RX7/RIPK3/IL12RB1/KIR2DL4/HLA-B/PVR/HLA-A/CEACAM1/PTPRC/HLA-G/STAP1/FADD/FAM49B/IL12A/AGER/IL7R/LGALS9/IL12B/IL23A/MICA/LILRB1/CD1D/HLA-C/ULBP1/TYROBP	34	78
GO:0043551	regulation of phosphatidylinositol 3-kinase activity	26/4729	55/18670	0.000352029	0.00352636	0.00261542	LYN/RUBCN/NOD2/SOCS1/PIK3R5/CCR7/VAV2/SOCS3/FPR2/PIK3R3/SRC/AMBRA1/PTK2B/CISH/KLF4/SOCS2/AGAP2/DAB2IP/FLT3/ATG14/PDGFB/WASHC1/CCL19/WDR81/SOCS5/SOCS6	26	55
GO:0010975	regulation of neuron projection development	160/4729	499/18670	0.000366768	0.00366251	0.0027164	CFLAR/CD38/FBXO7/LYN/DENND5A/B2M/MOV10/DYNLT1/SPART/ULK2/IST1/FMR1/DVL3/SIPA1L1/SETX/SEMA4A/SEMA4D/RUFY3/MDM2/CPEB3/NFE2L2/SRGAP2C/LRRK2/SMURF1/RAPGEF2/RETREG3/MDK/C21orf91/PSEN1/MACF1/MYCBP2/SIN3A/EP300/RAB21/RAB29/NCK1/ILK/BMPR2/SCN1B/IFRD1/PREX1/FZD1/SCARB2/WNT5A/LZTS3/EZH2/GOLGA4/CTSZ/PPP2R5B/DHX36/SCARF1/PTK6/ZSWIM8/NTN1/NDEL1/ZSWIM4/DISC1/SARM1/MARK2/PRRX1/TNIK/ANKRD27/ZSWIM5/VEGFA/FRMD7/SK…	160	499
GO:0070669	response to interleukin-2	10/4729	14/18670	0.000381703	0.00375871	0.00278774	PTPN2/JAK3/STAT5A/JAK1/STAT5B/IL2RA/SHC1/PTK2B/IL2RG/CDC5L	10	14
GO:0033962	cytoplasmic mRNA processing body assembly	13/4729	21/18670	0.000423632	0.0041082	0.00304695	PAN3/PATL1/LIMD1/ATXN2L/NBDY/CNOT2/DYNC1H1/CNOT6L/NOCT/ATXN2/RC3H1/PATL2/LSM14A	13	21
GO:0045926	negative regulation of growth	87/4729	249/18670	0.000431247	0.0041215	0.00305682	PML/BTG1/CYP27B1/CRLF3/DUSP10/SPART/ULK2/SEMA4A/NOTCH2/SEMA4D/SAV1/INHBA/CDKN1B/BST2/HIF1A/SMAD4/PTPRJ/RIPK1/MT2A/CDKN1A/BMPR2/PNPT1/IFRD1/MT1E/SESN2/DCUN1D3/ALOX15B/WNT5A/STK3/STK4/PTK6/NTN1/MT1G/MT1M/MT1F/SIPA1/NOTCH1/ACVR1B/SEMA4B/PRDM11/ACVRL1/SEMA3A/RTN4/SLIT2/MT1H/MAPK11/PPP2CA/CTDP1/SEMA6A/FLCN/SERTAD3/CDKN2D/MT1X/SEMA4C/PLAC8/SIRT1/ING4/SOCS2/SH3BP4/TRIM46/LGMN/STK11/BBS2/PLXNA3/NAIF1/BCL…	87	249
GO:0035751	regulation of lysosomal lumen pH	9/4729	12/18670	0.000433686	0.0041215	0.00305682	CCDC115/LRRK2/TMEM165/CLN5/GRN/TMEM199/SNAPIN/CLN3/TMEM175	9	12
GO:0046902	regulation of mitochondrial membrane permeability	33/4729	76/18670	0.000438226	0.00415501	0.00308167	STAT3/DYNLT1/PPP3CC/PMAIP1/CNP/BAK1/BCL2L11/ATF2/BBC3/CASP8/HEBP2/NOL3/BAX/BMF/BID/STPG1/SPG7/HIP1R/HK2/BLOC1S2/RHOT2/TP53BP2/ZNF205/NAIF1/CAMK2A/MAPK8/BCL2/GSK3B/TP53/BNIP3/TMEM102/PPIF/GZMB	33	76
GO:0019216	regulation of lipid metabolic process	134/4729	410/18670	0.000446868	0.00422439	0.00313313	LYN/GOLM1/INSIG2/SAMD8/CYP27B1/LSS/NFKB1/NFE2L1/ACSL1/HELZ2/NCOA2/PTGS2/CREBBP/LACTB/RUBCN/KPNB1/NOD2/NCOA1/SIN3A/SOCS1/EDF1/PIK3R5/PANK2/ADM/PRKCE/RGL1/CCR7/VAV2/SOCS3/NR1H2/PDP1/RB1/PLPP1/NCOA6/PRKAB2/ERLIN1/CREB1/FPR2/PIK3R3/TNFRSF1A/STARD4/IL1B/SRC/ZBTB20/TGS1/FBXW7/ALAS1/TNF/CEACAM1/GGPS1/AMBRA1/TIAM2/CARM1/HCAR2/G0S2/PRKAG2/MTMR3/SP1/ZP3/CPT1A/CD81/ORMDL3/CREBL2/TBL1X/BSCL2/PTK2B/DNAJC15/CI…	134	410
GO:2000027	regulation of animal organ morphogenesis	88/4729	253/18670	0.000473899	0.00440167	0.00326461	PSME2/PSMB10/STAT1/CFLAR/PSME1/PSMB9/TNFAIP3/PSMA4/DVL3/PSMB8/SMAD4/SMURF1/PSMA5/PSMB7/MDK/BMPR2/PSMF1/BASP1/PSMA2/FZD1/WNT5A/PSMA6/MED12/BCOR/NOTCH1/HPN/PSMA3/VEGFA/FRS2/RNF207/FBXW7/PSMA1/TNF/CEACAM1/BAX/FOXC1/CARM1/RAC1/RUNX2/PFN1/SMURF2/PIM1/HGF/MLLT3/WNT2B/SIX1/ARHGEF19/BMP2/FZD7/RSPO3/CTNNB1/EDN1/ACVR1/XBP1/MAGI2/FZD2/AP2A1/FZD6/TWIST1/PSMB4/FGF7/JAG1/SEC24B/BMPR1A/ROBO1/PSMD12/PLEKHA4/PSMD…	88	253
GO:0046847	filopodium assembly	27/4729	59/18670	0.000522503	0.00482502	0.0035786	SRGAP2/FMR1/FGD2/SRGAP2C/RAB5A/RIPOR2/CCR7/BCAS3/WASL/AGRN/FGD3/SRF/TGFB3/PRKCD/DOCK11/FSCN1/MYO10/PPP1R16B/PALM/PPP1R9B/EZR/CDC42/ARF6/RALA/FGD6/TRPM2/RHOQ	27	59
GO:0051235	maintenance of location	106/4729	315/18670	0.000539493	0.00496754	0.0036843	SP100/PML/LYN/ZC3H12A/TXN/PTPN2/CXCL10/MORC3/NFKB1/CXCL9/SRI/NFKBIA/LATS1/TAF8/MCOLN2/KEAP1/CLIC2/SLC30A7/FTH1/UVRAG/NFKBIE/BCL3/PRKCE/IKBKE/CCR7/P2RX7/VPS13C/NR1H2/SRGN/FFAR2/ERO1A/NRIP1/CCL3/STARD4/EHD1/NOL3/OS9/GOPC/IL1B/RANGAP1/FBXW7/CYBA/TNF/SUPT7L/ATG5/BAX/CXCL11/ITGAV/G3BP2/TRPA1/PTPRC/IL6/BSCL2/PTK2B/GOLPH3/SIRT1/CCR5/ITPR3/TOPORS/DIAPH1/AKAP9/HK2/FBN1/HK1/SKP1/PLCB3/B4GALNT1/CAPN3/TMSB10…	106	315
GO:0071243	cellular response to arsenic-containing substance	12/4729	19/18670	0.000547796	0.00502225	0.00372488	ZC3H12A/DAXX/ATF4/ATF3/MKNK2/DHX36/ZFAND2A/HSF1/ZFAND1/CPEB2/HMOX1/PPIF	12	19
GO:0071453	cellular response to oxygen levels	82/4729	234/18670	0.00055871	0.00510764	0.00378821	PSME2/PSMB10/NAMPT/CFLAR/PSME1/PSMB9/CCDC115/PSMA4/PTGS2/ICAM1/CREBBP/FAS/PSMB8/UBC/PMAIP1/MDM2/NFE2L2/HIF1A/PSMA5/NDRG1/BRIP1/PSMB7/EP300/PSMF1/ATF4/PSMA2/LIMD1/PRKCE/FOXO3/PLK3/PSMA6/ERO1A/NOL3/CARD16/NOTCH1/CPEB4/NOP53/SRC/PSMA3/VEGFA/PSMA1/UBB/BACH1/LPAR1/NKX3-1/MDM4/KCNMB1/ZFP36L1/ATP6V0A2/AK4/EDN1/ANKRD1/SIRT1/EGLN2/TWIST1/PSMB4/DNM1L/TMEM199/PTEN/PSMD12/PSMD4/BCL2/SLC8A3/PSMB2/TP53/SFRP1/C…	82	234
GO:0042326	negative regulation of phosphorylation	150/4729	468/18670	0.000560286	0.00511471	0.00379346	GBP1/PARP14/ADAR/TNFAIP3/FBXO7/LYN/ZC3H12A/DUSP5/DNAJA1/STAT3/CYLD/LATS2/PTPN2/AIDA/DUSP10/TNIP1/PTPN1/LATS1/RUBCN/SEMA4D/INHBA/SMCR8/CDKN1B/SAMSN1/BTN2A2/CASP3/GADD45B/LRRK2/SMAD4/PTPRJ/PSEN1/PRKAR2B/NUP62/CDKN1A/HEXIM1/CTDSP2/SOCS1/NCK1/SNX6/ILK/BAK1/LEMD2/PPP1R15B/SMAD7/ATF3/ADORA2A/P2RX7/ITPRIP/DUSP16/DUSP22/NUPR1/SOCS3/RB1/MVP/VRK3/PKIG/PKN1/PTK6/RNF149/SIRPA/JUN/DTNBP1/PRKRIP1/UBE2B/NF1/TAF…	150	468
GO:2000117	negative regulation of cysteine-type endopeptidase activity	38/4729	92/18670	0.000562885	0.0051311	0.00380561	CFLAR/RFFL/IFI16/PTGS2/BIRC3/SIAH2/MDM2/CD44/BIRC2/IFI6/SERPINB9/TNFAIP8/DNAJB6/LAMP3/RNF34/ADORA2A/CAST/RAF1/NOL3/CARD16/SRC/MAP2K5/VEGFA/VIL1/HGF/CDKN2D/KLF4/CARD8/USP47/PLAUR/PRDX5/PIH1D1/POR/LTF/FNIP1/NGFR/XIAP/CSNK2A1	38	92
GO:0032956	regulation of actin cytoskeleton organization	114/4729	343/18670	0.000577188	0.00523903	0.00388566	PTGER4/RICTOR/ICAM1/LATS1/NOTCH2/FCHSD1/CD2AP/RDX/TMOD3/BST2/SMAD4/MDK/HCK/NCK1/ILK/AKAP13/CLASP1/CD47/WASHC2C/PRKCE/PREX1/CCR7/RHOU/ASAP3/FAM107A/BCAS3/WASL/VILL/RND1/SDC4/RHOG/WHAMM/CARMIL2/PLEKHG2/FRMD7/F11R/MTPN/AP1AR/ARHGEF10L/SYNPO2/RHOH/C9orf72/SH3BP1/HAX1/SLIT2/ACTR3C/RAC1/BAIAP2L1/PFN1/AVIL/VIL1/LPAR1/TMOD1/CSF3/SPTA1/TGFB3/STAP1/ARHGEF19/PTK2B/PRKCD/TRIOBP/CDC42EP1/NCK2/EDN1/SPTBN5/RND3…	114	343
GO:0043666	regulation of phosphoprotein phosphatase activity	46/4729	117/18670	0.000589036	0.00530132	0.00393186	JAK2/EIF2AK2/SHOC2/PHACTR4/PPP4R2/PPP1R15B/PPP2R2A/PPP1R15A/VRK3/IKBKB/PPP2R5B/PPP1R26/MASTL/PPP2R5E/PPP1R12A/TNF/ANKLE2/PTPRC/LMTK2/PHACTR2/TIPRL/PPP6R2/PPP1R2/MAGI2/PPP1R11/IGFBP3/PPP1R3B/PTPA/PPP1R1A/PPP1R16B/ITGA1/CRY2/BOD1L1/BOD1/RCAN1/PPP1R35/PPP1R9B/GSK3B/CD33/FKBP1B/ROCK2/GNAI2/RCAN3/CABIN1/ENSA/PPP1R8	46	117
GO:0055076	transition metal ion homeostasis	51/4729	133/18670	0.000611793	0.0054426	0.00403664	CCDC115/SLC31A2/B2M/SLC25A28/SRI/CUL1/HIF1A/SMAD4/NCOA4/MT2A/SLC30A7/FTH1/ATOX1/MT1E/SLC39A8/MT1G/MT1M/MT1F/ATP13A2/SCO1/SLC25A37/COX19/NUBP1/ISCU/BTBD9/MT1H/SLC11A2/SLC30A1/SCO2/ATP6V0A2/MT1X/CP/SLC39A6/PICALM/APP/SKP1/ARF1/TMEM199/MT1A/HPX/NDFIP1/NEO1/TTC7A/LTF/COMMD1/HMOX1/TFRC/XIAP/STEAP4/ATP6V1G1/FBXL5	51	133
GO:0098727	maintenance of cell number	59/4729	159/18670	0.000645175	0.00570203	0.00422905	STAT3/MED10/NOTCH2/SAV1/SMAD4/SS18/ASCL2/POLR2A/ZHX2/FOXO3/BCL9L/MED15/EZH2/RAF1/NIPBL/PAF1/ARID1A/MED12/KDM4C/NOTCH1/PRRX1/LIG4/RTF1/MED21/MED30/MCPH1/NCOA3/VPS72/CNOT2/CDC73/MED14/METTL14/FZD7/KLF4/CTNNB1/RIF1/TUT4/JAG1/GATA2/BMPR1A/ZNF322/PBX1/PRDM16/REST/PAX8/SFRP1/ZFP36L2/MED7/PELO/EIF4ENIF1/KDM2B/YAP1/LOXL2/HES1/FOXO1/KDM3A/CDX2/METTL3/SMO	59	159
GO:0051851	modulation by host of symbiont process	27/4729	60/18670	0.000722946	0.00627635	0.00465502	ZC3H12A/CCL5/STOM/FMR1/RAB9A/EP300/IFI27/GTF2B/CCL8/CCL3/CHD1/JUN/CCNK/HPN/SNW1/CTDP1/SP1/CCL4/ZNF639/IGF2R/CCNT1/CAV2/YTHDC2/FBXL2/INPP5K/REST/LTF	27	60
GO:0010717	regulation of epithelial to mesenchymal transition	37/4729	90/18670	0.000734739	0.00636143	0.00471811	SMAD4/MDK/CLASP1/SMAD7/BCL9L/EZH2/NOTCH1/HPN/IL1B/USF3/TGFB1I1/TCF7L2/FOXC1/TRIM62/PPP2CA/TGFB3/IL6/GCNT2/BMP2/COL1A1/CTNNB1/ACVR1/TWIST1/DAG1/DAB2IP/SDCBP/JAG1/PTEN/GLIPR2/POFUT2/PBLD/SFRP1/SNAI1/PHLDB1/LOXL2/AXIN2/SDHAF2	37	90
GO:0001892	embryonic placenta development	36/4729	87/18670	0.000745817	0.00643116	0.00476983	PRDM1/HIF1A/ASCL2/NCOA1/DNAJB6/ADM/SOCS3/CASP8/STK3/SPINT2/STK4/JUNB/CDKN1C/SP3/CEBPB/ZFP36L1/SETD2/SENP2/HSF1/RSPO3/KRT8/PHLDA2/GATA2/PDGFB/VASH2/GGNBP2/GRB2/CSF2/BIRC6/ZFAT/ARNT/SNAI1/MED1/HES1/CDX2/PKD2	36	87
GO:0008088	axo-dendritic transport	30/4729	69/18670	0.000762574	0.0065491	0.00485731	BLOC1S3/FMR1/HIF1A/SPG11/ARL8A/RAB21/ARL8B/NDEL1/KIF5B/DTNBP1/FLOT2/DYNC1H1/SPG7/BLOC1S4/APP/ACTR10/FEZ1/TRIM46/BLOC1S2/KIF3A/PURA/KIF3B/SNAPIN/KIF1B/KIF17/CNIH2/MAPK8IP3/HNRNPU/HAP1/KIF5C	30	69
GO:0048305	immunoglobulin secretion	13/4729	22/18670	0.000795852	0.00677111	0.00502197	HLA-E/CD40/TNFSF13B/TRAF2/TRAF3IP2/TNFRSF4/TRAF6/TNF/IL6/LAX1/XBP1/TNFSF4/STX4	13	22
GO:0071359	cellular response to dsRNA	13/4729	22/18670	0.000795852	0.00677111	0.00502197	IFIH1/DDX58/NFKB1/IFIT1/CGAS/IRF3/FLOT1/P2RX7/RIOK3/TLR3/ZCCHC3/RALB/IFNB1	13	22
GO:0019827	stem cell population maintenance	58/4729	157/18670	0.000809144	0.00686589	0.00509226	STAT3/MED10/NOTCH2/SAV1/SMAD4/SS18/ASCL2/POLR2A/ZHX2/FOXO3/BCL9L/MED15/RAF1/NIPBL/PAF1/ARID1A/MED12/KDM4C/NOTCH1/PRRX1/LIG4/RTF1/MED21/MED30/MCPH1/NCOA3/VPS72/CNOT2/CDC73/MED14/METTL14/FZD7/KLF4/CTNNB1/RIF1/TUT4/JAG1/GATA2/BMPR1A/ZNF322/PBX1/PRDM16/REST/PAX8/SFRP1/ZFP36L2/MED7/PELO/EIF4ENIF1/KDM2B/YAP1/LOXL2/HES1/FOXO1/KDM3A/CDX2/METTL3/SMO	58	157
GO:0009612	response to mechanical stimulus	74/4729	210/18670	0.00084413	0.00712486	0.00528434	IRF1/STAT1/PTGER4/RELA/CD40/CXCL10/MBD2/NFKB1/PTGS2/NFKBIA/CASP1/FAS/MDK/BAK1/SLC1A3/LTBR/TLR8/RIPOR2/P2RX7/CASP8/MMP14/MAP3K1/BCL10/TNFRSF1A/RAF1/JUN/TNFRSF10A/JUNB/HPN/IL1B/SRC/TLR4/TLR3/CYBA/MTPN/MYD88/WHRN/TLR7/RAC1/KCNJ2/TRPA1/JUND/CLCN6/PTK2B/USP53/FADD/COL1A1/EDN1/ANKRD1/GADD45A/ASNS/CASP5/DAG1/JUP/PIEZO2/TMEM150C/TNFRSF10B/MAPK8/CXCL12/CASP8AP2/TNFRSF8/BTG2/CHRNA10/BNIP3/DMD/CHI3L1/MMP7/S…	74	210
GO:1903358	regulation of Golgi organization	10/4729	15/18670	0.000884575	0.00739774	0.00548672	USP6NL/PDE4DIP/STX5/RAB33B/MAP2K2/RBSN/AKAP9/DNM2/CAMSAP2/STX18	10	15
GO:0002011	morphogenesis of an epithelial sheet	25/4729	55/18670	0.00093804	0.00779379	0.00578046	SOS1/CD44/TOR1A/PHACTR4/CLASP1/WNT5A/PDCD10/NOTCH1/ADAM17/ARHGAP12/ITGA5/CARMIL2/ACVRL1/CEACAM1/SRF/DDR1/MPP5/DAG1/DLL4/LRP6/JAG1/PTEN/HOXB4/LIN7C/HOXB2	25	55
GO:0034113	heterotypic cell-cell adhesion	27/4729	61/18670	0.000987298	0.00809762	0.00600581	CD44/FLOT1/CD47/SIRPA/DSC2/ITGA5/IL1B/CD58/MAP2K5/TNF/ITGB7/ITGAV/PTPRC/LILRB2/GCNT2/KLF4/MAPK7/AGER/CD200/WNK1/VCAM1/JUP/DSG2/PERP/IL1RN/CD1D/ITGA7	27	61
GO:0046677	response to antibiotic	108/4729	327/18670	0.00101288	0.00827549	0.00613773	JAK2/XRN1/STAT1/TNFAIP3/RELA/ZC3H12A/DAXX/TXN/STAT3/ZNF277/LARP1/ICAM1/STK26/SETX/STAT6/CDKN1B/MDM2/NFE2L2/CASP3/LRRK2/BIRC2/RIPK1/AHR/BAK1/SLC1A3/JAK1/OSER1/SETDB1/PPP1R15B/CLU/DMAP1/PRKCE/FOXO3/GRIN3A/RIPK3/CASP8/EZH2/KDM6B/CIITA/CYB5R4/MAP1LC3A/CYP2E1/SIRPA/JUN/PDCD10/BECN1/SRC/DUSP1/KAT7/HDAC6/AXL/EHMT1/GRIN1/CSF3/KCNMB1/TRPA1/HGF/IL6/POLB/PTK2B/SPHK1/PRKCD/HSF1/KLF4/COL1A1/EDN1/STK24/SIRT1/M…	108	327
GO:0098732	macromolecule deacylation	41/4729	104/18670	0.00106781	0.00862496	0.00639692	BAZ2A/MIER1/DYRK1A/KDM5A/LRRK2/SIN3A/EP300/PRKD2/ELK4/SIRT7/NIPBL/AKAP8L/NEK3/AKAP8/VEGFA/FNTA/HDAC6/ABHD13/TBL1X/SUDS3/MSL3/SIRT1/MTA2/ZBTB7B/SIN3B/SIRT6/HDAC11/BCL6/SREBF1/ABHD17B/SPHK2/MAPK8/MIER2/MTA1/REST/CAMK2D/TP53/BRMS1L/SPRED2/HDAC10/JDP2	41	104
GO:0043434	response to peptide hormone	139/4729	436/18670	0.00110682	0.00882825	0.0065477	JAK2/STAT1/STAT2/CFLAR/RELA/TNFSF10/LYN/BTG1/STAT3/INSIG2/PTPN2/NFKB1/RAB8B/SRSF4/PTGS2/JAK3/ICAM1/PTPN1/SOS1/STAT6/STAT5A/CDKN1B/MDM2/NFE2L2/RAB8A/PHIP/STAT4/RAP1B/BRIP1/USF1/PRKAR2B/ARID1B/SOCS1/RAB10/NCK1/MAX/SELENOS/PNPT1/ADM/EREG/FOXO3/SESN2/SOCS3/TLR2/STXBP3/CREB1/SRSF5/PIK3R3/LPIN3/NDEL1/STAT5B/PRLR/MBD5/IL1B/SRC/GRB10/RANGAP1/SESN3/RPS6KB1/KAT2B/RAB13/CYBA/AGTRAP/IQGAP1/CEACAM1/ABCC2/BAIA…	139	436
GO:0031341	regulation of cell killing	39/4729	98/18670	0.00113225	0.00899738	0.00667314	HLA-E/HLA-F/B2M/ICAM1/RASGRP1/CR1L/NECTIN2/SERPINB9/BCL2L11/CFH/LAG3/MICB/P2RX7/RIPK3/IL12RB1/KIR2DL4/HLA-B/PVR/HLA-A/CEACAM1/PTPRC/HLA-G/STAP1/FADD/FAM49B/IL12A/CD55/AGER/IL7R/LGALS9/IL12B/IL23A/MICA/LILRB1/CD1D/PRF1/HLA-C/ULBP1/TYROBP	39	98
GO:0070671	response to interleukin-12	23/4729	50/18670	0.00121275	0.00953027	0.00706837	PSME2/JAK2/RIPK2/SOD2/STAT4/RAP1B/JAK1/CD47/IL12RB1/SIRPA/HNRNPF/LMNB1/AIP/TYK2/IL12A/IL12B/ARF1/CDC42/PDCD4/RALA/PITPNA/CAPZA1/MSN	23	50
GO:1902903	regulation of supramolecular fiber organization	115/4729	353/18670	0.00123514	0.00968233	0.00718115	PTGER4/RICTOR/DYRK1A/ICAM1/LATS1/FCHSD1/RDX/CDKN1B/CLIP1/TMOD3/SMAD4/PSEN1/HCK/NCK1/EML2/AKAP13/CLASP1/ANKRD53/CD47/CLU/WASHC2C/PRKCE/PREX1/CCR7/ASAP3/RB1/TTBK2/WASL/VILL/TOGARAM1/SDC4/NUMA1/WHAMM/CARMIL2/PLEKHG2/FRMD7/ARHGEF2/HDAC6/MTPN/AP1AR/ARHGEF10L/SYNPO2/C9orf72/SH3BP1/HAX1/SLIT2/ACTR3C/RAC1/BAIAP2L1/PFN1/AVIL/VIL1/LPAR1/TMOD1/CSF3/SPTA1/TGFB3/PTK2B/PRKCD/TRIOBP/CDC42EP1/INPP5J/NCK2/EDN1/SP…	115	353
GO:0008637	apoptotic mitochondrial changes	47/4729	124/18670	0.00130358	0.0100218	0.00743295	SOD2/TNFSF10/AIFM2/IFIT2/PPP3CC/ATG3/PMAIP1/IFI6/BAK1/BCL2L11/ATF2/CLU/BBC3/CASP8/JUN/GCLM/NOL3/BAX/PRELID1/BMF/HGF/PIM2/BID/STPG1/HIP1R/HK2/BLOC1S2/RHOT2/PDCD5/TP53BP2/ZNF205/DNM1L/NAIF1/PLAUR/PLA2G6/CAMK2A/MAPK8/BCL2/PPP2CB/GSK3B/TP53/BNIP3/TMEM102/BIK/PPIF/MLLT11/GZMB	47	124
GO:0007252	I-kappaB phosphorylation	11/4729	18/18670	0.00139089	0.0105194	0.00780196	TRAF2/IKBKE/TLR2/IKBKB/SIRPA/TLR4/TLR3/TLR7/DDRGK1/ERC1/DAB2IP	11	18
GO:0010212	response to ionizing radiation	54/4729	147/18670	0.00139137	0.0105194	0.00780196	NAMPT/PML/TANK/CXCL10/IFI16/ICAM1/TLK2/MDM2/CASP3/CDKN1A/BAK1/RAD9A/KAT5/DCUN1D3/ELK1/NIPBL/DCLRE1C/LIG4/INO80/CYBA/USP28/BAX/ERCC6/PTPRC/BRCA2/POLB/TSPYL5/HSF1/TRIM13/GADD45A/AEN/SIRT1/KDM4D/TP53BP1/VCAM1/DNM2/NET1/STK11/UIMC1/EYA3/TNKS1BP1/RNF8/BCL2/MTA1/ABRAXAS1/TP53/SFRP1/GRB2/NABP1/YAP1/TMEM109/HUS1/CLK2/ANXA1	54	147
GO:0043525	positive regulation of neuron apoptotic process	25/4729	57/18670	0.00175306	0.0130224	0.00965843	MCL1/CASP3/BCL2L11/ATF2/ATF4/FOXO3/NUPR1/CTSZ/CCL3/JUN/NF1/FBXW7/TNF/BAX/GRN/RAPSN/CTNNB1/NQO2/ITGA1/CASP9/DDIT3/NQO1/TP53/MAP3K11/TYROBP	25	57
GO:0034394	protein localization to cell surface	27/4729	63/18670	0.00177476	0.0131225	0.00973264	TOR1A/SMURF1/SNX33/TM9SF4/GOPC/RIC3/TNF/FCER1G/PTPRU/PTPRK/LEPROTL1/CTNNB1/USP4/RAB11B/PICALM/STX4/FGF7/CD247/ANK2/ABCA7/GBF1/ARF6/LRIG2/COMMD1/ACTN2/TYROBP/ANGPT1	27	63
GO:0051402	neuron apoptotic process	81/4729	239/18670	0.00181827	0.0133455	0.00989803	JAK2/SOD2/MCL1/CASP3/HIF1A/MDK/PSEN1/SNX6/ILK/MAX/BCL2L11/ATF2/ATF4/ADORA2A/SIAH1/FOXO3/NUPR1/NCSTN/RB1/CTSZ/CCL3/STAMBP/JUN/GCLM/CPEB4/NF1/LIG4/FBXW7/TNF/AXL/BAX/AMBRA1/GRIN1/CEBPB/ATN1/TGFB3/CLCF1/AKT1S1/ALKBH1/SIX1/POLB/PTK2B/USP53/FADD/GRN/NR4A2/BID/RAPSN/CTNNB1/PIK3CA/AKT2/NQO2/EGLN2/NR4A3/APP/AGAP2/TRIM2/LGMN/ITGA1/DIABLO/MECP2/CASP9/ZPR1/DDIT3/BCL2/BTG2/NQO1/DNAJC5/TP53/NRBP2/BNIP3/KDM2B/H…	81	239
GO:0090153	regulation of sphingolipid biosynthetic process	10/4729	16/18670	0.00182374	0.0133455	0.00989803	SAMD8/TNFRSF1A/TNF/ORMDL3/SPHK1/PRKCD/SMPD3/SPHK2/PLA2G6/SMPD2	10	16
GO:1905038	regulation of membrane lipid metabolic process	10/4729	16/18670	0.00182374	0.0133455	0.00989803	SAMD8/TNFRSF1A/TNF/ORMDL3/SPHK1/PRKCD/SMPD3/SPHK2/PLA2G6/SMPD2	10	16
GO:2000303	regulation of ceramide biosynthetic process	10/4729	16/18670	0.00182374	0.0133455	0.00989803	SAMD8/TNFRSF1A/TNF/ORMDL3/SPHK1/PRKCD/SMPD3/SPHK2/PLA2G6/SMPD2	10	16
GO:2000369	regulation of clathrin-dependent endocytosis	10/4729	16/18670	0.00182374	0.0133455	0.00989803	UBQLN2/TNK2/WASL/SCYL2/UNC119/SYT11/HIP1R/DNM2/DNAJC6/SMAP1	10	16
GO:2001224	positive regulation of neuron migration	10/4729	16/18670	0.00182374	0.0133455	0.00989803	SRGAP2C/RAPGEF2/MDK/NIPBL/ARHGEF2/SEMA3A/SEMA6A/DAB2IP/PLAA/FBXO31	10	16
GO:0034405	response to fluid shear stress	18/4729	37/18670	0.00185477	0.013526	0.0100319	PTGS2/NFE2L2/P2RX4/SMAD7/P2RX7/SRC/MAP2K5/TGFB3/ASS1/PTK2B/KLF4/MAPK7/TFPI2/ABCA1/CSF2/SREBF2/SOCS5/PKD2	18	37
GO:0071498	cellular response to fluid shear stress	12/4729	21/18670	0.00189523	0.0137426	0.0101925	PTGS2/NFE2L2/SRC/MAP2K5/ASS1/PTK2B/KLF4/MAPK7/TFPI2/SREBF2/SOCS5/PKD2	12	21
GO:0043112	receptor metabolic process	67/4729	192/18670	0.00191023	0.0138356	0.0102615	JAK2/DTX3L/CHMP5/OPTN/UBQLN2/EPS15/ANKRD13A/PTPN1/FMR1/HIF1A/SMURF1/FLOT1/PSEN1/RAB5A/CXCL8/RAB29/UVRAG/ADM/SCYL2/SEC24A/BECN1/VEGFA/FNTA/HDAC6/AP1AR/TNF/FCER1G/MKLN1/CEACAM1/MYLIP/CAPN1/ECE1/ITGAV/GRK3/LMTK2/CD81/EDN1/MAGI2/CAMLG/RAB11B/AP2A1/PICALM/CACNG8/LGMN/DNM2/RNF43/ARF1/PHETA2/CALCRL/SDCBP/RAB31/INPP5F/LILRB1/ATXN2/HTR2B/ATAD1/ACHE/SFRP4/EZR/GRB2/NR1H3/MVB12A/TFRC/NR1D1/ITCH/ACKR3/ANGPT1	67	192
GO:0046916	cellular transition metal ion homeostasis	42/4729	110/18670	0.00194497	0.0140235	0.0104009	CCDC115/SLC31A2/SRI/CUL1/HIF1A/SMAD4/NCOA4/MT2A/SLC30A7/FTH1/ATOX1/MT1E/SLC39A8/MT1G/MT1M/MT1F/ATP13A2/SCO1/COX19/NUBP1/ISCU/MT1H/SLC11A2/SLC30A1/SCO2/ATP6V0A2/MT1X/CP/SLC39A6/APP/SKP1/ARF1/TMEM199/MT1A/HPX/NDFIP1/TTC7A/LTF/HMOX1/TFRC/ATP6V1G1/FBXL5	42	110
GO:0045787	positive regulation of cell cycle	124/4729	389/18670	0.00199147	0.0143287	0.0106273	PML/CRLF3/TRIM21/DYNC1LI1/RDX/CDKN1B/MDM2/TMOD3/PHIP/PKN2/UBE2E2/NUP62/SIN3A/EP300/CDKN1A/ZBTB17/CNOT4/BCL2L11/MUC1/EREG/PLAGL1/PRKCE/MED25/RB1/WNT5A/PLK3/EZH2/CCPG1/PPP2R5B/CCNT2/PTK6/LSM10/CCNYL1/NIPBL/CCNK/PAF1/KMT2E/CDC14A/NUMA1/ADAM17/UBE2B/IL1B/BECN1/SRC/IL1A/CENPJ/RPS6KB1/CDK9/INO80/BTC/BAX/CARM1/BRD4/DYNLT3/CUL4B/DDRGK1/CNOT2/CDC73/NKX3-1/MDM4/ANKRD17/HCFC1/BRCA2/CDC14B/CEP120/CNOT10/DYNC…	124	389
GO:1901654	response to ketone	67/4729	193/18670	0.00221315	0.0157262	0.0116637	XRN1/PTGER4/CFLAR/CD38/RELA/PTGER2/NCOA2/LARP1/ICAM1/PTAFR/AHR/NCOA1/SIN3A/CDKN1A/PRKCE/FOXO3/CCR7/NR3C1/TLR2/ELK1/AKR1B1/SRC/AKAP8/DUSP1/CYBA/USP8/SLIT2/ABCC2/CATSPERG/NKX3-1/TGFB3/ASS1/ACOD1/DDIT4/WBP2/HSF1/KLF4/EDN1/SIRT1/KLF9/TNFSF4/FBXO32/DSG2/SERPINF1/SREBF1/SPHK2/CASP9/KIF1B/NDOR1/IGFBP7/SFRP1/CCL19/ROCK2/NR1H3/MAOB/PCK2/CDC5L/YAP1/FOXO1/P2RY6/TXNIP/FOXP2/CATSPERB/UBE3A/GLB1/FOSL1/MSN	67	193
GO:2000780	negative regulation of double-strand break repair	16/4729	32/18670	0.00229872	0.0162258	0.0120343	RMI2/HELB/SMCHD1/CGAS/RNF169/OTUB1/MAGEF1/HSF1/RIF1/TWIST1/TP53BP1/TFIP11/KLHL15/RECQL5/TRIP12/SHLD3	16	32
GO:0044783	G1 DNA damage checkpoint	27/4729	64/18670	0.00233863	0.0164334	0.0121882	PML/CDKN1B/MDM2/EP300/CDKN1A/CNOT4/MUC1/PLAGL1/PLK3/WAC/RPS27L/BAX/CARM1/CNOT2/MDM4/CNOT10/GADD45A/ARID3A/CNOT6L/TNKS1BP1/CNOT11/FBXO31/BTG2/TP53/PCBP4/E2F4/ZNF385A	27	64
GO:0044766	multi-organism transport	26/4729	61/18670	0.00234969	0.0164334	0.0121882	EPS15/MVB12B/DYNLT1/FMR1/IFIT1/UBC/BST2/KPNB1/NUP62/NUP50/VPS37A/NUP153/UBB/NUP93/VPS37C/NUP54/TSG101/NUP98/XPO1/POM121C/UBAP1/CAV2/TPR/NUP205/MVB12A/NUP214	26	61
GO:0046513	ceramide biosynthetic process	26/4729	61/18670	0.00234969	0.0164334	0.0121882	B4GALT5/SAMD8/P2RX7/SGMS1/TNFRSF1A/SPTLC2/ST3GAL5/ELOVL1/TNF/ST8SIA4/ORMDL3/SPHK1/PRKCD/AGK/ASAH2/SMPD3/CERS5/B4GALNT1/UGCG/SPHK2/PLA2G6/DEGS1/SPTLC1/CERS6/SMPD2/CERS4	26	61
GO:1902579	multi-organism localization	26/4729	61/18670	0.00234969	0.0164334	0.0121882	EPS15/MVB12B/DYNLT1/FMR1/IFIT1/UBC/BST2/KPNB1/NUP62/NUP50/VPS37A/NUP153/UBB/NUP93/VPS37C/NUP54/TSG101/NUP98/XPO1/POM121C/UBAP1/CAV2/TPR/NUP205/MVB12A/NUP214	26	61
GO:2000345	regulation of hepatocyte proliferation	9/4729	14/18670	0.00236933	0.0164334	0.0121882	CFLAR/TNFAIP3/MDK/HPN/FBXW7/CEACAM1/XBP1/MED1/SULF2	9	14
GO:0071559	response to transforming growth factor beta	85/4729	255/18670	0.00244481	0.0169201	0.0125492	CFLAR/PML/USP15/RUNX3/CREBBP/UBC/SMAD4/SMURF1/EP300/SNX6/BMPR2/SMAD7/BCL9L/NR3C1/DUSP22/SMAD1/WNT5A/RNF111/YES1/ZNF451/CREB1/JUN/ADAM17/SRC/CDKN1C/ACVR1B/FERMT2/F11R/SKIL/LRRC32/FNTA/SNW1/PARD3/TGFB1I1/MXRA5/ACVRL1/UBB/ZEB1/SMURF2/ZFP36L1/EID2/SKOR1/TGFB3/FLCN/GCNT2/GLG1/PTPRK/COL1A1/CGN/EDN1/ANKRD1/ACVR1/SIRT1/MAPK7/LRG1/DNM2/FBN1/MTMR4/PDCD5/LTBP4/STK11/EPB41L5/SOX5/CAV2/SDCBP/ACVR2B/BMPR1A/TRI…	85	255
GO:0034504	protein localization to nucleus	87/4729	262/18670	0.00248031	0.0171472	0.0127177	GBP2/DTX3L/SP100/PML/ZC3H12A/PARP9/TXN/STAT3/MORC3/KPNA5/PTGS2/NFKBIA/CD2AP/TAF8/MDM2/TOR1A/LRRK2/KPNB1/PSEN1/NUP62/SIN3A/CDKN1A/LILRB4/DNAJB6/BCL3/DMAP1/NUP50/TNPO2/RBM22/SESN2/PKIG/NUP153/PAF1/NF1/NOP53/SRC/RANGAP1/KAT7/GLUL/SUPT7L/NUP93/TMCO6/NUP54/PTTG1IP/FLCN/SIX1/NUP98/NOL8/NXT2/PRKCD/XPO1/COL1A1/TRIM29/TOPORS/FAM53C/POM121C/TOR1AIP1/SKP1/JUP/STK11/RASSF5/LZTS2/TPR/BANP/MFHAS1/ZPR1/ABCA7/MB…	87	262
GO:0048675	axon extension	45/4729	121/18670	0.00252297	0.0173481	0.0128667	ULK2/SEMA4A/SEMA4D/RUFY3/SPG11/MACF1/SIN3A/RAB21/ILK/BMPR2/IFRD1/WNT5A/GOLGA4/NTN1/NDEL1/DISC1/VEGFA/NRP2/SEMA4B/SEMA3A/C9orf72/RTN4/SLIT2/SRF/PLXNA4/MAP3K13/SEMA6A/ULK1/AUTS2/SEMA4C/L1CAM/NLGN3/GDI1/SLIT1/TRIM46/DNM2/ZFYVE27/PLXNA3/SEMA3B/CXCL12/TWF2/DBNL/GSK3B/CDKL5/SEMA3C	45	121
GO:0071800	podosome assembly	11/4729	19/18670	0.00255016	0.0174786	0.0129634	FARP2/HCK/SRC/ARHGEF2/TNF/FSCN1/ARHGEF5/BIN2/DBNL/CSF2/MSN	11	19
GO:0050673	epithelial cell proliferation	136/4729	434/18670	0.00255293	0.0174788	0.0129636	STAT1/CFLAR/TNFAIP3/CCL5/STAT3/B2M/DUSP10/RICTOR/RUNX3/B4GALT1/NOTCH2/SAV1/ERN1/STAT6/WDR48/STAT5A/CDKN1B/HIF1A/MDK/NOD2/PSEN1/IGFBP4/BCL2L2/BMPR2/ATF2/SGPP2/EREG/VEGFC/NUPR1/NCSTN/RB1/WNT5A/MMP14/PRKD2/AKT3/SERPINB1/CASK/JUN/PDCD10/NOTCH1/ADAM17/NF1/HPN/CDKN1C/MAP2K5/ATOH8/VEGFA/FRS2/FBXW7/CYBA/ZFP36/GLUL/TNF/NRP2/TCF7L2/OSR2/ACVRL1/CEACAM1/BAX/RTN4/THAP1/IFT74/CDC73/NKX3-1/CEBPB/ZFP36L1/SP1/HGF…	136	434
GO:0001837	epithelial to mesenchymal transition	51/4729	141/18670	0.00270614	0.0184289	0.0136683	HIF1A/SMAD4/MDK/CLASP1/SMAD7/BCL9L/WNT5A/EZH2/NOTCH1/AKNA/DDX5/HPN/IL1B/USF3/TGFB1I1/TCF7L2/RTN4/FOXC1/TRIM62/PPP2CA/HGF/TGFB3/IL6/GCNT2/BMP2/DDX17/COL1A1/CTNNB1/ACVR1/TWIST1/DAG1/DAB2IP/EPB41L5/PEF1/SDCBP/LRP6/JAG1/PTEN/GSK3B/PDCD4/GLIPR2/POFUT2/MSX1/PBLD/SFRP1/SNAI1/PHLDB1/LOXL2/AXIN2/TCOF1/SDHAF2	51	141
GO:0048143	astrocyte activation	14/4729	27/18670	0.00277763	0.0188353	0.0139697	PSEN1/ADORA2A/FPR2/IL1B/C1QA/TNF/IL6/GRN/AGER/APP/LDLR/NR1D1/BACE2/SMO	14	27
GO:0032418	lysosome localization	30/4729	74/18670	0.00288271	0.0194652	0.0144368	LYN/RASGRP1/IL4R/GAB2/ARL8B/NDEL1/BTK/HDAC6/FCER1G/PLEKHM2/PIP4P1/MYH9/SNAP23/MILR1/NR4A3/UNC13D/VPS33B/LGALS9/FER/BLOC1S2/SPHK2/GATA2/PLEKHM1/PIK3CG/SNAPIN/KIF1B/RAB34/STXBP2/HMOX1/PDPK1	30	74
GO:0045023	G0 to G1 transition	21/4729	47/18670	0.00302968	0.0202069	0.0149869	PHC3/MAX/MGA/EZH2/PPP2R5B/EHMT1/MDM4/RYBP/HLA-G/EPC1/DAB2IP/PCGF2/EED/RING1/PHC1/YAF2/SUZ12/CBX3/MED1/RNF2/EHMT2	21	47
GO:0006991	response to sterol depletion	8/4729	12/18670	0.00303372	0.0202069	0.0149869	LYN/INSIG2/ERLIN1/FBXW7/ARHGEF10L/PIP4P1/ZBTB7B/INSIG1	8	12
GO:0071888	macrophage apoptotic process	8/4729	12/18670	0.00303372	0.0202069	0.0149869	CCL5/IRF7/IRF3/NOD2/SELENOS/CTSL/SIRT1/CCR5	8	12
GO:0097284	hepatocyte apoptotic process	8/4729	12/18670	0.00303372	0.0202069	0.0149869	CFLAR/RB1/STK3/STK4/BID/KRT8/PIK3CG/ARF6	8	12
GO:0150065	regulation of deacetylase activity	8/4729	12/18670	0.00303372	0.0202069	0.0149869	KDM5A/LRRK2/PRKD2/VEGFA/FNTA/SPHK2/MAPK8/CAMK2D	8	12
GO:0006977	DNA damage response, signal transduction by p53 class mediator resulting in cell cycle arrest	24/4729	56/18670	0.0031184	0.0205454	0.015238	PML/CDKN1B/MDM2/EP300/CDKN1A/CNOT4/MUC1/PLAGL1/PLK3/BAX/CARM1/CNOT2/MDM4/CNOT10/GADD45A/ARID3A/CNOT6L/TNKS1BP1/CNOT11/BTG2/TP53/PCBP4/E2F4/ZNF385A	24	56
GO:0048863	stem cell differentiation	85/4729	257/18670	0.00312224	0.0205454	0.015238	PSME2/PSMB10/PSME1/EIF2AK2/PSMB9/STAT3/PSMA4/SEMA4A/PSMB8/SEMA4D/NFE2L2/HIF1A/SMAD4/PHACTR4/PSMA5/CHD2/PSMB7/PSMF1/KMT2A/PSMA2/TRIM6/FZD1/PSMA6/CDK12/DHX36/PUM1/KDM4C/NOTCH1/PSMA3/BATF/PSMA1/NRP2/SEMA4B/SEMA3A/N4BP2L2/FOXC1/SRF/RUNX2/PTPRC/SEMA6A/SETD1A/SETD2/SEMA4C/EDN1/ACVR1/TWIST1/ZEB2/ZNF281/PSMB4/CDK13/NELFB/TEAD2/SOX5/PEF1/LRP6/RUNX1/JAG1/GATA2/SEMA3B/BMPR1A/PSMD12/LAMA5/HTR2B/PSMD4/HOXB4/M…	85	257
GO:0003158	endothelium development	48/4729	132/18670	0.00313606	0.0205454	0.015238	BTG1/CXCL10/RAP2C/CCM2/ICAM1/RDX/SMAD4/RAPGEF2/RAP1B/BMPR2/EDF1/VEZF1/TJP1/PRKD2/IKBKB/KDM6B/TNFRSF1A/FOXJ2/NOTCH1/IL1B/ATOH8/VEGFA/F11R/TNF/ACVRL1/CEACAM1/ZEB1/HEG1/CTNNB1/ACVR1/MARVELD2/PPP1R16B/S1PR3/DLL4/ACVR2B/JAG1/GJA4/ADD1/TJP2/NOTCH4/AFDN/LAMA5/MET/EZR/ROCK2/CD34/PDE4D/MSN	48	132
GO:0006109	regulation of carbohydrate metabolic process	68/4729	199/18670	0.00320948	0.0209833	0.0155628	STAT3/SLC2A6/PTPN2/NFKB1/NFE2L1/NCOA2/ENTPD5/PMAIP1/PTAFR/HIF1A/PSEN1/NUP62/EP300/PPP1R3D/IGFBP4/SELENOS/NUP50/PRKCE/P2RX7/SCARB2/SESN2/NUPR1/NUP153/PRXL2C/SLC25A12/PFKFB3/SRC/ZBTB20/NUP93/NUP54/PRKAG2/LCMT1/NUP98/PTK2B/DDIT4/FOXK1/AKT2/SIRT1/IGFBP3/AP2A1/PPP1R3B/POM121C/SMPD3/APP/EPM2AIP1/PHLDA2/SIRT6/TPR/C1QTNF12/POMC/EIF6/C1QTNF1/NUP205/SIK1/PDGFB/FAM3C/INPP5K/MST1/GSK3B/DGAT2/TP53/OGT/ARNT/FA…	68	199
GO:0051457	maintenance of protein location in nucleus	12/4729	22/18670	0.00321448	0.0209945	0.0155711	SP100/PML/TXN/MORC3/TAF8/BCL3/RANGAP1/SUPT7L/TOPORS/SKP1/TAF3/HNRNPU	12	22
GO:0051348	negative regulation of transferase activity	93/4729	285/18670	0.00322609	0.0210487	0.0156113	DTX3L/ADAR/TNFAIP3/FBXO7/LYN/DUSP5/DNAJA1/LATS2/PTPN2/AIDA/DUSP10/PTPN1/LATS1/RUBCN/SMCR8/CDKN1B/CASP3/GADD45B/PTPRJ/PSEN1/PRKAR2B/NUP62/CDKN1A/HEXIM1/SOCS1/NCK1/SNX6/ILK/SMAD7/ADORA2A/ITPRIP/PARP3/DUSP16/DUSP22/SOCS3/RB1/MVP/PKIG/PKN1/PTK6/DTNBP1/PRKRIP1/NF1/TAF7/IL1B/SRC/CDKN1C/DUSP1/KAT2B/ZFP36/RHOH/CEACAM1/TSG101/EPHB2/PRKAG2/PPP2CA/PTPRC/DUSP18/AKT1S1/CDKN2D/HEG1/PRKCD/DUSP4/HEXIM2/LAX1/GADD…	93	285
GO:0050679	positive regulation of epithelial cell proliferation	70/4729	206/18670	0.00329977	0.0215075	0.0159516	CFLAR/TNFAIP3/CCL5/STAT3/RICTOR/B4GALT1/NOTCH2/WDR48/STAT5A/HIF1A/MDK/NOD2/BMPR2/VEGFC/WNT5A/PRKD2/AKT3/JUN/NOTCH1/ADAM17/NF1/HPN/MAP2K5/VEGFA/CYBA/GLUL/NRP2/TCF7L2/OSR2/ACVRL1/RTN4/SP1/GRN/BMP2/FZD7/TGM1/CTNNB1/XBP1/LAMB1/SIRT1/NR4A3/TWIST1/PPP1R16B/LRG1/FGF7/SIRT6/CYP7B1/TGFA/CAV2/GATA2/FLT4/BMPR1A/PDGFB/KDM5B/CXCL12/VASH2/HTR2B/NR4A1/MST1/JCAD/SFRP1/ANG/CCR3/ARNT/VEGFD/HMOX1/MED1/FOXP2/SMO/PDP…	70	206
GO:0045445	myoblast differentiation	33/4729	84/18670	0.00333904	0.0217191	0.0161085	BTG1/PLEKHM3/CXCL10/CXCL9/MAML1/IL18/ILK/HINFP/IFRD1/TRIP4/RIPOR2/RB1/MBNL1/AKIRIN1/NOTCH1/DDX5/TNF/TCF7L2/SRF/ZFP36L1/FLOT2/DDX17/IGFBP3/ANKRD2/CAPN3/SRA1/JAG1/PITX1/DDIT3/REST/BOC/PRICKLE1/EID2B	33	84
GO:0033028	myeloid cell apoptotic process	16/4729	33/18670	0.00342375	0.0220685	0.0163677	CCL5/IRF7/IRF3/NOD2/SELENOS/ADAM17/CTSL/FCER1G/HCAR2/IL6/SIRT1/CCR5/PTEN/BCL2/ARF6/ANXA1	16	33
GO:0043923	positive regulation by host of viral transcription	10/4729	17/18670	0.00342735	0.0220685	0.0163677	EP300/GTF2B/CHD1/JUN/HPN/SNW1/CTDP1/SP1/ZNF639/CCNT1	10	17
GO:0061687	detoxification of inorganic compound	10/4729	17/18670	0.00342735	0.0220685	0.0163677	MT2A/MT1E/MT1G/MT1M/MT1F/ABCC2/MT1H/SLC30A1/MT1X/MT1A	10	17
GO:0048041	focal adhesion assembly	32/4729	81/18670	0.00344802	0.0221793	0.0164498	PTPRJ/MACF1/PIP5K1A/CLASP1/TESK2/DUSP22/FAM107A/BCAS3/MMP14/SDC4/WHAMM/SRC/VEGFA/FERMT2/SLK/IQGAP1/ACVRL1/RAC1/PTK2B/PTPRK/DAPK3/ARHGEF7/PEAK1/EPB41L5/PTEN/LAMA5/BCL2/TRIP6/SFRP1/ROCK2/ACTN2/PDPK1	32	81
GO:0061458	reproductive system development	135/4729	434/18670	0.00353813	0.0226902	0.0168288	TNFSF10/ARID5B/ARID4B/CYP27B1/PTGS2/ICAM1/RTCB/WDR48/PRDM1/INHBA/KDM5A/CDKN1B/CASP3/HIF1A/SMAD4/BIRC2/NCOA4/BRIP1/ASCL2/NCOA1/BCL2L2/BAK1/BMPR2/BCL2L11/ITGB8/DNAJB6/UBE2Q1/RNF38/BASP1/ADM/EREG/FOXO3/REC8/NUPR1/PATZ1/SOCS3/CASP8/ALOX15B/WNT5A/STK3/MMP14/EIF2S2/ADAM19/SPINT2/NRIP1/STK4/NIPBL/ARID4A/ARID1A/JUNB/NOTCH1/KMT2B/FNDC3A/TIPARP/SRC/CDKN1C/VEGFA/FRS2/RAB13/TLR3/SYCP2/AXL/SEMA3A/UBB/BAX/FOXC…	135	434
GO:0017157	regulation of exocytosis	73/4729	217/18670	0.0036497	0.0232887	0.0172727	LYN/HLA-F/NAPA/RAB8B/FMR1/RAB9A/LRRK2/PTAFR/RAB8A/RAP1B/IL4R/RAB5A/RAB21/GAB2/RAB10/CLASP1/RAB3GAP1/ADORA2A/GRIN3A/RAB2B/STXBP3/CASK/SDC4/EXPH5/DTNBP1/ATP13A2/NOTCH1/CPLANE2/FCER1G/PDCD6IP/CEACAM1/RAB33B/SYT17/TSG101/ZP3/APBA2/HGS/SYT11/VPS4B/RIMS2/NAPB/UNC13D/RALB/SMPD3/STX4/LGALS9/FER/PFN2/ARF1/DNM1L/CACNA1I/SDCBP/SPHK2/GATA2/PLA2G6/BAIAP3/CAMK2A/SNAPIN/VAMP1/STXBP2/GSK3B/REST/VAMP2/RALA/GIPC1/…	73	217
GO:0051346	negative regulation of hydrolase activity	143/4729	463/18670	0.00367044	0.023351	0.0173189	SERPING1/CFLAR/UBE2Z/CSRNP2/RFFL/IFI16/PTGS2/IFIT1/SEMA4D/BIRC3/RDX/KDM5A/SIAH2/MDM2/BST2/CD44/LRRK2/BIRC2/IFI6/TNK2/SERPINB9/TNFAIP8/DNAJB6/LAMP3/PSMF1/ZFYVE1/RNF34/ADORA2A/CAST/PPP1R15A/BCAS3/CDC42SE1/IKBKB/SPINT2/SERPINB1/ITIH1/RAF1/PCIF1/ITIH4/NOL3/PPP1R26/SERPINH1/CARD16/MASTL/C4A/SRC/SERPINB8/C4B/MAP2K5/VEGFA/F11R/RARRES1/SLPI/TNF/IQGAP1/PDE6D/RHOH/C5/SLIT2/UBXN1/AMOT/VIL1/HGF/LMTK2/PHACTR2…	143	463
GO:0071104	response to interleukin-9	7/4729	10/18670	0.00379105	0.0236481	0.0175392	STAT1/STAT3/JAK3/STAT5A/JAK1/STAT5B/IL2RG	7	10
GO:2000271	positive regulation of fibroblast apoptotic process	7/4729	10/18670	0.00379105	0.0236481	0.0175392	BTG1/STK17A/BCL2L11/STK17B/PRDM11/BID/SFRP1	7	10
GO:0032506	cytokinetic process	18/4729	39/18670	0.00383902	0.0238993	0.0177255	CHMP5/MITD1/NUP62/CHMP4B/SNX33/PDCD6IP/CHMP1A/CHMP4A/MYH9/VPS4B/CHMP4C/KLHDC8B/CHMP7/ARF1/BIN3/CHMP1B/SNX9/VPS4A	18	39
GO:0043001	Golgi to plasma membrane protein transport	18/4729	39/18670	0.00383902	0.0238993	0.0177255	VAMP5/OPTN/BLZF1/MACF1/ARFRP1/RAB10/GOLGA4/GOPC/GOLPH3/CSK/BBS2/AMN/RAB31/ACSL3/RAB34/VAMP2/CNST/GOLGA7	18	39
GO:0071560	cellular response to transforming growth factor beta stimulus	82/4729	249/18670	0.0041445	0.0254534	0.0188781	CFLAR/PML/USP15/CREBBP/UBC/SMAD4/SMURF1/EP300/SNX6/BMPR2/SMAD7/BCL9L/NR3C1/DUSP22/SMAD1/WNT5A/RNF111/YES1/ZNF451/CREB1/JUN/ADAM17/SRC/CDKN1C/ACVR1B/FERMT2/F11R/SKIL/LRRC32/FNTA/SNW1/PARD3/TGFB1I1/ACVRL1/UBB/ZEB1/SMURF2/ZFP36L1/EID2/SKOR1/TGFB3/FLCN/GCNT2/GLG1/PTPRK/COL1A1/CGN/EDN1/ANKRD1/ACVR1/SIRT1/MAPK7/LRG1/DNM2/FBN1/MTMR4/PDCD5/LTBP4/STK11/EPB41L5/SOX5/CAV2/SDCBP/ACVR2B/BMPR1A/TRIM33/COL4A2/F…	82	249
GO:0062012	regulation of small molecule metabolic process	133/4729	429/18670	0.00428375	0.0262328	0.0194562	PSME2/PSMB10/PSME1/PSMB9/STAT3/SLC2A6/INSIG2/CYP27B1/PSMA4/PTPN2/LSS/NFKB1/NFE2L1/NCOA2/PTGS2/PSMB8/ENTPD5/PPTC7/PMAIP1/KPNB1/PTAFR/HIF1A/PSMA5/OAZ2/PSMB7/PSEN1/NUP62/EP300/PPP1R3D/IGFBP4/SELENOS/PSMF1/PANK2/ADM/PSMA2/NUP50/PRKCE/P2RX7/SESN2/NUPR1/NR1H2/PDP1/PSMA6/PRKAB2/ERLIN1/NUP153/STARD4/PRXL2C/SLC25A12/PFKFB3/IL1B/SLC7A7/SRC/PSMA3/ZBTB20/PSMA1/TNF/CEACAM1/GGPS1/NUP93/AZIN1/NUP54/PRKAG2/SP1/L…	133	429
GO:0002577	regulation of antigen processing and presentation	11/4729	20/18670	0.0043784	0.0266335	0.0197534	TAPBPL/NOD2/HLA-DOB/CCR7/NOD1/HLA-DOA/LILRB2/CD74/WAS/CCL19/FGL2	11	20
GO:0046931	pore complex assembly	11/4729	20/18670	0.0043784	0.0266335	0.0197534	TMEM170A/GSDMD/P2RX7/TSPAN33/NUP153/NUP93/RTN4/PLEKHA7/NUP98/NUP205/AFDN	11	20
GO:1902993	positive regulation of amyloid precursor protein catabolic process	11/4729	20/18670	0.0043784	0.0266335	0.0197534	LYN/CASP3/CLU/TNF/AGER/PICALM/APP/ABCG1/GSAP/CHRNA7/ROCK2	11	20
GO:0002449	lymphocyte mediated immunity	111/4729	352/18670	0.00481329	0.0289307	0.0214572	SLAMF7/SERPING1/HLA-E/BTN3A3/CD40/NBN/HLA-F/RSAD2/B2M/RFTN1/TRAF2/MYO1G/IRF7/C1S/ICAM1/RASGRP1/STAT6/C1R/C1RL/NECTIN2/CD46/C2/IL4R/IL18/SERPINB9/TLR8/BCL3/LAG3/CLU/MICB/SMAD7/BTN3A2/P2RX7/PARP3/DUSP22/C1QB/RIPK3/DENND1B/IL12RB1/BCL10/KIR2DL4/IL20RB/SUPT6H/HLA-B/APLF/BTK/TBX21/IL1B/C4A/GNL1/TRAF6/PVR/C4B/BATF/LIG4/C1QA/TNF/FCER1G/HLA-A/CD70/TRPM4/CEACAM1/C5/PTPRC/LYST/ZP3/HLA-G/IL6/CLCF1/CD81/FADD…	111	352
GO:0071166	ribonucleoprotein complex localization	46/4729	128/18670	0.00486904	0.029228	0.0216777	SMG5/SRSF4/SYMPK/NXF1/POLDIP3/NUP62/SMG1/SSB/NUP50/SLU7/WDR33/SRSF5/CASC3/SUPT6H/NUP153/FYTTD1/AKAP8L/SRSF11/YTHDC1/NUP93/NUP54/EIF5A/SETD2/NUP98/DDX19B/XPO1/POM121C/UPF1/U2AF1L4/MCM3AP/TPR/UPF3B/EIF6/NUP205/MAGOH/ENY2/SMG6/U2AF1/THOC5/THOC2/SARNP/IWS1/RNPS1/UPF2/NUP214/SMG7	46	128
GO:0006497	protein lipidation	34/4729	89/18670	0.00492554	0.0295116	0.021888	PGAP1/WDR45/ZDHHC18/RAB3GAP1/ZDHHC23/ZDHHC4/PPM1B/ZDHHC5/ATG12/ZDHHC17/PIGG/GLUL/PIGB/ZDHHC9/ATG5/RAB3GAP2/PIGV/SELENOK/ZDHHC6/WDR45B/ZDHHC2/UGCG/ABHD17B/PIGO/PIGH/ZDHHC21/ABCA1/PIGA/ATG10/WIPI1/GOLGA7/PIGS/PIGC/ZDHHC12	34	89
GO:0046834	lipid phosphorylation	26/4729	64/18670	0.00514626	0.0306614	0.0227408	FAM126B/PIP4K2C/SMG1/SOCS1/PIP5K1A/PI4KB/PI4K2B/SOCS3/IMPA1/PIK3R3/DGKE/CISH/SPHK1/PIK3CA/AGK/SOCS2/TMEM150A/SPHK2/PIK3CG/DGKA/IP6K2/TTC7A/DGKH/DGKG/SOCS5/SOCS6	26	64
GO:0046135	pyrimidine nucleoside catabolic process	12/4729	23/18670	0.00518558	0.0306977	0.0227677	NT5C3A/TYMP/APOBEC3G/APOBEC3F/APOBEC3D/CDADC1/NT5C/DPYS/APOBEC3C/APOBEC3A/APOBEC3H/UPB1	12	23
GO:0072583	clathrin-dependent endocytosis	18/4729	40/18670	0.00534972	0.0314659	0.0233375	UBQLN2/TNK2/GPR107/WASL/SCYL2/UNC119/GAK/SYT11/AP2A1/FCHSD2/HIP1R/PICALM/DNM2/FCHO1/INPP5F/DNAJC6/SLC9B2/SMAP1	18	40
GO:0098760	response to interleukin-7	18/4729	40/18670	0.00534972	0.0314659	0.0233375	STAT3/JAK3/STAT5A/PDIA3/SOCS1/JAK1/STAT5B/BTK/TSLP/CISH/SOCS2/IL7/IL7R/HDGF/IL2RG/GIPC1/CRKL/BRWD1	18	40
GO:0098761	cellular response to interleukin-7	18/4729	40/18670	0.00534972	0.0314659	0.0233375	STAT3/JAK3/STAT5A/PDIA3/SOCS1/JAK1/STAT5B/BTK/TSLP/CISH/SOCS2/IL7/IL7R/HDGF/IL2RG/GIPC1/CRKL/BRWD1	18	40
GO:0045995	regulation of embryonic development	47/4729	132/18670	0.00545192	0.0319455	0.0236932	B4GALT5/DVL3/LAMA3/NFE2L2/TGIF2/CLASP1/POGLUT1/FZD1/WNT5A/STK3/GORAB/STK4/DHX36/NIPBL/NR2C2/NOTCH1/MAP2K5/RNF207/AMOT/EHMT1/WNT2B/SIX1/FZD7/KLF4/CTNNB1/MAPK7/FZD2/WNK1/NOCT/DAG1/PHLDA2/SEC24B/GATA2/IL1RN/BMPR1A/LAMA5/E4F1/TRIP12/MKS1/SFRP1/BAG6/SNAI1/PHLDB1/HES1/GATA1/CDX2/UTP25	47	132
GO:0002437	inflammatory response to antigenic stimulus	20/4729	46/18670	0.00550207	0.0321803	0.0238673	HLA-E/ICAM1/RASGRP1/SELENOS/CCR7/KDM6B/IL20RB/NOTCH1/BTK/PSMA1/TNF/FCER1G/IL2RA/ZP3/CD81/PNMA1/LTA/PSMB4/IL12B/C3	20	46
GO:0032102	negative regulation of response to external stimulus	124/4729	400/18670	0.00566877	0.0330342	0.0245007	SERPING1/NLRC5/PTGER4/HLA-E/TNFAIP6/TRAFD1/PARP14/ADAR/TNFAIP3/DHX58/ZC3H12A/HLA-F/NMI/PTPN2/DUSP10/TRIM38/NFKB1/IFI16/SEMA4A/SEMA4D/CDKN1B/MDK/USF1/CDKN1A/SERPINB9/SELENOS/CLASP1/MICB/ADORA2A/MEFV/GRIN3A/SOCS3/PPM1B/NR1H2/RB1/WNT5A/PLAT/CHD8/KIR2DL4/IL20RB/FPR2/CASK/TNFRSF1A/SIRPA/RIOK3/NPLOC4/CARD16/NOTCH1/SAA1/GPATCH3/DUSP1/PSMA1/SEMA4B/SEMA3A/CEACAM1/C5/SLIT2/IL2RA/GRIN1/PTPRC/SEMA6A/HGF/ASH1…	124	400
GO:1901655	cellular response to ketone	35/4729	93/18670	0.00576617	0.0335405	0.0248762	XRN1/PTGER4/CFLAR/PTGER2/LARP1/ICAM1/AHR/PRKCE/FOXO3/NR3C1/ELK1/AKR1B1/SRC/AKAP8/USP8/ABCC2/ASS1/ACOD1/DDIT4/KLF4/SIRT1/KLF9/TNFSF4/FBXO32/SERPINF1/SPHK2/CASP9/NDOR1/SFRP1/ROCK2/PCK2/CDC5L/FOXO1/P2RY6/MSN	35	93
GO:0072574	hepatocyte proliferation	10/4729	18/18670	0.00597291	0.0343362	0.0254663	CFLAR/TNFAIP3/MDK/HPN/FBXW7/CEACAM1/CEBPB/XBP1/MED1/SULF2	10	18
GO:0072575	epithelial cell proliferation involved in liver morphogenesis	10/4729	18/18670	0.00597291	0.0343362	0.0254663	CFLAR/TNFAIP3/MDK/HPN/FBXW7/CEACAM1/CEBPB/XBP1/MED1/SULF2	10	18
GO:0001843	neural tube closure	34/4729	90/18670	0.00602302	0.034562	0.0256338	KDM6A/DVL3/CASP3/PHACTR4/ADM/FZD1/WNT5A/BCL10/SPINT2/SDC4/ARID1A/MED12/TRAF6/PFN1/SETD2/SEMA4C/FZD2/FZD6/TWIST1/ZEB2/TEAD2/LMO4/LRP6/SEC24B/LRP2/MTHFR/MKS1/SFRP1/RALA/RARG/KDM2B/SHROOM3/PRICKLE1/IFT57	34	90
GO:0060560	developmental growth involved in morphogenesis	77/4729	235/18670	0.00613043	0.0348327	0.0258346	SPART/ULK2/IST1/SEMA4A/SEMA4D/RUFY3/SMURF1/SPG11/MACF1/SIN3A/RAB21/ILK/BMPR2/IFRD1/WNT5A/GOLGA4/NTN1/NDEL1/DISC1/MED12/NOTCH1/VEGFA/HDAC6/IQGAP1/NRP2/SEMA4B/SEMA3A/C9orf72/RTN4/SLIT2/SRF/PLXNA4/SYT17/MAP3K13/SEMA6A/ULK1/AUTS2/DDR1/SIX1/ITSN2/SEMA4C/L1CAM/CTNNB1/CPNE1/MAGI2/RIMS2/ZEB2/NLGN3/APP/GDI1/SLIT1/TRIM46/DNM2/UNC13A/SIRT6/STK11/EPB41L5/ZFYVE27/LZTS2/PLXNA3/LRP6/BIN3/SEMA3B/KDM5B/CXCL12/PLA…	77	235
GO:0006670	sphingosine metabolic process	8/4729	13/18670	0.00614117	0.0348327	0.0258346	SGPP2/SPTLC2/ASAH2B/SPHK1/SGPP1/ASAH2/SPHK2/SPTLC1	8	13
GO:0045006	DNA deamination	8/4729	13/18670	0.00614117	0.0348327	0.0258346	APOBEC3G/APOBEC3F/APOBEC3D/CDADC1/APOBEC3C/APOBEC3A/APOBEC3H/EXOSC6	8	13
GO:0090481	pyrimidine nucleotide-sugar transmembrane transport	8/4729	13/18670	0.00614117	0.0348327	0.0258346	SLC35C2/SLC35E4/SLC35D2/SLC35A1/SLC35A4/SLC35A5/SLC35E2B/SLC35E2A	8	13
GO:1901550	regulation of endothelial cell development	8/4729	13/18670	0.00614117	0.0348327	0.0258346	IKBKB/TNFRSF1A/IL1B/VEGFA/TNF/S1PR3/ADD1/ROCK2	8	13
GO:1903140	regulation of establishment of endothelial barrier	8/4729	13/18670	0.00614117	0.0348327	0.0258346	IKBKB/TNFRSF1A/IL1B/VEGFA/TNF/S1PR3/ADD1/ROCK2	8	13
GO:0031348	negative regulation of defense response	78/4729	239/18670	0.00651563	0.0367931	0.0272886	SERPING1/NLRC5/PTGER4/HLA-E/TNFAIP6/TRAFD1/PARP14/ADAR/TNFAIP3/DHX58/ZC3H12A/HLA-F/NMI/PTPN2/DUSP10/TRIM38/NFKB1/IFI16/MDK/SERPINB9/SELENOS/MICB/ADORA2A/MEFV/SOCS3/PPM1B/NR1H2/RB1/KIR2DL4/IL20RB/FPR2/TNFRSF1A/SIRPA/RIOK3/NPLOC4/SAA1/GPATCH3/PSMA1/CEACAM1/IL2RA/PTPRC/HGF/ASH1L/HLA-G/SIGLEC10/ACOD1/GRN/PRKCD/KLF4/MAPK7/AGER/CD200/ADA/ABCD1/PSMB4/LGALS9/IL12B/SERPINF1/CALCRL/C1QTNF12/MFHAS1/MICA/LIL…	78	239
GO:0032259	methylation	114/4729	366/18670	0.00659722	0.0372209	0.0276058	CMTR1/BAZ2A/WTAP/BTG1/MLLT6/ARID4B/MBD2/KDM6A/MAT2B/PRDM1/SMAD4/EZH1/NSUN3/EEF1AKMT3/PHF1/SETDB1/BMT2/DMAP1/KMT2A/PIWIL4/KMT2D/FBXO11/NSD3/EZH2/TRMT11/RRNAD1/SUPT6H/SETD5/PAF1/NSUN5/PCIF1/ARID4A/KMT2E/KDM4C/BCOR/KMT2B/PRDM4/NSUN7/TGS1/RTF1/METTL4/SNW1/CBLL1/RLF/PRDM2/MTRR/PRDM11/MBD1/CARM1/BRD4/PCMTD1/RAB6A/NSUN6/SETD1B/EHMT1/NNMT/METTL14/MPHOSPH8/ASH1L/TRMT1L/LCMT1/PRDM8/SETD1A/AUTS2/WDR82/SETD2…	114	366
GO:0150115	cell-substrate junction organization	36/4729	97/18670	0.00667187	0.0375756	0.0278689	LAMA3/PTPRJ/MACF1/PIP5K1A/CLASP1/TESK2/DUSP22/FAM107A/BCAS3/MMP14/SDC4/WHAMM/ITGA5/SRC/VEGFA/FERMT2/LAMB3/SLK/IQGAP1/TNS1/ACVRL1/RAC1/PTK2B/PTPRK/DAPK3/ARHGEF7/PEAK1/EPB41L5/PTEN/LAMA5/BCL2/TRIP6/SFRP1/ROCK2/ACTN2/PDPK1	36	97
GO:0032922	circadian regulation of gene expression	25/4729	62/18670	0.00672702	0.037753	0.0280005	NAMPT/PML/NCOA2/RELB/KDM2A/KDM5A/TOP1/AHR/MYCBP2/ATF4/KMT2A/CSNK1D/NRIP1/GFPT1/HUWE1/SIRT1/NOCT/CRY2/MTA1/OGT/KDM8/NGFR/NR1D1/HNRNPU/CAVIN3	25	62
GO:0060325	face morphogenesis	15/4729	32/18670	0.00674682	0.0377976	0.0280336	ARID5B/CSRNP1/EP300/RAB3GAP1/NIPBL/RRAS/TIPARP/CRISPLD2/MYH3/CRISPLD1/TGFB3/COL1A1/LRP6/MSX1/ANKRD11	15	32
GO:0098751	bone cell development	16/4729	35/18670	0.00702488	0.0390809	0.0289853	NOTCH2/ABI1/EP300/SRC/FBXW7/SRF/FBN1/LRRK1/WASF2/LILRB1/MEIS1/LTF/SLC9B2/MED1/ZNF385A/TYROBP	16	35
GO:0007035	vacuolar acidification	11/4729	21/18670	0.00710989	0.0394163	0.0292341	CCDC115/DMXL2/CLN5/ATP6V0A2/DMXL1/GRN/ATP6V0E1/TMEM199/SNAPIN/CLN3/ATP6V1H	11	21
GO:0016553	base conversion or substitution editing	11/4729	21/18670	0.00710989	0.0394163	0.0292341	ADAR/APOBEC3G/RBM47/APOBEC3F/APOBEC3D/APOBEC3C/APOBEC3A/APOBEC3H/ADAD2/ADAT3/METTL3	11	21
GO:0031345	negative regulation of cell projection organization	63/4729	188/18670	0.00719849	0.0397693	0.0294959	CD38/DENND5A/B2M/SPART/ULK2/SEMA4A/SEMA4D/RUFY3/MDM2/SRGAP2C/LRRK2/RAPGEF2/PSEN1/RAB29/IFRD1/ODF2L/WNT5A/MAP4/CTSZ/NTN1/GAK/SEMA4B/SEMA3A/MYLIP/RTN4/CARM1/SLIT2/LPAR1/EPHB2/SEMA6A/STAP1/PTPN9/MAK/SEMA4C/PRKCD/INPP5J/GORASP1/NLGN3/GDI1/TRIM46/DNM2/PFN2/MCF2/PLXNA3/CBFA2T2/PTEN/INPP5F/SEMA3B/KREMEN1/SNAPIN/GSK3B/ARF6/VIM/LRIG2/RAP1GAP2/LRP4/NGFR/STX1B/FGF13/TBC1D30/CCP110/UBE3A/SEMA3C	63	188
GO:0060606	tube closure	34/4729	91/18670	0.00731801	0.0401226	0.0297579	KDM6A/DVL3/CASP3/PHACTR4/ADM/FZD1/WNT5A/BCL10/SPINT2/SDC4/ARID1A/MED12/TRAF6/PFN1/SETD2/SEMA4C/FZD2/FZD6/TWIST1/ZEB2/TEAD2/LMO4/LRP6/SEC24B/LRP2/MTHFR/MKS1/SFRP1/RALA/RARG/KDM2B/SHROOM3/PRICKLE1/IFT57	34	91
GO:0002204	somatic recombination of immunoglobulin genes involved in immune response	20/4729	47/18670	0.00733348	0.0401226	0.0297579	CD40/NBN/STAT6/PARP3/SUPT6H/APLF/TBX21/BATF/LIG4/PTPRC/CLCF1/RIF1/TNFSF4/TP53BP1/BCL6/RNF8/SWAP70/TFRC/EXOSC6/SHLD3	20	47
GO:0002208	somatic diversification of immunoglobulins involved in immune response	20/4729	47/18670	0.00733348	0.0401226	0.0297579	CD40/NBN/STAT6/PARP3/SUPT6H/APLF/TBX21/BATF/LIG4/PTPRC/CLCF1/RIF1/TNFSF4/TP53BP1/BCL6/RNF8/SWAP70/TFRC/EXOSC6/SHLD3	20	47
GO:0045190	isotype switching	20/4729	47/18670	0.00733348	0.0401226	0.0297579	CD40/NBN/STAT6/PARP3/SUPT6H/APLF/TBX21/BATF/LIG4/PTPRC/CLCF1/RIF1/TNFSF4/TP53BP1/BCL6/RNF8/SWAP70/TFRC/EXOSC6/SHLD3	20	47
GO:0050435	amyloid-beta metabolic process	20/4729	47/18670	0.00733348	0.0401226	0.0297579	DYRK1A/CASP3/PSEN1/NAT8B/CLU/NCSTN/BECN1/TNF/PSEN2/APH1A/PICALM/APP/UNC13A/ABCG1/GSAP/ABCA7/CHRNA7/ROCK2/BACE2/HAP1	20	47
GO:0044091	membrane biogenesis	19/4729	44/18670	0.00735046	0.0401226	0.0297579	RFTN1/FLOT1/GAK/EPHB2/FLOT2/SYT11/PEX16/MAGI2/NLGN3/PICALM/UGCG/SERINC1/CAV2/TLCD2/NLGN2/PTEN/PEX3/LRP4/NRXN2	19	44
GO:0007164	establishment of tissue polarity	44/4729	124/18670	0.00749714	0.0407837	0.0302483	PSME2/PSMB10/PSME1/PSMB9/PSMA4/DVL3/PSMB8/SMURF1/PSMA5/PSMB7/PSMF1/PSMA2/FZD1/WNT5A/PSMA6/MED12/PSMA3/PSMA1/RAC1/PFN1/SMURF2/MLLT3/ARHGEF19/FZD7/RSPO3/MAGI2/FZD2/AP2A1/FZD6/PSMB4/EXOC5/SEC24B/PSMD12/PLEKHA4/PSMD4/MKS1/ROR2/CELSR3/CDC42/PSMB2/SFRP1/PSMB3/PRICKLE1/PSMC1	44	124
GO:0044346	fibroblast apoptotic process	12/4729	24/18670	0.00800784	0.0430154	0.0319035	BTG1/STK17A/BAK1/BCL2L11/CHD8/STK17B/PRDM11/BID/PIK3CA/PIK3CG/TP53/SFRP1	12	24
GO:0060148	positive regulation of posttranscriptional gene silencing	12/4729	24/18670	0.00800784	0.0430154	0.0319035	STAT3/FMR1/RIPK1/LIMD1/PUM1/DDX5/ZFP36/XPO5/FXR1/MAP2K2/PUM2/TP53	12	24
GO:0001767	establishment of lymphocyte polarity	7/4729	11/18670	0.00814973	0.0430305	0.0319147	RIPOR2/CCR7/SNX27/DOCK8/FLOT2/MYH9/CCL19	7	11
GO:1901096	regulation of autophagosome maturation	7/4729	11/18670	0.00814973	0.0430305	0.0319147	CALCOCO2/RUBCN/SMCR8/UVRAG/TBC1D25/PHF23/CLEC16A	7	11
GO:0097067	cellular response to thyroid hormone stimulus	9/4729	16/18670	0.00816139	0.0430305	0.0319147	RDX/GCLM/CTSL/SIX1/KLF9/CTSH/CTSS/MED1/GATA1	9	16
GO:1990000	amyloid fibril formation	9/4729	16/18670	0.00816139	0.0430305	0.0319147	B2M/MDM2/RIPK1/PSEN1/CLU/RIPK3/APP/CHRNA7/LDLR	9	16
GO:0034644	cellular response to UV	31/4729	82/18670	0.00836927	0.043882	0.0325462	N4BP1/PTGS2/FMR1/CREBBP/RHBDD1/MDM2/POLK/EP300/CDKN1A/BAK1/ATF4/SDE2/DHX36/CARD16/INO80/USP28/BAX/CUL4B/BMF/PPID/PTPRK/DDB2/SIRT1/USP47/TAF1/STK11/CASP9/TP53/E2F4/HYAL3/METTL3	31	82
GO:0044839	cell cycle G2/M phase transition	85/4729	266/18670	0.00858776	0.0449906	0.0333684	PSME2/PSMB10/OPTN/PSME1/PSMB9/NBN/PSMA4/LATS1/PSMB8/CUL1/PSMA5/ATF5/PSMB7/PRKAR2B/SIN3A/CDKN1A/CLASP1/PSMF1/OFD1/PSMA2/CSNK1D/PPP2R2A/SYF2/PLK3/GPR132/PSMA6/FBXL12/MIIP/AKAP8L/MASTL/CEP135/NOP53/AKAP8/PSMA3/CENPJ/PPP1R12A/PSMA1/NEDD1/BRD4/BACH1/CDK7/LCMT1/CEP192/ACTR1A/CDC14B/FZR1/DYNC1H1/RNASEH2B/VPS4B/USP47/CHMP4C/HAUS3/AKAP9/APP/DBF4B/PSMB4/RAD21/DNM2/SKP1/UIMC1/MECP2/TAF2/SFI1/PSMD12/CDK14/PS…	85	266
GO:0007176	regulation of epidermal growth factor-activated receptor activity	13/4729	27/18670	0.00868885	0.045297	0.0335957	NCF1/PSEN1/SNX6/EREG/ADAM17/FBXW7/TSG101/SHC1/NCK2/ZGPAT/APP/TGFA/SOCS5	13	27
GO:0090169	regulation of spindle assembly	13/4729	27/18670	0.00868885	0.045297	0.0335957	CHMP5/CHMP4B/NUMA1/SENP6/STAG2/CHMP1A/DYNC1H1/VPS4B/CHMP4C/TPR/RNF4/CHMP1B/HNRNPU	13	27
GO:0071280	cellular response to copper ion	13/4729	27/18670	0.00868885	0.045297	0.0335957	DAXX/MT2A/MT1E/MAP1LC3A/MT1G/MT1M/MT1F/BECN1/MT1H/MT1X/HSF1/APP/MT1A	13	27
GO:0042339	keratan sulfate metabolic process	15/4729	33/18670	0.00951605	0.0487335	0.0361444	B4GALT5/B4GALT1/GNS/ST3GAL1/SLC35D2/B4GALT4/ST3GAL4/ST3GAL2/CHST2/FMOD/LUM/B3GNT2/ST3GAL3/GLB1/HEXA	15	33
GO:0045191	regulation of isotype switching	15/4729	33/18670	0.00951605	0.0487335	0.0361444	CD40/STAT6/PARP3/SUPT6H/APLF/TBX21/PTPRC/CLCF1/RIF1/TNFSF4/TP53BP1/BCL6/TFRC/EXOSC6/SHLD3	15	33
GO:1905330	regulation of morphogenesis of an epithelium	60/4729	180/18670	0.00966498	0.0494168	0.0366513	PSME2/PSMB10/STAT1/PSME1/PSMB9/PSMA4/CXCL10/DVL3/PSMB8/SMURF1/PSMA5/PSMB7/MDK/CLASP1/PSMF1/PSMA2/FZD1/WNT5A/PSMA6/MED12/PSMA3/VEGFA/RNF207/PSMA1/TNF/RAC1/PFN1/SMURF2/HGF/MLLT3/WNT2B/SIX1/ARHGEF19/FZD7/RSPO3/CTNNB1/MAGI2/FZD2/AP2A1/FZD6/PSMB4/FGF7/SIRT6/SEC24B/PTEN/PSMD12/PLEKHA4/PSMD4/MKS1/ROR2/CELSR3/CDC42/PSMB2/PAX8/SFRP1/PSMB3/FKBPL/PRICKLE1/SMO/PSMC1	60	180
GO:0032205	negative regulation of telomere maintenance	16/4729	36/18670	0.00971834	0.0495309	0.0367359	XRN1/NBN/TNKS2/CTC1/SRC/DCP2/TERF2IP/TINF2/HNRNPC/TENT4B/TNKS/SMG6/ACD/EXOSC10/RAD50/HNRNPU	16	36
GO:0010559	regulation of glycoprotein biosynthetic process	18/4729	42/18670	0.00981801	0.0496818	0.0368477	IL15/JAK3/CCR7/NCSTN/TMEM59/AATF/ITM2B/TCF7L2/CTNNB1/POMT1/GOLGA2/ABCA7/BCL2/PAWR/CCL19/SOAT1/BACE2/GATA1	18	42
GO:0033003	regulation of mast cell activation	18/4729	42/18670	0.00981801	0.0496818	0.0368477	PLSCR1/LYN/NECTIN2/IL4R/GAB2/TSLP/FCER1G/MILR1/NR4A3/UNC13D/LGALS9/FER/SPHK2/GATA2/STXBP2/HMOX1/ENPP3/PDPK1	18	42

## Sheet: sCovid upregulated
ID	Description	GeneRatio	BgRatio	p-value	adjusted p-value	q-value	gene ID	Count	tot
GO:0009615	response to virus	137/3188	323/18670	3.58363e-27	2.26414e-23	1.57416e-23	CCL8/RSAD2/IFITM3/IFITM2/IFITM1/APOBEC3A/NLRC5/MX2/MX1/IRF7/OAS3/ISG20/RNASE2/IFI44L/FOSL1/CXCL10/IFI44/DDX58/CCL4/IFIT3/BCL3/ISG15/NLRP3/PML/DTX3L/BIRC3/TNF/GBP1/STAT2/PLSCR1/OAS2/OASL/IFIT5/IL27/ADARB1/IFIH1/PARP9/FGL2/TICAM1/IFIT2/ZC3HAV1/PMAIP1/TRIM25/TNFAIP3/SRC/RELA/LGALS8/DHX58/CGAS/ADAR/IRF1/IFI16/RIOK3/APOBEC3G/HMGA1/IRF5/IFIT1/STAT1/GPATCH3/FGR/AIM2/IKBKE/BCL2/MICB/HTRA1/OAS1/DDX60/APOB…	137	323
GO:0042110	T cell activation	172/3188	464/18670	1.33348e-25	4.21247e-22	2.92875e-22	CCL2/RSAD2/MAFB/IL6R/ADAM8/CORO1A/ELF4/RELB/LILRB2/STAT6/PRDM1/BCL3/HAVCR2/NLRP3/ICAM1/CD300A/RIPK2/RHOH/IL27/LYN/ADA/RUNX3/IL10/FGL2/PIK3R6/PDCD1/ZFP36L1/MALT1/TNFRSF1B/SMAD3/IL4R/SRC/STAT3/TCIRG1/SEMA4A/LILRB4/BATF/PREX1/CGAS/IRF1/TNFSF13B/HLA-E/SIRPA/SATB1/GPR183/JAK3/HLX/CD80/P2RX7/RIPOR2/FAM49B/LAG3/SOCS1/AP3D1/FZD5/BCL2/MICB/DUSP3/MAP3K8/TNFRSF14/RASAL3/SDC4/KIF13B/TREX1/IL15/IL6ST/ZMIZ1/FK…	172	464
GO:0002237	response to molecule of bacterial origin	139/3188	343/18670	3.36711e-25	6.25515e-22	4.34893e-22	CCL2/TLR2/PTGER2/GCH1/IL1RN/CMPK2/LILRB2/CXCL10/NFKB2/CCL3/HAVCR2/NLRP3/ICAM1/RIPK2/TNF/IRAK1/ADM/LYN/IL10/TICAM1/AKIRIN2/NFKBIA/CXCL11/PDE4D/MALT1/TNFRSF1B/CCR5/TNFRSF11A/TAB2/CXCL8/PTAFR/IL10RA/TNFAIP3/SRC/RELA/ADAM9/PLSCR3/TLR1/SBNO2/TICAM2/NFKBIB/SIRPA/MAPKAPK2/TRIB1/CD80/PLAA/P2RX7/SERPINE1/IRF5/CNP/JAK2/PDE4B/FZD5/ZFP36/NOCT/NFKB1/EDNRB/CD180/TNIP2/S100A8/CDC73/PELI1/CASP3/IRAK2/PTGIR/ATP2A…	139	343
GO:0001819	positive regulation of cytokine production	171/3188	464/18670	3.96021e-25	6.25515e-22	4.34893e-22	RSAD2/LILRA5/SPHK1/TLR2/PANX1/IL6R/IRF7/FFAR2/HPSE/ADAM8/IL1RN/HIF1A/LILRB2/DDX58/STAT6/NFKB2/CCL3/BCL3/HAVCR2/NLRP3/HMOX1/BIRC3/RIPK2/TNF/GBP5/IRAK1/IL27/IFIH1/FURIN/IL10/TICAM1/AKIRIN2/PDE4D/MALT1/SMAD3/PTAFR/RIPK1/IL4R/SRC/RELA/STAT3/TLR1/FLOT1/KIR2DL4/DHX58/CGAS/IRF1/IFI16/HLA-E/RIOK3/EREG/MAPKAPK2/CD80/P2RX7/SERPINE1/FAM49B/IRF5/C3AR1/STAT1/GPATCH3/JAK2/ZBP1/FGR/PDE4B/AIM2/HGF/FZD5/HEG1/NFKB…	171	464
GO:0045785	positive regulation of cell adhesion	153/3188	403/18670	4.07218e-24	5.1456e-21	3.57751e-21	CCL2/IL6R/ADAM8/CORO1A/LILRB2/FMN1/VAV3/DYSF/HAVCR2/NLRP3/ICAM1/EMILIN2/MYO10/RIPK2/TNF/IRAK1/ITGA5/LYN/ADA/STX3/RUNX3/IL10/TFE3/PIK3R6/NINJ1/PDCD1/MALT1/RET/SMAD3/PTAFR/IL4R/SRC/RELA/ADAM9/LILRB4/FLOT1/PREX1/TNFSF13B/HLA-E/SIRPA/JAK3/HLX/CD80/FAM49B/VEGFA/JAK2/SOCS1/AP3D1/PTPRJ/MAP3K8/STX4/TNFRSF14/RASAL3/SDC4/NR4A3/ITGA4/DNM2/IL15/IL6ST/ZMIZ1/LIMS1/CD83/PIK3R1/GRB2/CD274/EMILIN1/TGFB1/UTRN/CSF1…	153	403
GO:0051607	defense response to virus	106/3188	238/18670	2.58532e-23	2.33343e-20	1.62233e-20	RSAD2/IFITM3/IFITM2/IFITM1/APOBEC3A/NLRC5/MX2/MX1/IRF7/OAS3/ISG20/RNASE2/IFI44L/CXCL10/DDX58/IFIT3/ISG15/NLRP3/PML/DTX3L/BIRC3/GBP1/STAT2/PLSCR1/OAS2/OASL/IFIT5/IL27/ADARB1/IFIH1/PARP9/FGL2/TICAM1/IFIT2/ZC3HAV1/PMAIP1/TRIM25/TNFAIP3/RELA/DHX58/CGAS/ADAR/IRF1/IFI16/RIOK3/APOBEC3G/IRF5/IFIT1/STAT1/GPATCH3/AIM2/BCL2/MICB/HTRA1/OAS1/DDX60/APOBEC3F/IFI6/TBK1/EIF2AK2/TRIM34/TREX1/IL15/IRF2/SPON2/HERC5/…	106	238
GO:0002831	regulation of response to biotic stimulus	147/3188	400/18670	1.27884e-21	1.00997e-18	7.02186e-19	NLRC5/IRF7/FFAR2/ADAM8/RELB/NECTIN2/DDX58/HAVCR2/USP18/DTX3L/BIRC3/RIPK2/GBP5/PLSCR1/NMI/IL27/PARP14/LYN/PARP9/SERPINB9/FGL2/PIK3R6/MALT1/TAB2/TNFAIP3/SRC/RELA/NRAS/FPR2/KIR2DL4/DHX58/TRAFD1/CGAS/ADAR/IRF1/OPTN/IFI16/HLA-E/RIOK3/APOBEC3G/EREG/PSMD11/TRIB1/SOCS3/LAG3/IFIT1/STAT1/JAK1/GPATCH3/JAK2/ZBP1/FGR/SOCS1/AIM2/CUL1/IKBKE/MICB/NFKB1/HTRA1/DDX60/APOBEC3F/CD180/PSMA6/TBK1/IFNGR2/TREX1/IL15/ULBP…	147	400
GO:0071216	cellular response to biotic stimulus	102/3188	236/18670	2.76198e-21	1.93891e-18	1.34804e-18	CCL2/TLR2/IL1RN/CMPK2/LILRB2/CXCL10/CCL3/HAVCR2/NLRP3/ICAM1/RIPK2/TNF/IRAK1/LYN/IL10/TICAM1/NFKBIA/CXCL11/PDE4D/MALT1/TNFRSF1B/CCR5/CXCL8/PTAFR/TNFAIP3/SRC/RELA/ADAM9/PLSCR3/TLR1/SBNO2/TICAM2/NFKBIB/SIRPA/TRIB1/CD80/PLAA/SERPINE1/PDE4B/FZD5/ZFP36/NFKB1/EDNRB/CD180/TNIP2/CDC73/IRAK2/DDIT3/CD274/TLR6/SPON2/TRIM5/TGFB1/ZC3H12A/EIF2AK3/NOD2/CD14/PLSCR4/CAPN2/IL1B/CACTIN/CXCL1/CXCL2/FCGR2B/CD55/LILRB1…	102	236
GO:0007159	leukocyte cell-cell adhesion	128/3188	337/18670	2.1698e-20	1.24626e-17	8.66468e-18	CCL2/IL6R/ADAM8/ITGB7/CORO1A/LILRB2/HAVCR2/NLRP3/ICAM1/CD300A/RIPK2/TNF/SELL/IRAK1/ITGA5/LYN/ADA/RUNX3/IL10/FGL2/PIK3R6/PDCD1/MALT1/PTAFR/IL4R/SRC/RELA/LILRB4/IRF1/TNFSF13B/HLA-E/SIRPA/JAK3/HLX/CD80/RIPOR2/FAM49B/LAG3/SOCS1/AP3D1/DUSP3/MAP3K8/TNFRSF14/RASAL3/SDC4/NR4A3/FERMT3/ITGA4/IL15/IL6ST/ZMIZ1/CD83/TNIP1/PIK3R1/GRB2/S100A8/PELI1/CASP3/IDO1/CD274/TGFB1/MAD1L1/EGR3/ZC3H12A/TBX21/NOD2/NT5E/IL1B…	128	337
GO:0050900	leukocyte migration	168/3188	499/18670	6.00274e-20	3.16044e-17	2.19732e-17	CCL2/CCL8/CCR1/CCL7/IL6R/FFAR2/PLA2G7/ADAM8/ITGB7/IL1RN/CORO1A/CD48/MERTK/SLC7A5/CXCL10/CCL4/CCL3/VAV3/DYSF/HMOX1/TRPM2/GAS6/ICAM1/LGMN/CD300A/CMKLR1/TNF/SELL/ADGRE2/ITGA5/LYN/TNFRSF10A/ADA/IL10/MPP1/SDC3/P2RX4/CXCL11/PDE4D/RET/CCR5/TNFRSF11A/S100A12/CCL3L1/CXCL8/PTAFR/SRC/FPR2/TNFRSF10D/PREX1/SLC8B1/SIRPA/GPR183/RIPOR2/SERPINE1/VEGFA/SWAP70/C3AR1/PDE4B/WASL/ECM1/MYO1G/EDNRB/ANO6/TNFRSF14/FLT1/SD…	168	499
GO:0002221	pattern recognition receptor signaling pathway	87/3188	197/18670	4.36756e-19	1.72464e-16	1.19907e-16	RSAD2/TLR2/IRF7/FFAR2/DDX58/HAVCR2/CTSL/LGMN/CD300A/BIRC3/RIPK2/IRAK1/CTSB/IFIH1/LYN/TICAM1/NFKBIA/TAB2/RIPK1/TNFAIP3/RELA/TLR1/FLOT1/DHX58/IRF1/TICAM2/RIOK3/MAPKAPK2/RFTN1/GPATCH3/IKBKE/GRAMD4/DDX60/TBK1/TNIP2/WDFY1/TNIP1/S100A8/TANK/PELI1/IRAK2/UBE2D1/NOD1/TLR6/IRF4/TRIM5/TRAF3/ERBIN/NOD2/CD14/SEC14L1/CACTIN/PIK3AP1/UBC/FCN1/TLR3/TRIL/NPLOC4/CD36/TRAF6/HSPA1A/IKBKG/IRAK4/MYD88/UBE2D3/UNC93B1/UB…	87	197
GO:0019058	viral life cycle	122/3188	328/18670	1.2262e-18	4.30395e-16	2.99235e-16	CCL2/CCL8/RSAD2/IFITM3/IFITM2/IFITM1/APOBEC3A/NUP62/MX1/OAS3/ISG20/ITGB7/TRIM21/NECTIN2/ISG15/PML/GAS6/ICAM1/TNF/PLSCR1/UBAP1/OASL/NPC1/IFIT5/ADARB1/ITGA5/CTSB/FURIN/PI4KA/LDLR/ZC3HAV1/SCARB2/TRIM26/CCR5/TRIM25/CXCL8/PARP10/ADAR/IFI16/APOBEC3G/VPS37B/CD80/IFIT1/NUP98/BCL2/RAB43/OAS1/USP6NL/APOBEC3F/TNFRSF14/EIF2AK2/CHMP7/DEK/RAB5A/TNIP1/UVRAG/DYNLT1/PCBP1/NEDD4L/SLAMF1/PPIB/LAMP3/TRIM5/ZC3H12A/VT…	122	328
GO:0002685	regulation of leukocyte migration	85/3188	196/18670	4.45799e-18	1.40828e-15	9.79115e-16	CCL2/CCL8/CCR1/CCL7/IL6R/PLA2G7/ADAM8/CXCL10/CCL4/CCL3/DYSF/HMOX1/GAS6/ICAM1/LGMN/CD300A/CMKLR1/TNF/LYN/ADA/MPP1/P2RX4/CXCL8/PTAFR/FPR2/SLC8B1/RIPOR2/SERPINE1/VEGFA/SWAP70/C3AR1/WASL/ECM1/ANO6/TNFRSF14/ITGA4/OXSR1/CYP19A1/DAPK2/EMILIN1/TGFB1/CSF1/IL1R1/TNFSF18/PLVAP/CALR/TNFSF14/KITLG/PLCB1/IL27RA/STK10/APP/ITGA2/CD99/ABR/MIF/C5AR1/CREB3/IL6/MIA3/RHOA/LGALS9/GREM1/CRK/CCR2/CXCL14/AGER/STAP1/EDN1/…	85	196
GO:0050863	regulation of T cell activation	117/3188	314/18670	5.37e-18	1.6156e-15	1.12326e-15	CCL2/IL6R/ADAM8/CORO1A/LILRB2/PRDM1/HAVCR2/NLRP3/CD300A/RIPK2/IL27/LYN/ADA/RUNX3/IL10/FGL2/PIK3R6/PDCD1/MALT1/TNFRSF1B/IL4R/SRC/LILRB4/CGAS/IRF1/TNFSF13B/HLA-E/SIRPA/JAK3/HLX/CD80/RIPOR2/FAM49B/LAG3/SOCS1/AP3D1/DUSP3/MAP3K8/TNFRSF14/RASAL3/SDC4/TREX1/IL15/IL6ST/ZMIZ1/CD83/PIK3R1/GRB2/PELI1/CASP3/IDO1/CD274/IRF4/TGFB1/MAD1L1/EGR3/ZC3H12A/TNFSF18/TBX21/NOD2/IL1B/TNFSF14/HLA-G/ADORA2A/FCGR2B/TNFSF8/…	117	314
GO:0051090	regulation of DNA-binding transcription factor activity	146/3188	432/18670	1.17704e-17	3.38024e-15	2.35013e-15	SPHK1/TLR2/NLRC5/ADAM8/TRIM21/CARM1/FOSL1/ARID5B/DDX58/NFKB2/HAVCR2/PRKCB/NLRP3/HMOX1/GAS6/ICAM1/CMKLR1/RIPK2/TNF/IRAK1/IL10/TICAM1/PIAS4/NFKBIA/TRIM26/MALT1/RWDD3/TNFRSF11A/S100A12/SP100/TRIM25/TAB2/SMAD3/RIPK1/RNF31/TNFAIP3/RELA/PARP10/STAT3/FLOT1/EZH2/TRIB1/VEGFA/JAK2/PIM1/AIM2/RB1/SGK1/RHEBL1/RBCK1/NFKB1/FZD2/CFLAR/PSMA6/EIF2AK2/TRIM34/CYP1B1/NFKBIE/LRP8/S100A8/PELI1/CLU/IRAK2/SRF/DDIT3/TRAF5…	146	432
GO:0006914	autophagy	161/3188	496/18670	1.85556e-17	4.68938e-15	3.26032e-15	ATP6V0C/WASHC1/TRIM21/HIF1A/RAB39A/HMOX1/RIPK2/MEFV/NPC1/PLEKHM1/ATP6V1C1/TM9SF1/IL10/HGS/RRAGC/TICAM1/RUBCN/TAB2/IL10RA/SRC/ABL2/SREBF1/PRKAG2/SPTLC2/TPCN1/STAT3/TCIRG1/TPCN2/LGALS8/ATP6V1G1/EIF4G1/OPTN/IFI16/VPS37B/GBA/TOLLIP/NAMPT/PLAA/RNF185/DRAM1/HGF/FZD5/PLK3/BCL2/TBC1D14/RMC1/SYNPO2/TP53INP2/TFEB/TBK1/AMBRA1/ATG9A/ATP13A2/RAB5A/RUFY4/ERN1/SNX6/MAP1S/UVRAG/GPSM1/S100A8/RALB/CASP3/SUPT5H/TRI…	161	496
GO:0061919	process utilizing autophagic mechanism	161/3188	496/18670	1.85556e-17	4.68938e-15	3.26032e-15	ATP6V0C/WASHC1/TRIM21/HIF1A/RAB39A/HMOX1/RIPK2/MEFV/NPC1/PLEKHM1/ATP6V1C1/TM9SF1/IL10/HGS/RRAGC/TICAM1/RUBCN/TAB2/IL10RA/SRC/ABL2/SREBF1/PRKAG2/SPTLC2/TPCN1/STAT3/TCIRG1/TPCN2/LGALS8/ATP6V1G1/EIF4G1/OPTN/IFI16/VPS37B/GBA/TOLLIP/NAMPT/PLAA/RNF185/DRAM1/HGF/FZD5/PLK3/BCL2/TBC1D14/RMC1/SYNPO2/TP53INP2/TFEB/TBK1/AMBRA1/ATG9A/ATP13A2/RAB5A/RUFY4/ERN1/SNX6/MAP1S/UVRAG/GPSM1/S100A8/RALB/CASP3/SUPT5H/TRI…	161	496
GO:0030217	T cell differentiation	96/3188	240/18670	2.35938e-17	5.7333e-15	3.98611e-15	RSAD2/MAFB/ADAM8/RELB/LILRB2/STAT6/PRDM1/BCL3/NLRP3/RIPK2/RHOH/IL27/ADA/RUNX3/FGL2/PIK3R6/ZFP36L1/MALT1/IL4R/STAT3/TCIRG1/SEMA4A/LILRB4/BATF/PREX1/IRF1/SATB1/GPR183/JAK3/HLX/CD80/LAG3/SOCS1/AP3D1/FZD5/BCL2/IL15/ZMIZ1/CD83/SRF/IRF4/TGFB1/PRR7/EGR3/ZC3H12A/TSC1/TBX21/HLA-G/TNFSF8/PKNOX1/LFNG/EGR1/JMJD6/NFKBIZ/PNP/CDK6/TNFSF9/CLEC4D/SH3RF1/IL6/VSIR/CD86/RHOA/CTLA4/LGALS9/ZEB1/TESPA1/IL2RA/PTPN2/SP3/…	96	240
GO:0031349	positive regulation of defense response	133/3188	384/18670	3.51961e-17	8.23589e-15	5.72605e-15	LILRA5/TLR2/NLRC5/IRF7/FFAR2/PLA2G7/ADAM8/RELB/NECTIN2/CCL3/HAVCR2/RIPK2/TNF/GBP5/PLSCR1/LYN/PARP9/TICAM1/LDLR/NFKBIA/MALT1/TNFRSF11A/S100A12/CCL3L1/TAB2/SRC/RELA/NRAS/FPR2/KIR2DL4/DHX58/CGAS/OPTN/IFI16/HLA-E/RIOK3/EREG/PSMD11/SERPINE1/LAG3/JAK2/ZBP1/AIM2/CUL1/IKBKE/MICB/NFKB1/MAPK13/DDX60/PSMA6/TBK1/IL15/IL6ST/ULBP1/TNIP1/S100A8/ABCC1/IDO1/NOD1/TLR6/PSPC1/MATR3/TRIM5/TNFRSF1A/MUC1/PSMB10/NOD2/PR…	133	384
GO:0002697	regulation of immune effector process	150/3188	462/18670	2.33535e-16	4.7596e-14	3.30914e-14	RSAD2/FFAR2/NECTIN2/DDX58/STAT6/HAVCR2/NLRP3/HMOX1/ICAM1/DTX3L/CD300A/BIRC3/RIPK2/TNF/ADGRE2/IL27/LYN/PARP9/SERPINB9/IL10/FGL2/TICAM1/PIK3R6/MALT1/TNFRSF1B/PTAFR/IL4R/TNFAIP3/KIR2DL4/DHX58/CGAS/HLA-E/RIOK3/APOBEC3G/GAB2/JAK3/HLX/CD80/P2RX7/FAM49B/LAG3/IFIT1/C3AR1/STAT1/GPATCH3/FGR/AIM2/FZD5/MICB/HTRA1/PTPRJ/DDX60/APOBEC3F/STX4/TNFRSF14/MYO18A/NR4A3/TREX1/IL15/ULBP1/CLU/SUPT6H/CFH/TNFSF13/SPON2/HE…	150	462
GO:0045088	regulation of innate immune response	111/3188	305/18670	2.76108e-16	5.4514e-14	3.79012e-14	NLRC5/IRF7/FFAR2/ADAM8/RELB/NECTIN2/HAVCR2/USP18/BIRC3/GBP5/PLSCR1/NMI/PARP14/LYN/PARP9/SERPINB9/PIK3R6/MALT1/TAB2/TNFAIP3/SRC/RELA/NRAS/FPR2/KIR2DL4/DHX58/TRAFD1/CGAS/ADAR/IRF1/IFI16/HLA-E/RIOK3/EREG/PSMD11/SOCS3/LAG3/STAT1/JAK1/JAK2/ZBP1/FGR/SOCS1/AIM2/CUL1/IKBKE/MICB/NFKB1/PSMA6/TBK1/IFNGR2/TREX1/ULBP1/LRP8/PSPC1/MATR3/TRIM5/MUC1/PSMB10/PRKCD/CACTIN/HLA-G/RNF135/FCN1/FCGR2B/MUC6/PSMA5/LILRB1/K…	111	305
GO:0042119	neutrophil activation	158/3188	498/18670	3.79425e-16	7.26427e-14	5.05053e-14	ATP6V0C/TLR2/UBR4/HPSE/ADAM8/RNASE2/GPR84/LILRB3/LILRB2/TRPM2/CD300A/SELL/CTSB/CKAP4/ARHGAP45/FGL2/LPCAT1/MAN2B1/TNFRSF1B/S100A12/TOM1/CXCL8/PTAFR/FPR1/NME2/ALDOA/CANT1/NRAS/C6orf120/TCIRG1/FPR2/PREX1/TICAM2/HSPA6/SIRPA/PSMD11/TOLLIP/RAB10/CRISPLD2/ATP8B4/C3AR1/FGR/DYNC1H1/PLAUR/NEU1/LAIR1/CYSTM1/NFKB1/PTPRJ/ANO6/PLEKHO2/DNAJC5/SURF4/IL15/ATAD3B/RNASE3/SIGLEC9/DYNLT1/S100A8/RAB3D/QPCT/ACPP/CREG1/…	158	498
GO:0060337	type I interferon signaling pathway	51/3188	95/18670	4.52905e-16	7.94848e-14	5.52624e-14	RSAD2/IFITM3/IFITM2/IFITM1/NLRC5/MX2/MX1/IRF7/OAS3/ISG20/IFIT3/XAF1/ISG15/USP18/STAT2/OAS2/IRAK1/OASL/IFIT2/SP100/IFI35/ADAR/IRF1/HLA-E/IRF5/IFIT1/STAT1/JAK1/ZBP1/IKBKE/OAS1/IFI6/TBK1/TREX1/IRF2/IRF4/IRF9/BST2/CACTIN/HLA-G/TYK2/EGR1/IFI27/PTPN2/MYD88/GBP2/IFNAR1/IFNAR2/PSMB8/MMP12/FADD	51	95
GO:0071357	cellular response to type I interferon	51/3188	95/18670	4.52905e-16	7.94848e-14	5.52624e-14	RSAD2/IFITM3/IFITM2/IFITM1/NLRC5/MX2/MX1/IRF7/OAS3/ISG20/IFIT3/XAF1/ISG15/USP18/STAT2/OAS2/IRAK1/OASL/IFIT2/SP100/IFI35/ADAR/IRF1/HLA-E/IRF5/IFIT1/STAT1/JAK1/ZBP1/IKBKE/OAS1/IFI6/TBK1/TREX1/IRF2/IRF4/IRF9/BST2/CACTIN/HLA-G/TYK2/EGR1/IFI27/PTPN2/MYD88/GBP2/IFNAR1/IFNAR2/PSMB8/MMP12/FADD	51	95
GO:0050870	positive regulation of T cell activation	83/3188	202/18670	5.3378e-16	9.11465e-14	6.33702e-14	CCL2/IL6R/ADAM8/CORO1A/LILRB2/HAVCR2/NLRP3/RIPK2/LYN/ADA/RUNX3/PIK3R6/PDCD1/MALT1/IL4R/SRC/LILRB4/TNFSF13B/HLA-E/SIRPA/JAK3/HLX/CD80/FAM49B/SOCS1/AP3D1/MAP3K8/TNFRSF14/RASAL3/IL15/IL6ST/ZMIZ1/CD83/PIK3R1/GRB2/CD274/TGFB1/EGR3/NOD2/IL1B/TNFSF14/HLA-G/CD55/HSPH1/LILRB1/NFKBIZ/PNP/TNFSF9/TRAF6/IL6/VSIR/EBI3/CD86/RHOA/CTLA4/LGALS9/TESPA1/CSK/IL2RA/FYN/CCR2/CD70/AGER/NFKBID/CD276/CYLD/BCL6/HSPD1/CD28/…	83	202
GO:1902105	regulation of leukocyte differentiation	101/3188	272/18670	1.3242e-15	1.94565e-13	1.35272e-13	MAFB/CCR1/IRF7/ADAM8/LILRB3/LILRB2/RASSF2/CCL3/PRDM1/NLRP3/GAS6/RIPK2/TNF/IL27/ACIN1/LYN/ADA/RUNX3/TFE3/FGL2/PIK3R6/ZFP36L1/MALT1/RIPK1/IL4R/NME2/LILRB4/KLF10/IRF1/TRIB1/JAK3/HLX/CD80/LAG3/SOCS1/AP3D1/RB1/CUL4A/FLT3LG/IL15/ZMIZ1/CD83/PIK3R1/TESC/IRF4/TGFB1/CSF1/EGR3/ZC3H12A/MYC/TBX21/HLA-G/KITLG/TLR3/FCGR2B/LILRB1/PRKCA/NFKBIZ/PNP/CDK6/TNFSF9/SH3RF1/TRAF6/LIF/VSIR/CD86/RHOA/CTLA4/LGALS9/ZEB1/TESP…	101	272
GO:0060326	cell chemotaxis	109/3188	304/18670	1.7008e-15	2.38792e-13	1.66022e-13	CCL2/CCL8/CCR1/CCL7/IL6R/FFAR2/PLA2G7/ADAM8/IL1RN/CORO1A/CXCL10/CCL4/CCL3/VAV3/DYSF/TRPM2/GAS6/ELMO2/LGMN/CMKLR1/ADGRE2/LYN/IL10/MPP1/P2RX4/CXCL11/PDE4D/CCR5/TNFRSF11A/S100A12/CCL3L1/DOCK4/CXCL8/EPHB1/FPR2/PREX1/CCRL2/SLC8B1/GPR183/RIPOR2/SERPINE1/VEGFA/SWAP70/C3AR1/PDE4B/HGF/EDNRB/ANO6/FLT1/ITGA9/HSD3B7/HRH1/S100A8/PDGFRA/ABCC1/XCR1/OXSR1/CYP19A1/DAPK2/CSF1/EGR3/PRKCD/IL1B/CALR/TNFSF14/IL17RA/RH…	109	304
GO:0070555	response to interleukin-1	83/3188	207/18670	2.89707e-15	3.97906e-13	2.76647e-13	CCL2/CCL8/CCL7/IL1RN/HIF1A/CCL4/CCL3/IL1R2/ICAM1/RIPK2/GBP1/IRAK1/CD38/NFKBIA/TNFRSF11A/CCL3L1/TAB2/CXCL8/SRC/RELA/SIRPA/PSMD11/TOLLIP/CUL1/NFKB1/MAPK13/MAP3K8/PSMA6/TNIP2/MAP3K3/TANK/PELI1/IRAK2/SQSTM1/NOD1/IL1R1/ZC3H12A/MAPK11/PSMB10/NOD2/IL1B/CACTIN/PLCB1/UBC/PSMA5/APP/KLF2/EGR1/TFPI/PSMB9/PRKCA/SNCA/USP10/TRAF6/IL6/IKBKG/LGALS9/HDAC4/IRAK4/ETS1/MTHFR/PSME3/PSMB2/MYD88/OTUB1/EDN1/GBP2/PSMD7/PS…	83	207
GO:0009896	positive regulation of catabolic process	138/3188	425/18670	3.73497e-15	5.02075e-13	3.49071e-13	ADAM8/TRIM21/HIF1A/RNF19B/HMOX1/DTX3L/RIPK2/TNF/MEFV/MOV10/PFKFB3/FURIN/ZC3H12D/TICAM1/LPCAT1/LDLR/ZFP36L1/ZC3HAV1/TNFRSF1B/ABCD1/PLEKHN1/TNFAIP3/ADAM9/SPTLC2/TPCN1/ZFAND2A/OPTN/GTPBP1/RHBDD3/GBA/NKD1/SNX9/ARIH2/TRIB1/P2RX7/RNF185/EDEM1/PLK3/ZFP36/NANOS3/TP53INP2/TFEB/TBK1/NRDC/PNPT1/RNF40/AMBRA1/RUFY4/ARIH1/SNX1/TRIB2/UVRAG/GPSM1/RALB/CHFR/SUPT5H/TRIB3/CLU/PFKFB4/NEDD4L/NOD1/SMCR8/RNF144A/BAG3/C…	138	425
GO:0071902	positive regulation of protein serine/threonine kinase activity	115/3188	334/18670	7.95154e-15	1.00476e-12	6.98564e-13	DUSP5/DUSP6/ADAM8/FAM20A/PIK3R5/ACSL1/GADD45B/RIPK2/TNF/IRAK1/PIK3R6/TAOK1/RET/TNFRSF11A/S100A12/TAB2/MAPK8IP3/RIPK1/FPR1/SRC/ADAM9/MLKL/NRG1/DAZAP2/PEA15/EZH2/MAPKAPK2/P2RX7/MAP2K3/VEGFA/CAMK1/JAK2/HGF/FZD5/PDGFA/MAP3K8/EIF2AK2/FLT1/CCND1/MAP3K3/ERN1/RALB/SPAG9/IRAK2/SHC1/BMP2/NOD1/TLR6/RAPGEF2/TGFB1/MAPK11/NOD2/MADD/CKS2/S1PR2/MAP3K20/IL1B/SPRY2/PROK2/KITLG/UBC/CSF1R/AKAP13/CEMIP/CALM1/KRAS/DDX…	115	334
GO:0002446	neutrophil mediated immunity	154/3188	499/18670	1.2779e-14	1.58309e-12	1.10065e-12	ATP6V0C/TLR2/UBR4/HPSE/ADAM8/RNASE2/GPR84/LILRB3/LILRB2/TRPM2/CD300A/SELL/CTSB/CKAP4/ARHGAP45/FGL2/LPCAT1/MAN2B1/TNFRSF1B/S100A12/TOM1/PTAFR/FPR1/NME2/ALDOA/CANT1/NRAS/C6orf120/TCIRG1/FPR2/TICAM2/HSPA6/SIRPA/PSMD11/TOLLIP/RAB10/CRISPLD2/ATP8B4/C3AR1/FGR/DYNC1H1/PLAUR/NEU1/LAIR1/CYSTM1/NFKB1/PTPRJ/ANO6/PLEKHO2/DNAJC5/SURF4/ATAD3B/RNASE3/SIGLEC9/DYNLT1/S100A8/RAB3D/QPCT/ACPP/CREG1/CD14/BST2/ITGAX/P…	154	499
GO:0031331	positive regulation of cellular catabolic process	121/3188	362/18670	1.84951e-14	2.24716e-12	1.56235e-12	ADAM8/TRIM21/HIF1A/RNF19B/HMOX1/DTX3L/RIPK2/TNF/MEFV/MOV10/PFKFB3/FURIN/ZC3H12D/TICAM1/LDLR/ZFP36L1/ZC3HAV1/TNFRSF1B/ABCD1/PLEKHN1/TNFAIP3/ADAM9/SPTLC2/TPCN1/ZFAND2A/OPTN/GTPBP1/GBA/SNX9/ARIH2/TRIB1/P2RX7/RNF185/EDEM1/PLK3/ZFP36/NANOS3/TP53INP2/TFEB/TBK1/NRDC/PNPT1/RNF40/AMBRA1/RUFY4/ARIH1/TRIB2/UVRAG/GPSM1/RALB/CHFR/SUPT5H/TRIB3/CLU/PFKFB4/NOD1/SMCR8/RNF144A/BAG3/CALCOCO2/ST20/CNOT1/ZC3H12A/SH3G…	121	362
GO:2001233	regulation of apoptotic signaling pathway	131/3188	406/18670	3.22232e-14	3.70157e-12	2.57354e-12	HIF1A/PML/HMOX1/ICAM1/ITPRIP/TNF/TP53BP2/TNFRSF10A/ATF3/NOL3/BCL2A1/PIAS4/PMAIP1/RET/SP100/SMAD3/RIPK1/GCLM/TNFAIP3/SRC/LTBR/RELA/FAS/TNFSF10/PPIF/PEA15/BCL2L1/SERPINE1/JAK2/HGF/SOD2/RB1/PLAUR/BCL2/PPP3CC/RBCK1/NANOS3/CDKN2D/CFLAR/IFI6/STX4/BAK1/GRINA/ELL3/G0S2/RAD9A/HYOU1/S100A8/CLU/DDIT3/SIAH2/PDIA3/DAPK2/SNAI1/MUC1/RTKN2/PRR7/EIF2AK3/MADD/PRKCD/MAPK8IP2/IL1B/PAM16/ADORA2A/CTNNA1/RRN3/TRAF1/MLL…	131	406
GO:0002283	neutrophil activation involved in immune response	150/3188	488/18670	4.10296e-14	4.54781e-12	3.16189e-12	ATP6V0C/TLR2/UBR4/HPSE/ADAM8/RNASE2/GPR84/LILRB3/LILRB2/TRPM2/CD300A/SELL/CTSB/CKAP4/ARHGAP45/FGL2/LPCAT1/MAN2B1/TNFRSF1B/S100A12/TOM1/PTAFR/FPR1/NME2/ALDOA/CANT1/NRAS/C6orf120/TCIRG1/FPR2/TICAM2/HSPA6/SIRPA/PSMD11/TOLLIP/RAB10/CRISPLD2/ATP8B4/C3AR1/FGR/DYNC1H1/PLAUR/NEU1/LAIR1/CYSTM1/NFKB1/PTPRJ/ANO6/PLEKHO2/DNAJC5/SURF4/ATAD3B/RNASE3/SIGLEC9/DYNLT1/S100A8/RAB3D/QPCT/ACPP/CREG1/CD14/BST2/ITGAX/P…	150	488
GO:0043312	neutrophil degranulation	149/3188	485/18670	5.23861e-14	5.51626e-12	3.83522e-12	ATP6V0C/TLR2/UBR4/HPSE/ADAM8/RNASE2/GPR84/LILRB3/LILRB2/TRPM2/CD300A/SELL/CTSB/CKAP4/ARHGAP45/FGL2/LPCAT1/MAN2B1/TNFRSF1B/S100A12/TOM1/PTAFR/FPR1/NME2/ALDOA/CANT1/NRAS/C6orf120/TCIRG1/FPR2/TICAM2/HSPA6/SIRPA/PSMD11/TOLLIP/RAB10/CRISPLD2/ATP8B4/C3AR1/FGR/DYNC1H1/PLAUR/NEU1/LAIR1/CYSTM1/NFKB1/PTPRJ/ANO6/PLEKHO2/DNAJC5/SURF4/ATAD3B/RNASE3/SIGLEC9/DYNLT1/S100A8/RAB3D/QPCT/ACPP/CREG1/CD14/BST2/ITGAX/P…	149	485
GO:0050867	positive regulation of cell activation	127/3188	394/18670	8.66477e-14	8.68953e-12	6.04145e-12	CCL2/LILRA5/IL6R/ADAM8/CORO1A/NECTIN2/LILRB2/STAT6/CCL3/VAV3/HAVCR2/NLRP3/GAS6/RIPK2/CDKN1A/LYN/ADA/RUNX3/IL10/TICAM1/PIK3R6/CD38/PDCD1/MALT1/PTAFR/IL4R/SRC/LILRB4/TNFSF13B/HLA-E/SIRPA/GAB2/GPR183/JAK3/HLX/CD80/FAM49B/JAK2/FGR/SOCS1/AP3D1/BCL2/PLEK/MAP3K8/STX4/TNFRSF14/TNIP2/RASAL3/FLT3LG/NR4A3/IL15/IL6ST/ZMIZ1/CD83/PIK3R1/GRB2/PELI1/TNFSF13/CD274/TLR6/TGFB1/EGR3/TBX21/NOD2/ZNF335/IL1B/TNFSF14/HL…	127	394
GO:0043087	regulation of GTPase activity	146/3188	479/18670	1.89215e-13	1.8113e-11	1.25932e-11	CCL2/CCL8/CCL7/CDC42EP2/CCL4/SIPA1L1/ARFGAP3/CCL3/VAV3/ARHGAP27/ICAM1/STARD8/SRGAP2/PAFAH1B1/RASA3/RHOH/TAGAP/PLXNC1/ARHGAP45/TBC1D9B/TBC1D8/DENND1A/CCL3L1/ARHGAP12/DOCK4/ARHGAP10/ARHGAP17/ADAP2/PREX1/SNX9/EZH2/RIC1/NDEL1/ACAP1/RGS2/TBC1D14/USP6NL/STARD13/ARHGAP23/USP6/RASAL3/TBC1D2/AGAP3/ARHGAP26/VPS9D1/RIN2/SRGAP1/GDI1/ADPRH/LIMS1/RASGRP3/DYNLT1/GPSM1/AGRN/TBC1D22B/RANGAP1/RP2/SMAP2/RGS17/RAPGE…	146	479
GO:0034612	response to tumor necrosis factor	106/3188	312/18670	2.39822e-13	2.26148e-11	1.57231e-11	CCL2/CCL8/SPHK1/CCL7/GCH1/CCL4/CCL3/GAS6/ICAM1/BIRC3/TNF/GBP1/NOL3/ZFP36L1/PIAS4/NFKBIA/TNFRSF1B/TNFRSF11A/CCL3L1/CXCL8/RIPK1/RNF31/TNFAIP3/LTBR/RELA/ADAM9/TNFSF13B/GBA/PSMD11/STAT1/JAK2/AIM2/ZFP36/RBCK1/NFKB1/PSMA6/TNFRSF14/EDARADD/LIMS1/TANK/CASP3/SMPD4/TNFSF13/TNFRSF1A/TRAF3/ERBIN/ZC3H12A/TNFSF18/PSMB10/CD14/MADD/PLVAP/CACTIN/TNFSF14/TRAF1/PSMA5/TNFSF8/GGT1/KLF2/CASP1/TNFRSF9/PSMB9/MAP3K14/CAS…	106	312
GO:0043547	positive regulation of GTPase activity	128/3188	405/18670	3.44165e-13	3.19769e-11	2.22322e-11	CCL2/CCL8/CCL7/CDC42EP2/CCL4/SIPA1L1/ARFGAP3/CCL3/VAV3/ARHGAP27/ICAM1/STARD8/SRGAP2/RASA3/TAGAP/ARHGAP45/TBC1D9B/TBC1D8/DENND1A/CCL3L1/ARHGAP12/DOCK4/ARHGAP10/ARHGAP17/ADAP2/PREX1/SNX9/EZH2/RIC1/NDEL1/ACAP1/RGS2/TBC1D14/USP6NL/STARD13/ARHGAP23/USP6/RASAL3/TBC1D2/AGAP3/ARHGAP26/VPS9D1/RIN2/SRGAP1/GDI1/ADPRH/LIMS1/RASGRP3/AGRN/TBC1D22B/RANGAP1/RP2/SMAP2/RGS17/RAPGEF2/ARHGEF11/TSC1/TBC1D7/ARHGEF1/AR…	128	405
GO:0032606	type I interferon production	57/3188	128/18670	3.50163e-13	3.20627e-11	2.22918e-11	TLR2/NLRC5/IRF7/TRIM21/RELB/DDX58/STAT6/NFKB2/HAVCR2/ISG15/RIPK2/NMI/IRAK1/IFIH1/IL10/TICAM1/TRIM25/TNFAIP3/RELA/UBE2L6/FLOT1/DHX58/CGAS/IRF1/IFI16/RIOK3/SIRPA/IRF5/STAT1/GPATCH3/ZBP1/IKBKE/NFKB1/TBK1/TREX1/HERC5/TRAF3/CD14/CACTIN/RNF135/TLR3/LILRB1/CREBBP/DDX3X/NPLOC4/MYD88/CYLD/HSPD1/UFD1/UBA7/OTUD5/CHUK/RNF216/NLRC3/TRIM56/ACOD1/MMP12	57	128
GO:0071347	cellular response to interleukin-1	71/3188	179/18670	5.44616e-13	4.77901e-11	3.32264e-11	CCL2/CCL8/CCL7/IL1RN/HIF1A/CCL4/CCL3/IL1R2/ICAM1/RIPK2/GBP1/IRAK1/NFKBIA/CCL3L1/TAB2/CXCL8/RELA/SIRPA/PSMD11/TOLLIP/CUL1/NFKB1/MAPK13/MAP3K8/PSMA6/TNIP2/MAP3K3/TANK/PELI1/IRAK2/SQSTM1/NOD1/IL1R1/ZC3H12A/MAPK11/PSMB10/NOD2/IL1B/CACTIN/PLCB1/UBC/PSMA5/KLF2/EGR1/TFPI/PSMB9/USP10/TRAF6/IL6/IKBKG/IRAK4/PSME3/PSMB2/MYD88/OTUB1/EDN1/GBP2/PSMD7/PSMD1/CCL13/CCL5/PSME2/CHUK/UPF1/RC3H1/CD47/PSMA3/UBE2V1/ACO…	71	179
GO:0045862	positive regulation of proteolysis	116/3188	358/18670	7.00006e-13	6.0584e-11	4.21215e-11	ADAM8/RNF19B/NLRP3/PML/LGMN/RIPK2/TNF/MEFV/LYN/TNFRSF10A/FURIN/AKIRIN2/MALT1/PMAIP1/TNFRSF1B/SMAD3/RIPK1/SRC/ADAM9/FAS/STAT3/ZFAND2A/TNFSF10/IFI16/GBA/SNX9/ARIH2/TRIB1/RNF185/JAK2/AIM2/ASPH/EDEM1/MELTF/PLK3/GRAMD4/CFLAR/MAPK12/NRDC/RNF40/BAK1/ARIH1/TRIB2/TNIP1/S100A8/TANK/CHFR/TRIB3/CLU/NOD1/RNF144A/ST20/PRR7/ZC3H12A/MYC/EIF2AK3/CSNK1D/IL1B/SGTA/VCP/BCL2L13/APP/KEAP1/CASP1/UBQLN2/DDX3X/TIMM17A/SN…	116	358
GO:0048872	homeostasis of number of cells	88/3188	246/18670	1.02895e-12	8.63492e-11	6.00349e-11	MAFB/CORO1A/MERTK/HIF1A/RASSF2/ISG15/HMOX1/ACIN1/LYN/ADA/ZFP36L1/PMAIP1/TNFAIP3/STAT3/TCIRG1/ADAR/TNFSF13B/EZH2/GPR183/JAK3/P2RX7/VEGFA/STAT1/JAK2/PDE4B/RB1/ZFP36/BCL2/BAK1/FLT3LG/UBAP2L/CASP3/SRF/TGFB1/CSF1/TNFSF14/NFE2L1/BPGM/KITLG/RRN3/AMPD3/KLF2/PKNOX1/SOX6/KMT2E/JMJD6/KRAS/MEF2C/FLT3/PKN1/GCNT4/CDK6/MIF/IL6/TSC22D3/HSPA1A/LGALS9/KLF1/SLC7A11/IL2RA/ETS1/PTPN2/SP3/BAP1/CCR2/HSPA1B/STAT5B/DOCK1…	88	246
GO:0070661	leukocyte proliferation	101/3188	298/18670	1.03871e-12	8.63492e-11	6.00349e-11	CCL8/IL6R/CORO1A/ELF4/LILRB2/VAV3/HAVCR2/CD300A/RIPK2/CDKN1A/IL27/LYN/ADA/IL10/TICAM1/CD38/MALT1/TNFRSF1B/TNFAIP3/TCIRG1/IRF1/TNFSF13B/HLA-E/SATB1/GPR183/JAK3/CD80/P2RX7/BCL2/CD180/TNFRSF14/TBK1/RASAL3/SDC4/FLT3LG/IL15/IL6ST/FKBP1B/PELI1/CASP3/CLU/IDO1/CD274/TGFB1/MAD1L1/CSF1/TNFSF18/PSMB10/ZNF335/BST2/PRKCD/IL1B/TNFSF14/HLA-G/KITLG/CSF1R/FCGR2B/TNFSF8/CD55/LILRB1/MEF2C/FLT3/PKN1/PNP/MIF/TNFSF9/S…	101	298
GO:0002819	regulation of adaptive immune response	65/3188	160/18670	1.43339e-12	1.17612e-10	8.17707e-11	RSAD2/IL6R/IRF7/CD48/NECTIN2/STAT6/HAVCR2/NLRP3/RIPK2/TNF/IL27/ADA/IL10/SAMSN1/MALT1/TNFRSF1B/IL4R/TNFAIP3/IRF1/TNFSF13B/HLA-E/JAK3/HLX/CD80/P2RX7/FAM49B/FZD5/TNFRSF14/IL6ST/SUPT6H/TNFSF13/CD274/TGFB1/IL1R1/ZC3H12A/TBX21/IL1B/HLA-G/FCGR2B/IL27RA/MAD2L2/LILRB1/MEF2C/WAS/NFKBIZ/PKN1/TRAF6/IL6/CLEC4G/CCR2/AGER/NFKBID/BCL6/HSPD1/CD28/CD40/CD226/LTA/RC3H1/FBXO38/TRAF2/FCER2/ANXA1/IL18R1/FADD	65	160
GO:0002367	cytokine production involved in immune response	48/3188	102/18670	2.10322e-12	1.70361e-10	1.18445e-10	RSAD2/TLR2/FFAR2/DDX58/NLRP3/HMOX1/GAS6/TNF/IL10/TICAM1/MALT1/TNFRSF1B/KIR2DL4/HLA-E/JAK3/FZD5/TNFRSF14/NR4A3/SPON2/HK1/TGFB1/IL1R1/TBX21/NOD2/BST2/IL1B/HLA-G/TLR3/CD55/LILRB1/TRIL/FFAR3/MIF/CD36/TRAF6/IL6/CCR2/BCL6/HSPD1/CD226/IL18RAP/DENND1B/ATG5/BCL10/F2RL1/SEMA7A/TRAF2/IL18R1	48	102
GO:0042176	regulation of protein catabolic process	120/3188	381/18670	2.45272e-12	1.96156e-10	1.36379e-10	ADAM8/RNF19B/DYSF/PML/TNF/FURIN/IL10/TIMP1/HGS/LPCAT1/LDLR/TNFRSF1B/SMAD3/TNFAIP3/RELA/ADAM9/ZFAND2A/NRG1/RHBDD3/UBE2J1/GBA/NKD1/SNX9/ARIH2/RIC1/TRIB1/RNF185/GNA12/EDEM1/PLK3/RYBP/NRDC/RNF40/N4BP1/ATP13A2/UBE3A/ARIH1/SNX1/TRIB2/CHFR/TRIB3/CLU/NEDD4L/BANP/UBAC2/LAMP3/RNF144A/CSNK1D/TLK2/UBXN2A/IL1B/SGTA/NFE2L1/EZR/VCP/GGA3/CLEC16A/MAD2L2/KEAP1/UBQLN2/SNCA/CBFA2T3/AXIN1/GSK3B/USP7/USP19/HSPA1A/AREL…	120	381
GO:0070663	regulation of leukocyte proliferation	81/3188	222/18670	2.50083e-12	1.97503e-10	1.37315e-10	CCL8/IL6R/CORO1A/LILRB2/VAV3/HAVCR2/CD300A/RIPK2/CDKN1A/IL27/LYN/ADA/IL10/TICAM1/CD38/TNFRSF1B/TNFAIP3/IRF1/TNFSF13B/HLA-E/GPR183/JAK3/CD80/BCL2/TNFRSF14/RASAL3/SDC4/FLT3LG/IL15/IL6ST/PELI1/CASP3/IDO1/CD274/TGFB1/MAD1L1/CSF1/TNFSF18/ZNF335/BST2/IL1B/HLA-G/KITLG/FCGR2B/TNFSF8/CD55/LILRB1/MEF2C/PKN1/PNP/MIF/TNFSF9/SH3RF1/TRAF6/IL6/VSIR/EBI3/CD86/CTLA4/LGALS9/GREM1/CLEC4G/IL2RA/CCR2/CD70/AGER/CD276/…	81	222
GO:0071356	cellular response to tumor necrosis factor	98/3188	291/18670	3.451e-12	2.65895e-10	1.84865e-10	CCL2/CCL8/SPHK1/CCL7/CCL4/CCL3/GAS6/ICAM1/BIRC3/TNF/GBP1/NOL3/ZFP36L1/PIAS4/NFKBIA/TNFRSF1B/TNFRSF11A/CCL3L1/CXCL8/RIPK1/RNF31/TNFAIP3/LTBR/RELA/TNFSF13B/GBA/PSMD11/STAT1/JAK2/AIM2/ZFP36/RBCK1/NFKB1/PSMA6/TNFRSF14/EDARADD/LIMS1/TANK/SMPD4/TNFSF13/TNFRSF1A/TRAF3/ERBIN/ZC3H12A/TNFSF18/PSMB10/MADD/PLVAP/CACTIN/TNFSF14/TRAF1/PSMA5/TNFSF8/KLF2/CASP1/TNFRSF9/PSMB9/MAP3K14/CASP4/TNFSF9/HAMP/HSPA1A/IKBKG…	98	291
GO:0018212	peptidyl-tyrosine modification	116/3188	366/18670	3.60776e-12	2.71355e-10	1.88661e-10	LILRA5/IL6R/MERTK/CLK2/ZGPAT/GAS6/ICAM1/CD300A/RIPK2/TNF/ITGA5/PARP14/LYN/PARP9/SAMSN1/RET/TPST1/SRC/ABL2/EPHB1/STAT3/EPHB2/NRG1/EREG/JAK3/SOCS3/CD80/MAP2K3/VEGFA/JAK1/JAK2/FGR/SOCS1/HGF/NCF1/PDGFA/PTPRJ/TNFRSF14/EIF2AK2/FLT1/SPINK1/AREG/ENPP2/IL15/IL6ST/SNX6/LRP8/PDGFRA/ZFYVE28/SHC1/TWF1/TNFRSF1A/TGFB1/IL31RA/TNFSF18/PRKCD/KITLG/ABI1/CSF1R/APP/CAMKK2/ACVR1/TESK1/EHD4/TYK2/LMTK2/MELK/FLT3/CASS4/M…	116	366
GO:0050792	regulation of viral process	77/3188	208/18670	3.73472e-12	2.77599e-10	1.93003e-10	CCL8/RSAD2/IFITM3/IFITM2/IFITM1/APOBEC3A/MX1/OAS3/ISG20/TRIM21/NECTIN2/CCL4/CCL3/ISG15/PML/TNF/PLSCR1/OASL/IFIT5/ADARB1/ZC3HAV1/TRIM26/CTDP1/TRIM25/CXCL8/PARP10/ADAR/IFI16/APOBEC3G/VPS37B/IFIT1/STAT1/CHD1/ZFP36/BCL2/OAS1/APOBEC3F/EIF2AK2/GTF2B/TNIP1/DYNLT1/SUPT5H/PPIB/LAMP3/TRIM5/ZC3H12A/BST2/CSF1R/FCN1/ILF3/FKBP6/PPID/TRIM31/DDX3X/POLR2A/IGF2R/TBC1D20/CCNK/IFI27/SMARCB1/LGALS9/TRIM28/JUN/GTF2F1/…	77	208
GO:0002718	regulation of cytokine production involved in immune response	42/3188	84/18670	4.01623e-12	2.95052e-10	2.05137e-10	RSAD2/FFAR2/DDX58/NLRP3/HMOX1/TNF/IL10/TICAM1/MALT1/TNFRSF1B/KIR2DL4/HLA-E/JAK3/FZD5/TNFRSF14/NR4A3/SPON2/HK1/TGFB1/IL1R1/TBX21/NOD2/BST2/IL1B/HLA-G/TLR3/LILRB1/TRIL/FFAR3/MIF/CD36/TRAF6/IL6/CCR2/BCL6/CD226/ATG5/BCL10/F2RL1/SEMA7A/TRAF2/IL18R1	42	84
GO:0050663	cytokine secretion	85/3188	240/18670	4.62348e-12	3.3576e-10	2.3344e-10	LILRA5/LCP2/TLR2/PANX1/FFAR2/DDX58/CCL3/DYSF/IL1R2/HAVCR2/ISG15/NLRP3/PML/GAS6/RIPK2/TNF/GBP5/GBP1/IFIH1/LYN/IL10/TMEM106A/TNFRSF1B/S100A12/IL4R/TNFAIP3/SRC/TLR1/TCIRG1/P2RX7/FGR/SOCS1/AIM2/FZD5/TNFRSF14/SRGN/CD274/TLR6/HK1/ZC3H12A/MAPK11/NOD2/CD14/IL1B/IL17RA/EZR/CSF1R/FCN1/FCGR2B/IL27RA/GAPDH/LILRB1/ABCA1/CASP1/SPTBN1/FRMD8/CLEC5A/PNP/MIF/CD36/SSC5D/LGALS9/MCOLN2/CARD17/RAB1A/AGER/ANXA4/TLR10/T…	85	240
GO:0042326	negative regulation of phosphorylation	139/3188	468/18670	6.00539e-12	4.21578e-10	2.93105e-10	DUSP5/NUP62/DUSP6/WASHC1/DBNDD2/RASSF2/ZGPAT/GADD45B/ITPRIP/CD300A/GBP1/PAFAH1B1/CDKN1A/RHOH/ADARB1/PARP14/LYN/ATF3/RUBCN/SAMSN1/PDE4D/TNFAIP3/PRKAG2/STAT3/EPHB2/ADAR/EIF4G1/PPIF/SIRPA/GBA/LEMD2/MIDN/TRIB1/SOCS3/P2RX7/SOCS1/HGF/RB1/ANKLE2/RGS2/HEG1/DUSP3/CDKN2D/PTPRJ/BAK1/SPINK1/INKA2/TRIB2/SNX6/TNIP1/INKA1/CASP3/TRIB3/AKT1S1/ZFYVE28/DUSP2/CDKN1C/TESC/SMCR8/TAF7/SMPD1/UBE2B/EMILIN1/TGFB1/ZC3H12A/…	139	468
GO:0016050	vesicle organization	104/3188	325/18670	2.49926e-11	1.47573e-09	1.02601e-09	SPHK1/CORO1A/NECTIN2/ARFGAP3/VAV3/RAB39A/DYSF/TAP1/NAPA/PAFAH1B1/STX3/HGS/SAMD9/SCARB2/CD2AP/RAB8B/SEC24C/TAP2/VPS37B/P2RX7/SAMD9L/PI4K2B/AP3D1/BCL2/WASL/F5/MYO7A/STX4/INSIG1/RAB20/ARF1/SDC4/SRGN/CHMP7/ANKFY1/MYO18A/TRAPPC5/AREG/GORASP1/DNM2/UVRAG/SQSTM1/SNX11/VTI1A/SYNJ1/TSNARE1/RAB8A/VTA1/CSNK1D/RAB1B/CALR/SEC24D/PEF1/GBF1/DNAJC13/ABCA1/VPS39/AP1M1/STX17/STX1A/STX11/COL7A1/SNCA/SEC24A/TBC1D20/S…	104	325
GO:0050920	regulation of chemotaxis	77/3188	217/18670	4.1703e-11	2.33168e-09	1.62112e-09	CCL2/CCR1/CCL7/IL6R/PLA2G7/CXCL10/CCL4/CCL3/DYSF/GAS6/LGMN/CMKLR1/LYN/STX3/MPP1/P2RX4/SMAD3/CXCL8/SEMA4B/SEMA4A/FPR2/SLC8B1/ZSWIM8/GPR183/RIPOR2/SERPINE1/VEGFA/SWAP70/C3AR1/DUSP3/ANO6/STX4/ZSWIM4/PDGFRA/OXSR1/CYP19A1/DAPK2/SEMA6B/TGFB1/CSF1/SEMA3B/CALR/TNFSF14/S1PR1/ITGA2/PRKD2/MIF/C5AR1/CREB3/IL6/ZSWIM6/LGALS9/GREM1/PTPN2/CCR2/CXCL14/AGER/STAP1/EDN1/GPR18/FGFR1/CCR7/SEMA4D/CCL5/PPM1F/F3/MET/SLAM…	77	217
GO:0051222	positive regulation of protein transport	130/3188	440/18670	4.32306e-11	2.39589e-09	1.66576e-09	LILRA5/TLR2/PANX1/FFAR2/ADAM8/HIF1A/DDX58/CCL3/HAVCR2/NLRP3/KCNN4/EMD/GAS6/RIPK2/TNF/TP53BP2/IFIH1/IL10/CD38/CD2AP/PMAIP1/SMAD3/IL4R/RNF31/MICALL2/SRC/ADAM9/TLR1/SAE1/HLA-E/NADK/ARIH2/P2RX7/CAMK1/JAK2/FGR/AIM2/EDEM1/FZD5/PLK3/BCL2/PPP3CC/STX4/TNFRSF14/ARF1/MYO18A/ATP13A2/ZPR1/ACSL3/PIK3R1/CD274/BAG3/HK1/TGFB1/ZC3H12A/SH3GLB1/MAPK11/ABLIM3/NOD2/CD14/PTPN23/PRKCD/IL1B/PRR5L/IL17RA/EZR/ADORA2A/CSF1R…	130	440
GO:0042107	cytokine metabolic process	52/3188	124/18670	5.96682e-11	3.16793e-09	2.20252e-09	IRF7/BCL3/HMOX1/TNF/NMI/IL27/IL10/TICAM1/PTAFR/RELA/STAT3/TLR1/IRF1/UBE2J1/EREG/MAPKAPK2/CD80/IGF2BP3/LAG3/MAP2K3/JAK2/ZFP36/IGF2BP2/NFKB1/TBK1/ASB1/TRIB2/NOD1/TLR6/IRF4/IL1B/TLR3/MAST2/APP/LILRB1/EGR1/TRAF6/IL6/EBI3/CD86/CCR2/AGER/CD276/TNFSF15/INPP5D/CD28/PSEN1/CEBPE/KLF4/BCL10/CEBPG/CARD11	52	124
GO:1904951	positive regulation of establishment of protein localization	133/3188	456/18670	6.81157e-11	3.58629e-09	2.49339e-09	LILRA5/TLR2/PANX1/FFAR2/ADAM8/HIF1A/DDX58/CCL3/HAVCR2/NLRP3/KCNN4/EMD/GAS6/RIPK2/TNF/TP53BP2/IFIH1/IL10/CD38/CD2AP/PMAIP1/SMAD3/IL4R/RNF31/MICALL2/SRC/ADAM9/TLR1/SAE1/HLA-E/NADK/ARIH2/P2RX7/CAMK1/JAK2/FGR/AIM2/EDEM1/FZD5/PLK3/BCL2/PPP3CC/STX4/TNFRSF14/ARF1/MYO18A/ATP13A2/ZPR1/ACSL3/PIK3R1/CD274/BAG3/HK1/TGFB1/ZC3H12A/SH3GLB1/MAPK11/ABLIM3/NOD2/CD14/PTPN23/PRKCD/IL1B/PRR5L/IL17RA/EZR/ADORA2A/CSF1R…	133	456
GO:2000116	regulation of cysteine-type endopeptidase activity	82/3188	239/18670	6.93626e-11	3.62176e-09	2.51805e-09	NLRP3/PML/GAS6/LGMN/BIRC3/RIPK2/TNF/MEFV/NAIP/TNFRSF10A/SERPINB9/NOL3/MALT1/PMAIP1/SMAD3/RIPK1/SRC/FAS/TNFSF10/IFI16/VEGFA/JAK2/AIM2/HGF/ASPH/PLAUR/GRAMD4/CDKN2D/CFLAR/IFI6/BAK1/S100A8/SIAH2/CST7/NOD1/LAMP3/ST20/PRR7/MYC/EIF2AK3/TNFSF14/ADORA2A/VCP/BCL2L13/CASP1/PSMB9/DDX3X/SNCA/CASP4/RAF1/SH3RF1/RHOA/LGALS9/TNFAIP8/FYN/HIP1/NGFR/PTGS2/TNFSF15/HSPD1/HSF1/MTCH1/MMP9/PAK2/LEF1/KLF4/CRADD/BCL10/HIP1…	82	239
GO:0046651	lymphocyte proliferation	90/3188	272/18670	7.61308e-11	3.87899e-09	2.69689e-09	IL6R/CORO1A/ELF4/LILRB2/VAV3/HAVCR2/CD300A/RIPK2/CDKN1A/IL27/LYN/ADA/IL10/TICAM1/CD38/MALT1/TNFRSF1B/IRF1/TNFSF13B/HLA-E/SATB1/GPR183/JAK3/CD80/P2RX7/BCL2/CD180/TNFRSF14/TBK1/RASAL3/SDC4/FLT3LG/IL15/IL6ST/FKBP1B/PELI1/CASP3/IDO1/CD274/TGFB1/MAD1L1/TNFSF18/PSMB10/ZNF335/PRKCD/IL1B/TNFSF14/HLA-G/FCGR2B/TNFSF8/CD55/LILRB1/MEF2C/FLT3/PKN1/PNP/MIF/TNFSF9/SH3RF1/TRAF6/IL6/VSIR/EBI3/CD86/CTLA4/LGALS9/CL…	90	272
GO:0062197	cellular response to chemical stress	108/3188	350/18670	1.19788e-10	6.00652e-09	4.17607e-09	SPHK1/GCH1/RELB/HIF1A/STAT6/DYSF/PML/HMOX1/TRPM2/TNF/IL10/NOL3/ZFP36L1/PXN/ABCD1/RIPK1/NME2/TNFAIP3/SRC/RELA/FAS/PPIF/SIRPA/EZH2/JAK2/HGF/SOD2/BCL2/NCF1/MAPK13/CFLAR/PNPT1/AGAP3/STK26/ATP13A2/NR4A3/CYP1B1/TREX1/KDM6B/DNM2/ETV5/CASP3/PDGFRA/ATP2A2/DDIT3/FBLN5/OXSR1/TLR6/MSRB3/CPEB2/ZC3H12A/EIF2AK3/TSC1/PRKCD/GSR/PRR5L/NFE2L1/CAMKK2/NR4A2/KLF2/MPO/BNIP3/MELK/EIF2S1/SFPQ/DDX3X/SNCA/CD36/IL6/HSPA1A/L…	108	350
GO:0001933	negative regulation of protein phosphorylation	126/3188	429/18670	1.3192e-10	6.56275e-09	4.56279e-09	DUSP5/NUP62/DUSP6/DBNDD2/RASSF2/ZGPAT/GADD45B/ITPRIP/CD300A/GBP1/PAFAH1B1/CDKN1A/ADARB1/PARP14/LYN/ATF3/SAMSN1/PDE4D/TNFAIP3/PRKAG2/EPHB2/ADAR/EIF4G1/SIRPA/GBA/LEMD2/TRIB1/SOCS3/P2RX7/SOCS1/HGF/RB1/RGS2/HEG1/DUSP3/CDKN2D/PTPRJ/BAK1/SPINK1/INKA2/TRIB2/SNX6/TNIP1/INKA1/CASP3/TRIB3/AKT1S1/ZFYVE28/DUSP2/CDKN1C/TESC/SMCR8/TAF7/SMPD1/UBE2B/EMILIN1/TGFB1/ZC3H12A/MYC/AIDA/PRKCD/IL1B/CACTIN/SPRY2/PRR5L/CH…	126	429
GO:0016197	endosomal transport	78/3188	226/18670	1.45428e-10	7.17822e-09	4.99071e-09	WASHC1/MICALL1/AP5Z1/UBAP1/SNX8/HGS/DENND1A/TOM1/MICALL2/YKT6/RAB35/VPS37B/SNX9/RIC1/RAB10/RHOBTB3/AP3D1/TBC1D14/WASHC2C/CCDC93/UBE2O/CHMP7/ANKFY1/WASHC2A/SNX1/SNX6/SPAG9/SQSTM1/VPS26C/TMEM87B/VTI1A/GRASP/RAB8A/VTA1/PTPN23/RBSN/UBC/VCP/GGA3/GBF1/CLEC16A/RAB9A/EHD4/VPS35L/ABCA1/SNX32/LMTK2/WAS/VPS39/DCTN1/EHD1/ARL4C/GRIPAP1/TMEM50A/ACTN2/MVB12B/AP5B1/ZFYVE16/PICALM/TBC1D10B/EPG5/ERC1/DENND1B/CLTCL…	78	226
GO:0042089	cytokine biosynthetic process	51/3188	123/18670	1.4901e-10	7.29801e-09	5.07399e-09	IRF7/BCL3/HMOX1/TNF/NMI/IL27/IL10/TICAM1/PTAFR/RELA/STAT3/TLR1/IRF1/UBE2J1/EREG/MAPKAPK2/CD80/IGF2BP3/LAG3/MAP2K3/JAK2/ZFP36/IGF2BP2/NFKB1/TBK1/ASB1/TRIB2/NOD1/TLR6/IRF4/IL1B/TLR3/MAST2/APP/LILRB1/EGR1/TRAF6/IL6/EBI3/CD86/CCR2/AGER/CD276/INPP5D/CD28/PSEN1/CEBPE/KLF4/BCL10/CEBPG/CARD11	51	123
GO:0071496	cellular response to external stimulus	105/3188	339/18670	1.70186e-10	8.20789e-09	5.70659e-09	FOSL1/HMOX1/GAS6/ICAM1/CDKN1A/LYN/TNFRSF10A/ATF3/RRAGC/P2RX4/PMAIP1/LTBR/SREBF1/P2RY2/FAS/KLF10/EIF4G1/IRF1/IFI16/GBA/SRD5A1/NAMPT/P2RX7/RIPOR2/PIM1/BCL2/NFKB1/EIF2AK2/AMBRA1/BAK1/UPP1/VDR/STK26/ITGA4/SLC38A2/IL15/TBL2/RALB/SRF/SIK1B/MAP1LC3B2/BAG3/TNFRSF1A/MAP1LC3B/TGFB1/ZC3H12A/SH3GLB1/EIF2AK3/TSC1/MIOS/IL1B/TNFSF14/MAX/TLR3/CLEC16A/ATP1A1/NR4A2/ITGA2/SREBF2/BNIP3/PDE2A/CBS/CASP1/EIF2S1/CDKN2B/…	105	339
GO:0006986	response to unfolded protein	65/3188	176/18670	1.96456e-10	9.40309e-09	6.53756e-09	CCL2/ATF3/DNAJB5/TOR1B/CXCL8/ZBTB17/PPP1R15A/OPTN/HSPA6/FBXO6/TLN1/EDEM1/EIF2AK2/BAK1/CCND1/ERN1/PIK3R1/TBL2/HYOU1/SHC1/DDIT3/SERPINH1/DNAJB4/BAG3/HSPA4/DNAJB1/EIF2AK3/CALR/VCP/HSPH1/CHAC1/EIF2S1/DNAJB11/DCTN1/FAF2/HSPA5/ARFGAP1/HSPA2/CREB3/HSPA1A/PPP1R15B/PDIA6/PTPN2/WIPI1/PREB/HSPA1B/HSPA4L/HSPD1/RNF175/ERO1A/HSF1/HSPA8/SRPRA/COPS5/NFE2L2/SEC31A/HERPUD2/HSP90B1/PDIA5/HSP90AA1/TSPYL2/ADD1/HSPE1/…	65	176
GO:0042035	regulation of cytokine biosynthetic process	48/3188	114/18670	2.72457e-10	1.26572e-08	8.80004e-09	BCL3/HMOX1/TNF/NMI/IL27/IL10/TICAM1/PTAFR/RELA/STAT3/TLR1/IRF1/UBE2J1/EREG/MAPKAPK2/CD80/IGF2BP3/LAG3/MAP2K3/JAK2/ZFP36/IGF2BP2/NFKB1/TBK1/ASB1/TRIB2/TLR6/IRF4/IL1B/TLR3/MAST2/APP/LILRB1/EGR1/TRAF6/IL6/EBI3/CD86/CCR2/AGER/CD276/INPP5D/CD28/PSEN1/KLF4/BCL10/CEBPG/CARD11	48	114
GO:0043161	proteasome-mediated ubiquitin-dependent protein catabolic process	121/3188	419/18670	9.64105e-10	4.23001e-08	2.94094e-08	RNF19B/PML/SPSB1/SGTB/CD2AP/TRIM25/ZFAND2A/UBE2J1/GBA/PSMD11/ARIH2/UBE2S/TRIB1/UBE2E1/PLAA/RNF185/GNA12/FBXO6/CUL1/EDEM1/PLK3/RYBP/RBCK1/CUL4A/PSMA6/N4BP1/AGAP3/UBE3A/ARIH1/TRIB2/FBXL12/PELI1/CHFR/TRIB3/CLU/UBE2D1/DDIT3/SIAH2/NEDD4L/RNF144A/UBE2B/CSNK1D/PSMB10/TLK2/UBXN2A/TBX21/UBE2A/SGTA/ZNRF1/UBC/VCP/AUP1/PSMA5/CLEC16A/KEAP1/FBXL14/PSMB9/UBQLN2/FAF2/NPLOC4/HSPA5/CBFA2T3/GSK3B/FBXO39/USP7/USP19/…	121	419
GO:0050707	regulation of cytokine secretion	72/3188	210/18670	1.02177e-09	4.45212e-08	3.09536e-08	LILRA5/TLR2/PANX1/FFAR2/DDX58/CCL3/IL1R2/HAVCR2/NLRP3/PML/GAS6/RIPK2/TNF/GBP1/IFIH1/LYN/IL10/TNFRSF1B/IL4R/TNFAIP3/SRC/TLR1/P2RX7/FGR/SOCS1/AIM2/FZD5/TNFRSF14/SRGN/CD274/TLR6/HK1/ZC3H12A/MAPK11/NOD2/CD14/IL1B/IL17RA/EZR/CSF1R/FCN1/FCGR2B/IL27RA/GAPDH/LILRB1/CASP1/SPTBN1/FRMD8/CLEC5A/MIF/SSC5D/LGALS9/CARD17/AGER/ANXA4/TLR10/TNFRSF21/PANX2/OSM/MMP8/CCR7/TNFRSF4/ATG5/CLEC4E/CHUK/F2RL1/CADM1/LILRA2/S…	72	210
GO:0071887	leukocyte apoptotic process	44/3188	104/18670	1.24346e-09	5.38096e-08	3.74115e-08	IRF7/ADAM8/MERTK/HIF1A/CTSL/GAS6/LYN/ADA/IL10/PDCD1/CCR5/GIMAP8/RIPK1/JAK3/P2RX7/BAK1/NR4A3/CASP3/IDO1/CD274/RAPGEF2/NOD2/KITLG/LILRB1/MEF2C/PKN1/MIF/IL6/TSC22D3/LGALS9/SLC7A11/IL2RA/NFKBID/TNFRSF21/BCL6/PIK3CD/CCR7/CRKL/CCL5/BCL10/ANXA1/FNIP1/HCLS1/FADD	44	104
GO:0044409	entry into host	52/3188	134/18670	1.68169e-09	6.89931e-08	4.79679e-08	IFITM3/IFITM2/IFITM1/ITGB7/TRIM21/NECTIN2/GAS6/ICAM1/NPC1/ITGA5/CTSB/LDLR/SCARB2/TRIM26/CCR5/TRIM25/CXCL8/SRC/CD80/TNFRSF14/UVRAG/DYNLT1/GRB2/SLAMF1/TRIM5/FCN1/CD55/ITGA2/TRIM31/CLEC5A/CBLL1/HSPA1A/VPS18/CD86/LGALS9/CLEC4G/NUP153/WWP2/NECTIN4/HSPA1B/ANPEP/NCAM1/SLC52A2/P4HB/DPP4/CAV2/TNFRSF4/DAG1/SLC20A2/TRIM62/MET/CD209	52	134
GO:0060759	regulation of response to cytokine stimulus	66/3188	190/18670	2.73769e-09	1.09473e-07	7.61118e-08	SPHK1/TLR2/NLRC5/IRF7/IL1RN/HIF1A/DDX58/IL1R2/GAS6/USP18/BIRC3/RIPK2/TNF/IRAK1/PAFAH1B1/PARP14/IFIH1/PARP9/NOL3/PIAS4/RIPK1/RNF31/TNFAIP3/ADAR/TICAM2/SOCS3/STAT1/JAK1/JAK2/ZBP1/SOCS1/IKBKE/ELF1/RBCK1/ECM1/TBK1/IFNGR2/TREX1/IRAK2/TNFRSF1A/CSF1/IL1R1/MADD/CACTIN/TRAF1/CASP1/CASP4/LIFR/IL6/HSPA1A/IKBKG/PTPN2/HSPA1B/STAP1/CYLD/EDN1/TAF9/CCL5/KLF4/CHUK/IFNAR2/F2RL1/TRAF2/MMP12/FADD/MAPK7	66	190
GO:0002460	adaptive immune response based on somatic recombination of immune receptors built from immunoglobulin superfamily domains	106/3188	361/18670	3.90381e-09	1.50392e-07	1.04561e-07	RSAD2/IL6R/IRF7/RELB/NECTIN2/STAT6/NFKB2/BCL3/HAVCR2/NLRP3/ICAM1/RIPK2/TNF/IL27/ADA/IL10/FGL2/MALT1/TNFRSF1B/IL4R/TNFAIP3/STAT3/TCIRG1/SEMA4A/BATF/TNFSF13B/HLA-E/JAK3/HLX/CD80/RFTN1/P2RX7/FAM49B/SWAP70/FZD5/MICB/MYO1G/IL18BP/TREX1/ULBP1/CLU/SUPT6H/TNFSF13/CD274/IRF4/TGFB1/IL1R1/ZC3H12A/TBX21/PRKCD/IL1B/NBN/HLA-G/FCGR2B/IL27RA/MAD2L2/CD55/LILRB1/MEF2C/WAS/NFKBIZ/PKN1/TRAF6/IL6/PRF1/EBI3/CLEC4G/IGL…	106	361
GO:0034976	response to endoplasmic reticulum stress	88/3188	285/18670	5.95123e-09	2.22484e-07	1.54684e-07	CCL2/GET4/PML/HM13/ATF3/SGTB/PMAIP1/TRIM25/CXCL8/ZBTB17/PPP1R15A/FLOT1/UBE2J1/BCL2L1/RNF185/FBXO6/TLN1/EDEM1/BCL2/EIF2AK2/BAK1/GRINA/CCND1/ERN1/PIK3R1/TBL2/HYOU1/TRIB3/CLU/SHC1/ATP2A2/DDIT3/PDIA3/UBAC2/EIF2AK3/CALR/SGTA/NFE2L1/VCP/FCGR2B/AUP1/CHAC1/EIF2S1/DNAJB11/UBQLN2/DCTN1/FAF2/NPLOC4/HSPA5/CASP4/ARFGAP1/GSK3B/CREB3/USP19/HSPA1A/PPP1R15B/PDIA6/TMUB1/PTPN2/TMEM117/UBQLN1/WIPI1/PREB/TMEM259/JUN/…	88	285
GO:0010256	endomembrane system organization	124/3188	445/18670	6.4522e-09	2.37006e-07	1.6478e-07	NECTIN2/GET4/DYSF/PRKCB/EMD/MICALL1/PLSCR1/PAFAH1B1/ANXA6/PPP2R2A/HGS/PACSIN2/MTSS1/SCARB2/BLZF1/TOR1B/ABCD1/PLSCR3/FLOT1/NDRG1/PLEKHM2/OPTN/TICAM2/KIFC3/VPS37B/LEMD2/SNX9/P2RX7/RAB10/PI4K2B/ATP8B4/NDEL1/TMEM43/PARP11/AP3D1/ANKLE2/PLK3/WASL/WHAMM/RAB43/USP6NL/ANO6/SRGN/CHMP7/MYO18A/SURF4/GORASP1/SEC61A1/DNM2/SYNE1/CLU/TJAP1/SQSTM1/ATP2A2/VTI1A/SYNJ1/SH3GLB1/VTA1/EIF2AK3/CSNK1D/UBXN2A/PLSCR4/PRKCD…	124	445
GO:0007015	actin filament organization	114/3188	400/18670	6.68028e-09	2.43965e-07	1.69619e-07	MARCKS/CDC42EP2/CORO1A/WASHC1/FMN1/ICAM1/PLEKHG2/RHOH/GAS7/TPM4/CD2AP/PXN/SH3PXD2B/ARHGAP12/SMAD3/MICALL2/SRC/ALDOA/ARHGAP17/FCHSD1/PSTPIP1/PREX1/WIPF1/SNX9/SWAP70/RHOBTB3/JAK2/TPM3/SH3KBP1/BCL2/WASL/WASHC2C/SYNPO2/PLEK/WHAMM/ARF1/SDC4/ZYX/FSCN1/PIK3R1/GRB2/PSTPIP2/SRF/DPYSL3/RHOC/RFLNB/TWF1/WASF1/TSC1/ARHGAP25/PRKCD/EZR/RHOG/ABI1/S1PR1/SCIN/KANK1/MAD2L2/TESK1/SPTBN1/WAS/CASS4/ADD2/MKKS/CTTN/ACTN…	114	400
GO:0006979	response to oxidative stress	125/3188	451/18670	7.94451e-09	2.81986e-07	1.96052e-07	SPHK1/GCH1/HIF1A/FOSL1/STAT6/PML/HMOX1/TRPM2/TNF/SLC23A2/ADA/IL10/NOL3/CD38/PXN/ABCD1/RIPK1/GCLM/NME2/TNFAIP3/SRC/RELA/ADAM9/PPIF/SIRPA/EZH2/STAT1/JAK2/HGF/SOD2/PLK3/BCL2/ACOX2/MICB/NCF1/MAPK13/CFLAR/STX4/PNPT1/BAK1/AGAP3/STK26/ATP13A2/NR4A3/UBE3A/AREG/CYP1B1/TREX1/KDM6B/DNM2/MCTP1/ETV5/FKBP1B/CASP3/PDGFRA/MTF1/ATP2A2/FBLN5/OXSR1/TLR6/MSRB3/CPEB2/ZC3H12A/TSC1/CAPN2/PRKCD/GSR/PRR5L/NFE2L1/APP/CAMK…	125	451
GO:1901653	cellular response to peptide	110/3188	385/18670	1.05574e-08	3.54797e-07	2.46675e-07	ATP6V0C/GRB10/STAT6/PRKCB/PTPRE/ICAM1/LGMN/RIPK2/ATP6V1C1/LYN/ZFP36L1/PXN/CACNA1A/SRC/RELA/SREBF1/RAB8B/STAT3/TCIRG1/FPR2/KLF10/ATP6V1G1/SRD5A1/JAK3/NAMPT/SOCS3/RAB10/NDEL1/TIMELESS/STAT1/JAK2/SOCS1/NFKB1/KLF3/CFLAR/NR4A3/ITGA4/SNX6/PIK3R1/GRB2/TRIB3/SHC1/RANGAP1/NOD1/TLR6/CPEB2/TGFB1/RAB8A/AGTRAP/TSC1/NOD2/PRKCD/IL1B/MAX/ANXA5/FCGR2B/APP/ATP6V0A2/KANK1/NR4A2/KLF2/NR4A1/ATP6V1B2/FFAR3/BRIP1/CASP4…	110	385
GO:0000209	protein polyubiquitination	93/3188	310/18670	1.09809e-08	3.67076e-07	2.55212e-07	TRIM21/RNF19B/DYSF/DTX3L/NMI/SPSB1/RNF31/TNFAIP3/PARP10/RNF213/HERC6/BLMH/PSMD11/ARIH2/UBE2S/UBE2E1/PLAA/FBXO6/CUL1/BCL2/RBCK1/UBE2O/PSMA6/RNF40/TRIM69/UBE3A/RBBP6/ARIH1/FBXL12/PELI1/CHFR/UBE2D1/SIAH2/NEDD4L/RNF114/RNF144A/HERC5/UBE2B/TRIM5/PSMB10/NOD2/LONRF1/UBE2A/NFE2L1/ZNRF1/UBC/PSMA5/RUSC1/FBXL14/PSMB9/TRAF6/IFI27/AREL1/BARD1/SMURF1/WWP2/FZR1/PSME3/PSMB2/UBE2D3/OTUB1/PSMD7/PSMD1/TRIP12/SASH1/…	93	310
GO:0002791	regulation of peptide secretion	135/3188	500/18670	1.20149e-08	3.97435e-07	2.76319e-07	RSAD2/LILRA5/TLR2/PANX1/FFAR2/ADAM8/HIF1A/DDX58/CCL3/IL1R2/HAVCR2/NLRP3/PML/KCNN4/GAS6/RIPK2/TNF/GBP1/PIM3/RHBDF2/IFIH1/LYN/IL10/CD38/CD2AP/TNFRSF1B/CACNA1A/IL4R/TNFAIP3/SRC/SREBF1/ADAM9/RAB8B/TLR1/TCIRG1/SLC8B1/HLA-E/RHBDD3/NADK/MIDN/P2RX7/JAK2/FGR/SOCS1/AIM2/FZD5/STX4/TNFRSF14/CDK16/DNAJC1/ARF1/SRGN/MYO18A/ATP13A2/FKBP1B/S100A8/CD274/TLR6/HK1/TGFB1/ZC3H12A/MAPK11/NOD2/CD14/PTPN23/IL1B/IL17RA/EZ…	135	500
GO:0051348	negative regulation of transferase activity	87/3188	285/18670	1.32102e-08	4.32446e-07	3.00661e-07	DUSP5/NUP62/DUSP6/WASHC1/DBNDD2/ZGPAT/GADD45B/DTX3L/ITPRIP/CD300A/CDKN1A/RHOH/ADARB1/LYN/RUBCN/TNFAIP3/SRC/PRKAG2/EPHB2/ADAR/GBA/MIDN/TRIB1/SOCS3/SOCS1/RB1/RGS2/ZFP36/HEG1/DUSP3/CDKN2D/PTPRJ/INKA2/TRIB2/SNX6/INKA1/CASP3/TRIB3/AKT1S1/ZFYVE28/DUSP2/CDKN1C/TESC/SMCR8/TAF7/SMPD1/AIDA/PRKCD/IL1B/SPRY2/CHORDC1/ADORA2A/MAD2L2/TESK1/MLLT1/DUSP4/DUSP16/CDKN2B/PKN1/GSK3B/RPTOR/CSK/DVL1/LATS2/PTPN2/DUSP18/M…	87	285
GO:0022604	regulation of cell morphogenesis	131/3188	484/18670	1.6852e-08	5.37732e-07	3.73862e-07	CCL2/CCL7/CDC42EP2/CORO1A/SIPA1L1/CCL3/ICAM1/MYO10/PLEKHO1/SPP1/GBP1/PAFAH1B1/RHOH/PLXNC1/MOV10/MACF1/RET/ARHGEF18/SRC/ALDOA/SEMA4B/ITGA7/EPHB2/SEMA4A/PREX1/GNA13/BCL9L/ZSWIM8/PLAA/NDEL1/VEGFA/GNA12/RHOBTB3/FGR/SPART/MELTF/SH3KBP1/WASHC2C/PARP6/SYNE3/KIF13B/UBE3A/ZSWIM4/GORASP1/ENPP2/DNM2/GDI1/LIMS1/STRIP2/LRP8/SRF/NEDD4L/CUX1/FERMT2/RHOC/RAPGEF2/SEMA6B/STRIP1/SEMA3B/DNMBP/CALR/EZR/RHOG/CSF1R/DOC…	131	484
GO:0050777	negative regulation of immune response	54/3188	150/18670	1.83077e-08	5.72613e-07	3.98113e-07	NLRC5/STAT6/HAVCR2/HMOX1/CD300A/TNF/NMI/PARP14/LYN/SERPINB9/IL10/FGL2/SAMSN1/PDCD1/IL4R/TNFAIP3/KIR2DL4/DHX58/TRAFD1/ADAR/IFI16/HLA-E/JAK3/HLX/TNFRSF14/TREX1/TGFB1/ZC3H12A/TBX21/BST2/CACTIN/HLA-G/FCGR2B/IL27RA/CD55/LILRB1/ABR/CTLA4/LGALS9/CLEC4G/IL2RA/PTPN2/CD84/CRK/CCR2/BCL6/BCR/INPP5D/NLRC3/RC3H1/SLAMF8/ANXA1/ACOD1/MMP12	54	150
GO:0034620	cellular response to unfolded protein	51/3188	140/18670	2.88126e-08	8.62741e-07	5.99826e-07	CCL2/ATF3/CXCL8/ZBTB17/PPP1R15A/OPTN/HSPA6/TLN1/EDEM1/EIF2AK2/BAK1/CCND1/ERN1/PIK3R1/TBL2/HYOU1/SHC1/DDIT3/BAG3/EIF2AK3/CALR/VCP/EIF2S1/DNAJB11/DCTN1/HSPA5/ARFGAP1/HSPA2/CREB3/HSPA1A/PPP1R15B/PDIA6/PTPN2/WIPI1/PREB/HSPA1B/RNF175/ERO1A/HSF1/HSPA8/SRPRA/COPS5/NFE2L2/SEC31A/HERPUD2/HSP90B1/PDIA5/TSPYL2/ADD1/GSK3A/HSPA13	51	140
GO:0042116	macrophage activation	39/3188	95/18670	2.9128e-08	8.63993e-07	6.00697e-07	SPHK1/TLR2/CCL3/DYSF/HAVCR2/TNF/IL10/TICAM1/TMEM106A/LDLR/IL4R/TLR1/SBNO2/FPR2/NAMPT/JAK2/TNIP2/MYO18A/TREX1/CLU/CST7/TLR6/IL31RA/ZC3H12A/CD93/TLR3/FCGR2B/APP/JMJD6/SNCA/MIF/C5AR1/IL6/AGER/STAP1/JUN/HSPD1/MMP8/ITGAM	39	95
GO:0070672	response to interleukin-15	12/3188	14/18670	3.90546e-08	1.1165e-06	7.76256e-07	IL15RA/STAT3/JAK3/JAK1/IL15/GRB2/SHC1/PLCB1/STAT5B/ACSL4/STAT5A/IL2RB	12	14
GO:0070482	response to oxygen levels	110/3188	394/18670	4.09548e-08	1.16032e-06	8.06724e-07	TLR2/ADAM8/HIF1A/PML/HMOX1/ICAM1/IRAK1/CDKN1A/ADM/ADA/NOL3/CD38/ZFP36L1/PMAIP1/RWDD3/SMAD3/PLEKHN1/SRC/FAS/NDRG1/ATP6V1G1/CYB5R4/ASCL2/PSMD11/NAMPT/VEGFA/AK4/PLK3/BCL2/CFLAR/PSMA6/KCNMB1/TBL2/HYOU1/CASP3/SRF/BMP2/CPEB2/TGFB1/ARNT2/BACH1/MYC/AGTRAP/TSC1/PSMB10/CAPN2/ELOC/UBC/GNB1/PSMA5/ATP6V0A2/NR4A2/TMEM199/ITGA2/EGR1/BNIP3/CREBBP/DDIT4/PSMB9/BRIP1/CBFA2T3/RAF1/USP19/CHRNA7/RHOA/POLG/LIMD1/LONP1/…	110	394
GO:0031589	cell-substrate adhesion	101/3188	354/18670	4.51766e-08	1.27422e-06	8.8591e-07	HPSE/ITGB7/CORO1A/MERTK/FMN1/SIGLEC1/GAS6/EMILIN2/GBP1/SRGAP2/ITGA5/NINJ1/MACF1/PXN/SMAD3/MICALL2/SRC/ADAM9/EPHB1/ITGA7/PREX1/SERPINE1/VEGFA/JAK2/MELTF/BCL2/WASHC2C/DUSP3/MYO1G/THBS3/WHAMM/PTPRJ/SDC4/FERMT3/LAMB3/ITGA4/ZYX/DNM2/LIMS1/PIK3R1/SRF/FBLN5/FERMT2/EMILIN1/UTRN/CSF1/TSC1/CALR/DOCK5/KANK1/PIP5K1A/ITGA2/DAPK3/LAMC1/CASS4/JUP/CDK6/GSK3B/LYVE1/CD36/CTTN/ACTN2/RHOA/TESK2/PRKX/ID1/JAG1/LYPD3/N…	101	354
GO:0050868	negative regulation of T cell activation	43/3188	112/18670	6.0503e-08	1.64766e-06	1.14555e-06	LILRB2/HAVCR2/CD300A/RUNX3/IL10/FGL2/IL4R/IRF1/JAK3/HLX/CD80/RIPOR2/LAG3/SOCS1/DUSP3/TNFRSF14/SDC4/PELI1/CASP3/IDO1/CD274/TGFB1/MAD1L1/ZC3H12A/TBX21/HLA-G/ADORA2A/FCGR2B/LILRB1/VSIR/CD86/CTLA4/LGALS9/CLEC4G/IL2RA/PTPN2/NFKBID/NRARP/TNFRSF21/BCL6/TARM1/RC3H1/ANXA1	43	112
GO:0061077	chaperone-mediated protein folding	28/3188	59/18670	6.43726e-08	1.74552e-06	1.21359e-06	SGTB/DNAJB5/TOR1B/HSPA6/DNAJC5/FKBP1B/CLU/DNAJB4/PPIB/FKBP4/DNAJB1/SGTA/CHORDC1/HSPH1/PPID/HSPA5/BAG1/HSPA2/FKBP5/HSPA1A/HSPA1B/UNC45A/GAK/ERO1A/HSPA8/PDCD5/HSPE1/HSPA13	28	59
GO:0032386	regulation of intracellular transport	104/3188	370/18670	6.5783e-08	1.76651e-06	1.22818e-06	NUP62/MX2/HMOX1/EMD/GAS6/CD300A/TP53BP2/ADGRE2/LYN/PMAIP1/SP100/SMAD3/IL4R/RNF31/MICALL2/SRC/SREBF1/SAE1/UBE2J1/GAB2/ARIH2/NDEL1/CAMK1/FGR/DYNC1H1/EDEM1/FZD5/PLK3/BCL2/PPP3CC/INSIG1/ARF1/ATP13A2/ZPR1/GDI1/SPAG5/PIK3R1/SUPT6H/RBM4/RANGAP1/UBAC2/BAG3/GRASP/TGFB1/ZC3H12A/SH3GLB1/ABLIM3/PTPN23/PRKCD/IL1B/PRR5L/EZR/CEMIP/ATG13/DNAJC13/SREBF2/EHD1/JUP/ICE1/GSK3B/ADORA2B/GRIPAP1/TBC1D20/TCAF2/CD36/ACTN2…	104	370
GO:2000106	regulation of leukocyte apoptotic process	35/3188	83/18670	6.59855e-08	1.76651e-06	1.22818e-06	IRF7/ADAM8/MERTK/HIF1A/GAS6/LYN/ADA/IL10/PDCD1/CCR5/GIMAP8/JAK3/P2RX7/NR4A3/IDO1/CD274/RAPGEF2/NOD2/KITLG/LILRB1/MEF2C/MIF/TSC22D3/LGALS9/SLC7A11/NFKBID/BCL6/PIK3CD/CCR7/CCL5/BCL10/ANXA1/FNIP1/HCLS1/FADD	35	83
GO:0051235	maintenance of location	91/3188	315/18670	1.10965e-07	2.83666e-06	1.97221e-06	FFAR2/NRROS/CORO1A/CXCL10/GET4/CCL3/DYSF/BCL3/PML/TRPM2/TNF/PAFAH1B1/RASA3/ANXA6/LYN/IL10/NOL3/NFKBIA/CXCL11/PDE4D/CCR5/SP100/NTSR1/TPCN1/TPCN2/SLC8B1/P2RY6/P2RX7/AP3D1/IKBKE/NFKB1/BSCL2/INSIG1/SRGN/NFKBIE/SYNE1/FKBP1B/UVRAG/S100A8/STARD4/DDIT3/RANGAP1/TWF1/FBN2/HK1/TGFB1/ZC3H12A/IL1B/CALR/PLCB1/ANXA5/SCIN/CEMIP/KEAP1/CALM1/SREBF2/LIME1/ABCA1/SOAT1/EHD1/HSPA5/SNCA/CD36/IL6/BARD1/ITPR3/CHERP/ARHGA…	91	315
GO:0000302	response to reactive oxygen species	72/3188	232/18670	1.11347e-07	2.83666e-06	1.97221e-06	SPHK1/GCH1/FOSL1/STAT6/HMOX1/TRPM2/TNF/ADA/IL10/PXN/RIPK1/TNFAIP3/SRC/RELA/ADAM9/PPIF/SIRPA/EZH2/STAT1/HGF/SOD2/PLK3/BCL2/NCF1/MAPK13/CFLAR/BAK1/AGAP3/STK26/NR4A3/UBE3A/AREG/CYP1B1/TREX1/KDM6B/DNM2/FKBP1B/CASP3/PDGFRA/FBLN5/CAPN2/PRKCD/CAMKK2/KLF2/MPO/BNIP3/CD36/IL6/PPP1R15B/CDK2/FYN/ETS1/CRK/JUN/EDN1/MMP2/CCR7/TXN/HSF1/IL18RAP/MMP9/KLF4/NFE2L2/CHUK/CRYAB/GUCY1B1/SETX/MET/DUSP1/TRAF2/ANXA1/MAPK7	72	232
GO:0031668	cellular response to extracellular stimulus	80/3188	268/18670	1.43813e-07	3.61997e-06	2.51681e-06	FOSL1/HMOX1/GAS6/ICAM1/CDKN1A/LYN/ATF3/RRAGC/P2RX4/PMAIP1/SREBF1/P2RY2/FAS/KLF10/EIF4G1/IFI16/GBA/SRD5A1/NAMPT/P2RX7/PIM1/BCL2/EIF2AK2/AMBRA1/UPP1/VDR/STK26/ITGA4/SLC38A2/IL15/TBL2/RALB/SRF/SIK1B/MAP1LC3B2/MAP1LC3B/ZC3H12A/SH3GLB1/EIF2AK3/TSC1/MIOS/MAX/CLEC16A/NR4A2/SREBF2/CBS/EIF2S1/CDKN2B/HSPA5/BRIP1/ADORA2B/RPTOR/FYN/CYP27B1/BMT2/CIB2/WIPI1/MTOR/PTGS2/JUN/PPP1R9B/GABARAP/NIM1K/USF1/BAIAP2/HSF1…	80	268
GO:0051098	regulation of binding	103/3188	373/18670	1.97087e-07	4.78959e-06	3.33e-06	CARM1/PHLDA2/BCL3/HMOX1/DTX3L/RIPK2/DOT1L/PARP9/IL10/TICAM1/IFIT2/NFKBIA/SP100/SMAD3/SRC/FLOT1/NRG1/EIF4G1/IFI16/TDG/RIPOR2/IFIT1/CAMK1/JAK2/RB1/PLAUR/BCL2/TRAF4/BTAF1/BAK1/GTF2B/ITGA4/GPSM1/RALB/TRIB3/DDIT3/BMP2/RAPGEF2/IRF4/TGFB1/AIDA/PRKCD/SMARCD3/APP/MARK3/MAD2L2/LFNG/ITGA2/MEF2C/MARK2/EIF2S1/FOXC1/HSPA5/EIF4A3/GSK3B/ADD2/CD36/TRAF6/LIF/DPH3/HDAC4/MSX1/DVL1/ID1/CRK/MED25/CALM3/TRIM28/AGER/MAU…	103	373
GO:0006909	phagocytosis	102/3188	369/18670	2.13726e-07	5.1539e-06	3.58328e-06	CCL2/SPHK1/TLR2/CORO1A/MERTK/IL15RA/VAV3/RAB39A/DYSF/GAS6/ELMO2/CD300A/MYO10/TNF/LYN/LDLR/RUBCN/ARHGAP12/SRC/FPR2/TICAM2/WIPF1/SIRPA/P2RY6/P2RX7/FGR/WASL/MYO1G/MYO7A/PTPRJ/ANO6/RAB20/MYO18A/RAB5A/TREX1/DNM2/IL15/PIK3R1/GRB2/SLAMF1/SPON2/TGFB1/CD14/ARHGAP25/PRKCD/IL1B/CALR/CD93/ADORA2A/ABI1/XKR8/FCN1/FCGR2B/ATG3/PIP5K1A/ITGA2/JMJD6/PIP4P2/ABCA1/ICAM5/WAS/ABR/CD36/CSK/FYN/RAB31/IGLV1-51/CD247/MYD88…	102	369
GO:0032956	regulation of actin cytoskeleton organization	96/3188	343/18670	2.58565e-07	6.1414e-06	4.26985e-06	CDC42EP2/CORO1A/WASHC1/FMN1/TRPM2/ICAM1/PLEKHG2/RHOH/TAOK1/CD2AP/PXN/SH3PXD2B/SMAD3/ABL2/ARHGAP17/FCHSD1/PREX1/SNX9/SWAP70/RHOBTB3/WASL/WASHC2C/SYNPO2/PDGFA/PLEK/WHAMM/ARF1/SDC4/FSCN1/PIK3R1/GRB2/PDGFRA/RHOC/TWF1/TGFB1/WASF1/TSC1/BST2/PRKCD/RHOG/CSF1R/S1PR1/AKAP13/SCIN/KANK1/TESK1/MEF2C/DAPK3/SPTBN1/WAS/ADD2/MKKS/CTTN/ACTN2/FHOD1/RHOA/IQGAP2/RND1/ID1/NOX4/ARHGDIA/CAPZB/CRK/RICTOR/MTOR/STAP1/DBN1/…	96	343
GO:0035456	response to interferon-beta	17/3188	28/18670	2.71283e-07	6.41936e-06	4.4631e-06	IFITM3/IFITM2/IFITM1/XAF1/PLSCR1/IRF1/IFI16/STAT1/AIM2/IKBKE/PNPT1/TREX1/BST2/CAPN2/TLR3/IFNAR2/ACOD1	17	28
GO:0033157	regulation of intracellular protein transport	75/3188	250/18670	2.80238e-07	6.58196e-06	4.57615e-06	NUP62/EMD/GAS6/TP53BP2/PMAIP1/SP100/SMAD3/RNF31/MICALL2/SREBF1/SAE1/UBE2J1/ARIH2/NDEL1/CAMK1/EDEM1/FZD5/PLK3/BCL2/PPP3CC/INSIG1/ATP13A2/ZPR1/GDI1/PIK3R1/SUPT6H/RANGAP1/UBAC2/BAG3/GRASP/TGFB1/ZC3H12A/SH3GLB1/ABLIM3/PRKCD/IL1B/PRR5L/CEMIP/ATG13/SREBF2/JUP/ICE1/GSK3B/GRIPAP1/TCAF2/CD36/IFI27/BARD1/YWHAZ/B3GAT3/FYN/UBE2D3/BAP1/TRIM28/RBM22/PTGS2/XPO1/SUFU/PSEN1/TXN/ITGAM/GZMB/PAK1/SFN/USP36/FLNA/PDCD…	75	250
GO:0002440	production of molecular mediator of immune response	83/3188	286/18670	3.19959e-07	7.40477e-06	5.14821e-06	RSAD2/TLR2/FFAR2/DDX58/STAT6/NLRP3/HMOX1/GAS6/TNF/IL10/FGL2/TICAM1/MALT1/TNFRSF1B/IL4R/TCIRG1/BATF/KIR2DL4/CGAS/TNFSF13B/HLA-E/JAK3/SWAP70/FZD5/STX4/TNFRSF14/PMS2/NR4A3/TREX1/GALNT2/SUPT6H/TNFSF13/SPON2/HK1/TGFB1/IL1R1/TBX21/NOD2/BST2/IL1B/NBN/HLA-G/TLR3/FCGR2B/IL27RA/MAD2L2/CD55/LILRB1/TRIL/FFAR3/PKN1/MIF/MCM3AP/CD36/TRAF6/IL6/IGLV1-51/CCR2/IGKV4-1/IGLV1-44/BCL6/CTNNBL1/HSPD1/CD28/CD40/IGKV3-20/…	83	286
GO:0061025	membrane fusion	52/3188	154/18670	3.5434e-07	8.02408e-06	5.5788e-06	SPHK1/MX2/MX1/CORO1A/NECTIN2/VAV3/RAB39A/DYSF/TAP1/GAS6/NAPA/STX3/SAMD9/CCR5/YKT6/RAB8B/TAP2/SAMD9L/STX4/RAB20/ANKFY1/UVRAG/VTI1A/TSNARE1/RAB8A/UBXN2A/CALR/OTOF/VPS39/STX17/STX1A/STX11/SNCA/SPACA6/VPS18/GNAI3/SNAP29/CAV2/NSFL1C/NSF/MFN1/VAMP1/RAB7A/ANKRD27/DNM1L/KIF5B/STX5/RABIF/ANXA1/BET1L/VPS16/AKT2	52	154
GO:0032970	regulation of actin filament-based process	105/3188	388/18670	4.3946e-07	9.74214e-06	6.77329e-06	CDC42EP2/CORO1A/WASHC1/FMN1/TRPM2/ICAM1/PLEKHG2/RHOH/TAOK1/CD2AP/PDE4D/PXN/SH3PXD2B/SMAD3/ABL2/ARHGAP17/FCHSD1/PREX1/SNX9/SWAP70/RHOBTB3/PDE4B/WASL/WASHC2C/SYNPO2/PDGFA/PLEK/WHAMM/ARF1/SDC4/FSCN1/PIK3R1/GRB2/PDGFRA/ATP2A2/FRMD6/RHOC/TWF1/TGFB1/WASF1/TSC1/BST2/PRKCD/RHOG/CSF1R/S1PR1/AKAP13/SCIN/KANK1/ATP1A1/TESK1/MEF2C/DAPK3/SPTBN1/WAS/JUP/ADD2/MKKS/CTTN/ACTN2/FHOD1/RHOA/IQGAP2/RND1/ID1/NOX4/ARHGD…	105	388
GO:0032535	regulation of cellular component size	101/3188	370/18670	4.67112e-07	1.02118e-05	7.09983e-06	CDC42EP2/CORO1A/WASHC1/FMN1/VAV3/KCNN4/ICAM1/SPP1/PAFAH1B1/PLEKHG2/MACF1/RET/CLCN6/PPP1R15A/SEMA4B/FCHSD1/SEMA4A/PREX1/SNX9/PRR16/P2RX7/NDEL1/VEGFA/SWAP70/SPART/WASL/WASHC2C/SLC12A7/PLEK/WHAMM/ANO6/ARF1/TMEM123/SLC12A8/ATP13A2/RAB5A/DNM2/GDI1/GRB2/AKT1S1/SRF/LRRC8A/TWF1/SEMA6B/WASF1/TSC1/SEMA3B/PRKCD/EZR/E2F4/SCIN/ARHGAP4/KANK1/SPTBN1/WAS/GSK3B/RPTOR/ADD2/MKKS/CTTN/ACTN2/RHOA/IQGAP2/CAPZB/GOLGA4/…	101	370
GO:0016570	histone modification	119/3188	454/18670	4.78521e-07	1.04252e-05	7.24816e-06	CARM1/PRKCB/DTX3L/DOT1L/ATXN7L3/KDM7A/YEATS2/JARID2/USP15/PHF19/SREBF1/EZH2/SATB1/UBE2E1/VEGFA/JAK2/MLLT6/HCFC1/PCGF3/RYBP/NCOA3/NAA50/PRDM4/BAZ1A/UIMC1/RNF40/GTF2B/KDM5C/MIER2/KDM6B/RLF/HDAC7/CDC73/EPC1/SUPT6H/SETD1A/KANSL3/WDR5/TAF7/CRTC2/UBE2B/IRF4/MUC1/TGFB1/MTA2/ZNF335/UBE2A/PRKCD/EPOP/IL1B/SETD1B/TET2/PAX5/DNMT1/TET3/KMT2E/JMJD6/PHC1/KDM2A/MIER1/CREBBP/PRKCA/BAZ2A/SFPQ/SRCAP/PKN1/PRKD2/SNCA…	119	454
GO:1902903	regulation of supramolecular fiber organization	97/3188	353/18670	5.64853e-07	1.218e-05	8.46822e-06	CDC42EP2/CORO1A/WASHC1/FMN1/ICAM1/PLEKHG2/LDLR/TAOK1/PXN/SH3PXD2B/SMAD3/FCHSD1/PREX1/SNX9/SWAP70/RB1/WASL/WASHC2C/SYNPO2/PLEK/WHAMM/ARF1/SDC4/MAP1S/PIK3R1/GRB2/CLU/RHOC/TWF1/FKBP4/EMILIN1/WASF1/TSC1/PRKCD/S1PR1/AKAP13/SCIN/APP/KANK1/TESK1/MEF2C/CLIP1/DAPK3/SPTBN1/WAS/DCTN1/SNCA/ADD2/MKKS/HSPA1A/CTTN/ACTN2/FHOD1/CHRNA7/CDH5/RHOA/IQGAP2/ID1/NOX4/CAPZB/RICTOR/HSPA1B/MTOR/DBN1/EDN1/CYFIP1/AP1AR/ARHGE…	97	353
GO:0042092	type 2 immune response	19/3188	35/18670	6.10595e-07	1.30329e-05	9.06121e-06	RSAD2/STAT6/BCL3/NLRP3/IL10/IL4R/BATF/HLX/ECM1/IDO1/TBX21/NOD2/IL27RA/IL6/CD86/CCR2/BCL6/DENND1B/ANXA1	19	35
GO:0032102	negative regulation of response to external stimulus	107/3188	400/18670	6.29993e-07	1.33521e-05	9.28313e-06	CCL2/NLRC5/IL1R2/HAVCR2/NLRP3/SPP1/NMI/MEFV/CDKN1A/PARP14/ADA/SERPINB9/IL10/FGL2/LDLR/TNFRSF1B/SIGLEC10/SMAD3/ABCD1/TNFAIP3/SEMA4B/SEMA4A/FPR2/KIR2DL4/DHX58/TRAFD1/ADAR/IFI16/HLA-E/RIOK3/SIRPA/GBA/TRIB1/SOCS3/SERPINE1/GPATCH3/HGF/RB1/PLAUR/MICB/DUSP3/PDGFA/NFKB1/HTRA1/TREX1/GRIN3A/METRNL/PDGFRA/CST7/CERS2/CYP19A1/TNFRSF1A/KREMEN1/SEMA6B/ZC3H12A/SEMA3B/PRKCD/SEC14L1/NT5E/CACTIN/HLA-G/ADORA2A/ANXA5…	107	400
GO:0001701	in utero embryonic development	101/3188	373/18670	7.0277e-07	1.47023e-05	1.02219e-05	PHLDA2/HIF1A/FOSL1/MYO1E/PRDM1/HM13/MGAT1/ADM/ADA/IL10/ZFP36L1/SMAD3/CHST11/GNA13/ASCL2/RBBP8/BCL2L1/SOCS3/NDEL1/VEGFA/GNA12/MAFF/FZD5/HCFC1/HEG1/CUL4A/SLC25A34/APBA3/TFEB/HS6ST1/ELL/SLC30A1/ZPR1/RBBP6/ZMIZ1/GRB2/SMPD4/SUPT6H/PDGFRA/CDKN1C/SRF/SMG9/PLCD3/BMP2/RRP7A/CNOT3/SNAI1/UBE2B/MAFG/ARNT2/ZNF335/UBE2A/CAPN2/RTCB/NBN/SEC24D/ST14/RRN3/KLF2/ACVR1/KEAP1/HOPX/SOX6/NSUN2/FOXC1/RIC8A/LPAR6/TRAF6/LI…	101	373
GO:0006906	vesicle fusion	36/3188	94/18670	7.53067e-07	1.55996e-05	1.08457e-05	SPHK1/CORO1A/VAV3/RAB39A/DYSF/TAP1/STX3/SAMD9/RAB8B/TAP2/SAMD9L/STX4/RAB20/ANKFY1/UVRAG/VTI1A/TSNARE1/RAB8A/CALR/VPS39/STX17/STX1A/STX11/SNCA/VPS18/GNAI3/SNAP29/CAV2/VAMP1/RAB7A/ANKRD27/KIF5B/STX5/ANXA1/VPS16/AKT2	36	94
GO:0035306	positive regulation of dephosphorylation	26/3188	58/18670	7.63889e-07	1.56697e-05	1.08944e-05	LILRB2/CD300A/SMAD3/SRC/PPP1R15A/GBA/JAK2/ANKLE2/PTBP1/PLEK/PTPA/BMP2/SMPD1/TGFB1/PRKCD/PPP1R16B/CALM1/ITGA2/MEF2C/PPP1R15B/CDH5/MTOR/CALM3/NSMF/CNEP1R1/VRK3	26	58
GO:0002456	T cell mediated immunity	39/3188	106/18670	8.82949e-07	1.79951e-05	1.25112e-05	RSAD2/NECTIN2/NLRP3/ICAM1/MALT1/TNFRSF1B/HLA-E/RFTN1/P2RX7/FAM49B/FZD5/MICB/MYO1G/TREX1/ULBP1/IL1R1/TBX21/IL1B/HLA-G/FCGR2B/CD55/LILRB1/WAS/TRAF6/IL6/PRF1/CLEC4G/JAG1/CCR2/CD70/AGER/HSPD1/IL18RAP/DENND1B/FBXO38/BTN3A3/TRAF2/IL18R1/FADD	39	106
GO:0010821	regulation of mitochondrion organization	57/3188	179/18670	8.97365e-07	1.82301e-05	1.26746e-05	HIF1A/FNIP2/TP53BP2/STAT2/NOL3/PMAIP1/RNF31/MICALL2/SREBF1/TNFSF10/OPTN/PPIF/SAE1/GBA/ARIH2/BCL2L1/HGF/PLAUR/FZD5/BCL2/PPP3CC/BAK1/ATP13A2/CLU/SQSTM1/PLD6/BAG3/SH3GLB1/ABLIM3/PAM16/CLEC16A/CAMKK2/MLLT11/ATG13/SREBF2/BNIP3/PDE2A/GSK3B/HSPA1A/CTTN/SMURF1/YWHAZ/UBE2D3/BAP1/INF2/MMP9/GOLPH3/GZMB/HIP1R/SFN/USP36/DNM1L/PDCD5/PID1/FBXO7/FNIP1/GSK3A	57	179
GO:0042542	response to hydrogen peroxide	49/3188	146/18670	9.332e-07	1.88369e-05	1.30965e-05	SPHK1/FOSL1/STAT6/HMOX1/TRPM2/ADA/IL10/RIPK1/TNFAIP3/SRC/RELA/ADAM9/PPIF/SIRPA/EZH2/STAT1/HGF/BCL2/MAPK13/BAK1/STK26/NR4A3/UBE3A/AREG/CYP1B1/KDM6B/FKBP1B/CASP3/CAPN2/PRKCD/KLF2/BNIP3/IL6/PPP1R15B/FYN/ETS1/CRK/JUN/TXN/HSF1/IL18RAP/KLF4/NFE2L2/CRYAB/SETX/MET/DUSP1/ANXA1/MAPK7	49	146
GO:0016569	covalent chromatin modification	122/3188	474/18670	9.58126e-07	1.91564e-05	1.33186e-05	CARM1/PRKCB/DTX3L/DOT1L/ATXN7L3/KDM7A/YEATS2/JARID2/USP15/PHF19/SREBF1/EZH2/SATB1/UBE2E1/VEGFA/JAK2/CHD1/MLLT6/HCFC1/PCGF3/RYBP/NCOA3/NAA50/PRDM4/BAZ1A/UIMC1/RNF40/GTF2B/KDM5C/MIER2/KDM6B/RLF/HDAC7/CDC73/EPC1/SUPT6H/SETD1A/KANSL3/WDR5/TAF7/MBD1/CRTC2/UBE2B/IRF4/MUC1/TGFB1/MTA2/ZNF335/UBE2A/PRKCD/EPOP/IL1B/SETD1B/TET2/PAX5/DNMT1/TET3/KMT2E/JMJD6/PHC1/KDM2A/MIER1/CREBBP/PRKCA/BAZ2A/SFPQ/SRCAP/PKN1/…	122	474
GO:0007033	vacuole organization	53/3188	163/18670	1.04565e-06	2.07098e-05	1.43986e-05	CORO1A/RAB39A/SCARB2/TPCN2/GBA/P2RX7/TBC1D14/SYNPO2/MYO7A/TP53INP2/TFEB/AMBRA1/RAB20/ARF1/ATG9A/ATP13A2/RAB5A/TREX1/RUFY4/RALB/MAP1LC3B2/SMCR8/BAG3/MAP1LC3B/SH3GLB1/UBXN2A/RAB1B/ACP2/ATG3/ATG13/TMEM199/ABCA1/UBQLN2/STX17/ULK3/PHF23/VPS18/SMURF1/UBQLN1/WIPI1/RAB1A/GABARAP/PSEN1/NSFL1C/ATG5/CLN3/HOOK2/RAB7A/LRSAM1/VPS16/RAB3GAP1/LAPTM4B/PIKFYVE	53	163
GO:0035690	cellular response to drug	113/3188	433/18670	1.16344e-06	2.28992e-05	1.59208e-05	SPHK1/CCL7/MT2A/STAT6/HMOX1/TRPM2/GAS6/ICAM1/RIPK2/TNF/HRH2/IL10/P2RX4/PTAFR/RIPK1/GCLM/TNFAIP3/SRC/RELA/P2RY2/PPIF/GNG2/SIRPA/EZH2/SRD5A1/P2RX7/XRN1/TIMELESS/PDE4B/AIM2/HGF/NFKB1/KLF9/MAPK13/CFLAR/KCNMB1/STK26/NR4A3/CYP1B1/TREX1/HRH1/NDOR1/KDM6B/DNM2/AGRN/NOD1/TGFB1/ZC3H12A/MYC/NOD2/PRKCD/IL1B/PLCB1/CTNNA1/TLR3/GNB1/CD69/KLF2/EGR1/BNIP3/PDE2A/MEF2C/DDIT4/GNA15/JUP/HSPA5/GSK3B/IL6/CHRNA7/CRHBP/CD…	113	433
GO:0009895	negative regulation of catabolic process	86/3188	308/18670	1.18721e-06	2.32223e-05	1.61455e-05	WASHC1/DYSF/PML/HMOX1/TNF/NPC1/FURIN/IL10/TIMP1/RUBCN/TAB2/SMAD3/IL10RA/RELA/STAT3/NRG1/EIF4G1/UBE2J1/RIC1/MAPKAPK2/NAMPT/HGF/DHX34/ZFP36/BCL2/NOCT/TBC1D14/RYBP/BSCL2/N4BP1/ATP13A2/RBM10/TENT4A/BANP/UBAC2/LAMP3/SMCR8/TSC1/TLK2/IL1B/SGTA/PAM16/CLEC16A/MAD2L2/DDIT4/RBM38/SNCA/CBFA2T3/USP7/USP19/PHF23/HDAC4/FYN/MYD88/MTOR/TENT4B/SNX12/CCAR2/PLIN5/SUFU/ADGRB1/PSEN1/TIMP4/BAG6/FMR1/TAF9/HNRNPU/MCL1/SF…	86	308
GO:0051147	regulation of muscle cell differentiation	57/3188	181/18670	1.33838e-06	2.57802e-05	1.79238e-05	CXCL10/CTDP1/IL4R/FLOT1/NRG1/EREG/EZH2/RIPOR2/CAMK1/SOD2/RGS2/BCL2/PTBP1/CFLAR/MAPK12/FLT3LG/NLN/SPAG9/SUPT6H/RBM4/SRF/BMP2/TGFB1/MAPK11/CAPN2/TNFSF14/CTNNA1/DNMT1/SMARCD3/AKAP13/SOX6/MEF2C/DLL1/RBM38/EHD1/HAMP/ZEB1/GREM1/HDAC4/MSX1/CD53/FRS2/MTOR/CEACAM5/EDN1/ADGRB1/ANKRD17/GDF15/DDX39B/MMP14/MEF2A/TMEM119/CDK9/PAK1/NFATC1/CXCL9/GSK3A	57	181
GO:0048284	organelle fusion	43/3188	124/18670	1.59153e-06	3.0287e-05	2.10572e-05	SPHK1/CORO1A/VAV3/RAB39A/DYSF/TAP1/STX3/SAMD9/RAB8B/TAP2/SAMD9L/STX4/BAK1/RAB20/ANKFY1/UVRAG/PLD6/VTI1A/TSNARE1/RAB8A/CALR/BNIP3/VPS39/STX17/STX1A/STX11/SNCA/VPS18/GNAI3/SNAP29/CAV2/MIGA2/MFN1/VAMP1/RAB7A/ANKRD27/DNM1L/PID1/KIF5B/STX5/ANXA1/VPS16/AKT2	43	124
GO:0001503	ossification	105/3188	398/18670	1.60874e-06	3.05225e-05	2.1221e-05	CCR1/IFITM1/IL6R/HIF1A/RASSF2/CCL3/FAM20C/ISG15/SPP1/TNF/TPM4/EXT1/CEBPD/TNFRSF11A/SH3PXD2B/SMAD3/MEF2D/TCIRG1/SBNO2/KLF10/ADAR/ASGR2/P2RX7/HIRA/FGR/HGF/BCL2/NOCT/ECM1/THBS3/TP53INP2/CHSY1/ANO6/SRGN/RRBP1/AREG/IL6ST/HDAC7/SUCO/BMP2/RFLNB/SNAI1/FBN2/KREMEN1/TGFB1/RORB/CSF1/EIF2AK3/PAM16/CLIC1/S1PR1/DNAJC13/ACVR1/MEF2C/VCAN/CLEC5A/FOXC1/ANKH/CDK6/FASN/TUFT1/TRAF6/IBSP/IL6/NAB2/ACHE/RHOA/LIMD1/SMURF…	105	398
GO:1903311	regulation of mRNA metabolic process	89/3188	324/18670	1.65364e-06	3.12805e-05	2.1748e-05	RBFOX1/MOV10/ZC3H12D/ZFP36L1/ZC3HAV1/PLEKHN1/EIF4G1/GTPBP1/PSMD11/SF3B4/MAPKAPK2/DCP1A/XRN1/IGF2BP3/NUP98/DHX34/ZFP36/NOCT/PTBP1/IGF2BP2/RBM19/NANOS3/PSMA6/PNPT1/RNF40/SAFB/RBM10/TENT4A/CDC73/SUPT5H/SUPT6H/TRA2B/RBM4/TNFSF13/ZC3H3/SAMD4A/DAZAP1/U2AF2/CNOT1/ZC3H12A/PSMB10/CPSF7/KHSRP/PRKCD/PRR5L/UBC/RNPS1/PSMA5/RBFOX3/HNRNPL/JMJD6/AGO2/PSMB9/PRKCA/RBM38/HSPA1A/KHDRBS3/RBM17/BARD1/YWHAZ/PSME3/PSMB2…	89	324
GO:0019882	antigen processing and presentation	67/3188	226/18670	1.87717e-06	3.49852e-05	2.43237e-05	RELB/LILRB2/CTSL/TAP1/ICAM1/LGMN/FGL2/RAB8B/RAB35/SEC24C/TAP2/HLA-E/PSMD11/RFTN1/RAB10/LAG3/IFI30/DYNC1H1/AP3D1/NCF1/PSMA6/ARF1/TREX1/DNM2/NOD1/PDIA3/PSMB10/NOD2/CALR/SEC24D/HLA-G/RACGAP1/FCGR2B/PSMA5/PSMB9/WAS/AP1M1/DCTN1/DCTN4/SEC24A/SEC13/AP1S2/CD36/TRAF6/IKBKG/ACTR1A/DCTN5/RAB32/PSME3/PSMB2/CAPZB/RAB33A/AP1S3/PSMD7/PSMD1/CCR7/ATG5/SEC31A/KLC1/PSME2/CHUK/RAB7A/PSMA3/CD209/CD68/DYNC1LI2/PSMB8	67	226
GO:0051495	positive regulation of cytoskeleton organization	67/3188	226/18670	1.87717e-06	3.49852e-05	2.43237e-05	NUP62/CDC42EP2/CORO1A/WASHC1/FMN1/ICAM1/PXN/SH3PXD2B/SMAD3/FCHSD1/SNX9/P2RX7/SWAP70/DYNC1H1/WASL/WASHC2C/SYNPO2/PLEK/WHAMM/ARF1/SDC4/SPAG5/GRB2/RHOC/WASF1/TSC1/CENPJ/SCIN/TESK1/CLIP1/WAS/DCTN1/HSPA1A/CTTN/ACTN2/FHOD1/RHOA/IQGAP2/ID1/NOX4/RICTOR/HSPA1B/MTOR/STAP1/EDN1/CYFIP1/AP1AR/CCR7/BAIAP2/NSFL1C/GMFB/ARF6/HIP1R/PAK1/PPM1F/ANKRD53/CDC42EP4/ACTR3/FLNA/MET/CD47/F2RL1/LPAR1/PDXP/PLXNA3/WDR1/HCLS1	67	226
GO:2000379	positive regulation of reactive oxygen species metabolic process	37/3188	102/18670	2.47008e-06	4.44035e-05	3.08718e-05	ICAM1/TNF/CDKN1A/TICAM1/TMEM106A/P2RX4/SMAD3/RIPK1/FPR2/JAK2/DNM2/GRB2/CLU/TLR6/TGFB1/ZC3H12A/PRKCD/IL1B/KLF2/SNCA/CD36/HDAC4/GNAI3/NOX4/MTOR/PTGS2/EDN1/MMP8/ADGRB1/NOS1AP/ITGAM/KLF4/NFE2L2/F2RL1/HSP90AA1/PID1/ACOD1	37	102
GO:0016579	protein deubiquitination	79/3188	283/18670	3.20631e-06	5.59599e-05	3.89065e-05	TRIM21/HIF1A/DDX58/NLRP3/USP18/RCE1/BIRC3/IFIH1/ATXN7L3/HGS/NFKBIA/SMAD3/USP15/RIPK1/TNFAIP3/PSMD11/USP4/HCFC1/STAMBPL1/PSMA6/USP6/UIMC1/TNIP2/CCNA1/TNIP1/TANK/USP12/UBE2D1/SIAH2/USP42/TRAF3/ZC3H12A/MYC/USP35/PSMB10/EPOP/CLSPN/UBC/VCP/INO80/PSMA5/KEAP1/OTUD1/USP39/PSMB9/JOSD1/USP7/USP10/USP19/TRAF6/RHOA/IKBKG/BARD1/PSME3/PSMB2/BAP1/OTUB1/CYLD/KAT2B/PSMD7/PSMD1/UFD1/RAD23B/COPS5/FOXK2/OTUD5/PSME2/…	79	283
GO:0006023	aminoglycan biosynthetic process	40/3188	115/18670	3.32793e-06	5.7605e-05	4.00503e-05	NDST2/CHST15/B4GALT5/EXT1/SDC3/CHST11/HS3ST3B1/DSE/HS3ST1/NFKB1/CHSY1/SDC4/HS6ST1/B3GNT8/PXYLP1/AGRN/B4GALT4/CHST2/TGFB1/IL1B/ST3GAL4/CHST7/CEMIP/B3GNT2/VCAN/SDC2/CSGALNACT2/HAS1/B3GAT3/ST3GAL1/CHST13/CHPF2/GPC1/B3GNT10/CSGALNACT1/B4GALT3/B3GNT9/NDST1/HS3ST2/B3GNT5	40	115
GO:0043154	negative regulation of cysteine-type endopeptidase activity involved in apoptotic process	32/3188	84/18670	3.48186e-06	5.97783e-05	4.15612e-05	GAS6/BIRC3/NAIP/SERPINB9/NOL3/SRC/VEGFA/HGF/PLAUR/CDKN2D/CFLAR/IFI6/SIAH2/LAMP3/TNFSF14/ADORA2A/DDX3X/SNCA/RAF1/SH3RF1/TNFAIP8/NGFR/PTGS2/MMP9/PAK2/LEF1/KLF4/RNF34/CRYAB/SFN/MICAL1/FNIP1	32	84
GO:0033619	membrane protein proteolysis	25/3188	59/18670	4.37244e-06	7.28894e-05	5.06768e-05	ADAM8/HM13/TNF/FURIN/IL10/TIMP1/RET/TNFRSF1B/RELA/ADAM9/SNX9/P2RX7/NFKB1/NRDC/TGFB1/IL1B/TRAF6/ADAM19/NGFR/APH1A/PSEN1/TIMP4/DAG1/TIMP3/NAPSA	25	59
GO:0022617	extracellular matrix disassembly	31/3188	81/18670	4.39788e-06	7.29286e-05	5.07041e-05	ADAM8/WASHC1/CTSL/FURIN/TIMP1/SH3PXD2B/FLOT1/MMP19/MELTF/HTRA1/FSCN1/TGFB1/CAPN2/FAP/CAPNS2/LAMC1/IL6/ETS1/MMP13/MMP2/EXOC8/MMP8/SCUBE1/DPP4/MMP9/MMP14/DDR1/MMP10/MMP12/PDPN/DDR2	31	81
GO:0042063	gliogenesis	80/3188	290/18670	4.56063e-06	7.50366e-05	5.21697e-05	CCL2/TLR2/NRROS/MBOAT7/CCL3/TNF/SRGAP2/PAFAH1B1/LYN/B4GALT5/LDLR/P2RX4/TNFRSF1B/RELA/STAT3/FPR2/NDRG1/NRG1/ASCL2/SRGAP2C/EZH2/GPR183/CNP/AREG/IL6ST/ETV5/S100A8/CLU/BMP2/CERS2/OLIG2/MBD1/TGFB1/CSF1/IL1B/NFE2L1/ADORA2A/CSF1R/APP/SOX6/BNIP3/KRAS/RNF10/OLIG1/DLL1/CDK6/C5AR1/MPP5/LIF/IL6/NAB2/RHOA/IDH2/CSK/PRDM8/CCR2/MTOR/AGER/STAP1/TNFRSF21/RHEB/PSEN1/GPC1/DAG1/SYNE2/MMP14/CRKL/LEF1/EGR2/EIF2B2/HDAC1…	80	290
GO:0035455	response to interferon-alpha	13/3188	21/18670	5.31089e-06	8.55975e-05	5.95123e-05	IFITM3/IFITM2/IFITM1/MX2/IFIT3/GAS6/IFIT2/ADAR/EIF2AK2/LAMP3/BST2/IFNAR1/IFNAR2	13	21
GO:1901739	regulation of myoblast fusion	13/3188	21/18670	5.31089e-06	8.55975e-05	5.95123e-05	CXCL10/IL4R/FLOT1/RIPOR2/CFLAR/FLT3LG/CAPN2/TNFSF14/EHD1/CD53/ADGRB1/GDF15/CXCL9	13	21
GO:0016358	dendrite development	67/3188	233/18670	5.93698e-06	9.42458e-05	6.5525e-05	CARM1/SIPA1L1/SRGAP2/PAFAH1B1/MAPK6/EPHB1/EPHB2/RERE/PREX1/SRGAP2C/EZH2/CAMK1/WASL/SCARF1/PARP6/ARF1/UBE3A/GORASP1/GRIN3A/MAP1S/DYNLT1/LRP8/NEDD4L/CUX1/RAPGEF2/C21orf91/MAPK8IP2/ABI1/APP/MEF2C/SDC2/GSK3B/CHRNA7/RHOA/DVL1/FYN/ID1/CRK/MTOR/ARC/DOCK10/DBN1/ACSL4/PICALM/CYFIP1/NSMF/PSEN1/FMR1/BAIAP2/PLK2/SEMA4D/PAK2/MEF2A/CRKL/ARF6/NEDD4/PDLIM5/ANKRD27/SLC11A2/KIAA0319/LPAR1/DNM1L/CRTC1/ANAPC2/SLC12A…	67	233
GO:0033028	myeloid cell apoptotic process	17/3188	33/18670	6.19118e-06	9.75458e-05	6.78194e-05	IRF7/CTSL/CCR5/BCL2/NOD2/KITLG/MEF2C/CLEC5A/MIF/IL6/SLC7A11/PIK3CD/MAEA/CCL5/ARF6/ANXA1/THRA	17	33
GO:0070671	response to interleukin-12	22/3188	50/18670	7.78242e-06	0.000121107	8.42002e-05	RALA/STAT4/RIPK2/IL10/SIRPA/JAK1/JAK2/SOD2/ARF1/LMNB1/PLCB1/TYK2/MIF/IL12RB2/P4HB/HNRNPF/PAK2/HNRNPDL/PITPNA/PSME2/CD47/SNRPA1	22	50
GO:0050769	positive regulation of neurogenesis	118/3188	474/18670	8.04016e-06	0.00012481	8.67751e-05	TLR2/HIF1A/CCL3/TNF/PAFAH1B1/PLXNC1/LYN/SRRT/MACF1/P2RX4/SCARB2/RET/TNFRSF1B/MAPK6/NME2/ABL2/RELA/EPHB2/EIF4G1/SRGAP2C/EZH2/PLAA/NDEL1/VEGFA/CAMK1/HGF/RGS2/BCL2/SCARF1/PARP6/CFLAR/ARF1/ELL3/SCN1B/GDI1/IL6ST/ETV5/FKBP1B/DYNLT1/LRP8/SPAG9/SRF/NEDD4L/BMP2/TCF12/GDPD5/DPYSL3/CUX1/OLIG2/RAPGEF2/TWF1/C21orf91/TGFB1/CSF1/CSNK1D/TCF4/ZNF335/IL1B/RRN3/SPEN/SMARCD3/MEF2C/MARK2/SF3A2/HSPA5/LIF/IL6/RHOA/SMUR…	118	474
GO:0043434	response to peptide hormone	110/3188	436/18670	8.56591e-06	0.000131999	9.17729e-05	ATP6V0C/TLR2/STAT4/GRB10/STAT6/PRKCB/PTPRE/ICAM1/STAT2/ADM/ATP6V1C1/LYN/IL10/TIMP1/ZFP36L1/PXN/NME2/SRC/RELA/SREBF1/RAB8B/STAT3/TCIRG1/TNFSF10/ATP6V1G1/EREG/SRD5A1/JAK3/SOCS3/RAB10/NDEL1/STAT1/JAK2/SOCS1/NFKB1/EDNRB/CFLAR/PNPT1/RNF40/NR4A3/AREG/PIK3R1/GRB2/TRIB3/SHC1/RANGAP1/CPEB2/TGFB1/RAB8A/AGTRAP/TSC1/PRKCD/IL1B/MAX/ANXA5/ATP6V0A2/KANK1/NR4A2/NR4A1/EGR1/ATP6V1B2/FFAR3/BRIP1/GSK3B/PIK3R3/PRLR/A…	110	436
GO:0071243	cellular response to arsenic-containing substance	12/3188	19/18670	9.23754e-06	0.000140461	9.76562e-05	HMOX1/ATF3/ZFAND2A/PPIF/MAPK13/MKNK2/CPEB2/ZC3H12A/VCP/DDX3X/HSF1/GSTO2	12	19
GO:1904645	response to amyloid-beta	23/3188	54/18670	9.44238e-06	0.000143062	9.9465e-05	ICAM1/LGMN/CACNA1A/FPR2/NAMPT/ITGA4/SNX6/TLR6/FCGR2B/APP/CASP4/GSK3B/CD36/CHRNA7/FYN/NGFR/MMP13/AGER/MMP2/PSEN1/MMP9/MMP12/CACNB1	23	54
GO:1905897	regulation of response to endoplasmic reticulum stress	31/3188	84/18670	1.05155e-05	0.000157434	0.000109457	PMAIP1/PPP1R15A/UBE2J1/BCL2L1/RNF185/EDEM1/BAK1/GRINA/ERN1/PIK3R1/HYOU1/CLU/DDIT3/UBAC2/EIF2AK3/SGTA/NFE2L1/FCGR2B/UBQLN2/HSPA5/CREB3/USP19/HSPA1A/PPP1R15B/PTPN2/UBQLN1/TMEM259/BAG6/COPS5/NFE2L2/OS9	31	84
GO:0035307	positive regulation of protein dephosphorylation	20/3188	44/18670	1.10325e-05	0.000163883	0.000113941	LILRB2/CD300A/PPP1R15A/GBA/JAK2/ANKLE2/PTBP1/PTPA/SMPD1/TGFB1/PRKCD/PPP1R16B/CALM1/PPP1R15B/CDH5/MTOR/CALM3/NSMF/CNEP1R1/VRK3	20	44
GO:1904407	positive regulation of nitric oxide metabolic process	20/3188	44/18670	1.10325e-05	0.000163883	0.000113941	ICAM1/TNF/TICAM1/TMEM106A/P2RX4/SMAD3/JAK2/DNM2/CLU/TLR6/IL1B/KLF2/CD36/MTOR/PTGS2/EDN1/MMP8/NOS1AP/KLF4/HSP90AA1	20	44
GO:0061900	glial cell activation	24/3188	58/18670	1.105e-05	0.000163883	0.000113941	SPHK1/TLR2/CCL3/TNF/LDLR/FPR2/NAMPT/JAK2/CLU/CST7/TLR6/IL1B/ADORA2A/TLR3/APP/SNCA/C5AR1/IL6/AGER/STAP1/JUN/MMP8/PSEN1/ITGAM	24	58
GO:0034605	cellular response to heat	44/3188	137/18670	1.18341e-05	0.000172675	0.000120053	NUP62/CXCL10/HMOX1/IRAK1/CDKN1A/LYN/HSPA6/MAPKAPK2/NUP98/DNAJC2/AKT1S1/ATP2A2/BAG3/FKBP4/DNAJB1/TFEC/CHORDC1/VCP/NUP50/NUP205/HSPH1/CREBBP/EIF2S1/NUP188/HSPA5/BAG1/HSPA2/GSK3B/RPTOR/SEC13/HSPA1A/NUP153/MYOF/HSPA1B/MTOR/PTGS2/HSBP1/CCAR2/HSF1/HSPA8/CRYAB/HSF4/HSP90AA1/HSPA13	44	137
GO:0001774	microglial cell activation	21/3188	48/18670	1.38949e-05	0.000200429	0.00013935	SPHK1/TLR2/CCL3/TNF/LDLR/FPR2/NAMPT/JAK2/CLU/CST7/TLR6/TLR3/APP/SNCA/C5AR1/IL6/AGER/STAP1/JUN/MMP8/ITGAM	21	48
GO:0002269	leukocyte activation involved in inflammatory response	21/3188	48/18670	1.38949e-05	0.000200429	0.00013935	SPHK1/TLR2/CCL3/TNF/LDLR/FPR2/NAMPT/JAK2/CLU/CST7/TLR6/TLR3/APP/SNCA/C5AR1/IL6/AGER/STAP1/JUN/MMP8/ITGAM	21	48
GO:0007044	cell-substrate junction assembly	34/3188	97/18670	1.45887e-05	0.000207869	0.000144523	FMN1/ITGA5/MACF1/SMAD3/SRC/VEGFA/TLN1/BCL2/DUSP3/WHAMM/PTPRJ/SDC4/LAMB3/LIMS1/FERMT2/TSC1/PIP5K1A/ITGA2/DAPK3/LAMA3/LAMC1/CTTN/ACTN2/RHOA/TESK2/TNS1/PLEC/BCR/MAP4K4/MMP14/PPM1F/PEAK1/LAMA5/ARHGEF7	34	97
GO:0150115	cell-substrate junction organization	34/3188	97/18670	1.45887e-05	0.000207869	0.000144523	FMN1/ITGA5/MACF1/SMAD3/SRC/VEGFA/TLN1/BCL2/DUSP3/WHAMM/PTPRJ/SDC4/LAMB3/LIMS1/FERMT2/TSC1/PIP5K1A/ITGA2/DAPK3/LAMA3/LAMC1/CTTN/ACTN2/RHOA/TESK2/TNS1/PLEC/BCR/MAP4K4/MMP14/PPM1F/PEAK1/LAMA5/ARHGEF7	34	97
GO:1903008	organelle disassembly	35/3188	101/18670	1.46081e-05	0.000207869	0.000144523	HIF1A/SREBF1/OPTN/GBA/FZD5/PLK3/AMBRA1/ATG9A/ATP13A2/SQSTM1/MAP1LC3B2/MAP1LC3B/VCP/GBF1/CLEC16A/CAMKK2/ATG3/ATG13/SREBF2/BNIP3/MARK2/CTTN/SMURF1/WIPI1/GABARAP/ATG5/KLC1/USP36/DNM1L/KIF5B/STX5/FBXO7/PELO/DYRK3/GSK3A	35	101
GO:0001885	endothelial cell development	24/3188	59/18670	1.5629e-05	0.00021992	0.000152901	ICAM1/TNF/PDE4D/VEGFA/HEG1/S1PR3/RAPGEF2/TNFRSF1A/S1PR2/IL1B/EZR/PPP1R16B/PDE2A/FASN/CDH5/ID1/PLOD3/MYADM/GSTM3/NOTCH4/VEZF1/MET/F2RL1/ADD1	24	59
GO:0046847	filopodium assembly	24/3188	59/18670	1.5629e-05	0.00021992	0.000152901	RALA/TRPM2/MYO10/SRGAP2/SRGAP2C/RIPOR2/WASL/RAB5A/FSCN1/AGRN/SRF/DPYSL3/PRKCD/S1PR2/EZR/PPP1R16B/FGD6/CAPZB/PPP1R9B/CCR7/FMR1/ARF6/FGD3/MIEN1	24	59
GO:0045787	positive regulation of cell cycle	99/3188	389/18670	1.62033e-05	0.000226487	0.000157467	SPHK1/NUP62/TRIM21/CARM1/FOSL1/PML/LGMN/PAFAH1B1/CDKN1A/IL10/SRC/ZBTB17/EIF4G1/EREG/EZH2/DYNC1H1/RB1/HCFC1/PLK3/DUSP3/CUL4A/FLT3LG/NR4A3/CCND1/SPAG5/CDC73/GDPD5/TNKS1BP1/CNOT3/UBE2B/MUC1/CNOT1/TGFB1/CKS2/IL1B/CALR/PLCB1/RACGAP1/CENPJ/FAP/INO80/MLXIPL/SMARCD3/E2F4/APP/PPP1R10/LFNG/KMT2E/PRKCA/WIZ/SFPQ/ESPL1/DDX3X/ARID3A/MIF/HSPA2/RPTOR/USP19/CCNK/RHOA/CDK2/MSX1/MED25/BRCA2/EDN1/CDC25B/CD28/PAF1/ND…	99	389
GO:0050764	regulation of phagocytosis	34/3188	98/18670	1.87086e-05	0.000257519	0.000179042	CCL2/SPHK1/TLR2/MERTK/IL15RA/DYSF/GAS6/CD300A/TNF/FPR2/SIRPA/FGR/PTPRJ/ANO6/MYO18A/DNM2/IL15/TGFB1/IL1B/CALR/FCGR2B/ATG3/ITGA2/PIP4P2/ABR/CD36/CSK/RAB31/STAP1/BCR/ATG5/CD47/F2RL1/IL2RB	34	98
GO:0046685	response to arsenic-containing substance	16/3188	32/18670	1.89739e-05	0.000260037	0.000180792	HMOX1/CDKN1A/ATF3/SRRT/ZFAND2A/PPIF/MAPK13/RBM4/MKNK2/CPEB2/ZC3H12A/VCP/DDX3X/HSF1/RNF4/GSTO2	16	32
GO:0070997	neuron death	90/3188	348/18670	2.00486e-05	0.000274172	0.00019062	CCL2/ADAM8/CORO1A/HIF1A/CCL3/HMOX1/LGMN/TNF/TP53BP2/ADARB1/NAIP/IL10/TNFRSF1B/GCLM/EPHB1/STAT3/EIF4G1/GBA/BCL2L1/NAMPT/JAK2/SOD2/RB1/BCL2/TBK1/AMBRA1/ELK1/ATP13A2/NR4A3/ZPR1/DNAJC5/SNX6/HYOU1/CASP3/CLU/AKT1S1/DDIT3/TLR6/CSF1/TSC1/CAPN2/MAX/ADORA2A/FCGR2B/APP/GAPDH/NR4A2/EGR1/BNIP3/KRAS/MEF2C/DDIT4/EIF2S1/THRB/HSPA5/SNCA/C5AR1/GSK3B/CHRNA7/RHOA/IKBKG/SLC7A11/FZD1/HDAC4/FYN/AIMP2/ALKBH1/MTOR/NGFR/T…	90	348
GO:0071260	cellular response to mechanical stimulus	29/3188	79/18670	2.25251e-05	0.000305394	0.000212327	TNFRSF10A/LTBR/FAS/IRF1/RIPOR2/NFKB1/BAK1/SLC38A2/BAG3/TNFRSF1A/TGFB1/IL1B/TNFSF14/TLR3/ATP1A1/ITGA2/BNIP3/PDE2A/CASP1/MAP3K14/HDAC4/MYD88/PTGS2/CD40/DAG1/CRADD/BCL10/SLC2A1/FADD	29	79
GO:0007568	aging	84/3188	321/18670	2.35593e-05	0.000318732	0.0002216	NUP62/CARM1/NFKB2/PML/ICAM1/IRAK1/CDKN1A/ADM/ADA/IL10/TIMP1/BCL2A1/PDE4D/TNFRSF1B/GCLM/RELA/SREBF1/STAT3/KIR2DL4/CGAS/HMGA1/NAMPT/SERPINE1/CNP/SOD2/TPRA1/BCL2/EDNRB/PNPT1/BAK1/KCNMB1/TREX1/MAP3K3/IL15/ZMIZ1/LIMS1/GRB2/CDKN1C/SRF/MBD1/TGFB1/PRKCD/DNMBP/CALR/HLA-G/CTNNA1/COL4A2/PAX5/APP/MPO/KRAS/EIF2S1/CDKN2B/SNCA/CDK6/MIF/ULK3/HAMP/POLG/LONP1/MNT/FZR1/NOX4/MTOR/AGER/PTGS2/BRCA2/PICALM/JUN/EDN1/BCL…	84	321
GO:0043550	regulation of lipid kinase activity	25/3188	64/18670	2.40404e-05	0.000321114	0.000223257	WASHC1/PIK3R5/VAV3/LYN/PIK3R6/RUBCN/SRC/FPR2/SOCS3/FGR/SOCS1/RB1/AMBRA1/FLT1/PIK3R1/PDGFRA/TGFB1/NOD2/FLT3/PIK3R3/CCR7/KLF4/DGKZ/TNFAIP8L3/NRBF2	25	64
GO:0002467	germinal center formation	10/3188	15/18670	2.70482e-05	0.000357511	0.000248562	NFKB2/BCL3/ADA/TNFAIP3/TNFSF13B/MEF2C/PKN1/BCL6/RC3H1/CXCL13	10	15
GO:0046677	response to antibiotic	85/3188	327/18670	2.7538e-05	0.000362469	0.000252009	SPHK1/CCL7/FOSL1/STAT6/HMOX1/TRPM2/ICAM1/ADA/IL10/RIPK1/TNFAIP3/SRC/RELA/ADAM9/STAT3/PPIF/CYB5R4/SIRPA/EZH2/BCL2L1/SRD5A1/XRN1/TIMELESS/STAT1/JAK1/JAK2/HGF/RGS2/BCL2/MAPK13/BAK1/KCNMB1/STK26/NR4A3/UBE3A/AREG/CYP1B1/CCND1/KDM6B/GRIN3A/FKBP1B/S100A8/CASP3/CLU/ZC3H12A/CD14/CAPN2/PRKCD/KLF2/EGR1/BNIP3/MEF2C/HSPA5/HAMP/IL6/PPP1R15B/RHOA/CRHBP/FYN/ETS1/ID1/OXCT1/CRK/JUN/EDN1/SDF4/SLC1A3/CLDN3/TXN/HSF1/…	85	327
GO:0043254	regulation of protein-containing complex assembly	106/3188	429/18670	3.17904e-05	0.000411581	0.000286155	CDC42EP2/CORO1A/WASHC1/FMN1/FNIP2/ICAM1/NAPA/TNF/GBP5/MEFV/PLEKHG2/PMAIP1/SRC/FCHSD1/PREX1/EIF4G1/RIOK3/GBA/SNX9/VEGFA/AIM2/RB1/HCFC1/WASL/WASHC2C/CUL4A/PLEK/WHAMM/EIF2AK2/ARF1/GTF2H4/FSCN1/GRB2/RALB/CLU/TLR6/RHOC/TWF1/FKBP4/TGFB1/WASF1/SH3GLB1/GTF2H1/PRKCD/VCP/SCIN/KANK1/CLIP1/ABCA1/SPTBN1/WAS/DDX3X/DCTN1/STX1A/SNCA/ICE1/RAF1/GSK3B/ADD2/CD36/MKKS/HSPA1A/CTTN/VPS18/CDH5/RHOA/IQGAP2/CAPZB/PREB/RIC…	106	429
GO:0061013	regulation of mRNA catabolic process	57/3188	199/18670	3.2116e-05	0.0004141	0.000287906	MOV10/ZC3H12D/ZFP36L1/ZC3HAV1/PLEKHN1/EIF4G1/GTPBP1/PSMD11/MAPKAPK2/DCP1A/XRN1/IGF2BP3/DHX34/ZFP36/NOCT/IGF2BP2/NANOS3/PSMA6/PNPT1/RBM10/TENT4A/TNFSF13/SAMD4A/CNOT1/ZC3H12A/PSMB10/KHSRP/PRKCD/PRR5L/UBC/PSMA5/AGO2/PSMB9/PRKCA/RBM38/HSPA1A/YWHAZ/PSME3/PSMB2/MYD88/SAMD4B/MTOR/TENT4B/XPO1/PSMD7/PSMD1/FMR1/HNRNPU/HSPA8/PSME2/TENT5C/UPF1/LARP1/RC3H1/PSMA3/SECISBP2/PSMB8	57	199
GO:0016311	dephosphorylation	116/3188	478/18670	3.23009e-05	0.000415635	0.000288973	DUSP5/DUSP6/LILRB2/PTPRE/CD300A/TNF/PLPPR2/PPP4R2/PFKFB3/PPP2R2A/PCIF1/CTDP1/SMAD3/SRC/PPP1R15A/GBA/RCAN1/NT5C2/PTPN7/SWAP70/SYNJ2/CSRNP2/JAK2/SMG5/ANKLE2/BCL2/PTBP1/PPP3CC/INPP5A/PTP4A1/DUSP3/PLEK/PTPRJ/PTPA/EIF2AK2/ELL/PPP4C/MASTL/PXYLP1/FKBP1B/PFKFB4/DUSP2/BMP2/SYNJ1/SMPD1/TGFB1/TSC1/ACPP/PHACTR4/PTPN23/PRKCD/NT5E/ACP2/PPP1R16B/PIP4P1/ATP1A1/INPP1/PPP1R10/CALM1/ITGA2/NT5C3A/MEF2C/PLPP3/PIP4P2/…	116	478
GO:1903829	positive regulation of cellular protein localization	84/3188	324/18670	3.38792e-05	0.000435059	0.000302478	NUP62/EMD/GAS6/DTX3L/TNF/TP53BP2/PARP9/STX3/CD2AP/PMAIP1/SMAD3/RNF31/MICALL2/SRC/EPHB2/SAE1/ARIH2/CAMK1/EDEM1/FZD5/PLK3/BCL2/PPP3CC/STX4/ZPR1/ACSL3/PIK3R1/SQSTM1/ABHD17C/BAG3/TGFB1/ZC3H12A/SH3GLB1/EIF2AK3/ABLIM3/PRKCD/IL1B/PRR5L/EZR/RHOG/CEMIP/ATG13/SREBF2/SPTBN1/CNST/JUP/ICE1/GSK3B/TCAF2/LIF/YWHAZ/B3GAT3/FYN/CD247/UBE2D3/BAP1/NGFR/TRIM28/RBM22/PTGS2/CYLD/NDC80/PSEN1/ITGAM/MARK4/PLK1/ARF6/ABHD17B…	84	324
GO:0051656	establishment of organelle localization	100/3188	401/18670	3.5595e-05	0.000452494	0.000314599	NUP62/HIF1A/NECTIN2/ARFGAP3/HMOX1/NAPA/CD300A/ADGRE2/PAFAH1B1/LYN/KIF1B/IL4R/YKT6/SEC24C/GAB2/NDEL1/FGR/DYNC1H1/AP3D1/WASL/F5/MYO7A/SYNE3/ARF1/STARD3/CHMP7/NR4A3/TRAPPC5/AREG/ITGA4/GORASP1/DNM2/SPAG5/MAP1S/DYNLT1/NDE1/SYNJ1/UBE2B/MAD1L1/WASF1/CSNK1D/STARD3NL/RAB1B/SPRY2/SEC24D/EZR/PEF1/GBF1/MEI1/ESPL1/DCTN1/COL7A1/DCTN4/SNCA/SEC24A/ADORA2B/TBC1D20/SEC13/GEM/CHAMP1/MKKS/CEP83/FHOD1/IKBKG/LGALS9/AC…	100	401
GO:0006997	nucleus organization	41/3188	130/18670	3.72131e-05	0.000470224	0.000326927	NECTIN2/PRKCB/PML/EMD/PAFAH1B1/PPP2R2A/TOR1B/LEMD2/NDEL1/TMEM43/NUP98/PARP11/ANKLE2/CHMP7/ZPR1/SYNE1/UBXN2A/NFE2L1/RRN3/PES1/USPL1/NUP205/SPAG4/PRKCA/PIWIL1/DCTN1/NUP153/ETS1/PITPNB/TMF1/AHCTF1/PPP2CA/CNEP1R1/NSFL1C/PLK1/LEMD3/MFSD14A/USP36/LPIN1/TBPL1/DYRK3	41	130
GO:1903055	positive regulation of extracellular matrix organization	12/3188	21/18670	3.84051e-05	0.000480481	0.000334058	SMAD3/PHLDB1/RB1/MELTF/CFLAR/FSCN1/EMILIN1/TGFB1/IL6/DAG1/PDPN/DDR2	12	21
GO:1903409	reactive oxygen species biosynthetic process	39/3188	122/18670	4.06758e-05	0.000505885	0.00035172	GCH1/ICAM1/TNF/IL10/TICAM1/CTNS/P2RX4/SMAD3/ABCD1/STAT3/SIRPA/JAK2/CFLAR/CYP1B1/DNM2/CLU/TLR6/ZC3H12A/KHSRP/IL1B/GBF1/KLF2/MPO/SNCA/CD36/SLC25A33/RHOA/HDAC4/FYN/NOX4/MTOR/PTGS2/EDN1/MMP8/ADGRB1/NOS1AP/KLF4/CD47/HSP90AA1	39	122
GO:0007050	cell cycle arrest	65/3188	237/18670	4.16126e-05	0.00051497	0.000358037	CARM1/PML/GAS6/CDKN1A/GAS7/RRAGC/SMAD3/CXCL8/ZBTB17/PPP1R15A/PRKAG2/IRF1/RB1/PLK3/WHAMM/CDKN2D/MAPK12/PNPT1/CCND1/ERN1/CDKN1C/DDIT3/TNKS1BP1/CNOT3/MUC1/CNOT1/TGFB1/MYC/MAP3K20/NBN/CALR/CAB39L/FAP/MLXIPL/E2F4/SDE2/KMT2E/CDKN2B/ARID3A/CDK6/MIF/RPTOR/CCNK/SLC25A33/BARD1/CDK2/MTOR/MED25/PPP1R9B/KAT2B/RHEB/CDKN3/PLK2/E2F7/CRADD/PRKAB1/CDK9/NOTCH2/SFN/ZBTB49/DUSP1/CDK4/NKX3-1/MAP2K6/AKT2	65	237
GO:0090382	phagosome maturation	19/3188	44/18670	4.42446e-05	0.000543847	0.000378113	ATP6V0C/CORO1A/RAB39A/ATP6V1C1/TCIRG1/ATP6V1G1/P2RX7/MYO7A/RAB43/RAB20/ATP6V0A2/ATP6V1B2/RAB31/RAB32/ATP6V0A1/ATP6V1C2/ATP6V1F/RAB7A/SLAMF8	19	44
GO:0070988	demethylation	26/3188	70/18670	4.65536e-05	0.00056781	0.000394774	APOBEC3A/KDM7A/JARID2/APOBEC3G/TDG/APOBEC3F/KDM5C/KDM6B/UBE2B/TET2/TET3/JMJD6/KDM2A/USP7/APOBEC3B/ALKBH1/JMJD1C/TRIM28/KDM8/KDM6A/KDM2B/HSF4/KDM1B/CYP51A1/APOBEC3H/CYP2D6	26	70
GO:0002449	lymphocyte mediated immunity	89/3188	352/18670	5.47849e-05	0.000656122	0.000456173	RSAD2/IRF7/CORO1A/NECTIN2/STAT6/BCL3/HAVCR2/NLRP3/ICAM1/TNF/SERPINB9/IL10/FGL2/PIK3R6/MALT1/TNFRSF1B/IL4R/TCIRG1/BATF/KIR2DL4/HLA-E/RFTN1/P2RX7/FAM49B/LAG3/SWAP70/FZD5/MICB/SLAMF7/MYO1G/TREX1/ULBP1/CLU/SUPT6H/TNFSF13/TGFB1/IL1R1/TBX21/PRKCD/IL1B/NBN/HLA-G/FCGR2B/IL27RA/MAD2L2/CD55/LILRB1/WAS/TRAF6/IL6/PRF1/LGALS9/CLEC4G/IGLV1-51/JAG1/C1R/CRK/CCR2/CD70/IGKV4-1/AGER/IGLV1-44/BCL6/INPP5D/HSPD1/CD28/…	89	352
GO:0006998	nuclear envelope organization	21/3188	52/18670	5.95196e-05	0.000705525	0.000490521	PRKCB/EMD/PAFAH1B1/PPP2R2A/TOR1B/LEMD2/NDEL1/TMEM43/PARP11/ANKLE2/CHMP7/UBXN2A/SPAG4/PRKCA/DCTN1/PPP2CA/CNEP1R1/NSFL1C/PLK1/LEMD3/LPIN1	21	52
GO:0055074	calcium ion homeostasis	113/3188	471/18670	6.77164e-05	0.000793752	0.000551862	CCL8/CCR1/CCL7/PTGER2/FAM20A/CORO1A/CXCL10/CCL3/PRKCB/NCS1/PML/TRPM2/CMKLR1/ADM/RASA3/ANXA6/LYN/NOL3/CD38/P2RX4/CXCL11/PDE4D/CCR5/ATP2A3/SMAD3/NTSR1/CACNA1A/FPR1/ABL2/TPCN1/TCIRG1/TPCN2/FPR2/CCRL2/GNA13/SLC8B1/P2RY6/P2RX7/ATP13A1/SWAP70/C3AR1/JAK2/BCL2/EDNRB/BAK1/GRINA/VDR/ATP13A2/SLC30A1/GPR35/SLC24A3/FPR3/FKBP1B/S1PR3/TSPOAP1/PDGFRA/PTGIR/ATP2A2/DDIT3/XCR1/TGFB1/CALR/PROK2/PLCB1/S1PR1/ANXA5/GNB…	113	471
GO:0031346	positive regulation of cell projection organization	95/3188	383/18670	6.83972e-05	0.000800247	0.000556377	RALA/CDC42EP2/WASHC1/PAFAH1B1/PLEKHM1/PLXNC1/LYN/MACF1/SCARB2/RET/MAPK6/NME2/SRC/ABL2/RAB8B/EZH2/PLAA/P2RX7/RIPOR2/NDEL1/VEGFA/CAMK1/HGF/RGS2/WASL/SCARF1/PARP6/CFLAR/ARF1/SCN1B/ENPP2/FSCN1/DNM2/GDI1/FKBP1B/DYNLT1/LRP8/AGRN/SRF/NEDD4L/DPYSL3/CUX1/RAPGEF2/TWF1/C21orf91/CENPJ/RRN3/CEP135/ITGA2/MARK2/SF3A2/HSPA5/RHOA/SMURF1/FZD1/HDAC4/DVL1/FYN/CPNE5/DVL3/ARHGDIA/GOLGA4/MTOR/NGFR/DBN1/CYFIP1/ZEB2/FGFR…	95	383
GO:0002507	tolerance induction	13/3188	25/18670	6.87036e-05	0.000800866	0.000556808	LILRB2/HAVCR2/LYN/PDCD1/TNFAIP3/HLA-E/IDO1/CD274/TGFB1/HLA-G/LGALS9/IL2RA/ACOD1	13	25
GO:0002544	chronic inflammatory response	11/3188	19/18670	6.94501e-05	0.000806591	0.000560788	TNF/IL10/TNFAIP3/S100A8/IDO1/CYP19A1/ADORA2B/CCL5/LTA/PTGES/CXCL13	11	19
GO:0015931	nucleobase-containing compound transport	65/3188	241/18670	7.20411e-05	0.000832094	0.000578519	NUP62/MX2/SLC35E4/RBFOX1/ZFP36L1/ZC3H11A/ABCD1/RIPK1/FLOT1/RFTN1/P2RX7/IGF2BP3/SLC35B2/NUP98/PARP11/SMG5/ZFP36/NXF1/DDX39A/IGF2BP2/POLDIP3/PNPT1/SUPT6H/SLC35A4/ZC3H3/U2AF2/TSC1/SLC25A25/CASC3/KHSRP/RNPS1/DHX38/NUP50/NUP205/SFPQ/SSB/NUP188/SMG1/EIF4A3/MCM3AP/SEC13/SLC25A33/NUP153/MVP/ARC/FYTTD1/SLC25A32/XPO1/SLC25A23/AHCTF1/CHTOP/EPG5/FMR1/HSF1/DDX39B/HNRNPU/SLC28A2/SLBP/UPF1/ALYREF/NCBP3/NUTF2/EI…	65	241
GO:0042594	response to starvation	54/3188	191/18670	7.4976e-05	0.000856597	0.000595555	GAS6/CDKN1A/ADM/ATF3/RRAGC/PMAIP1/SREBF1/FAS/KLF10/IFI16/GBA/SRD5A1/ZFP36/BCL2/EIF2AK2/AMBRA1/UPP1/STK26/SLC38A2/TBL2/RALB/DDIT3/SIK1B/MAP1LC3B2/MAP1LC3B/ZC3H12A/SH3GLB1/EIF2AK3/MIOS/MAX/CLEC16A/SREBF2/EIF2S1/HSPA5/RPTOR/HAMP/OXCT1/BMT2/WIPI1/MTOR/JUN/SSTR2/GABARAP/NIM1K/DNAJC15/HSPA8/ATG5/FOXK2/PPM1D/NFE2L2/GLUL/LARP1/SLC2A1/FNIP1	54	191
GO:0034446	substrate adhesion-dependent cell spreading	33/3188	100/18670	7.71161e-05	0.000877873	0.000610347	ITGB7/MERTK/GBP1/SRGAP2/PXN/MICALL2/SRC/PREX1/MELTF/WASHC2C/FERMT3/LAMB3/ITGA4/DNM2/LIMS1/FERMT2/CALR/DOCK5/KANK1/LAMC1/CASS4/NEDD9/CRK/RAB1A/PARVB/AP1AR/MYADM/CRKL/PEAK1/FLNA/LAMA5/PDPN/ARHGEF7	33	100
GO:0006874	cellular calcium ion homeostasis	110/3188	458/18670	8.02159e-05	0.000909629	0.000632425	CCL8/CCR1/CCL7/PTGER2/CORO1A/CXCL10/CCL3/PRKCB/NCS1/PML/TRPM2/CMKLR1/ADM/RASA3/ANXA6/LYN/NOL3/CD38/P2RX4/CXCL11/PDE4D/CCR5/ATP2A3/SMAD3/NTSR1/CACNA1A/FPR1/ABL2/TPCN1/TCIRG1/TPCN2/FPR2/CCRL2/GNA13/SLC8B1/P2RY6/P2RX7/ATP13A1/SWAP70/C3AR1/JAK2/BCL2/EDNRB/BAK1/GRINA/VDR/ATP13A2/SLC30A1/GPR35/SLC24A3/FPR3/FKBP1B/S1PR3/TSPOAP1/PDGFRA/PTGIR/ATP2A2/DDIT3/XCR1/TGFB1/CALR/PROK2/PLCB1/S1PR1/ANXA5/GNB1/APP/C…	110	458
GO:0000422	autophagy of mitochondrion	27/3188	76/18670	8.23166e-05	0.000925402	0.000643392	HIF1A/SREBF1/OPTN/GBA/FZD5/AMBRA1/ATG9A/ATP13A2/SQSTM1/MAP1LC3B2/MAP1LC3B/CLEC16A/CAMKK2/ATG3/ATG13/SREBF2/BNIP3/MARK2/CTTN/SMURF1/WIPI1/GABARAP/ATG5/USP36/DNM1L/FBXO7/GSK3A	27	76
GO:0043244	regulation of protein-containing complex disassembly	36/3188	113/18670	8.54889e-05	0.000955962	0.000664639	TNF/RUBCN/TAOK1/GBA/SWAP70/ASPH/WASHC2C/PLEK/MAP1S/UVRAG/ETF1/SMCR8/TWF1/CALCOCO2/SCAF4/CLEC16A/SCIN/BNIP3/SPTBN1/ADD2/ACTN2/PHF23/CAPZB/ARHGEF2/TMOD3/UPF1/SETX/F2RL1/EPS8/EIF5A2/SCAF8/ADD1/MAP1A/PDXP/WDR1/EIF5A	36	113
GO:0043300	regulation of leukocyte degranulation	19/3188	46/18670	9.22425e-05	0.00102423	0.000712104	HMOX1/CD300A/ADGRE2/LYN/PTAFR/IL4R/GAB2/FGR/STX4/FCGR2B/ABR/ADORA2B/LGALS9/CD84/CCR2/BCR/ITGAM/F2RL1/C12orf4	19	46
GO:0006022	aminoglycan metabolic process	49/3188	170/18670	9.36401e-05	0.00103793	0.000721626	HPSE/CEMIP2/NDST2/CHST15/B4GALT5/EXT1/SDC3/CHST11/HS3ST3B1/PIM1/HGF/DSE/HS3ST1/SGSH/NFKB1/CHSY1/SDC4/HS6ST1/IL15/B3GNT8/PXYLP1/AGRN/B4GALT4/CHST2/TGFB1/IL1B/ST3GAL4/CHST7/CEMIP/B3GNT2/VCAN/SDC2/FOXC1/LYVE1/CSGALNACT2/HAS1/B3GAT3/ST3GAL1/CHST13/CHPF2/GPC1/B3GNT10/CSGALNACT1/B4GALT3/GNS/B3GNT9/NDST1/HS3ST2/B3GNT5	49	170
GO:1990868	response to chemokine	32/3188	97/18670	9.8995e-05	0.00108774	0.000756259	CCL2/CCL8/CCR1/CCL7/HIF1A/CXCL10/CCL4/CCL3/CMKLR1/CXCL11/CCR5/CCL3L1/CXCL8/CCRL2/RIPOR2/GPR35/XCR1/OXSR1/ZC3H12A/CXCL1/CXCL2/FOXC1/CXCR1/RHOA/CCR2/EDN1/CCR7/CCL13/CCL5/CXCL9/DUSP1/CXCL13	32	97
GO:0001649	osteoblast differentiation	61/3188	225/18670	0.000100833	0.00110601	0.000768962	IFITM1/IL6R/RASSF2/CCL3/FAM20C/SPP1/TNF/TPM4/CEBPD/SH3PXD2B/SMAD3/MEF2D/TCIRG1/ADAR/HIRA/HGF/NOCT/TP53INP2/RRBP1/AREG/IL6ST/HDAC7/SUCO/BMP2/SNAI1/FBN2/RORB/CLIC1/DNAJC13/ACVR1/MEF2C/VCAN/CLEC5A/CDK6/FASN/IBSP/IL6/ACHE/LIMD1/GREM1/FZD1/HDAC4/ID1/JAG1/SUFU/JUNB/HIF1A-AS2/MRC2/SEMA4D/HNRNPU/SND1/LEF1/TMEM119/IGFBP3/RUNX2/LRP5/ALYREF/SEMA7A/ALPL/HSPE1/DDR2	61	225
GO:0033032	regulation of myeloid cell apoptotic process	14/3188	29/18670	0.000103194	0.00112604	0.000782887	IRF7/CCR5/BCL2/NOD2/KITLG/MEF2C/CLEC5A/MIF/SLC7A11/PIK3CD/MAEA/CCL5/ANXA1/THRA	14	29
GO:0051258	protein polymerization	73/3188	283/18670	0.000126861	0.00134481	0.000934987	MX2/MX1/CDC42EP2/CORO1A/WASHC1/FMN1/ICAM1/PLEKHG2/GAS7/MICALL2/FCHSD1/PSTPIP1/PREX1/SNX9/UBE2S/NDEL1/JAK2/WASL/WASHC2C/WHAMM/ARF1/GRB2/PSTPIP2/NDE1/TWF1/FKBP4/WASF1/CSNK1D/PRKCD/CENPJ/SCIN/KANK1/CLIP1/SPTBN1/WAS/DCTN1/SNCA/ADD2/MKKS/HSPA1A/CTTN/CDH5/RHOA/IQGAP2/RANBP9/CAPZB/TUBGCP2/RICTOR/HSPA1B/MTOR/DBN1/CYFIP1/AP1AR/CCR7/LATS1/BAIAP2/MYADM/TMOD3/GMFB/ARF6/HIP1R/PAK1/ANKRD53/CDC42EP4/ACTR3/MET/E…	73	283
GO:0070265	necrotic cell death	23/3188	62/18670	0.000128052	0.00135517	0.000942189	BIRC3/TNF/TICAM1/NOL3/RIPK1/FAS/MLKL/PPIF/TICAM2/RBCK1/CFLAR/TMEM123/PELI1/CD14/TLR3/BNIP3/IPMK/GSDME/CYLD/ARHGEF2/DNM1L/TRAF2/FADD	23	62
GO:0034104	negative regulation of tissue remodeling	11/3188	20/18670	0.000130507	0.00136557	0.000949419	CD38/TNFAIP3/P2RX7/ABR/IL6/GREM1/CSK/AGER/BCR/INPP5D/TMEM119	11	20
GO:0072659	protein localization to plasma membrane	68/3188	260/18670	0.000136882	0.00141774	0.000985692	GAS6/TNF/GBP1/STX3/MACF1/BLZF1/RAB8B/EPHB2/FLOT1/OPTN/BCL2L1/RAB10/STX4/VAMP5/TSPAN5/GORASP1/ACSL3/PIK3R1/RAB3D/SQSTM1/TESC/RAPGEF2/GRASP/TNFRSF1A/TGFB1/RAB8A/EZR/RHOG/GGA3/FYB1/ANKRD9/PIP5K1A/SPTBN1/CNST/JUP/GRIPAP1/MPP5/ACTN2/SMURF1/CSK/RAB31/EPB41L3/RILPL2/GOLGA4/PLEKHF1/TMEM88/PICALM/GAK/TSPAN14/PPFIA1/MYADM/GOLPH3/MMP14/NSF/ARF6/TSPAN33/SLC4A1/MAP7/FLNA/RAMP1/NUMB/PID1/KIF5B/ARFRP1/LAMA5/TMB…	68	260
GO:0016049	cell growth	114/3188	484/18670	0.000140335	0.00145112	0.0010089	SPHK1/PML/DCUN1D3/SPP1/PAFAH1B1/CDKN1A/CD38/MACF1/BLZF1/CTDP1/SMAD3/SEMA4B/SEMA4A/EIF4G1/ARIH2/OGFR/PLAA/NDEL1/VEGFA/EAF2/SPART/RB1/SGK1/RGS2/BCL2/CDKN2D/OSGIN1/PTPRJ/MEX3C/ITGA4/DNM2/GDI1/IGFBP4/S100A8/CDC73/SRF/NEDD4L/FBLN5/IGFBP7/ST20/SEMA6B/TGFB1/SERTAD2/NRP2/WASF1/ARHGEF11/SEMA3B/BST2/RAPH1/INO80/AKAP13/APP/ARHGAP4/MAD2L2/DDX3X/GSK3B/PTCH2/RPTOR/HAMP/HSPA1A/CTTN/SLC25A33/RHOA/SMURF1/MSX1/DVL…	114	484
GO:0031647	regulation of protein stability	73/3188	284/18670	0.000142685	0.00147061	0.00102245	TRIM21/GET4/RASSF2/USP18/CDKN1A/B4GALT5/SMAD3/SRC/SREBF1/FLOT1/CCDC88C/ASGR2/PIM1/HYPK/USP4/ASPH/HCFC1/BCL2/TNIP2/TREX1/PIK3R1/CDC73/CASP3/CHFR/CLU/TESC/NEDD4L/BMP2/PPIB/BAG3/UBE2B/SH3GLB1/TSC1/PRKCD/CALR/GGA3/GAPDH/COG3/KRAS/PLPP3/CREBBP/WIZ/SNCA/ATP1B2/USP7/USP19/HSPA1A/MSX1/DVL1/ID1/HIP1/DVL3/HSPA1B/TMEM88/KDM8/HSPD1/STK3/CCAR2/BAG6/TAF9/HSPA8/MORC3/PLK1/LSS/HIP1R/CRYAB/USP36/FLNA/CTSA/HSP90AA…	73	284
GO:0051817	modulation of process of other organism involved in symbiotic interaction	32/3188	99/18670	0.000152598	0.00156258	0.00108639	CCL8/CCL4/CCL3/SERPINB9/CTDP1/SMAD3/BCL2L1/CHD1/EIF2AK2/GTF2B/TNIP1/PPIB/TGFB1/ZC3H12A/CSF1R/GAPDH/RAB9A/IGF2R/TBC1D20/CCNK/IFI27/SMARCB1/KPNA1/JUN/FMR1/CAV2/DAG1/CCL5/LEF1/ATG5/CD209/STOM	32	99
GO:0051489	regulation of filopodium assembly	18/3188	44/18670	0.000162588	0.0016458	0.00114425	RALA/TRPM2/MYO10/SRGAP2C/RIPOR2/WASL/RAB5A/FSCN1/AGRN/SRF/DPYSL3/PRKCD/PPP1R16B/CAPZB/CCR7/FMR1/ARF6/MIEN1	18	44
GO:0030856	regulation of epithelial cell differentiation	45/3188	156/18670	0.000173475	0.00172601	0.00120002	CTSL/TNF/ZFP36L1/NME2/EZH2/SERPINE1/VEGFA/STAT1/MAFF/ZFP36/NCOA3/VDR/CCND1/S1PR3/CDKN1C/TNFRSF1A/MAFG/S1PR2/IL1B/KEAP1/DLL1/FOXC1/GSK3B/PTCH2/LIF/CDH5/ZEB1/PRKX/ID1/JAG1/CYP27B1/ZEB2/RHEB/MMP9/PAX8/SFN/NOTCH4/VEZF1/MYCL/ADD1/ALOX15B/HES1/CD109/GSK3A/KIAA1109	45	156
GO:0001667	ameboidal-type cell migration	109/3188	462/18670	0.000181505	0.00178621	0.00124188	ITGB7/HIF1A/ARID5B/PML/HMOX1/LGMN/SRGAP2/PAFAH1B1/ANXA6/TIMP1/MACF1/P2RX4/RET/PXN/SP100/SRC/SEMA4B/ADAM9/SEMA4A/LGALS8/MAP2K3/VEGFA/GNA12/EDNRB/STARD13/SDC4/ITGA4/CYP1B1/MAP3K3/ENPP2/HDAC7/SRF/SGPL1/SEMA6B/TGFB1/NRP2/EGR3/ZC3H12A/MTA2/SEMA3B/PHACTR4/PTPN23/INSL3/PRR5L/CALR/KITLG/FAP/DOCK5/ARHGAP4/KANK1/PIP5K1A/ACVR1/NR4A1/ITGA2/MEF2C/PLPP3/AGO2/AMOTL2/PRKCA/PKN1/JUP/PRKD2/RIC8A/PIK3R3/DNAJA4/HAS1…	109	462
GO:0031345	negative regulation of cell projection organization	52/3188	188/18670	0.000184562	0.00180505	0.00125498	CARM1/SPP1/PAFAH1B1/CD38/SEMA4B/EPHB2/SEMA4A/SRGAP2C/SPART/RTN4RL2/UBE3A/GORASP1/DNM2/GDI1/CERS2/DPYSL3/RAPGEF2/FKBP4/KREMEN1/SEMA6B/TSC1/TBC1D7/SEMA3B/PRKCD/SPRY2/ARHGAP4/KANK1/RGMA/GSK3B/RHOA/FYN/ID1/ARHGDIA/CAPZB/NGFR/STAP1/MAP4K4/GAK/MAK/PSEN1/PLK2/SEMA4D/ARF6/ITM2C/KIAA0319/RAP1GAP2/LPAR1/SEMA7A/PLXNA3/GSK3A/PMP22/MYLIP	52	188
GO:0051028	mRNA transport	44/3188	152/18670	0.000186707	0.00182321	0.0012676	NUP62/MX2/ZFP36L1/ZC3H11A/IGF2BP3/NUP98/PARP11/SMG5/ZFP36/NXF1/DDX39A/IGF2BP2/POLDIP3/SUPT6H/ZC3H3/U2AF2/CASC3/KHSRP/RNPS1/DHX38/NUP50/NUP205/NUP188/SMG1/EIF4A3/MCM3AP/SEC13/NUP153/MVP/ARC/FYTTD1/XPO1/AHCTF1/CHTOP/FMR1/HSF1/DDX39B/SLBP/UPF1/ALYREF/NCBP3/NUTF2/EIF5A2/EIF5A	44	152
GO:0009100	glycoprotein metabolic process	100/3188	419/18670	0.000211446	0.00202719	0.00140942	ST8SIA4/HPSE/HIF1A/MGAT1/NPC1/NDST2/CHST15/B4GALT5/EXT1/TMEM106A/MAN2B1/ST6GALNAC2/CHST11/CANT1/HS3ST3B1/RPN1/UBE2J1/ASGR2/JAK3/PHLDA1/RNF185/FBXO6/EDEM1/C1GALT1/DSE/BCL2/HS3ST1/SGSH/MPDU1/FUT4/STT3A/CHSY1/POFUT2/HS6ST1/TREX1/GORASP1/IL15/B3GNT8/GALNT2/PXYLP1/GALNT4/TNIP1/B4GALT4/ST6GALNAC3/BMP2/NEU4/GALNT3/MUC1/ST6GAL1/RAB1B/GAL3ST4/PCSK6/PLCB1/VCP/TET2/ST3GAL4/CHST7/MUC6/TET3/COG3/LFNG/AGO2/B3G…	100	419
GO:0046031	ADP metabolic process	37/3188	122/18670	0.000212948	0.00203261	0.00141319	NUP62/HIF1A/PFKFB3/OGDH/ALDOA/PRKAG2/STAT3/P2RX7/NUP98/AK4/PFKP/TREX1/PFKFB4/HK1/BPGM/ENO2/AK2/MLXIPL/AMPD3/NUP50/APP/GAPDH/NUP205/DDIT4/NUP188/CBFA2T3/SEC13/HDAC4/NUP153/PKM/PSEN1/GALK1/ENO1/FOXK2/SLC4A1/ALDOC/SLC2A6	37	122
GO:0030278	regulation of ossification	55/3188	203/18670	0.000219224	0.00208741	0.00145128	CCR1/IFITM1/IL6R/HIF1A/RASSF2/CCL3/FAM20C/ISG15/TNF/CEBPD/SMAD3/TCIRG1/P2RX7/HGF/BCL2/NOCT/ECM1/CHSY1/ANO6/SRGN/AREG/IL6ST/HDAC7/SUCO/BMP2/RFLNB/FBN2/KREMEN1/TGFB1/RORB/CSF1/CLIC1/S1PR1/ACVR1/MEF2C/ANKH/CDK6/IL6/LIMD1/SMURF1/GREM1/HDAC4/ID1/JAG1/CYP27B1/SUFU/HIF1A-AS2/PHOSPHO1/SEMA4D/EGR2/TMEM119/RUNX2/NIPBL/LRP5/DDR2	55	203
GO:0034349	glial cell apoptotic process	9/3188	15/18670	0.000226565	0.00212695	0.00147878	CCL2/GAS6/RB1/CASP3/PRKCD/PRKCA/DLL1/TNFRSF21/TRAF2	9	15
GO:0034616	response to laminar fluid shear stress	9/3188	15/18670	0.000226565	0.00212695	0.00147878	ADAM9/TGFB1/KLF2/SREBF2/ABCA1/ETS1/KLF4/NFE2L2/MAPK7	9	15
GO:0048661	positive regulation of smooth muscle cell proliferation	32/3188	101/18670	0.000230849	0.00216074	0.00150227	IL6R/HMOX1/TNF/IRAK1/IL10/PTAFR/MEF2D/P2RY6/EREG/NAMPT/STAT1/JAK2/NR4A3/ERN1/NOTCH3/S1PR1/DNMT1/ITGA2/TRAF6/IL6/HDAC4/GNAI3/IRAK4/MTOR/PTGS2/JUN/EDN1/MMP2/MMP9/DDX39B/CCL5/PAK1	32	101
GO:0097352	autophagosome maturation	16/3188	38/18670	0.000250425	0.00230976	0.00160588	RUBCN/UVRAG/MAP1LC3B2/SMCR8/CALCOCO2/MAP1LC3B/VCP/CLEC16A/STX17/PHF23/SNAP29/UBQLN1/GABARAP/EPG5/CLN3/VPS16	16	38
GO:0001558	regulation of cell growth	99/3188	416/18670	0.000252938	0.00232615	0.00161727	SPHK1/PML/DCUN1D3/SPP1/PAFAH1B1/CDKN1A/CD38/MACF1/BLZF1/CTDP1/SMAD3/SEMA4B/SEMA4A/EIF4G1/OGFR/PLAA/NDEL1/VEGFA/EAF2/SPART/RB1/SGK1/RGS2/BCL2/CDKN2D/OSGIN1/PTPRJ/DNM2/GDI1/IGFBP4/S100A8/CDC73/SRF/NEDD4L/FBLN5/IGFBP7/ST20/SEMA6B/TGFB1/SERTAD2/ARHGEF11/SEMA3B/BST2/INO80/ARHGAP4/MAD2L2/DDX3X/GSK3B/PTCH2/RPTOR/HAMP/HSPA1A/CTTN/SLC25A33/RHOA/SMURF1/MSX1/CPNE5/EPB41L3/CYP27B1/BAP1/GOLGA4/HSPA1B/MTOR/CLS…	99	416
GO:0003158	endothelium development	39/3188	132/18670	0.000266289	0.00243475	0.00169278	CXCL10/ICAM1/TNF/PDE4D/NRG1/VEGFA/HEG1/STARD13/KDM6B/S1PR3/RAPGEF2/TNFRSF1A/ITGAX/S1PR2/IL1B/EZR/S1PR1/PPP1R16B/ACVR1/PDE2A/DLL1/PRKD2/FASN/CDH5/RHOA/ZEB1/ID1/JAG1/PLOD3/SCUBE1/MYADM/GSTM3/NOTCH4/VEZF1/MET/F2RL1/ADD1/LAMA5/PDPN	39	132
GO:2001057	reactive nitrogen species metabolic process	28/3188	85/18670	0.000269825	0.00245996	0.00171031	TLR2/GCH1/ICAM1/TNF/IL10/TICAM1/TMEM106A/P2RX4/SMAD3/SIRPA/JAK2/CYP1B1/DNM2/CLU/TLR6/ZC3H12A/KHSRP/IL1B/KLF2/CD36/MTOR/PTGS2/EDN1/MMP8/NOS1AP/KLF4/CD47/HSP90AA1	28	85
GO:0046513	ceramide biosynthetic process	22/3188	61/18670	0.000284832	0.00256714	0.00178482	SPHK1/ST8SIA4/TNF/B4GALT5/SPTLC2/GBA/P2RX7/CERS5/SMPD4/ST6GALNAC3/CERS2/SMPD1/TNFRSF1A/ELOVL1/PRKCD/NSMAF/SGMS1/CERS4/B4GALT3/ST3GAL5/AGK/B3GALT2	22	61
GO:0031124	mRNA 3'-end processing	31/3188	98/18670	0.000296119	0.00264997	0.00184241	ZFP36L1/ZC3H11A/DDX39A/POLDIP3/PNPT1/RNF40/CDC73/SUPT5H/ZC3H3/U2AF2/CASC3/CPSF7/RNPS1/DHX38/APP/EIF4A3/BARD1/SNRPA/TENT4B/CSTF2/PAF1/CHTOP/HSF1/ZNF473/DDX39B/CDK9/SLBP/PAPOLG/ALYREF/SCAF8/PABPC1L	31	98
GO:0031341	regulation of cell killing	31/3188	98/18670	0.000296119	0.00264997	0.00184241	NECTIN2/HAVCR2/ICAM1/SERPINB9/PIK3R6/KIR2DL4/HLA-E/P2RX7/FAM49B/LAG3/MICB/ULBP1/CFH/HLA-G/FCGR2B/GAPDH/CD55/LILRB1/CR1L/PRF1/LGALS9/CRK/AGER/STAP1/CD226/IL18RAP/ITGAM/F2RL1/CADM1/FCER2/FADD	31	98
GO:0090383	phagosome acidification	13/3188	28/18670	0.000297545	0.00265521	0.00184606	ATP6V0C/RAB39A/ATP6V1C1/TCIRG1/ATP6V1G1/RAB20/ATP6V0A2/ATP6V1B2/ATP6V0A1/ATP6V1C2/ATP6V1F/RAB7A/SLAMF8	13	28
GO:0010721	negative regulation of cell development	84/3188	344/18670	0.000301958	0.002687	0.00186815	CARM1/SPP1/TNF/GBP1/SRGAP2/PAFAH1B1/LDLR/CD38/CTDP1/SEMA4B/HES4/STAT3/EPHB2/SEMA4A/NRG1/ASCL2/SRGAP2C/VEGFA/SPART/MELTF/RGS2/BCL2/ZHX2/EDNRB/RTN4RL2/UBE3A/GORASP1/GDI1/DYNLT1/S1PR3/CERS2/DPYSL3/OLIG2/RFLNB/RAPGEF2/MBD1/FKBP4/KREMEN1/SEMA6B/TGFB1/TSC1/SEMA3B/NOTCH3/IL1B/CALR/CTNNA1/APP/ARHGAP4/KANK1/LILRB1/RNF10/DLL1/THRB/RGMA/GSK3B/IL6/RHOA/IDH2/ID1/JAG1/ARHGDIA/EIF4ENIF1/NGFR/STAP1/MAP4K4/GAK/AP…	84	344
GO:0032308	positive regulation of prostaglandin secretion	7/3188	10/18670	0.000311625	0.00276523	0.00192255	P2RX4/TNFRSF11A/P2RX7/IL1B/MIF/EDN1/MAP2K6	7	10
GO:0010769	regulation of cell morphogenesis involved in differentiation	75/3188	301/18670	0.000326448	0.00288865	0.00200836	SIPA1L1/SPP1/GBP1/PAFAH1B1/PLXNC1/MACF1/RET/SEMA4B/EPHB2/SEMA4A/PREX1/ZSWIM8/NDEL1/VEGFA/SPART/MELTF/WASHC2C/PARP6/KIF13B/UBE3A/ZSWIM4/GORASP1/DNM2/GDI1/LIMS1/LRP8/SRF/NEDD4L/CUX1/RAPGEF2/SEMA6B/SEMA3B/CALR/DOCK5/ARHGAP4/KANK1/MARK2/SDC2/CASS4/GSK3B/CTTN/ZSWIM6/RHOA/ID1/ARHGDIA/GOLGA4/NEDD9/CRK/NGFR/ARC/DBN1/CYFIP1/AP1AR/ZEB2/NSMF/PSEN1/TNFRSF12A/FMR1/BAIAP2/MYADM/SEMA4D/CRKL/NEDD4/PAK1/PDLIM5/AN…	75	301
GO:0006839	mitochondrial transport	66/3188	258/18670	0.00033408	0.00295205	0.00205244	SLC25A37/TP53BP2/NOL3/PMAIP1/SLC25A13/RNF31/MICALL2/SREBF1/PRKAG2/STAT3/SLC25A28/TOMM40L/PPIF/SAE1/SLC8B1/ARIH2/BCL2L1/CNP/FZD5/BCL2/PPP3CC/TIMM23/PNPT1/BAK1/STARD3/DYNLT1/BAG3/HSPA4/PITRM1/SH3GLB1/ABLIM3/PAM16/TOMM34/ATG13/TIMM17B/SREBF2/BNIP3/TIMM17A/GSK3B/HSPA1A/SLC25A33/YWHAZ/MCUB/UBE2D3/BAP1/SLC25A22/SLC25A15/SLC25A32/HSPD1/ACACA/SLC25A23/PSEN1/DNAJC15/ATF2/AGK/GZMB/HIP1R/SFN/SFXN3/MCUR1/USP…	66	258
GO:0001505	regulation of neurotransmitter levels	86/3188	355/18670	0.000339921	0.00299918	0.0020852	TLR2/SDS/GCH1/PRKCB/NCS1/ICAM1/NAPA/TNF/STX3/IL10/TICAM1/TMEM106A/P2RX4/SMAD3/NTSR1/CHKA/SDSL/FLOT1/SIRPA/SRD5A1/MCTP2/P2RX7/JAK2/RGS2/RIMS3/STX4/SLC30A1/SLC44A1/DNAJC5/CYP1B1/RAB5A/DNM2/GRIN3A/MCTP1/TSPOAP1/CLU/ATP2A2/TLR6/SYNJ1/ZC3H12A/SYN1/KHSRP/IL1B/ADORA2A/GART/KLF2/MEF2C/PTPRN2/OTOF/STX1A/STX11/SNCA/GSK3B/ADORA2B/CD36/ACHE/VPS18/UPB1/SLC7A11/DVL1/SNAP29/MTOR/CALM3/SLC38A1/PTGS2/MAOA/EDN1/SL…	86	355
GO:0010212	response to ionizing radiation	42/3188	147/18670	0.000350495	0.00308416	0.00214428	CCL7/CLK2/CXCL10/PML/ICAM1/DCUN1D3/CDKN1A/IFI16/BCL2L1/NAMPT/HUS1/BCL2/UIMC1/BAK1/ELK1/CCND1/RAD9A/TREX1/DNM2/GRB2/TANK/CASP3/TNKS1BP1/TGFB1/MYC/TLK2/MAP3K20/INO80/EGR1/AEN/HSPA5/HAMP/POLG/NOX4/NHEJ1/BRCA2/HSF1/KAT5/NABP1/CRYAB/NIPBL/ANXA1	42	147
GO:0070301	cellular response to hydrogen peroxide	31/3188	99/18670	0.000361547	0.00316379	0.00219965	SPHK1/STAT6/TRPM2/IL10/RIPK1/TNFAIP3/SRC/RELA/PPIF/SIRPA/EZH2/HGF/MAPK13/STK26/NR4A3/CYP1B1/KDM6B/PRKCD/KLF2/BNIP3/IL6/ETS1/TXN/HSF1/IL18RAP/KLF4/NFE2L2/SETX/MET/ANXA1/MAPK7	31	99
GO:0060325	face morphogenesis	14/3188	32/18670	0.000376577	0.00323703	0.00225056	ARID5B/CSRNP1/CRISPLD2/ASPH/PDGFRA/SGPL1/TGFB1/MSX1/MMP2/LEF1/NIPBL/ANKRD11/RAB3GAP1/TIPARP	14	32
GO:0071353	cellular response to interleukin-4	14/3188	32/18670	0.000376577	0.00323703	0.00225056	CORO1A/STAT6/PML/PARP14/IL4R/JAK3/RUFY4/NFIL3/KEAP1/HSPA5/FASN/PTPN2/LEF1/CDK4	14	32
GO:0060562	epithelial tube morphogenesis	79/3188	322/18670	0.000384713	0.00329351	0.00228984	RALA/HIF1A/CXCL10/FMN1/PML/TNF/ADM/MTSS1/RET/SMAD3/SRC/HESX1/GNA13/VEGFA/TIMELESS/BCL2/FZD2/STARD13/SDC4/VDR/AREG/ETV5/CASP3/SRF/BMP2/TGFB1/CSF1/MYC/TSC1/PHACTR4/ITGAX/SPRY2/ST14/CSF1R/ACVR1/KRAS/MEF2C/DLL1/PRKD2/MKKS/TRAF6/RHOA/SETDB2/FZD1/DVL1/PRKX/MTHFR/DVL3/RARG/GZF1/LZTS2/KDM6A/NRARP/EDN1/STK3/ZEB2/SUFU/PSEN1/C2CD3/KDM2B/DNAAF1/DAG1/MMP14/CELSR1/LEF1/BCL10/DDR1/PAK1/DVL2/PAX8/NOTCH4/LRP5/MET…	79	322
GO:0015748	organophosphate ester transport	36/3188	121/18670	0.000388024	0.00331667	0.00230594	KCNN4/PLSCR1/SLC37A2/LDLR/SCARB2/ABCD1/PLSCR3/P2RX7/ATP8B4/SLC35B2/ANO6/ABCC1/SLC25A25/OSBPL5/PLSCR4/PRKCD/PRELID3A/XKR8/ATP8B2/ABCA1/SLC25A33/ATP10D/SLC37A1/PITPNM2/MFSD2A/ABCB4/PITPNB/SLC25A32/SLC25A23/PLSCR2/EPG5/PITPNA/SLC4A1/TNFAIP8L3/ABCB1/SLC25A19	36	121
GO:0016052	carbohydrate catabolic process	53/3188	198/18670	0.000388844	0.00331667	0.00230594	NUP62/HIF1A/PFKFB3/OGDH/MAN2B1/SCARB2/GALM/ALDOA/PRKAG2/STAT3/P2RX7/NUP98/NEU1/FUT4/PFKP/TREX1/PFKFB4/NEU4/HK1/RBKS/BPGM/ENO2/GK/MLXIPL/NUP50/APP/GAPDH/NUP205/CALM1/DDIT4/PPP1R3B/GLYCTK/NUP188/CBFA2T3/STBD1/SEC13/MGAM/HDAC4/DCXR/PYGM/NUP153/PKM/PSEN1/GALK1/ENO1/FOXK2/SLC4A1/LRP5/ALDOC/SLC2A6/TKTL1/PGD/GSK3A	53	198
GO:0050804	modulation of chemical synaptic transmission	102/3188	436/18670	0.000396077	0.00335444	0.0023322	CCL2/LILRB2/SIPA1L1/PRKCB/NCS1/NAPA/LGMN/TNF/HRH2/STX3/PACSIN2/CD38/NTSR1/CACNA1A/SRC/EPHB1/STAT3/EPHB2/FLOT1/MCTP2/JAK2/SH3GL1/RIMS3/STX4/ARF1/TSHZ3/SLC30A1/RAB5A/HRH1/GRIN3A/MCTP1/GUCY1A1/LRP8/SQSTM1/SRF/ATP2A2/RAPGEF2/RAB8A/SYN1/S1PR2/MAPK8IP2/IL1B/ADORA2A/PLCB1/APP/KRAS/MEF2C/STX1A/ABR/SNCA/EIF4A3/GSK3B/ADORA2B/CHRNA7/ACHE/VPS18/NCDN/ITPR3/SLC7A11/DVL1/FYN/SORCS2/CCR2/MTOR/CALM3/KCTD13/CLSTN1…	102	436
GO:0045332	phospholipid translocation	17/3188	43/18670	0.000398561	0.00337096	0.00234368	KCNN4/PLSCR1/PLSCR3/P2RX7/ATP8B4/ANO6/ABCC1/PLSCR4/PRKCD/XKR8/ATP8B2/ABCA1/ATP10D/ABCB4/PLSCR2/SLC4A1/ABCB1	17	43
GO:0030574	collagen catabolic process	18/3188	47/18670	0.000430281	0.00358643	0.00249349	CTSL/CTSB/FURIN/ADAMTS2/MMP19/MMP25/FAP/MMP17/VSIR/PHYKPL/MMP13/MMP2/MMP8/MRC2/MMP9/MMP14/MMP10/MMP12	18	47
GO:0061614	pri-miRNA transcription by RNA polymerase II	18/3188	47/18670	0.000430281	0.00358643	0.00249349	HIF1A/FOSL1/IL10/SMAD3/RELA/SREBF1/STAT3/LILRB4/SRF/BMP2/TGFB1/SREBF2/HDAC4/ETS1/NGFR/JUN/KLF4/GNL3	18	47
GO:0006970	response to osmotic stress	27/3188	83/18670	0.000431781	0.00358947	0.0024956	RELB/DYSF/TNF/AQP9/ZFP36L1/PLK3/MAPK13/CASP3/LRRC8A/OXSR1/TLR3/ITGA2/DDX3X/PKN1/TSC22D3/PTGS2/ARHGEF2/SLC25A23/TSC22D4/ATF2/TSC22D2/NFAT5/MAP7/SLC2A1/RCSD1/ABCB1/SLC12A5	27	83
GO:0030010	establishment of cell polarity	39/3188	135/18670	0.00043928	0.00360983	0.00250976	PAFAH1B1/EPHB1/RAB10/RIPOR2/CYTH1/NDEL1/MYO18A/FSCN1/DYNLT1/NDE1/NEK3/ARHGEF11/SPRY2/GBF1/KANK1/MARK2/AMOTL2/CYTH3/DCTN1/GSK3B/MPP5/CDH5/RHOA/ACTR1A/CRK/RICTOR/BCCIP/ARHGEF2/NDC80/CCR7/NSFL1C/GOLPH3/PLK1/CRKL/ARF6/PAK1/LLGL1/HSP90AA1/HES1	39	135
GO:0033631	cell-cell adhesion mediated by integrin	9/3188	16/18670	0.000439373	0.00360983	0.00250976	ITGA5/ADA/ADAM9/SWAP70/FERMT3/ITGA4/DPP4/CCL5/CXCL13	9	16
GO:0061684	chaperone-mediated autophagy	9/3188	16/18670	0.000439373	0.00360983	0.00250976	PLK3/SYNPO2/ATP13A2/CLU/BAG3/SNCA/HSPA8/CTSA/HSP90AA1	9	16
GO:1900407	regulation of cellular response to oxidative stress	28/3188	88/18670	0.000511345	0.00409974	0.00285037	GCH1/HIF1A/TNF/IL10/NOL3/ABCD1/RIPK1/HGF/SOD2/STK26/NR4A3/FBLN5/TLR6/TSC1/SFPQ/CD36/SLC7A11/FZD1/FYN/UBQLN1/NCOA7/P4HB/TXN/MCL1/NFE2L2/MET/FBXO7/MAPK7	28	88
GO:0048732	gland development	101/3188	434/18670	0.000511981	0.00409974	0.00285037	MAFB/HIF1A/ARID5B/STAT6/PML/HMOX1/TNF/OAS2/HRH2/ADA/IL10/JARID2/TNFRSF11A/SMAD3/TNFAIP3/SRC/RELA/HESX1/NRG1/RHBDD3/EZH2/SRD5A1/HLX/VEGFA/JAK2/EAF2/HGF/AK4/BCL2/PDGFA/CFLAR/PNPT1/VDR/UBE3A/AREG/CCND1/ETV5/FPGS/PDGFRA/CDKN1C/SRF/BMP2/CYP19A1/LBH/NCOR2/FKBP4/TGFB1/MAD1L1/CSF1/CSF1R/ITGA2/KRAS/SULF2/FEM1B/THRB/FOXC1/FASN/RAF1/IGF2R/HAMP/PRLR/LSR/GNPNAT1/ZNF703/MSX1/ETS1/SP3/FRS2/RARG/PKM/BRCA2/JUN/HO…	101	434
GO:0051236	establishment of RNA localization	52/3188	196/18670	0.000550564	0.00434808	0.00302303	NUP62/MX2/RBFOX1/ZFP36L1/ZC3H11A/FLOT1/RFTN1/IGF2BP3/NUP98/PARP11/SMG5/ZFP36/NXF1/DDX39A/IGF2BP2/POLDIP3/PNPT1/SUPT6H/ZC3H3/U2AF2/TSC1/CASC3/KHSRP/RNPS1/DHX38/NUP50/NUP205/SFPQ/SSB/NUP188/SMG1/EIF4A3/MCM3AP/SEC13/NUP153/MVP/ARC/FYTTD1/XPO1/AHCTF1/CHTOP/FMR1/HSF1/DDX39B/HNRNPU/SLBP/UPF1/ALYREF/NCBP3/NUTF2/EIF5A2/EIF5A	52	196
GO:0045995	regulation of embryonic development	38/3188	132/18670	0.000556437	0.0043845	0.00304835	IL1RN/PHLDA2/PAFAH1B1/B4GALT5/IL10/NKD1/TDG/PHLDB1/NOCT/RBM19/FZD2/SNAI1/PLCB1/RACGAP1/LFNG/LAMA3/DLL1/FZD1/DVL1/DVL3/NRARP/STK3/TRIP12/FGFR1/SUFU/BAG6/MYADM/DAG1/TGIF2/CELSR1/KLF4/RPS6KA6/NFE2L2/DVL2/NIPBL/HES1/LAMA5/MAPK7	38	132
GO:0042692	muscle cell differentiation	91/3188	385/18670	0.000556563	0.0043845	0.00304835	CXCL10/DYSF/PLEKHO1/ADM/CTDP1/IL4R/FLOT1/NRG1/EREG/EZH2/RIPOR2/HIRA/VEGFA/CAMK1/SOD2/RB1/RGS2/BCL2/PTBP1/EDNRB/CFLAR/MAPK12/FLT3LG/KDM6B/SYNE1/NLN/CASP3/EPC1/SPAG9/SUPT6H/PDGFRA/RBM4/SRF/ATP2A2/BMP2/TGFB1/TSC1/MAPK11/CSRP2/CAPN2/CALR/TNFSF14/CTNNA1/DNMT1/SMARCD3/AKAP13/ACVR1/SOX6/KRAS/MEF2C/DLL1/RBM38/EHD1/HAMP/ACTN2/ZEB1/GREM1/HDAC4/MSX1/MYOF/CD53/FRS2/NOX4/MTOR/CEACAM5/EDN1/ADGRB1/ANKRD17/GDF15…	91	385
GO:0070585	protein localization to mitochondrion	40/3188	141/18670	0.000559161	0.00439948	0.00305876	TP53BP2/PMAIP1/RNF31/MICALL2/SREBF1/TOMM40L/SAE1/ARIH2/FZD5/BCL2/PPP3CC/TIMM23/DDIT3/BAG3/HSPA4/HK1/PITRM1/SH3GLB1/ABLIM3/PAM16/TOMM34/ATG13/TIMM17B/SREBF2/TIMM17A/YWHAZ/UBE2D3/BAP1/CALM3/HSPD1/DNAJC15/AGK/GZMB/SFN/USP36/HSP90AA1/DNM1L/PDCD5/FBXO7/GSK3A	40	141
GO:0051961	negative regulation of nervous system development	77/3188	316/18670	0.000561624	0.00441336	0.00306841	TLR2/CARM1/SPP1/TNF/SRGAP2/PAFAH1B1/LDLR/CD38/SEMA4B/HES4/STAT3/EPHB2/SEMA4A/NRG1/ASCL2/SRGAP2C/SPART/ZHX2/EDNRB/RTN4RL2/UBE3A/GORASP1/GDI1/DYNLT1/CERS2/DPYSL3/OLIG2/RAPGEF2/MBD1/FKBP4/KREMEN1/SEMA6B/TGFB1/EIF2AK3/TSC1/SEMA3B/NOTCH3/IL1B/CALR/CTNNA1/APP/ARHGAP4/KANK1/RNF10/DLL1/THRB/RGMA/GSK3B/IL6/RHOA/IDH2/ID1/JAG1/ARHGDIA/EIF4ENIF1/NGFR/STAP1/TNFRSF21/MAP4K4/GAK/ARHGEF2/SUFU/PSEN1/PLK2/SEMA4D/A…	77	316
GO:1902882	regulation of response to oxidative stress	30/3188	97/18670	0.00056311	0.00441406	0.0030689	GCH1/HIF1A/TNF/IL10/NOL3/ABCD1/RIPK1/HGF/SOD2/ACOX2/STK26/NR4A3/MCTP1/FBLN5/TLR6/TSC1/SFPQ/CD36/SLC7A11/FZD1/FYN/UBQLN1/NCOA7/P4HB/TXN/MCL1/NFE2L2/MET/FBXO7/MAPK7	30	97
GO:0071453	cellular response to oxygen levels	60/3188	234/18670	0.000568652	0.00445198	0.00309527	ADAM8/HIF1A/HMOX1/ICAM1/IRAK1/NOL3/ZFP36L1/PMAIP1/RWDD3/SRC/FAS/NDRG1/ATP6V1G1/PSMD11/NAMPT/VEGFA/AK4/PLK3/BCL2/CFLAR/PSMA6/KCNMB1/TBL2/HYOU1/CPEB2/BACH1/MYC/TSC1/PSMB10/ELOC/UBC/GNB1/PSMA5/ATP6V0A2/TMEM199/EGR1/BNIP3/CREBBP/PSMB9/BRIP1/USP19/LIMD1/PSME3/PSMB2/UBQLN1/MTOR/PTGS2/EDN1/PSMD7/PSMD1/ERO1A/P4HB/ENO1/NFE2L2/PSME2/LPAR1/PSMA3/DNM1L/NKX3-1/PSMB8	60	234
GO:0060324	face development	18/3188	48/18670	0.000579671	0.00451586	0.00313968	ARID5B/CSRNP1/CRISPLD2/ASPH/PDGFRA/SRF/SGPL1/TGFB1/RAF1/MKKS/MSX1/RARG/MMP2/LEF1/NIPBL/ANKRD11/RAB3GAP1/TIPARP	18	48
GO:0007565	female pregnancy	51/3188	192/18670	0.000600466	0.00466062	0.00324033	FOSL1/PRDM1/HAVCR2/SPP1/ADM/ITGA5/CTSB/TIMP1/CD38/NAMPT/RGS2/BCL2/VDR/FOSB/SLC38A2/IDO1/IGFBP7/DAZAP1/FKBP4/TGFB1/UBE2A/CAPN2/IL1B/CALR/ITGA2/KRAS/AGO2/APOL2/PRLR/LIF/LGALS9/CRHBP/KLF1/ETS1/CYP27B1/SP3/MTOR/TRIM28/PTGS2/ACSL4/MMP2/JUNB/HSF1/MMP9/CLDN4/DDR1/GJB2/UBE2Q1/PGF/SLC2A1/ACOD1	51	192
GO:0006968	cellular defense response	19/3188	52/18670	0.000601288	0.00466128	0.00324078	FOSL1/LILRB2/CCR5/RELA/TCIRG1/KIR2DL4/NCF1/HLA-G/ADORA2A/CLEC5A/C5AR1/ADORA2B/PRF1/CCR2/BCL10/ITK/VEZF1/CXCL9/CD300C	19	52
GO:0000768	syncytium formation by plasma membrane fusion	20/3188	56/18670	0.000613297	0.00473115	0.00328936	CXCL10/PLEKHO1/IL4R/ADAM9/SBNO2/FLOT1/RIPOR2/CAMK1/CFLAR/FLT3LG/CAPN2/TNFSF14/EHD1/MYOF/TCTA/CD53/ADGRB1/GDF15/CXCL9/CD109	20	56
GO:0140253	cell-cell fusion	20/3188	56/18670	0.000613297	0.00473115	0.00328936	CXCL10/PLEKHO1/IL4R/ADAM9/SBNO2/FLOT1/RIPOR2/CAMK1/CFLAR/FLT3LG/CAPN2/TNFSF14/EHD1/MYOF/TCTA/CD53/ADGRB1/GDF15/CXCL9/CD109	20	56
GO:0051851	modulation by host of symbiont process	21/3188	60/18670	0.000617075	0.00475449	0.00330559	CCL8/CCL4/CCL3/CTDP1/CHD1/GTF2B/PPIB/ZC3H12A/CSF1R/RAB9A/IGF2R/TBC1D20/CCNK/IFI27/SMARCB1/JUN/FMR1/CAV2/CCL5/LEF1/STOM	21	60
GO:1901214	regulation of neuron death	76/3188	313/18670	0.000677494	0.0051807	0.00360192	CCL2/ADAM8/CORO1A/HIF1A/CCL3/HMOX1/LGMN/TNF/TP53BP2/NAIP/IL10/TNFRSF1B/GCLM/EPHB1/STAT3/EIF4G1/GBA/BCL2L1/JAK2/SOD2/BCL2/TBK1/AMBRA1/ELK1/ATP13A2/NR4A3/ZPR1/DNAJC5/SNX6/HYOU1/CASP3/CLU/AKT1S1/DDIT3/TLR6/CSF1/TSC1/CAPN2/ADORA2A/FCGR2B/NR4A2/EGR1/KRAS/MEF2C/DDIT4/EIF2S1/SNCA/C5AR1/GSK3B/CHRNA7/RHOA/IKBKG/SLC7A11/FZD1/HDAC4/FYN/AIMP2/ALKBH1/MTOR/TMEM259/PICALM/JUN/ZNF746/NSMF/PSEN1/NCOA7/HSF1/ITGAM/…	76	313
GO:1900117	regulation of execution phase of apoptosis	16/3188	41/18670	0.000694868	0.00529575	0.00368191	MTRNR2L12/TP53BP2/BCL2L1/MTRNR2L8/MTRNR2L6/ST20/ZC3H12A/PAM16/MTRNR2L13/FAP/IL6/MTRNR2L10/HSF1/PAK2/RNF34/APAF1	16	41
GO:0071236	cellular response to antibiotic	41/3188	147/18670	0.000699611	0.00532547	0.00370257	SPHK1/CCL7/STAT6/TRPM2/IL10/RIPK1/TNFAIP3/SRC/RELA/PPIF/SIRPA/EZH2/XRN1/TIMELESS/HGF/MAPK13/KCNMB1/STK26/NR4A3/CYP1B1/KDM6B/CLU/ZC3H12A/PRKCD/KLF2/EGR1/BNIP3/MEF2C/HSPA5/IL6/ETS1/TXN/HSF1/IL18RAP/KLF4/NFE2L2/SETX/LARP1/MET/ANXA1/MAPK7	41	147
GO:0070262	peptidyl-serine dephosphorylation	10/3188	20/18670	0.000725057	0.00547956	0.0038097	PPP2R2A/PPP1R15A/SWAP70/PPP1R16B/PPP1R15B/PPP2R2D/PPP2CA/PPM1F/DUSP1/PPTC7	10	20
GO:0031100	animal organ regeneration	24/3188	73/18670	0.000740981	0.00554682	0.00385647	HMOX1/GAS6/CDKN1A/ADM/IL10/EZH2/HGF/PNPT1/BAK1/NR4A3/CCND1/FPGS/TGFB1/SULF2/FLT3/PTPRU/C5AR1/IGF2R/HAMP/PKM/ANXA3/PGF/CDK4/LPIN1	24	73
GO:0046939	nucleotide phosphorylation	38/3188	134/18670	0.000763563	0.0057091	0.00396929	NUP62/CMPK2/HIF1A/PFKFB3/OGDH/NME2/ALDOA/PRKAG2/STAT3/P2RX7/NUP98/AK4/PFKP/TREX1/PFKFB4/HK1/BPGM/ENO2/MLXIPL/NUP50/APP/GAPDH/NUP205/DDIT4/NUP188/CBFA2T3/SEC13/HDAC4/NUP153/PKM/PSEN1/GALK1/ENO1/FOXK2/SLC4A1/ALDOC/SLC2A6/PNKP	38	134
GO:0006816	calcium ion transport	100/3188	434/18670	0.000777503	0.00580646	0.00403698	CCL2/CCL8/LILRA5/CCR1/PANX1/CORO1A/LILRB2/CXCL10/CCL4/CCL3/DYSF/PRKCB/NCS1/PML/TRPM2/KCNN4/GAS6/ICAM1/RASA3/ANXA6/LYN/NOL3/HOMER3/P2RX4/CXCL11/PDE4D/CCR5/ATP2A3/NTSR1/CACNA1A/TPCN1/TPCN2/SLC8B1/P2RY6/P2RX7/PDE4B/BCL2/ANO6/BAK1/SPINK1/VDR/SLC30A1/GPR35/SLC24A3/SEC61A1/GRIN3A/FKBP1B/TRPC4AP/YME1L1/ATP2A2/DDIT3/TGFB1/SLC25A25/ADORA2A/PLCB1/ANXA5/CEMIP/SLC3A2/CALM1/LILRB1/LIME1/PDE2A/RRAD/SNCA/HSPA2/…	100	434
GO:0070670	response to interleukin-4	14/3188	34/18670	0.000792148	0.00586957	0.00408085	CORO1A/STAT6/PML/PARP14/IL4R/JAK3/RUFY4/NFIL3/KEAP1/HSPA5/FASN/PTPN2/LEF1/CDK4	14	34
GO:0072673	lamellipodium morphogenesis	9/3188	17/18670	0.000792456	0.00586957	0.00408085	PLEKHO1/SRC/ENPP2/SNX1/WASF1/ABI1/KANK1/PDPN/ARHGEF7	9	17
GO:0070669	response to interleukin-2	8/3188	14/18670	0.000809155	0.00595139	0.00413774	JAK3/JAK1/SHC1/IL2RA/PTPN2/STAT5B/STAT5A/IL2RB	8	14
GO:0039528	cytoplasmic pattern recognition receptor signaling pathway in response to virus	12/3188	27/18670	0.000827192	0.00605585	0.00421037	IRF7/DDX58/BIRC3/IFIH1/DHX58/RIOK3/GPATCH3/DDX60/SEC14L1/NPLOC4/UFD1/ANKRD17	12	27
GO:0046885	regulation of hormone biosynthetic process	12/3188	27/18670	0.000827192	0.00605585	0.00421037	HIF1A/TNF/ADM/NFKB1/VDR/BMP2/IL1B/ATP1A1/EGR1/FFAR3/TRERF1/CYP27B1	12	27
GO:0097581	lamellipodium organization	26/3188	82/18670	0.000845055	0.00617232	0.00429135	VAV3/PLEKHO1/SRGAP2/SRC/WHAMM/ENPP2/FSCN1/DNM2/SNX1/TWF1/WASF1/ABLIM3/ABI1/S1PR1/KANK1/WAS/CTTN/ABLIM1/HDAC4/CAPZB/MTOR/CYFIP1/PARVB/GOLPH3/PDPN/ARHGEF7	26	82
GO:0042133	neurotransmitter metabolic process	42/3188	153/18670	0.000861987	0.00628872	0.00437228	TLR2/SDS/GCH1/ICAM1/TNF/IL10/TICAM1/TMEM106A/P2RX4/SMAD3/CHKA/SDSL/SIRPA/SRD5A1/JAK2/SLC44A1/CYP1B1/DNM2/CLU/TLR6/ZC3H12A/KHSRP/IL1B/GART/KLF2/CD36/ACHE/UPB1/MTOR/PTGS2/MAOA/EDN1/SLC25A32/MMP8/SLC1A3/NOS1AP/COLQ/KLF4/CLN3/PHGDH/CD47/HSP90AA1	42	153
GO:0001910	regulation of leukocyte mediated cytotoxicity	25/3188	78/18670	0.000884442	0.00643768	0.00447584	NECTIN2/HAVCR2/ICAM1/SERPINB9/PIK3R6/KIR2DL4/HLA-E/P2RX7/FAM49B/LAG3/MICB/ULBP1/HLA-G/FCGR2B/LILRB1/LGALS9/CRK/AGER/STAP1/CD226/IL18RAP/ITGAM/F2RL1/CADM1/FADD	25	78
GO:0009119	ribonucleoside metabolic process	24/3188	74/18670	0.000921567	0.00667713	0.00464232	APOBEC3A/ADA/MPP1/NME2/GTPBP1/APOBEC3G/NT5C2/AK4/EFL1/APOBEC3F/UPP1/GIMAP7/ACPP/NT5E/AMPD3/PNP/RHOA/APOBEC3B/GNAI3/PRTFDC1/MFN1/GAMT/CARD11/APOBEC3H	24	74
GO:0007596	blood coagulation	80/3188	336/18670	0.00092605	0.00670193	0.00465956	LCP2/HPSE/MERTK/DGKD/PIK3R5/VAV3/PRKCB/GAS6/PLSCR1/LYN/PIK3R6/P2RX4/SRC/IRF1/GNG2/GNA13/DGKA/P2RX7/SERPINE1/GNA12/JAK2/TLN1/MAFF/PLAUR/F5/PDGFA/PLEK/ANO6/PAPSS2/MAFK/FERMT3/RAB5A/PIK3R1/PDGFRA/SRF/IRF2/MAFG/PRKCD/RBSN/ADORA2A/CLIC1/ANXA5/GNB1/FAP/ITGA2/TFPI/PHF21A/PRKCA/WAS/GNA15/EHD1/RAF1/CD36/IL6/ITPR3/YWHAZ/SLC7A11/FYN/CAPZB/JMJD1C/PLAU/EDN1/F13A1/TEC/CD40/SCUBE1/PLAT/HPS6/USF1/NFE2L2/DGKZ/SLC…	80	336
GO:0044262	cellular carbohydrate metabolic process	69/3188	282/18670	0.00093636	0.00676879	0.00470605	PHLDA2/CLK2/DYSF/NDST2/PFKFB3/B4GALT5/EXT1/SCARB2/PMAIP1/PTAFR/NTSR1/SRC/PRKAG2/STAT3/P2RY6/MIDN/SYNJ2/STK40/INPP5A/PLEK/HRH1/B3GNT8/IL6ST/IGFBP4/NLN/PFKFB4/SYNJ1/GNPTG/HK1/RBKS/NFE2L1/GK/IPPK/INPP1/CALM1/GYS1/B3GNT2/DDIT4/PPP1R3B/ISYNA1/SNCA/CBFA2T3/STBD1/GSK3B/CSGALNACT2/MGAM/HAS1/IDH2/HDAC4/PYGM/MYOF/PTPN2/MTOR/POMK/GALK1/B3GNT10/NAGK/MAEA/CSGALNACT1/FOXK2/IGFBP3/B3GNT9/SLC2A1/PPP1R3F/NDST1/PG…	69	282
GO:0009612	response to mechanical stimulus	54/3188	210/18670	0.000969343	0.00695944	0.0048386	FOSL1/CXCL10/TNFRSF10A/NFKBIA/SRC/CLCN6/LTBR/RELA/FAS/IRF1/P2RX7/RIPOR2/STAT1/WHRN/NFKB1/BAK1/FOSB/SLC38A2/BAG3/TNFRSF1A/TGFB1/IL1B/TNFSF14/TLR3/ATP1A1/MPO/ITGA2/BNIP3/PDE2A/CASP1/JUP/MAP3K14/RAF1/ABHD12/MKKS/RHOA/HDAC4/FYN/ETS1/MYD88/PTGS2/JUN/EDN1/CD40/PKD2L2/JUNB/SLC1A3/DAG1/MMP14/CRADD/BCL10/KIAA0319/SLC2A1/FADD	54	210
GO:0001892	embryonic placenta development	27/3188	87/18670	0.000979342	0.00702325	0.00488296	PHLDA2/HIF1A/PRDM1/ADM/IL10/ZFP36L1/ASCL2/SOCS3/FZD5/TFEB/HS6ST1/GRB2/CDKN1C/PLCD3/SNAI1/ST14/LIF/SP3/TRIM28/STK3/JUNB/HSF1/ZFAT/E2F7/LEF1/KRT19/HES1	27	87
GO:0048208	COPII vesicle coating	22/3188	66/18670	0.000984271	0.0070374	0.0048928	NAPA/SEC24C/F5/TRAPPC5/AREG/GORASP1/CSNK1D/RAB1B/SEC24D/PEF1/COL7A1/SEC24A/TBC1D20/SEC13/PREB/RAB1A/TFG/PPP6R1/NSF/SEC31A/PPP6R3/STX5	22	66
GO:0050817	coagulation	81/3188	342/18670	0.00101812	0.00719219	0.00500042	LCP2/HPSE/MERTK/DGKD/PIK3R5/VAV3/PRKCB/GAS6/PLSCR1/LYN/PIK3R6/P2RX4/SRC/IRF1/GNG2/GNA13/DGKA/P2RX7/SERPINE1/GNA12/JAK2/TLN1/MAFF/PLAUR/F5/PDGFA/PLEK/ANO6/PAPSS2/MAFK/FERMT3/RAB5A/PIK3R1/PDGFRA/SRF/IRF2/MAFG/PRKCD/RBSN/ADORA2A/CLIC1/ANXA5/GNB1/FAP/ITGA2/TFPI/PHF21A/PRKCA/WAS/GNA15/EHD1/RAF1/CD36/IL6/ITPR3/YWHAZ/SLC7A11/FYN/CAPZB/JMJD1C/PLAU/EDN1/F13A1/TEC/CD40/SCUBE1/PSEN1/PLAT/HPS6/USF1/NFE2L2/DG…	81	342
GO:1904886	beta-catenin destruction complex disassembly	10/3188	21/18670	0.00117345	0.0082012	0.00570194	FZD5/FZD2/AXIN1/GSK3B/FZD1/DVL1/DVL3/AMER1/DVL2/CSNK1A1	10	21
GO:0106027	neuron projection organization	27/3188	88/18670	0.00118649	0.00827398	0.00575254	SIPA1L1/LGMN/PAFAH1B1/ABCD1/EPHB1/EPHB2/WASL/ARF1/UBE3A/LRP8/FCGR2B/APP/DCTN1/GSK3B/CTTN/CHRNA7/DVL1/FYN/ARC/DOCK10/DBN1/PSEN1/BAIAP2/ABHD17B/PDLIM5/DNM1L/MAP1A	27	88
GO:0071479	cellular response to ionizing radiation	23/3188	71/18670	0.00118798	0.00827525	0.00575342	CDKN1A/IFI16/BCL2L1/NAMPT/HUS1/ELK1/RAD9A/TREX1/DNM2/GRB2/TANK/TNKS1BP1/TGFB1/TLK2/MAP3K20/INO80/EGR1/HSPA5/HAMP/NOX4/HSF1/CRYAB/NIPBL	23	71
GO:0043001	Golgi to plasma membrane protein transport	15/3188	39/18670	0.00120808	0.00838754	0.0058315	MACF1/BLZF1/OPTN/RAB10/VAMP5/ACSL3/GGA3/SPTBN1/CNST/CSK/RAB31/GOLGA4/GOLPH3/NSF/ARFRP1	15	39
GO:0001958	endochondral ossification	12/3188	28/18670	0.00122443	0.00845457	0.00587809	MEF2D/MEF2C/FOXC1/NAB2/MMP13/PHOSPHO1/CSGALNACT1/MMP14/TMEM119/RUNX2/ALPL/INPPL1	12	28
GO:0048771	tissue remodeling	47/3188	179/18670	0.00125075	0.00862689	0.0059979	ADAM8/MERTK/HIF1A/RASSF2/SPP1/PLEKHM1/TIMP1/NOL3/CD38/TNFRSF11A/TNFAIP3/SRC/TCIRG1/P2RX7/BAK1/VDR/IL15/RAB3D/SUCO/TGFB1/CSF1R/S1PR1/MEF2C/PRKCA/FOXC1/ABR/TRAF6/LIF/IL6/NCDN/GREM1/CSK/JAG1/NOX4/CCR2/AGER/BCR/INPP5D/MMP2/MMP14/TMEM119/ATG5/NOTCH2/LRP5/ANXA1/ELF3/TMBIM1	47	179
GO:0006644	phospholipid metabolic process	98/3188	430/18670	0.00126863	0.00870269	0.00605061	PLA2G7/WASHC1/PIK3R5/MBOAT7/VAV3/PLSCR1/PAFAH1B1/PLPPR2/LYN/PIK3R6/LPCAT1/PI4KA/LDLR/RUBCN/PGAP1/PGS1/SRC/CHKA/SPTLC2/AGPAT3/FPR2/DGKA/SOCS3/PLAA/PI4K2B/SYNJ2/FGR/SOCS1/VAC14/INPP5A/PDGFA/PLEK/AMBRA1/PNPLA8/FLT1/ARF1/SLC44A1/CDS2/RAB5A/ACSL3/ENPP2/PIK3R1/SMPD4/PDGFRA/PLD6/SYNJ1/SELENOI/SMPD1/TGFB1/OSBPL5/NOD2/CAPN2/PRKCD/PLCB1/CSF1R/PIP4P1/INPP1/PIP5K1A/PLPP3/PIP4P2/PIGX/AGPAT5/SBF1/ISYNA1/FLT3/S…	98	430
GO:0044706	multi-multicellular organism process	56/3188	222/18670	0.00128397	0.00878884	0.0061105	FOSL1/PRDM1/HAVCR2/SPP1/ADM/ITGA5/CTSB/TIMP1/CD38/SH3PXD2B/PTAFR/NAMPT/MAFF/RGS2/BCL2/VDR/FOSB/SLC38A2/IDO1/IGFBP7/DAZAP1/FKBP4/TGFB1/UBE2A/CAPN2/IL1B/CALR/ITGA2/KRAS/AGO2/APOL2/PRLR/LIF/LGALS9/CRHBP/KLF1/ETS1/CYP27B1/SP3/MTOR/TRIM28/PTGS2/ACSL4/EDN1/MMP2/JUNB/HSF1/MMP9/CLDN4/PLA2G4C/DDR1/GJB2/UBE2Q1/PGF/SLC2A1/ACOD1	56	222
GO:0008637	apoptotic mitochondrial changes	35/3188	124/18670	0.00131883	0.00891449	0.00619786	TP53BP2/NOL3/IFIT2/PMAIP1/GCLM/AIFM2/TNFSF10/PPIF/BCL2L1/HGF/SOD2/PLAUR/BCL2/PPP3CC/IFI6/BAK1/CLU/PAM16/MLLT11/ATG3/BNIP3/GSK3B/HSPA1A/YWHAZ/JUN/HSPD1/CCAR2/MMP9/ATF2/GZMB/HIP1R/SFN/DNM1L/PDCD5/GSK3A	35	124
GO:0043030	regulation of macrophage activation	19/3188	55/18670	0.00131838	0.00891449	0.00619786	SPHK1/CCL3/HAVCR2/IL10/LDLR/IL4R/TNIP2/MYO18A/CST7/TLR6/IL31RA/ZC3H12A/FCGR2B/SNCA/MIF/IL6/STAP1/HSPD1/MMP8	19	55
GO:0044839	cell cycle G2/M phase transition	65/3188	266/18670	0.00133818	0.00901347	0.00626667	ATF5/PAFAH1B1/CDKN1A/PPP2R2A/TAOK1/GPR132/OPTN/PSMD11/PHLDA1/HUS1/DYNC1H1/CUL1/PLK3/PSMA6/UIMC1/MASTL/CCND1/DNM2/DONSON/FBXL12/TUBA4A/NDE1/BACH1/CSNK1D/PSMB10/NBN/PLCB1/CLSPN/CENPJ/SMARCD3/PSMA5/APP/CEP135/MELK/CDKN2B/PSMB9/DCTN1/HSPA2/ACTR1A/CDK2/FZR1/PSME3/PSMB2/AKAP8/CALM3/PKMYT1/KDM8/PSMD7/CDC25B/PSMD1/LATS1/PLK1/PPM1D/PSME2/BRD4/DBF4B/HSP90AA1/PSMA3/CDK4/ABCB1/CDC6/PSMB8/DYRK3/TPX2/BORA	65	266
GO:0045444	fat cell differentiation	56/3188	223/18670	0.00143477	0.00959247	0.00666923	ATF5/FFAR2/CARM1/ARID5B/DYSF/CMKLR1/TNF/ZFP36L1/CEBPD/SH3PXD2B/SMAD3/SREBF1/SOCS1/RGS2/ZFP36/NOCT/BSCL2/INSIG1/MEX3C/NR4A3/LAMB3/CCND1/TRIB2/METRNL/TRIB3/CCDC71L/DDIT3/BMP2/TGFB1/ZC3H12A/PLCB1/NR4A2/NR4A1/BNIP3/STEAP4/LRG1/MKKS/IL6/JAG1/MTOR/PTGS2/STK3/ADIRF/SDF4/ERO1A/TMEM120A/HNRNPU/ATF2/ZNF516/KLF4/EGR2/NIPBL/LRP5/HES1/PSMB8/AKT2	56	223
GO:0007599	hemostasis	80/3188	341/18670	0.00145133	0.00967249	0.00672486	LCP2/HPSE/MERTK/DGKD/PIK3R5/VAV3/PRKCB/GAS6/PLSCR1/LYN/PIK3R6/P2RX4/SRC/IRF1/GNG2/GNA13/DGKA/P2RX7/SERPINE1/GNA12/JAK2/TLN1/MAFF/PLAUR/F5/PDGFA/PLEK/ANO6/PAPSS2/MAFK/FERMT3/RAB5A/PIK3R1/PDGFRA/SRF/IRF2/MAFG/PRKCD/RBSN/ADORA2A/CLIC1/ANXA5/GNB1/FAP/ITGA2/TFPI/PHF21A/PRKCA/WAS/GNA15/EHD1/RAF1/CD36/IL6/ITPR3/YWHAZ/SLC7A11/FYN/CAPZB/JMJD1C/PLAU/EDN1/F13A1/TEC/CD40/SCUBE1/PLAT/HPS6/USF1/NFE2L2/DGKZ/SLC…	80	341
GO:0051770	positive regulation of nitric-oxide synthase biosynthetic process	8/3188	15/18670	0.00147497	0.00976821	0.00679142	CCL2/TLR2/NAMPT/STAT1/JAK2/NOD2/FCER2/MAP2K6	8	15
GO:2000105	positive regulation of DNA-dependent DNA replication	7/3188	12/18670	0.00149419	0.00986449	0.00685835	INO80/WIZ/CDK2/FGFR1/E2F7/DBF4/DBF4B	7	12
GO:0046834	lipid phosphorylation	21/3188	64/18670	0.00159135	0.0103972	0.00722874	SPHK1/DGKD/PIK3R6/PI4KA/DGKA/SOCS3/PI4K2B/SOCS1/PIK3R1/INPP1/PIP5K1A/SMG1/PI4KB/PIK3R3/CERK/PI4K2A/PIK3CD/AGK/DGKZ/PIKFYVE/DGKG	21	64
GO:0042267	natural killer cell mediated cytotoxicity	20/3188	60/18670	0.00164173	0.0106822	0.00742688	CORO1A/NECTIN2/HAVCR2/SERPINB9/PIK3R6/KIR2DL4/HLA-E/LAG3/MICB/SLAMF7/ULBP1/HLA-G/LILRB1/LGALS9/CRK/CD226/IL18RAP/CEBPG/GZMB/CADM1	20	60
GO:1903578	regulation of ATP metabolic process	34/3188	121/18670	0.00166586	0.0108281	0.0075283	NUP62/HIF1A/PFKFB3/ABCD1/PRKAG2/STAT3/PPIF/P2RX7/NUP98/AK4/TREX1/PFKFB4/VCP/MLXIPL/NUP50/APP/NUP205/DDIT4/NUP188/SNCA/CBFA2T3/SEC13/SLC25A33/RHOA/HDAC4/NUP153/SLC25A23/PSEN1/DNAJC15/ENO1/BEND3/SLC2A6/DNM1L/PID1	34	121
GO:0030865	cortical cytoskeleton organization	17/3188	48/18670	0.00170685	0.0109927	0.00764276	TNF/PAFAH1B1/WIPF1/TLN1/WASL/PLEK/STRIP1/CALR/EZR/RACGAP1/WAS/FMNL1/EPB41L3/WIPF2/ARF6/LLGL1/WDR1	17	48
GO:0051653	spindle localization	17/3188	48/18670	0.00170685	0.0109927	0.00764276	PAFAH1B1/NDEL1/DYNC1H1/WASL/DYNLT1/NDE1/SPRY2/ESPL1/DCTN1/ACTR1A/BCCIP/ARHGEF2/NDC80/NSFL1C/PLK1/ACTR3/LLGL1	17	48
GO:0051702	interaction with symbiont	24/3188	77/18670	0.00170896	0.0109951	0.00764445	CCL8/CCL4/CCL3/CTDP1/CHD1/GTF2B/PPIB/ZC3H12A/CSF1R/GAPDH/RAB9A/IGF2R/TBC1D20/CCNK/IFI27/SMARCB1/JUN/HSPD1/FMR1/CAV2/CCL5/LEF1/F2RL1/STOM	24	77
GO:0048762	mesenchymal cell differentiation	55/3188	220/18670	0.0017517	0.0112472	0.0078197	HIF1A/ANXA6/RET/SMAD3/SEMA4B/SEMA4A/NRG1/BCL9L/EZH2/PHLDB1/STAT1/HGF/BCL2/EDNRB/POFUT2/ELL3/KBTBD8/BMP2/RFLNB/SNAI1/SEMA6B/TGFB1/NRP2/SEMA3B/PHACTR4/IL1B/KITLG/PEF1/MAD2L2/ACVR1/MEF2C/FOXC1/GSK3B/IL6/AKNA/GREM1/ZNF703/MSX1/JAG1/MTOR/TRIM28/AMER1/EDN1/BAMBI/ZEB2/FGFR1/PPP2CA/SEMA4D/DAG1/LEF1/TRIM62/SEMA7A/HES1/LAMA5/PDPN	55	220
GO:0000132	establishment of mitotic spindle orientation	12/3188	29/18670	0.00176723	0.0112781	0.0078412	PAFAH1B1/NDEL1/DYNLT1/NDE1/SPRY2/DCTN1/ACTR1A/BCCIP/ARHGEF2/NDC80/NSFL1C/PLK1	12	29
GO:0006925	inflammatory cell apoptotic process	10/3188	22/18670	0.00182443	0.0115614	0.00803816	IRF7/CTSL/CCR5/NOD2/MEF2C/IL6/SLC7A11/PIK3CD/CCL5/ANXA1	10	22
GO:0051457	maintenance of protein location in nucleus	10/3188	22/18670	0.00182443	0.0115614	0.00803816	BCL3/PML/SP100/SYNE1/RANGAP1/BARD1/TXN/HNRNPU/MORC3/SUPT7L	10	22
GO:0071359	cellular response to dsRNA	10/3188	22/18670	0.00182443	0.0115614	0.00803816	DDX58/IFIH1/FLOT1/CGAS/RIOK3/P2RX7/IFIT1/NFKB1/RALB/TLR3	10	22
GO:0001659	temperature homeostasis	45/3188	173/18670	0.00191653	0.0121086	0.0084186	GRB10/STAT6/ACSL1/TRPM2/CMKLR1/TNF/TFE3/TNFRSF11A/NTSR1/IL4R/STAT3/VEGFA/JAK2/DYNC1H1/RB1/EDNRB/BSCL2/NRDC/G0S2/KDM6B/IL15/DDIT3/CNOT3/IRF4/IL1B/EGR1/CD36/PRLR/NPR3/ACHE/ID1/GADD45G/CCR2/PTGS2/RHEB/HSF1/ZNF516/PRKAB1/ELOVL6/TLE3/LPIN1/IL18R1/PLCL1/THRA/MAP2K6	45	173
GO:0000077	DNA damage checkpoint	39/3188	145/18670	0.00194172	0.0122555	0.00852072	CARM1/PML/DOT1L/CDKN1A/ATRIP/TAOK1/PEA15/FBXO6/HUS1/PLK3/CUL4A/UIMC1/CCND1/RAD9A/TREX1/DONSON/TNKS1BP1/CNOT3/MUC1/CNOT1/MAP3K20/NBN/CLSPN/E2F4/PPP1R10/FEM1B/ARID3A/BRIP1/CDK2/FZR1/CCAR2/PLK2/DDX39B/E2F7/ATF2/PLK1/CRADD/SFN/MUS81	39	145
GO:1905954	positive regulation of lipid localization	25/3188	82/18670	0.00195288	0.0123136	0.00856115	SPP1/P2RX4/NFKBIA/TNFRSF11A/NTSR1/LRAT/P2RX7/IKBKE/NFKB1/CYP19A1/ZC3H12A/PRKCD/IL1B/SREBF2/ABCA1/EHD1/MIF/CD36/ABCB4/APOC4/EDN1/TMF1/PLIN5/NKX3-1/MAP2K6	25	82
GO:0051648	vesicle localization	51/3188	202/18670	0.00201289	0.0126416	0.00878913	ARFGAP3/NAPA/PAFAH1B1/KIF1B/YKT6/SEC24C/NDEL1/DYNC1H1/AP3D1/WASL/F5/MYO7A/ARF1/STARD3/TRAPPC5/AREG/ITGA4/GORASP1/DNM2/NDE1/SYNJ1/CSNK1D/STARD3NL/RAB1B/SYN1/SEC24D/PEF1/GBF1/COL7A1/SNCA/SEC24A/TBC1D20/SEC13/MKKS/IKBKG/SNAP29/WIPI1/PREB/RAB1A/TFG/PPP6R1/PICALM/AP1AR/PSEN1/NSF/CLN3/SEC31A/PPP6R3/KIF5B/STX5/TBC1D23	51	202
GO:0034113	heterotypic cell-cell adhesion	20/3188	61/18670	0.00205647	0.0128651	0.00894457	ITGB7/IL1RN/LILRB2/TNF/ITGA5/IL10/ITGA7/FLOT1/SIRPA/ITGA4/ITGAX/IL1B/JUP/RNASE10/AGER/CEACAM6/MYADM/KLF4/CD47/MAPK7	20	61
GO:0043331	response to dsRNA	18/3188	53/18670	0.00217408	0.0134008	0.009317	DDX58/RIPK2/IFIH1/TICAM1/NFKBIA/PMAIP1/FLOT1/CGAS/RIOK3/RFTN1/P2RX7/IFIT1/NFKB1/RALB/PELI1/TLR3/SLC3A2/IFNE	18	53
GO:0045851	pH reduction	18/3188	53/18670	0.00217408	0.0134008	0.009317	ATP6V0C/RAB39A/ATP6V1C1/TCIRG1/ATP6V1G1/DMXL2/BCL2/RAB20/ATP6V0A2/TMEM199/ATP6V1B2/DMXL1/ATP6V0A1/ATP6V1C2/ATP6V1F/CLN3/RAB7A/SLAMF8	18	53
GO:0080111	DNA demethylation	11/3188	26/18670	0.00220854	0.0135471	0.00941873	APOBEC3A/APOBEC3G/TDG/APOBEC3F/TET2/TET3/USP7/APOBEC3B/ALKBH1/TRIM28/APOBEC3H	11	26
GO:0051384	response to glucocorticoid	39/3188	146/18670	0.0022211	0.0136109	0.0094631	IL1RN/FOSL1/ICAM1/TNF/CDKN1A/ADM/IL10/ZFP36L1/PTAFR/ADAM9/GBA/SRD5A1/ZFP36/BCL2/KLF9/CFLAR/AREG/CCND1/FOSB/CASP3/IGFBP7/TGFB1/AKAP13/KRAS/DDIT4/FLT3/PTPRU/IL6/RHOA/CALM3/PTGS2/EDN1/SSTR2/HNRNPU/GJB2/ANXA3/DUSP1/ALPL/ANXA1	39	146
GO:1990823	response to leukemia inhibitory factor	28/3188	96/18670	0.00226559	0.0138433	0.00962467	ARID5B/PML/ICAM1/JARID2/TRIM25/GCLM/SBNO2/LRAT/SOCS3/MRAS/PFKP/NRP2/MAT2A/UBXN2A/SPRY2/MSC/B3GNT2/GNPNAT1/RARG/HNRNPU/RFX2/PTP4A3/TLE4/LAPTM5/KLF4/CACYBP/EPS8/SMARCA5	28	96
GO:1990830	cellular response to leukemia inhibitory factor	28/3188	96/18670	0.00226559	0.0138433	0.00962467	ARID5B/PML/ICAM1/JARID2/TRIM25/GCLM/SBNO2/LRAT/SOCS3/MRAS/PFKP/NRP2/MAT2A/UBXN2A/SPRY2/MSC/B3GNT2/GNPNAT1/RARG/HNRNPU/RFX2/PTP4A3/TLE4/LAPTM5/KLF4/CACYBP/EPS8/SMARCA5	28	96
GO:0030282	bone mineralization	32/3188	114/18670	0.00228228	0.0139318	0.0096862	CCR1/HIF1A/CCL3/FAM20C/ISG15/SMAD3/SBNO2/KLF10/ASGR2/P2RX7/FGR/ECM1/ANO6/SRGN/BMP2/RFLNB/FBN2/TGFB1/EIF2AK3/S1PR1/ACVR1/MEF2C/ANKH/TUFT1/IBSP/GREM1/CYP27B1/MMP13/PTGS2/PHOSPHO1/TMEM119/DDR2	32	114
GO:0000086	G2/M transition of mitotic cell cycle	60/3188	247/18670	0.00231432	0.0141002	0.00980324	PAFAH1B1/CDKN1A/PPP2R2A/TAOK1/GPR132/OPTN/PSMD11/PHLDA1/HUS1/DYNC1H1/CUL1/PLK3/PSMA6/MASTL/CCND1/DNM2/DONSON/FBXL12/TUBA4A/NDE1/BACH1/CSNK1D/PSMB10/NBN/PLCB1/CLSPN/CENPJ/SMARCD3/PSMA5/APP/CEP135/MELK/CDKN2B/PSMB9/DCTN1/HSPA2/ACTR1A/CDK2/PSME3/PSMB2/CALM3/PKMYT1/KDM8/PSMD7/CDC25B/PSMD1/LATS1/PLK1/PPM1D/PSME2/BRD4/DBF4B/HSP90AA1/PSMA3/CDK4/ABCB1/CDC6/PSMB8/TPX2/BORA	60	247
GO:0048145	regulation of fibroblast proliferation	25/3188	83/18670	0.00234913	0.0142985	0.00994111	SPHK1/PML/EMD/GAS6/CD300A/CDKN1A/PARP10/EREG/PDGFA/ZMIZ1/CDC73/PDGFRA/FOSL2/TGFB1/MYC/CDK6/MIF/MED25/JUN/MORC3/NLRC3/LTA/CDK4/CDC6/DDR2	25	83
GO:0030397	membrane disassembly	8/3188	16/18670	0.00251057	0.0150064	0.0104333	PRKCB/PAFAH1B1/NDEL1/PRKCA/DCTN1/CNEP1R1/PLK1/LPIN1	8	16
GO:1990000	amyloid fibril formation	8/3188	16/18670	0.00251057	0.0150064	0.0104333	LDLR/RIPK1/CLU/APP/CD36/CHRNA7/PSEN1/CRYAB	8	16
GO:0046135	pyrimidine nucleoside catabolic process	10/3188	23/18670	0.00273834	0.0160355	0.0111488	APOBEC3A/TYMP/APOBEC3G/APOBEC3F/UPP1/NT5E/NT5C3A/UPB1/APOBEC3B/APOBEC3H	10	23
GO:0090594	inflammatory response to wounding	7/3188	13/18670	0.00276161	0.0160355	0.0111488	HIF1A/HMOX1/TIMP1/SIGLEC10/TGFB1/CCR2/AGER	7	13
GO:0007028	cytoplasm organization	6/3188	10/18670	0.00276649	0.0160355	0.0111488	FOSL1/ETV6/ZMIZ1/PLD6/RRN3/KIF5B	6	10
GO:0030311	poly-N-acetyllactosamine biosynthetic process	6/3188	10/18670	0.00276649	0.0160355	0.0111488	B4GALT5/B3GNT8/B3GNT2/B3GNT10/B3GNT9/B3GNT5	6	10
GO:0034350	regulation of glial cell apoptotic process	6/3188	10/18670	0.00276649	0.0160355	0.0111488	CCL2/GAS6/PRKCD/PRKCA/DLL1/TRAF2	6	10
GO:0071104	response to interleukin-9	6/3188	10/18670	0.00276649	0.0160355	0.0111488	STAT3/JAK3/STAT1/JAK1/STAT5B/STAT5A	6	10
GO:0140052	cellular response to oxidised low-density lipoprotein particle stimulus	6/3188	10/18670	0.00276649	0.0160355	0.0111488	TICAM1/TLR6/CD36/MIA3/MYD88/CD68	6	10
GO:0015804	neutral amino acid transport	14/3188	38/18670	0.00280075	0.0161895	0.0112559	SLC36A1/SLC7A5/SLC1A4/SLC38A7/CTNS/SLC38A5/RGS2/NFKBIE/SLC38A2/SLC43A1/SLC43A2/NFE2L1/SLC3A2/SLC38A1	14	38
GO:0048144	fibroblast proliferation	25/3188	84/18670	0.00281171	0.0162172	0.0112751	SPHK1/PML/EMD/GAS6/CD300A/CDKN1A/PARP10/EREG/PDGFA/ZMIZ1/CDC73/PDGFRA/FOSL2/TGFB1/MYC/CDK6/MIF/MED25/JUN/MORC3/NLRC3/LTA/CDK4/CDC6/DDR2	25	84
GO:0097035	regulation of membrane lipid distribution	17/3188	50/18670	0.0028158	0.0162172	0.0112751	KCNN4/PLSCR1/PLSCR3/P2RX7/ATP8B4/ANO6/ABCC1/PLSCR4/PRKCD/XKR8/ATP8B2/ABCA1/ATP10D/ABCB4/PLSCR2/SLC4A1/ABCB1	17	50
GO:0019216	regulation of lipid metabolic process	92/3188	410/18670	0.00284236	0.0163155	0.0113434	SPHK1/RGL1/HELZ2/WASHC1/CARM1/PIK3R5/VAV3/ACSL1/TNF/ADM/LYN/PIK3R6/LPCAT1/LDLR/RUBCN/ABCD1/SRC/SREBF1/PRKAG2/FPR2/SOCS3/FGR/SOCS1/RB1/PDGFA/NFKB1/BSCL2/INSIG1/AMBRA1/FLT1/ARF1/VDR/NR4A3/G0S2/TREX1/ACSL3/NFYC/PIK3R1/TRIB3/PDGFRA/STARD4/BMP2/IGFBP7/NCOR2/SNAI1/TNFRSF1A/TGFB1/NOD2/CAPN2/PRKCD/IL1B/NFE2L1/PANK2/MLXIPL/SMARCD3/ATP1A1/SREBF2/EGR1/ABCA1/CREBBP/FLT3/SNCA/FASN/PIK3R3/CD36/LSR/LACTB/NSMAF/…	92	410
GO:0044088	regulation of vacuole organization	15/3188	42/18670	0.00285232	0.0163155	0.0113434	SCARB2/TBC1D14/RAB5A/TREX1/RALB/SMCR8/SH3GLB1/RAB1B/UBQLN2/PHF23/LRSAM1/VPS16/RAB3GAP1/LAPTM4B/PIKFYVE	15	42
GO:0046683	response to organophosphorus	36/3188	134/18670	0.00288806	0.0164831	0.01146	PANX1/CARM1/FOSL1/AQP9/P2RX4/ZFP36L1/PTAFR/RELA/SREBF1/P2RY2/P2RY6/MMP19/SRD5A1/P2RX7/STAT1/PNPT1/AREG/FOSB/RAPGEF2/IL1B/EZR/APP/PDE2A/HSPA5/CRHBP/NOX4/CIB2/VGF/PTGS2/JUN/JUNB/HSP90B1/LPAR1/DUSP1/PER1/PDXP	36	134
GO:0006898	receptor-mediated endocytosis	73/3188	314/18670	0.00290947	0.0165753	0.0115241	ARHGAP27/MICALL1/ADM/STAB1/LDLR/SCARB2/CD2AP/CXCL8/FPR2/FLOT1/SNX9/SERPINE1/VEGFA/WASL/SCARF1/ARF1/CD163/ITGA4/RAB5A/LMBR1L/DNM2/SNX1/GRB2/HYOU1/LDLRAD3/CLU/WASF1/CD14/CALR/EZR/APOL1/GPR107/FCGR2B/DNAJC13/HSPH1/LILRB1/DLL1/UBQLN2/PI4KB/SNCA/IGF2R/CXCR1/CD36/CTTN/ACHE/GREM1/RAB31/IGLV1-51/HIP1/IGKV4-1/IGLV1-44/ARC/PICALM/GAK/IGKV3-20/SLC9B2/IGKV1-5/FMR1/CAV2/ITGAM/CLTCL1/ARF6/CLN3/M6PR/NEDD4/HIP1R…	73	314
GO:0007569	cell aging	32/3188	116/18670	0.00307654	0.0174484	0.0121311	NUP62/PML/ICAM1/CDKN1A/KIR2DL4/CGAS/HMGA1/NAMPT/SERPINE1/BCL2/PNPT1/MAP3K3/ZMIZ1/LIMS1/SRF/PRKCD/CALR/HLA-G/KRAS/CDKN2B/CDK6/MIF/ULK3/MNT/FZR1/NOX4/MTOR/BRCA2/BCL6/KAT6A/PLK2/MORC3	32	116
GO:0001909	leukocyte mediated cytotoxicity	30/3188	107/18670	0.00313112	0.0177421	0.0123353	CORO1A/NECTIN2/HAVCR2/ICAM1/SERPINB9/PIK3R6/KIR2DL4/HLA-E/P2RX7/FAM49B/LAG3/MICB/SLAMF7/ULBP1/HLA-G/FCGR2B/LILRB1/PRF1/LGALS9/CRK/AGER/STAP1/CD226/IL18RAP/ITGAM/CEBPG/GZMB/F2RL1/CADM1/FADD	30	107
GO:0048511	rhythmic process	69/3188	295/18670	0.00318258	0.0180175	0.0125268	ATF5/RELB/NFKB2/PML/ADA/TNFRSF11A/ARNTL2/SRC/SREBF1/CREM/KLF10/EREG/EZH2/MMP19/SRD5A1/NAMPT/SERPINE1/TIMELESS/NOCT/CUL4A/KLF9/UBE3A/KDM5C/CASP3/PDGFRA/RBM4/SIAH2/PSPC1/NCOR2/SGPL1/RORB/EGR3/CSNK1D/TOP1/PROK2/ADORA2A/NFIL3/EGR1/KDM2A/CREBBP/SFPQ/HEBP1/CIART/HSPA5/GSK3B/USP7/HAS1/ETS1/ID1/MTOR/NGFR/KDM8/BHLHE40/JUN/KAT2B/CCAR2/TIMP4/HNRNPU/HTR7/EGR2/CLDN4/SETX/PER1/DYRK1A/DNM1L/CRTC1/CDK4/HS3ST2/MA…	69	295
GO:0030500	regulation of bone mineralization	23/3188	76/18670	0.00321869	0.0181893	0.0126463	CCR1/HIF1A/CCL3/FAM20C/ISG15/SMAD3/P2RX7/ECM1/ANO6/SRGN/BMP2/RFLNB/FBN2/TGFB1/S1PR1/ACVR1/MEF2C/ANKH/GREM1/CYP27B1/PHOSPHO1/TMEM119/DDR2	23	76
GO:0043112	receptor metabolic process	48/3188	192/18670	0.00329794	0.0186205	0.012946	HIF1A/DTX3L/LGMN/TNF/ADM/FURIN/IL10/ECE1/CXCL8/FLOT1/NRG1/OPTN/VEGFA/JAK2/ARF1/RAB5A/DNM2/SNX1/UVRAG/GRB2/TGFB1/SH3GLB1/EZR/LILRB1/LMTK2/UBQLN2/SNCA/SEC24A/CXCR1/CD36/ACHE/SMURF1/GREM1/RAB31/ARC/PICALM/EDN1/AP1AR/PSEN1/FMR1/PLEKHJ1/NSF/NEDD4/RNF43/RAMP1/NUMB/ALS2/MYLIP	48	192
GO:0045682	regulation of epidermis development	25/3188	85/18670	0.00334911	0.0188118	0.013079	HPSE/CTSL/TNF/ZFP36L1/NME2/EZH2/MAFF/ZFP36/NCOA3/VDR/MAFG/KEAP1/DLL1/FOXC1/PTCH2/FST/NAB2/CYP27B1/TMEM79/SFN/MYCL/KRT17/ALOX15B/HES1/CD109	25	85
GO:0035458	cellular response to interferon-beta	9/3188	20/18670	0.00335564	0.0188118	0.013079	IRF1/IFI16/STAT1/AIM2/PNPT1/TREX1/CAPN2/TLR3/ACOD1	9	20
GO:0051767	nitric-oxide synthase biosynthetic process	9/3188	20/18670	0.00335564	0.0188118	0.013079	CCL2/TLR2/NAMPT/STAT1/JAK2/NOD2/EDN1/FCER2/MAP2K6	9	20
GO:1902993	positive regulation of amyloid precursor protein catabolic process	9/3188	20/18670	0.00335564	0.0188118	0.013079	TNF/LYN/CASP3/CLU/APP/CHRNA7/AGER/PICALM/GSK3A	9	20
GO:0045667	regulation of osteoblast differentiation	34/3188	126/18670	0.00343963	0.0191403	0.0133075	IFITM1/IL6R/RASSF2/FAM20C/TNF/CEBPD/SMAD3/TCIRG1/HGF/NOCT/AREG/IL6ST/HDAC7/SUCO/BMP2/FBN2/RORB/CLIC1/ACVR1/MEF2C/CDK6/IL6/LIMD1/GREM1/HDAC4/ID1/JAG1/SUFU/HIF1A-AS2/SEMA4D/TMEM119/RUNX2/LRP5/DDR2	34	126
GO:0032770	positive regulation of monooxygenase activity	12/3188	31/18670	0.00344312	0.0191403	0.0133075	GCH1/HIF1A/TNF/VDR/NOD1/IL1B/KRAS/NPR3/CYP27B1/CALM3/NOS1AP/FCER2	12	31
GO:0048638	regulation of developmental growth	79/3188	347/18670	0.00363817	0.0200926	0.0139695	DUSP6/CARM1/PHLDA2/LGMN/SPP1/PAFAH1B1/CDKN1A/MACF1/JARID2/CTDP1/SH3PXD2B/RIPK1/SEMA4B/STAT3/SEMA4A/NKD1/HLX/PLAA/NDEL1/VEGFA/PIM1/SPART/RGS2/BCL2/BASP1/DNM2/GDI1/AGRN/SRF/NEDD4L/PPIB/SGPL1/SEMA6B/CSF1/SEMA3B/MAPK11/EZR/PLCB1/APP/ARHGAP4/MEF2C/DLL1/FOXC1/GSK3B/HAMP/MKKS/CTTN/SMURF1/CPNE5/LATS2/GOLGA4/MTOR/STAT5B/DBN1/EDN1/CYFIP1/STK3/GPAT4/FGFR1/LATS1/TNFRSF12A/HSF1/GDF15/COLQ/SEMA4D/DDX39B/STAT5A…	79	347
GO:0062012	regulation of small molecule metabolic process	95/3188	429/18670	0.00369079	0.0202891	0.0141061	NUP62/PHLDA2/HIF1A/CLK2/TNF/ADM/PFKFB3/LDLR/PMAIP1/ABCD1/PTAFR/NTSR1/SRC/SREBF1/PRKAG2/STAT3/P2RY6/MIDN/PSMD11/P2RX7/NUP98/AK4/NFKB1/PLEK/PSMA6/INSIG1/VDR/NR4A3/TREX1/HRH1/IGFBP4/NFYC/NLN/TRIB3/PFKFB4/STARD4/BMP2/SNAI1/TGFB1/PSMB10/IL1B/NFE2L1/VCP/PANK2/MLXIPL/PSMA5/NUP50/APP/NUP205/SREBF2/EGR1/DDIT4/PSMB9/PPP1R3B/NUP188/SNCA/FASN/CBFA2T3/GSK3B/ADORA2B/SEC13/SLC7A11/HDAC4/NUP153/PTPN2/PSME3/CYP27…	95	429
GO:1903034	regulation of response to wounding	45/3188	179/18670	0.00387775	0.0212302	0.0147604	HPSE/SPP1/CDKN1A/LYN/IL10/SIGLEC10/SMAD3/TNFAIP3/SERPINE1/NDEL1/PLAUR/SCARF1/PDGFA/PLEK/ANO6/FKBP1B/PDGFRA/CERS2/KREMEN1/PRKCD/INSL3/ANXA5/FAP/KANK1/PLPP3/TFPI/PRKCA/RGMA/CD36/CRK/MTOR/PLAU/AGER/EDN1/TEC/PLAT/USF1/TNFRSF12A/KLF4/NFE2L2/F3/F2RL1/ANXA1/CD109/PDPN	45	179
GO:0001675	acrosome assembly	8/3188	17/18670	0.00403779	0.0219731	0.0152769	NECTIN2/PAFAH1B1/TBC1D20/TMF1/CCDC136/RFX2/MFSD14A/TBPL1	8	17
GO:0007369	gastrulation	46/3188	185/18670	0.00441165	0.0237823	0.0165348	IL1RN/ITGA5/IL10/EXT1/SMAD3/ZBTB17/ITGA7/PHLDB1/HIRA/POFUT2/NR4A3/LAMB3/ITGA4/KDM6B/CDC73/SRF/ETS2/SNAI1/COL4A2/ACVR1/ITGA2/LAMA3/FOXC1/COL7A1/RIC8A/MKKS/DVL1/FRS2/KDM6A/HSBP1/MMP2/MMP8/PAF1/FGFR1/MYADM/MMP9/DAG1/MMP14/TGIF2/LEF1/KLF4/DVL2/LRP5/TXNRD1/ARFRP1/MAPK7	46	185
GO:0030100	regulation of endocytosis	50/3188	205/18670	0.00466349	0.0250209	0.0173959	SPHK1/CD300A/PACSIN2/RUBCN/CD2AP/SRC/ABL2/FLOT1/SERPINE1/VEGFA/WASL/PPP3CC/SH3GL1/ANO6/RAB20/ARF1/ANKFY1/RAB5A/DNM2/MCTP1/CLU/NEDD4L/CD14/EHD4/LILRB1/ITGA2/RAB4B/DLL1/UBQLN2/SNCA/ARFGAP1/CBLL1/CD36/GREM1/RAB31/HIP1/CALM3/STAP1/SNX12/ARC/ZFYVE16/PICALM/RUFY1/FMR1/ARF6/HIP1R/F2RL1/NUMB/DNM1L/LRSAM1	50	205
GO:0072216	positive regulation of metanephros development	7/3188	14/18670	0.00471406	0.0250491	0.0174156	RET/PDGFA/BASP1/MYC/EGR1/LIF/PAX8	7	14
GO:1901386	negative regulation of voltage-gated calcium channel activity	7/3188	14/18670	0.00471406	0.0250491	0.0174156	DYSF/GPR35/RRAD/GEM/REM2/CBARP/FMR1	7	14
GO:0032418	lysosome localization	22/3188	74/18670	0.0049534	0.0260026	0.0180785	HMOX1/CD300A/ADGRE2/PLEKHM1/LYN/ARL8B/KIF1B/IL4R/PLEKHM2/GAB2/NDEL1/FGR/TFEB/NR4A3/SPAG9/PIP4P1/ADORA2B/LGALS9/CD84/PIK3CD/HPS6/C12orf4	22	74
GO:0051260	protein homooligomerization	79/3188	351/18670	0.00495819	0.0260026	0.0180785	MARCKS/GCH1/DGKD/HMOX1/TRPM2/HM13/GBP5/GBP1/ANXA6/P2RX4/TOR1B/RIPK1/SRC/ALDOA/MLKL/FLOT1/RNF213/RIOK3/NACC1/GBA/CCDC88C/RIPOR2/SOD2/IKBKE/PFKP/PNPT1/IGHMBP2/KCTD14/SPAG9/CLU/CD79B/DPYSL3/RHOC/SHKBP1/KCND1/CRTC2/EMILIN1/EIF2AK3/ACPP/HLA-G/VCP/EHD4/JMJD6/STEAP4/FUS/EHD1/MIF/PRF1/ACTN2/UPB1/LY6G6C/LONP1/ITPR3/DCXR/CD247/KCTD13/ARC/PKM/ACACA/SLC22A1/SCUBE1/CLDN3/ANGPTL4/HSF1/TMEM120A/KCTD21/BEND3/BCL…	79	351
GO:0044766	multi-organism transport	19/3188	61/18670	0.00499151	0.0260026	0.0180785	NUP62/UBAP1/VPS37B/IFIT1/NUP98/DYNLT1/BST2/UBC/NUP50/NUP205/NUP188/SEC13/MVB12B/NUP153/KPNA1/XPO1/FMR1/CAV2/CD209	19	61
GO:1902579	multi-organism localization	19/3188	61/18670	0.00499151	0.0260026	0.0180785	NUP62/UBAP1/VPS37B/IFIT1/NUP98/DYNLT1/BST2/UBC/NUP50/NUP205/NUP188/SEC13/MVB12B/NUP153/KPNA1/XPO1/FMR1/CAV2/CD209	19	61
GO:0006622	protein targeting to lysosome	9/3188	21/18670	0.00499227	0.0260026	0.0180785	HGS/SCARB2/CLU/ZFYVE16/SNX16/HSPA8/M6PR/NEDD4/RAB7A	9	21
GO:0016553	base conversion or substitution editing	9/3188	21/18670	0.00499227	0.0260026	0.0180785	APOBEC3A/ADAT3/ADARB1/ADAR/APOBEC3G/APOBEC3F/APOBEC3B/RBM47/APOBEC3H	9	21
GO:0071498	cellular response to fluid shear stress	9/3188	21/18670	0.00499227	0.0260026	0.0180785	MTSS1/SRC/KLF2/SREBF2/MEF2C/PTGS2/KLF4/NFE2L2/MAPK7	9	21
GO:0001763	morphogenesis of a branching structure	48/3188	196/18670	0.00504841	0.0262733	0.0182667	PRDM1/PML/TNF/ADM/IL10/SRC/RERE/GNA13/SOCS3/VEGFA/TIMELESS/HGF/FZD5/BCL2/PDGFA/VDR/AREG/ETV5/GRB2/SRF/BMP2/TGFB1/CSF1/MYC/SPRY2/ST14/ACVR1/KRAS/FEM1B/FRS2/GZF1/NRARP/EDN1/FGFR1/DAG1/MMP14/CELSR1/LEF1/DDR1/PAK1/DLX2/PAX8/NOTCH4/LRP5/MET/PGF/NKX3-1/LAMA5	48	196
GO:0002604	regulation of dendritic cell antigen processing and presentation	6/3188	11/18670	0.00521	0.0267616	0.0186062	FGL2/NOD1/NOD2/FCGR2B/CCR7/CD68	6	11
GO:0006054	N-acetylneuraminate metabolic process	6/3188	11/18670	0.00521	0.0267616	0.0186062	NPL/GNPDA1/AMDHD2/ST6GAL1/ST3GAL1/NAGK	6	11
GO:0030309	poly-N-acetyllactosamine metabolic process	6/3188	11/18670	0.00521	0.0267616	0.0186062	B4GALT5/B3GNT8/B3GNT2/B3GNT10/B3GNT9/B3GNT5	6	11
GO:1901096	regulation of autophagosome maturation	6/3188	11/18670	0.00521	0.0267616	0.0186062	RUBCN/UVRAG/SMCR8/CALCOCO2/CLEC16A/PHF23	6	11
GO:0061138	morphogenesis of a branching epithelium	45/3188	182/18670	0.00538157	0.0275087	0.0191256	PML/TNF/ADM/IL10/SRC/GNA13/SOCS3/VEGFA/TIMELESS/HGF/FZD5/BCL2/PDGFA/VDR/AREG/ETV5/GRB2/SRF/BMP2/TGFB1/CSF1/MYC/SPRY2/ST14/ACVR1/KRAS/FEM1B/FRS2/GZF1/NRARP/EDN1/FGFR1/DAG1/MMP14/CELSR1/LEF1/DDR1/PAK1/PAX8/NOTCH4/LRP5/MET/PGF/NKX3-1/LAMA5	45	182
GO:0033044	regulation of chromosome organization	77/3188	342/18670	0.00543426	0.0277556	0.0192973	PML/JARID2/SRC/PHF19/SREBF1/PARP10/HMGA1/XRN1/HIRA/VEGFA/MLLT6/SMG5/RB1/RTEL1/RNF40/TINF2/MAP1S/SUPT6H/SETD1A/TAF7/UBE2B/MUC1/TGFB1/MAD1L1/MYC/TLK2/ZNF335/IL1B/NBN/PAX5/DNMT1/MAD2L2/RMI2/EXOSC10/PPP1R10/KMT2E/MIER1/SFPQ/ESPL1/SMG1/PRKD2/SNCA/SLX1B/USP7/LIF/SMARCB1/KMT2B/SLX4/MTHFR/AKAP8/TRIM28/TENT4B/OTUB1/PHF1/BCL6/TRIP12/ANAPC1/PAF1/NDC80/C6orf89/CHTOP/CDC27/FMR1/HNRNPU/RNF4/PLK1/ATG5/CDK9/TNKS…	77	342
GO:0030193	regulation of blood coagulation	23/3188	79/18670	0.00547206	0.0278586	0.0193689	HPSE/LYN/SERPINE1/PLAUR/PDGFA/PLEK/ANO6/PDGFRA/PRKCD/ANXA5/FAP/TFPI/PRKCA/CD36/PLAU/EDN1/TEC/PLAT/USF1/NFE2L2/F3/F2RL1/PDPN	23	79
GO:0009791	post-embryonic development	25/3188	88/18670	0.00550532	0.0279828	0.0194552	ATF5/ARID5B/MYO1E/PRDM1/CHST11/CSRNP1/VEGFA/FZD5/BCL2/HEG1/MYO7A/BAK1/SGPL1/NR4A2/SOX6/AGO2/IGF2R/MTOR/SCUBE1/PSEN1/MORC3/KLF4/PLAGL2/INPPL1/TIPARP	25	88
GO:0097194	execution phase of apoptosis	25/3188	88/18670	0.00550532	0.0279828	0.0194552	MTRNR2L12/TP53BP2/ACIN1/TAOK1/BCL2L1/MTRNR2L8/MTRNR2L6/CASP3/CASP7/ST20/ZC3H12A/MADD/PAM16/XKR8/MTRNR2L13/FAP/CASP1/IL6/KPNA1/MTRNR2L10/HSF1/PAK2/RNF34/DNM1L/APAF1	25	88
GO:0051926	negative regulation of calcium ion transport	20/3188	66/18670	0.00568592	0.0286701	0.0199331	LILRB2/DYSF/ICAM1/NTSR1/BCL2/SPINK1/SLC30A1/GPR35/FKBP1B/TGFB1/CALM1/LILRB1/RRAD/GEM/REM2/UBQLN1/CALM3/PTGS2/CBARP/FMR1	20	66
GO:0002534	cytokine production involved in inflammatory response	16/3188	49/18670	0.00579703	0.0291373	0.0202579	IL1R2/GBP5/MEFV/TICAM1/ABCD1/SIRPA/IDO1/TLR6/ZC3H12A/NOD2/IL17RA/MYD88/C5orf30/BAP1/NLRC3/PER1	16	49
GO:0014074	response to purine-containing compound	38/3188	149/18670	0.00584411	0.0293506	0.0204062	PANX1/CARM1/FOSL1/TRPM2/AQP9/P2RX4/ZFP36L1/PTAFR/RELA/SREBF1/P2RY2/P2RY6/MMP19/SRD5A1/P2RX7/XRN1/STAT1/PNPT1/AREG/FOSB/RAPGEF2/IL1B/EZR/ADORA2A/APP/PDE2A/HSPA5/CRHBP/NOX4/CIB2/VGF/PTGS2/JUN/JUNB/HSP90B1/DUSP1/PER1/PDXP	38	149
GO:0071695	anatomical structure maturation	55/3188	232/18670	0.0058562	0.029388	0.0204322	HIF1A/FAM20C/CDKN1A/B4GALT5/RET/RERE/EREG/VEGFA/RB1/FZD5/BCL2/SCARF1/THBS3/TUT7/EDNRB/ANO6/SPINK1/SCLT1/IL15/TRPC4AP/AGRN/CDKN1C/PLD6/DDIT3/BMP2/RFLNB/S1PR1/APP/NR4A2/KLF2/NSUN2/FEM1B/ARCN1/CDH5/RHOA/REC8/GREM1/RND1/MTOR/TMEM79/BRCA2/MMP2/CDC25B/DEFB1/GPAT4/FGFR1/ANKRD17/PHOSPHO1/SEMA4D/MTCH1/DAG1/MAEA/RUNX2/HES1/PABPC1L	55	232
GO:0048863	stem cell differentiation	60/3188	257/18670	0.00588979	0.0294863	0.0205005	HIF1A/ANXA6/JARID2/RET/SEMA4B/STAT3/SEMA4A/BATF/NRG1/PSMD11/EDNRB/PSMA6/EIF2AK2/ELL3/KBTBD8/PDGFRA/SRF/SETD1A/TCF12/LBH/LMO2/SEMA6B/NRP2/SEMA3B/PSMB10/PHACTR4/EPOP/CHD2/KITLG/PEF1/PSMA5/ACVR1/SOX6/MEF2C/PSMB9/FOXC1/CDK6/LIF/GREM1/FZD1/MSX1/JAG1/PSME3/PSMB2/EDN1/PSMD7/ZEB2/OSM/PSMD1/SEMA4D/HNRNPU/NFE2L2/PSME2/RUNX2/ZNF281/PSMA3/SEMA7A/HES1/PSMB8/LAMA5	60	257
GO:0050818	regulation of coagulation	24/3188	84/18670	0.00596852	0.029786	0.0207089	HPSE/LYN/SERPINE1/PLAUR/PDGFA/PLEK/ANO6/PDGFRA/PRKCD/ANXA5/FAP/TFPI/PRKCA/CD36/PLAU/EDN1/TEC/PSEN1/PLAT/USF1/NFE2L2/F3/F2RL1/PDPN	24	84
GO:1901654	response to ketone	47/3188	193/18670	0.00612624	0.0304289	0.0211559	TLR2/PTGER2/FOSL1/ICAM1/SPP1/CDKN1A/CD38/KIF1B/PTAFR/SRC/RELA/SREBF1/GNG2/P2RY6/GBA/BCL2L1/SRD5A1/XRN1/KLF9/CFLAR/ELK1/UBE3A/CCND1/FOSB/NDOR1/IGFBP7/TGFB1/CALR/GNB1/KLF2/DDIT4/AKAP8/CALM3/ABCB4/EDN1/ACACA/CCR7/HSF1/NASP/KLF4/CLDN4/GJB2/LARP1/DUSP1/CDK4/ACOD1/NKX3-1	47	193
GO:0016051	carbohydrate biosynthetic process	50/3188	208/18670	0.00628527	0.030831	0.0214355	SDS/CLK2/NDST2/CHST15/B4GALT5/ATF3/EXT1/PTAFR/NTSR1/SLC25A13/CHST11/ALDOA/P2RY6/MPDU1/NFKB1/PLEK/HRH1/B3GNT8/NLN/CRTC2/TGFB1/ENO2/ST3GAL4/GAPDH/GYS1/B3GNT2/PPP1R3B/ISYNA1/SNCA/GSK3B/CSGALNACT2/HAS1/PTPN2/MTOR/CHST13/B3GNT10/MAEA/CSGALNACT1/ENO1/B3GALT2/B3GNT9/ALDOC/SLC2A1/PPP1R3F/NDST1/PGD/MGAT2/B3GNT5/GSK3A/AKT2	50	208
GO:0006090	pyruvate metabolic process	38/3188	150/18670	0.00656687	0.0320878	0.0223092	NUP62/SDS/HIF1A/PFKFB3/OGDH/ALDOA/PRKAG2/STAT3/P2RX7/NUP98/PFKP/NR4A3/TREX1/ME2/PFKFB4/HK1/BPGM/ENO2/MLXIPL/NUP50/APP/GAPDH/NUP205/DDIT4/NUP188/CBFA2T3/SEC13/HDAC4/NUP153/PKM/PSEN1/GALK1/ENO1/FOXK2/SLC4A1/LDHAL6B/ALDOC/SLC2A6	38	150
GO:0070588	calcium ion transmembrane transport	72/3188	319/18670	0.00658019	0.0321032	0.02232	PANX1/CORO1A/CXCL10/CCL3/DYSF/NCS1/TRPM2/GAS6/RASA3/ANXA6/LYN/NOL3/P2RX4/CXCL11/PDE4D/CCR5/ATP2A3/NTSR1/CACNA1A/TPCN1/TPCN2/SLC8B1/P2RY6/P2RX7/PDE4B/ANO6/GPR35/SLC24A3/SEC61A1/GRIN3A/FKBP1B/TRPC4AP/YME1L1/ATP2A2/DDIT3/TGFB1/SLC25A25/PLCB1/ANXA5/CEMIP/CALM1/LIME1/PDE2A/RRAD/SNCA/HSPA2/GEM/CHRNA7/ITPR3/CACNA1G/CHERP/MCUB/MCOLN2/FYN/REM2/UBQLN1/CALM3/CACNA2D4/CBARP/SLC25A23/ERO1A/PSEN1/CCR7/PKD2L2/N…	72	319
GO:1902115	regulation of organelle assembly	47/3188	194/18670	0.00677612	0.0329827	0.0229314	NUP62/PATL2/TNF/SRC/DYNC1H1/TBC1D14/ATXN2L/SDC4/RAB5A/FSCN1/DNM2/SPAG5/RALB/SMCR8/CNOT1/CNTROB/SH3GLB1/TBC1D7/RAB1B/EZR/CENPJ/AKAP13/CEP135/ATG3/MEF2C/UBQLN2/HSPA1A/PHF23/RHOA/HSPA1B/CYLD/EDN1/KAT2B/MAK/ARHGEF2/CDKL1/PLK2/MARK4/HNRNPU/RNF4/SYNE2/PLK1/ATG5/CROCC/LRSAM1/RAB3GAP1/PIKFYVE	47	194
GO:0006109	regulation of carbohydrate metabolic process	48/3188	199/18670	0.00683262	0.0331864	0.0230731	NUP62/PHLDA2/HIF1A/CLK2/PFKFB3/SCARB2/PMAIP1/PTAFR/NTSR1/SRC/PRKAG2/STAT3/P2RY6/MIDN/P2RX7/NUP98/NFKB1/PLEK/TREX1/HRH1/IGFBP4/NLN/PFKFB4/TGFB1/NFE2L1/MLXIPL/NUP50/APP/NUP205/DDIT4/PPP1R3B/NUP188/SNCA/CBFA2T3/GSK3B/SEC13/HDAC4/NUP153/PTPN2/MTOR/PSEN1/MAEA/FOXK2/IGFBP3/SLC2A6/PPP1R3F/GSK3A/AKT2	48	199
GO:0045766	positive regulation of angiogenesis	49/3188	204/18670	0.00688124	0.0333903	0.0232148	SPHK1/HIF1A/PRKCB/HMOX1/ADM/ITGA5/IL10/PIK3R6/CXCL8/STAT3/SERPINE1/VEGFA/C3AR1/JAK1/HGF/ECM1/FLT1/CYP1B1/MAP3K3/HDAC7/ZC3H12A/ITGAX/IL1B/PPP1R16B/TLR3/AGO2/PRKCA/DLL1/LRG1/JUP/PRKD2/C5AR1/AGGF1/CHRNA7/CDH5/ETS1/PTGS2/PKM/SASH1/CD40/ANGPTL4/PLK2/ADM2/KLF4/NFE2L2/F3/ANXA3/PGF/ANXA1	49	204
GO:0042359	vitamin D metabolic process	9/3188	22/18670	0.0071854	0.0344626	0.0239603	LGMN/TNF/PIAS4/NFKB1/VDR/SNAI1/IL1B/CYP27B1/FGFR1	9	22
GO:0048305	immunoglobulin secretion	9/3188	22/18670	0.0071854	0.0344626	0.0239603	TNF/TNFSF13B/HLA-E/STX4/TRAF6/IL6/CD40/TNFRSF4/TRAF2	9	22
GO:0010718	positive regulation of epithelial to mesenchymal transition	16/3188	50/18670	0.00719996	0.0344626	0.0239603	SMAD3/BCL9L/EZH2/BMP2/SNAI1/TGFB1/IL1B/ACVR1/FOXC1/IL6/ZNF703/JAG1/MTOR/BAMBI/LEF1/PDPN	16	50
GO:2000725	regulation of cardiac muscle cell differentiation	16/3188	50/18670	0.00719996	0.0344626	0.0239603	CTDP1/NRG1/RGS2/BMP2/TGFB1/SOX6/MEF2C/DLL1/HAMP/GREM1/FRS2/MTOR/EDN1/DDX39B/PAK1/GSK3A	16	50
GO:0035264	multicellular organism growth	37/3188	146/18670	0.00720015	0.0344626	0.0239603	ATF5/ARID5B/LGMN/ADARB1/ZFP36L1/PDE4D/SH3PXD2B/STAT3/SP2/STK40/BCL2/HEG1/RBBP6/CDKN1C/PPIB/SGPL1/CSF1/SLC25A25/EZR/APP/KLF2/MKKS/RARG/MTOR/STAT5B/KDM6A/GPAT4/HSF1/GDF15/STAT5A/GAMT/TNKS2/NIPBL/ANKRD11/CDK4/ADD1/SLC12A5	37	146
GO:0072527	pyrimidine-containing compound metabolic process	27/3188	99/18670	0.00730531	0.034913	0.0242735	APOBEC3A/CMPK2/UCK2/TYMP/NME2/AGPAT3/APOBEC3G/TDG/APOBEC3F/UPP1/CDS2/ACPP/UCKL1/NT5E/TET2/TET3/NT5C3A/AGPAT5/GPAT3/UPB1/APOBEC3B/MTOR/GPAT4/TKTL1/TBPL1/APOBEC3H/SLC25A19	27	99
GO:0042362	fat-soluble vitamin biosynthetic process	7/3188	15/18670	0.00754825	0.0357498	0.0248553	TNF/NFKB1/VDR/SNAI1/IL1B/UBIAD1/CYP27B1	7	15
GO:0055057	neuroblast division	7/3188	15/18670	0.00754825	0.0357498	0.0248553	RAB10/AKNA/ARHGEF2/FGFR1/LEF1/NUMB/NUMBL	7	15
GO:0090136	epithelial cell-cell adhesion	7/3188	15/18670	0.00754825	0.0357498	0.0248553	KIFC3/CYP1B1/SRF/SERPINB8/CTNNA1/JUP/PLEKHA7	7	15
GO:1901841	regulation of high voltage-gated calcium channel activity	7/3188	15/18670	0.00754825	0.0357498	0.0248553	DYSF/PDE4B/RRAD/GEM/REM2/CALM3/NOS1AP	7	15
GO:0051881	regulation of mitochondrial membrane potential	21/3188	72/18670	0.00755962	0.0357498	0.0248553	CTNS/PMAIP1/ABCD1/GCLM/SRC/BCL2L1/P2RX7/SPART/BCL2/IFI6/BAK1/ADORA2A/CLIC1/VCP/PANK2/MLLT11/BNIP3/SLC25A33/RNF122/PID1/AKT2	21	72
GO:0071354	cellular response to interleukin-6	15/3188	46/18670	0.00753671	0.0357498	0.0248553	IL6R/ICAM1/RELA/STAT3/SBNO2/SOCS3/STAT1/JAK1/JAK2/NFKB1/IL6ST/HAMP/IL6/PTPN2/PID1	15	46
GO:1900015	regulation of cytokine production involved in inflammatory response	15/3188	46/18670	0.00753671	0.0357498	0.0248553	IL1R2/GBP5/MEFV/TICAM1/ABCD1/SIRPA/TLR6/ZC3H12A/NOD2/IL17RA/MYD88/C5orf30/BAP1/NLRC3/PER1	15	46
GO:0002532	production of molecular mediator involved in inflammatory response	21/3188	72/18670	0.00755962	0.0357498	0.0248553	IL1R2/GBP5/MEFV/LYN/TICAM1/ABCD1/IL4R/SIRPA/SERPINE1/IDO1/TLR6/ZC3H12A/NOD2/IL17RA/CD36/MYD88/C5orf30/BAP1/NLRC3/SLAMF8/PER1	21	72
GO:0150117	positive regulation of cell-substrate junction organization	10/3188	26/18670	0.00777988	0.0364909	0.0253706	FMN1/SMAD3/VEGFA/DUSP3/PTPRJ/SDC4/LIMS1/TSC1/MAP4K4/PPM1F	10	26
GO:0048659	smooth muscle cell proliferation	42/3188	171/18670	0.00787634	0.036916	0.0256661	IL6R/HMOX1/TNF/IRAK1/CDKN1A/IL10/PTAFR/MEF2D/TNFAIP3/P2RY6/EREG/TRIB1/NAMPT/STAT1/JAK2/SOD2/NR4A3/IL15/ERN1/PTGIR/NOTCH3/S1PR1/DNMT1/ITGA2/MEF2C/TRAF6/NPR3/IL6/HDAC4/GNAI3/IRAK4/MTOR/PTGS2/JUN/EDN1/MMP2/MMP9/DDX39B/CCL5/KLF4/IGFBP3/PAK1	42	171
GO:0032350	regulation of hormone metabolic process	13/3188	38/18670	0.0080347	0.0375746	0.026124	HIF1A/TNF/ADM/NFKB1/VDR/BMP2/IL1B/ATP1A1/EGR1/FFAR3/TRERF1/CYP27B1/PAX8	13	38
GO:0009595	detection of biotic stimulus	11/3188	30/18670	0.00806872	0.03765	0.0261764	TLR2/NLRP3/TLR1/PTPRJ/TREX1/NOD1/TLR6/NOD2/FAP/SSC5D/PAK1	11	30
GO:0034763	negative regulation of transmembrane transport	33/3188	128/18670	0.00820698	0.0381543	0.026527	GRB10/DYSF/PRKCB/TNF/NTSR1/EPHB2/PPIF/PEA15/RGS2/SLC30A1/GPR35/FKBP1B/NEDD4L/OXSR1/TGFB1/IL1B/CALM1/RRAD/TCAF2/HAMP/GEM/ACTN2/REM2/UBQLN1/MTOR/CALM3/CBARP/FMR1/MMP9/NEDD4/PID1/GSK3A/AKT2	33	128
GO:0034250	positive regulation of cellular amide metabolic process	38/3188	152/18670	0.00823838	0.0382721	0.026609	BCL3/TNF/PCIF1/PTAFR/PPP1R15A/PRR16/POLDIP3/CASP3/CLU/SAMD4A/TNFRSF1A/CNBP/PRKCD/APP/ITGA2/DDX3X/EIF4A3/IL6/CHRNA7/RHOA/NSMAF/MTOR/PICALM/CD28/NGRN/FMR1/DDX39B/CTIF/CCL5/NFE2L2/LARP1/LARP4B/EIF5A2/KRT17/CDK4/NSUN4/GSK3A/EIF5A	38	152
GO:0002011	morphogenesis of an epithelial sheet	17/3188	55/18670	0.00834995	0.0387335	0.0269297	ITGA5/ARHGAP12/SRF/RHOC/PHACTR4/HOXB2/MPP5/RHOA/DVL1/JAG1/MTOR/DAG1/DDR1/DVL2/FLNA/MMP12/PDPN	17	55
GO:0043467	regulation of generation of precursor metabolites and energy	39/3188	157/18670	0.00838562	0.0388704	0.0270249	NUP62/PHLDA2/HIF1A/PFKFB3/ABCD1/PRKAG2/STAT3/PPIF/P2RX7/NUP98/AK4/PNPT1/TREX1/PFKFB4/VCP/MLXIPL/NUP50/APP/NUP205/BNIP3/DDIT4/PPP1R3B/NUP188/SNCA/CBFA2T3/GSK3B/SEC13/SLC25A33/RHOA/HDAC4/NUP153/MTOR/SLC25A23/PSEN1/DNAJC15/SLC2A6/PPP1R3F/GSK3A/AKT2	39	157
GO:0005976	polysaccharide metabolic process	30/3188	114/18670	0.00840041	0.0389104	0.0270527	PHLDA2/NDST2/B4GALT5/EXT1/PRKAG2/STK40/NFKB1/B3GNT8/IL6ST/TGFB1/CHST7/CALM1/GYS1/B3GNT2/PPP1R3B/STBD1/GSK3B/CSGALNACT2/MGAM/HAS1/PYGM/MTOR/B3GNT10/CSGALNACT1/B3GNT9/PPP1R3F/NDST1/B3GNT5/GSK3A/AKT2	30	114
GO:0016045	detection of bacterium	6/3188	12/18670	0.0089258	0.0405415	0.0281867	TLR2/TLR1/NOD1/TLR6/NOD2/SSC5D	6	12
GO:0036005	response to macrophage colony-stimulating factor	6/3188	12/18670	0.0089258	0.0405415	0.0281867	TLR2/CSF1/CSF1R/PDE2A/PTPN2/STAP1	6	12
GO:0036006	cellular response to macrophage colony-stimulating factor stimulus	6/3188	12/18670	0.0089258	0.0405415	0.0281867	TLR2/CSF1/CSF1R/PDE2A/PTPN2/STAP1	6	12
GO:0042368	vitamin D biosynthetic process	6/3188	12/18670	0.0089258	0.0405415	0.0281867	TNF/NFKB1/VDR/SNAI1/IL1B/CYP27B1	6	12
GO:0071888	macrophage apoptotic process	6/3188	12/18670	0.0089258	0.0405415	0.0281867	IRF7/CTSL/CCR5/NOD2/MEF2C/CCL5	6	12
GO:0030949	positive regulation of vascular endothelial growth factor receptor signaling pathway	8/3188	19/18670	0.00911475	0.0410749	0.0285576	GRB10/HIF1A/PRKCB/ITGA5/VEGFA/FLT1/IL1B/PRKD2	8	19
GO:0035338	long-chain fatty-acyl-CoA biosynthetic process	8/3188	19/18670	0.00911475	0.0410749	0.0285576	ACSL1/ACSL5/ACSL3/ELOVL1/ELOVL7/ACSL4/ELOVL5/ELOVL6	8	19
GO:0002204	somatic recombination of immunoglobulin genes involved in immune response	15/3188	47/18670	0.00935794	0.0420808	0.0292569	STAT6/IL10/BATF/SWAP70/SUPT6H/TNFSF13/TGFB1/TBX21/NBN/IL27RA/MAD2L2/BCL6/HSPD1/CD28/CD40	15	47
GO:0002208	somatic diversification of immunoglobulins involved in immune response	15/3188	47/18670	0.00935794	0.0420808	0.0292569	STAT6/IL10/BATF/SWAP70/SUPT6H/TNFSF13/TGFB1/TBX21/NBN/IL27RA/MAD2L2/BCL6/HSPD1/CD28/CD40	15	47
GO:0045190	isotype switching	15/3188	47/18670	0.00935794	0.0420808	0.0292569	STAT6/IL10/BATF/SWAP70/SUPT6H/TNFSF13/TGFB1/TBX21/NBN/IL27RA/MAD2L2/BCL6/HSPD1/CD28/CD40	15	47
GO:0032963	collagen metabolic process	30/3188	115/18670	0.00955221	0.0428324	0.0297795	HIF1A/CTSL/CTSB/FURIN/ADAMTS2/MMP19/P2RX7/SERPINH1/SUCO/EMILIN1/TGFB1/MMP25/FAP/ITGA2/MMP17/IL6/VSIR/PHYKPL/ID1/MMP13/PLOD3/MMP2/MMP8/PLOD2/MRC2/MMP9/TRAM2/MMP14/MMP10/MMP12	30	115
GO:0036465	synaptic vesicle recycling	20/3188	69/18670	0.00968454	0.0433642	0.0301493	DENND1A/PLAA/AP3D1/PPP3CC/SH3GL1/RAB5A/DNM2/SYNJ1/AMPH/STX1A/SNCA/GRIPAP1/CALM3/PICALM/CYFIP1/GAK/ARF6/DNM1L/KIAA1109/ACTB	20	69
GO:0045773	positive regulation of axon extension	14/3188	43/18670	0.00981514	0.0438868	0.0305126	PAFAH1B1/MACF1/NDEL1/VEGFA/GDI1/SRF/GOLGA4/DBN1/CYFIP1/TNFRSF12A/PAK1/SEMA7A/ANAPC2/L1CAM	14	43
GO:1901991	negative regulation of mitotic cell cycle phase transition	57/3188	248/18670	0.00990628	0.044263	0.0307741	CCL2/CARM1/PML/DCUN1D3/CDKN1A/TAOK1/ZFP36L1/RIPK1/GPR132/PSMD11/EZH2/HUS1/TPRA1/CUL1/RB1/PLK3/BCL2/CDKN2D/PSMA6/CCND1/DONSON/CDC73/TNKS1BP1/CNOT3/MUC1/CNOT1/MAD1L1/PSMB10/NBN/CLSPN/E2F4/PSMA5/MAD2L2/CDKN2B/PSMB9/ARID3A/CDK6/CDK2/PSME3/PSMB2/PSMD7/PSMD1/NDC80/PLK2/E2F7/PLK1/KLF4/CRADD/PSME2/SFN/DUSP1/PSMA3/CDK4/FBXO7/CDC6/PSMB8/KANK2	57	248
GO:0010528	regulation of transposition	9/3188	23/18670	0.0100442	0.0446897	0.0310708	APOBEC3A/MOV10/APOBEC3G/TUT7/APOBEC3F/PIWIL4/PIWIL1/APOBEC3B/APOBEC3H	9	23
GO:0010529	negative regulation of transposition	9/3188	23/18670	0.0100442	0.0446897	0.0310708	APOBEC3A/MOV10/APOBEC3G/TUT7/APOBEC3F/PIWIL4/PIWIL1/APOBEC3B/APOBEC3H	9	23
GO:0070841	inclusion body assembly	9/3188	23/18670	0.0100442	0.0446897	0.0310708	CLU/BAG3/DNAJB1/VCP/HSPA2/DNAJA4/HSPA1A/HSPA1B/HSF1	9	23
GO:0038179	neurotrophin signaling pathway	13/3188	39/18670	0.0102057	0.045152	0.0313922	CORO1A/SRC/GRB2/CASP3/AKT1S1/RAPGEF2/WASF1/SPRY2/DDIT4/RAF1/FRS2/NGFR/CYFIP1	13	39
GO:0043114	regulation of vascular permeability	13/3188	39/18670	0.0102057	0.045152	0.0313922	ADM/SRC/VEGFA/PTPRJ/HRH1/TGFB1/ADORA2A/PDE2A/ABR/IL6/CDH5/BCR/PTP4A3	13	39
GO:0072529	pyrimidine-containing compound catabolic process	13/3188	39/18670	0.0102057	0.045152	0.0313922	APOBEC3A/TYMP/APOBEC3G/TDG/APOBEC3F/UPP1/NT5E/TET2/TET3/NT5C3A/UPB1/APOBEC3B/APOBEC3H	13	39
GO:0021700	developmental maturation	64/3188	284/18670	0.0102843	0.045438	0.031591	HIF1A/FAM20C/CDKN1A/B4GALT5/RET/RERE/EREG/VEGFA/AP3D1/RB1/FZD5/BCL2/SCARF1/THBS3/TUT7/EDNRB/ANO6/SPINK1/SCLT1/IL15/TRPC4AP/AGRN/CDKN1C/PLD6/DDIT3/BMP2/RFLNB/S1PR1/APP/NR4A2/KLF2/NSUN2/FEM1B/AP1M1/ARCN1/CDH5/RHOA/REC8/GREM1/YWHAZ/RND1/RAB32/MTOR/CLSTN1/TMEM79/BRCA2/PICALM/MMP2/CDC25B/DEFB1/GPAT4/FGFR1/ANKRD17/PHOSPHO1/SEMA4D/MTCH1/IGSF21/DAG1/MAEA/RUNX2/ANKRD27/ANAPC2/HES1/PABPC1L	64	284
GO:0000082	G1/S transition of mitotic cell cycle	63/3188	279/18670	0.0103634	0.045696	0.0317704	CCL2/CARM1/PML/DCUN1D3/CDKN1A/RIPK1/GPR132/EIF4G1/EZH2/RBBP8/CUL1/RB1/PLK3/BCL2/CUL4A/CDKN2D/ZPR1/CCND1/CCNA1/CDC73/BCAT1/TNKS1BP1/E2F6/CNOT3/MUC1/CNOT1/BACH1/MYC/MAX/PLCB1/INO80/E2F4/ACVR1/KMT2E/CDKN2B/DDX3X/ARID3A/CDK6/RPTOR/CDK2/LATS2/PSME3/CDKN3/LATS1/ANKRD17/RCC1/PLK2/E2F7/MEPCE/NASP/KLF4/CRADD/DBF4/SPDYA/PSME2/SFN/BRD4/CCNE2/CDK4/FBXO7/ANXA1/CDC6/KANK2	63	279
GO:0043500	muscle adaptation	33/3188	130/18670	0.0104283	0.045696	0.0317704	HMOX1/NOL3/P2RX4/JARID2/TNFRSF1B/CTDP1/SMAD3/EZH2/RGS2/CFLAR/NR4A3/IL15/IL6ST/ATP2A2/TWF1/TNFRSF1A/UTRN/IL1B/GLRX3/MEF2C/PRKCA/HAMP/GTF2IRD1/HDAC4/MTOR/EDN1/DDX39B/DAG1/MEF2A/KLF4/CDK9/PAK1/GSK3A	33	130
GO:0032768	regulation of monooxygenase activity	19/3188	65/18670	0.0104736	0.045696	0.0317704	GCH1/HIF1A/TNF/WASL/NFKB1/VDR/DNM2/NOD1/IL1B/CALM1/KRAS/SNCA/NPR3/CYP27B1/CALM3/NOSIP/NOS1AP/HSP90AA1/FCER2	19	65
GO:0034332	adherens junction organization	19/3188	65/18670	0.0104736	0.045696	0.0317704	NECTIN2/SRC/RAB8B/KIFC3/VEGFA/PTPN23/CTNNA1/JUP/CDH5/CSK/ZNF703/NECTIN4/PLEKHA7/MAP4K4/ARF6/CADM1/NUMB/ADD1/NUMBL	19	65
GO:1904019	epithelial cell apoptotic process	29/3188	111/18670	0.0104745	0.045696	0.0317704	CCL2/HMOX1/GAS6/ICAM1/TNF/IL10/ZFP36L1/PIAS4/TNFAIP3/BCL2L1/SERPINE1/JAK2/RB1/ZFP36/ANO6/CFLAR/TNIP2/ITGA4/HLA-G/EIF2S1/E2F2/IL6/MTOR/STK3/CD40/ANGPTL4/ARF6/NFE2L2/MAPK7	29	111
GO:0061718	glucose catabolic process to pyruvate	10/3188	27/18670	0.0104985	0.045696	0.0317704	ALDOA/PFKP/HK1/BPGM/ENO2/GAPDH/PKM/ENO1/FOXK2/ALDOC	10	27
GO:1904357	negative regulation of telomere maintenance via telomere lengthening	10/3188	27/18670	0.0104985	0.045696	0.0317704	SRC/XRN1/TINF2/EXOSC10/SLX1B/SLX4/TENT4B/HNRNPU/TNKS2/ACD	10	27
GO:0006735	NADH regeneration	10/3188	27/18670	0.0104985	0.045696	0.0317704	ALDOA/PFKP/HK1/BPGM/ENO2/GAPDH/PKM/ENO1/FOXK2/ALDOC	10	27
GO:0010762	regulation of fibroblast migration	11/3188	31/18670	0.0106128	0.0459073	0.0319174	GNA12/SDC4/TGFB1/MTA2/PRR5L/ARHGAP4/HAS1/C5orf30/PAK1/DDR2/ARHGEF7	11	31
GO:0043304	regulation of mast cell degranulation	11/3188	31/18670	0.0106128	0.0459073	0.0319174	HMOX1/CD300A/ADGRE2/LYN/IL4R/GAB2/FGR/ADORA2B/LGALS9/CD84/C12orf4	11	31
GO:0021543	pallium development	41/3188	169/18670	0.0106158	0.0459073	0.0319174	HIF1A/MBOAT7/SRGAP2/PAFAH1B1/BCL2A1/SRGAP2C/EZH2/SRD5A1/NDEL1/CCDC85C/NR4A3/SLC38A2/KDM6B/LRP8/CASP3/TRA2B/SRF/NDE1/TSC1/PLCB1/PAX5/GART/BNIP3/CDK6/GSK3B/MKKS/RHOA/CRK/MFSD2A/ZEB2/PSEN1/SYNE2/CRKL/LEF1/DLX2/FLNA/ANXA3/SLC2A1/KIF5B/TACC1/PLXNA3	41	169
GO:0051402	neuron apoptotic process	55/3188	239/18670	0.0108568	0.0468853	0.0325973	CCL2/ADAM8/CORO1A/HIF1A/CCL3/HMOX1/LGMN/TNF/ADARB1/NAIP/GCLM/BCL2L1/JAK2/SOD2/RB1/BCL2/AMBRA1/NR4A3/ZPR1/DNAJC5/SNX6/HYOU1/CASP3/AKT1S1/DDIT3/MAX/ADORA2A/APP/GAPDH/NR4A2/BNIP3/KRAS/MEF2C/THRB/HSPA5/SNCA/C5AR1/RHOA/HDAC4/FYN/ALKBH1/NGFR/TNFRSF21/JUN/NSMF/PSEN1/ITGAM/KDM2B/MCL1/ATF2/MAP3K11/CLN3/FADD/APAF1/AKT2	55	239
GO:0048588	developmental cell growth	54/3188	234/18670	0.0108958	0.0470217	0.0326922	SPP1/PAFAH1B1/MACF1/CTDP1/SEMA4B/SEMA4A/ARIH2/PLAA/NDEL1/VEGFA/SPART/RGS2/MEX3C/ITGA4/DNM2/GDI1/SRF/NEDD4L/SEMA6B/NRP2/WASF1/SEMA3B/RAPH1/AKAP13/APP/ARHGAP4/GSK3B/HAMP/CTTN/SMURF1/DVL1/CPNE5/KMT2D/GOLGA4/RARG/MTOR/DBN1/EDN1/CYFIP1/ZEB2/TNFRSF12A/SEMA4D/DDX39B/DDR1/PAK1/PDLIM5/HSP90AA1/SEMA7A/CRABP2/ANAPC2/L1CAM/PLXNA3/GSK3A/ALCAM	54	234
GO:0071229	cellular response to acid chemical	49/3188	209/18670	0.010985	0.0473742	0.0329372	PTGER2/FFAR2/TNF/LYN/RRAGC/LDLR/RET/PTAFR/GCLM/NME2/SRC/ABL2/SREBF1/GNG2/P2RY6/BCL2L1/VEGFA/SOCS1/KCNMB1/PDGFRA/TESC/RORB/ZC3H12A/CAPN2/GNB1/DNMT1/KLF2/EGR1/ABCA1/FFAR3/RPTOR/HAMP/ZEB1/FYN/AKAP8/RARG/MTOR/ABCB4/EDN1/MMP2/ACACA/NSMF/BAIAP2/HSF1/KLF4/SIPA1/SETX/PID1/CDK4	49	209
GO:0006446	regulation of translational initiation	22/3188	79/18670	0.0113022	0.0486756	0.0338421	TNF/PPP1R15A/EIF4G1/EIF2AK2/RBM4/EIF4G3/EIF2AK3/EIF4H/C8orf88/AGO2/EIF2S1/DDX3X/PPP1R15B/ALKBH1/MTOR/FMR1/CTIF/CCL5/EIF2B2/EIF5/LARP1/KLHL25	22	79
GO:1905153	regulation of membrane invagination	7/3188	16/18670	0.0114664	0.0489824	0.0340554	CD300A/ANO6/ITGA2/CD36/RAB31/STAP1/F2RL1	7	16
GO:0080182	histone H3-K4 trimethylation	7/3188	16/18670	0.0114664	0.0489824	0.0340554	ZNF335/TET2/TET3/KMT2E/KMT2B/BEND3/WDR82	7	16

## Sheet: Salmonella upregulated
ID	Description	GeneRatio	BgRatio	p-value	adjusted p-value	q-value	gene ID	Count	tot
GO:0009615	response to virus	157/4563	323/18670	2.20047e-21	1.41358e-17	9.85812e-18	GBP1/IRF1/TRAF3IP2/TRIM25/CD40/ISG20/RELA/PML/DTX3L/DHX58/PLSCR1/BIRC2/CGAS/IRF7/IFIH1/OAS2/GBP3/OASL/RSAD2/BIRC3/IL15/ISG15/TICAM1/TNFAIP3/MX1/IFIT3/CXCL10/NT5C3A/DDX58/MX2/ZC3HAV1/ADAR/IFI44/ZC3H12A/IL27/IL2RA/IFIT2/EIF2AK2/DDX60/IFITM3/PARP9/IL1B/DDIT4/TRIM22/OAS3/OAS1/HERC5/STAT2/TRIM5/IFI6/AIM2/IFIT1/NLRC5/BCL3/APOBEC3G/IL6/PMAIP1/CXCL9/STAT1/IFIT5/DNAJC3/ARF1/IL23R/APOBEC3F/DDX3X/NLRP3/IFI4…	157	323
GO:0051607	defense response to virus	125/4563	238/18670	7.09263e-21	2.27815e-17	1.58875e-17	GBP1/IRF1/TRAF3IP2/TRIM25/CD40/ISG20/RELA/PML/DTX3L/DHX58/PLSCR1/BIRC2/CGAS/IRF7/IFIH1/OAS2/GBP3/OASL/RSAD2/BIRC3/IL15/ISG15/TICAM1/TNFAIP3/MX1/IFIT3/CXCL10/NT5C3A/DDX58/MX2/ZC3HAV1/ADAR/ZC3H12A/IL27/IL2RA/IFIT2/EIF2AK2/DDX60/IFITM3/PARP9/IL1B/DDIT4/TRIM22/OAS3/OAS1/HERC5/STAT2/TRIM5/IFI6/AIM2/IFIT1/NLRC5/APOBEC3G/IL6/PMAIP1/CXCL9/STAT1/IFIT5/DNAJC3/IL23R/APOBEC3F/NLRP3/IFI44L/POLR3E/RTP4/IFI16/S…	125	238
GO:0002237	response to molecule of bacterial origin	160/4563	343/18670	1.59188e-19	3.40874e-16	2.3772e-16	CD274/IL1RN/LITAF/IL10/JUNB/XBP1/RELA/PTGS2/ACOD1/ICAM1/TNIP3/GCH1/TICAM1/CNP/JAK2/CCR7/TNFAIP3/MAPKAPK2/PDE4B/NFKBIA/RIPK2/VIM/CXCL10/NOCT/IDO1/ZC3H12A/CD80/GJB2/IL12RB2/IL1B/CMPK2/NFKB1/ADM/NFKB2/SBNO2/TRIM5/PELI1/IL10RA/CXCL11/IL6/KMO/FOXP1/IRF8/CXCL9/CD55/CSF3/B2M/CASP1/IL36RN/IL23R/CDC73/LILRB2/NLRP3/IL12A/CXCL8/PLSCR4/PDCD1LG2/ZFP36/RPS6KA3/STAP1/LYN/PTGIR/EDN1/PLAA/P2RX7/NOD2/HCK/CYP27B1/C…	160	343
GO:0002831	regulation of response to biotic stimulus	176/4563	400/18670	4.33821e-18	5.40768e-15	3.77124e-15	SOCS3/CD274/IRF1/TRAF3IP2/RELA/DTX3L/DHX58/PTPN1/NECTIN2/PLSCR1/BIRC2/CGAS/ACOD1/IRF7/SERPINB9/PARP14/BIRC3/IL15/JAK2/TNFAIP3/RIPK2/SOCS1/DDX58/GBP5/ADAR/ZC3H12A/IL27/IL2RA/TRAFD1/DDX60/PARP9/IL1B/PSMA3/NFKB1/NMI/HERC5/EREG/TRIM5/AIM2/IFIT1/NLRC5/PTPN2/CUL1/PSME2/APOBEC3G/OPTN/FOXP1/CD55/NOD1/STAT1/PVR/MNDA/IL23R/APOBEC3F/RASGRP1/IL12A/PSPC1/SERPING1/PRKCD/IFI16/SELENOK/LYN/USP18/IL23A/XIAP/ZBP1/…	176	400
GO:0042110	T cell activation	197/4563	464/18670	5.05076e-18	5.40768e-15	3.77124e-15	CD274/IRF1/CD44/IL10/XBP1/CYLD/MAP3K8/TNFSF9/CGAS/ICAM1/SPTA1/IRF4/RSAD2/IL15/CCR7/SDC4/RIPK2/SOCS1/HLX/JAK3/ANXA1/ADA/STAT3/IL7R/IDO1/ZC3H12A/IL27/IL2RA/PSEN1/CD80/IL7/IL1B/LILRB4/TNFSF13B/PELI1/RHOH/BCL3/IL4R/PTPN2/CD83/IL6/IL6ST/FOXP1/CD55/B2M/NCK2/AGER/ADORA2A/IL23R/LILRB2/NLRP3/HES1/BATF/RASGRP1/IL12A/LRRC32/DUSP22/EBI3/NFKBIZ/PDCD1LG2/AZI2/SELENOK/LYN/IL23A/PRLR/CLEC4D/P2RX7/NOD2/CTNNB1/CLE…	197	464
GO:0050863	regulation of T cell activation	144/4563	314/18670	6.63344e-17	6.0876e-14	4.2454e-14	CD274/IRF1/IL10/XBP1/CYLD/MAP3K8/TNFSF9/CGAS/SPTA1/IRF4/IL15/CCR7/SDC4/RIPK2/SOCS1/HLX/JAK3/ANXA1/ADA/IL7R/IDO1/ZC3H12A/IL27/IL2RA/CD80/IL7/IL1B/LILRB4/TNFSF13B/PELI1/IL4R/PTPN2/CD83/IL6/IL6ST/CD55/NCK2/AGER/ADORA2A/IL23R/LILRB2/NLRP3/HES1/RASGRP1/IL12A/LRRC32/DUSP22/EBI3/NFKBIZ/PDCD1LG2/SELENOK/LYN/IL23A/NOD2/CTNNB1/TFRC/CASP3/PRNP/LAG3/MDK/RC3H1/IL6R/IL21/PNP/DPP4/CDC42/CAMK4/SMAD7/ZNF683/CCL19…	144	314
GO:0022407	regulation of cell-cell adhesion	173/4563	402/18670	1.16684e-16	9.36975e-14	6.53432e-14	CD274/IRF1/IL1RN/CD44/IL10/XBP1/RELA/CYLD/MAP3K8/TNFSF9/ICAM1/MYO10/SPTA1/IL15/JAK2/NR4A3/CCR7/ETS1/SDC4/RIPK2/SOCS1/HLX/JAK3/ANXA1/ADA/ITGA6/IL7R/IDO1/ZC3H12A/IL2RA/CD80/PTK2/IL7/IL1B/LILRB4/TNFSF13B/PELI1/IL4R/PTPN2/MIA3/CD83/IL6/IL6ST/CD55/NCK2/AGER/ADORA2A/IL23R/LILRB2/NLRP3/HES1/RASGRP1/KLF4/IL12A/LRRC32/RDX/DUSP22/SERPINE2/EBI3/NFKBIZ/BMP2/PRKCD/PDCD1LG2/VEGFA/PLG/SELENOK/LYN/GTPBP4/IL23A/M…	173	402
GO:0007159	leukocyte cell-cell adhesion	151/4563	337/18670	1.50181e-16	1.07196e-13	7.47569e-14	CD274/IRF1/CD44/IL10/XBP1/RELA/CYLD/MAP3K8/TNFSF9/TNIP1/ICAM1/SPTA1/IL15/NR4A3/CCR7/ETS1/SDC4/RIPK2/SOCS1/HLX/JAK3/ANXA1/ADA/IL7R/IDO1/ZC3H12A/IL2RA/CD80/IL7/IL1B/LILRB4/TNFSF13B/PELI1/IL4R/PTPN2/MIA3/CD83/IL6/IL6ST/CD55/NCK2/SELL/AGER/ADORA2A/IL23R/LILRB2/NLRP3/HES1/RASGRP1/KLF4/IL12A/LRRC32/DUSP22/EBI3/NFKBIZ/PDCD1LG2/SELENOK/LYN/IL23A/NOD2/TFRC/MSN/CASP3/PRNP/NT5E/LAG3/MDK/RC3H1/IL6R/IL21/PNP/…	151	337
GO:0001819	positive regulation of cytokine production	192/4563	464/18670	3.27374e-16	2.10305e-13	1.46664e-13	CD274/IRF1/IL1RN/IL10/CD40/XBP1/RELA/PTGS2/DHX58/BIRC2/CGAS/IRF7/IFIH1/PANX1/IRF4/RSAD2/BIRC3/IL15/TICAM1/JAK2/NR4A3/CCR7/MAPKAPK2/IL1R1/PDE4B/RIPK2/DDX58/GBP5/ANXA1/STAT3/IDO1/IL27/PSEN1/CD80/IL12RB2/EIF2AK2/DDX60/IL7/IL1B/NFKB1/MCOLN2/NFKB2/EREG/HIF1A/PELI1/RIPK1/AIM2/BCL3/IL4R/CD83/IL6/IL6ST/IRF8/NOD1/STAT1/B2M/CASP1/IL36RN/AGER/MNDA/IL23R/DDX3X/LILRB2/NLRP3/ARHGEF2/RASGRP1/IL1RAP/IL12A/MYD88/…	192	464
GO:0034341	response to interferon-gamma	101/4563	199/18670	8.02366e-16	4.68582e-13	3.26782e-13	GBP1/SOCS3/GBP2/IRF1/CD44/TRIM25/CCL20/PML/ACOD1/ICAM1/IRF7/PARP14/GCH1/RAB12/OAS2/GBP3/IRF4/OASL/JAK2/TRIM21/VIM/SOCS1/GBP5/GBP4/CDC42EP4/CDC42EP2/IFITM3/PARP9/TRIM22/OAS3/CALCOCO2/NMI/NUB1/OAS1/SP100/MT2A/TRIM5/KYNU/NLRC5/MEFV/PTPN2/IRF8/STAT1/B2M/CASP1/IL23R/GBP7/TRIM31/PRKCD/CCL8/IRF2/IFITM1/EDN1/HCK/CYP27B1/ACTR3/JAK1/CCL19/IFITM2/IFNG/IRF9/TRIM38/RAB43/IRGM/SEC61A1/CCL1/CCL22/MED1/BST2/DAPK…	101	199
GO:0045088	regulation of innate immune response	137/4563	305/18670	3.01195e-15	1.48837e-12	1.03796e-12	SOCS3/IRF1/RELA/DHX58/PTPN1/NECTIN2/PLSCR1/BIRC2/CGAS/ACOD1/IRF7/SERPINB9/PARP14/BIRC3/JAK2/TNFAIP3/SOCS1/GBP5/ADAR/TRAFD1/PARP9/PSMA3/NFKB1/NMI/EREG/TRIM5/AIM2/NLRC5/PTPN2/CUL1/PSME2/STAT1/PVR/MNDA/RASGRP1/IL12A/PSPC1/SERPING1/PRKCD/IFI16/LYN/USP18/XIAP/ZBP1/POLR3D/CLEC4D/PSMA2/MUC1/CLEC4E/HCK/TBK1/PSMD12/LAG3/TLR8/IL21/KRAS/POLR3C/PSMA4/NRAS/CREBBP/JAK1/DRD2/IFNG/SFPQ/TREX1/TAB3/IFNAR2/PSMC4/TA…	137	305
GO:0031098	stress-activated protein kinase signaling cascade	137/4563	315/18670	6.68905e-14	2.68565e-11	1.87293e-11	IL1RN/MAP4K4/DNAJA1/STK26/CYLD/MAP3K8/PTPN1/GADD45B/SLAMF1/DUSP1/MFHAS1/CCR7/MAPKAPK2/RIPK2/SEMA3A/ZC3H12A/EIF2AK2/IL1B/NFKB1/STK3/RIPK1/SPAG9/CUL1/NOD1/PAK4/IL36RN/AGER/AIDA/TIAM1/STK24/RASGRP1/UBE2N/DUSP22/SPHK1/BMP2/UBB/ZFP36/VEGFA/MAP3K20/HIPK3/TNIK/LYN/EDN1/MAP3K5/FAS/UBC/TRAF2/MAP2K3/NOD2/GADD45G/MLKL/IRAK2/TNIP2/TPD52L1/FKTN/EZR/IL36B/GADD45A/CCL19/APP/MAPK11/RB1CC1/SH2D3A/RELL1/SDCBP/TRAF…	137	315
GO:0031349	positive regulation of defense response	159/4563	384/18670	1.11336e-13	3.97345e-11	2.77102e-11	RELA/PTGS2/DHX58/NECTIN2/PLSCR1/CGAS/TNIP1/IRF7/IL15/TICAM1/JAK2/CCR7/ETS1/NFKBIA/RIPK2/GBP5/IDO1/DDX60/PARP9/IL1B/PSMA3/NFKB1/EREG/TRIM5/AIM2/NLRC5/CUL1/PSME2/IL6/IL6ST/OPTN/NOD1/TRADD/PVR/MNDA/NUPR1/RASGRP1/IL12A/MYD88/PSPC1/NFKBIZ/LILRA5/PRKCD/LDLR/STAP1/IFI16/LYN/IL23A/TSLP/ZBP1/POLR3D/CLEC4D/C2CD4B/PSMA2/MUC1/NOD2/CLEC4E/HCK/TBK1/PSMD12/LAG3/TLR8/MDK/PTGER3/IL21/KRAS/FFAR3/ITGA2/POLR3C/PSMA4…	159	384
GO:0071216	cellular response to biotic stimulus	109/4563	236/18670	2.18855e-13	7.39959e-11	5.16036e-11	CD274/IL1RN/LITAF/IL10/XBP1/RELA/ACOD1/ICAM1/TNIP3/PPP1R15B/TICAM1/TNFAIP3/PDE4B/NFKBIA/RIPK2/VIM/CXCL10/ZC3H12A/CD80/IL1B/CMPK2/NFKB1/SBNO2/TRIM5/CXCL11/IL6/KMO/IRF8/CXCL9/CD55/CSF3/CASP1/IL36RN/CDC73/LILRB2/NLRP3/IL12A/CXCL8/PLSCR4/PDCD1LG2/ZFP36/BCL2L11/STAP1/LYN/PLAA/NOD2/HCK/IRAK2/BMP6/TNIP2/TFPI/HSPA5/IL36B/CXCL2/PPARD/CCR5/CSF2/CXCL1/FBH1/IL36G/TNFRSF1B/PRKCE/NFKBIB/CAPN2/IRGM/TNFSF4/PDE4D…	109	236
GO:0018108	peptidyl-tyrosine phosphorylation	150/4563	363/18670	6.71249e-13	1.96005e-10	1.36691e-10	SOCS3/CD44/CD40/PTPN1/ICAM1/PARP14/ABI1/IL15/JAK2/RIPK2/SOCS1/DYRK3/TTN/GREM1/JAK3/STAT3/PSEN1/CD80/IL12RB2/IBTK/PTK2/EIF2AK2/PARP9/IL7/ABL2/EREG/PTPN2/IL6/IL6ST/RAP2C/GPRC5A/CSF3/MET/NCK2/CLCF1/IL23R/RICTOR/HES1/ARHGEF2/SAMSN1/IL12A/DUSP22/LILRA5/PRKCD/VEGFA/STAP1/LYN/FGFR3/IL23A/TSLP/PRLR/MAP2K3/AREG/FLT1/HCK/TGFA/PRNP/ROR1/PPP2CA/IL6R/IL21/BMP6/RET/SPINK1/IQGAP1/JAK1/APP/EHD4/EFNA1/CSF2/ERRFI1…	150	363
GO:0002703	regulation of leukocyte mediated immunity	97/4563	205/18670	7.58601e-13	2.11881e-10	1.47762e-10	IL10/CD40/NECTIN2/ICAM1/SERPINB9/RSAD2/TICAM1/IL1R1/DDX58/JAK3/IL7R/IL1B/IL4R/IL6/ADGRE2/B2M/PVR/CLCF1/AGER/IL23R/NLRP3/RASGRP1/IL12A/DUSP22/PAXIP1/RIF1/STAP1/LYN/GAB2/IL23A/TRAF2/P2RX7/NOD2/TFRC/DDX21/LAG3/FOXF1/IL21/MAD2L2/SMAD7/TNFRSF1B/TNFSF4/ULBP2/ABR/BCL6/RABGEF1/LILRB1/FGR/TRAF6/BST2/CLC/AP1G1/IFNB1/IL18RAP/VAV1/MAVS/FCER1G/RIPK3/CD96/TLR3/ITGB2/DHX36/APLF/MICA/CD84/CRK/LGALS9/ADORA2B/SUPT…	97	205
GO:0042119	neutrophil activation	192/4563	498/18670	1.04768e-12	2.69212e-10	1.87744e-10	PTX3/CD44/IL15/SERPINB1/FCGR2A/TNFAIP6/PSEN1/ANO6/DYNLT1/NFKB1/PLAUR/UBR4/GCA/STOM/TSPAN14/RAP1B/CD55/RAP2C/HSPA6/B2M/HUWE1/AMPD3/DNAJC3/SELL/LPCAT1/MNDA/CANT1/DDX3X/LILRB2/MAGT1/RAB7A/ACTR1B/CXCL8/B4GALT1/PRKCD/PGAM1/ITGAV/ERP44/EEF1A1/ACPP/GSDMD/SERPINA1/ANPEP/GNS/CLEC4D/PSMA2/LAMTOR3/RAB27A/CTSS/PSMD12/GM2A/SURF4/JUP/CYB5R3/PNP/LAMP2/KPNB1/IQGAP1/NRAS/RHOF/LILRB3/IQGAP2/RAB18/PLAC8/DSP/CD59/MV…	192	498
GO:0019058	viral life cycle	138/4563	328/18670	1.14381e-12	2.82608e-10	1.97087e-10	PTX3/TRIM25/ISG20/PML/NECTIN2/PLSCR1/TNIP1/ICAM1/SLAMF1/OASL/RSAD2/ISG15/MX1/TRIM21/LAMP3/ZC3HAV1/ADAR/ZC3H12A/CD80/EIF2AK2/IFITM3/DYNLT1/OAS3/OAS1/TRIM5/STOM/STAU1/IFIT1/APOBEC3G/NEDD4L/CD55/PARP10/PVR/IFIT5/CHMP4B/DEK/KPNA1/APOBEC3F/DDX3X/RAB7A/TRIM31/CXCL8/UBB/ITGAV/LDLR/FMR1/USP6NL/IFI16/CCL8/LRRC15/NUP160/IFITM1/P4HB/ANPEP/IFI27/UBC/RAB5A/NR5A2/TFRC/APOBEC3A/RAB1A/ITGA2/DPP4/KPNB1/BCL2/CDC42…	138	328
GO:0000209	protein polyubiquitination	132/4563	310/18670	1.25387e-12	2.98327e-10	2.08049e-10	RNF19B/DTX3L/BIRC2/TNFAIP3/TRIM21/RUSC1/RNF217/TRIM69/HERC6/UBE2D1/RNF213/SPSB1/FBXO6/PSMA3/RNF144B/UBE2H/UBE2E1/NMI/ZNRF2/HERC5/TRIM5/PELI1/RBCK1/RBBP6/UBE2D3/CUL1/PSME2/NEDD4L/PARP10/HUWE1/ZNRF1/UBE2N/UBE2S/UBB/HECW2/SIAH2/TRIP12/RNF19A/PLAA/XIAP/IFI27/UBC/TRAF2/TRIM56/FBXO7/PSMA2/NEDD4/HDAC6/FBXL8/NOD2/CTNNB1/LONRF1/UBE2E2/PSMD12/RC3H1/TRIM36/BCL2/PSMA4/RNF114/FBXO15/FBXL13/FBXL3/RNF5/TRIM38/P…	132	310
GO:0043312	neutrophil degranulation	186/4563	485/18670	4.101e-12	7.74848e-10	5.40367e-10	PTX3/CD44/SERPINB1/FCGR2A/TNFAIP6/PSEN1/ANO6/DYNLT1/NFKB1/PLAUR/UBR4/GCA/STOM/TSPAN14/RAP1B/CD55/RAP2C/HSPA6/B2M/HUWE1/AMPD3/DNAJC3/SELL/LPCAT1/MNDA/CANT1/DDX3X/LILRB2/MAGT1/RAB7A/ACTR1B/B4GALT1/PRKCD/PGAM1/ITGAV/ERP44/EEF1A1/ACPP/GSDMD/SERPINA1/ANPEP/GNS/CLEC4D/PSMA2/LAMTOR3/RAB27A/CTSS/PSMD12/GM2A/SURF4/JUP/CYB5R3/PNP/LAMP2/KPNB1/IQGAP1/NRAS/RHOF/LILRB3/IQGAP2/RAB18/PLAC8/DSP/CD59/MVP/S100A11/C…	186	485
GO:0002446	neutrophil mediated immunity	190/4563	499/18670	5.06751e-12	9.30106e-10	6.48642e-10	PTX3/CD44/SERPINB1/FCGR2A/TNFAIP6/PSEN1/ANO6/DYNLT1/NFKB1/PLAUR/UBR4/GCA/STOM/TSPAN14/RAP1B/IL6/CD55/RAP2C/HSPA6/B2M/HUWE1/AMPD3/DNAJC3/SELL/LPCAT1/MNDA/CANT1/DDX3X/LILRB2/MAGT1/RAB7A/ACTR1B/B4GALT1/PRKCD/PGAM1/ITGAV/ERP44/EEF1A1/ACPP/GSDMD/SERPINA1/ANPEP/GNS/CLEC4D/PSMA2/LAMTOR3/RAB27A/CTSS/PSMD12/GM2A/SURF4/JUP/WDR1/CYB5R3/PNP/LAMP2/KPNB1/IQGAP1/NRAS/RHOF/LILRB3/IQGAP2/RAB18/PLAC8/DSP/CD59/MVP/…	190	499
GO:2001233	regulation of apoptotic signaling pathway	161/4563	406/18670	5.38151e-12	9.60301e-10	6.69699e-10	CFLAR/CD44/DNAJA1/XBP1/RELA/PML/PTGS2/CYLD/BCL2A1/PTPN1/ICAM1/JAK2/TNFAIP3/INHBA/CTNNA1/TRAF1/ITGA6/PSEN1/SOD2/G0S2/IL7/MCL1/PLAGL2/IL1B/STK3/PLAUR/SP100/HIF1A/RIPK1/RBCK1/IFI6/PTPN2/PPP3CC/YBX3/ATF3/PMAIP1/TRADD/NCK2/ADORA2A/NUPR1/TP53BP2/DDX3X/TNFSF10/ARHGEF2/NKX3-1/UBB/GSDME/PRKCD/ITGAV/SNAI1/BCL2L11/PEA15/SIAH2/GNAI3/IL1A/P4HB/FAS/TERT/HIGD1A/TRAF2/MUC1/TCF7L2/CTNNB1/BCL2L1/FAIM/TPD52L1/BCL2/…	161	406
GO:0030217	T cell differentiation	107/4563	240/18670	5.71282e-12	9.65767e-10	6.73511e-10	IRF1/XBP1/CYLD/TNFSF9/IRF4/RSAD2/IL15/CCR7/RIPK2/SOCS1/HLX/JAK3/ANXA1/ADA/STAT3/IL7R/ZC3H12A/IL27/IL2RA/CD80/IL7/LILRB4/RHOH/BCL3/IL4R/PTPN2/CD83/IL6/FOXP1/B2M/IL23R/LILRB2/NLRP3/BATF/RASGRP1/IL12A/NFKBIZ/IL23A/CLEC4D/CTNNB1/CLEC4E/GPR183/LAG3/MDK/RC3H1/PNP/BCL2/CAMK4/SMAD7/ZNF683/CCL19/RUNX1/DLL4/IFNG/TCF7/RELB/LCK/WNT1/TNFSF4/PRDM1/RUNX3/BCL6/IFNL1/SOS1/FZD7/PTGER4/IFNB1/VAV1/AIRE/DUSP10/FCER1G…	107	240
GO:0002283	neutrophil activation involved in immune response	186/4563	488/18670	7.68182e-12	1.19809e-09	8.35532e-10	PTX3/CD44/SERPINB1/FCGR2A/TNFAIP6/PSEN1/ANO6/DYNLT1/NFKB1/PLAUR/UBR4/GCA/STOM/TSPAN14/RAP1B/CD55/RAP2C/HSPA6/B2M/HUWE1/AMPD3/DNAJC3/SELL/LPCAT1/MNDA/CANT1/DDX3X/LILRB2/MAGT1/RAB7A/ACTR1B/B4GALT1/PRKCD/PGAM1/ITGAV/ERP44/EEF1A1/ACPP/GSDMD/SERPINA1/ANPEP/GNS/CLEC4D/PSMA2/LAMTOR3/RAB27A/CTSS/PSMD12/GM2A/SURF4/JUP/CYB5R3/PNP/LAMP2/KPNB1/IQGAP1/NRAS/RHOF/LILRB3/IQGAP2/RAB18/PLAC8/DSP/CD59/MVP/S100A11/C…	186	488
GO:0032386	regulation of intracellular transport	149/4563	370/18670	8.53042e-12	1.27441e-09	8.88751e-10	PTGS2/PTPN1/KHDRBS1/RAB21/EHD1/MX2/ZC3H12A/PSEN1/INSIG1/RHOU/IL1B/TXN/EDEM1/SP100/IPO5/UBE2J1/STOM/UBE2D3/IL4R/PPP3CC/PMAIP1/ADGRE2/RINT1/HUWE1/AKT2/ARF1/TP53BP2/NDEL1/RDX/SH3GLB1/PRKCD/SAR1A/LYN/GAB2/PLK3/IFI27/NEDD4/TCF7L2/MSN/RBM22/PRNP/JUP/FOXF1/ACTN2/BCL2/EZR/REEP1/CEMIP/KCNE1/IFNG/NUP58/RUFY3/TCAF2/ZPR1/ABCA2/NUP62/LMAN1/CASP8/CACNB3/YWHAE/RABGEF1/SRC/FGR/RBM4/FLNA/MDFIC/BARD1/BAG3/LEPROT/L…	149	370
GO:0070555	response to interleukin-1	95/4563	207/18670	1.17682e-11	1.71816e-09	1.19822e-09	GBP1/GBP2/IL1RN/CCL20/RELA/MAP3K8/ACOD1/ICAM1/GBP3/ETS1/IL1R1/NFKBIA/RIPK2/ANXA1/ZC3H12A/CD38/IL1B/PSMA3/NFKB1/HIF1A/PELI1/CUL1/PSME2/IL6/KMO/NOD1/IL1RAP/UBE2N/MYD88/MYLK3/CXCL8/NKX3-1/UBB/CCL8/IL1A/EDN1/UBC/PSMA2/NOD2/PSMD12/IRAK2/RC3H1/OTUD4/TNIP2/TFPI/PSMA4/CCL19/APP/MAPK11/SELE/TAB3/PSMC4/TAB2/PSMB10/PSME1/CCL1/ANKRD1/PSMD8/TANK/PSMB2/PLCB1/CCL22/PSMA6/CEBPB/PSMA5/SRC/TRAF6/PSMD11/VRK2/SIRPA/…	95	207
GO:0071347	cellular response to interleukin-1	85/4563	179/18670	1.54446e-11	2.20481e-09	1.5376e-09	GBP1/GBP2/IL1RN/CCL20/RELA/MAP3K8/ACOD1/ICAM1/GBP3/IL1R1/NFKBIA/RIPK2/ZC3H12A/IL1B/PSMA3/NFKB1/HIF1A/PELI1/CUL1/PSME2/IL6/KMO/NOD1/IL1RAP/UBE2N/MYD88/MYLK3/CXCL8/NKX3-1/UBB/CCL8/IL1A/EDN1/UBC/PSMA2/NOD2/PSMD12/IRAK2/RC3H1/OTUD4/TNIP2/TFPI/PSMA4/CCL19/MAPK11/TAB3/PSMC4/TAB2/PSMB10/PSME1/CCL1/ANKRD1/PSMD8/TANK/PSMB2/PLCB1/CCL22/PSMA6/CEBPB/PSMA5/TRAF6/PSMD11/VRK2/SIRPA/PSMC1/CD47/CHI3L1/SKP1/CCL2/M…	85	179
GO:0002819	regulation of adaptive immune response	78/4563	160/18670	2.06055e-11	2.8776e-09	2.0068e-09	CD274/IRF1/IL10/CD40/NECTIN2/IRF7/RSAD2/TNFAIP3/IL1R1/RIPK2/HLX/JAK3/ANXA1/ADA/IL7R/ZC3H12A/IL27/CD80/CD48/IL1B/TNFSF13B/IL4R/IL6/IL6ST/B2M/PVR/CLCF1/AGER/IL23R/NLRP3/SAMSN1/IL12A/DUSP22/NFKBIZ/PAXIP1/RIF1/IL23A/TRAF2/P2RX7/TFRC/RC3H1/IL6R/MAD2L2/SMAD7/CCL19/TNFRSF1B/TNFSF4/BCL6/LILRB1/TRAF6/CLC/IFNB1/DUSP10/FCER1G/RIPK3/CD4/RC3H2/APLF/SUPT6H/HLA-E/PRKCZ/STAT6/SIRT1/IL12B/C3/ZP3/XCL1/TBX21/CR1/FC…	78	160
GO:0071887	leukocyte apoptotic process	57/4563	104/18670	2.89527e-11	3.95728e-09	2.75975e-09	CD274/IL10/TRAF3IP2/RAPGEF2/IRF7/NR4A3/CCR7/JAK3/ANXA1/ADA/IL7R/IDO1/IL2RA/HCAR2/HIF1A/RIPK1/IL6/FOXP1/CDKN2A/BCL2L11/LYN/P2RX7/NOD2/CASP3/CCL19/CCR5/EFNA1/TNFRSF21/BCL6/AXL/PIK3CB/LILRB1/SELENOS/CLC/BCL10/FCER1G/LGALS14/GLI3/RIPK3/BAK1/PRELID1/ITPKB/LGALS3/GIMAP8/CXCL12/FASLG/PTEN/CTSL/LGALS9/ADAM17/SIRT1/CD74/TCP1/IRF3/SLC7A11/RAG1/KITLG	57	104
GO:0050870	positive regulation of T cell activation	92/4563	202/18670	4.15231e-11	5.55718e-09	3.87549e-09	CD274/XBP1/CYLD/MAP3K8/TNFSF9/SPTA1/IL15/CCR7/RIPK2/SOCS1/HLX/JAK3/ANXA1/ADA/IL7R/IL2RA/CD80/IL7/IL1B/LILRB4/TNFSF13B/IL4R/CD83/IL6/IL6ST/CD55/NCK2/AGER/IL23R/LILRB2/NLRP3/HES1/RASGRP1/IL12A/EBI3/NFKBIZ/PDCD1LG2/SELENOK/LYN/IL23A/NOD2/TFRC/MDK/IL6R/IL21/PNP/DPP4/CDC42/CCL19/RUNX1/IFNG/ICOS/TMIGD2/IGF2/LCK/TNFSF4/RUNX3/BCL6/SRC/LILRB1/TRAF6/PIK3CA/CD70/BCL10/VAV1/DUSP10/GLI3/SIRPA/CD4/ITPKB/AP3D1/…	92	202
GO:0034976	response to endoplasmic reticulum stress	119/4563	285/18670	7.26709e-11	9.33675e-09	6.51131e-09	TRIM25/XBP1/PML/PTPN1/PPP1R15B/FBXO6/EIF2AK2/EDEM1/UBE2J1/PTPN2/CASP4/ATF3/PMAIP1/NCK2/DNAJC3/TMX1/NUPR1/USP25/STC2/CXCL8/BCL2L11/PPP2CB/ERP44/SELENOK/P4HB/MAP3K5/DNAJB9/ERO1A/DCTN1/TRAF2/HERPUD2/PPP1R15A/SERP2/ECPAS/DERL1/BCL2L1/ZBTB17/PDIA5/RASGRF2/BCL2/ATF6/HSPA5/RNF5/TMBIM6/HSPA13/FICD/NFE2L2/GRINA/TMEM67/CREBRF/SEC61B/SEC31A/SERINC3/NCCRP1/ERN1/CEBPB/SELENOS/TNFRSF10B/HYOU1/CREB3/EIF2AK3/UFM…	119	285
GO:0002456	T cell mediated immunity	57/4563	106/18670	7.97347e-11	1.00434e-08	7.00415e-09	NECTIN2/ICAM1/RSAD2/IL1R1/IL7R/IL1B/RFTN1/IL6/CD55/B2M/PVR/AGER/IL23R/NLRP3/IL12A/DUSP22/HPRT1/MYO1G/IL23A/TRAF2/EMP2/P2RX7/RAB27A/SMAD7/TREX1/TNFRSF1B/TNFSF4/ULBP2/DENND1B/LILRB1/BTN3A3/TRAF6/CLC/CD70/IFNB1/IL18RAP/AIRE/RIPK3/JAG1/MICA/HLA-E/PRKCZ/CD46/IL12B/ZP3/ULBP1/GNL1/XCL1/TBX21/BTN3A2/FCGR2B/CTSC/HLA-A/HLA-B/FZD5/HLA-C/CLEC4G	57	106
GO:1904951	positive regulation of establishment of protein localization	172/4563	456/18670	1.24296e-10	1.50656e-08	1.05065e-08	CD274/IL10/XBP1/PTGS2/IFIH1/PANX1/JAK2/RIPK2/DDX58/TTN/ZC3H12A/PSEN1/RHOU/CD38/IL1B/EDEM1/HCAR2/IPO5/HIF1A/STOM/AIM2/UBE2D3/IL4R/PPP3CC/IL6/PMAIP1/CASP1/HUWE1/ACSL3/PTP4A3/AKT2/AGER/ARF1/ADORA2A/TP53BP2/NLRP3/RASGRP1/IL1RAP/SH3GLB1/LILRA5/PRKCD/SAR1A/IL1A/SELENOK/PLK3/TSLP/GSDMD/TCF7L2/P2RX7/NOD2/CLEC4E/ANXA13/RBM22/ADCY8/PRNP/JUP/TLR8/MDK/BMP6/NADK/BCL2/SYTL4/EZR/PPARD/CCL19/MAPK11/CEMIP/DRD2/IF…	172	456
GO:0036293	response to decreased oxygen levels	145/4563	370/18670	1.64645e-10	1.92306e-08	1.34111e-08	CFLAR/PML/PTGS2/NAMPT/BIRC2/ICAM1/BACH1/ETS1/FOXO3/ADA/CD38/DDIT4/PSMA3/ADM/HIF1A/CPEB2/HK2/PSME2/PMAIP1/AK4/AGER/ANGPTL4/STC2/AQP3/BMP2/NKX3-1/UBB/VEGFA/ARNT2/P4HB/EDN1/TERT/PLK3/HIGD1A/ERO1A/UBC/PLEKHN1/PLAT/OXTR/PSMA2/SLC2A1/PDK1/CASP3/EGLN3/PSMD12/ITGA2/DPP4/BCL2/KCND2/CCNB1/PSMA4/CREBBP/PPARD/AJUBA/SLC6A4/TMBIM6/SLC11A2/NFE2L2/DRD2/DDAH1/PLOD2/LDHA/PRKCE/NDRG1/PSMC4/CAPN2/GNB1/KCNMB1/PSMB10/…	145	370
GO:1903706	regulation of hemopoiesis	177/4563	475/18670	2.07357e-10	2.37868e-08	1.65885e-08	IRF1/XBP1/CYLD/TNFSF9/IRF7/MOV10/PIM1/IRF4/IL15/ISG15/NR4A3/INHBA/ETS1/ACVR1B/NFKBIA/RIPK2/FOXO3/SOCS1/HLX/JAK3/ANXA1/ADA/STAT3/IL7R/ZC3H12A/IL27/IL2RA/CD80/EIF2AK2/IL7/PSMA3/LILRB4/HIF1A/RIPK1/IL4R/PTPN2/CD83/PSME2/FOXP1/CSF3/STAT1/B2M/AGER/IL23R/CDC73/LDB1/LILRB2/NLRP3/HES1/RASGRP1/IL12A/NFKBIZ/ZFP36/LYN/IL23A/SLC9B2/STAT5B/FBXO7/PSMA2/CTNNB1/PSMD12/LAG3/MDK/RC3H1/PNP/NOTCH2/CNOT4/CAMK4/PSMA4/C…	177	475
GO:0051222	positive regulation of protein transport	166/4563	440/18670	2.56749e-10	2.89361e-08	2.01796e-08	CD274/IL10/XBP1/PTGS2/IFIH1/PANX1/JAK2/RIPK2/DDX58/TTN/ZC3H12A/PSEN1/RHOU/CD38/IL1B/EDEM1/HCAR2/IPO5/HIF1A/STOM/AIM2/UBE2D3/IL4R/PPP3CC/IL6/PMAIP1/CASP1/HUWE1/ACSL3/AKT2/AGER/ARF1/ADORA2A/TP53BP2/NLRP3/RASGRP1/IL1RAP/SH3GLB1/LILRA5/PRKCD/SAR1A/IL1A/SELENOK/PLK3/TSLP/GSDMD/TCF7L2/P2RX7/NOD2/CLEC4E/ANXA13/RBM22/ADCY8/PRNP/JUP/TLR8/MDK/BMP6/NADK/BCL2/SYTL4/EZR/PPARD/CCL19/MAPK11/CEMIP/DRD2/IFNG/ACHE…	166	440
GO:0070663	regulation of leukocyte proliferation	96/4563	222/18670	5.27722e-10	5.55751e-08	3.87573e-08	CD274/IRF1/IL10/CD40/TNFSF9/SPTA1/IL15/TICAM1/TNFAIP3/SDC4/RIPK2/GREM1/JAK3/ANXA1/ADA/IDO1/IL27/IL2RA/CD80/CD38/IL7/IL1B/CDKN1A/TNFSF13B/PELI1/IL6/IL6ST/CD55/NCK2/CLCF1/AGER/MNDA/IL23R/LILRB2/HES1/IL12A/LRRC32/EBI3/PDCD1LG2/CCL8/SELENOK/LYN/IL23A/CTNNB1/TFRC/CASP3/PRNP/GPR183/RC3H1/IL6R/IL21/PNP/BCL2/CCL19/PDE5A/TMIGD2/TNFRSF21/TNFRSF1B/IGF2/TNFSF4/CSF1/FCRL3/BCL6/CEBPB/SOS1/LILRB1/TRAF6/BST2/CLC…	96	222
GO:0060760	positive regulation of response to cytokine stimulus	36/4563	57/18670	6.32871e-10	6.55736e-08	4.573e-08	IRF7/IFIH1/PARP14/IL1R1/RIPK2/DDX58/PARP9/IL7/HIF1A/RIPK1/NLRC5/CASP4/CASP1/EDN1/TSLP/ZBP1/TRAF2/TBK1/CREBRF/IRGM/CSF1/AXL/MED1/MAVS/TXK/UBE2K/TRIM44/ADAM17/TLR4/CD74/CPNE1/TLR2/IRF3/HPX/GFI1/AGPAT1	36	57
GO:0097193	intrinsic apoptotic signaling pathway	117/4563	289/18670	9.96711e-10	9.55653e-08	6.66458e-08	CD44/DNAJA1/XBP1/PML/PTGS2/CYLD/BCL2A1/PTPN1/FNIP2/NBN/JAK2/SOD2/MCL1/PLAGL2/DDIT4/CDKN1A/PLAUR/HIF1A/IFI6/BCL3/PTPN2/CASP4/CUL1/YBX3/PMAIP1/NCK2/NUPR1/TP53BP2/DDX3X/STK24/ARHGEF2/PERP/NKX3-1/UBB/GSDME/PRKCD/SNAI1/BCL2L11/IFI16/SELENOK/P4HB/MAP3K5/ERO1A/TRAF2/PPP1R15A/MUC1/PDK1/CASP3/BCL2L1/BCL2/AEN/TMBIM6/NFE2L2/GRINA/SFPQ/RAD9A/FBH1/TNFRSF1B/LCK/MELK/SERINC3/ERN1/RRN3/CEBPB/BRCA2/SRC/SELENOS/MS…	117	289
GO:0032606	type I interferon production	63/4563	128/18670	1.04432e-09	9.86573e-08	6.88021e-08	IRF1/IL10/TRIM25/RELA/CYLD/DHX58/CGAS/ACOD1/IRF7/IFIH1/ISG15/TICAM1/TNFAIP3/TRIM21/RIPK2/UBE2L6/DDX58/NFKB1/NMI/NFKB2/HERC5/NLRC5/STAT1/DDX3X/MYD88/POLR3E/AZI2/IFI16/ZBP1/POLR3D/TRIM56/ZBTB20/CTNNB1/REL/TBK1/TLR8/UBA7/POLR3C/CREBBP/TREX1/TRIM38/RELB/TAX1BP1/LILRB1/IRF5/NLRP4/MAVS/SIRPA/TLR3/TLR7/NPLOC4/DHX36/ITCH/POLR2K/STAT6/TLR4/OTUD5/TLR2/IRF3/POLR1C/YY1/RIOK3/IRAK1	63	128
GO:0046328	regulation of JNK cascade	82/4563	185/18670	2.31196e-09	2.00075e-07	1.39529e-07	IL1RN/MAP4K4/DNAJA1/CYLD/PTPN1/GADD45B/SLAMF1/MFHAS1/CCR7/RIPK2/SEMA3A/IL1B/STK3/RIPK1/SPAG9/NOD1/IL36RN/AGER/AIDA/TIAM1/RASGRP1/DUSP22/MAP3K20/HIPK3/TNIK/EDN1/MAP3K5/TRAF2/NOD2/GADD45G/MLKL/TPD52L1/FKTN/IL36B/GADD45A/CCL19/APP/RB1CC1/SDCBP/TRAF4/IL36G/ZEB2/NRK/MAP3K13/DVL3/FGD2/PLCB1/ERN1/FZD7/MAP4K5/TRAF6/MDFIC/IGF1R/MAGI3/PTK2B/MECOM/MMP8/DUSP10/EPHB1/SIRPA/NCF1/TLR3/ITCH/FZD8/SASH1/MAP3K9/ERN…	82	185
GO:0071902	positive regulation of protein serine/threonine kinase activity	130/4563	334/18670	2.38718e-09	2.0178e-07	1.40718e-07	DUSP5/CD40/EZH2/MAP3K8/PTPN1/GADD45B/RAPGEF2/CALM1/JAK2/MAPKAPK2/RIPK2/ACSL1/PSEN1/EIF2AK2/IL1B/STK3/RIPK1/RALB/SPAG9/ADRB2/NOD1/AGER/DDX3X/TIAM1/RASGRP1/UBE2N/BMP2/UBB/VEGFA/MAP3K20/TNIK/PEA15/ITGA1/EDN1/MAP3K5/HIGD1A/UBC/TRAF2/MAP2K3/FLT1/P2RX7/NOD2/LAMTOR3/GADD45G/MLKL/TGFA/IRAK2/PPP2CA/KRAS/TPD52L1/RET/CCNT2/IQGAP1/CCNB1/GADD45A/AJUBA/CCL19/MAPK11/CEMIP/PDE5A/IFNG/NEK10/FGF2/GHRL/CCNK/IGF2/ZE…	130	334
GO:0010256	endomembrane system organization	164/4563	445/18670	2.42311e-09	2.02157e-07	1.40981e-07	SRGN/NECTIN2/PLSCR1/SPTA1/PI4K2B/ANKLE2/MPP5/PPP2R2A/BLZF1/MICALL1/SNX10/ANO6/RTN4/MIA3/WHAMM/OPTN/PDE4DIP/UBXN2A/ARHGAP21/CHMP4B/PRKD1/TOR1B/AKT2/WASL/NDEL1/RAB7A/STX17/SH3GLB1/SERPINE2/TMEM38B/PLSCR4/PRKCD/MYOF/MFSD14A/USP6NL/TMED4/RAB3GAP1/STX5/PLK3/DCTN1/ANO9/P2RX7/RAB27A/VCPIP1/SNX9/SURF4/PPP2CA/RAB1A/TMED5/ARL6IP1/USO1/CDC42/SYTL4/CCNB1/UGCG/RAB18/TMEM43/SGIP1/REEP1/TLCD1/HOOK1/DYM/CRB1/AGF…	164	445
GO:0033157	regulation of intracellular protein transport	103/4563	250/18670	3.22388e-09	2.62155e-07	1.82823e-07	PTGS2/PTPN1/ZC3H12A/PSEN1/INSIG1/RHOU/IL1B/TXN/EDEM1/SP100/IPO5/UBE2J1/STOM/UBE2D3/PPP3CC/PMAIP1/HUWE1/AKT2/TP53BP2/NDEL1/SH3GLB1/PRKCD/SAR1A/PLK3/IFI27/TCF7L2/RBM22/PRNP/JUP/BCL2/CEMIP/KCNE1/IFNG/NUP58/RUFY3/TCAF2/ZPR1/NUP62/LMAN1/CASP8/CACNB3/YWHAE/FLNA/MDFIC/BARD1/BAG3/LEPROT/LCP1/MAVS/YWHAQ/BCAS3/IWS1/YOD1/GLI3/RNF31/TFDP2/GRIPAP1/RAPGEF3/SREBF2/RAN/ICE1/EFCAB7/KIF20B/HPCA/NOLC1/MDM2/CSNK2A2/…	103	250
GO:0001961	positive regulation of cytokine-mediated signaling pathway	32/4563	50/18670	3.49846e-09	2.80927e-07	1.95914e-07	IRF7/PARP14/IL1R1/RIPK2/PARP9/IL7/HIF1A/RIPK1/NLRC5/CASP4/CASP1/EDN1/TSLP/ZBP1/TRAF2/TBK1/CREBRF/IRGM/CSF1/AXL/MED1/MAVS/TXK/UBE2K/TRIM44/ADAM17/CD74/CPNE1/IRF3/HPX/GFI1/AGPAT1	32	50
GO:0034620	cellular response to unfolded protein	66/4563	140/18670	4.04471e-09	3.1305e-07	2.18317e-07	XBP1/PTPN1/PPP1R15B/EIF2AK2/EDEM1/PTPN2/OPTN/ATF3/HSPA6/NCK2/DNAJC3/STC2/CXCL8/BCL2L11/DNAJB9/ERO1A/DCTN1/HERPUD2/PPP1R15A/SERP2/DERL1/HSPA2/ZBTB17/PDIA5/ATF6/HSPA5/TMBIM6/HSPA13/FICD/NFE2L2/CREBRF/SEC31A/ERN1/SELENOS/HYOU1/BAG3/CREB3/EIF2AK3/CTDSP2/CANX/ATF6B/SHC1/YOD1/DNAJB11/HSP90B1/HSPB8/GFPT1/BAK1/SRPRA/EIF2S1/TPP1/VCP/CCL2/PDIA6/HSPA9/HERPUD1/ERN2/GOSR2/DERL2/EXTL2/DERL3/MBTPS2/TMEM33/MYDGF…	66	140
GO:0043062	extracellular structure organization	140/4563	369/18670	4.20928e-09	3.14424e-07	2.19274e-07	CFLAR/PTX3/CD44/ICAM1/DNAJB6/ITGB8/ETS1/MMP19/GREM1/ITGA6/PTK2/JAM2/TNC/COL13A1/NFKB2/BCL3/IL6/AGRN/ACAN/MMP27/ITGAD/ICAM4/MMP20/TMEM38B/B4GALT1/ITGAV/COL1A1/PLG/FSCN1/ITGA1/ERO1A/ADAMTSL2/ERO1B/DSPP/MMP10/HPN/MMP1/CTSS/MMP7/COL27A1/FOXF1/ADTRP/LAMB3/ITGA2/DPP4/COL5A3/VIT/ST7/BMP1/ADAM19/APP/TEX14/FGF2/FOXC1/ADAMTS4/PLOD2/MATN1/HAS1/TNFRSF1B/MMP3/CAPN2/MYH11/PDGFA/LAMA3/ITGB3/DMP1/VCAN/SERPINB5/N…	140	369
GO:1903311	regulation of mRNA metabolic process	126/4563	324/18670	4.45035e-09	3.24876e-07	2.26564e-07	AGO2/SAMD4A/MOV10/TENT4A/HNRNPC/KHDRBS1/MAPKAPK2/PNPT1/GTPBP1/XRN1/VIM/NSRP1/ZC3HAV1/NOCT/RBM7/TRA2A/RBM17/ZC3H12A/PSMA3/RBMXL1/WTAP/PSME2/YBX3/CDC73/HNRNPA2B1/MYD88/TIA1/UBB/SERBP1/PRKCD/ZFP36/TNPO1/FMR1/KHDRBS3/HNRNPM/UBC/PLEKHN1/TENT5C/PSMA2/SRSF4/AHCYL1/PSMD12/RC3H1/SRSF3/SMU1/CCNB1/PSMA4/NUP98/SAP18/ZC3H3/EXOSC9/TRA2B/RBM23/DYRK1A/PSMC4/PABPC1/PSMB10/PSME1/SRSF2/RBM3/RBM46/PSMD8/PSMB2/CDK9/M…	126	324
GO:0051092	positive regulation of NF-kappaB transcription factor activity	69/4563	149/18670	4.62353e-09	3.33725e-07	2.32735e-07	CFLAR/TRIM25/CD40/RELA/ICAM1/TICAM1/RIPK2/TRAF1/STAT3/EIF2AK2/IL1B/TRIM22/NFKB1/NFKB2/TRIM5/RIPK1/RBCK1/AIM2/NOD1/TRADD/TRIM14/PRKD1/AGER/NLRP3/ARHGEF2/IL1RAP/UBE2N/MYD88/SPHK1/UBB/UBC/TRAF2/NOD2/CARM1/ROR1/IRAK2/PRKCH/KRAS/APP/RHEBL1/TRIM38/TAB3/TAB2/MAP3K13/PSMA6/TRAF6/TNFSF18/IL18RAP/BCL10/RNF31/RIPK3/CARD16/PRKCI/TERF2IP/TLR3/ITGB2/LGALS9/CLU/PRKCZ/TLR4/TNFSF11/S100A9/TLR2/S100A12/PRDX3/FER/M…	69	149
GO:0016050	vesicle organization	126/4563	325/18670	5.53724e-09	3.86644e-07	2.69639e-07	SRGN/NECTIN2/ARFGAP3/PI4K2B/SDC4/ANXA1/INSIG1/SNX10/TSNARE1/SAMD9L/TFG/PICALM/SAMD9/MIA3/CHMP4B/AKT2/ARF1/WASL/NAPA/RAB7A/STX17/SERPINE2/SPHK1/SAR1A/MFSD14A/GNAI3/STX5/RAB8A/SERPINA1/AREG/STX12/BET1/P2RX7/TGFA/RAB27A/RAB1A/ANKRD28/STX11/BCL2/USO1/CD59/TRIM9/HOOK1/SDCBP/AGFG1/TMED2/TRAPPC10/WASHC4/ZEB2/RAB8B/PRRT2/SEC23B/SEC31A/RUBCNL/F5/STX16/GOLPH3/RAB11A/ABCA1/LMAN1/RAB5B/ANKFY1/CHMP5/STXBP6/IS…	126	325
GO:0006986	response to unfolded protein	78/4563	176/18670	5.67264e-09	3.91839e-07	2.73263e-07	DNAJA1/XBP1/PTPN1/PPP1R15B/FBXO6/EIF2AK2/EDEM1/PTPN2/OPTN/ATF3/HSPA6/NCK2/DNAJC3/TOR1B/STC2/CXCL8/BCL2L11/ERP44/DNAJB9/ERO1A/DCTN1/HERPUD2/PPP1R15A/SERP2/DERL1/HSPA2/ZBTB17/PDIA5/ATF6/HSPA5/TMBIM6/HSPA13/FICD/NFE2L2/CREBRF/SEC31A/DNAJB4/ERN1/SELENOS/HYOU1/BAG3/CREB3/EIF2AK3/CTDSP2/CANX/ATF6B/SHC1/YOD1/MANF/DNAJB11/HSP90B1/HSPB8/GFPT1/BAK1/SRPRA/UBXN4/EIF2S1/FAF2/TPP1/VCP/CCL2/PDIA6/HSP90AA1/HSPA9…	78	176
GO:0071496	cellular response to external stimulus	130/4563	339/18670	7.0064e-09	4.64011e-07	3.23594e-07	IRF1/CD40/XBP1/STK26/PTGS2/NAMPT/CDKN2B/ICAM1/PIM1/IL15/ITGA6/ZC3H12A/RRAGC/EIF2AK2/IL1B/CDKN1A/NFKB1/MAP1LC3A/TNC/RALB/CASP5/ATF3/PMAIP1/SESN3/CASP1/SRD5A1/PRKD1/STK24/SLC1A2/MYD88/SH3GLB1/AQP3/KCNJ2/COL1A1/IFI16/LYN/MAP3K5/FAS/HIGD1A/GSDMD/UPP1/BCL11A/SLC2A1/P2RX7/CYP27B1/MMP7/TLR8/BMP6/ITGA2/LAMP2/ATP1A1/BCL2/P2RX4/MAX/ATP2B1/HSPA5/GADD45A/NFE2L2/RIPOR2/BMPR2/DSC2/AOC1/ANKRD1/AXL/CASP8/CACNB3/…	130	339
GO:0006979	response to oxidative stress	164/4563	451/18670	7.26764e-09	4.76402e-07	3.32235e-07	CFLAR/IL10/EZH2/RELA/PML/STK26/PTGS2/PPP1R15B/GCH1/DUSP1/ADPRHL2/JAK2/NR4A3/CCR7/TNFAIP3/PNPT1/ETS1/FOXO3/ANXA1/ADA/ZNF277/ZC3H12A/PSEN1/SOD2/GJB2/BTG1/CD38/MCL1/TXN/MAP1LC3A/NCF2/HIF1A/CPEB2/RIPK1/STAU1/OSER1/IL6/SESN3/STAT1/MET/PRKD1/NCOA7/STK24/KLF4/STC2/SPHK1/PDE8A/PRKCD/TRPA1/MTF1/COL1A1/PPP2CB/SELENOK/P4HB/EDN1/MAP3K5/PLK3/MCTP1/HNRNPM/CDK2/ERO1A/KDM6B/TRAF2/AREG/FBXO7/HDAC6/CTNNB1/PDK1/CAS…	164	451
GO:1903900	regulation of viral life cycle	68/4563	149/18670	1.24796e-08	7.28809e-07	5.0826e-07	PTX3/TRIM25/ISG20/PML/NECTIN2/PLSCR1/TNIP1/OASL/RSAD2/ISG15/MX1/TRIM21/LAMP3/ZC3HAV1/ADAR/ZC3H12A/EIF2AK2/IFITM3/OAS3/OAS1/TRIM5/STOM/STAU1/IFIT1/APOBEC3G/PARP10/IFIT5/CHMP4B/APOBEC3F/DDX3X/TRIM31/CXCL8/FMR1/IFI16/CCL8/IFITM1/P4HB/IFI27/NR5A2/APOBEC3A/BCL2/IFITM2/TRIM38/CCNK/PABPC1/FAM111A/PKN2/BST2/IFNB1/MAVS/PPID/CD4/DDX5/VPS4B/PPIB/ANXA2/TRIM11/LGALS9/CD74/TRIM26/TRIM10/FCN1/CHMP2B/PPIA/KPNA2/…	68	149
GO:0050663	cytokine secretion	98/4563	240/18670	1.32619e-08	7.67515e-07	5.35254e-07	GBP1/CD274/IL10/SRGN/XBP1/PML/IFIH1/PANX1/ISG15/CCR7/TNFAIP3/RIPK2/SOCS1/DDX58/GBP5/LCP2/ANXA1/SERPINB1/ZC3H12A/TMEM106A/IL1B/MCOLN2/AIM2/IL4R/FOXP1/CASP1/IL36RN/AGER/NLRP3/RASGRP1/IL1RAP/LRRC32/LILRA5/ITGAV/IL1A/SELENOK/LYN/TSLP/GSDMD/APOA1/P2RX7/NOD2/CLEC4E/TLR8/MDK/RAB1A/PNP/NOX5/EZR/APOA2/CCL19/MAPK11/DRD2/IFNG/GHRL/TNFRSF21/TNFRSF1B/MAPKBP1/OSM/CCL1/ABCA1/RABGEF1/FFAR2/SRC/LILRB1/FGR/PTGER4/…	98	240
GO:0009100	glycoprotein metabolic process	153/4563	419/18670	1.68187e-08	9.1562e-07	6.3854e-07	PTX3/AGO2/TNIP1/B4GALT5/IL15/CCR7/JAK3/FBXO6/TMEM106A/PSEN1/EXT1/EDEM1/HS3ST3B1/UBE2J1/HIF1A/DHDDS/POGLUT1/FUT6/GFPT2/GALNT2/XXYLT1/CANT1/ACAN/DSE/FUT4/MAGT1/GCNT4/BMP2/ST3GAL4/B4GALT1/UGDH/B3GNT7/ERP44/ALG2/SERP2/MUC1/TCF7L2/CTNNB1/RAB1A/BCL2/FKTN/PPARD/ST8SIA4/GAL3ST1/NDST2/CCL19/EXT2/RNF5/GXYLT2/STT3A/EOGT/TREX1/ST3GAL3/PGM3/TET2/FKRP/UST/ALG1L/BMPR2/AGA/CHST7/ALG11/HS3ST3A1/NCCRP1/GOLPH3/PLCB…	153	419
GO:2000106	regulation of leukocyte apoptotic process	44/4563	83/18670	1.98092e-08	1.06045e-06	7.39542e-07	CD274/IL10/RAPGEF2/IRF7/NR4A3/CCR7/JAK3/ANXA1/ADA/IL7R/IDO1/HCAR2/HIF1A/FOXP1/CDKN2A/LYN/P2RX7/NOD2/CCL19/CCR5/EFNA1/BCL6/AXL/PIK3CB/LILRB1/SELENOS/BCL10/FCER1G/LGALS14/RIPK3/PRELID1/ITPKB/LGALS3/GIMAP8/CXCL12/PTEN/LGALS9/ADAM17/SIRT1/CD74/TCP1/SLC7A11/RAG1/KITLG	44	83
GO:0002367	cytokine production involved in immune response	51/4563	102/18670	2.0309e-08	1.07822e-06	7.51935e-07	IL10/RSAD2/TICAM1/NR4A3/IL1R1/DDX58/JAK3/IL1B/IL6/CD55/B2M/NLRP3/IL12A/APOA1/TRAF2/NOD2/DDX21/FFAR3/APOA2/SMAD7/TNFRSF1B/TNFSF4/DENND1B/BCL6/FFAR2/LILRB1/TRAF6/BST2/CLC/IFNB1/HK1/IL18RAP/BCL10/MAVS/FCER1G/CD96/TLR3/DHX36/TGFB3/HLA-E/PRKCZ/TLR4/SIRT1/CD74/IL12B/KIR2DL4/XCL1/TBX21/TLR2/CD160/FZD5	51	102
GO:0002718	regulation of cytokine production involved in immune response	44/4563	84/18670	3.17889e-08	1.57086e-06	1.0955e-06	IL10/RSAD2/TICAM1/NR4A3/IL1R1/DDX58/JAK3/IL1B/IL6/B2M/NLRP3/APOA1/TRAF2/NOD2/DDX21/FFAR3/APOA2/SMAD7/TNFRSF1B/TNFSF4/BCL6/FFAR2/LILRB1/TRAF6/BST2/CLC/IFNB1/HK1/BCL10/MAVS/FCER1G/CD96/TLR3/DHX36/TGFB3/HLA-E/PRKCZ/TLR4/CD74/KIR2DL4/XCL1/TBX21/CD160/FZD5	44	84
GO:0034612	response to tumor necrosis factor	119/4563	312/18670	4.26575e-08	2.076e-06	1.44777e-06	GBP1/GBP2/CD40/CCL20/RELA/PTGS2/CYLD/TNFSF9/BIRC2/ACOD1/ICAM1/GCH1/GBP3/BIRC3/JAK2/TNFAIP3/NFKBIA/FOXO3/TRAF1/ZC3H12A/PSMA3/NFKB1/TNFRSF9/NUB1/TNFSF13B/RIPK1/RBCK1/AIM2/PTPN2/CASP4/PSME2/YBX3/STAT1/TRADD/CASP1/ARHGEF2/SPPL2A/SPHK1/CXCL8/NKX3-1/GSDME/ZFP36/COL1A1/CCL8/EDN1/MAP3K5/APOA1/TRAF2/PSMA2/CCDC3/CASP3/PSMD12/PSMA4/CCL19/NFE2L2/SELE/TNFRSF21/TNFRSF1B/TNFSF15/PSMC4/PSMB10/PSME1/TNFSF4/TAX1BP…	119	312
GO:0019882	antigen processing and presentation	92/4563	226/18670	4.33719e-08	2.09489e-06	1.46095e-06	ICAM1/CCR7/PSMA3/RFTN1/NCF2/PSME2/NOD1/B2M/ARF1/LILRB2/RAB7A/ACTR1B/ITGAV/DCTN1/CENPE/PSMA2/NOD2/RAB27A/CTSS/PSMD12/LAG3/AP1S3/RAB33A/PSMA4/KIF5A/CCL19/TREX1/KIFAP3/PSMC4/RAB8B/RELB/PSMB10/PSME1/SEC31A/PSMD8/PSMB2/PSMA6/RAB5B/TAPBPL/PSMA5/DCTN4/TRAF6/AP1G1/CANX/DYNC1H1/DYNC1I1/PSMD11/FCER1G/AP2A1/FCGR1A/RAB35/SEC24B/PDIA3/NCF1/RAB10/AP3D1/LNPEP/AP3B1/PSMC1/SEC24A/CAPZA2/CAPZA1/PSMD6/CTSL/PSMB4/PS…	92	226
GO:0048193	Golgi vesicle transport	136/4563	368/18670	4.54414e-08	2.14644e-06	1.49689e-06	ARFGAP3/SPTA1/RAB12/BLZF1/INSIG1/TFG/MACF1/MIA3/WHAMM/OPTN/CD55/RINT1/ACSL3/PRKD1/ARF1/NRBP1/GOLGA4/NAPA/STX17/SAR1A/RP2/TMED4/STX5/RAB8A/SERPINA1/DCTN1/CUX2/CENPE/AREG/BET1/ANXA13/TGFA/SURF4/RAB1A/ANKRD28/TMED5/RAB33A/ARCN1/USO1/KIF5A/CD59/LLGL1/GOLGA7/TMED2/TRAPPC10/KIFAP3/RAB43/RAB8B/SEC23B/SEC31A/COPG1/F7/F5/GOLPH3/LMAN1/DCTN4/TRIM23/MYO1B/ARF3/ERGIC1/HYOU1/ARFRP1/ANKFY1/STXBP6/STEAP2/AP1G1/C…	136	368
GO:0043161	proteasome-mediated ubiquitin-dependent protein catabolic process	151/4563	419/18670	5.5169e-08	2.53147e-06	1.76541e-06	RNF19B/TRIM25/PML/BIRC2/N4BP1/RNF217/UBE2D1/SPSB1/FBXO6/PSEN1/TNFAIP1/PSMA3/RNF144B/EDEM1/UBE2H/UBE2E1/NUB1/UBE2J1/PELI1/RBCK1/UBE2D3/CUL1/RYBP/PSME2/NEDD4L/UBXN2A/ZNRF1/UBE2S/RNF122/UBB/HECW2/PPP2CB/SIAH2/RNF19A/DNAJB9/PLK3/PLAA/CDK2/IFI27/UBC/PSMA2/NEDD4/FBXL8/ECPAS/CTNNB1/DERL1/PSMD12/CCNB1/PSMA4/HSPA5/SMAD7/FBXL13/FBXL3/RNF5/HSPA13/NFE2L2/TRIM9/TMEM67/SDCBP/TRIM38/KCTD10/PSMC4/PSMB10/PSME1/SE…	151	419
GO:0042098	T cell proliferation	78/4563	184/18670	6.00302e-08	2.735e-06	1.90734e-06	CD274/IRF1/IL10/TNFSF9/SPTA1/IL15/SDC4/RIPK2/JAK3/ANXA1/IDO1/IL27/IL2RA/CD80/IL1B/TNFSF13B/PELI1/IL6/IL6ST/CD55/NCK2/AGER/IL23R/LILRB2/HES1/IL12A/LRRC32/EBI3/PDCD1LG2/SELENOK/IL23A/P2RX7/CTNNB1/TFRC/MSN/CASP3/PRNP/ELF4/RC3H1/IL6R/IL21/PNP/FKBP1B/CCL19/PDE5A/TMIGD2/TNFRSF21/TNFRSF1B/IGF2/PSMB10/TNFSF4/CEBPB/SOS1/LILRB1/TRAF6/CLC/TNFSF18/CD70/GLMN/TNFSF8/BTN3A1/RIPK3/CD4/LGALS3/RC3H2/LGALS9/HLA-E/C…	78	184
GO:0051098	regulation of binding	137/4563	373/18670	6.23052e-08	2.81865e-06	1.96568e-06	IL10/CYLD/DTX3L/XIRP1/RAPGEF2/SPTA1/IRF4/TICAM1/JAK2/GTF2B/NFKBIA/RIPK2/PSEN1/IFIT2/DOT1L/PARP9/TXN/STK3/PLAUR/CLIC2/SP100/RALB/PAX7/IFIT1/BCL3/ADRB2/CSF3/MET/B2M/AGER/AIDA/TIAM1/HES1/FRMD7/KLF4/BMP2/NKX3-1/PRKCD/FMR1/MAPRE1/PIM2/PPP2CB/IFI16/GTPBP4/TERT/TRAF2/TCF7L2/CTNNB1/CARM1/DERL1/BAMBI/PPP2CA/EPB41L5/ITGA2/MAD2L2/BCL2/HSPA5/LARP6/APP/TMBIM6/MBD2/TEX14/IFNG/DPH3/LHX2/FOXC1/FBH1/RIPOR2/TRAF4/…	137	373
GO:1903532	positive regulation of secretion by cell	146/4563	403/18670	6.27609e-08	2.81941e-06	1.96622e-06	CD274/IL10/XBP1/IFIH1/PANX1/JAK2/INHBA/SDC4/RIPK2/DDX58/TTN/NCS1/CD38/IL1B/HCAR2/HIF1A/AIM2/IL4R/IL6/KMO/CASP1/AGER/ARF1/ADORA2A/NLRP3/RASGRP1/IL1RAP/RAB7A/NKX3-1/LILRA5/IL1A/SELENOK/RAB3GAP1/GAB2/EDN1/TSLP/GSDMD/ILDR1/C1QTNF1/OXTR/RAB5A/TCF7L2/P2RX7/NOD2/CLEC4E/RAB27A/ADCY8/TLR8/MDK/BMP6/NADK/P2RX4/SYTL4/EZR/PPARD/SLC6A4/CCL19/MAPK11/DRD2/IFNG/ACHE/SDCBP/GHRL/PRKCE/WLS/RAB8B/TNFSF4/OSM/CCL1/ANKR…	146	403
GO:1903829	positive regulation of cellular protein localization	122/4563	324/18670	6.71577e-08	2.97389e-06	2.07394e-06	PTGS2/CYLD/DTX3L/ZC3H12A/PSEN1/RHOU/PARP9/IL1B/EDEM1/IPO5/STOM/RTN4/UBE2D3/PPP3CC/PMAIP1/HUWE1/NPTN/ACSL3/AKT2/ABCA12/TP53BP2/RDX/SH3GLB1/PRKCD/SAR1A/GLIS2/TERT/PLK3/TCF7L2/MSN/ABHD17C/ANXA13/RBM22/PRNP/JUP/PRKCH/BCL2/IQGAP1/EZR/CEMIP/IFNG/RUFY3/GNAI1/PRKCE/TCAF2/ZPR1/NUP62/RAB11A/LIF/CASP8/CACNB3/YWHAE/SRC/FLNA/ABCA7/BAG3/LEPROT/EIF2AK3/GNL3/MAVS/YWHAQ/BCAS3/FCER1G/GLI3/RNF31/TFDP2/RAPGEF3/SREBF…	122	324
GO:0070661	leukocyte proliferation	114/4563	298/18670	6.75883e-08	2.97389e-06	2.07394e-06	CD274/IRF1/IL10/CD40/TNFSF9/SPTA1/IL15/TICAM1/TNFAIP3/SDC4/RIPK2/GREM1/JAK3/ANXA1/ADA/IL7R/IDO1/IL27/IL2RA/CD80/CD38/IL7/IL1B/CDKN1A/TNFSF13B/PELI1/IL6/IL6ST/CD55/NCK2/CLCF1/AGER/MNDA/IL23R/LILRB2/HES1/IL12A/LRRC32/EBI3/PRKCD/PDCD1LG2/HPRT1/AZI2/CCL8/SELENOK/LYN/IL23A/P2RX7/CTNNB1/TFRC/MSN/CASP3/TBK1/PRNP/ELF4/GPR183/RC3H1/IL6R/IL21/PNP/BCL2/FKBP1B/CCL19/PDE5A/TMIGD2/TNFRSF21/TNFRSF1B/IGF2/PSMB10…	114	298
GO:0006914	autophagy	173/4563	496/18670	8.39382e-08	3.54749e-06	2.47397e-06	IL10/XBP1/NAMPT/RAB12/TICAM1/TP53INP2/TRIM21/RIPK2/FOXO3/LAMP3/STAT3/ZC3H12A/RRAGC/PSEN1/PTK2/MCL1/TRIM22/ABL2/CALCOCO2/EPG5/MAP1LC3A/TRIM5/HIF1A/IL10RA/RALB/MEFV/RUBCN/HK2/ADRB2/OPTN/IRF8/DRAM1/NOD1/SESN3/UBXN2A/MET/CHMP4B/PRKD1/NUPR1/RAB7A/STX17/SH3GLB1/MFN1/FYCO1/BCL2L11/PIM2/EEF1A1/IFI16/GNAI3/RAB3GAP1/RETREG1/PLK3/PLAA/RAB8A/STX12/FBXO7/RAB5A/NEDD4/HDAC6/LAMTOR3/TOMM5/TMEM41B/DEPP1/CASP3/TBK…	173	496
GO:0061919	process utilizing autophagic mechanism	173/4563	496/18670	8.39382e-08	3.54749e-06	2.47397e-06	IL10/XBP1/NAMPT/RAB12/TICAM1/TP53INP2/TRIM21/RIPK2/FOXO3/LAMP3/STAT3/ZC3H12A/RRAGC/PSEN1/PTK2/MCL1/TRIM22/ABL2/CALCOCO2/EPG5/MAP1LC3A/TRIM5/HIF1A/IL10RA/RALB/MEFV/RUBCN/HK2/ADRB2/OPTN/IRF8/DRAM1/NOD1/SESN3/UBXN2A/MET/CHMP4B/PRKD1/NUPR1/RAB7A/STX17/SH3GLB1/MFN1/FYCO1/BCL2L11/PIM2/EEF1A1/IFI16/GNAI3/RAB3GAP1/RETREG1/PLK3/PLAA/RAB8A/STX12/FBXO7/RAB5A/NEDD4/HDAC6/LAMTOR3/TOMM5/TMEM41B/DEPP1/CASP3/TBK…	173	496
GO:0050854	regulation of antigen receptor-mediated signaling pathway	36/4563	65/18670	8.7227e-08	3.66239e-06	2.5541e-06	GBP1/RELA/CYLD/NECTIN2/CCR7/ADA/LILRB4/PTPN2/FOXP1/DUSP22/STAP1/LYN/PAX5/PRNP/PRKCH/RC3H1/GCSAML/EZR/RUNX1/LCK/FCRL3/KCNN4/BCL10/ELF2/GCSAM/LGALS3/PTPRJ/THY1/TRAT1/ELF1/DUSP3/GPS2/FCGR2B/RAB29/CD160/PLCL2	36	65
GO:0070671	response to interleukin-12	30/4563	50/18670	9.16801e-08	3.82437e-06	2.66706e-06	IL10/JAK2/RIPK2/STAT4/SOD2/IL12RB2/SERPINB2/RAP1B/PSME2/ARF1/HNRNPA2B1/IL12A/LMNB1/P4HB/MSN/CDC42/JAK1/IFNG/PLCB1/LCP1/HNRNPF/SIRPA/CD47/ANXA2/CAPZA1/PAK2/HSPA9/IL12B/PPIA/TCP1	30	50
GO:0031331	positive regulation of cellular catabolic process	133/4563	362/18670	9.46696e-08	3.91789e-06	2.73228e-06	RNF19B/PFKFB3/AGO2/DTX3L/PTPN1/MOV10/RAB12/TICAM1/TNFAIP3/PNPT1/GTPBP1/TP53INP2/TRIM21/RIPK2/FOXO3/RNF217/ZC3HAV1/ZC3H12A/PSEN1/PTK2/IL1B/RNF144B/EDEM1/TRIM22/CALCOCO2/NUB1/HIF1A/RALB/MEFV/HK2/ADRB2/IL6/OPTN/NOD1/SESN3/PRKD1/AKT2/NUPR1/RDX/PRXL2C/SH3GLB1/PRKCD/ZFP36/LDLR/FYCO1/FMR1/BCL2L11/PIM2/GNAI3/RAB3GAP1/RNF19A/PLK3/PLEKHN1/FBXO7/HDAC6/P2RX7/ZBTB20/MSN/TBK1/SNX9/RC3H1/EZR/SMAD7/AMER1/APP/NFE…	133	362
GO:0036294	cellular response to decreased oxygen levels	88/4563	217/18670	1.03714e-07	4.21681e-06	2.94074e-06	CFLAR/PTGS2/NAMPT/ICAM1/BACH1/FOXO3/PSMA3/HIF1A/CPEB2/PSME2/PMAIP1/AK4/STC2/AQP3/NKX3-1/UBB/VEGFA/P4HB/EDN1/TERT/PLK3/HIGD1A/ERO1A/UBC/PSMA2/PDK1/EGLN3/PSMD12/BCL2/KCND2/CCNB1/PSMA4/CREBBP/PPARD/AJUBA/TMBIM6/NFE2L2/DDAH1/PRKCE/NDRG1/PSMC4/GNB1/KCNMB1/PSMB10/PSME1/ANKRD1/PSMD8/PSMB2/GNGT1/PSMA6/CACNB3/HILPDA/PSMA5/SRC/HYOU1/DNM1L/SLC2A4/PSMD11/CARD16/MDM2/CD34/PSMC1/ROCK2/CPEB4/VASN/PTEN/PSMD6/PSM…	88	217
GO:1905897	regulation of response to endoplasmic reticulum stress	43/4563	84/18670	1.08174e-07	4.37049e-06	3.04791e-06	XBP1/PTPN1/PPP1R15B/EDEM1/UBE2J1/PTPN2/PMAIP1/NCK2/DNAJC3/NUPR1/USP25/BCL2L11/DNAJB9/PPP1R15A/BCL2L1/ATF6/HSPA5/TMBIM6/FICD/NFE2L2/GRINA/SERINC3/ERN1/SELENOS/HYOU1/CREB3/EIF2AK3/ATF6B/YOD1/MANF/BAK1/OS9/CLU/HERPUD1/SIRT1/DERL2/DERL3/TMEM33/UBAC2/FCGR2B/RNF183/BCAP31/USP14	43	84
GO:0062197	cellular response to chemical stress	129/4563	350/18670	1.19389e-07	4.7637e-06	3.32213e-06	CFLAR/IL10/DNAJA1/EZH2/RELA/PML/STK26/PTGS2/GCH1/ADPRHL2/JAK2/NR4A3/TNFAIP3/PNPT1/ETS1/FOXO3/RCSD1/ANXA1/ZNF277/ZC3H12A/SOD2/GJB2/MCL1/TXN/MAP1LC3A/NCF2/HIF1A/CPEB2/RIPK1/STAU1/OSER1/YBX3/IL6/MET/PRKD1/DDX3X/NCOA7/STK24/ARHGEF2/KLF4/SPHK1/PDE8A/PRKCD/P4HB/MAP3K5/FAS/CDK2/ERO1A/KDM6B/TRAF2/FBXO7/HDAC6/SLC2A1/CTNNB1/PDK1/CASP3/BCL2/NOX5/ERRFI1/NFE2L2/SFPQ/TREX1/MMP3/RELB/WNT1/MELK/OXSR1/AXL/SRC/SEL…	129	350
GO:0042107	cytokine metabolic process	57/4563	124/18670	1.34726e-07	5.3097e-06	3.70291e-06	IRF1/IL10/RELA/IRF7/IRF4/TICAM1/JAK2/INHBA/MAPKAPK2/STAT3/IL27/PSEN1/CD80/IL1B/NFKB1/NMI/EREG/UBE2J1/BCL3/IL6/NOD1/AGER/IL1RAP/KLF4/EBI3/TIA1/ZFP36/IL1A/MAP2K3/TBK1/LAG3/TLR8/IL21/APOA2/APP/ERRFI1/IFNG/GHRL/TNFSF15/CEBPB/LILRB1/TRAF6/IGF2BP3/BCL10/GLMN/IGF2BP2/CD4/TLR3/TLR7/PCSK5/AKAP12/TLR4/CD74/IL12B/IGF2BP1/IRF3/RNF128	57	124
GO:0031589	cell-substrate adhesion	130/4563	354/18670	1.35683e-07	5.31479e-06	3.70645e-06	GBP1/CD44/MAP4K4/JAK2/CCR7/SDC4/ITGA6/STRC/PTK2/ACTN1/COL13A1/FERMT2/MACF1/WHAMM/CDKN2A/LDB1/TIAM1/DUSP22/COL26A1/ITGAV/VEGFA/BCL2L11/COL1A1/PLG/MYO1G/ITGA1/APOA1/SIGLEC1/EMP2/CTNNB1/JUP/FOXF1/MDK/RAB1A/ACTN2/EPB41L5/NINJ1/LAMB3/ITGA2/BCL2/LIMS2/COL5A3/CDC42/LYPD5/VIT/IQGAP1/PPARD/AJUBA/KANK1/EFNA1/PRKCE/SGCE/WNT1/CSF1/TNN/ITGB3/DMP1/BCL6/AXL/PIK3CB/SRC/FZD7/FLNA/DOCK5/FMN1/LAMC2/LYPD3/LAMA5/CCDC…	130	354
GO:0051656	establishment of organelle localization	144/4563	401/18670	1.42597e-07	5.51833e-06	3.8484e-06	AP3M2/NECTIN2/ARFGAP3/NR4A3/PSEN1/PTK2/DYNLT1/HIF1A/TFG/PICALM/IL4R/ADGRE2/ARHGAP21/CHMP4B/ARF1/WASL/NAPA/ARHGEF2/RASGRP1/NDEL1/ACTR1B/SYNE3/UBB/SAR1A/FYCO1/SPRY1/LYN/MREG/GAB2/STX5/FAM91A1/SERPINA1/DCTN1/CENPE/AREG/BET1/CTNNB1/TGFA/RAB27A/ARL6/FOXF1/RAB1A/ANKRD28/KPNB1/USO1/CDC42/STARD3NL/ACTR3/CCNB1/KIF5A/EZR/CD59/LLGL1/TMED2/TRAPPC10/KIFAP3/NTN1/SYNE2/SEC31A/NUP62/UBE2B/COPG1/F5/PAX6/RAB11A/LM…	144	401
GO:0009896	positive regulation of catabolic process	151/4563	425/18670	1.53147e-07	5.83443e-06	4.06884e-06	RNF19B/PFKFB3/AGO2/DTX3L/PTPN1/MOV10/RAB12/TICAM1/TNFAIP3/PNPT1/GTPBP1/TP53INP2/TRIM21/RIPK2/FOXO3/RNF217/ZC3HAV1/ZC3H12A/PSEN1/PTK2/IL1B/RNF144B/EDEM1/TRIM22/CALCOCO2/NUB1/HIF1A/RALB/MEFV/HK2/ADRB2/IL6/OPTN/NEDD4L/NOD1/SESN3/PRKD1/LPCAT1/AKT2/NUPR1/RDX/RAB7A/PRXL2C/SH3GLB1/TIPARP/PRKCD/ZFP36/LDLR/FYCO1/FMR1/HECW2/BCL2L11/PIM2/GNAI3/RAB3GAP1/RNF19A/STX5/PLK3/PLEKHN1/FBXO7/NEDD4/HDAC6/P2RX7/ZBTB20…	151	425
GO:1990823	response to leukemia inhibitory factor	47/4563	96/18670	1.63026e-07	6.05415e-06	4.22207e-06	SOCS3/TRIM25/XBP1/PML/ICAM1/PFKP/SNX10/SMARCA5/SBNO2/HK2/TWISTNB/GFPT2/UBXN2A/KLF5/PTP4A3/KLF4/NRP2/KDM3A/RIF1/PIGA/ILDR1/NR5A2/MSC/TFRC/TLE4/SRSF3/SMAD7/TEX14/JARID2/PAX6/GCLM/ARID5B/PRDM5/KDM5B/VEGFC/HNRNPU/B3GNT2/EFHC2/CREB1/PDCD10/GNPNAT1/SIRT1/EIF4A2/TNFSF11/BCLAF1/SHMT1/CTH	47	96
GO:1990830	cellular response to leukemia inhibitory factor	47/4563	96/18670	1.63026e-07	6.05415e-06	4.22207e-06	SOCS3/TRIM25/XBP1/PML/ICAM1/PFKP/SNX10/SMARCA5/SBNO2/HK2/TWISTNB/GFPT2/UBXN2A/KLF5/PTP4A3/KLF4/NRP2/KDM3A/RIF1/PIGA/ILDR1/NR5A2/MSC/TFRC/TLE4/SRSF3/SMAD7/TEX14/JARID2/PAX6/GCLM/ARID5B/PRDM5/KDM5B/VEGFC/HNRNPU/B3GNT2/EFHC2/CREB1/PDCD10/GNPNAT1/SIRT1/EIF4A2/TNFSF11/BCLAF1/SHMT1/CTH	47	96
GO:0043434	response to peptide hormone	154/4563	436/18670	1.76095e-07	6.46418e-06	4.50802e-06	SOCS3/CFLAR/IL10/XBP1/RELA/PTGS2/PTPN1/ICAM1/JAK2/NR4A3/PNPT1/FOXO3/SOCS1/STAT4/JAK3/ANXA1/STAT3/STAT5A/GJB2/BTG1/PTK2/IL1B/NFKB1/ADM/STAT2/EREG/CPEB2/PTPN2/ANXA5/RAP1B/SESN3/STAT1/PRKAR1B/SRD5A1/AKT2/TNFSF10/STC2/NDEL1/PRKCD/COL1A1/LYN/PTPRA/GRB10/EDN1/BCAR1/SOCS2/RAB8A/PRLR/AREG/OXTR/STAT5B/SLC2A1/SRSF4/ADCY8/AHCYL1/ACTN2/RPE65/FFAR3/USO1/IQGAP1/MAX/ATP2B1/KANK1/CISH/ERRFI1/NFE2L2/PRKAR2B/GHRL/…	154	436
GO:0035456	response to interferon-beta	20/4563	28/18670	2.11992e-07	7.65075e-06	5.33552e-06	IRF1/PLSCR1/ACOD1/PNPT1/XAF1/IFITM3/AIM2/STAT1/MNDA/IFI16/IFITM1/IFITM2/TREX1/IFNAR2/CAPN2/IRGM/BST2/IFNB1/TLR3/UBE2K	20	28
GO:0042089	cytokine biosynthetic process	56/4563	123/18670	2.57382e-07	9.08473e-06	6.33555e-06	IRF1/IL10/RELA/IRF7/IRF4/TICAM1/JAK2/INHBA/MAPKAPK2/STAT3/IL27/PSEN1/CD80/IL1B/NFKB1/NMI/EREG/UBE2J1/BCL3/IL6/NOD1/AGER/IL1RAP/KLF4/EBI3/TIA1/ZFP36/IL1A/MAP2K3/TBK1/LAG3/TLR8/IL21/APOA2/APP/ERRFI1/IFNG/GHRL/CEBPB/LILRB1/TRAF6/IGF2BP3/BCL10/GLMN/IGF2BP2/CD4/TLR3/TLR7/PCSK5/AKAP12/TLR4/CD74/IL12B/IGF2BP1/IRF3/RNF128	56	123
GO:0050868	negative regulation of T cell activation	52/4563	112/18670	3.18296e-07	1.09344e-05	7.62548e-06	CD274/IRF1/IL10/SDC4/SOCS1/HLX/JAK3/ANXA1/IDO1/ZC3H12A/IL2RA/CD80/PELI1/IL4R/PTPN2/ADORA2A/LILRB2/LRRC32/DUSP22/PDCD1LG2/CASP3/PRNP/LAG3/MDK/RC3H1/SMAD7/PDE5A/RUNX1/RIPOR2/TNFRSF21/TNFSF4/RUNX3/BCL6/IFNL1/CEBPB/LILRB1/IFNB1/GLMN/GLI3/LGALS3/RC3H2/LGALS9/CD74/DUSP3/PAG1/XCL1/TBX21/FCGR2B/GPNMB/VSIG4/PLA2G2D/CLEC4G	52	112
GO:0002791	regulation of peptide secretion	171/4563	500/18670	4.33275e-07	1.44216e-05	1.00574e-05	GBP1/CD274/IL10/MAP4K4/CD40/SRGN/XBP1/PML/IFIH1/PANX1/RSAD2/JAK2/CCR7/TNFAIP3/RIPK2/SOCS1/DDX58/RHBDF2/TTN/ANXA1/SERPINB1/ZC3H12A/CD38/IL1B/HCAR2/PIM3/CDK16/HIF1A/AIM2/IL4R/ANXA5/IL6/FOXP1/CASP1/IL36RN/AGER/ARF1/ADORA2A/CACNA1C/TIAM1/NLRP3/RASGRP1/IL1RAP/LRRC32/LILRA5/IL1A/SELENOK/LYN/TSLP/GSDMD/APOA1/ILDR1/TRAF2/SLC9B2/SLC2A1/TCF7L2/P2RX7/NOD2/RAPGEF4/CLEC4E/ADCY8/TLR8/MDK/BMP6/ADTRP/FFAR3/DPP4/…	171	500
GO:0007173	epidermal growth factor receptor signaling pathway	54/4563	119/18670	4.76688e-07	1.57848e-05	1.1008e-05	RHBDF2/PSEN1/PTK2/PLAUR/EREG/IFI6/PTPN2/GPRC5A/NCK2/RAB7A/SPRY1/ITGA1/BCAR1/AREG/TGFA/CDC42/IQGAP1/APP/ERRFI1/MVB12B/NUP62/SOS1/SRC/PIK3CA/EPGN/PTK2B/SHC1/PDE6G/MMP9/ZGPAT/NCF1/PTPRJ/GAB1/FASLG/ARF4/PTPN12/ZFYVE28/PIGR/ERBIN/GAREM1/SNX6/GPER1/ADAM17/HGS/EGF/DUSP3/MVB12A/EPS15/TSG101/RHBDF1/PLCE1/FER/HIP1R/CDH13	54	119
GO:0002576	platelet degranulation	57/4563	128/18670	5.02735e-07	1.64774e-05	1.14911e-05	SRGN/CALM1/TTN/ACTN1/ENDOD1/ANXA5/SERPING1/VEGFA/PLG/LYN/SERPINA1/APOA1/GTPBP2/SCG3/ACTN2/WDR1/LEFTY2/LAMP2/SYTL4/APP/PLEK/CDC37L1/IGF2/PHACTR2/PDGFA/F5/ITGB3/APLP2/FLNA/PDGFB/CD109/TIMP1/VEGFC/LGALS3BP/FCER1G/MANF/ITIH4/MAGED2/ITIH3/PSAP/TGFB3/BRPF3/F8/SELP/CLU/CD63/A2M/ECM1/EGF/DMTN/CFD/TMSB4X/SERPINE1/TAGLN2/SPARC/SELENOP/APOOL	57	128
GO:0042542	response to hydrogen peroxide	63/4563	146/18670	5.11372e-07	1.65078e-05	1.15123e-05	IL10/EZH2/RELA/STK26/PPP1R15B/DUSP1/NR4A3/TNFAIP3/ETS1/FOXO3/ANXA1/ADA/ZNF277/TXN/MAP1LC3A/RIPK1/OSER1/IL6/STAT1/MET/STK24/KLF4/SPHK1/PDE8A/PRKCD/TRPA1/COL1A1/PPP2CB/MAP3K5/KDM6B/AREG/HDAC6/CASP3/BCL2/FKBP1B/NFE2L2/KPNA4/LDHA/CAPN2/AXL/SRC/IL18RAP/PTK2B/EEF2/RIPK3/BAK1/SIRPA/MDM2/PDCD10/PSAP/ADAM9/MAPK13/CRK/STAT6/SIRT1/SETX/BNIP3/RHOB/PRDX3/PYCR1/BECN1/MAPK7/GNAO1	63	146
GO:0006900	vesicle budding from membrane	48/4563	102/18670	5.4431e-07	1.74832e-05	1.21925e-05	ARFGAP3/INSIG1/TFG/PICALM/MIA3/ARF1/WASL/NAPA/RAB7A/SAR1A/STX5/SERPINA1/AREG/BET1/P2RX7/TGFA/RAB1A/ANKRD28/USO1/CD59/TMED2/TRAPPC10/SEC23B/SEC31A/F5/GOLPH3/LMAN1/SLC2A4/SEC23IP/CTSZ/PRKCI/SEC24B/AP3D1/AP3B1/SEC24A/ANXA2/F8/GOSR2/SEC13/SEC23A/GBF1/FOLR1/PEF1/DNM1/PPP6R3/CTSC/SAR1B/S100A10	48	102
GO:0050900	leukocyte migration	170/4563	499/18670	6.18384e-07	1.91875e-05	1.33811e-05	IL1RN/CD44/SLC7A5/IL10/CCL20/ICAM1/DUSP1/CCR7/IL1R1/PDE4B/SDC4/CXCL10/GREM1/ANXA1/ADA/ITGA6/ANO6/CD48/IL1B/JAM2/MCOLN2/CXCL11/MIA3/IL6/CXCL9/ADGRE2/SELL/IL36RN/AGER/WASL/IL12A/CXCL8/B4GALT1/ITGAV/VEGFA/TNFRSF10D/LRCH1/GYPB/STAP1/COL1A1/CCL8/SELENOK/LYN/MYO1G/ITGA1/EDN1/IL23A/CH25H/CYP7B1/FLT1/MSN/HCK/MMP1/GPR183/MDK/WDR1/IL6R/ADTRP/ITGA2/GCSAML/RET/P2RX4/IL36B/CXCL2/CCL19/APP/CCR5/SELE/CXCL1/RIPO…	170	499
GO:0050708	regulation of protein secretion	162/4563	472/18670	6.75783e-07	2.07714e-05	1.44857e-05	GBP1/CD274/IL10/MAP4K4/CD40/SRGN/XBP1/PML/IFIH1/PANX1/RSAD2/JAK2/CCR7/TNFAIP3/RIPK2/SOCS1/DDX58/RHBDF2/TTN/ANXA1/SERPINB1/ZC3H12A/CD38/IL1B/HCAR2/PIM3/CDK16/HIF1A/AIM2/IL4R/ANXA5/IL6/FOXP1/CASP1/IL36RN/AGER/ARF1/ADORA2A/CACNA1C/TIAM1/NLRP3/RASGRP1/IL1RAP/LRRC32/LILRA5/IL1A/SELENOK/LYN/TSLP/GSDMD/APOA1/TRAF2/SLC9B2/SLC2A1/TCF7L2/P2RX7/NOD2/RAPGEF4/CLEC4E/ADCY8/TLR8/MDK/BMP6/ADTRP/DPP4/NADK/FKBP1B/…	162	472
GO:0050867	positive regulation of cell activation	139/4563	394/18670	7.43685e-07	2.24603e-05	1.56635e-05	CD274/IL10/CD40/XBP1/CYLD/MAP3K8/NECTIN2/TNFSF9/SPTA1/IL15/TICAM1/JAK2/NR4A3/CCR7/RIPK2/SOCS1/HLX/JAK3/ANXA1/ADA/IL7R/IL2RA/CD80/CD38/IL7/IL1B/CDKN1A/LILRB4/TNFSF13B/PELI1/IL4R/CD83/IL6/IL6ST/CD55/NCK2/CLCF1/AGER/IL23R/LILRB2/NLRP3/HES1/RASGRP1/IL12A/EBI3/NFKBIZ/PAXIP1/RIF1/LILRA5/PDCD1LG2/STAP1/SELENOK/LYN/GAB2/IL23A/TSLP/CLEC4D/NOD2/TFRC/GPR183/MDK/IL6R/IL21/PNP/TNIP2/DPP4/MAD2L2/BCL2/CDC42/CCL…	139	394
GO:0052548	regulation of endopeptidase activity	148/4563	425/18670	7.88694e-07	2.35654e-05	1.64342e-05	CFLAR/CD44/PML/PTGS2/BIRC2/SERPINB9/DNAJB6/BIRC3/JAK2/TNFAIP8/UBE2Z/RIPK2/LAMP3/SERPINB1/STAT3/BCL2L13/PSMA3/SERPINB2/CAST/PLAUR/RIPK1/IFI6/AIM2/PICALM/MEFV/CASP4/PSME2/CASP5/PMAIP1/NOD1/TRADD/TFPI2/CASP1/AGER/ADORA2A/DDX3X/NLRP3/TNFSF10/KLF4/CASP10/SERPINE2/PERP/SERPING1/NKX3-1/VEGFA/RPS6KA3/BCL2L11/SIAH2/IFI16/LYN/F3/MAP3K5/FAS/SERPINA1/XIAP/TRAF2/A2ML1/EGLN3/CYFIP2/SPINK1/ARL6IP1/TFPI/APP/EFNA…	148	425
GO:0042594	response to starvation	77/4563	191/18670	8.34319e-07	2.46989e-05	1.72247e-05	XBP1/STK26/FOXO3/ZC3H12A/RRAGC/EIF2AK2/CDKN1A/ADM/MAP1LC3A/SSTR2/RALB/ATF3/PMAIP1/SESN3/SRD5A1/PRKD1/STK24/SH3GLB1/ZFP36/IFI16/MAP3K5/FAS/HIGD1A/UPP1/SLC2A1/LRP11/LAMP2/BCL2/MAX/HSPA5/NFE2L2/FSTL1/BMPR2/DSC2/AOC1/CPS1/AMBRA1/WDR59/NIM1K/USP33/BMT2/EIF2AK3/BCAS3/AACS/WDR45/SLC38A2/SIK1/DAP/SREBF2/ULK2/EIF2S1/WNT2B/ZFYVE1/NUAK2/GCGR/CPEB4/COMT/OXCT1/MAPK8/EIF2A/SIRT1/RPTOR/DAPL1/CTSV/PPARGC1A/SEH1L…	77	191
GO:1901653	cellular response to peptide	136/4563	385/18670	8.99503e-07	2.64473e-05	1.84439e-05	SOCS3/CFLAR/XBP1/RELA/NAMPT/PTPN1/ICAM1/JAK2/NR4A3/RIPK2/VIM/FOXO3/SOCS1/JAK3/STAT3/STAT5A/PSEN1/CACNB1/GJB2/PTK2/IL1B/NFKB1/CPEB2/PTPN2/CASP4/ANXA5/ADRB2/RAP1B/NOD1/SESN3/STAT1/KLF5/PRKAR1B/SRD5A1/AKT2/AGER/ARHGEF2/KLF4/NDEL1/PRKCD/BCL2L11/LYN/PTPRA/GRB10/EDN1/BCAR1/SOCS2/RAB8A/PRLR/STAT5B/NOD2/ADCY8/AHCYL1/PRNP/ACTN2/RPE65/FFAR3/USO1/MAX/ATP2B1/KANK1/APP/CISH/ERRFI1/NFE2L2/PRKAR2B/GHRL/IGF2/OSB…	136	385
GO:0045862	positive regulation of proteolysis	128/4563	358/18670	9.01611e-07	2.64473e-05	1.84439e-05	CFLAR/RNF19B/PML/TNIP1/JAK2/RIPK2/RNF217/STAT3/ZC3H12A/PSEN1/PTK2/BCL2L13/IL1B/RNF144B/EDEM1/NUB1/RIPK1/AIM2/PICALM/MEFV/CASP4/ASTL/PSME2/CASP5/PMAIP1/NOD1/PLGRKT/TRADD/CASP1/AGER/NUPR1/DDX3X/NLRP3/TNFSF10/CASP10/PERP/NKX3-1/FMR1/BCL2L11/IFI16/LYN/F3/RNF19A/MAP3K5/FAS/PLK3/TRAF2/HPN/SNX9/EGLN3/CYFIP2/SMAD7/APP/EFNA1/NFE2L2/IFNG/TNFRSF1B/TNFSF15/NRDC/PSMC4/LCK/PSME1/RNF144A/ARIH1/TANK/TFAP4/CASP8/…	128	358
GO:0031669	cellular response to nutrient levels	91/4563	237/18670	1.13748e-06	3.24762e-05	2.26484e-05	XBP1/STK26/PTGS2/NAMPT/CDKN2B/ICAM1/PIM1/IL15/ZC3H12A/RRAGC/EIF2AK2/CDKN1A/MAP1LC3A/TNC/RALB/ATF3/PMAIP1/SESN3/SRD5A1/PRKD1/STK24/SH3GLB1/AQP3/COL1A1/IFI16/MAP3K5/FAS/HIGD1A/UPP1/BCL11A/SLC2A1/P2RX7/CYP27B1/LAMP2/BCL2/P2RX4/MAX/ATP2B1/HSPA5/NFE2L2/BMPR2/DSC2/AOC1/CACNB3/MED1/AMBRA1/WDR59/NIM1K/USP33/BMT2/DNM1L/EIF2AK3/WDR45/NCOA1/SLC38A2/HSP90B1/SIK1/DAP/POSTN/SREBF2/EIF2S1/MDM2/WNT2B/ZFYVE1/SNW1…	91	237
GO:0051701	interaction with host	80/4563	202/18670	1.19909e-06	3.3906e-05	2.36455e-05	PTX3/TRIM25/PML/NECTIN2/TNIP1/ICAM1/SERPINB9/SLAMF1/TRIM21/CD80/EIF2AK2/IFITM3/DYNLT1/TRIM5/IFIT1/CD55/MET/PVR/CHMP4B/KPNA1/RAB7A/TRIM31/CXCL8/ITGAV/LDLR/BCL2L11/IFITM1/P4HB/ANPEP/CTNNB1/TFRC/BCL2L1/ITGA2/DPP4/KPNB1/CCR5/IFITM2/KPNA4/TRIM38/IRGM/ITGB3/AXL/CASP8/SRC/IST1/MOG/PPID/CD4/ULK2/CBLL1/VPS4B/ITCH/NPC1/TRIM11/EPHA2/LGALS9/ITGA5/LAMP1/CD74/CD46/TRIM26/CDH1/TRIM10/FCN1/ITGB6/CHMP2B/PPIA/TCP1…	80	202
GO:0006401	RNA catabolic process	139/4563	397/18670	1.20339e-06	3.3906e-05	2.36455e-05	ISG20/AGO2/HELZ2/SAMD4A/MOV10/TENT4A/OAS2/HNRNPC/MAPKAPK2/PNPT1/GTPBP1/XRN1/VIM/PPP2R2A/ZC3HAV1/NOCT/ZHX2/ZC3H12A/TENT2/PSMA3/PSME2/YBX3/MYD88/UBB/SMG7/SERBP1/SMG1/PRKCD/ZFP36/NUDT16/TNPO1/FMR1/HNRNPM/LIN28A/UBC/PLEKHN1/PATL2/TENT5C/PSMA2/SSB/PSMD12/PPP2CA/RC3H1/CNOT4/PSMA4/EXOSC9/RBM23/TNFRSF1B/PSMC4/PABPC1/ZPR1/PATL1/PSMB10/PSME1/RBM46/PSMD8/PSMB2/PSMA6/ERN1/RNASEH1/PAIP1/PSMA5/PKP1/IGF2BP3/TTC…	139	397
GO:0002685	regulation of leukocyte migration	78/4563	196/18670	1.29792e-06	3.62514e-05	2.52812e-05	CCL20/ICAM1/DUSP1/CCR7/IL1R1/CXCL10/GREM1/ANXA1/ADA/ANO6/MIA3/IL6/AGER/WASL/IL12A/CXCL8/VEGFA/LRCH1/STAP1/CCL8/SELENOK/LYN/EDN1/IL23A/MSN/MDK/IL6R/ADTRP/ITGA2/GCSAML/P2RX4/CCL19/APP/RIPOR2/CCL1/OXSR1/CSF1/F7/ABR/PLCB1/RABGEF1/PTGER4/STK10/CREB3/TNFSF18/FPR2/PTK2B/VEGFC/AIRE/CXCL13/RIPK3/GCSAM/CXCL14/LGALS3/CXCL12/MMP14/CD99/THY1/CCL2/EDN2/AKIRIN1/SELP/CRK/LGALS9/ADAM17/CCL7/ECM1/CD74/RHOA/CCL24/Z…	78	196
GO:0010876	lipid localization	144/4563	415/18670	1.39171e-06	3.83707e-05	2.67591e-05	AQP9/ABCA5/APOL2/PLSCR1/GRAMD1A/APOL1/INHBA/NFKBIA/EHD1/ANXA1/SLCO3A1/ACSL1/ZC3H12A/ANO6/IL1B/NFKB1/ACSL4/ATP10A/PTPN2/PNPLA8/IL6/TTC39B/ACSL3/AKT2/ABCA12/LCN12/APOL6/ALKBH7/MFSD2A/PLSCR4/NKX3-1/APOL3/PRKCD/ITGAV/LDLR/EDN1/APOA1/ANO9/C1QTNF1/STX12/P2RX7/STOML1/GM2A/BMP6/P2RX4/PLEKHA8/APOC3/PPARD/APOA2/UGCG/LRP10/STARD5/OSBPL6/DRD2/PLA2G4A/ABCA10/GHRL/CEL/OSBPL8/ABCA2/CETP/ABCC1/MFSD2B/LIPG/ITGB3/…	144	415
GO:0042092	type 2 immune response	22/4563	35/18670	1.58383e-06	4.31125e-05	3.0066e-05	IL10/RSAD2/HLX/ANXA1/IDO1/BCL3/IL4R/IL6/NLRP3/BATF/NOD2/TNFSF4/DENND1B/BCL6/IFNL1/IFNB1/PRKCZ/ECM1/STAT6/CD74/XCL1/TBX21	22	35
GO:0042035	regulation of cytokine biosynthetic process	51/4563	114/18670	1.65921e-06	4.49738e-05	3.1364e-05	IRF1/IL10/RELA/IRF4/TICAM1/JAK2/INHBA/MAPKAPK2/STAT3/IL27/PSEN1/CD80/IL1B/NFKB1/NMI/EREG/UBE2J1/BCL3/IL6/AGER/KLF4/EBI3/TIA1/ZFP36/IL1A/MAP2K3/TBK1/LAG3/TLR8/IL21/APOA2/APP/ERRFI1/IFNG/GHRL/CEBPB/LILRB1/TRAF6/IGF2BP3/BCL10/GLMN/IGF2BP2/CD4/TLR3/TLR7/AKAP12/TLR4/CD74/IL12B/IGF2BP1/RNF128	51	114
GO:0048608	reproductive structure development	148/4563	431/18670	1.96044e-06	5.20408e-05	3.62925e-05	SOCS3/PTX3/IL10/JUNB/PTGS2/BIRC2/ICAM1/DNAJB6/BASP1/ITGB8/INHBA/FOXO3/CTNNA1/MMP19/ANXA1/ADA/SEMA3A/GJB2/PTK2/HMGCS1/ADM/STK3/TNC/EREG/HIF1A/MAMLD1/RTCB/YBX3/ARID4B/SRD5A1/NUPR1/TNFSF10/HES1/STC2/SERPINE2/TIPARP/NKX3-1/UBB/VEGFA/SNAI1/BCL2L11/CYP7B1/FNDC3A/CTNNB1/CYP27B1/CASP3/BCL2L1/ROBO2/E2F7/BMP6/BCL2/IMMP2L/HSPA5/PPARD/ADAM19/CSF2/TCF7/NDP/FOXC1/GHRL/TMED2/IGF2/REC8/NRK/BMPR2/NUP210L/PRDM1/HE…	148	431
GO:0007044	cell-substrate junction assembly	45/4563	97/18670	1.98852e-06	5.23536e-05	3.65106e-05	MAP4K4/SDC4/ITGA6/PTK2/ACTN1/FERMT2/MACF1/WHAMM/LDB1/DUSP22/VEGFA/ACTN2/EPB41L5/LAMB3/ITGA2/BCL2/IQGAP1/AJUBA/LAMA3/SRC/FMN1/LAMC2/LAMA5/PTK2B/BCAS3/SLK/CLASP2/PEAK1/PTPRJ/LIMCH1/MMP14/THY1/ROCK2/PTEN/PIP5K1A/ITGA5/RHOA/DUSP3/DMTN/CTTN/SORBS1/BCR/TNS1/S100A10/CLASP1	45	97
GO:0150115	cell-substrate junction organization	45/4563	97/18670	1.98852e-06	5.23536e-05	3.65106e-05	MAP4K4/SDC4/ITGA6/PTK2/ACTN1/FERMT2/MACF1/WHAMM/LDB1/DUSP22/VEGFA/ACTN2/EPB41L5/LAMB3/ITGA2/BCL2/IQGAP1/AJUBA/LAMA3/SRC/FMN1/LAMC2/LAMA5/PTK2B/BCAS3/SLK/CLASP2/PEAK1/PTPRJ/LIMCH1/MMP14/THY1/ROCK2/PTEN/PIP5K1A/ITGA5/RHOA/DUSP3/DMTN/CTTN/SORBS1/BCR/TNS1/S100A10/CLASP1	45	97
GO:0033028	myeloid cell apoptotic process	21/4563	33/18670	2.04947e-06	5.37378e-05	3.7476e-05	IRF7/ANXA1/HCAR2/IL6/CDKN2A/NOD2/BCL2/CCR5/PIK3CB/SELENOS/FCER1G/ITPKB/PTEN/CTSL/ADAM17/SIRT1/TCP1/IRF3/EPO/SLC7A11/KITLG	21	33
GO:0042176	regulation of protein catabolic process	133/4563	381/18670	2.42497e-06	6.18174e-05	4.31105e-05	RNF19B/IL10/RELA/PML/N4BP1/TNFAIP3/RNF217/LAMP3/PSEN1/PTK2/IL1B/RNF144B/EDEM1/NUB1/UBE2J1/RYBP/PSME2/NEDD4L/UBXN2A/LPCAT1/NUPR1/USP25/RDX/RAB7A/SERPINE2/TIPARP/UBB/LDLR/FMR1/HECW2/EEF1A1/RNF19A/STX5/PLK3/BANP/NEDD4/MSN/SNX9/MAD2L2/EZR/SMAD7/AMER1/AZIN2/EFNA1/NFE2L2/IFNG/ADGRB1/SDCBP/TNFRSF1B/NRDC/PSMC4/PSME1/WNT1/RNF144A/AZIN1/ARIH1/TLK2/FLNA/RAD23B/BARD1/WAC/FURIN/PTK2B/TIMP1/WNT10B/GLMN/NKD1/CU…	133	381
GO:0070672	response to interleukin-15	12/4563	14/18670	2.45588e-06	6.21278e-05	4.3327e-05	IL15RA/IL15/JAK3/STAT3/STAT5A/ACSL4/STAT5B/JAK1/PLCB1/SHC1/CD4/IL2RG	12	14
GO:0006925	inflammatory cell apoptotic process	16/4563	22/18670	2.49332e-06	6.2812e-05	4.38042e-05	IRF7/ANXA1/HCAR2/IL6/CDKN2A/NOD2/CCR5/PIK3CB/SELENOS/ITPKB/FASLG/CTSL/SIRT1/TCP1/IRF3/SLC7A11	16	22
GO:0070838	divalent metal ion transport	161/4563	479/18670	2.99859e-06	7.39528e-05	5.15735e-05	PML/PTGS2/ICAM1/NIPAL4/CALM1/PANX1/CCR7/PDE4B/SLC41A2/CXCL10/NCS1/PSEN1/CACNB1/IBTK/ANO6/YME1L1/CLIC2/MCOLN2/ORAI2/CXCL11/ANXA5/CXCL9/ATP2C1/SLC30A7/ADORA2A/CACNA1C/LILRB2/MAGT1/STC2/SLC39A14/TMEM38B/LILRA5/ITGAV/TRPA1/KCNJ2/FMR1/STIMATE/SLC30A9/CCL8/SELENOK/LYN/ERO1A/HOMER1/PKD1L1/P2RX7/SLC30A4/CTNNB1/CYP27B1/SESTD1/HSPA2/PRNP/SLC41A1/ATP2C2/GJA4/BCL2/CACHD1/SPINK1/FKBP1B/P2RX4/ATP2B1/ZDHHC17/CC…	161	479
GO:0009612	response to mechanical stimulus	81/4563	210/18670	3.50483e-06	8.40112e-05	5.85881e-05	IRF1/CD40/JUNB/RELA/PTGS2/ETS1/NFKBIA/CXCL10/TTN/ADGRV1/STRC/IL1B/NFKB1/TNC/CASP5/STAT1/CASP1/MYD88/SERPINE2/TRPA1/KCNJ2/SLC1A3/COL1A1/EDN1/FAS/CNTNAP2/HPN/SLC2A1/PKD1L1/P2RX7/MMP7/LRP11/JUP/TLR8/MDK/BMP6/ITGA2/ATP1A1/CCNB1/GADD45A/MBD2/DRD2/RIPOR2/ANKRD1/CASP8/CACNB3/RYR2/CRADD/SRC/PTGER4/TNFRSF10B/BAG3/TNFRSF10A/NRXN2/BCL10/PTK2B/SLC38A2/PKD2/ANGPT2/MAP1B/POSTN/BAK1/USP53/TLR3/TLR7/CHI3L1/CXCL1…	81	210
GO:0035567	non-canonical Wnt signaling pathway	62/4563	150/18670	3.59708e-06	8.49546e-05	5.9246e-05	AGO2/MOV10/CALM1/RNF213/PSMA3/PSME2/TIAM1/PLEKHA4/FZD6/PSMA2/TCF7L2/CTNNB1/PSMD12/CELSR3/ROR1/CDC42/NPHP3/PSMA4/PSMC4/GNB1/DAAM2/DVL3/PSMB10/PSME1/WNT1/PSMD8/PSMB2/PLCB1/PSMA6/PSMA5/FZD7/NKD1/NFATC1/PSMD11/AP2A1/CTHRC1/PDE6G/FZD3/DAAM1/PSMC1/SMURF1/GNG2/FZD8/PPP3CA/RSPO3/IFT80/PRICKLE1/PSMD6/PSMB4/PSMF1/PSMD5/RHOA/ROR2/MAGI2/PSMA1/AGO3/PSMC6/DVL1/FZD5/ANKRD6/GNAO1/FZD9	62	150
GO:0097300	programmed necrotic cell death	27/4563	49/18670	4.0504e-06	9.42746e-05	6.57457e-05	CFLAR/CYLD/BIRC2/BIRC3/TICAM1/PELI1/RIPK1/RBCK1/YBX3/ARHGEF2/ALKBH7/MAP3K5/FAS/TRAF2/MLKL/CASP8/DNM1L/RIPK3/SPATA2/TLR3/FASLG/LY96/TLR4/IPMK/IRF3/SLC25A4/FZD9	27	49
GO:0000302	response to reactive oxygen species	87/4563	232/18670	5.87569e-06	0.000127518	8.89293e-05	CFLAR/IL10/EZH2/RELA/STK26/PPP1R15B/GCH1/DUSP1/ADPRHL2/NR4A3/CCR7/TNFAIP3/ETS1/FOXO3/ANXA1/ADA/ZNF277/SOD2/TXN/MAP1LC3A/RIPK1/OSER1/IL6/SESN3/STAT1/MET/STK24/KLF4/SPHK1/PDE8A/PRKCD/TRPA1/COL1A1/PPP2CB/EDN1/MAP3K5/PLK3/CDK2/KDM6B/TRAF2/AREG/HDAC6/CASP3/BCL2/FKBP1B/CCL19/NFE2L2/TREX1/KPNA4/LDHA/MMP3/CAPN2/AXL/SRC/IL18RAP/PTK2B/ERCC6L2/EEF2/PKD2/GUCY1B1/MMP9/RIPK3/BAK1/SIRPA/MDM2/NCF1/PDCD10/PSAP/NM…	87	232
GO:0072659	protein localization to plasma membrane	95/4563	260/18670	7.9692e-06	0.000165677	0.000115541	GBP1/RAPGEF2/MPP5/BLZF1/MACF1/PICALM/TSPAN14/OPTN/ACSL3/AKT2/ABCA12/GOLGA4/RDX/TNIK/LRRC15/RAB8A/EMP2/GRIP1/TSPAN33/ANXA13/RILPL2/BCL2L1/ARL6/PRNP/JUP/PRKCH/ACTN2/ATP2C2/NUMB/EZR/IFNG/GOLGA7/TMED2/PRKCE/TMEM88/RAB8B/GOLPH3/RAB11A/CACNB3/FLNA/FAM126A/ARFRP1/FGF13/LAMA5/CACNB2/TTC7B/CLASP2/FCER1G/TMBIM1/ATP1B3/GRIPAP1/APPL1/GAK/TMEM59/EXOC5/NECTIN3/EPB41L3/PRKCI/GORASP2/LGALS3/RAB10/RHOG/SMURF1/ARH…	95	260
GO:0001910	regulation of leukocyte mediated cytotoxicity	37/4563	78/18670	8.34576e-06	0.000172946	0.00012061	NECTIN2/ICAM1/SERPINB9/IL7R/B2M/PVR/AGER/IL23R/RASGRP1/IL12A/STAP1/IL23A/P2RX7/LAG3/IL21/ULBP2/LILRB1/AP1G1/IL18RAP/VAV1/RIPK3/MICA/CRK/LGALS9/HLA-E/LAMP1/IL12B/KIR2DL4/ULBP1/XCL1/CLEC12B/CADM1/FCGR2B/CD160/HLA-A/HLA-B/HLA-C	37	78
GO:0001701	in utero embryonic development	128/4563	373/18670	9.75236e-06	0.000197631	0.000137825	SOCS3/IL10/JUNB/DNAJB6/NBN/ACVR1B/ADA/ADM/STK3/HIF1A/RBBP8/RBBP6/RTN4/RTCB/PPP4R4/YBX3/HES1/NDEL1/NSUN2/BMP2/VEGFA/SNAI1/NXN/BCL2L11/ARNT2/EDN1/KDM4C/TENT5C/CTNNB1/KDM6A/TM4SF1/MAFG/ELL/BCL2L1/E2F7/FOXF1/EPB41L5/CCNB1/UNK/CSF2/FOXC1/TMED2/IGF2/PSMC4/CAPN2/ZPR1/NRK/HEG1/AKAP3/PRDM1/UBE2B/HEY1/RBM46/PHLDA2/MBNL1/LIF/CASP8/RRN3/CEBPB/BRCA2/MED1/ADCY9/MSX1/SOX6/TRAF6/PDGFB/SENP2/UBE2A/MYO1E/NCOA1/GLI…	128	373
GO:0051235	maintenance of location	111/4563	315/18670	9.90085e-06	0.000199023	0.000138796	IL10/SRGN/PML/CALM1/CCR7/NFKBIA/CXCL10/EHD1/ZC3H12A/INSIG1/IBTK/IL1B/TXN/NFKB1/CLIC2/MCOLN2/SP100/BCL3/CXCL11/PTPN2/ANXA5/HK2/IL6/TTC39B/CXCL9/SLC30A7/ARHGAP21/CACNA1C/ALKBH7/TMEM38B/ITGAV/TRPA1/LYN/ERO1A/APOA1/P2RX7/SLC30A4/GM2A/FKBP1B/HSPA5/PPARD/CCL19/CCR5/CEMIP/DRD2/FGF2/PRKCE/MORC3/OSBPL8/LCK/PDE4D/GOLPH3/PLCB1/ITGB3/ABCA1/RYR2/FFAR2/HILPDA/ABHD5/FLNA/BARD1/DGAT2/HK1/TRDN/PTK2B/SUN2/PKD2/NFK…	111	315
GO:0051648	vesicle localization	77/4563	202/18670	9.95896e-06	0.000199303	0.000138991	AP3M2/ARFGAP3/PSEN1/TFG/PICALM/ARF1/WASL/NAPA/RASGRP1/NDEL1/SAR1A/FYCO1/MREG/STX5/FAM91A1/SERPINA1/AREG/BET1/CTNNB1/TGFA/RAB27A/SYN1/ARL6/RAB1A/ANKRD28/USO1/STARD3NL/KIF5A/CD59/TMED2/TRAPPC10/KIFAP3/SEC31A/F5/RAB11A/LMAN1/GOSR1/TRIM46/SLC2A4/DYNC1H1/DYNC1I1/SEC23IP/CLASP2/CTSZ/SEC24B/CLN3/AP3D1/AP3B1/NDE1/SEC24A/BLOC1S3/BLOC1S6/PTEN/KIF5B/F8/PRKCZ/GOSR2/SEC13/AP3S1/SEC23A/TOR1A/MAGI2/GBF1/LRMP/FO…	77	202
GO:0042088	T-helper 1 type immune response	24/4563	43/18670	1.03061e-05	0.000204342	0.000142505	IL1R1/RIPK2/HLX/JAK3/ANXA1/IL27/CD80/IL1B/BCL3/IL4R/IL23R/IL12A/EBI3/IL23A/IL6R/CCL19/RELB/TNFSF4/TRAF6/IL18RAP/STAT6/TLR4/IL12B/XCL1	24	43
GO:0050808	synapse organization	138/4563	408/18670	1.03907e-05	0.000205385	0.000143232	IL10/CAPRIN1/PSEN1/CACNB1/PTK2/CAST/ACTN1/TNC/IL10RA/STAU1/SPARCL1/AGRN/NPTN/ARF1/WASL/LILRB2/TIAM1/FLRT3/TPBG/IL1RAP/AMIGO2/NRP2/FMR1/DGKB/MDGA1/HOMER1/DCTN1/CUX2/OXTR/NEDD4/HDAC6/GPHN/CTNNB1/ABHD17C/SYN1/PRNP/ROBO2/PDLIM5/NTNG2/CDC42/CNTN5/TANC1/APP/EFNA1/DLG3/DRD2/NEUROD2/ACHE/LRFN5/ADGRB1/GHRL/NRDC/NDRG1/CEL/NTN1/ADD2/SIPA1L1/MECP2/SYNPO/SRPX2/CACNB3/CHRNB1/IGF1R/DNM1L/RAPSN/NRXN2/SNCG/PTPRF/…	138	408
GO:0071260	cellular response to mechanical stimulus	37/4563	79/18670	1.20236e-05	0.000233353	0.000162737	IRF1/CD40/PTGS2/IL1B/NFKB1/CASP5/CASP1/MYD88/KCNJ2/COL1A1/FAS/SLC2A1/MMP7/TLR8/BMP6/ITGA2/ATP1A1/GADD45A/RIPOR2/ANKRD1/CASP8/CRADD/PTGER4/TNFRSF10B/BAG3/TNFRSF10A/BCL10/SLC38A2/BAK1/TLR3/TLR7/MAPK8/MAP3K1/TLR4/CHEK1/BNIP3/MTPN	37	79
GO:1901990	regulation of mitotic cell cycle phase transition	148/4563	444/18670	1.21776e-05	0.000235629	0.000164324	EZH2/PML/CDKN2B/GPR132/DCUN1D3/DUSP1/NBN/ANXA1/UBE2D1/PSMA3/CDKN1A/UBE2E1/RIPK1/CUL1/PSME2/RINT1/CDKN2A/CDC73/DDX3X/PLAGL1/CDC14A/TMOD3/KLF4/RDX/HECW2/MAPRE1/RAD21/TERT/PLK3/CDK2/DCTN1/CENPE/FBXO7/PSMA2/MUC1/CARM1/UBE2E2/HSPA2/PSMD12/E2F7/MAD2L2/BCL2/ARID3A/CNOT4/CCNB1/PSMA4/ZNF207/GADD45A/MAD2L1BP/APP/TEX14/NEDD1/PRKAR2B/FGFR1OP/RBL1/KMT2E/CEP135/PSMC4/PSMB10/PSME1/DBF4B/PSMD8/PSMB2/PLCB1/MECP2/…	148	444
GO:0006997	nucleus organization	54/4563	130/18670	1.25273e-05	0.000240944	0.000168031	PML/NECTIN2/ANKLE2/ETS1/PPP2R2A/DYRK3/RTN4/UBXN2A/CHMP4B/TOR1B/NDEL1/KDM3A/SERBP1/MFSD14A/DCTN1/ATXN7/PPP2CA/CCNB1/NUP98/TMEM43/USPL1/AGFG1/ZPR1/RRN3/SPAG4/CHMP5/TMEM170A/NUP107/TMF1/SUN2/PARP11/NOLC1/VPS4B/GPER1/EMD/PIWIL1/FAM118B/AKAP8L/GOLM1/LEMD3/CHMP2B/SYCP3/TOR1A/PITPNB/CHMP1B/NUMA1/DMRTC2/RNF8/NUP153/SEH1L/HIPK2/TOR1AIP1/TNP2/NUP54	54	130
GO:0001736	establishment of planar polarity	52/4563	124/18670	1.30778e-05	0.000250035	0.00017437	PSMA3/PSME2/TIAM1/PLEKHA4/FZD6/PSMA2/FUZ/PSMD12/CELSR3/ROR1/WDR1/CDC42/NPHP3/PSMA4/DLG3/PSMC4/DVL3/PSMB10/PSME1/WNT1/PSMD8/PSMB2/PSMA6/PSMA5/FZD7/NKD1/PSMD11/AP2A1/CTHRC1/FZD3/EXOC5/DAAM1/SEC24B/PSMC1/SMURF1/RSPO3/PRICKLE1/PSMD6/PSMB4/PSMF1/CPLANE1/PSMD5/RHOA/ROR2/MAGI2/PSMA1/ASTN2/PSMC6/DVL1/FZD5/ANKRD6/INTU	52	124
GO:0007164	establishment of tissue polarity	52/4563	124/18670	1.30778e-05	0.000250035	0.00017437	PSMA3/PSME2/TIAM1/PLEKHA4/FZD6/PSMA2/FUZ/PSMD12/CELSR3/ROR1/WDR1/CDC42/NPHP3/PSMA4/DLG3/PSMC4/DVL3/PSMB10/PSME1/WNT1/PSMD8/PSMB2/PSMA6/PSMA5/FZD7/NKD1/PSMD11/AP2A1/CTHRC1/FZD3/EXOC5/DAAM1/SEC24B/PSMC1/SMURF1/RSPO3/PRICKLE1/PSMD6/PSMB4/PSMF1/CPLANE1/PSMD5/RHOA/ROR2/MAGI2/PSMA1/ASTN2/PSMC6/DVL1/FZD5/ANKRD6/INTU	52	124
GO:0045444	fat cell differentiation	83/4563	223/18670	1.31837e-05	0.000251312	0.000175261	XBP1/PTGS2/NR4A3/SOCS1/NOCT/ITGA6/ZC3H12A/INSIG1/SAV1/STK3/ADRB2/IL6/CEBPD/ASXL1/KLF5/AKT2/HES1/KLF4/BMP2/RGS2/ZFP36/ERO1A/HDAC6/TCF7L2/CARM1/CCDC3/ARL6/LAMB3/PPARD/PLAC8/OSBPL8/WNT1/PLCB1/ATF2/CEBPB/FFAR2/MED1/CCDC71L/ARL4A/ATF5/TRIO/ANKRD26/ARID5B/ATAT1/GRK5/WNT10B/AACS/LRG1/SLC2A4/SENP2/NOC3L/DUSP10/HNRNPU/STEAP4/ARNTL/METRNL/TMEM64/ZFPM2/CREB1/JAG1/SDF4/LRRC8C/GPER1/ID2/GATA2/SIRT1/BBS12/STK4…	83	223
GO:2000027	regulation of animal organ morphogenesis	92/4563	253/18670	1.36884e-05	0.00026016	0.000181432	CFLAR/XBP1/BASP1/PIM1/TNFAIP3/GREM1/PSMA3/PSME2/STAT1/TIAM1/HES1/MMP20/BMP2/VEGFA/PLEKHA4/SPRY1/EDN1/FZD6/HPN/PSMA2/CTNNB1/SEMA3C/CARM1/PSMD12/CELSR3/ROBO2/ROR1/MDK/BCL2/LIMS2/CDC42/NPHP3/PSMA4/THRB/BTBD7/FOXC1/PSMC4/BMPR2/DVL3/PSMB10/PDGFA/PSME1/WNT1/CSF1/PSMD8/ODAPH/PSMB2/DMP1/PSMA6/LIF/PSMA5/MED1/FZD7/MSX1/NKD1/TNFRSF11B/PSMD11/AP2A1/CTHRC1/SMAD4/FZD3/GLI1/DAAM1/SEC24B/WNT2B/CD34/SP6/PSMC1/SRS…	92	253
GO:0022604	regulation of cell morphogenesis	159/4563	484/18670	1.45347e-05	0.00027462	0.000191516	GBP1/CD44/RAPGEF2/CAPRIN1/ICAM1/MOV10/MYO10/SPTA1/RAB21/CDC42EP4/ANXA1/SEMA3A/PSEN1/CDC42EP2/PTK2/RHOU/SPART/FERMT2/MACF1/RND1/RHOH/ATP10A/RTN4/MYH14/NEDD4L/GOLGA4/TIAM1/NDEL1/RDX/FMNL3/SYNE3/STRIP2/VEGFA/FMR1/HECW2/TNIK/PLAA/APOA1/CUX2/BCL11A/HPN/NEDD4/GRIP1/MSN/SEMA3C/HCK/BAMBI/RIMS1/ROBO2/MDK/WDR1/IFRD1/PDLIM5/RHOC/BRWD3/PRPF40A/RET/LIMS2/CDC42/EZR/RHOF/KANK1/PLXNA4/EFNA1/CDKL3/RUFY3/PLEKHO1/U…	159	484
GO:0006869	lipid transport	129/4563	380/18670	1.63255e-05	0.000305652	0.000213157	AQP9/ABCA5/APOL2/PLSCR1/GRAMD1A/APOL1/INHBA/NFKBIA/ANXA1/SLCO3A1/ACSL1/ANO6/IL1B/NFKB1/ACSL4/ATP10A/PNPLA8/TTC39B/ACSL3/AKT2/ABCA12/LCN12/APOL6/MFSD2A/PLSCR4/NKX3-1/APOL3/PRKCD/ITGAV/LDLR/EDN1/APOA1/ANO9/C1QTNF1/STX12/P2RX7/STOML1/GM2A/BMP6/P2RX4/PLEKHA8/APOC3/PPARD/APOA2/UGCG/LRP10/STARD5/OSBPL6/DRD2/PLA2G4A/ABCA10/GHRL/CEL/OSBPL8/ABCA2/CETP/ABCC1/MFSD2B/LIPG/ITGB3/ABCA1/ATP10B/OSBPL9/PLEKHA3/AB…	129	380
GO:0031334	positive regulation of protein-containing complex assembly	89/4563	244/18670	1.63674e-05	0.000305652	0.000213157	ICAM1/FNIP2/CCR7/GBP5/CDC42EP4/CDC42EP2/AIM2/WHAMM/PMAIP1/CSF3/MET/NCK2/ARF1/WASL/RICTOR/SH3GLB1/VEGFA/MAPRE1/BCL2L11/ATR/FSCN1/CLIP1/DCTN1/HDAC6/MSN/HCK/MMP1/SNX9/RHOC/ACTR3/AJUBA/IQGAP2/PLEK/CSF2/IFNG/SPIDR/PRKCE/MMP3/ASAP1/PSMC4/CDC42EP3/FCHSD1/MECP2/ABCA1/SRC/BIK/FMN1/ATAT1/LCP1/PTK2B/ARPC5/WNT10B/CXCL13/CUL4B/CDC42EP5/MAP1B/UNC13B/MED25/ICE1/CREB1/NPHS1/FCHSD2/VCP/PFN2/HSP90AA1/NCKAP1/CLU/AC…	89	244
GO:0030593	neutrophil chemotaxis	45/4563	104/18670	1.89704e-05	0.000344324	0.000240126	IL1RN/CCL20/CCR7/PDE4B/CXCL10/IL1B/CXCL11/CXCL9/IL36RN/CXCL8/CCL8/ITGA1/EDN1/IL23A/MDK/IL36B/CXCL2/CCL19/CXCL1/RIPOR2/IL36G/CCL1/PDE4D/CCL22/CXCL3/VAV1/CXCL13/FCER1G/LGALS3/ITGB2/CCL2/EDN2/ITGA9/PREX1/CSF3R/CCL7/CD74/CCL24/S100A9/GBF1/XCL1/DYSF/CXCL5/S100A12/BST1	45	104
GO:0031341	regulation of cell killing	43/4563	98/18670	1.90151e-05	0.000344324	0.000240126	NECTIN2/ICAM1/SERPINB9/IL7R/CD55/B2M/PVR/AGER/IL23R/RASGRP1/IL12A/CR1L/BCL2L11/STAP1/IL23A/P2RX7/LAG3/IL21/CD59/IFNG/ULBP2/LILRB1/AP1G1/IL18RAP/VAV1/RIPK3/CFH/MICA/CRK/LGALS9/HLA-E/LAMP1/IL12B/KIR2DL4/ULBP1/XCL1/CLEC12B/CADM1/FCGR2B/CD160/HLA-A/HLA-B/HLA-C	43	98
GO:0061025	membrane fusion	61/4563	154/18670	2.09467e-05	0.000376658	0.000262676	NECTIN2/MX1/MX2/ANXA1/TSNARE1/SAMD9L/GCA/SAMD9/UBXN2A/AKT2/NAPA/RAB7A/STX17/MFN1/SPHK1/GNAI3/STX5/RAB8A/STX12/BET1/VCPIP1/RIMS1/STX11/USO1/NOX5/CCR5/TRIM9/RAB8B/PRRT2/RUBCNL/STX16/ANXA7/ROPN1B/ANKFY1/STXBP6/DNM1L/MYMK/GOSR1/CD4/TMEM175/RAB39A/VAMP4/BNIP1/ANXA2/KIF5B/FOLR2/GOSR2/OTOF/CPLANE2/CHMP2B/PPIA/LRMP/SYT7/DYSF/CRISP1/SNAPIN/CHP1/VAMP3/STX4/EEA1/STX2	61	154
GO:0046677	response to antibiotic	113/4563	327/18670	2.23328e-05	0.000396314	0.000276384	IL10/EZH2/RELA/STK26/BIRC2/ICAM1/PPP1R15B/DUSP1/JAK2/NR4A3/TNFAIP3/ETS1/XRN1/FOXO3/ANXA1/ADA/STAT3/ZNF277/ZC3H12A/GJB2/TXN/MAP1LC3A/TNC/RIPK1/OSER1/IL6/CSF3/STAT1/MET/SRD5A1/STK24/KLF4/SPHK1/PDE8A/RGS2/PRKCD/TRPA1/SLC1A3/COL1A1/PPP2CB/EDN1/MAP3K5/KDM6B/AREG/HDAC6/CASP3/BCL2L1/ADCY8/BCL2/FKBP1B/HSPA5/JAK1/FDX1/NFE2L2/DRD2/PLA2G4A/KPNA4/LDHA/GNAI1/PRKCE/CAPN2/KCNMB1/AOC1/AXL/CASP8/SRC/PDGFB/KDM5B/I…	113	327
GO:0048872	homeostasis of number of cells	89/4563	246/18670	2.34411e-05	0.000413697	0.000288506	EZH2/CYLD/SPTA1/ISG15/MFHAS1/JAK2/CCR7/TNFAIP3/INHBA/ETS1/ACVR1B/PDE4B/FOXO3/DYRK3/ADAR/JAK3/ANXA1/ADA/STAT3/IL7R/IL2RA/IL7/HCAR2/BPGM/TNFSF13B/HIF1A/PTPN2/IL6/PMAIP1/STAT1/ASXL1/B2M/AMPD3/LDB1/TMOD3/GCNT4/ZFP36/VEGFA/BCL2L11/LYN/UBAP2L/STAT5B/P2RX7/CASP3/GPR183/RC3H1/KRAS/AKT3/BCL2/SLC11A2/KMT2E/CSF1/BCL6/AXL/RRN3/SOS1/MED1/PIK3CB/SOX6/PTBP3/WDR48/BCL10/VPS54/FCER1G/RIPK3/FH/BAK1/ITPKB/RC3H2/IRE…	89	246
GO:0050769	positive regulation of neurogenesis	155/4563	474/18670	2.43027e-05	0.00042424	0.000295859	CFLAR/EZH2/RELA/RAPGEF2/CAPRIN1/RAB21/SEMA3A/ITGA6/PSEN1/DYNLT1/IL1B/ABL2/HIF1A/MACF1/SPAG9/TCF4/IL6/IL6ST/NEDD4L/NPTN/PRKD1/CLCF1/ARF1/GOLGA4/TIAM1/HES1/ARHGEF2/NDEL1/SERPINE2/DLX2/BMP2/RGS2/VEGFA/FMR1/LYN/C21orf91/SOCS2/PLAA/LIN28A/CUX2/KDM4C/GRIP1/CTNNB1/RIMS1/ROBO2/PRKCH/MDK/BMP6/FAIM/NUMB/TENM3/BCL2/RET/DLX1/FKBP1B/P2RX4/IQGAP1/HSPA5/PLXNA4/NFE2L2/DRD2/CDKL3/IFNG/NEUROD2/SCN1B/RUFY3/TNFRSF1B…	155	474
GO:0007568	aging	111/4563	321/18670	2.54342e-05	0.000441593	0.00030796	LITAF/IL10/RELA/PML/PTGS2/NAMPT/BCL2A1/CDKN2B/CGAS/ICAM1/IL15/CNP/PNPT1/FOXO3/CTNNA1/ADA/STAT3/ZNF277/PSEN1/SOD2/GJB2/CDKN1A/ADM/NFKB2/KYNU/PICALM/KMO/B2M/CDKN2A/AGER/SLC1A2/SERPING1/PRKCD/ATR/EDN1/TERT/ERO1A/PAX5/CARM1/MMP7/PRNP/KRAS/AKT3/BCL2/ATP2B1/APP/MBD2/NFE2L2/TREX1/KAT6A/TNFRSF1B/RBL1/MORC3/KCNMB1/WNT1/NUP62/PDE4D/GCLM/BCL6/BRCA2/HELT/CANX/KL/TIMP1/NPY2R/EEF2/ARNTL/PRDM2/BAK1/EIF2S1/CREB1…	111	321
GO:0031647	regulation of protein stability	100/4563	284/18670	2.75577e-05	0.000470826	0.000328347	XBP1/B4GALT5/PIM1/RNF149/TRIM21/LSS/ADGRV1/SAV1/CDKN1A/STK3/RTN4/NEDD4L/PRKD1/NAA15/CDC73/USP25/SH3GLB1/BMP2/PRKCD/PIM2/USP18/GTPBP4/TERT/APOA1/STX12/FBXO7/HDAC6/DERL1/CASP3/PRNP/PLPP3/TNIP2/KRAS/LAMP2/BCL2/ZNF207/CREBBP/APOA2/SMAD7/FBXL3/RNF5/CDC37L1/EFNA1/TREX1/GOLGA7/MORC3/USP41/TMEM88/DVL3/IRGM/UBE2B/DSG1/MTMR9/CMTM6/SRC/MSX1/FLNA/USP33/BAG3/WNT10B/SENP2/USP9X/ATP1B3/PRKRA/STXBP4/CDC37/QRSL1/…	100	284
GO:0009895	negative regulation of catabolic process	107/4563	308/18670	2.82751e-05	0.000480527	0.000335112	IL10/RELA/PML/NAMPT/N4BP1/TENT4A/HNRNPC/MAPKAPK2/LAMP3/NOCT/STAT3/PSEN1/TENT2/PTK2/MCL1/IL1B/DDIT4/HCAR2/UBE2J1/IL10RA/RUBCN/RYBP/YBX3/MET/CHMP4B/NUPR1/USP25/MYD88/SERPINE2/ZFP36/FMR1/BANP/TENT5C/MAD2L2/BCL2/APOC3/APOA2/RNF5/AZIN2/EFNA1/ADGRB1/SDCBP/TAB3/PABPC1/TAB2/WNT1/AZIN1/MTMR9/RBM46/PAIP1/PKP1/TLK2/FLNA/PIK3CA/THRAP3/FEZ2/WAC/FURIN/TIMP1/YOD1/HNRNPU/ANGEL2/DAP/SCO1/CSNK2A2/OS9/PPARA/YBX1/DH…	107	308
GO:0031099	regeneration	74/4563	198/18670	3.2128e-05	0.000536079	0.000373853	CFLAR/IL10/MAP4K4/EZH2/JAK2/NR4A3/PNPT1/CTNNA1/ANXA1/CDKN1A/ADM/TNC/PAX7/EYS/KLF5/STK24/KLF4/NDEL1/APOA1/FPGS/MDK/IFRD1/NINJ1/BCL2/FKBP1B/CCNB1/PPARD/APOA2/IGF2R/WNT1/F7/PRRX1/AXL/BIN3/CEBPB/MED1/FZD7/NNMT/MYMK/LCP1/PTPRF/WNT10B/DUSP10/GLI3/SGCA/ANGPT2/MAP1B/POSTN/BAK1/GLI1/TEC/CSNK2A2/CXCL12/THY1/PTPN12/SRSF5/PPP3CA/PTEN/AKIRIN1/SCARF1/CPQ/BAAT/TM4SF4/PTPRU/FOLR1/DYSF/ERBB4/HAMP/CDKN1B/LARGE1/MA…	74	198
GO:0006766	vitamin metabolic process	54/4563	134/18670	3.47279e-05	0.000573501	0.000399951	MMAA/IL1B/NFKB1/KYNU/MTHFD2/KMO/SLC25A32/SNAI1/ACPP/PANK2/FPGS/CBR3/TKTL1/SLC2A1/CYP27B1/CYB5R3/RPE65/MTHFS/PPARD/CTRC/SLC19A2/IFNG/CYP4F12/ABCC1/PSAT1/CYB5A/MTHFD2L/VNN3/ALDH1A2/SLC2A3/TCN2/MTHFD1/PRSS1/ALDH1L1/RDH10/VNN1/FGFR1/PCCB/MTHFR/VNN2/FOLR2/LRP2/CYP4F2/BTD/SLC52A1/FOLR1/PRSS3/SLC23A1/HAAO/MCCC2/SHMT1/GFI1/PNPO/PLTP	54	134
GO:0019216	regulation of lipid metabolic process	136/4563	410/18670	3.5106e-05	0.000578259	0.000403269	SOCS3/LACTB/PTGS2/HELZ2/NR4A3/CCR7/SOCS1/ANXA1/LSS/ACSL1/INSIG1/PTK2/G0S2/IL1B/ACADL/ELOVL5/HMGCS1/NFKB1/HCAR2/ADM/RUBCN/TTC39B/ACSL3/PRKD1/LPCAT1/AKT2/ARF1/KLF4/ANGPTL4/SPHK1/BMP2/PRKCD/LDLR/SNAI1/LYN/FGFR3/SOCS2/APOA1/PANK2/FDPS/FLT1/NOD2/ZBTB20/CARM1/CCDC3/PDK1/CYP27B1/ELOVL6/BMP6/KPNB1/ATP1A1/SAMD8/APOC3/CREBBP/PPARD/APOA2/CCL19/CISH/IFNG/TREX1/FGF2/TNFRSF21/NFYA/PRKCE/RBL1/CAPN2/ALAS1/IDI1/P…	136	410
GO:0002828	regulation of type 2 immune response	18/4563	30/18670	3.55994e-05	0.000581578	0.000405583	RSAD2/HLX/ANXA1/IDO1/IL4R/IL6/NLRP3/NOD2/TNFSF4/BCL6/IFNL1/IFNB1/PRKCZ/ECM1/STAT6/CD74/XCL1/TBX21	18	30
GO:0071236	cellular response to antibiotic	58/4563	147/18670	3.77076e-05	0.000608628	0.000424448	IL10/EZH2/RELA/STK26/NR4A3/TNFAIP3/ETS1/XRN1/FOXO3/ANXA1/ZNF277/ZC3H12A/TXN/MAP1LC3A/RIPK1/OSER1/IL6/MET/KLF4/SPHK1/PDE8A/PRKCD/MAP3K5/KDM6B/HDAC6/ADCY8/HSPA5/FDX1/NFE2L2/PLA2G4A/GNAI1/PRKCE/KCNMB1/AXL/SRC/PDGFB/IL18RAP/RIPK3/SIRPA/MDM2/PDCD10/PSAP/ADCY5/MAPK13/PTEN/CLU/CCL7/STAT6/SIRT1/ADCY3/SETX/BNIP3/RHOB/CDKN1B/ADCY2/PYCR1/BECN1/MAPK7	58	147
GO:0060612	adipose tissue development	23/4563	43/18670	3.95359e-05	0.000636539	0.000443912	XBP1/SPART/PAXIP1/UBB/PPARD/AMER1/GHRL/CSF1/ARRDC3/ATF2/ARID5B/DGAT2/PIK3CA/AACS/KLF7/UMODL1/ID2/OXCT1/SIRT1/SPTLC2/PPARGC1A/EBF2/BBS4	23	43
GO:0044839	cell cycle G2/M phase transition	94/4563	266/18670	4.03382e-05	0.000647113	0.000451287	CDKN2B/GPR132/BACH1/NBN/KHDRBS1/PPP2R2A/DYRK3/MASTL/PSMA3/CDKN1A/CUL1/PSME2/OPTN/RINT1/PAXIP1/MAPRE1/RAD21/PLK3/CDK2/DCTN1/PSMA2/HSPA2/PSMD12/TPD52L1/CCNB1/PSMA4/AJUBA/APP/BABAM2/NEDD1/PRKAR2B/NEK10/FGFR1OP/CEP135/PSMC4/PSMB10/CDK14/PSME1/MELK/DBF4B/PSMD8/PSMB2/PLCB1/MECP2/RAB11A/HUS1/PSMA6/YWHAE/HAUS4/PSMA5/ATF5/WNT10B/DYNC1H1/PSMD11/BRD4/CDK7/NINL/FBXL12/PPP1R12A/MIIP/CDC7/CENPJ/PSMC1/VPS4B/NDE…	94	266
GO:0042326	negative regulation of phosphorylation	152/4563	468/18670	4.27245e-05	0.000677684	0.000472606	GBP1/SOCS3/DUSP5/DNAJA1/CYLD/DUSP2/PTPN1/CDKN2B/GADD45B/TNIP1/CALM1/PPP1R15B/PARP14/DUSP1/RNF149/ANKLE2/TNFAIP3/INHBA/SOCS1/GREM1/ADAR/STAT3/ZC3H12A/PSEN1/IBTK/IL1B/DDIT4/CDKN1A/IPO5/RHOH/RUBCN/PTPN2/ATF3/PKIB/GPRC5A/NCK2/PRKAR1B/DNAJC3/CDKN2A/AIDA/ADORA2A/NUPR1/SAMSN1/KLF4/IGFBP3/DUSP22/RGS2/PRKCD/SPRY1/STAP1/HIPK3/CRYBA1/LYN/FBXO7/P2RX7/CASP3/PRNP/LATS2/PPP2CA/PLPP3/DUSP8/SPINK1/CCNB1/FKTN/EZR/…	152	468
GO:0072503	cellular divalent inorganic cation homeostasis	159/4563	493/18670	4.33517e-05	0.00068594	0.000478364	CD40/PML/CALM1/JAK2/CCR7/CXCL10/NCS1/PSEN1/IBTK/CD38/ABL2/ADM/CLIC2/MCOLN2/MT2A/CXCL11/ANXA5/CCRL2/CXCL9/CD55/ATP2C1/SLC30A7/NPTN/CACNA1C/STC2/SLC39A14/TMEM38B/ITGAV/TRPA1/SLC30A9/CCL8/SELENOK/LYN/PTGIR/EDN1/ERO1A/ATP13A3/C1QTNF1/MT1A/OXTR/P2RX7/SLC30A4/ADCY8/PRNP/PTGER3/SLC41A1/ATP2C2/BCL2/FKBP1B/P2RX4/ATP2B1/CCL19/APP/TMBIM6/CCR5/CEMIP/DRD2/GRINA/FGF2/MT1M/GHRL/PRKCE/MT1E/GNB1/S1PR1/LCK/ATP13A1…	159	493
GO:0030010	establishment of cell polarity	54/4563	135/18670	4.42524e-05	0.000696759	0.000485909	CCR7/MPP5/PTK2/DYNLT1/RAP1B/RICTOR/HES1/ARHGEF2/NDEL1/ARHGEF11/ACTR1B/SPRY1/FSCN1/NEK3/AMOTL2/DCTN1/CYTH1/MSN/FOXF1/CDC42/KANK1/CCL19/LLGL1/RUFY3/RIPOR2/UST/PAX6/GOLPH3/ALPK2/FGF13/PTK2B/BCAS3/EPHB1/MAP1B/MAP4/PRKCI/KIF20B/RAB10/NDE1/ROCK2/MYH9/HSP90AA1/CRK/PRKCZ/MAD2L1/RHOA/LLGL2/GBF1/NUMA1/PARD3B/WWC1/ARFGEF1/CLASP1/MCPH1	54	135
GO:0035690	cellular response to drug	142/4563	433/18670	4.47488e-05	0.000702852	0.000490158	CFLAR/IL10/KLF9/EZH2/RELA/STK26/PTGS2/ACOD1/ICAM1/RNF149/NR4A3/TNFAIP3/ETS1/PDE4B/XRN1/RIPK2/VIM/FOXO3/CTNNA1/ANXA1/ZNF277/ZC3H12A/GJB2/IL1B/DDIT4/TXN/NFKB1/MAP1LC3A/MT2A/RIPK1/AIM2/OSER1/RAP1B/IL6/AGRN/NOD1/MET/B2M/SRD5A1/NR3C1/ARHGEF2/KLF4/SPHK1/TMEM38B/PDE8A/NKX3-1/PRKCD/FMR1/GNAI3/EDN1/MAP3K5/CDK2/KDM6B/TRAF2/BCL11A/HDAC6/P2RX7/NOD2/CTNNB1/TFRC/RBM22/ADCY8/PRNP/JUP/P2RX4/HSPA5/FDX1/ERRFI1/NFE…	142	433
GO:0045807	positive regulation of endocytosis	42/4563	98/18670	4.65971e-05	0.000726552	0.000506687	RAB21/GREM1/ANO6/PPP3CC/NEDD4L/B2M/ARF1/WASL/VEGFA/FMR1/STAP1/ITGA2/DLL1/CCL19/SGIP1/DRD2/SELE/AXL/ABCA7/ANKFY1/DNM1L/HNRNPK/AP2A1/SCYL2/APPL1/CBLL1/ANXA2/PPP3CA/TFR2/PPT1/CLU/CD63/TSPAN1/EGF/GATA2/C3/TOR1A/MAGI2/TSG101/SERPINE1/DNM1/HIP1R	42	98
GO:0045787	positive regulation of cell cycle	129/4563	389/18670	5.58186e-05	0.000855797	0.00059682	IL10/EZH2/PML/NR4A3/TRIM21/DYRK3/ANXA1/IL1B/CDKN1A/EREG/SVIL/CDC73/DDX3X/PLAGL1/CDC14A/HES1/TMOD3/RDX/SPHK1/NKX3-1/NUDT16/BCL2L11/IL1A/EDN1/RAD21/TERT/PLK3/CDK2/MUC1/CARM1/TGFA/UBE2E2/HSPA2/E2F7/ZBTB17/DYNLT3/ARID3A/CNOT4/CDC42/CCNT2/CCNB1/GADD45A/SLC6A4/APP/DRD2/SFPQ/CCNK/IGF2/PRKCE/KMT2E/DBF4B/NUP62/UBE2B/CDK9/PLCB1/MECP2/RAB11A/TFAP4/INSM1/CRADD/BRCA2/MED1/SRC/MSX1/PKN2/CCNYL1/NR2E1/CKS1B/CCNT…	129	389
GO:0009185	ribonucleoside diphosphate metabolic process	54/4563	136/18670	5.61185e-05	0.000858346	0.000598598	TJP2/PFKFB3/PFKP/STAT3/PSEN1/DDIT4/BPGM/HIF1A/HK2/AMPD3/AK4/NUPR1/PRXL2C/SLC2A6/PGAM1/NUDT16/NUP160/P2RX7/ZBTB20/NUP98/APP/ADPGK/IFNG/TREX1/GCKR/NUP58/LDHA/NUP62/MAGI3/NUP107/DHTKD1/HK1/ALDOB/PRKAG2/ENTPD4/AK3/GCK/PPARA/NUP188/OGDH/ENTPD5/ALDOC/SEC13/PGK1/OGT/PPARGC1A/CASK/NUP153/SEH1L/EIF6/ARNT/LRGUK/NUP54/CBFA2T3	54	136
GO:0043413	macromolecule glycosylation	91/4563	258/18670	5.74882e-05	0.000875128	0.000610301	B4GALT5/IL15/PSEN1/EXT1/UBE2J1/DHDDS/POGLUT1/FUT6/GFPT2/GALNT2/XXYLT1/FUT4/MAGT1/GCNT4/ST3GAL4/B4GALT1/B3GNT7/ALG2/SERP2/MUC1/FKTN/ST8SIA4/GAL3ST1/EXT2/GXYLT2/STT3A/EOGT/ST3GAL3/PGM3/TET2/FKRP/ALG1L/ALG11/LMAN1/ST6GALNAC2/GALNT3/GCNT3/GALNT9/ST3GAL2/B4GALT4/TMTC1/POMGNT1/NUS1/SDF2L1/GFPT1/OSTC/TMEM59/B3GNT2/MGAT2/MAN1A1/DDOST/GALNT14/GCNT2/A4GALT/VCP/B3GALNT2/GALNT5/GCNT7/ENTPD5/NPC1/COG3/SLC35C2…	91	258
GO:0007015	actin filament organization	132/4563	400/18670	5.9299e-05	0.00090056	0.000628037	CORO6/XIRP1/ICAM1/SPTA1/ABI1/JAK2/CCR7/SDC4/CDC42EP4/TTN/TNFAIP1/CDC42EP2/RHOU/ACTN1/RND1/RHOH/WHAMM/CSF3/MET/NCK2/PSTPIP2/ARF1/WASL/RICTOR/ARHGEF2/TMOD3/FRMD7/RDX/PRKCD/FSCN1/PLS3/BCAR1/APOA1/EMP2/HCK/SNX9/PDLIM3/ACTN2/WDR1/RHOC/MAD2L2/BCL2/CDC42/CGNL1/ACTR3/EZR/RHOF/KANK1/IQGAP2/PLEK/SYNPO2/RUFY3/GHRL/PRKCE/DPYSL3/ADD2/S1PR1/CDC42EP3/TPM3/FCHSD1/SYNPO/BIN3/SRC/PTGER4/MYO1B/FLNA/FMN1/LCP1/PTK2B/…	132	400
GO:0070085	glycosylation	94/4563	269/18670	6.54482e-05	0.000980045	0.000683469	B4GALT5/IL15/PSEN1/EXT1/UBE2J1/DHDDS/POGLUT1/FUT6/GFPT2/GALNT2/XXYLT1/FUT4/MAGT1/GCNT4/ST3GAL4/B4GALT1/B3GNT7/ALG2/SERP2/MUC1/PIGV/FKTN/ST8SIA4/GAL3ST1/EXT2/GXYLT2/STT3A/EOGT/ST3GAL3/PGM3/TET2/FKRP/ALG1L/ALG11/LMAN1/ST6GALNAC2/GALNT3/GCNT3/GALNT9/ST3GAL2/B4GALT4/TMTC1/POMGNT1/NUS1/SDF2L1/GFPT1/OSTC/TMEM59/B3GNT2/MGAT2/MAN1A1/DDOST/GALNT14/GCNT2/A4GALT/VCP/B3GALNT2/GALNT5/GCNT7/ENTPD5/NPC1/COG3/SL…	94	269
GO:0032535	regulation of cellular component size	123/4563	370/18670	7.28385e-05	0.00108063	0.000753617	ICAM1/SPTA1/CCR7/RAB21/CDC42EP4/SEMA3A/TMEM123/IL7R/CDC42EP2/ANO6/SPART/MACF1/RTN4/PICALM/WHAMM/CSF3/NCK2/ARF1/WASL/GOLGA4/RICTOR/TMOD3/NDEL1/RDX/PRKCD/VEGFA/EDN1/SLC12A5/PPP1R15A/RAB5A/P2RX7/MSN/SEMA3C/HCK/SNX9/ACTN2/WDR1/IFRD1/AKT3/RET/ACTR3/EZR/KANK1/IQGAP2/PLEK/PLXNA4/CDKL3/RB1CC1/RUFY3/PRKCE/NTN1/ADD2/BMPR2/MAP3K13/CDC42EP3/VAV2/FCHSD1/RAB11A/RNF6/ANXA7/FMN1/IST1/KCNN4/FGF13/VAV1/PTK2B/ARPC5…	123	370
GO:0034113	heterotypic cell-cell adhesion	29/4563	61/18670	7.3109e-05	0.00108215	0.000754673	IL1RN/CD44/IL10/IL1B/AGER/LILRB2/KLF4/ITGAD/PERP/ITGAV/APOA1/JUP/DSP/LCK/DSC2/ITGB3/SIRPA/GCNT2/CD47/ITGB2/THY1/ITGA5/ITGAX/CTNNA3/PARVA/ITGB1/NFASC/MAPK7/CD58	29	61
GO:0032970	regulation of actin filament-based process	128/4563	388/18670	7.72892e-05	0.00113358	0.000790538	ICAM1/SPTA1/CCR7/PDE4B/SDC4/CDC42EP4/CDC42EP2/RHOU/ABL2/RND1/RHOH/WHAMM/CSF3/MET/NCK2/FRMD6/ARF1/WASL/CACNA1C/RICTOR/TMOD3/FRMD7/RDX/MYLK3/PRKCD/KCNJ2/STAP1/FSCN1/EDN1/APOA1/HCK/SNX9/JUP/MDK/ACTN2/WDR1/RHOC/ATP1A1/NOTCH2/CDC42/ACTR3/RHOF/KANK1/IQGAP2/PLEK/DSP/SYNPO2/PRKCE/ADD2/S1PR1/DSC2/PDGFA/CDC42EP3/PDE4D/PAM/FCHSD1/SYNPO/RYR2/PTGER4/FLNA/BST2/FMN1/FGF13/PTK2B/SIGLEC15/ARPC5/BCAS3/RND3/CLASP2/…	128	388
GO:1904018	positive regulation of vasculature development	82/4563	230/18670	8.59102e-05	0.00124208	0.000866206	CFLAR/IL10/CD40/XBP1/AGO2/PTGS2/RAPGEF2/ITGB8/ETS1/ANXA1/STAT3/ZC3H12A/SOD2/BTG1/IL1B/ADM/HIF1A/HK2/PAK4/PRKD1/KLF4/ANGPTL4/SPHK1/CXCL8/VEGFA/IL1A/F3/TERT/FLT1/JUP/MDK/IL6R/AKT3/DLL1/JAK1/NFE2L2/RUNX1/DDAH1/FGF2/SERPINB7/GHRL/TMIGD2/SRPX2/HDAC7/NR2E1/AGTR1/PDGFB/PTK2B/VEGFC/LRG1/CCBE1/HDAC9/ANGPT2/RAPGEF3/CD34/TLR3/GAB1/ITGB2/CHI3L1/HSPB6/GPER1/SASH1/JCAD/SMAD1/ECM1/ITGA5/GATA2/SIRT1/CCL24/C3/ITG…	82	230
GO:1905954	positive regulation of lipid localization	36/4563	82/18670	8.67638e-05	0.00124413	0.000867638	NFKBIA/EHD1/ZC3H12A/IL1B/NFKB1/ABCA12/NKX3-1/PRKCD/EDN1/APOA1/C1QTNF1/P2RX7/BMP6/P2RX4/GHRL/LIPG/ABCA1/HILPDA/ABCA7/TMF1/SREBF2/PRELID1/MAP2K6/ANXA2/GALR1/SIRT1/CYP4F2/C3/VSTM2A/TNFSF11/GPS2/PLA2R1/SCP2/PLIN5/ATP8A1/PLTP	36	82
GO:0006509	membrane protein ectodomain proteolysis	22/4563	42/18670	8.80371e-05	0.00125468	0.000874993	IL10/PSEN1/IL1B/SPPL2A/P2RX7/SNX9/ADAM19/IFNG/TNFRSF1B/NRDC/PSEN2/FURIN/TIMP1/BACE2/APH1A/MYH9/ADAM9/ADAM17/ERAP1/NCSTN/PSENEN/LRIG2	22	42
GO:0007050	cell cycle arrest	84/4563	237/18670	8.96081e-05	0.00126515	0.000882295	IRF1/PML/CDKN2B/DUSP1/NBN/INHBA/PNPT1/RRAGC/CDKN1A/SDE2/WHAMM/CDKN2A/AKT2/PLAGL1/CDC14A/IL12A/CXCL8/NKX3-1/MAP3K20/PLK3/CDK2/PPP1R15A/MUC1/TCF7L2/LAMTOR3/CARM1/PRNP/E2F7/ZBTB17/NOTCH2/ARID3A/CNOT4/CCNB1/GADD45A/IFNG/CCNK/KMT2E/CDK9/TFAP4/INSM1/ERN1/CRADD/DHCR24/BARD1/RHEB/WNT10B/BRINP3/HBP1/TFDP2/PKD2/ZBTB49/MED25/CDK7/APBB2/PRKAG2/KIF20B/MDM2/MAP2K6/KAT2B/BRINP2/HMGN5/CNOT3/CDKN2D/BTG2/GPER1/ID2…	84	237
GO:0032102	negative regulation of response to external stimulus	131/4563	400/18670	9.26253e-05	0.00130488	0.000910003	SOCS3/IL10/DHX58/ACOD1/SERPINB9/PARP14/DUSP1/MFHAS1/TNFAIP3/ETS1/GREM1/ADAR/ADA/SEMA3A/TNFAIP6/ZC3H12A/IL2RA/TRAFD1/CDKN1A/SERPINB2/NFKB1/NMI/PLAUR/NLRC5/MEFV/PTPN2/ANXA5/AGER/ADORA2A/NLRP3/KLF4/SERPINE2/SERPING1/PRKCD/LDLR/STAP1/PLG/IFI16/EDN1/APOA1/PLAT/TSPAN8/C1QTNF1/SEMA3C/NT5E/ROBO2/FOXF1/MDK/ADTRP/FNDC4/TFPI/PPARD/DRD2/LRFN5/TREX1/FGF2/TRIM38/GHRL/TNFRSF1B/MAPKBP1/PDGFA/ABR/CACNB3/RABGEF1/L…	131	400
GO:0062012	regulation of small molecule metabolic process	139/4563	429/18670	0.000100584	0.00140163	0.000977478	PFKFB3/PTGS2/NR4A3/ANXA1/LSS/STAT3/PSEN1/INSIG1/IL1B/ACADL/DDIT4/PSMA3/ELOVL5/HMGCS1/NFKB1/ADM/HIF1A/PTPN2/PSME2/TTC39B/PMAIP1/AK4/AKT2/NUPR1/PPP1R3B/IGFBP3/PRXL2C/BMP2/SLC2A6/PGAM1/LDLR/SNAI1/NUP160/PPTC7/PANK2/C1QTNF1/FDPS/PSMA2/P2RX7/ZBTB20/PDK1/CYP27B1/ELOVL6/PSMD12/BMP6/KPNB1/PSMA4/NUP98/APOC3/APP/PLEK/IFNG/TREX1/GCKR/NUP58/NFYA/IGF2/PRKCE/PSMC4/PSMB10/IDI1/PSME1/AZIN1/IGFBP4/RUBCNL/NUP62/IN…	139	429
GO:0010810	regulation of cell-substrate adhesion	77/4563	215/18670	0.000117359	0.00159535	0.00111257	GBP1/MAP4K4/JAK2/CCR7/SDC4/ITGA6/PTK2/MACF1/CDKN2A/LDB1/DUSP22/COL26A1/VEGFA/COL1A1/PLG/APOA1/EMP2/JUP/FOXF1/MDK/EPB41L5/NINJ1/BCL2/LIMS2/CDC42/VIT/IQGAP1/KANK1/PRKCE/WNT1/CSF1/DMP1/BCL6/PIK3CB/SRC/FZD7/FLNA/DOCK5/FMN1/CCDC80/PTK2B/BCAS3/EGFLAM/FBLN1/NPY2R/SLK/CLASP2/ANGPT2/PEAK1/POSTN/PTPRJ/LIMCH1/GCNT2/MMP14/THY1/JAG1/ROCK2/PREX1/DDR2/PTEN/CRK/PRKCZ/ITGA5/RHOA/DUSP3/DMTN/EMILIN2/HSD17B12/CASK/R…	77	215
GO:0006110	regulation of glycolytic process	34/4563	77/18670	0.000117466	0.00159535	0.00111257	PFKFB3/STAT3/PSEN1/DDIT4/HIF1A/NUPR1/PRXL2C/SLC2A6/PGAM1/NUP160/P2RX7/ZBTB20/NUP98/APP/IFNG/TREX1/GCKR/NUP58/NUP62/NUP107/PRKAG2/GCK/PPARA/NUP188/ENTPD5/SEC13/OGT/PPARGC1A/NUP153/SEH1L/EIF6/ARNT/NUP54/CBFA2T3	34	77
GO:0007596	blood coagulation	112/4563	336/18670	0.000132265	0.00176646	0.0012319	IRF1/CD40/PLSCR1/JAK2/EHD1/LCP2/ANO6/SERPINB2/PLAUR/ANXA5/IL6/TFPI2/PRKAR1B/ADORA2A/SERPINE2/SERPING1/PRKCD/COL1A1/PLG/LYN/F3/IRF2/EDN1/DGKB/SERPINA1/PLAT/TSPAN8/C1QTNF1/FZD6/RAB5A/P2RX7/RAB27A/MAFG/PRKCH/PAPSS2/ADTRP/ITGA2/P2RX4/CDC42/TFPI/PLEK/CD59/NFE2L2/PRKAR2B/PRKCE/GNB1/LCK/PDGFA/DGKE/VAV2/F7/F5/ITGB3/LMAN1/AXL/PIK3CB/SRC/FLNA/PIK3CA/PDGFB/IFNB1/VAV1/FBLN1/FCER1G/COL1A2/TEC/ADAMTS13/GP5/AK3…	112	336
GO:1903034	regulation of response to wounding	66/4563	179/18670	0.000132738	0.00176911	0.00123375	IL10/XBP1/TNFAIP3/ANXA1/ANO6/CDKN1A/SERPINB2/PLAUR/ANXA5/AGER/STK24/KLF4/NDEL1/SERPINE2/SERPING1/PRKCD/PLG/LYN/F3/EDN1/PLAT/TSPAN8/C1QTNF1/MDK/PLPP3/ADTRP/FKBP1B/SYTL4/TFPI/PPARD/KANK1/PLEK/NFE2L2/FGF2/PRKCE/DUOX2/PDGFA/F7/PDGFB/CD109/PTPRF/DUSP10/CLASP2/FCER1G/TEC/CD34/SRSF6/MYH9/ANXA2/PTEN/SELP/CRK/SCARF1/TLR4/PDGFRA/DMTN/ENPP4/CASK/SERPINE1/MYLK/PDPN/CDKN1B/ARFGEF1/MAP2K1/CLASP1/LRIG2	66	179
GO:0048638	regulation of developmental growth	115/4563	347/18670	0.000141227	0.0018706	0.00130453	BASP1/PIM1/RAB21/HLX/SEMA3A/STAT3/STAT5A/SAV1/PTK2/IL7/CDKN1A/STK3/SPART/MACF1/RIPK1/RTN4/ADRB2/YBX3/NEDD4L/AGRN/GOLGA4/STC2/NDEL1/RGS2/VEGFA/BCL2L11/GPAT4/FGFR3/EDN1/SOCS2/PLAA/BCL11A/STAT5B/SEMA3C/CARM1/RIMS1/LATS2/IFRD1/BCL2/CCNB1/EZR/PPARD/DLL1/SLC6A4/APP/MAPK11/PLAC8/PLXNA4/DRD2/CDKL3/FGF2/FOXC1/JARID2/RUFY3/GHRL/IGF2/NTN1/NRK/BMPR2/MAP3K13/CSF1/PHLDA2/PLCB1/RAB11A/RNF6/PIK3CA/IST1/FGF13/TNK…	115	347
GO:0035458	cellular response to interferon-beta	13/4563	20/18670	0.000142127	0.00187479	0.00130745	IRF1/ACOD1/PNPT1/AIM2/STAT1/MNDA/IFI16/TREX1/CAPN2/IRGM/IFNB1/TLR3/UBE2K	13	20
GO:0070301	cellular response to hydrogen peroxide	41/4563	99/18670	0.000143519	0.00188927	0.00131755	IL10/EZH2/RELA/STK26/NR4A3/TNFAIP3/ETS1/FOXO3/ANXA1/ZNF277/TXN/MAP1LC3A/RIPK1/OSER1/IL6/MET/KLF4/SPHK1/PDE8A/PRKCD/MAP3K5/KDM6B/HDAC6/NFE2L2/AXL/SRC/IL18RAP/RIPK3/SIRPA/MDM2/PDCD10/PSAP/MAPK13/STAT6/SIRT1/SETX/BNIP3/RHOB/PYCR1/BECN1/MAPK7	41	99
GO:0007409	axonogenesis	149/4563	468/18670	0.000147487	0.00193359	0.00134845	B4GALT5/SPTA1/CNP/NR4A3/RAB21/SEMA3A/PSEN1/EXT1/PTK2/SPART/MACF1/RTN4/PICALM/ALCAM/AGRN/NPTN/GOLGA4/TIAM1/FLRT3/NDEL1/NRP2/PSPN/VEGFA/GAB2/PTPRA/GRB10/RAB8A/HDAC6/UNC5C/SEMA3C/CELSR3/ROBO2/IFRD1/NUMB/CYFIP2/NTNG2/BCL2/RET/KIF5A/EZR/APP/PLXNA4/EFNA1/NRXN3/EPHA6/DRD2/CDKL3/LLGL1/LHX2/ADGRB1/SCN1B/RUFY3/UST/NEXN/ZEB2/NTN1/SIPA1L1/BMPR2/MAP3K13/EPHB4/PAX6/TNN/RAB11A/RNF6/SOS1/PIK3CB/SRC/BOC/TRIO/DOK5…	149	468
GO:0000086	G2/M transition of mitotic cell cycle	86/4563	247/18670	0.000150412	0.00195596	0.00136406	CDKN2B/GPR132/BACH1/NBN/KHDRBS1/PPP2R2A/MASTL/PSMA3/CDKN1A/CUL1/PSME2/OPTN/RINT1/MAPRE1/RAD21/PLK3/CDK2/DCTN1/PSMA2/HSPA2/PSMD12/TPD52L1/CCNB1/PSMA4/AJUBA/APP/NEDD1/PRKAR2B/FGFR1OP/CEP135/PSMC4/PSMB10/CDK14/PSME1/MELK/DBF4B/PSMD8/PSMB2/PLCB1/MECP2/RAB11A/HUS1/PSMA6/YWHAE/HAUS4/PSMA5/WNT10B/DYNC1H1/PSMD11/BRD4/CDK7/NINL/FBXL12/PPP1R12A/MIIP/CDC7/CENPJ/PSMC1/VPS4B/NDE1/SKP1/MTA3/CEP70/RAD51B/KCNH5/…	86	247
GO:0048208	COPII vesicle coating	30/4563	66/18670	0.000154139	0.00199635	0.00139222	TFG/NAPA/SAR1A/STX5/SERPINA1/AREG/BET1/TGFA/RAB1A/ANKRD28/USO1/CD59/TMED2/TRAPPC10/SEC31A/F5/LMAN1/SEC23IP/CTSZ/SEC24B/SEC24A/F8/GOSR2/SEC13/SEC23A/FOLR1/PEF1/PPP6R3/CTSC/SAR1B	30	66
GO:0031016	pancreas development	34/4563	78/18670	0.000159761	0.00204037	0.00142292	XBP1/ANXA1/IL6/MET/HES1/TCF7L2/NR5A2/CTNNB1/FOXF1/IL6R/BMP6/NPHP3/DLL1/IGF2/WLS/PAX6/INSM1/EIF2AK3/RHEB/ALDH1A2/DNAAF1/ARNTL/RFX3/BAK1/SMAD2/CCDC40/GIPR/GDF11/MEIS2/HNF1A/GIP/SOX4/SELENOT/SIDT2	34	78
GO:0007599	hemostasis	113/4563	341/18670	0.000161276	0.00204767	0.00142801	IRF1/CD40/PLSCR1/JAK2/EHD1/LCP2/ANO6/SERPINB2/PLAUR/ANXA5/IL6/TFPI2/PRKAR1B/ADORA2A/SERPINE2/SERPING1/PRKCD/COL1A1/PLG/LYN/F3/IRF2/EDN1/DGKB/SERPINA1/PLAT/TSPAN8/C1QTNF1/FZD6/RAB5A/P2RX7/RAB27A/MAFG/PRKCH/PAPSS2/ADTRP/ITGA2/P2RX4/CDC42/TFPI/PLEK/CD59/NFE2L2/PRKAR2B/PRKCE/GNB1/LCK/PDGFA/DGKE/VAV2/F7/F5/ITGB3/LMAN1/AXL/ANXA7/PIK3CB/SRC/FLNA/PIK3CA/PDGFB/IFNB1/VAV1/FBLN1/FCER1G/COL1A2/TEC/ADAMTS13/G…	113	341
GO:0043467	regulation of generation of precursor metabolites and energy	59/4563	157/18670	0.000162251	0.00205178	0.00143088	PFKFB3/PNPT1/STAT3/PSEN1/DDIT4/HIF1A/AK4/AKT2/NUPR1/PPP1R3B/PRXL2C/SLC2A6/PGAM1/NUP160/P2RX7/ZBTB20/CCNB1/NUP98/APP/IFNG/TREX1/GCKR/NUP58/COX17/IGF2/RUBCNL/NUP62/PHLDA2/SELENOS/PIK3CA/NUP107/PRELID1/PRKAG2/GCK/PPARA/NUP188/VCP/GCGR/ENTPD5/ABCD1/RHOA/SEC13/SLC25A33/COX7A2/PGK1/OGT/EPM2AIP1/SORBS1/PPP1R3D/PPARGC1A/NUP153/SEH1L/EIF6/BNIP3/ARNT/DNAJC15/NUP54/PPP1R3G/CBFA2T3	59	157
GO:0050817	coagulation	113/4563	342/18670	0.000183703	0.00229147	0.00159804	IRF1/CD40/PLSCR1/JAK2/EHD1/LCP2/PSEN1/ANO6/SERPINB2/PLAUR/ANXA5/IL6/TFPI2/PRKAR1B/ADORA2A/SERPINE2/SERPING1/PRKCD/COL1A1/PLG/LYN/F3/IRF2/EDN1/DGKB/SERPINA1/PLAT/TSPAN8/C1QTNF1/FZD6/RAB5A/P2RX7/RAB27A/MAFG/PRKCH/PAPSS2/ADTRP/ITGA2/P2RX4/CDC42/TFPI/PLEK/CD59/NFE2L2/PRKAR2B/PRKCE/GNB1/LCK/PDGFA/DGKE/VAV2/F7/F5/ITGB3/LMAN1/AXL/PIK3CB/SRC/FLNA/PIK3CA/PDGFB/IFNB1/VAV1/FBLN1/FCER1G/COL1A2/TEC/ADAMTS13/G…	113	342
GO:0030900	forebrain development	124/4563	381/18670	0.00018832	0.00234451	0.00163502	EZH2/BCL2A1/RAPGEF2/CNP/NR4A3/INHBA/ETS1/SEMA3A/PSEN1/EXT1/TENT2/HIF1A/SSTR2/RTN4/B2M/SRD5A1/UBA6/SLC1A2/HES1/NDEL1/DLX2/NRP2/BMP2/MFSD2A/UBB/HESX1/HPRT1/RAB3GAP1/C21orf91/CNTNAP2/KDM6B/OXTR/PAX5/SLC2A1/CTNNB1/CASP3/ROBO2/MDK/KRAS/NUMB/DLX1/APP/PLXNA4/TRA2B/DRD2/LHX2/ZEB2/SYNE2/WNT1/PAX6/PLCB1/NRG3/AXL/YWHAE/TBX19/SRC/MSX1/ATF5/FLNA/NR2E1/ATAT1/FGF13/ARPC5/ALDH1A2/NCOA1/SLC38A2/SUN2/GLI3/SATB2/OT…	124	381
GO:2000736	regulation of stem cell differentiation	46/4563	116/18670	0.000199157	0.00244386	0.00170431	STAT3/EIF2AK2/PSMA3/CDK12/PSME2/LDB1/HES1/KDM3A/KDM4C/PSMA2/SEMA3C/PSMD12/PSMA4/NFE2L2/RUNX1/FOXC1/LMO2/PSMC4/PSMB10/PSME1/OSM/PSMD8/PSMB2/PSMA6/PSMA5/SOX6/PSMD11/PUS7/HNRNPU/PSMC1/DHX36/ITCH/JAG1/PRICKLE1/PSMD6/PSMB4/PSMF1/LBH/HSPA9/GATA2/PSMD5/PDGFRA/PSMA1/KMT2A/PSMC6/LTBP3	46	116
GO:0045995	regulation of embryonic development	51/4563	132/18670	0.000199344	0.00244386	0.00170431	IL1RN/IL10/B4GALT5/NOCT/STK3/POGLUT1/HES1/KLF4/SNAI1/TRIP12/APOA1/FUZ/CTNNB1/NPHP3/DLL1/NFE2L2/GORAB/NRK/DVL3/WNT1/LAMA3/PHLDA2/PLCB1/TGIF2/FZD7/PHLDB1/LAMA5/NKD1/CLASP2/OTX2/FZD3/TDG/SEC24B/WNT2B/GPR161/DHX36/FGFR1/RBM19/GATA2/STK4/CRB2/GCM1/NR2C2/COL5A2/LAMA2/COL5A1/STOX1/DVL1/NIPBL/CLASP1/MAPK7	51	132
GO:0015914	phospholipid transport	38/4563	91/18670	0.000201715	0.00246822	0.0017213	PLSCR1/ANO6/ATP10A/ABCA12/MFSD2A/PLSCR4/PRKCD/LDLR/APOA1/ANO9/P2RX7/PLEKHA8/APOC3/APOA2/OSBPL8/CETP/ABCC1/ABCA1/ATP10B/PLEKHA3/ABCA7/KCNN4/ATP8B2/ATP11B/PRELID1/ATP11C/PRELID3B/OSBPL5/PITPNC1/XKR8/PRELID2/PITPNB/PLSCR5/NPC2/SCP2/XKR6/ATP8A1/PLTP	38	91
GO:0055074	calcium ion homeostasis	149/4563	471/18670	0.000205004	0.00250172	0.00174466	CD40/PML/CALM1/JAK2/CCR7/CXCL10/NCS1/PSEN1/SNX10/IBTK/CD38/ABL2/ADM/CLIC2/MCOLN2/CXCL11/ANXA5/CCRL2/CXCL9/CD55/ATP2C1/NPTN/CACNA1C/STC2/TMEM38B/ITGAV/TRPA1/CCL8/SELENOK/LYN/PTGIR/EDN1/ERO1A/ATP13A3/C1QTNF1/OXTR/P2RX7/CYP27B1/ADCY8/PRNP/PTGER3/ATP2C2/BCL2/FKBP1B/P2RX4/ATP2B1/CCL19/APP/TMBIM6/CCR5/CEMIP/DRD2/GRINA/FGF2/GHRL/PRKCE/GNB1/S1PR1/LCK/ATP13A1/C19orf12/CCL1/PDE4D/FAM20A/ATP2B2/PLCB1/SYNPO/…	149	471
GO:0032370	positive regulation of lipid transport	28/4563	61/18670	0.00020601	0.00250172	0.00174466	NFKBIA/IL1B/ABCA12/NKX3-1/PRKCD/EDN1/APOA1/C1QTNF1/P2RX7/BMP6/P2RX4/GHRL/LIPG/ABCA1/ABCA7/TMF1/PRELID1/MAP2K6/ANXA2/GALR1/SIRT1/CYP4F2/TNFSF11/GPS2/PLA2R1/SCP2/ATP8A1/PLTP	28	61
GO:0072384	organelle transport along microtubule	36/4563	85/18670	0.000209776	0.00253786	0.00176986	AP3M2/HIF1A/ARHGAP21/RASGRP1/NDEL1/ACTR1B/UBB/FYCO1/MREG/RAB1A/CDC42/KIF5A/KIFAP3/SYNE2/COPG1/UXT/TRIM46/DYNC1H1/DYNC1I1/SUN2/MAP1B/CLN3/AP3D1/AP3B1/NDE1/BLOC1S3/BLOC1S6/KIF5B/PRKCZ/LAMP1/WASF1/AP3S1/SNAPIN/TMEM201/KIF3B/KIF1B	36	85
GO:0097581	lamellipodium organization	35/4563	82/18670	0.000212878	0.00257054	0.00179265	CD44/ABI1/WHAMM/NCK2/SPATA13/FRMD7/FSCN1/ABLIM1/CDC42/AJUBA/KANK1/PLEKHO1/S1PR1/WNT1/VAV2/GOLPH3/BIN3/SRC/ARPC5/ENPP2/AUTS2/AKIRIN1/EPHA2/NCKAP1/CAPZB/WASF1/DMTN/CTTN/ARHGEF4/PDPN/WASF2/ITGB1/ABLIM2/FER/CDH13	35	82
GO:0000380	alternative mRNA splicing, via spliceosome	33/4563	76/18670	0.000216664	0.00260158	0.00181431	KHDRBS1/NSRP1/RBM7/RBM17/WTAP/FMR1/HNRNPM/SRSF4/SRSF3/SMU1/SAP18/TRA2B/SFPQ/DYRK1A/SRSF2/MBNL1/RBM4/THRAP3/SRRM4/HNRNPU/RBM25/DDX5/SRSF12/SRSF6/CELF1/MAGOH/SLU7/SRSF5/RBM19/RBM10/PTBP1/RBM5/KDM1A	33	76
GO:0001909	leukocyte mediated cytotoxicity	43/4563	107/18670	0.000224017	0.00267986	0.0018689	SLAMF7/NECTIN2/ICAM1/SERPINB9/IL7R/B2M/PVR/AGER/IL23R/RASGRP1/IL12A/HPRT1/STAP1/IL23A/EMP2/P2RX7/RAB27A/LAG3/IL21/ULBP2/LILRB1/AP1G1/IL18RAP/VAV1/RIPK3/MICA/CRK/LGALS9/GZMB/HLA-E/LAMP1/IL12B/KIR2DL4/ULBP1/XCL1/CLEC12B/CADM1/FCGR2B/CD160/CTSC/HLA-A/HLA-B/HLA-C	43	107
GO:0016570	histone modification	144/4563	454/18670	0.000227868	0.0027102	0.00189005	EZH2/DTX3L/IRF4/JAK2/GTF2B/BAZ1A/PCGF5/DOT1L/IL1B/USP15/UBE2E1/BAZ2A/SUDS3/PAX7/JADE2/RYBP/ASXL1/ARID4B/HUWE1/PRKD1/CDC73/MSL3/LDB1/MIER1/UBE2N/PAXIP1/KDM3A/RIF1/PRKCD/VEGFA/FMR1/KDM7A/EPC2/TRIP12/CDK2/KDM6B/KDM4C/HDAC6/PAX5/MUC1/ATXN7/RNF2/CTNNB1/JADE3/KDM6A/CARM1/EPC1/CCNB1/CREBBP/RLF/KANSL1L/SFPQ/TET2/KAT6A/JARID2/IGF2/KMT2E/UBE2B/CDK9/MECP2/BCL6/HDAC7/LIF/ATF2/BRCA2/ING3/YEATS2/DPF2/MORF4L2/D…	144	454
GO:0061614	pri-miRNA transcription by RNA polymerase II	23/4563	47/18670	0.000233081	0.00275748	0.00192302	IL10/RELA/ETS1/STAT3/LILRB4/HIF1A/KLF5/NR3C1/KLF4/BMP2/TERT/PPARD/PDGFB/GNL3/SMAD4/TEAD1/SREBF2/DDX5/PPARA/SMAD1/GATA2/YY1/SRF	23	47
GO:0034656	nucleobase-containing small molecule catabolic process	24/4563	50/18670	0.000249492	0.0029408	0.00205087	NT5C3A/ADA/APOBEC3G/APOBEC3F/NUDT16/UPB1/HPRT1/UPP1/ENTPD7/APOBEC3A/NT5E/PNP/ADPRM/TYMP/ADA2/ENTPD4/ENTPD5/ENTPD8/APOBEC3B/MGAT1/ENPP4/APOBEC2/NUDT1/APOBEC3H	24	50
GO:0042116	macrophage activation	39/4563	95/18670	0.000256139	0.00301362	0.00210165	IL10/NAMPT/MFHAS1/TICAM1/JAK2/ZC3H12A/TMEM106A/SBNO2/IL4R/IL6/FOXP1/AGER/SPHK1/LDLR/STAP1/TLR8/TNIP2/APP/CSF2/IFNG/LRFN5/TREX1/PRKCE/FPR2/MMP8/TLR3/TLR7/ITGB2/EDN2/CLU/TLR4/CD74/CD93/DYSF/C1QA/TLR2/FCGR2B/CTSC/VSIG4	39	95
GO:0016049	cell growth	152/4563	484/18670	0.000258892	0.00304044	0.00212036	PML/DCUN1D3/RAB21/INHBA/ACVR1B/SEMA3A/BLZF1/BTG1/CD38/CDKN1A/SPART/MACF1/RTN4/ALCAM/NEDD4L/PAK4/CDKN2A/CDC73/GOLGA4/DDX3X/TIAM1/FLRT3/IGFBP3/NDEL1/ARHGEF11/SERPINE2/SPHK1/NRP2/RGS2/MYL2/VEGFA/RPS6KA3/EDN1/BCAR1/SOCS2/KRT17/PLAA/BCL11A/HPN/HDAC6/CTNNB1/SEMA3C/OGFR/CYP27B1/RIMS1/PPP2CA/IFRD1/EPB41L5/PDLIM5/MAD2L2/CYFIP2/BCL2/CDC42/IQGAP1/PPARD/APP/EXOSC9/PLXNA4/CISH/ST7L/CDKL3/LHX2/FGFR1OP/SDCBP/RU…	152	484
GO:0045930	negative regulation of mitotic cell cycle	111/4563	338/18670	0.000271034	0.00313715	0.0021878	IL10/EZH2/PML/CDKN2B/GPR132/DCUN1D3/DUSP1/NBN/PNPT1/BTG1/PSMA3/NABP1/CDKN1A/RIPK1/CUL1/PSME2/RINT1/CDKN2A/CDC73/PLAGL1/CDC14A/KLF4/NKX3-1/MAP3K20/BTG3/RAD21/PLK3/CDK2/FBXO7/PSMA2/MUC1/CTNNB1/CARM1/BCL2L1/PSMD12/E2F7/MAD2L2/BCL2/ARID3A/CNOT4/CCNB1/PSMA4/ZNF207/GADD45A/MAD2L1BP/TEX14/RAD9A/FOXC1/RBL1/PSMC4/PSMB10/PSME1/PSMD8/PSMB2/BCL6/HUS1/PSMA6/ATF2/CRADD/PSMA5/BUB3/PRMT2/CTDSP2/BRINP3/PSMD11/TFD…	111	338
GO:0070669	response to interleukin-2	10/4563	14/18670	0.000278201	0.00316312	0.00220591	JAK3/IL2RA/STAT5A/PTPN2/STAT5B/JAK1/PTK2B/SHC1/CDC5L/IL2RG	10	14
GO:0002526	acute inflammatory response	43/4563	108/18670	0.000285171	0.00321957	0.00224528	APOL2/PTGS2/PLSCR1/ICAM1/CCR7/STAT3/ANO6/IL1B/IL6/IL6ST/NUPR1/NLRP3/MYLK3/B4GALT1/IL1A/F3/SERPINA1/C2CD4B/PTGER3/IL6R/FFAR3/APOA2/TNFSF4/OSM/CEBPB/FFAR2/SELENOS/FCER1G/ITIH4/VNN1/OSMR/CD163/F8/TFR2/HLA-E/C3/ZP3/TNFSF11/EDNRB/HAMP/FCGR2B/TREM1/EPO	43	108
GO:0050920	regulation of chemotaxis	76/4563	217/18670	0.000287369	0.00323303	0.00225467	DUSP1/CCR7/CXCL10/GREM1/SEMA3A/ANO6/PTPN2/IL6/MET/PRKD1/AGER/TIAM1/IL12A/CXCL8/VEGFA/STAP1/LYN/F3/EDN1/IL23A/SEMA3C/ROBO2/GPR183/MDK/IL6R/ITGA2/P2RX4/CCL19/PLXNA4/FGF2/RIPOR2/S1PR1/BMPR2/CCL1/OXSR1/CSF1/F7/ARTN/CREB3/FPR2/PDGFB/PTK2B/VEGFC/SEMA6D/CXCL13/ANGPT2/CXCL14/ADGRA2/ROBO1/CXCL12/SEMA4B/CCL2/EDN2/TUBB2B/FGFR1/AKIRIN1/LGALS9/ADAM17/CCL7/SEMA4C/MYCBP2/CD74/PDGFRA/DUSP3/TMSB4X/XCL1/SEMA3D/EFN…	76	217
GO:0048284	organelle fusion	48/4563	124/18670	0.000286946	0.00323303	0.00225467	ANXA1/TSNARE1/SAMD9L/SAMD9/AKT2/RAB7A/STX17/MFN1/SPHK1/GNAI3/STX5/RAB8A/STX12/BET1/VCPIP1/STX11/USO1/TRIM9/RAB8B/PRRT2/RUBCNL/STX16/ANKFY1/STXBP6/DNM1L/GOSR1/BAK1/TMEM175/RAB39A/VAMP4/GDAP1/BNIP1/ANXA2/KIF5B/GOSR2/CPLANE2/CHMP2B/LRMP/SYT7/USP30/DYSF/SNAPIN/VAMP3/STX4/BNIP3/EEA1/STX2/CHCHD3	48	124
GO:0035455	response to interferon-alpha	13/4563	21/18670	0.000289549	0.00325186	0.0022678	IFIT3/MX2/LAMP3/ADAR/IFIT2/EIF2AK2/IFITM3/IFITM1/IFITM2/IFNAR2/IFNAR1/AXL/BST2	13	21
GO:0071888	macrophage apoptotic process	9/4563	12/18670	0.00032413	0.00356543	0.00248648	IRF7/CDKN2A/NOD2/CCR5/SELENOS/CTSL/SIRT1/TCP1/IRF3	9	12
GO:1901655	cellular response to ketone	38/4563	93/18670	0.000341703	0.00373316	0.00260345	CFLAR/KLF9/ACOD1/ICAM1/XRN1/ELK1/FOXO3/GJB2/DDIT4/TNC/SRD5A1/NR3C1/KLF4/MSN/ADCY8/ATP2B1/FDX1/ERRFI1/GNAI1/PRKCE/GNB1/TNFSF4/TFAP4/SRC/PTGER4/DNMT3B/AACS/FBXO32/PTGER2/GNG2/CDC5L/ROCK2/ADCY5/AKR1C2/SIRT1/ADCY3/ADCY2/AKR1B1	38	93
GO:0043470	regulation of carbohydrate catabolic process	36/4563	87/18670	0.000362248	0.00390469	0.00272307	PFKFB3/STAT3/PSEN1/DDIT4/HIF1A/NUPR1/PPP1R3B/PRXL2C/SLC2A6/PGAM1/NUP160/P2RX7/ZBTB20/NUP98/APP/IFNG/TREX1/GCKR/NUP58/NUP62/NUP107/PRKAG2/GCK/PPARA/NUP188/ENTPD5/SEC13/OGT/PPP1R3D/PPARGC1A/NUP153/SEH1L/EIF6/ARNT/NUP54/CBFA2T3	36	87
GO:0070918	production of small RNA involved in gene silencing by RNA	24/4563	51/18670	0.000362874	0.00390469	0.00272307	AGO2/ADAR/ZC3H12A/RIPK1/HNRNPA2B1/SNIP1/TERT/LIN28A/ZC3H7B/DICER1/MRPL44/PRKRA/DDX5/SMAD2/PPP3CA/DROSHA/TUT4/SMAD1/HENMT1/PUM2/PUM1/AGO3/ZC3H7A/MAP2K1	24	51
GO:0031330	negative regulation of cellular catabolic process	86/4563	253/18670	0.000371413	0.00398082	0.00277617	IL10/PML/NAMPT/N4BP1/TENT4A/HNRNPC/MAPKAPK2/LAMP3/NOCT/STAT3/PSEN1/TENT2/PTK2/MCL1/UBE2J1/IL10RA/RUBCN/RYBP/YBX3/MET/CHMP4B/NUPR1/USP25/MYD88/ZFP36/FMR1/TENT5C/BCL2/APOC3/RNF5/EFNA1/SDCBP/TAB3/PABPC1/TAB2/WNT1/MTMR9/RBM46/PAIP1/PKP1/TLK2/PIK3CA/THRAP3/FEZ2/WAC/FURIN/TIMP1/YOD1/HNRNPU/ANGEL2/DAP/SCO1/CSNK2A2/OS9/YBX1/DHX36/ANXA2/NPC1/PSMF1/CTSA/RIC1/SMCR8/RBM10/SYNCRIP/HNRNPA0/DERL2/DERL3/OGT/USP7…	86	253
GO:0051346	negative regulation of hydrolase activity	145/4563	463/18670	0.00040529	0.00425422	0.00296683	CFLAR/PTX3/CD44/PTGS2/BIRC2/SERPINB9/DNAJB6/BIRC3/TNFAIP8/UBE2Z/LAMP3/ANXA1/SERPINB1/MASTL/SERPINB2/TMEM132D/CAST/PLAUR/IPO5/CPEB2/IFI6/IFIT1/RHOH/PICALM/PPP4R4/TFPI2/ADORA2A/DDX3X/KLF4/ANGPTL4/RDX/SERPINE2/SERPING1/TSKS/RGS2/VEGFA/LRCH1/RPS6KA3/SPRY1/SIAH2/IFI16/SERPINA1/XIAP/APOA1/PPP1R2/PPP1R15A/A2ML1/CSRNP2/ELL/SPINK1/ARL6IP1/FKBP1B/IQGAP1/TFPI/APOC3/APOA2/IQGAP2/APP/TMBIM6/FICD/CSTA/DLG3/SER…	145	463
GO:0010822	positive regulation of mitochondrion organization	45/4563	116/18670	0.00041336	0.00433185	0.00302097	RHOU/PLAUR/HIF1A/UBE2D3/HK2/PPP3CC/OPTN/PMAIP1/HUWE1/TP53BP2/TNFSF10/SH3GLB1/BCL2L11/FBXO7/HDAC6/BCL2/CASP8/YWHAE/BIK/LEPROT/DNM1L/YWHAQ/RNF31/TFDP2/MMP9/CDC37/BAK1/SREBF2/MLLT11/CSNK2A2/SMURF1/VPS13D/YWHAB/GPER1/MAPK8/GZMB/ATG13/PDCD5/BBC3/PPARGC1A/UBL5/BNIP3/NPEPPS/FZD5/HIP1R	45	116
GO:0043552	positive regulation of phosphatidylinositol 3-kinase activity	17/4563	32/18670	0.000446811	0.00462954	0.00322857	CCR7/PTK2/PRKD1/LYN/FGFR3/FLT1/NOD2/CCL19/FGF2/VAV2/SRC/AMBRA1/FGR/FPR2/PDGFB/PTK2B/PDGFRA	17	32
GO:0006024	glycosaminoglycan biosynthetic process	43/4563	110/18670	0.000454038	0.00467999	0.00326375	B4GALT5/SDC4/EXT1/IL1B/NFKB1/HS3ST3B1/AGRN/ACAN/DSE/ST3GAL4/B4GALT1/UGDH/B3GNT7/NDST2/EXT2/CEMIP/ST3GAL3/UST/HAS1/CHST2/CHST7/HS3ST3A1/VCAN/SLC35D1/DSEL/PDGFB/ST3GAL2/B4GALT4/CHST15/AP2A1/CHST12/B3GNT2/GCNT2/PXYLP1/GALNT5/EGF/EXTL2/B3GNT4/GPC1/B4GALT6/HEXA/HSPG2/CHST3	43	110
GO:0048568	embryonic organ development	135/4563	428/18670	0.000454594	0.00467999	0.00326375	SOCS3/IL10/JUNB/DNAJB6/NR4A3/HLX/ADA/PSEN1/INSIG1/STRC/ADM/STK3/HIF1A/RBBP6/PHACTR4/OSR2/HES1/DLX2/CXCL8/HESX1/VEGFA/SNAI1/EDN1/FZD6/HPN/PAX5/FUZ/CTNNB1/KDM6A/E2F7/FOXF1/NPHP3/DLL1/MBD2/TRA2B/EFNA1/CSF2/TCF7/FOXC1/RIPOR2/TMED2/IGF2/NTN1/NRK/PDGFA/WNT1/PRDM1/HEY1/ABR/INSIG2/PAX6/PHLDA2/PRRX1/LIF/CASP8/RYR2/CEBPB/MED1/MSX1/RAD23B/MYO15A/LRIG1/WDR48/PDGFB/SENP2/ALDH1A2/EIF4A3/NCOA1/DNAAF1/GLI3/SATB2…	135	428
GO:0055076	transition metal ion homeostasis	50/4563	133/18670	0.000486939	0.0049417	0.00344627	SLC25A28/SLC25A37/MT2A/HIF1A/PICALM/CUL1/B2M/SLC30A7/ARF1/SLC39A14/SLC30A9/XIAP/MT1A/SLC30A4/TFRC/PRNP/BMP6/APP/SLC11A2/IFNG/MT1M/STEAP1/MT1E/LCK/SLC30A5/SLC39A8/SLC39A6/STEAP2/SLC31A2/MT1X/ACO1/SMAD4/STEAP4/FTH1/SCO1/AP3D1/IREB2/SKP1/TFR2/MT1G/CCDC115/COMMD1/S100A9/SCO2/HAMP/ATOX1/HPX/HEPH/SRI/CAND1	50	133
GO:0050804	modulation of chemical synaptic transmission	137/4563	436/18670	0.000494423	0.00500185	0.00348821	PTGS2/RAPGEF2/JAK2/NCS1/STAT3/PSEN1/CD38/IL1B/STAU1/ADRB2/RAP1B/PLCB4/KMO/PRKAR1B/NPTN/AGER/ARF1/ADORA2A/LILRB2/NAPA/SERPINE2/FMR1/SLC1A3/RAB3GAP1/PTPRA/RNF19A/EDN1/DGKB/RAB8A/MCTP1/HOMER1/CUX2/PLAT/OXTR/RAB5A/SYN1/ADCY8/PRNP/RIMS1/KRAS/NTNG2/SLC6A4/APP/DRD2/NEUROD2/ACHE/PRKAR2B/CNTNAP4/ADGRB1/GHRL/GNAI1/HRH2/PRKCE/CEL/SIPA1L1/PRRT2/DGKE/ABR/PLCB1/MECP2/RAB11A/SYNPO/NRG3/CACNB3/SRC/SLC24A1/GRIK1/…	137	436
GO:0034504	protein localization to nucleus	88/4563	262/18670	0.000497154	0.00502157	0.00350196	GBP2/PML/PTGS2/DTX3L/DNAJB6/MFHAS1/NFKBIA/NXT2/STAT3/ZC3H12A/PSEN1/PARP9/TXN/CDKN1A/LILRB4/SP100/IPO5/BCL3/DCLK3/KPNA1/PRKCD/TNPO1/COL1A1/GLIS2/TERT/BANP/RBM22/JUP/KPNB1/NUP98/IFNG/GCKR/NUP58/KPNA4/MORC3/ZPR1/OSBPL8/NUP62/LIF/YWHAE/MED1/SRC/MSX1/FLNA/IPO7/MDFIC/BARD1/ABCA7/BAG3/EIF2AK3/NUP107/MAVS/SUN2/GLI3/HNRNPU/ARNTL/APPL1/RAN/EFCAB7/NOLC1/MDM2/TOR1AIP2/NUP188/SKP1/CD2AP/PPP3CA/PRICKLE1/KAT7/S…	88	262
GO:0032956	regulation of actin cytoskeleton organization	111/4563	343/18670	0.000501734	0.00503616	0.00351214	ICAM1/SPTA1/CCR7/SDC4/CDC42EP4/CDC42EP2/RHOU/ABL2/RND1/RHOH/WHAMM/CSF3/MET/NCK2/ARF1/WASL/RICTOR/TMOD3/FRMD7/RDX/MYLK3/PRKCD/STAP1/FSCN1/EDN1/APOA1/HCK/SNX9/MDK/ACTN2/WDR1/RHOC/NOTCH2/CDC42/ACTR3/RHOF/KANK1/IQGAP2/PLEK/SYNPO2/PRKCE/ADD2/S1PR1/PDGFA/CDC42EP3/PAM/FCHSD1/SYNPO/PTGER4/FLNA/BST2/FMN1/PTK2B/SIGLEC15/ARPC5/BCAS3/RND3/CLASP2/CDC42EP5/SMAD4/RAPGEF3/SPTBN5/TMSB10/AKAP13/LIMCH1/RHOG/PLEKHH2…	111	343
GO:0046885	regulation of hormone biosynthetic process	15/4563	27/18670	0.000515629	0.00513551	0.00358143	IL1B/NFKB1/ADM/HIF1A/STC2/BMP2/CYP27B1/BMP6/FFAR3/ATP1A1/IFNG/PPARGC1A/DKK3/ARNT/GFI1	15	27
GO:2000179	positive regulation of neural precursor cell proliferation	24/4563	52/18670	0.000519045	0.00515355	0.00359401	HIF1A/VEGFA/LYN/CTNNB1/MDK/DRD2/DLL4/LHX2/PAX6/INSM1/FLNA/NR2E1/VEGFC/GLI3/FZD3/CTSZ/GLI1/EGF/LRP2/DISP3/DISC1/ZNF335/KDM1A/FZD9	24	52
GO:0001667	ameboidal-type cell migration	144/4563	462/18670	0.000530597	0.00525201	0.00366267	MAP4K4/CD40/AGO2/PML/PTGS2/ETS1/ACVR1B/SDC4/GREM1/ANXA1/SEMA3A/ZC3H12A/STAT5A/PTK2/SP100/HIF1A/MACF1/RTN4/MIA3/PHACTR4/FOXP1/MET/PRKD1/PTP4A3/KLF4/NRP2/PAXIP1/VEGFA/EDN1/BCAR1/AMOTL2/APOA1/MAP2K3/HDAC6/EMP2/SEMA3C/JUP/PLPP3/EPB41L5/ADTRP/ITGA2/DPP4/AKT3/RET/P2RX4/PPARD/KANK1/SYDE1/EFNA1/NFE2L2/DLL4/IFNG/FGF2/ADGRB1/HAS1/PRKCE/ZEB2/BMPR2/EPHB4/MECP2/RAB11A/ITGB3/SRPX2/HDAC7/SRC/PKN2/ARID5B/NR2E1/D…	144	462
GO:0031346	positive regulation of cell projection organization	122/4563	383/18670	0.000547677	0.00539613	0.00376318	CFLAR/EZH2/RAPGEF2/CAPRIN1/CCR7/RAB21/CDC42EP4/ITGA6/PSEN1/CDC42EP2/DYNLT1/ABL2/MACF1/NEDD4L/AGRN/NPTN/PRKD1/ARF1/WASL/GOLGA4/TIAM1/FRMD7/NDEL1/RGS2/VEGFA/FMR1/FSCN1/LYN/C21orf91/PLAA/CUX2/P2RX7/GRIP1/FUZ/RIMS1/ROBO2/MDK/ITGA2/TENM3/RET/FKBP1B/CDC42/IQGAP1/HSPA5/CCL19/PLXNA4/NFE2L2/CDKL3/SCN1B/RUFY3/RIPOR2/ZEB2/CEP135/NTN1/DPYSL3/RAB8B/BMPR2/MAP3K13/DVL3/WNT1/CDC42EP3/ANKRD1/RAB11A/MOB2/RRN3/SRC/…	122	383
GO:0051961	negative regulation of nervous system development	103/4563	316/18670	0.000592049	0.00578012	0.00403097	MAP4K4/DENND5A/RAPGEF2/VIM/FOXO3/CTNNA1/HES4/SEMA3A/ZHX2/STAT3/PSEN1/PTK2/CD38/DYNLT1/IL1B/SPART/RTN4/IL6/B2M/HES1/ARHGEF2/DLX2/LDLR/STAP1/TERT/LIN28A/BCL11A/CTNNB1/SEMA3C/CARM1/ROBO2/IFRD1/DLX1/PMP22/DLL1/KANK1/SLC6A4/APP/THRB/EFNA1/CDKL3/NEUROD2/LHX2/RNF10/RUFY3/TNFRSF21/ASAP1/NTN1/DPYSL3/DAAM2/HEY1/PAX6/TNN/RNF6/NRG3/DICER1/MED1/NR2E1/EIF2AK3/FGF13/TRIM46/SEMA6D/DUSP10/GLI3/STMN2/GAK/CTSZ/ULK2…	103	316
GO:0016569	covalent chromatin modification	147/4563	474/18670	0.000593376	0.00578429	0.00403387	EZH2/DTX3L/IRF4/JAK2/GTF2B/BAZ1A/PCGF5/DOT1L/IL1B/USP15/UBE2E1/BAZ2A/SUDS3/PAX7/JADE2/RYBP/ASXL1/ARID4B/HUWE1/PRKD1/CDC73/MSL3/LDB1/MIER1/UBE2N/PAXIP1/KDM3A/RIF1/PRKCD/VEGFA/FMR1/KDM7A/EPC2/TRIP12/CDK2/KDM6B/KDM4C/HDAC6/PAX5/MUC1/ATXN7/RNF2/CTNNB1/JADE3/KDM6A/CARM1/EPC1/CCNB1/CREBBP/RLF/MBD2/KANSL1L/SFPQ/TET2/KAT6A/JARID2/IGF2/KMT2E/UBE2B/CDK9/MECP2/BCL6/HDAC7/LIF/ATF2/BRCA2/ING3/YEATS2/DPF2/CHD1…	147	474
GO:0097306	cellular response to alcohol	36/4563	89/18670	0.000606236	0.0059007	0.00411506	KLF9/GRAMD1A/INHBA/XRN1/FOXO3/CTNNA1/HMGCS1/TNC/KLF4/CTNNB1/ADCY8/JUP/ATP2B1/FDX1/SPIDR/GNAI1/PRKCE/GNB1/KCNMB1/TNFSF4/ABCA1/PTGER4/CYP7A1/RECQL5/AACS/PTGER2/GNG2/ADCY5/PTEN/AKR1C2/CCL7/CDH1/ADCY3/MLC1/ADCY2/LANCL2	36	89
GO:0002449	lymphocyte mediated immunity	113/4563	352/18670	0.000626183	0.00604902	0.0042185	SLAMF7/IL10/CD40/NECTIN2/ICAM1/IRF7/SERPINB9/NBN/RSAD2/IL1R1/IL7R/IL1B/RFTN1/BCL3/IL4R/IL6/CD55/B2M/PVR/CLCF1/AGER/IL23R/NLRP3/BATF/RASGRP1/IL12A/DUSP22/SERPING1/PAXIP1/RIF1/PRKCD/HPRT1/MYO1G/IL23A/TRAF2/EMP2/P2RX7/TFRC/RAB27A/LAG3/C8G/TLR8/IL21/MAD2L2/SMAD7/TREX1/TNFRSF1B/C1S/TNFSF4/ULBP2/DENND1B/BCL6/C1R/LILRB1/BTN3A3/GCNT3/TRAF6/CLC/AP1G1/CD70/IFNB1/IL18RAP/BCL10/VAV1/AIRE/C1QB/FCER1G/C1RL/RIP…	113	352
GO:0002467	germinal center formation	10/4563	15/18670	0.000651302	0.00625192	0.00435999	TNFAIP3/ADA/NFKB2/TNFSF13B/BCL3/KLHL6/RC3H1/BCL6/CXCL13/ADAM17	10	15
GO:0051770	positive regulation of nitric-oxide synthase biosynthetic process	10/4563	15/18670	0.000651302	0.00625192	0.00435999	NAMPT/JAK2/STAT1/NOD2/IFNG/MAP2K6/CCL2/AKAP12/TLR4/TLR2	10	15
GO:0048871	multicellular organismal homeostasis	150/4563	486/18670	0.000660098	0.00630085	0.00439412	PTGS2/IRF4/IL15/JAK2/NR4A3/TNFAIP3/TP53INP2/ACSL1/ADGRV1/STAT3/SNX10/G0S2/CD38/IL7/IL1B/ACADL/IL4R/ADRB2/IL6/MET/B2M/PRKAR1B/AMPD3/CHMP4B/LPCAT1/ABCA12/LDB1/AQP3/KDM3A/UBB/VEGFA/IL1A/GRB10/HOMER1/KDM6B/POC1B/PRLR/OXTR/ZNF423/P2RX7/NOD2/GADD45G/CTNNB1/TFRC/NOVA1/ELOVL6/ADCY8/PTGER3/BMP6/KRAS/RPE65/AKT3/BCL2/P2RX4/NPHP3/DLL1/UGCG/SGIP1/PLAC8/SLC11A2/DRD2/ACHE/PRKAR2B/FOXC1/GHRL/CYP4F12/GPR3/NRDC/S1…	150	486
GO:0030574	collagen catabolic process	22/4563	47/18670	0.000690964	0.00653719	0.00455894	MMP19/COL13A1/MMP27/MMP20/MMP10/MMP1/CTSS/MMP7/MMP3/FURIN/MMP8/MMP9/MMP14/CTSL/PHYKPL/CST3/ADAMTS14/CTSK/COL19A1/MMP16/ITGB1/ADAMTS2	22	47
GO:0042551	neuron maturation	22/4563	47/18670	0.000690964	0.00653719	0.00455894	B4GALT5/RND1/AGRN/CNTNAP2/BCL11A/BCL2/RET/APP/MAP3K13/MECP2/MTCH1/SRRM4/CLN5/SCARF1/C3/NR4A2/EDNRB/C1QA/SCLT1/NFASC/B4GALT6/KDM1A	22	47
GO:1903510	mucopolysaccharide metabolic process	43/4563	112/18670	0.000706778	0.00666717	0.00464958	CD44/B4GALT5/PIM1/IL15/CEMIP2/IL1B/NFKB1/ACAN/DSE/ST3GAL4/B4GALT1/UGDH/B3GNT7/GNS/NDST2/CEMIP/FGF2/ST3GAL3/UST/HAS1/CHST2/CHST7/VCAN/SLC35D1/DSEL/PDGFB/ST3GAL2/B4GALT4/EGFLAM/ITIH4/CHST15/AP2A1/CHST12/B3GNT2/ITIH3/EGF/STAB2/CHP1/B3GNT4/GLB1/B4GALT6/HEXA/CHST3	43	112
GO:0009743	response to carbohydrate	78/4563	230/18670	0.000730376	0.00684358	0.00477261	MAP4K4/XBP1/PTGS2/NAMPT/ICAM1/FOXO3/IL1B/PIM3/CDK16/HIF1A/RAP1B/AGER/TIAM1/NDUFA9/LYN/LIN28A/SLC9B2/TCF7L2/ZBTB20/CASP3/ADCY8/ITGA2/NADK/FKBP1B/PPARD/APOA2/TRA2B/GCKR/GHRL/LDHA/PRKCE/GCLM/ERN1/SELENOS/IGF1R/PIK3CA/CYP7A1/ENY2/PTK2B/CALCRL/AACS/MAFA/ANGPT2/STXBP4/MAP1B/UNC13B/KLF7/GYS2/GCK/MAP2K6/SMAD2/ADCY5/PPP3CA/MAPK13/GIPR/PTEN/KIF5B/KAT7/GPER1/SIN3A/OXCT1/RHOA/POLG/GJB6/CTSV/PPARGC1A/ACVR1C/G…	78	230
GO:0046847	filopodium assembly	26/4563	59/18670	0.000744665	0.00690778	0.00481738	MYO10/CCR7/ITGA6/AGRN/SPATA13/WASL/PRKCD/FMR1/FSCN1/RAB5A/CDC42/EZR/RIPOR2/DPYSL3/FGD2/BCAS3/ARHGAP44/TGFB3/FGD5/CAPZB/DMTN/GPM6A/PPP1R9A/ARHGEF4/SRF/PPP1R16B	26	59
GO:0032495	response to muramyl dipeptide	12/4563	20/18670	0.000746264	0.00690778	0.00481738	RELA/TNFAIP3/NFKBIA/RIPK2/VIM/NOD1/ARHGEF2/NOD2/CHMP5/IRF5/JAG1/ERBIN	12	20
GO:0051767	nitric-oxide synthase biosynthetic process	12/4563	20/18670	0.000746264	0.00690778	0.00481738	NAMPT/JAK2/STAT1/EDN1/NOD2/IFNG/SELENOS/MAP2K6/CCL2/AKAP12/TLR4/TLR2	12	20
GO:0042476	odontogenesis	49/4563	132/18670	0.000766667	0.00708643	0.00494197	INHBA/CTNNA1/ITGA6/SNX10/ADM/TNC/OSR2/AQP3/DLX2/PERP/MMP20/BMP2/BCL2L11/COL1A1/EDN1/DSPP/CTNNB1/DLX1/FOXC1/CSF1/PAM/FAM20A/ODAPH/DMP1/ATF2/SRC/MSX1/TRAF6/LAMA5/TNFRSF11B/GLI3/COL1A2/WDR72/CD34/SP6/PPARA/RUNX2/TGFB3/PHEX/CSF3R/TUFT1/RHOA/PDGFRA/TNFSF11/LAMB1/SERPINE1/BSG/BCOR/GNAO1	49	132
GO:0010717	regulation of epithelial to mesenchymal transition	36/4563	90/18670	0.000775563	0.00713785	0.00497783	EZH2/GREM1/IL1B/IL6/TIAM1/BMP2/SNAI1/COL1A1/HPN/TCF7L2/FUZ/CTNNB1/BAMBI/PPP2CA/MDK/MAD2L2/SMAD7/EFNA1/FOXC1/SDCBP/PHLDB1/CLASP2/SMAD4/GCNT2/SMAD2/JAG1/VASN/PTEN/TGFB3/USF3/MCRIP1/CRB2/GLIPR2/PDPN/LOXL2/CLASP1	36	90
GO:0048771	tissue remodeling	63/4563	179/18670	0.000783494	0.00716975	0.00500008	IL15/TNFAIP3/GREM1/ANXA1/SNX10/CD38/IL7/HIF1A/ADRB2/IL6/AGER/PLG/IL1A/IL23A/P2RX7/CTNNB1/TFRC/SEMA3C/MDK/IL21/NOTCH2/DLL4/FOXC1/S1PR1/BMPR2/SUCO/ABR/ITGB3/AXL/LIF/SRC/TRAF6/TGM2/PTK2B/TIMP1/SIGLEC15/TNFRSF11B/TMBIM1/CTHRC1/BAK1/TMEM64/MDM2/MMP14/TPP1/JAG1/ROCK2/PPP3CA/RSPO3/TGFB3/EPHA2/LRRK1/CHD7/IL12B/TNFSF11/SYT7/CST3/CTSK/GPNMB/LEPR/LIPA/BCR/ELF3/LTBP3	63	179
GO:0014074	response to purine-containing compound	54/4563	149/18670	0.000827179	0.00752663	0.00524896	JUNB/AQP9/RELA/PTGS2/BIRC2/RAPGEF2/PANX1/DUSP1/PNPT1/XRN1/MMP19/SLC5A5/IL1B/HMGCS1/RAP1B/STAT1/SRD5A1/ADORA2A/TMEM38B/COL1A1/AREG/P2RX7/CARM1/P2RX4/HSPA5/EZR/SLC6A4/APP/FDX1/KCNE1/LDHA/DUOX2/RYR2/CPS1/DNMT3B/PTK2B/WNT10B/AACS/AANAT/AQP8/PKD2/RAPGEF3/HSP90B1/TYR/PTEN/SLC6A3/FOSB/DMTN/PPARGC1A/GSTM2/SPARC/BSG/KDM1A/HCN1	54	149
GO:2000648	positive regulation of stem cell proliferation	19/4563	39/18670	0.000859684	0.00776667	0.00541636	HIF1A/VEGFA/TERT/CTNNB1/DRD2/PAX6/NR2E1/EPCAM/VEGFC/GLI3/HNRNPU/FZD3/ATXN1L/TBX3/DISC1/ZNF335/LTBP3/KDM1A/KITLG	19	39
GO:0002064	epithelial cell development	71/4563	207/18670	0.00086749	0.00780498	0.00544307	TJP2/XBP1/RAPGEF2/ICAM1/VIM/FOSL2/STRC/IL1B/CDKN1A/HIF1A/RAP1B/RAP2C/MET/KLF5/FRMD6/ARID4B/RDX/B4GALT1/VEGFA/VEZF1/GPAT4/FNDC3A/CTNNB1/MSN/RILPL2/BMP6/EPB41L5/IQGAP1/EZR/DLL1/MARVELD2/RIPOR2/HRH2/TJP1/HEG1/NUP210L/PDE4D/PRDM1/PAX6/INSM1/FLNA/RHEB/PDGFB/MYO1E/RAPGEF3/ARNTL/RFX3/CCM2/SEC24B/YIPF6/NPHS1/FRS2/ACTA2/JAG1/GSTM3/ROCK2/PSAP/HYDIN/FGFR1/S1PR3/EPHA2/RAB13/AFDN/ROS1/MAGI2/IFT74/SLC4A5/SPINT…	71	207
GO:0070997	neuron death	111/4563	348/18670	0.000897866	0.00805571	0.00561793	IL10/NAMPT/JAK2/NR4A3/ELK1/FOXO3/STAT3/PSEN1/SOD2/MCL1/DDIT4/HIF1A/PICALM/KMO/CSF3/CHMP4B/AKT2/CLCF1/ADORA2A/NUPR1/TP53BP2/NCOA7/UBB/BCL2L11/ITGA1/RETREG1/MAP3K5/TERT/TRAF2/FBXO7/CTNNB1/RRAS2/REL/CASP3/TBK1/BCL2L1/PRNP/EGLN3/MDK/KRAS/BCL2/DLX1/MAX/HSPA5/APP/THRB/IFNG/TNFRSF21/TNFRSF1B/CAPN2/ZPR1/WNT1/CSF1/MECP2/GCLM/AXL/CASP8/ATF2/CEBPB/AMBRA1/DHCR24/HYOU1/PIK3CA/RAPSN/PTK2B/NONO/EPHB1/CTSZ/USP53…	111	348
GO:0060560	developmental growth involved in morphogenesis	79/4563	235/18670	0.000907075	0.00810438	0.00565187	RAB21/SEMA3A/TNC/SPART/MACF1/RTN4/ALCAM/NEDD4L/GOLGA4/TIAM1/FLRT3/NDEL1/NRP2/VEGFA/SPRY1/PLAA/BCL11A/AREG/HDAC6/CTNNB1/SEMA3C/RIMS1/IFRD1/EPB41L5/CYFIP2/IQGAP1/APP/PLXNA4/CDKL3/LHX2/RUFY3/ZEB2/NTN1/S1PR1/BMPR2/MAP3K13/CSF1/RAB11A/RNF6/BIN3/MED1/FMN1/IST1/FGF13/KDM5B/TRIM46/SEMA6D/NKD1/USP9X/AUTS2/MAP1B/POSTN/ULK2/SMURF1/RDH10/CXCL12/SEMA4B/COBL/HSP90AA1/SIN3A/SEMA4C/FSTL4/PRKCZ/WASF1/CDH4/CTTN/MA…	79	235
GO:0007033	vacuole organization	58/4563	163/18670	0.000914188	0.00813399	0.00567252	TP53INP2/PSEN1/MAP1LC3A/RALB/UBXN2A/CHMP4B/ARF1/NUPR1/RAB7A/STX17/SH3GLB1/RAB3GAP1/STX12/RAB5A/P2RX7/TMEM41B/RAB1A/RNF5/SYNPO2/RB1CC1/NDP/TREX1/HOOK1/IRGM/ABCA1/AMBRA1/BAG3/CHMP5/FEZ2/WDR45/CLVS2/ULK2/TMEM175/LRSAM1/RAB39A/ATG2B/CLN3/VMP1/SMURF1/VPS4B/TPP1/EMC6/ANXA2/HOOK3/PPT1/CCDC115/CLN5/SMCR8/ATG13/SYT7/SNAPIN/FAM160A2/RAB3GAP2/ATG3/TPCN2/GAA/MAP1LC3B/BECN1	58	163
GO:0048511	rhythmic process	96/4563	295/18670	0.000942966	0.00835533	0.00582688	PTX3/KLF9/EZH2/TOP1/PML/NAMPT/INHBA/ETS1/FOXO3/MMP19/NOCT/ADA/NFKB2/EREG/HUWE1/SRD5A1/ADORA2A/PSPC1/NFIL3/NDUFA9/SIAH2/ARNTL2/OXTR/CASP3/MMP7/ROBO2/MDK/RPE65/KCND2/HSPA5/CREBBP/SLC6A4/FBXL3/CSF2/DRD2/SFPQ/GHRL/HAS1/DYRK1A/NFYA/PROKR2/RELB/PAM/F7/AXL/SRC/ATF5/RBM4/PROK2/DNM1L/BHLHE40/THRAP3/KDM5B/AANAT/USP9X/NONO/NCOA1/NPY2R/GFPT1/HNRNPU/ARNTL/SIK1/CREM/DDX5/MAP2K6/KAT2B/PPARA/CREB1/KDM5C/ROCK2/BM…	96	295
GO:0050768	negative regulation of neurogenesis	96/4563	295/18670	0.000942966	0.00835533	0.00582688	MAP4K4/DENND5A/RAPGEF2/VIM/FOXO3/CTNNA1/HES4/SEMA3A/ZHX2/STAT3/PSEN1/PTK2/CD38/DYNLT1/IL1B/SPART/RTN4/IL6/B2M/HES1/ARHGEF2/DLX2/LDLR/STAP1/TERT/LIN28A/BCL11A/CTNNB1/SEMA3C/CARM1/IFRD1/DLX1/PMP22/DLL1/KANK1/SLC6A4/APP/THRB/EFNA1/CDKL3/LHX2/RNF10/RUFY3/ASAP1/NTN1/DPYSL3/DAAM2/HEY1/PAX6/TNN/RNF6/NRG3/DICER1/MED1/NR2E1/FGF13/TRIM46/SEMA6D/DUSP10/GLI3/STMN2/GAK/CTSZ/ULK2/MDM2/MYLIP/GPR173/SEMA4B/THY1/…	96	295
GO:2000637	positive regulation of gene silencing by miRNA	13/4563	23/18670	0.000982144	0.00864674	0.00603011	AGO2/STAT3/RIPK1/ZFP36/FMR1/LIN28A/AJUBA/FXR1/DDX5/PUM2/PUM1/MAP2K1/EIF4G1	13	23
GO:0097366	response to bronchodilator	23/4563	51/18670	0.00100335	0.00873659	0.00609277	CFLAR/ICAM1/CCR7/TRDMT1/ADORA2A/RGS2/HPRT1/CDK2/TRAF2/OXTR/CCL19/DRD2/MMP3/PPP1R1B/RGS9/HDAC9/GUCY1B1/PPP3CA/CRK/NR4A2/GRIN2A/EGLN1/TH	23	51
GO:0042692	muscle cell differentiation	121/4563	385/18670	0.00100826	0.00873659	0.00609277	CFLAR/XBP1/EZH2/CXCL10/EHD1/CTNNA1/CSRP2/TTN/GREM1/SOD2/ADM/EREG/IL4R/SPAG9/CXCL9/KLF5/POPDC2/HES1/TMOD3/MYLK3/BMP2/RGS2/MYL2/MYOF/VEGFA/EDN1/HOMER1/KDM6B/CTNNB1/FLNC/CASP3/FOXF1/ACTN2/WDR1/IFRD1/PDLIM5/KRAS/BCL2/CDC42/EPC1/CCNB1/DLL1/TANC1/MAPK11/MRTFA/ADGRB1/RIPOR2/PLEKHO1/IGF2/TNNT2/CAPN2/MYH11/WNT1/ANKRD1/HEY1/CDK9/MECP2/BIN3/FZD7/BOC/MSX1/SOX6/CHRNB1/ALPK2/RBM4/MED28/MORF4L2/MYMK/PDGFB/CDH15…	121	385
GO:0042267	natural killer cell mediated cytotoxicity	26/4563	60/18670	0.00101183	0.00873659	0.00609277	SLAMF7/NECTIN2/SERPINB9/PVR/RASGRP1/IL12A/RAB27A/LAG3/IL21/ULBP2/LILRB1/AP1G1/IL18RAP/VAV1/MICA/CRK/LGALS9/GZMB/HLA-E/LAMP1/IL12B/KIR2DL4/ULBP1/CLEC12B/CADM1/CD160	26	60
GO:0051893	regulation of focal adhesion assembly	26/4563	60/18670	0.00101183	0.00873659	0.00609277	MAP4K4/SDC4/PTK2/MACF1/LDB1/DUSP22/VEGFA/EPB41L5/IQGAP1/SRC/FMN1/BCAS3/SLK/CLASP2/PEAK1/PTPRJ/LIMCH1/MMP14/THY1/ROCK2/PTEN/RHOA/DUSP3/DMTN/S100A10/CLASP1	26	60
GO:0090109	regulation of cell-substrate junction assembly	26/4563	60/18670	0.00101183	0.00873659	0.00609277	MAP4K4/SDC4/PTK2/MACF1/LDB1/DUSP22/VEGFA/EPB41L5/IQGAP1/SRC/FMN1/BCAS3/SLK/CLASP2/PEAK1/PTPRJ/LIMCH1/MMP14/THY1/ROCK2/PTEN/RHOA/DUSP3/DMTN/S100A10/CLASP1	26	60
GO:0150116	regulation of cell-substrate junction organization	26/4563	60/18670	0.00101183	0.00873659	0.00609277	MAP4K4/SDC4/PTK2/MACF1/LDB1/DUSP22/VEGFA/EPB41L5/IQGAP1/SRC/FMN1/BCAS3/SLK/CLASP2/PEAK1/PTPRJ/LIMCH1/MMP14/THY1/ROCK2/PTEN/RHOA/DUSP3/DMTN/S100A10/CLASP1	26	60
GO:0051348	negative regulation of transferase activity	93/4563	285/18670	0.00101762	0.00877475	0.00611938	SOCS3/DUSP5/DNAJA1/DUSP2/DTX3L/PTPN1/CDKN2B/GADD45B/DUSP1/TNFAIP3/SOCS1/ADAR/PSEN1/IBTK/IL1B/CDKN1A/IPO5/RHOH/RUBCN/PTPN2/PKIB/GPRC5A/PRKAR1B/DNAJC3/CDKN2A/AIDA/ADORA2A/DUSP22/RGS2/PRKCD/ZFP36/SPRY1/HIPK3/LYN/FBXO7/CASP3/LATS2/PPP2CA/DUSP8/MAD2L2/GADD45A/AJUBA/SMAD7/ERRFI1/MVP/IFNG/PRKAR2B/GCKR/FGFR1OP/PPP1R1B/HEG1/NUP62/TFAP4/SRC/IPO7/IGF1R/PTPRT/TAF7/DUSP16/DUSP10/DUSP4/HNRNPU/DUSP18/ZGPAT/MLLT…	93	285
GO:0001764	neuron migration	56/4563	157/18670	0.00103851	0.00893094	0.0062283	RAPGEF2/SEMA3A/STAT3/PSEN1/PTK2/DDIT4/LRP12/ARHGEF2/NDEL1/NRP2/VEGFA/PLAA/MDGA1/CTNNB1/CELSR3/MDK/UNK/DRD2/NTN1/ASTN1/PAX6/TNN/NRG3/AXL/YWHAE/FLNA/FGF13/TRIM46/USP9X/SATB2/FZD3/AUTS2/MAP1B/APBB2/KIF20B/NDE1/CXCL12/GPR173/BARHL1/TUBB2B/FGFR1/CRK/GATA2/NAV1/NR4A2/GPM6A/CTNNA2/DNER/ULK4/KIRREL3/ERBB4/BBS4/DISC1/NIPBL/SRF/LRIG2	56	157
GO:0016052	carbohydrate catabolic process	68/4563	198/18670	0.00105884	0.00906932	0.00632481	PFKFB3/PFKP/CALM1/STAT3/PSEN1/DDIT4/BPGM/HIF1A/FUT6/HK2/NUPR1/PPP1R3B/FUT4/PRXL2C/PHKB/SLC2A6/GK/PGAM1/NUP160/RBKS/TKTL1/P2RX7/ZBTB20/GM2A/NUP98/GK5/APP/ADPGK/IFNG/RB1CC1/TREX1/GCKR/NUP58/LDHA/NUP62/NEU4/NUP107/DHTKD1/HK1/CTBS/ALDOB/PRKAG2/GCK/PPARA/NUP188/PYGM/OGDH/ENTPD5/GPD2/ALDOC/SEC13/G6PC/MAN2B1/PGK1/OGT/AOAH/ALDH1A1/FUT1/PPP1R3D/PPARGC1A/NUP153/SEH1L/EIF6/ARNT/GLB1/NUP54/GAA/CBFA2T3	68	198
GO:0050764	regulation of phagocytosis	38/4563	98/18670	0.00112951	0.00962335	0.00671118	PTX3/IL15RA/IL15/ANO6/IL1B/SPHK1/ITGAV/STAP1/APOA1/HCK/RAB27A/ITGA2/APOA2/IFNG/ABR/FGR/ABCA7/FPR2/FCER1G/APPL1/SIRPA/PTPRJ/CD47/CCL2/MFGE8/PTEN/IL2RG/GATA2/C3/SYT7/DYSF/TLR2/C4B/FCGR2B/ATG3/BCR/LMAN2/PRKCG	38	98
GO:0030193	regulation of blood coagulation	32/4563	79/18670	0.00115497	0.00980127	0.00683525	ANO6/SERPINB2/PLAUR/ANXA5/SERPINE2/SERPING1/PRKCD/PLG/LYN/F3/EDN1/PLAT/TSPAN8/C1QTNF1/ADTRP/TFPI/PLEK/NFE2L2/PDGFA/F7/PDGFB/FCER1G/TEC/CD34/ANXA2/SELP/TLR4/PDGFRA/DMTN/ENPP4/SERPINE1/PDPN	32	79
GO:0015748	organophosphate ester transport	45/4563	121/18670	0.00117567	0.00995058	0.00693939	PLSCR1/ANO6/EPG5/ATP10A/SLC25A32/ABCA12/MFSD2A/PLSCR4/PRKCD/LDLR/APOA1/ANO9/P2RX7/PLEKHA8/APOC3/APOA2/OSBPL8/CETP/ABCC1/ABCA1/ATP10B/PLEKHA3/ABCA7/KCNN4/ATP8B2/ATP11B/PRELID1/ATP11C/PRELID3B/OSBPL5/PITPNC1/XKR8/ABCD1/SLC25A33/G6PC/PRELID2/PITPNB/PLSCR5/NPC2/SCP2/SLC25A17/XKR6/ATP8A1/SLC25A4/PLTP	45	121
GO:1903578	regulation of ATP metabolic process	45/4563	121/18670	0.00117567	0.00995058	0.00693939	PFKFB3/STAT3/PSEN1/DDIT4/HIF1A/AK4/NUPR1/PRXL2C/SLC2A6/PGAM1/NUP160/P2RX7/ZBTB20/CCNB1/NUP98/APP/IFNG/TREX1/GCKR/NUP58/NUP62/DNM1L/NUP107/PRKAG2/GCK/PPARA/NUP188/VCP/ENTPD5/ABCD1/RHOA/SEC13/SLC25A33/COX7A2/PGK1/OGT/TMSB4X/PPARGC1A/NUP153/SEH1L/EIF6/ARNT/DNAJC15/NUP54/CBFA2T3	45	121
GO:0060544	regulation of necroptotic process	14/4563	26/18670	0.00119676	0.0100628	0.00701766	CFLAR/CYLD/BIRC2/BIRC3/PELI1/RIPK1/RBCK1/YBX3/ARHGEF2/CASP8/RIPK3/SPATA2/SLC25A4/FZD9	14	26
GO:0062098	regulation of programmed necrotic cell death	14/4563	26/18670	0.00119676	0.0100628	0.00701766	CFLAR/CYLD/BIRC2/BIRC3/PELI1/RIPK1/RBCK1/YBX3/ARHGEF2/CASP8/RIPK3/SPATA2/SLC25A4/FZD9	14	26
GO:0010959	regulation of metal ion transport	123/4563	394/18670	0.00121338	0.0101892	0.00710581	PML/PTGS2/ICAM1/CALM1/PDE4B/CXCL10/FXYD6/CACNB1/ANO6/CLIC2/STOM/CXCL11/ADRB2/NEDD4L/CXCL9/B2M/ARF1/ADORA2A/CACNA1C/LILRB2/STC2/SERPINE2/TMEM38B/LILRA5/KCNJ2/FMR1/HECW2/STIMATE/LYN/HOMER1/NEDD4/P2RX7/CTNNB1/FXYD2/SESTD1/HSPA2/AHCYL1/PRNP/ACTN2/ATP2C2/ATP1A1/BCL2/SPINK1/FKBP1B/P2RX4/ATP2B1/TMBIM6/RRAD/CEMIP/KCNE1/DRD2/IFNG/SCN1B/REM1/PRKCE/KCNMB1/OXSR1/PDE4D/FCRL3/RGS9/CACNB3/RYR2/YWHAE/LILRB1/GEM/…	123	394
GO:0042063	gliogenesis	94/4563	290/18670	0.00121717	0.0102077	0.00711868	EZH2/RELA/B4GALT5/CNP/VIM/MPP5/PRDM8/ANXA1/STAT3/PSEN1/IL1B/RTN4/IL6/IL6ST/AKT2/CLCF1/AGER/ADORA2A/FGF5/TIAM1/HES1/SERPINE2/DLX2/BMP2/LDLR/STAP1/LYN/TERT/LIN28A/AREG/CTNNB1/ROR1/GPR183/PRKCH/MDK/WDR1/KRAS/DLX1/P2RX4/DLL1/APP/IFNG/RNF10/TNFRSF21/NAB1/TNFRSF1B/NDRG1/DAAM2/SYNE2/CSF1/PAX6/LIF/DICER1/SOX6/NR2E1/RHEB/FPR2/PTK2B/SUN2/DUSP10/GLI3/EEF2/IL34/BACE2/PRKCI/MBOAT7/CREB1/MMP14/CCL2/PTEN/ID2/CL…	94	290
GO:0006732	coenzyme metabolic process	84/4563	255/18670	0.00126989	0.0105945	0.00738848	PTGS2/NAMPT/ELOVL7/GCH1/ACSL1/IDO1/PARP9/ELOVL5/HMGCS1/ACSL4/KYNU/MTHFD2/ACOT9/PDSS1/KMO/PARP10/ACSL3/SLC25A32/MAT2B/NDUFA9/GPAT4/PPTC7/PANK2/FPGS/PDHX/COQ10B/CBR3/SLC2A1/GPHN/PDK1/ELOVL6/AHCYL1/CYB5R3/NADK/MTHFS/MOCS1/DLST/ACSL5/AMD1/IDO2/CYB5A/DGAT2/MTHFD2L/NNMT/PTS/VNN3/SLC2A3/MTHFD1/FOLH1/NMRK1/COASY/ALDH1L1/APIP/VCP/AASS/VNN1/OGDH/DLD/PCCB/PPT1/MTHFR/VNN2/FOLR2/DBI/CYP4F2/BAAT/ABCD1/FAR2/TEC…	84	255
GO:0015931	nucleobase-containing compound transport	80/4563	241/18670	0.00127726	0.010617	0.00740416	KHDRBS1/PNPT1/MX2/NXT2/RFTN1/EPG5/FYTTD1/RIPK1/SLC28A3/SLC25A32/HNRNPA2B1/SMG7/SMG1/ZFP36/FMR1/NUP160/P2RX7/SSB/SRSF4/SRSF3/NUP98/ZC3H3/NXF1/MVP/SFPQ/SRSF11/NUP58/AGFG1/SYMPK/SRSF2/NUP62/IGF2BP3/SLC35D1/NUP107/ENY2/ARC/SENP2/EIF4A3/IWS1/IGF2BP2/SLC28A2/PARP11/ZC3H11A/HNRNPU/RAN/SRSF6/MAGOH/NUP188/MAGOHB/SLU7/YTHDC1/DHX38/SRSF5/SLC35A4/C12orf50/SLC35C2/SUPT6H/EIF5AL1/CHTOP/ABCD1/SEC13/AKAP8L/RBM27…	80	241
GO:0050954	sensory perception of mechanical stimulus	58/4563	165/18670	0.00127755	0.010617	0.00740416	ICAM1/ADGRV1/STRC/GJB2/MYH14/CCDC50/CDC14A/SERPINE2/GSDME/TRPA1/SLC1A3/COL1A1/NAV2/HPN/CASP3/ROR1/WDR1/ITGA2/P2RX4/CNTN5/MARVELD2/THRB/CEMIP/KCNE1/RIPOR2/ATP2B2/CACNB3/PCDH15/MYO15A/LRIG1/USH2A/SRRM4/RPL38/USP53/CXCL12/CDKN2D/BARHL1/PSAP/FGFR1/LRP2/CHD7/OTOF/PAX3/PGAP1/EYA1/GJB6/COL11A2/FBXO11/TMIE/CDH23/GRXCR1/CACNA1D/CDKN1B/NIPBL/TH/LRIG2/SOBP/TMPRSS3	58	165
GO:0010038	response to metal ion	114/4563	362/18670	0.00128064	0.010629	0.00741251	JUNB/AQP9/PTGS2/ICAM1/CLIC4/CALM1/DUSP1/TTN/ADGRV1/MAP1LC3A/MT2A/HIF1A/ANXA5/NEDD4L/B2M/AQP3/CPNE8/MTF1/PPP2CB/IL1A/EDN1/TERT/BRAF/HOMER1/ALG2/MT1A/NEDD4/P2RX7/SLC30A4/GPHN/CASP3/ADCY8/AHCYL1/PRNP/PPP2CA/BMP6/SLC41A1/BCL2/P2RX4/IQGAP1/CCNB1/HSPA5/APP/SLC11A2/DRD2/NEUROD2/MT1M/NDRG1/TNNT2/MT1E/KCNMB1/AOC1/SLC30A5/SEC31A/PAM/FUS/CYB5A/ANXA7/CASP8/RYR2/CPS1/EIF2AK3/PTK2B/AANAT/TNFRSF11B/MT1X/ACO1/SL…	114	362
GO:0046660	female sex differentiation	43/4563	115/18670	0.00131893	0.0109045	0.00760466	PTX3/ICAM1/INHBA/ACVR1B/FOXO3/CTNNA1/MMP19/EREG/SRD5A1/NUPR1/TIPARP/UBB/VEGFA/CASP3/BCL2L1/ROBO2/BCL2/IMMP2L/HSPA5/FOXC1/AXL/CEBPB/BRCA2/SRC/SPO11/ARID5B/NUP107/SMAD4/BAK1/ZFPM2/UMODL1/MMP14/BMPR1B/MSH4/LRP2/SIRT1/CHD7/PDGFRA/NRIP1/ZP3/TBX3/FANCA/KITLG	43	115
GO:0030728	ovulation	12/4563	21/18670	0.00135522	0.0110196	0.00768489	PTGS2/INHBA/FOXO3/MMP19/TNFAIP6/EREG/IL4R/RGS2/IMMP2L/SIRT1/NRIP1/HPGD	12	21
GO:0050919	negative chemotaxis	21/4563	46/18670	0.00135547	0.0110196	0.00768489	SEMA3A/FLRT3/NRP2/ITGAV/APOA1/UNC5C/SEMA3C/ROBO2/PLXNA4/NTN1/PDGFA/ITGB3/NRG3/SEMA6D/LRTM2/ROBO1/SEMA4B/SEMA4C/RHOA/SEMA3D/SEMA4D	21	46
GO:0010225	response to UV-C	10/4563	16/18670	0.0013564	0.0110196	0.00768489	DCUN1D3/BCL3/BRCA2/CARD16/BAK1/MDM2/MAP3K4/ST20/YY1/WRN	10	16
GO:0034975	protein folding in endoplasmic reticulum	10/4563	16/18670	0.0013564	0.0110196	0.00768489	DNAJC3/ERO1A/ERO1B/HSPA5/SUCO/CANX/HSP90B1/PDIA3/EMC6/EMC2	10	16
GO:1903830	magnesium ion transmembrane transport	10/4563	16/18670	0.0013564	0.0110196	0.00768489	NIPAL4/MAGT1/SLC41A1/ZDHHC17/NIPA1/MMGT1/NIPA2/NIPAL3/NIPAL1/CLDN16	10	16
GO:0044766	multi-organism transport	26/4563	61/18670	0.00135818	0.0110196	0.00768489	DYNLT1/IFIT1/KPNA1/UBB/FMR1/NUP160/UBC/KPNB1/NUP98/NUP58/MVB12B/NUP62/BST2/NUP107/RAN/NUP188/SEC13/VPS37A/MVB12A/KPNA2/NUP153/EPS15/TSG101/SEH1L/NUP54/UBAP1	26	61
GO:1902579	multi-organism localization	26/4563	61/18670	0.00135818	0.0110196	0.00768489	DYNLT1/IFIT1/KPNA1/UBB/FMR1/NUP160/UBC/KPNB1/NUP98/NUP58/MVB12B/NUP62/BST2/NUP107/RAN/NUP188/SEC13/VPS37A/MVB12A/KPNA2/NUP153/EPS15/TSG101/SEH1L/NUP54/UBAP1	26	61
GO:0051028	mRNA transport	54/4563	152/18670	0.00140069	0.0111916	0.00780483	MX2/NXT2/FYTTD1/HNRNPA2B1/SMG7/SMG1/ZFP36/FMR1/NUP160/SRSF4/SRSF3/NUP98/ZC3H3/NXF1/MVP/SRSF11/NUP58/AGFG1/SYMPK/SRSF2/NUP62/IGF2BP3/NUP107/ENY2/ARC/SENP2/EIF4A3/IWS1/IGF2BP2/PARP11/ZC3H11A/SRSF6/MAGOH/NUP188/MAGOHB/SLU7/YTHDC1/DHX38/SRSF5/C12orf50/SUPT6H/EIF5AL1/CHTOP/SEC13/AKAP8L/EIF5A/HNRNPA3/IGF2BP1/NUP153/SEH1L/NUP54/NCBP3/POLDIP3/SARNP	54	152
GO:0006970	response to osmotic stress	33/4563	83/18670	0.00141999	0.0113036	0.00788296	AQP9/PTGS2/RCSD1/YBX3/KMO/DDX3X/ARHGEF2/TSC22D2/PLK3/SLC12A5/SLC2A1/CASP3/ITGA2/ERRFI1/RELB/OXSR1/NFAT5/ANXA7/ATF2/PTK2B/SLC2A4/PKD2/NOLC1/TLR3/LRRC8C/MAPK13/MLC1/LETM1/DYSF/MYLK/EPO/TH/AKR1B1	33	83
GO:0030323	respiratory tube development	61/4563	176/18670	0.00144504	0.0114322	0.00797262	ADA/SAV1/TNC/ASXL1/ABCA12/HES1/TMEM38B/VEGFA/SPRY1/ADAMTSL2/CTNNB1/FOXF1/KRAS/NPHP3/THRB/ERRFI1/TRAF4/HSD11B1/BMPR2/HEG1/PDGFA/LIF/LAMA5/ALDH1A2/DNAAF1/GLI3/CCBE1/CTSZ/GLI1/SEC24B/RC3H2/WNT2B/SRSF6/ZFPM2/CREB1/RDH10/CHI3L1/SMAD2/MMP14/EDN2/CCDC40/FGFR1/TGFB3/PHEX/PCSK5/FSTL3/PDGFRA/MME/ATXN1L/TBX4/AIMP2/SLC23A1/SPARC/PDPN/LHX3/LIPA/SRF/MAP2K1/LTBP3/SLC7A11/ADAMTS2	61	176
GO:1901214	regulation of neuron death	100/4563	313/18670	0.00147355	0.0116291	0.00810993	IL10/JAK2/NR4A3/ELK1/FOXO3/STAT3/PSEN1/SOD2/MCL1/DDIT4/HIF1A/PICALM/KMO/CSF3/CHMP4B/CLCF1/ADORA2A/NUPR1/TP53BP2/NCOA7/UBB/BCL2L11/ITGA1/RETREG1/MAP3K5/TERT/TRAF2/FBXO7/CTNNB1/RRAS2/REL/CASP3/TBK1/BCL2L1/PRNP/EGLN3/MDK/KRAS/BCL2/DLX1/IFNG/TNFRSF1B/CAPN2/ZPR1/WNT1/CSF1/MECP2/GCLM/AXL/CASP8/ATF2/CEBPB/AMBRA1/DHCR24/HYOU1/PIK3CA/RAPSN/PTK2B/NONO/EPHB1/CTSZ/PRKCI/EIF2S1/CD34/CLN3/PSMC1/PPARA/CREB1/ITG…	100	313
GO:0033044	regulation of chromosome organization	108/4563	342/18670	0.00152344	0.0119641	0.00834356	TINF2/PML/DUSP1/HNRNPC/NBN/XRN1/IL1B/PAX7/PARP10/PKIB/PRKD1/MIER1/HNRNPA2B1/UBE2N/PAXIP1/KDM3A/RIF1/SMG7/SMG1/VEGFA/FMR1/HECW2/ATR/TRIP12/RAD21/CENPE/KDM4C/PAX5/MUC1/CTNNB1/MAD2L2/CCNB1/ZNF207/TEX14/SFPQ/JARID2/IGF2/KMT2E/UBE2B/CDK9/MECP2/BCL6/LIF/SRC/BUB3/TLK2/DNMT3B/GNL3/TNKS2/TAF7/IWS1/SMAD4/DCP2/HNRNPU/AUTS2/GEN1/BRD4/HIRA/NEK7/TERF2IP/ZNF274/SNW1/DHX36/CDC27/RNF4/ATF7IP/KAT7/LIG4/SIN3A/PPP1R…	108	342
GO:0042180	cellular ketone metabolic process	81/4563	246/18670	0.00155322	0.0121533	0.00847553	PTGS2/NR4A3/ANXA1/IDO1/INSIG1/IL1B/ACADL/PSMA3/ELOVL5/ADM/KYNU/PDSS1/PSME2/KMO/SRD5A1/AKT2/BMP2/NDUFA9/PPTC7/PANK2/COQ10B/CBR3/PSMA2/PDK1/PSMD12/KYAT3/BMP6/PSMA4/KDSR/APOC3/TREX1/PRKCE/PSMC4/PSMB10/PSME1/AZIN1/INSIG2/PSMD8/PSMB2/IDO2/PSMA6/PSMA5/DGAT2/CYP7A1/PSMD11/HSD17B3/PRKAG2/PSMC1/PPARA/RDH10/STARD4/AKR1C1/COMT/PSMD6/AKR1C2/PSMB4/PSMF1/OXCT1/GPD2/SIRT1/CYP4F2/ABCD1/PSMD5/CD74/FGFR4/COQ8B/PSM…	81	246
[truncated: 143 more rows]

## Sheet: Leishmania upregulated
ID	Description	GeneRatio	BgRatio	p-value	adjusted p-value	q-value	gene ID	Count	tot
[truncated: 465 more rows]

## Sheet: Aspergillus upregulated
ID	Description	GeneRatio	BgRatio	p-value	adjusted p-value	q-value	gene ID	Count	tot
[truncated: 371 more rows]
