# Supplementary material for: A druggable copper-signalling pathway that drives inflammation
Source: Nature. 2023 Apr 26;617(7960):386–94. doi: 10.1038/s41586-023-06017-4 (PMC10131557; doi:10.1038/s41586-023-06017-4)
Supplement: Supplementary file 9 — Supplementary Table 6 [file 41586_2023_6017_MOESM9_ESM.xlsx]

## Sheet: Title
	Supplementary Table 6
	Quantitative mass-spectrometry-based proteomics in MDM

## Sheet: Conditions
Experiment	Sample description	Biological Replicate	Figure(s)	RAW File	MSF file	Mass Spectrometer	Total volume (µl)	Injected Quantity (µl)
Non activated MDM (naMDM):	naMDM - donor 88	Biological replicate 1	Figure S8	E0361FD-88.raw	E0361FD-88.msf	Orbitrap Eclipse Tribrid	10	4
Isolated monocytes were	naMDM - donor 89	Biological replicate 2	Figure S8	E0363FD-89.raw	E0363FD-89.msf	Orbitrap Eclipse Tribrid	10	4
differentiated for 5 days with GM-CSF	naMDM - donor 90	Biological replicate 3	Figure S8	E0365FD-90.raw	E0365FD-90.msf	Orbitrap Eclipse Tribrid	10	4
	naMDM - donor 91	Biological replicatep 4	Figure S8	E0367FD-91.raw	E0367FD-91.msf	Orbitrap Eclipse Tribrid	10	4
	naMDM - donor 92	Biological replicate 5	Figure S8	E0369FD-92.raw	E0369FD-92.msf	Orbitrap Eclipse Tribrid	10	4
	naMDM - donor 93	Biological replicate 6	Figure S8	E0371FD-93.raw	E0371FD-93.msf	Orbitrap Eclipse Tribrid	10	4
	naMDM - donor 94	Biological replicate 7	Figure S8	E0373FD-94.raw	E0373FD-94.msf	Orbitrap Eclipse Tribrid	10	4
	naMDM - donor 95	Biological replicate 8	Figure S8	E0375FD-95.raw	E0375FD-95.msf	Orbitrap Eclipse Tribrid	10	4
Activated MDM (aMDM):	aMDM - donor 88	Biological replicate 1	Figure S8	E0362FD-88.raw	E0362FD-88.msf	Orbitrap Eclipse Tribrid	10	4
Isolated monocytes were	aMDM - donor 89	Biological replicate 2	Figure S8	E0364FD-89.raw	E0364FD-89.msf	Orbitrap Eclipse Tribrid	10	4
differentiated for 5 days with GM-CSF	aMDM - donor 90	Biological replicate 3	Figure S8	E0366FD-90.raw	E0366FD-90.msf	Orbitrap Eclipse Tribrid	10	4
then activated by LPS and IFN-gamma	aMDM - donor 91	Biological replicate 4	Figure S8	E0368FD-91.raw	E0368FD-91.msf	Orbitrap Eclipse Tribrid	10	4
	aMDM - donor 92	Biological replicate 5	Figure S8	E0370FD-92.raw	E0370FD-92.msf	Orbitrap Eclipse Tribrid	10	4
	aMDM - donor 93	Biological replicate 6	Figure S8	E0372FD-93.raw	E0372FD-93.msf	Orbitrap Eclipse Tribrid	10	4
	aMDM - donor 94	Biological replicate 7	Figure S8	E0374FD-94.raw	E0374FD-94.msf	Orbitrap Eclipse Tribrid	10	4
	aMDM - donor 95	Biological replicate 8	Figure S8	E0376FD-95.raw	E0376FD-95.msf	Orbitrap Eclipse Tribrid	10	4
	Hela GFP-Polθ + Volasertib

## Sheet: Summary of experiment
Design-based Quantification of Proteins
Source
Name :	aMDM/naMDM
Location in myProMS :	Inflammatory Human Macrophages > Label free quantification
Design level :	Experiment
Peptide XIC extraction engine :	MassChroQ (v2.2.21)
Labeling :	Label-free
Quantification parameters
Quantification method :	Protein ratio based on peptide intensity [Simple ratios - Matching topN peptides - Software: myProMS-Quant v3.7]
State #1 :	naMDM: 8 Biological replicates / 8 observations	•E0361FD-88 : XIC extraction all •E0363FD-89 : XIC extraction all •E0365FD-90 : XIC extraction all •E0367FD-91 : XIC extraction all •E0369FD-92 : XIC extraction all •E0371FD-93 : XIC extraction all •E0373FD-94 : XIC extraction all •E0375FD-95 : XIC extraction all
State #2 :	aMDM: 8 Biological replicates / 8 observations	•E0362FD-88 : XIC extraction all •E0364FD-89 : XIC extraction all •E0366FD-90 : XIC extraction all •E0368FD-91 : XIC extraction all •E0370FD-92 : XIC extraction all •E0372FD-93 : XIC extraction all •E0374FD-94 : XIC extraction all •E0376FD-95 : XIC extraction all
Peptide selection :	•Proteotypic peptides only. •Missed cleavage allowed. •No modifications allowed. •All charge states. •All sources.
Protein selection :	All visible proteins
Bias correction :	Median & Scale at peptide level
Infinite ratios :	Not avoided
Created :	26/07/2022 12:29:55 by Anna Gissler
Export settings
Ratios exported :	•aMDM/naMDM
Absolute fold change ≥	*User selection* (+INF=1000, 1/INF=0.001)
Adj. p-value ≤	*User selection*
Coefficient of variation ≤	*User selection*
Peptides used for ratio ≥	3
Sort by :	Peptides used

## Sheet: aMDM vs naMDM
6222/7235 proteins	Gene & Synonyms	aMDM VS.naMDM						Total peptides in set	MW (kDa)	Description	Species
		Ratio	Log2(Ratio)	Adj. p-value	CV %	Dist. pept. used	Pept. used
Q09666	AHNAK,PM227	0.825339	-0.27694	4.43083e-44	6.90091	389	6424	7230	629.1	Neuroblast differentiation-associated protein AHNAK	Homo sapiens
Q15149	PLEC,PLEC1	0.826084	-0.275639	5.86554e-57	6.03313	359	5024	5875	531.8	Plectin	Homo sapiens
Q14204	DYNC1H1,DHC1,DNCH1,DNCL,DNECL,DYHC,KIAA0325	0.768486	-0.37991	1.9614e-42	6.96953	240	2958	3286	532.4	Cytoplasmic dynein 1 heavy chain 1	Homo sapiens
P35579	MYH9	1.08145	0.112961	0.000231725	23.4837	150	2525	3007	226.5	Myosin-9	Homo sapiens
P21333	FLNA,FLN,FLN1	0.875685	-0.191516	7.69642e-12	13.4715	142	2447	2885	280.7	Filamin-A	Homo sapiens
Q9Y490	TLN1,KIAA1027,TLN	0.883832	-0.178156	7.67765e-14	12.4126	138	2404	2871	269.8	Talin-1	Homo sapiens
Q9NZM1	MYOF,FER1L3,KIAA1207	1.21531	0.28133	9.50353e-10	14.9256	134	1910	2068	234.7	Myoferlin	Homo sapiens
Q63HN8	RNF213,ALO17,C17orf27,KIAA1554,KIAA1618,MYSTR	1.00646	0.00929349	0.895281	403.872	171	1712	1932	591.4	E3 ubiquitin-protein ligase RNF213	Homo sapiens
P49327	FASN,FAS	0.627121	-0.673185	1.33663e-32	7.91313	115	1670	1759	273.4	Fatty acid synthase	Homo sapiens
Q00610	CLTC,CLH17,CLTCL2,KIAA0034	0.804995	-0.312949	3.62817e-17	11.0357	94	1609	1834	191.6	Clathrin heavy chain 1	Homo sapiens
P46940	IQGAP1,KIAA0051	1.01031	0.0148033	0.826256	249.665	96	1431	1664	189.3	Ras GTPase-activating-like protein IQGAP1	Homo sapiens
P78527	PRKDC,HYRC,HYRC1	0.738515	-0.437301	4.55336e-15	11.7613	117	1175	1292	469.1	DNA-dependent protein kinase catalytic subunit	Homo sapiens
P07814	EPRS1,EPRS,GLNS,PARS,QARS,QPRS,PIG32	0.818684	-0.288621	3.39528e-13	12.627	81	1143	1309	170.6	Bifunctional glutamate/proline--tRNA ligase	Homo sapiens
P13639	EEF2,EF2	0.875853	-0.19124	4.50174e-08	16.4735	64	1077	1288	95.3	Elongation factor 2	Homo sapiens
P13796	LCP1,PLS2	0.895307	-0.159546	0.0101498	31.8582	57	1006	1139	70.3	Plastin-2	Homo sapiens
P55072	VCP	0.944299	-0.0826839	0.0899554	44.9113	73	983	1160	89.3	Transitional endoplasmic reticulum ATPase	Homo sapiens
Q92616	GCN1L1,KIAA0219	0.656147	-0.60791	5.88256e-25	8.96255	92	977	1067	292.7	eIF-2-alpha kinase activator GCN1	Homo sapiens
Q9P2E9	RRBP1,KIAA1398	1.12275	0.167035	0.000335293	23.9576	68	970	1143	152.5	Ribosome-binding protein 1	Homo sapiens
P02545	LMNA,LMN1	1.17144	0.228282	0.00118851	26.1783	65	960	1100	74.1	Prelamin-A/C	Homo sapiens
Q14764	MVP,LRP	1.0642	0.0897726	0.0420957	38.7654	56	946	1127	99.3	Major vault protein	Homo sapiens
P53621	COPA	0.887184	-0.172694	0.000106834	22.3838	72	929	1108	138.3	Coatomer subunit alpha	Homo sapiens
P11717	IGF2R,MPRI	0.930708	-0.103599	0.17172	53.3394	83	914	993	274.4	Cation-independent mannose-6-phosphate receptor	Homo sapiens
P22314	UBA1,A1S9T,UBE1	0.946091	-0.0799493	0.09504	45.4728	51	912	1027	117.8	Ubiquitin-like modifier-activating enzyme 1	Homo sapiens
P22897	MRC1,CLEC13D,CLEC13DL,MRC1L1	0.400333	-1.32073	1.4308e-66	5.13607	76	909	1001	166	Macrophage mannose receptor 1	Homo sapiens
P08670	VIM	1.48242	0.567956	3.81714e-14	12.1169	46	906	1057	53.7	Vimentin	Homo sapiens
Q9NYU2	UGGT1,GT,UGCGL1,UGGT,UGT1,UGTR	0.952131	-0.0707687	0.220134	58.2669	70	883	990	177.2	UDP-glucose:glycoprotein glucosyltransferase 1	Homo sapiens
Q9UPN3	MACF1,ABP620,ACF7,KIAA0465,KIAA0754,KIAA1251	1.36699	0.451002	1.83033e-15	11.5261	117	877	1007	838.3	Microtubule-actin cross-linking factor 1, isoforms 1/2/3/5	Homo sapiens
Q13576	IQGAP2	0.920311	-0.119807	0.160267	52.2161	82	867	917	180.6	Ras GTPase-activating-like protein IQGAP2	Homo sapiens
P53396	ACLY	0.899502	-0.152801	0.000980745	25.7961	62	864	1001	120.8	ATP-citrate synthase	Homo sapiens
Q9Y3Z3	SAMHD1,MOP5	0.861734	-0.214685	0.00115823	26.1137	56	862	977	72.2	Deoxynucleoside triphosphate triphosphohydrolase SAMHD1	Homo sapiens
Q08211	DHX9,DDX9,LKP,NDH2	0.953563	-0.0686004	0.216028	57.8208	64	858	965	141	ATP-dependent RNA helicase A	Homo sapiens
P11413	G6PD	0.817326	-0.291016	1.4532e-05	20.2595	50	857	943	59.3	Glucose-6-phosphate 1-dehydrogenase	Homo sapiens
P12814	ACTN1	1.03448	0.0488996	0.636192	130.326	43	850	940	103.1	Alpha-actinin-1	Homo sapiens
P11021	HSPA5,GRP78	1.29069	0.368142	1.81712e-08	15.9947	48	849	1017	72.3	Endoplasmic reticulum chaperone BiP	Homo sapiens
P13667	PDIA4,ERP70,ERP72	0.942598	-0.0852854	0.129003	49.0037	48	849	980	72.9	Protein disulfide-isomerase A4	Homo sapiens
P42224	STAT1	1.53827	0.621306	4.6806e-16	11.3016	52	847	898	87.3	Signal transducer and activator of transcription 1-alpha/beta	Homo sapiens
Q9BSJ8	ESYT1,FAM62A,KIAA0747,MBC2	0.781083	-0.356452	3.44953e-10	14.4426	56	847	917	122.9	Extended synaptotagmin-1	Homo sapiens
P14625	HSP90B1,GRP94,TRA1	1.17654	0.234549	0.000365683	24.07	48	841	955	92.5	Endoplasmin	Homo sapiens
O60610	DIAPH1,DIAP1	0.75723	-0.401196	8.85775e-17	11.0262	60	840	917	141.3	Protein diaphanous homolog 1	Homo sapiens
P38606	ATP6V1A,ATP6A1,ATP6V1A1,VPP2	1.09197	0.12693	0.0656474	41.9913	43	831	899	68.3	V-type proton ATPase catalytic subunit A	Homo sapiens
P15144	ANPEP,APN,CD13,PEPN	1.08186	0.113508	0.286909	65.3752	51	829	868	109.5	Aminopeptidase N	Homo sapiens
P31948	STIP1	0.769608	-0.377804	4.84364e-12	13.1844	53	829	958	62.6	Stress-induced-phosphoprotein 1	Homo sapiens
Q14152	EIF3A,EIF3S10,KIAA0139	0.731999	-0.450087	9.92948e-35	7.42647	68	829	995	166.6	Eukaryotic translation initiation factor 3 subunit A	Homo sapiens
P08133	ANXA6,ANX6	1.04535	0.0639818	0.545799	105.026	52	824	893	75.9	Annexin A6	Homo sapiens
Q07954	LRP1,A2MR,APR	0.376625	-1.4088	4.17426e-73	4.78839	80	823	917	504.6	Prolow-density lipoprotein receptor-related protein 1	Homo sapiens
Q7KZF4	SND1,TDRD11	0.869979	-0.200947	8.54251e-05	22.1075	54	821	940	102	Staphylococcal nuclease domain-containing protein 1	Homo sapiens
Q9Y4L1	HYOU1,GRP170,ORP150	1.18122	0.24028	3.27746e-05	21.0439	52	804	909	111.3	Hypoxia up-regulated protein 1	Homo sapiens
P18206	VCL	0.939466	-0.0900874	0.115579	47.5878	64	800	945	123.8	Vinculin	Homo sapiens
P38646	HSPA9,GRP75,HSPA9B,mt-HSP70	1.46089	0.546846	3.86772e-13	12.5712	48	786	879	73.7	Stress-70 protein, mitochondrial	Homo sapiens
O00160	MYO1F	0.839917	-0.251681	2.19227e-05	20.6254	54	773	861	124.8	Unconventional myosin-If	Homo sapiens
Q14697	GANAB,G2AN,KIAA0088	0.863695	-0.211407	4.97773e-06	19.3258	48	766	890	106.9	Neutral alpha-glucosidase AB	Homo sapiens
P29401	TKT	0.752302	-0.410616	1.0154e-12	12.7845	42	764	869	67.9	Transketolase	Homo sapiens
Q68CZ2	TNS3,TEM6,TENS1,TPP	1.0439	0.0619843	0.53482	102.591	58	755	836	155.3	Tensin-3	Homo sapiens
P51659	HSD17B4,EDH17B4,SDR8C1	0.915872	-0.126782	0.115807	47.6173	42	753	810	79.7	Peroxisomal multifunctional enzyme type 2	Homo sapiens
Q460N5	PARP14,BAL2,KIAA1268	1.05846	0.0819683	0.358888	73.9794	63	752	825	202.8	Protein mono-ADP-ribosyltransferase PARP14	Homo sapiens
Q13045	FLII,FLIL	0.998612	-0.00200377	0.98212	2313.46	61	752	850	144.8	Protein flightless-1 homolog	Homo sapiens
P34932	HSPA4,APG2	0.929771	-0.105052	0.0297244	36.6098	56	749	881	94.3	Heat shock 70 kDa protein 4	Homo sapiens
P07237	P4HB,ERBA2L,PDI,PDIA1,PO4DB	1.0307	0.0436303	0.588126	115.496	41	748	887	57.1	Protein disulfide-isomerase	Homo sapiens
P08575	PTPRC,CD45	1.14045	0.189601	0.00813775	31.0304	54	743	850	147.5	Receptor-type tyrosine-protein phosphatase C	Homo sapiens
P14618	PKM,OIP3,PK2,PK3,PKM2	0.821148	-0.284286	8.90997e-09	15.6479	39	739	864	57.9	Pyruvate kinase PKM	Homo sapiens
Q8WUM4	PDCD6IP,AIP1,ALIX,KIAA1375	0.904604	-0.144641	0.00568852	29.8774	55	738	871	96	Programmed cell death 6-interacting protein	Homo sapiens
P11215	ITGAM,CD11B,CR3A	0.618994	-0.692003	1.04767e-33	7.51108	46	738	838	127.2	Integrin alpha-M	Homo sapiens
P11586	MTHFD1,MTHFC,MTHFD	0.866736	-0.206336	0.00149295	26.6055	52	731	803	101.5	C-1-tetrahydrofolate synthase, cytoplasmic	Homo sapiens
O43707	ACTN4	1.05028	0.0707737	0.214706	57.6292	44	729	879	104.9	Alpha-actinin-4	Homo sapiens
P42704	LRPPRC,LRP130	0.994125	-0.00850074	0.955658	962.608	71	727	795	157.9	Leucine-rich PPR motif-containing protein, mitochondrial	Homo sapiens
P28838	LAP3,LAPEP,PEPS	1.73931	0.798515	2.2181e-40	6.76197	41	721	809	56.2	Cytosol aminopeptidase	Homo sapiens
O75643	SNRNP200,ASCC3L1,HELIC2,KIAA0788	0.82259	-0.281754	1.2567e-07	16.9186	60	717	802	244.5	U5 small nuclear ribonucleoprotein 200 kDa helicase	Homo sapiens
Q00839	HNRNPU,C1orf199,HNRPU,SAFA,U21.1	1.06327	0.088508	0.160632	52.2334	49	716	835	90.6	Heterogeneous nuclear ribonucleoprotein U	Homo sapiens
Q14203	DCTN1	0.930313	-0.104211	0.0383968	38.1538	56	713	804	141.7	Dynactin subunit 1	Homo sapiens
P20700	LMNB1,LMN2,LMNB	1.25496	0.32764	1.24364e-07	16.9115	49	711	827	66.4	Lamin-B1	Homo sapiens
Q92608	DOCK2,KIAA0209	0.801396	-0.319413	4.19809e-07	17.607	63	710	774	211.9	Dedicator of cytokinesis protein 2	Homo sapiens
P49588	AARS1,AARS	0.672639	-0.572096	1.16533e-37	7.02694	49	706	792	106.8	Alanine--tRNA ligase, cytoplasmic	Homo sapiens
Q15075	EEA1,ZFYVE2	1.16578	0.221291	0.000130718	22.5979	69	700	786	162.5	Early endosome antigen 1	Homo sapiens
P26038	MSN	0.884717	-0.176713	0.000554601	24.7151	43	698	823	67.8	Moesin	Homo sapiens
Q92598	HSPH1,HSP105,HSP110,KIAA0201	0.855818	-0.224624	2.0848e-05	20.5567	47	696	792	96.9	Heat shock protein 105 kDa	Homo sapiens
O75165	DNAJC13,KIAA0678,RME8	0.95785	-0.0621287	0.447069	86.2025	69	695	758	254.4	DnaJ homolog subfamily C member 13	Homo sapiens
P20591	MX1	1.56706	0.648062	1.32021e-07	16.9411	42	694	729	75.5	Interferon-induced GTP-binding protein Mx1	Homo sapiens
Q13200	PSMD2,TRAP2	0.844994	-0.242987	3.20266e-05	20.9847	53	689	770	100.2	26S proteasome non-ATPase regulatory subunit 2	Homo sapiens
Q96KP4	CNDP2,CN2,CPGL,HEL-S-13,PEPA	1.18665	0.246897	0.000487759	24.4919	39	685	761	52.9	Cytosolic non-specific dipeptidase	Homo sapiens
P30101	PDIA3,ERP57,ERP60,GRP58	1.2154	0.281432	6.27431e-05	21.7121	46	681	834	56.8	Protein disulfide-isomerase A3	Homo sapiens
P40939	HADHA,HADH	1.17473	0.232325	0.00575186	29.9027	48	677	761	83	Trifunctional enzyme subunit alpha, mitochondrial	Homo sapiens
P27816	MAP4	1.2265	0.294542	1.01309e-09	14.7667	57	674	798	121	Microtubule-associated protein 4	Homo sapiens
Q96BY6	DOCK10,KIAA0694,ZIZ3	0.992872	-0.0103199	0.931558	601.131	66	674	730	249.5	Dedicator of cytokinesis protein 10	Homo sapiens
Q5T4S7	UBR4,KIAA0462,KIAA1307,RBAF600,ZUBR1	0.846227	-0.240884	0.000274215	23.5955	81	674	775	573.8	E3 ubiquitin-protein ligase UBR4	Homo sapiens
Q9Y678	COPG1,COPG	0.959055	-0.0603138	0.449881	86.671	41	662	764	97.7	Coatomer subunit gamma-1	Homo sapiens
P13010	XRCC5,G22P2	0.830183	-0.268498	1.17943e-06	18.2403	51	660	763	82.7	X-ray repair cross-complementing protein 5	Homo sapiens
O75533	SF3B1,SAP155	0.951308	-0.0720148	0.340288	71.4012	54	659	747	145.8	Splicing factor 3B subunit 1	Homo sapiens
O75083	WDR1	0.960204	-0.0585874	0.359105	74.0028	42	658	802	66.2	WD repeat-containing protein 1	Homo sapiens
Q16555	DPYSL2,CRMP2,ULIP2	0.968188	-0.0466412	0.543003	104.454	32	655	713	62.3	Dihydropyrimidinase-related protein 2	Homo sapiens
O75369	FLNB,FLN1L,FLN3,TABP,TAP	1.10397	0.142696	0.0966676	45.6332	66	654	695	278.2	Filamin-B	Homo sapiens
P21399	ACO1,IREB1	0.614748	-0.701933	5.6715e-12	13.1601	43	654	673	98.4	Cytoplasmic aconitate hydratase	Homo sapiens
Q9Y6K5	OAS3,P/OKcl.4	1.00762	0.010949	0.947729	795.345	53	653	693	121.2	2'-5'-oligoadenylate synthase 3	Homo sapiens
Q14974	KPNB1,NTF97	0.967842	-0.0471567	0.568357	110.549	40	651	778	97.2	Importin subunit beta-1	Homo sapiens
Q86UX7	FERMT3,KIND3,MIG2B,URP2	0.716255	-0.481455	6.48148e-19	10.2499	43	650	773	76	Fermitin family homolog 3	Homo sapiens
Q96QK1	VPS35,MEM3,TCCCTA00141	0.748478	-0.417969	1.19569e-10	14.0321	44	648	722	91.7	Vacuolar protein sorting-associated protein 35	Homo sapiens
Q6ZS81	WDFY4,C10orf64,KIAA1607	0.782906	-0.35309	2.32491e-05	20.6462	70	646	730	353.6	WD repeat- and FYVE domain-containing protein 4	Homo sapiens
P52209	PGD,PGDH	0.766719	-0.383229	2.65397e-08	16.1071	38	638	717	53.1	6-phosphogluconate dehydrogenase, decarboxylating	Homo sapiens
Q99798	ACO2	1.32308	0.403902	0.000143062	22.7033	43	636	688	85.4	Aconitate hydratase, mitochondrial	Homo sapiens
P20702	ITGAX,CD11C	0.813004	-0.298665	0.000247758	23.4318	42	633	676	127.8	Integrin alpha-X	Homo sapiens
P05107	ITGB2,CD18,MFI7	0.791705	-0.336965	2.12234e-08	15.9925	43	633	749	84.8	Integrin beta-2	Homo sapiens
P50395	GDI2,RABGDIB	0.869589	-0.201594	0.0101537	31.808	36	629	706	50.7	Rab GDP dissociation inhibitor beta	Homo sapiens
P29350	PTPN6,HCP,PTP1C	0.604863	-0.725319	2.00279e-37	6.98573	47	627	757	67.6	Tyrosine-protein phosphatase non-receptor type 6	Homo sapiens
P35606	COPB2	0.929864	-0.104908	0.192724	55.4911	47	624	716	102.5	Coatomer subunit beta'	Homo sapiens
O94979	SEC31A,KIAA0905,SEC31L1,HSPC275,HSPC334	0.943083	-0.0845436	0.29698	66.4385	45	621	688	133	Protein transport protein Sec31A	Homo sapiens
P09467	FBP1,FBP	0.786519	-0.346447	0.00326722	28.3588	32	620	672	36.8	Fructose-1,6-bisphosphatase 1	Homo sapiens
P53618	COPB1,COPB,MSTP026	0.882536	-0.180272	0.00453577	29.2199	48	615	694	107.1	Coatomer subunit beta	Homo sapiens
P52790	HK3	0.856836	-0.222908	0.0032728	28.3661	38	614	683	99	Hexokinase-3	Homo sapiens
P50990	CCT8,C21orf112,CCTQ,KIAA0002	0.832647	-0.264223	1.40737e-05	20.16	45	611	695	59.6	T-complex protein 1 subunit theta	Homo sapiens
Q86VP6	CAND1,KIAA0829,TIP120,TIP120A	0.831117	-0.266877	3.09817e-05	20.9277	46	611	691	136.4	Cullin-associated NEDD8-dissociated protein 1	Homo sapiens
P46459	NSF	0.995674	-0.00625401	0.952488	863.288	51	610	694	82.6	Vesicle-fusing ATPase	Homo sapiens
Q6P2Q9	PRPF8,PRPC8	0.682476	-0.551149	5.80949e-18	10.5073	65	609	674	273.6	Pre-mRNA-processing-splicing factor 8	Homo sapiens
P10809	HSPD1,HSP60	1.26506	0.339209	1.99445e-05	20.4869	39	606	696	61.1	60 kDa heat shock protein, mitochondrial	Homo sapiens
Q99460	PSMD1	0.861132	-0.215694	4.50814e-05	21.3235	45	605	713	105.8	26S proteasome non-ATPase regulatory subunit 1	Homo sapiens
P26640	VARS1,G7A,VARS,VARS2	0.823477	-0.2802	4.91595e-06	19.2637	42	605	668	140.5	Valine--tRNA ligase	Homo sapiens
P16885	PLCG2	0.678639	-0.559285	4.3389e-21	9.61052	59	603	681	147.9	1-phosphatidylinositol 4,5-bisphosphate phosphodiesterase gamma-2	Homo sapiens
P25705	ATP5F1A,ATP5A,ATP5A1,ATP5AL2,ATPM	1.28104	0.357312	4.55052e-05	21.3365	40	600	677	59.8	ATP synthase subunit alpha, mitochondrial	Homo sapiens
P06396	GSN	0.701194	-0.512114	5.58908e-19	10.1928	33	600	748	85.7	Gelsolin	Homo sapiens
P08758	ANXA5,ANX5,ENX2,PP4	0.989564	-0.0151347	0.916974	498.563	35	598	679	35.9	Annexin A5	Homo sapiens
Q07065	CKAP4	1.37906	0.463685	3.93254e-12	13.0309	39	597	700	66	Cytoskeleton-associated protein 4	Homo sapiens
Q04637	EIF4G1,EIF4F,EIF4G,EIF4GI	0.772939	-0.371573	2.43684e-12	12.914	42	597	706	175.5	Eukaryotic translation initiation factor 4 gamma 1	Homo sapiens
P21980	TGM2	1.02354	0.0335682	0.887446	375.612	36	594	606	77.3	Protein-glutamine gamma-glutamyltransferase 2	Homo sapiens
O00754	MAN2B1,LAMAN,MANB	0.684946	-0.545938	4.09802e-16	11.1542	40	594	652	113.7	Lysosomal alpha-mannosidase	Homo sapiens
P52272	HNRNPM,HNRPM,NAGR1	1.09638	0.13275	0.0320819	37.0788	43	593	689	77.5	Heterogeneous nuclear ribonucleoprotein M	Homo sapiens
Q0VD83	APOBR,APOB48R	1.01578	0.0225862	0.847386	286.788	45	589	648	115.6	Apolipoprotein B receptor	Homo sapiens
P13489	RNH1,PRI,RNH	0.911991	-0.132909	0.0759351	43.2665	34	588	673	50	Ribonuclease inhibitor	Homo sapiens
Q15029	EFTUD2,KIAA0031,SNRP116	0.840877	-0.250033	3.06593e-06	18.8794	47	588	654	109.4	116 kDa U5 small nuclear ribonucleoprotein component	Homo sapiens
P09960	LTA4H,LTA4	0.747156	-0.42052	8.14865e-05	21.9867	39	586	644	69.3	Leukotriene A-4 hydrolase	Homo sapiens
P23381	WARS1,IFI53,WARS,WRS	3.77984	1.91833	6.1958e-81	4.25773	34	585	667	53.2	Tryptophan--tRNA ligase, cytoplasmic	Homo sapiens
P19971	TYMP,ECGF1	1.24001	0.310351	0.00811808	30.9824	31	585	597	50	Thymidine phosphorylase	Homo sapiens
P78371	CCT2,99D8.1,CCTB	0.934862	-0.0971751	0.0930392	45.1899	38	585	687	57.5	T-complex protein 1 subunit beta	Homo sapiens
P06576	ATP5F1B,ATP5B,ATPMB,ATPSB	1.18934	0.250161	0.00201553	27.2018	28	584	652	56.6	ATP synthase subunit beta, mitochondrial	Homo sapiens
P19878	NCF2,NOXA2,P67PHOX	1.03711	0.0525713	0.59113	116.185	39	584	661	59.8	Neutrophil cytosol factor 2	Homo sapiens
Q8NF50	DOCK8	1.20645	0.270765	5.94196e-05	21.6154	53	583	649	238.5	Dedicator of cytokinesis protein 8	Homo sapiens
P17655	CAPN2,CANPL2	0.872588	-0.196628	0.0441934	39.0299	37	583	618	80	Calpain-2 catalytic subunit	Homo sapiens
Q9Y4E8	USP15,KIAA0529	1.11246	0.153753	0.0433458	38.9057	41	581	639	112.4	Ubiquitin carboxyl-terminal hydrolase 15	Homo sapiens
Q9P2J5	LARS1,KIAA1352,LARS	0.768954	-0.379031	8.78706e-09	15.5633	55	571	632	134.5	Leucine--tRNA ligase, cytoplasmic	Homo sapiens
Q96G03	PGM2,MSTP006	0.7279	-0.458188	5.3642e-11	13.7413	39	570	633	68.3	Phosphoglucomutase-2	Homo sapiens
P41252	IARS1,IARS	0.724248	-0.465444	1.20987e-09	14.7845	50	568	621	144.5	Isoleucine--tRNA ligase, cytoplasmic	Homo sapiens
P31939	ATIC,PURH,OK/SW-cl.86	0.829415	-0.269834	2.07201e-05	20.5053	39	567	650	64.6	Bifunctional purine biosynthesis protein ATIC	Homo sapiens
Q00341	HDLBP,HBP,VGL	0.725053	-0.463842	1.4563e-15	11.3476	48	567	636	141.5	Vigilin	Homo sapiens
Q86UP2	KTN1,CG1,KIAA0004	1.15974	0.213798	0.000119435	22.4298	59	563	648	156.3	Kinectin	Homo sapiens
P54136	RARS1,RARS	0.931602	-0.102215	0.161772	52.3089	42	562	651	75.4	Arginine--tRNA ligase, cytoplasmic	Homo sapiens
P12956	XRCC6,G22P1	0.926677	-0.109861	0.113188	47.2707	40	557	665	69.8	X-ray repair cross-complementing protein 6	Homo sapiens
P06737	PYGL	0.69373	-0.527553	3.58871e-19	10.0991	43	557	624	97.1	Glycogen phosphorylase, liver form	Homo sapiens
P12270	TPR	1.07006	0.097695	0.13015	49.0846	59	553	617	267.3	Nucleoprotein TPR	Homo sapiens
O60488	ACSL4,ACS4,FACL4,LACS4	0.921871	-0.117363	0.274424	63.9499	38	550	590	79.2	Long-chain-fatty-acid--CoA ligase 4	Homo sapiens
P49368	CCT3,CCTG,TRIC5	0.760992	-0.394047	1.64658e-12	12.7874	36	549	611	60.5	T-complex protein 1 subunit gamma	Homo sapiens
P04843	RPN1	0.933701	-0.098968	0.144209	50.5232	39	546	629	68.6	Dolichyl-diphosphooligosaccharide--protein glycosyltransferase subunit 1	Homo sapiens
Q5VYK3	ECPAS,ECM29,KIAA0368	0.994767	-0.00757016	0.944592	750.392	52	543	607	204.3	Proteasome adapter and scaffold protein ECM29	Homo sapiens
P06744	GPI	0.814106	-0.296711	6.4906e-07	17.7968	34	540	617	63.1	Glucose-6-phosphate isomerase	Homo sapiens
O14879	IFIT3,CIG-49,IFI60,IFIT4,ISG60	3.21015	1.68264	6.20141e-38	6.83411	33	539	584	56	Interferon-induced protein with tetratricopeptide repeats 3	Homo sapiens
Q9Y6N5	SQRDL,CGI-44	1.42452	0.510477	9.61014e-08	16.7029	31	538	593	50	Sulfide:quinone oxidoreductase, mitochondrial	Homo sapiens
Q1KMD3	HNRNPUL2,HNRPUL2	1.06274	0.0877879	0.244977	60.7556	42	538	599	85.1	Heterogeneous nuclear ribonucleoprotein U-like protein 2	Homo sapiens
P29144	TPP2	0.863731	-0.211347	0.000231725	23.2962	53	538	615	138.3	Tripeptidyl-peptidase 2	Homo sapiens
P36776	LONP1,PRSS15	1.24952	0.32138	0.00534846	29.6503	41	536	560	106.5	Lon protease homolog, mitochondrial	Homo sapiens
A0AVT1	UBA6,MOP4,UBE1L2	1.04045	0.0572133	0.450372	86.7505	41	536	617	118	Ubiquitin-like modifier-activating enzyme 6	Homo sapiens
Q9BZQ8	FAM129A,C1orf24,NIBAN,GIG39	0.948568	-0.0761776	0.471846	90.4857	34	531	586	103.1	Protein Niban 1	Homo sapiens
Q16891	IMMT,HMP,MINOS2,PIG4,PIG52	1.20208	0.265529	0.0117287	32.3022	43	529	579	83.7	MICOS complex subunit MIC60	Homo sapiens
P50991	CCT4,CCTD,SRB	0.7858	-0.347766	6.10599e-09	15.3919	34	529	600	57.9	T-complex protein 1 subunit delta	Homo sapiens
P19367	HK1	1.26384	0.337812	1.81358e-05	20.3595	39	528	583	102.5	Hexokinase-1	Homo sapiens
P33121	ACSL1,FACL1,FACL2,LACS,LACS1,LACS2	2.51402	1.33	4.70403e-46	6.0546	33	526	568	77.9	Long-chain-fatty-acid--CoA ligase 1	Homo sapiens
Q92974	ARHGEF2,KIAA0651,LFP40	1.28244	0.358889	1.28913e-10	13.9873	43	525	593	111.5	Rho guanine nucleotide exchange factor 2	Homo sapiens
Q12906	ILF3,DRBF,MPHOSPH4,NF90	0.886151	-0.174376	0.0124011	32.514	38	524	589	95.3	Interleukin enhancer-binding factor 3	Homo sapiens
Q709C8	VPS13C,KIAA1421	0.755964	-0.40361	4.36029e-09	15.2449	61	524	589	422.4	Vacuolar protein sorting-associated protein 13C	Homo sapiens
Q9NZ08	ERAP1,APPILS,ARTS1,KIAA0525,UNQ584/PRO1154	1.0963	0.132637	0.182843	54.3947	41	520	548	107.2	Endoplasmic reticulum aminopeptidase 1	Homo sapiens
Q16658	FSCN1,FAN1,HSN,SNL	2.64316	1.40226	6.50418e-44	6.23106	35	518	568	54.5	Fascin	Homo sapiens
P43243	MATR3,KIAA0723	1.01936	0.0276701	0.7644	190.49	34	518	593	94.6	Matrin-3	Homo sapiens
P16435	POR,CYPOR	1.04325	0.0610824	0.527077	101.001	32	516	568	76.7	NADPH--cytochrome P450 reductase	Homo sapiens
P61978	HNRNPK,HNRPK	0.946071	-0.0799795	0.373986	76.0791	31	516	602	51	Heterogeneous nuclear ribonucleoprotein K	Homo sapiens
P48643	CCT5,CCTE,KIAA0098	0.933342	-0.0995229	0.214329	57.5589	33	512	581	59.7	T-complex protein 1 subunit epsilon	Homo sapiens
Q16851	UGP2,UGP1	0.99681	-0.00460993	0.966548	1308.71	32	511	578	56.9	UTP--glucose-1-phosphate uridylyltransferase	Homo sapiens
P48147	PREP,PEP	0.771342	-0.374557	2.66118e-08	16.0396	35	511	578	80.7	Prolyl endopeptidase	Homo sapiens
P43304	GPD2	1.43487	0.520915	1.05298e-11	13.2324	38	508	550	80.9	Glycerol-3-phosphate dehydrogenase, mitochondrial	Homo sapiens
O00429	DNM1L,DLP1,DRP1	0.830615	-0.267749	5.59239e-06	19.3224	36	507	572	81.9	Dynamin-1-like protein	Homo sapiens
P31146	CORO1A,CORO1	1.06033	0.0845109	0.470479	90.2313	32	504	558	51	Coronin-1A	Homo sapiens
P11216	PYGB	0.796709	-0.327876	0.000829164	25.3825	37	503	522	96.7	Glycogen phosphorylase, brain form	Homo sapiens
P27824	CANX	0.998697	-0.00188128	0.986108	3195.78	32	502	577	67.6	Calnexin	Homo sapiens
P43490	NAMPT,PBEF,PBEF1	2.59171	1.3739	2.6216e-41	6.44115	34	500	533	55.5	Nicotinamide phosphoribosyltransferase	Homo sapiens
Q9HC35	EML4,C2orf2,EMAPL4	0.871038	-0.199193	0.00989124	31.6739	34	499	555	108.9	Echinoderm microtubule-associated protein-like 4	Homo sapiens
P17987	TCP1,CCT1,CCTA	0.831845	-0.265614	6.68586e-08	16.4971	32	499	596	60.3	T-complex protein 1 subunit alpha	Homo sapiens
P07384	CAPN1,CANPL1,PIG30	0.755527	-0.404444	9.39514e-07	18.0117	38	499	558	81.9	Calpain-1 catalytic subunit	Homo sapiens
Q05655	PRKCD,PKCD	0.883062	-0.179413	0.0120022	32.3902	37	498	562	77.5	Protein kinase C delta type	Homo sapiens
Q99832	CCT7,CCTH,NIP7-1	0.789893	-0.34027	2.9544e-10	14.2306	36	498	603	59.4	T-complex protein 1 subunit eta	Homo sapiens
Q01518	CAP1,CAP	0.999604	-0.000572001	0.996164	10318	35	496	623	51.9	Adenylyl cyclase-associated protein 1	Homo sapiens
P57737	CORO7	0.941209	-0.0874129	0.17686	53.8392	35	496	574	100.6	Coronin-7	Homo sapiens
P07900	HSP90AA1,HSP90A,HSPC1,HSPCA	0.877285	-0.188882	0.00688268	30.4001	31	496	579	84.7	Heat shock protein HSP 90-alpha	Homo sapiens
P04040	CAT	0.852783	-0.22975	0.00205609	27.2138	31	495	573	59.8	Catalase	Homo sapiens
P27797	CALR,CRTC	1.0296	0.0420845	0.773761	196.946	20	492	582	48.1	Calreticulin	Homo sapiens
P47897	QARS1,QARS	0.745477	-0.423765	1.43578e-11	13.2993	43	492	564	87.8	Glutamine--tRNA ligase	Homo sapiens
Q7Z3T8	ZFYVE16,KIAA0305	0.739857	-0.434681	2.63957e-08	16.02	39	490	524	168.9	Zinc finger FYVE domain-containing protein 16	Homo sapiens
Q15833	STXBP2,UNC18B	0.887134	-0.172776	0.00423134	28.9822	37	489	568	66.5	Syntaxin-binding protein 2	Homo sapiens
P07602	PSAP,GLBA,SAP1	0.845326	-0.24242	0.0203936	34.605	30	489	542	58.1	Prosaposin	Homo sapiens
Q92835	INPP5D,SHIP,SHIP1	0.756969	-0.401694	6.04638e-05	21.5928	39	488	517	133.3	Phosphatidylinositol 3,4,5-trisphosphate 5-phosphatase 1	Homo sapiens
Q00722	PLCB2	0.619183	-0.691563	1.20882e-20	9.62709	43	486	527	134	1-phosphatidylinositol 4,5-bisphosphate phosphodiesterase beta-2	Homo sapiens
Q92614	MYO18A,CD245,KIAA0216,MYSPDZ,TIAF1	1.00852	0.0122367	0.901911	429.004	50	485	539	233.1	Unconventional myosin-XVIIIa	Homo sapiens
P04083	ANXA1,ANX1,LPC1	0.937448	-0.0931893	0.198376	56.0628	28	485	605	38.7	Annexin A1	Homo sapiens
Q13459	MYO9B,MYR5	0.754504	-0.406399	4.52433e-06	19.1157	48	482	534	243.4	Unconventional myosin-IXb	Homo sapiens
Q01813	PFKP,PFKF	1.26017	0.333613	0.000129582	22.5054	35	481	525	85.6	ATP-dependent 6-phosphofructokinase, platelet type	Homo sapiens
Q14980	NUMA1,NMP22,NUMA	0.836241	-0.25801	7.15322e-05	21.7769	54	480	544	238.3	Nuclear mitotic apparatus protein 1	Homo sapiens
O60763	USO1,VDP	0.908176	-0.138955	0.10315	46.2351	38	479	557	107.9	General vesicular transport factor p115	Homo sapiens
Q96TA1	FAM129B,C9orf88	0.724742	-0.464461	4.23312e-08	16.2448	35	478	524	84.1	Protein Niban 2	Homo sapiens
P41218	MNDA	1.08572	0.118654	0.326292	69.7231	32	476	523	45.8	Myeloid cell nuclear differentiation antigen	Homo sapiens
P21964	COMT	0.850723	-0.233239	0.00149123	26.5219	23	476	520	30	Catechol O-methyltransferase	Homo sapiens
Q12965	MYO1E,MYO1C	0.716937	-0.480081	1.15997e-09	14.7027	40	475	526	127.1	Unconventional myosin-Ie	Homo sapiens
Q7Z2W4	ZC3HAV1,ZC3HDC2,PRO1677	2.29973	1.20147	7.7795e-33	7.36382	37	472	522	101.4	Zinc finger CCCH-type antiviral protein 1	Homo sapiens
Q16822	PCK2,PEPCK2	1.30625	0.385433	0.00381212	28.6922	38	471	498	70.7	Phosphoenolpyruvate carboxykinase [GTP], mitochondrial	Homo sapiens
P33176	KIF5B,KNS,KNS1	1.00752	0.0108089	0.92519	548.604	39	471	519	109.7	Kinesin-1 heavy chain	Homo sapiens
P00558	PGK1,PGKA,MIG10,OK/SW-cl.110	0.863723	-0.211359	3.20304e-05	20.898	27	471	582	44.6	Phosphoglycerate kinase 1	Homo sapiens
P20810	CAST	1.13338	0.180629	0.0168897	33.7711	33	470	530	76.6	Calpastatin	Homo sapiens
P22626	HNRNPA2B1,HNRPA2B1	1.14886	0.200207	0.0122127	32.4401	30	469	556	37.4	Heterogeneous nuclear ribonucleoproteins A2/B1	Homo sapiens
P40227	CCT6A,CCT6,CCTZ	0.934764	-0.0973266	0.178473	53.9624	28	469	543	58	T-complex protein 1 subunit zeta	Homo sapiens
P40763	STAT3,APRF	1.55896	0.640586	4.7015e-11	13.6217	37	468	497	88.1	Signal transducer and activator of transcription 3	Homo sapiens
Q92900	UPF1,KIAA0221,RENT1	0.82511	-0.277342	1.69716e-05	20.2595	42	468	519	124.3	Regulator of nonsense transcripts 1	Homo sapiens
Q9BZZ2	SIGLEC1,SN	1.68307	0.751096	1.17959e-10	13.8979	40	466	518	182.6	RecName: Full=Sialoadhesin; AltName: Full=Sialic acid-binding Ig-like lectin 1; Short=Siglec-1; AltName: CD_antigen=CD169; Flags: Precursor	Homo sapiens
P21281	ATP6V1B2,ATP6B2,VPP3	0.956885	-0.0635828	0.567105	110.175	25	466	510	56.5	V-type proton ATPase subunit B, brain isoform	Homo sapiens
P29590	PML,MYL,PP8675,RNF71,TRIM19	2.73502	1.45155	1.17425e-47	5.80771	40	465	533	97.6	Protein PML	Homo sapiens
O94925	GLS,GLS1,KIAA0838	1.68166	0.749884	3.36253e-14	11.8469	32	464	506	73.5	Glutaminase kidney isoform, mitochondrial	Homo sapiens
Q92888	ARHGEF1	0.930208	-0.104375	0.190855	55.2783	41	464	521	102.4	Rho guanine nucleotide exchange factor 1	Homo sapiens
Q8TDZ2	MICAL1,MICAL,NICAL	0.721285	-0.471358	1.35001e-11	13.255	41	464	496	117.9	[F-actin]-monooxygenase MICAL1	Homo sapiens
P02786	TFRC	0.738182	-0.437952	9.18629e-05	22.0726	36	462	485	84.9	Transferrin receptor protein 1	Homo sapiens
B0I1T2	MYO1G,HA2	3.02661	1.5977	4.85262e-43	6.20266	39	461	511	116.4	Unconventional myosin-Ig	Homo sapiens
Q14258	TRIM25,EFP,RNF147,ZNF147	0.91932	-0.12136	0.167866	52.8873	33	461	523	71	E3 ubiquitin/ISG15 ligase TRIM25	Homo sapiens
Q96QH2	PRAM1	0.860865	-0.216142	0.243749	60.5868	37	460	481	74	PML-RARA-regulated adapter molecule 1	Homo sapiens
O60506	SYNCRIP,HNRPQ,NSAP1	1.01006	0.0144374	0.896494	406.971	26	459	525	69.6	Heterogeneous nuclear ribonucleoprotein Q	Homo sapiens
P46939	UTRN,DMDL,DRP1	0.939627	-0.0898401	0.448565	86.3927	52	458	490	394.5	Utrophin	Homo sapiens
Q5K4L6	SLC27A3,ACSVL3,FATP3,PSEC0067,UNQ367/PRO703	0.864607	-0.209884	0.0279657	36.1889	28	458	504	73.6	Solute carrier family 27 member 3	Homo sapiens
P55265	ADAR,ADAR1,DSRAD,G1P1,IFI4	1.16438	0.219567	0.00384416	28.7073	37	456	513	136.1	Double-stranded RNA-specific adenosine deaminase	Homo sapiens
P52789	HK2	0.830866	-0.267313	0.00272436	27.8515	37	456	502	102.4	Hexokinase-2	Homo sapiens
Q9NZB2	FAM120A,C9orf10,KIAA0183,OSSA	0.868644	-0.203163	0.00290204	28.0053	35	455	510	121.9	Constitutive coactivator of PPAR-gamma-like protein 1	Homo sapiens
P50570	DNM2,DYN2	0.848238	-0.237459	0.00573414	29.8155	33	454	483	98.1	Dynamin-2	Homo sapiens
P05164	MPO	0.82985	-0.269078	0.112338	47.1495	31	454	474	83.9	Myeloperoxidase	Homo sapiens
P42765	ACAA2	1.29601	0.374074	1.78746e-05	20.3006	25	453	501	41.9	3-ketoacyl-CoA thiolase, mitochondrial	Homo sapiens
Q96P48	ARAP1,CENTD2,KIAA0782	0.715506	-0.482964	5.96602e-08	16.396	42	453	491	162.2	Arf-GAP with Rho-GAP domain, ANK repeat and PH domain-containing protein 1	Homo sapiens
Q15393	SF3B3,KIAA0017,SAP130	0.977397	-0.0329835	0.751484	182.289	38	452	511	135.6	Splicing factor 3B subunit 3	Homo sapiens
Q16881	TXNRD1,GRIM12,KDRF	0.853491	-0.228552	0.0119936	32.3688	28	452	510	70.8	Thioredoxin reductase 1, cytoplasmic	Homo sapiens
Q15233	NONO,NRB54	1.09117	0.12587	0.0823435	43.9811	28	451	523	54.2	Non-POU domain-containing octamer-binding protein	Homo sapiens
O60313	OPA1,KIAA0567	1.07275	0.10132	0.228684	59.0241	41	451	492	111.6	Dynamin-like 120 kDa protein, mitochondrial	Homo sapiens
P00390	GSR,GLUR,GRD1	0.931404	-0.10252	0.150415	51.1623	25	451	534	56.3	Glutathione reductase, mitochondrial	Homo sapiens
P05455	SSB	1.08999	0.124319	0.270121	63.4161	31	450	496	46.8	Lupus La protein	Homo sapiens
P23141	CES1,CES2,SES1	1.36406	0.447906	8.26928e-06	19.61	31	449	478	62.5	Liver carboxylesterase 1	Homo sapiens
Q16719	KYNU	1.28883	0.366062	0.000236919	23.2904	26	449	483	52.4	Kynureninase	Homo sapiens
P06733	ENO1,ENO1L1,MBPB1,MPB1	0.942888	-0.0848418	0.24616	60.8791	32	448	592	47.2	Alpha-enolase	Homo sapiens
P04406	GAPDH,GAPD,CDABP0047,OK/SW-cl.12	0.860873	-0.216127	0.0248852	35.5448	26	448	526	36.1	Glyceraldehyde-3-phosphate dehydrogenase	Homo sapiens
Q9BWD1	ACAT2,ACTL	0.719663	-0.474606	3.86624e-05	21.091	27	447	471	41.4	Acetyl-CoA acetyltransferase, cytosolic	Homo sapiens
Q02818	NUCB1,NUC	1.10689	0.146514	0.12161	48.1744	33	444	488	53.9	Nucleobindin-1	Homo sapiens
O43143	DHX15,DBP1,DDX15	0.91008	-0.135934	0.142021	50.2941	37	443	485	90.9	ATP-dependent RNA helicase DHX15	Homo sapiens
P63010	AP2B1,ADTB2,CLAPB1	0.879367	-0.185462	0.043938	38.9402	29	443	475	104.6	AP-2 complex subunit beta	Homo sapiens
Q27J81	INF2,C14orf151,C14orf173	0.877727	-0.188156	0.0423691	38.7105	38	443	464	135.6	Inverted formin-2	Homo sapiens
Q7Z6Z7	HUWE1,KIAA0312,KIAA1578,UREB1,HSPC272	0.804512	-0.313813	6.04638e-05	21.5647	42	443	485	481.9	E3 ubiquitin-protein ligase HUWE1	Homo sapiens
P49748	ACADVL,VLCAD	1.03426	0.0485993	0.633287	129.415	39	442	520	70.4	Very long-chain specific acyl-CoA dehydrogenase, mitochondrial	Homo sapiens
P48444	ARCN1,COPD	0.915793	-0.126906	0.0667288	42.0391	31	442	502	57.2	Coatomer subunit delta	Homo sapiens
P23246	SFPQ,PSF	1.03741	0.0529919	0.591647	116.376	33	441	516	76.1	Splicing factor, proline- and glutamine-rich	Homo sapiens
O14980	XPO1,CRM1	0.942693	-0.0851402	0.369159	75.3347	39	440	510	123.4	Exportin-1	Homo sapiens
P56192	MARS1,MARS	0.810726	-0.302713	3.64739e-06	18.9318	33	440	503	101.1	Methionine--tRNA ligase, cytoplasmic	Homo sapiens
P07339	CTSD,CPSD	0.794604	-0.331693	0.0177438	33.9792	23	438	458	44.6	Cathepsin D	Homo sapiens
P49411	TUFM	1.06618	0.0924537	0.335179	70.7563	31	437	523	49.5	Elongation factor Tu, mitochondrial	Homo sapiens
O75874	IDH1,PICD	0.87708	-0.18922	0.0497252	39.7607	25	437	477	46.7	Isocitrate dehydrogenase [NADP] cytoplasmic	Homo sapiens
O95786	DDX58	1.87043	0.903373	1.44995e-14	11.6316	47	436	486	106.6	Antiviral innate immune response receptor RIG-I	Homo sapiens
P42331	ARHGAP25,KIAA0053	0.969168	-0.045181	0.677601	145.908	36	433	479	73.4	Rho GTPase-activating protein 25	Homo sapiens
Q9UHD8	SEPTIN9,KIAA0991,MSF,SEPT9	0.842286	-0.247618	0.00389352	28.7405	33	433	486	65.4	Septin-9	Homo sapiens
P23469	PTPRE	0.668208	-0.581632	9.92648e-16	11.1568	32	433	472	80.6	Receptor-type tyrosine-protein phosphatase epsilon	Homo sapiens
O60271	SPAG9,HSS,KIAA0516,MAPK8IP4,SYD1,HLC6	1.08133	0.11281	0.195783	55.7809	42	432	482	146.2	C-Jun-amino-terminal kinase-interacting protein 4	Homo sapiens
P54577	YARS1,YARS	0.866869	-0.206114	0.0047967	29.3085	32	432	501	59.1	Tyrosine--tRNA ligase, cytoplasmic	Homo sapiens
P17858	PFKL	0.886971	-0.173042	0.10619	46.5333	29	431	483	85	ATP-dependent 6-phosphofructokinase, liver type	Homo sapiens
P26639	TARS1,TARS	0.863216	-0.212206	0.00220545	27.343	34	431	489	83.4	Threonine--tRNA ligase 1, cytoplasmic	Homo sapiens
Q16531	DDB1,XAP1	0.732191	-0.449708	1.98977e-10	14.0425	36	431	492	127	DNA damage-binding protein 1	Homo sapiens
Q9NY33	DPP3	0.8551	-0.225835	0.00205609	27.1814	31	430	506	82.6	Dipeptidyl peptidase 3	Homo sapiens
P29728	OAS2	1.16363	0.218628	0.294751	66.1172	36	429	441	82.4	2'-5'-oligoadenylate synthase 2	Homo sapiens
O43252	PAPSS1,ATPSK1,PAPSS	0.777785	-0.362556	1.23256e-05	19.937	29	427	454	70.8	Bifunctional 3'-phosphoadenosine 5'-phosphosulfate synthase 1	Homo sapiens
P50995	ANXA11,ANX11	0.825786	-0.27616	0.000169496	22.8208	26	426	488	54.4	Annexin A11	Homo sapiens
P04844	RPN2	0.777865	-0.362408	2.5738e-07	17.1698	26	426	488	69.3	Dolichyl-diphosphooligosaccharide--protein glycosyltransferase subunit 2	Homo sapiens
Q9H4A4	RNPEP,APB	0.746535	-0.421718	4.85611e-13	12.3861	33	426	506	72.6	Aminopeptidase B	Homo sapiens
O95782	AP2A1,ADTAA,CLAPA1	0.954519	-0.0671535	0.523876	100.261	33	425	482	107.5	AP-2 complex subunit alpha-1	Homo sapiens
Q8NBJ5	COLGALT1,GLT25D1,PSEC0241	0.639404	-0.6452	9.62914e-24	8.82858	29	425	484	71.6	Procollagen galactosyltransferase 1	Homo sapiens
P09525	ANXA4,ANX4	0.956125	-0.0647288	0.653256	136.008	27	424	459	35.9	Annexin A4	Homo sapiens
P45974	USP5,ISOT	0.856591	-0.223322	0.000456318	24.2691	37	424	507	95.8	Ubiquitin carboxyl-terminal hydrolase 5	Homo sapiens
P41250	GARS	0.809606	-0.304709	0.000239723	23.2875	33	424	504	83.2	Glycine--tRNA ligase	Homo sapiens
Q02218	OGDH	1.46518	0.551074	5.17394e-08	16.2911	38	423	485	115.9	2-oxoglutarate dehydrogenase, mitochondrial	Homo sapiens
O15143	ARPC1B,ARC41	0.847188	-0.239246	0.000231725	23.2372	22	423	501	40.9	Actin-related protein 2/3 complex subunit 1B	Homo sapiens
P00488	F13A1,F13A	0.843685	-0.245224	0.272057	63.6328	31	423	436	83.3	Coagulation factor XIII A chain	Homo sapiens
Q7L576	CYFIP1,KIAA0068	0.812376	-0.299781	0.000426933	24.162	39	423	489	145.2	Cytoplasmic FMR1-interacting protein 1	Homo sapiens
Q9HD20	ATP13A1,ATP13A,KIAA1825,CGI-152	1.10447	0.14335	0.152157	51.3284	39	420	466	133	Endoplasmic reticulum transmembrane helix translocase	Homo sapiens
P42858	HTT,HD,IT15	0.634524	-0.656254	2.62314e-13	12.2197	50	420	479	347.6	Huntingtin	Homo sapiens
P55084	HADHB,MSTP029	1.31996	0.400499	3.42966e-06	18.8677	31	419	489	51.3	Trifunctional enzyme subunit beta, mitochondrial	Homo sapiens
P19338	NCL	1.09274	0.127955	0.196731	55.8927	37	419	507	76.6	Nucleolin	Homo sapiens
Q10567	AP1B1,ADTB1,BAM22,CLAPB2	0.809613	-0.304695	0.000485071	24.3681	33	418	467	104.6	AP-1 complex subunit beta-1	Homo sapiens
Q13813	SPTAN1,NEAS,SPTA2	1.00078	0.00112812	0.996262	10685.1	69	416	454	284.5	Spectrin alpha chain, non-erythrocytic 1	Homo sapiens
O15144	ARPC2,ARC34,PRO2446	0.831041	-0.267009	0.00373446	28.6114	28	416	479	34.3	Actin-related protein 2/3 complex subunit 2	Homo sapiens
Q15046	KARS1,KARS,KIAA0070	1.32076	0.401371	5.27399e-08	16.3026	29	415	477	68	Lysine--tRNA ligase	Homo sapiens
Q32MZ4	LRRFIP1,GCF2,TRIP	1.01569	0.0224598	0.833637	261.47	33	415	488	89.3	Leucine-rich repeat flightless-interacting protein 1	Homo sapiens
P51991	HNRNPA3,HNRPA3	1.03227	0.0458164	0.598923	118.766	23	414	474	39.6	Heterogeneous nuclear ribonucleoprotein A3	Homo sapiens
P07686	HEXB,HCC7	0.871391	-0.198607	0.23252	59.4432	29	414	431	63.1	Beta-hexosaminidase subunit beta	Homo sapiens
P78344	EIF4G2,DAP5,OK/SW-cl.75	0.808189	-0.307236	1.56172e-06	18.3068	35	414	492	102.4	Eukaryotic translation initiation factor 4 gamma 2	Homo sapiens
Q13423	NNT	1.39479	0.480048	0.00565922	29.7504	35	413	430	113.9	NAD(P) transhydrogenase, mitochondrial	Homo sapiens
P61158	ACTR3,ARP3	0.850799	-0.23311	0.000779901	25.2181	26	413	498	47.4	Actin-related protein 3	Homo sapiens
P10253	GAA	0.974326	-0.0375241	0.768764	194.007	30	412	462	105.3	Lysosomal alpha-glucosidase	Homo sapiens
Q14008	CKAP5,KIAA0097	0.832111	-0.265153	0.00109813	25.8669	48	412	468	225.5	Cytoskeleton-associated protein 5	Homo sapiens
O95352	ATG7,APG7L	0.771312	-0.374614	1.40345e-07	16.811	33	411	448	78	Ubiquitin-like modifier-activating enzyme ATG7	Homo sapiens
P05091	ALDH2,ALDM	1.26199	0.335703	0.0279792	36.1763	26	410	443	56.4	Aldehyde dehydrogenase, mitochondrial	Homo sapiens
O43747	AP1G1,ADTG,CLAPG1	0.843978	-0.244722	0.00598913	29.9269	33	410	452	91.4	AP-1 complex subunit gamma-1	Homo sapiens
O94973	AP2A2,ADTAB,CLAPA2,HIP9,HYPJ,KIAA0899	0.823911	-0.279439	0.00714117	30.479	29	410	427	104	AP-2 complex subunit alpha-2	Homo sapiens
P14868	DARS1,DARS,PIG40	0.896731	-0.157253	0.0473064	39.4084	31	409	484	57.1	Aspartate--tRNA ligase, cytoplasmic	Homo sapiens
P0DMV9	HSPA1B,HSP72	1.36571	0.449654	4.09118e-07	17.4306	21	408	460	70.1	RecName: Full=Heat shock 70 kDa protein 1B {ECO:0000312|HGNC:HGNC:5233}; AltName: Full=Heat shock 70 kDa protein 2; Short=HSP70-2 {ECO:0000303|PubMed:14656967, ECO:0000303|PubMed:2538825}; Short=HSP70.2	Homo sapiens
O95831	AIFM1,AIF,PDCD8	1.15069	0.202504	0.00901062	31.301	29	407	447	66.9	Apoptosis-inducing factor 1, mitochondrial	Homo sapiens
P54578	USP14,TGT	0.934065	-0.0984045	0.322403	69.3048	31	407	442	56.1	Ubiquitin carboxyl-terminal hydrolase 14	Homo sapiens
P14317	HCLS1,HS1	0.924087	-0.1139	0.423147	82.5229	28	404	453	54	Hematopoietic lineage cell-specific protein	Homo sapiens
P07355	ANXA2,ANX2,ANX2L4,CAL1H,LPC2D	0.805817	-0.311476	8.38505e-05	21.9241	19	404	478	38.6	Annexin A2	Homo sapiens
Q9UQ80	PA2G4,EBP1	0.932076	-0.101481	0.189406	55.1351	26	403	466	43.8	Proliferation-associated protein 2G4	Homo sapiens
Q9Y2J2	EPB41L3,DAL1,KIAA0987	1.09513	0.131102	0.362103	74.3558	35	402	426	120.7	Band 4.1-like protein 3	Homo sapiens
Q9NQW7	XPNPEP1,XPNPEPL,XPNPEPL1	1.1981	0.260747	0.00132671	26.2485	28	400	436	69.9	Xaa-Pro aminopeptidase 1	Homo sapiens
O00203	AP3B1,ADTB3A	0.912168	-0.132629	0.0727818	42.7953	35	399	467	121.3	AP-3 complex subunit beta-1	Homo sapiens
O14617	AP3D1,PRO0039	0.826317	-0.275232	0.000261187	23.3936	32	399	446	130.2	AP-3 complex subunit delta-1	Homo sapiens
P07195	LDHB	0.762553	-0.391091	4.03722e-07	17.4106	21	398	458	36.6	L-lactate dehydrogenase B chain	Homo sapiens
P09914	IFIT1,G10P1,IFI56,IFNAI1,ISG56	1.53747	0.620559	0.000399334	24.0423	28	396	412	55.4	Interferon-induced protein with tetratricopeptide repeats 1	Homo sapiens
Q03252	LMNB2,LMN2	1.20331	0.267014	7.20494e-06	19.447	34	396	453	69.9	Lamin-B2	Homo sapiens
Q8WVM8	SCFD1,C14orf163,KIAA0917,STXBP1L2,FKSG23	0.992367	-0.0110544	0.929549	589.666	34	396	438	72.4	Sec1 family domain-containing protein 1	Homo sapiens
P15311	EZR,VIL2	0.941239	-0.0873673	0.26562	62.9323	29	395	458	69.4	Ezrin	Homo sapiens
P55263	ADK	0.675377	-0.566235	4.89059e-10	14.3141	22	394	421	40.5	Adenosine kinase	Homo sapiens
P50552	VASP	0.869083	-0.202434	0.000729411	25.079	23	393	450	39.8	Vasodilator-stimulated phosphoprotein	Homo sapiens
P16615	ATP2A2,ATP2B	1.01296	0.0185803	0.875225	339.927	26	391	439	114.8	Sarcoplasmic/endoplasmic reticulum calcium ATPase 2	Homo sapiens
P55884	EIF3B,EIF3S9	0.776329	-0.36526	7.98426e-08	16.4862	34	391	465	92.5	Eukaryotic translation initiation factor 3 subunit B	Homo sapiens
O00116	AGPS,AAG5	0.815842	-0.293638	0.000503858	24.4152	32	390	440	72.9	Alkyldihydroxyacetonephosphate synthase, peroxisomal	Homo sapiens
Q5T1M5	FKBP15,KIAA0674	0.791316	-0.337674	5.42835e-06	19.2054	33	390	444	133.6	FK506-binding protein 15	Homo sapiens
O60716	CTNND1,KIAA0384	0.91417	-0.129465	0.221817	58.3098	33	389	431	108.2	Catenin delta-1	Homo sapiens
P22307	SCP2	0.845182	-0.242666	0.0179446	34.0036	30	389	415	59	Sterol carrier protein 2	Homo sapiens
P48506	GCLC,GLCL,GLCLC	0.822914	-0.281186	0.00182438	26.9007	26	389	435	72.8	Glutamate--cysteine ligase catalytic subunit	Homo sapiens
P47756	CAPZB	1.09636	0.132716	0.251668	61.4095	22	387	436	31.4	F-actin-capping protein subunit beta	Homo sapiens
Q3V6T2	CCDC88A,APE,GRDN,KIAA1212	0.744087	-0.426456	6.51479e-09	15.275	45	387	441	216	Girdin	Homo sapiens
P48735	IDH2	0.957189	-0.0631241	0.524409	100.456	26	386	468	50.9	Isocitrate dehydrogenase [NADP], mitochondrial	Homo sapiens
Q9ULV4	CORO1C,CRN2,CRNN4	0.898168	-0.154943	0.229634	59.1438	29	386	427	53.2	Coronin-1C	Homo sapiens
Q13217	DNAJC3,P58IPK,PRKRI	0.853412	-0.228686	0.00466109	29.2023	30	385	420	57.6	DnaJ homolog subfamily C member 3	Homo sapiens
Q96HE7	ERO1A,ERO1L,UNQ434/PRO865	1.24796	0.319573	0.0033935	28.3605	24	383	421	54.4	ERO1-like protein alpha	Homo sapiens
P34897	SHMT2	1.24639	0.317754	0.0174678	33.8801	28	382	409	56	Serine hydroxymethyltransferase, mitochondrial	Homo sapiens
O95573	ACSL3,ACS3,FACL3,LACS3	0.947771	-0.0773898	0.607953	121.386	24	382	402	80.4	Fatty acid CoA ligase Acsl3	Homo sapiens
Q15084	PDIA6,ERP5,P5,TXNDC7	0.870551	-0.199998	0.00434641	29.0012	28	382	438	48.1	Protein disulfide-isomerase A6	Homo sapiens
Q9BTU6	PI4K2A	0.727844	-0.458298	2.21497e-05	20.4551	29	381	407	54	Phosphatidylinositol 4-kinase type 2-alpha	Homo sapiens
Q9UJ70	NAGK	0.738985	-0.436382	0.000231725	23.2096	24	380	418	37.4	N-acetyl-D-glucosamine kinase	Homo sapiens
Q9Y613	FHOD1,FHOS,FHOS1	0.636348	-0.652112	1.42527e-09	14.6709	40	380	414	126.6	FH1/FH2 domain-containing protein 1	Homo sapiens
P23368	ME2	1.3348	0.416622	2.38808e-06	18.5595	28	379	417	65.4	NAD-dependent malic enzyme, mitochondrial	Homo sapiens
Q8IXQ6	PARP9,BAL,BAL1	1.11244	0.153723	0.340734	71.4094	33	379	399	96.3	Protein mono-ADP-ribosyltransferase PARP9	Homo sapiens
Q9Y4K1	AIM1,CRYBG1	1.01503	0.0215277	0.885117	368.851	35	379	418	188.7	Beta/gamma crystallin domain-containing protein 1	Homo sapiens
P09110	ACAA1,ACAA,PTHIO	1.0118	0.0169274	0.921077	523.514	21	379	399	44.3	3-ketoacyl-CoA thiolase, peroxisomal	Homo sapiens
O94804	STK10,LOK	0.886781	-0.173351	0.0252376	35.5786	32	379	428	112.1	Serine/threonine-protein kinase 10	Homo sapiens
Q9UKK3	PARP4,ADPRTL1,KIAA0177,PARPL	0.869743	-0.201339	0.0151693	33.2388	39	379	432	192.6	Protein mono-ADP-ribosyltransferase PARP4	Homo sapiens
Q8TDJ6	DMXL2,KIAA0856	0.855427	-0.225283	0.0267492	35.9038	50	379	421	339.6	DmX-like protein 2	Homo sapiens
O60664	PLIN3,M6PRBP1,TIP47	0.851121	-0.232563	0.00155191	26.5414	21	379	437	47.1	Perilipin-3	Homo sapiens
P36578	RPL4,RPL1	1.22419	0.291828	0.0168116	33.6984	26	378	417	47.7	60S ribosomal protein L4	Homo sapiens
P35998	PSMC2,MSS1	0.999348	-0.000941016	0.994267	6846.46	32	377	426	48.6	26S proteasome regulatory subunit 7	Homo sapiens
P60174	TPI1,TPI	0.85617	-0.22403	7.15322e-05	21.7085	22	377	471	26.7	Triosephosphate isomerase	Homo sapiens
P43405	SYK	0.731478	-0.451114	3.15074e-08	15.9953	30	376	407	72.1	Tyrosine-protein kinase SYK	Homo sapiens
Q96C19	EFHD2,SWS1	1.0128	0.0183462	0.899976	420.557	24	375	429	26.7	EF-hand domain-containing protein D2	Homo sapiens
P51149	RAB7A,RAB7	1.11388	0.155598	0.0640201	41.6813	22	374	425	23.5	Ras-related protein Rab-7a	Homo sapiens
P08238	HSP90AB1,HSP90B,HSPC2,HSPCB	0.852972	-0.22943	0.0006386	24.8112	22	374	434	83.3	Heat shock protein HSP 90-beta	Homo sapiens
Q9UNF0	PACSIN2	0.888354	-0.170794	0.0634281	41.5887	25	373	411	55.7	Protein kinase C and casein kinase substrate in neurons protein 2	Homo sapiens
P30153	PPP2R1A	0.812622	-0.299343	1.06256e-05	19.766	24	373	431	65.3	Serine/threonine-protein phosphatase 2A 65 kDa regulatory subunit A alpha isoform	Homo sapiens
Q9H223	EHD4,HCA10,HCA11,PAST4,FKSG7	1.19045	0.251512	0.0440119	38.9213	27	372	392	61.2	EH domain-containing protein 4	Homo sapiens
P22102	GART,PGFT,PRGS	1.14198	0.191533	0.0252914	35.597	33	371	410	107.8	Trifunctional purine biosynthetic protein adenosine-3	Homo sapiens
P15498	VAV1,VAV	0.794336	-0.332179	1.88428e-05	20.2864	28	371	405	98.3	Proto-oncogene vav	Homo sapiens
Q03169	TNFAIP2	6.03064	2.59231	4.85302e-101	3.08723	29	369	488	72.7	Tumor necrosis factor alpha-induced protein 2	Homo sapiens
P37802	TAGLN2,KIAA0120,CDABP0035	1.03277	0.0465258	0.593609	117.016	22	369	434	22.4	Transgelin-2	Homo sapiens
O00231	PSMD11	0.881303	-0.18229	0.0163568	33.5688	26	369	420	47.5	26S proteasome non-ATPase regulatory subunit 11	Homo sapiens
Q8TDB6	DTX3L,BBAP	1.42573	0.511702	7.0645e-05	21.6771	35	368	389	83.6	E3 ubiquitin-protein ligase DTX3L	Homo sapiens
P43686	PSMC4,MIP224,TBP7	0.891049	-0.166423	0.0024678	27.5692	23	367	413	47.4	26S proteasome regulatory subunit 6B	Homo sapiens
Q16666	IFI16,IFNGIP1	1.12738	0.172969	0.0764927	43.2544	33	366	402	88.3	Gamma-interferon-inducible protein 16	Homo sapiens
O43242	PSMD3	0.953415	-0.0688234	0.418099	81.6745	30	366	431	61	26S proteasome non-ATPase regulatory subunit 3	Homo sapiens
O95466	FMNL1,C17orf1,C17orf1B,FMNL	0.920474	-0.119552	0.384138	77.1887	29	366	393	121.9	Formin-like protein 1	Homo sapiens
P49792	RANBP2,NUP358	0.913479	-0.130557	0.155641	51.655	42	366	395	358.2	E3 SUMO-protein ligase RanBP2	Homo sapiens
Q06830	PRDX1,PAGA,PAGB,TDPX2	0.904688	-0.144509	0.195817	55.7671	20	366	425	22.1	Peroxiredoxin-1	Homo sapiens
P11142	HSPA8,HSC70,HSP73,HSPA10	0.828846	-0.270823	0.000245558	23.2719	25	366	458	70.9	Heat shock cognate 71 kDa protein	Homo sapiens
P14550	AKR1A1,ALDR1,ALR	0.883014	-0.179491	0.0580402	40.8655	22	365	410	36.6	Aldo-keto reductase family 1 member A1	Homo sapiens
O00299	CLIC1,G6,NCC27	1.0343	0.0486518	0.663143	139.396	19	364	403	26.9	Chloride intracellular channel protein 1	Homo sapiens
P40121	CAPG,AFCP,MCP	0.846765	-0.239967	0.0929834	45.1047	20	364	388	38.5	Macrophage-capping protein	Homo sapiens
P55060	CSE1L,CAS,XPO2	0.750962	-0.413189	8.549e-07	17.8273	33	363	415	110.4	Exportin-2	Homo sapiens
P52566	ARHGDIB,GDIA2,GDID4,RAP1GN1	0.819548	-0.2871	0.00066397	24.8744	17	361	424	23	Rho GDP-dissociation inhibitor 2	Homo sapiens
P30740	SERPINB1,ELANH2,MNEI,PI2	1.47866	0.564289	1.9771e-12	12.6299	24	360	420	42.7	Leukocyte elastase inhibitor	Homo sapiens
Q04917	YWHAH,YWHA1	0.76594	-0.384698	0.00123294	26.0655	20	360	409	28.2	14-3-3 protein eta	Homo sapiens
Q05209	PTPN12	0.756777	-0.40206	5.91148e-06	19.2518	31	360	400	88.1	Tyrosine-protein phosphatase non-receptor type 12	Homo sapiens
O00410	IPO5,KPNB3,RANBP5	0.703463	-0.507454	4.85294e-12	12.8527	31	360	425	123.6	Importin-5	Homo sapiens
P28331	NDUFS1	1.20432	0.268221	0.0189489	34.2047	35	358	412	79.5	NADH-ubiquinone oxidoreductase 75 kDa subunit, mitochondrial	Homo sapiens
Q92499	DDX1	0.904537	-0.144748	0.0662118	41.9385	32	358	435	82.4	ATP-dependent RNA helicase DDX1	Homo sapiens
P00491	PNP,NP	0.756493	-0.402601	6.27993e-06	19.3095	19	358	391	32.1	Purine nucleoside phosphorylase	Homo sapiens
P09913	IFIT2,CIG-42,G10P2,IFI54,ISG54	5.27037	2.39791	5.63567e-35	6.83355	34	356	419	54.6	Interferon-induced protein with tetratricopeptide repeats 2	Homo sapiens
Q6NUK1	SLC25A24,APC1,MCSC1,SCAMC1	1.34443	0.426999	2.73374e-05	20.6411	26	356	397	53.4	Calcium-binding mitochondrial carrier protein SCaMC-1	Homo sapiens
P60842	EIF4A1,DDX2A,EIF4A	0.745612	-0.423504	4.9863e-09	15.146	20	356	406	46.2	Eukaryotic initiation factor 4A-I	Homo sapiens
Q15437	SEC23B	0.881578	-0.181839	0.0452941	39.0936	27	355	385	86.5	Protein transport protein Sec23B	Homo sapiens
O00764	PDXK,C21orf124,C21orf97,PKH,PNK,PRED79	0.83936	-0.252639	4.56303e-05	21.1888	21	355	405	35.1	Pyridoxal kinase	Homo sapiens
O95373	IPO7,RANBP7	0.695897	-0.523054	1.07762e-08	15.468	30	355	395	119.5	Importin-7	Homo sapiens
Q96T51	RUFY1,RABIP4,ZFYVE12	0.882436	-0.180436	0.0393646	38.1891	32	353	390	79.8	RUN and FYVE domain-containing protein 1	Homo sapiens
P52630	STAT2	1.96552	0.974908	5.7032e-26	8.21824	31	351	400	97.9	Signal transducer and activator of transcription 2	Homo sapiens
P67936	TPM4	0.945768	-0.0804425	0.497608	95.3084	21	351	400	28.5	Tropomyosin alpha-4 chain	Homo sapiens
O60749	SNX2,TRG9	0.806201	-0.310789	0.0135767	32.7739	25	351	375	58.5	Sorting nexin-2	Homo sapiens
P07858	CTSB,CPSB	1.01875	0.0267961	0.888542	379.874	19	350	380	37.8	Cathepsin B	Homo sapiens
P50453	SERPINB9,PI9	1.95932	0.970353	1.82751e-09	14.7448	27	348	359	42.4	Serpin B9	Homo sapiens
P20592	MX2	1.54211	0.624905	2.32317e-07	17.007	32	348	400	82.1	Interferon-induced GTP-binding protein Mx2	Homo sapiens
P40926	MDH2	1.29598	0.374048	3.85168e-05	21.0001	20	348	400	35.5	Malate dehydrogenase, mitochondrial	Homo sapiens
Q9UI08	EVL,RNB6	0.841659	-0.248693	0.00587913	29.8252	23	348	401	44.6	Ena/VASP-like protein	Homo sapiens
Q9H3U1	UNC45A,SMAP1	0.833899	-0.262055	0.00884933	31.1917	36	348	377	103.1	Protein unc-45 homolog A	Homo sapiens
O95479	H6PD,GDH	1.79048	0.840347	4.28934e-10	14.1844	28	347	375	88.9	GDH/6PGL endoplasmic bifunctional protein	Homo sapiens
Q13488	TCIRG1,ATP6N1C,ATP6V0A3	1.05688	0.0798156	0.662919	139.269	22	347	362	93	V-type proton ATPase 116 kDa subunit a 3	Homo sapiens
P63244	GNB2L1,HLC7,PIG21	0.852531	-0.230175	0.0111538	32.0291	22	347	394	35.1	Receptor of activated protein C kinase 1	Homo sapiens
P29466	CASP1,IL1BC,IL1BCE	1.00081	0.00116449	0.993718	6309.65	23	346	372	45.2	Caspase-1	Homo sapiens
Q92945	KHSRP,FUBP2	0.864974	-0.209271	0.0391009	38.1314	24	346	386	73.1	Far upstream element-binding protein 2	Homo sapiens
P52306	RAP1GDS1,SMGGDS	0.69389	-0.52722	4.66946e-15	11.2929	27	346	410	66.3	Rap1 GTPase-GDP dissociation stimulator 1	Homo sapiens
P23396	RPS3,OK/SW-cl.26	0.848209	-0.237508	0.000355751	23.8202	24	345	419	26.7	40S ribosomal protein S3	Homo sapiens
P55160	NCKAP1L,HEM1	0.685248	-0.545302	1.47461e-08	15.5863	28	344	384	128.2	Nck-associated protein 1-like	Homo sapiens
P08567	PLEK,P47	1.3482	0.431036	1.82473e-05	20.2274	20	343	375	40.1	Pleckstrin	Homo sapiens
P62424	RPL7A,SURF-3,SURF3	1.11222	0.153448	0.242894	60.4426	21	343	382	30	60S ribosomal protein L7a	Homo sapiens
Q9P2R3	ANKFY1,ANKHZN,KIAA1255	0.730647	-0.452754	0.000182079	22.8353	35	343	356	128.4	Rabankyrin-5	Homo sapiens
P17844	DDX5,G17P1,HELR,HLR1	1.11663	0.159157	0.0825608	43.9508	25	342	400	69.1	Probable ATP-dependent RNA helicase DDX5	Homo sapiens
Q9BUJ2	HNRNPUL1,E1BAP5,HNRPUL1	1.10124	0.139128	0.174249	53.4813	27	342	375	95.7	Heterogeneous nuclear ribonucleoprotein U-like protein 1	Homo sapiens
Q12979	ABR	0.702367	-0.509702	2.29714e-14	11.6081	23	342	370	97.6	Active breakpoint cluster region-related protein	Homo sapiens
Q13435	SF3B2,SAP145	1.07881	0.109442	0.228997	59.0234	28	341	387	100.2	Splicing factor 3B subunit 2	Homo sapiens
Q15459	SF3A1,SAP114	0.880563	-0.183502	0.00667975	30.195	25	341	379	88.9	Splicing factor 3A subunit 1	Homo sapiens
O60568	PLOD3	0.862648	-0.213156	0.0157078	33.3752	28	340	373	84.8	Multifunctional procollagen lysine hydroxylase and glycosyltransferase LH3	Homo sapiens
Q13231	CHIT1	0.565911	-0.821352	0.0013618	26.2484	26	340	355	51.7	Chitotriosidase-1	Homo sapiens
Q13418	ILK,ILK1,ILK2	0.978907	-0.0307562	0.747569	179.839	20	338	386	51.4	Integrin-linked protein kinase	Homo sapiens
P49591	SARS1,SARS,SERS	0.840579	-0.250544	0.00751636	30.5988	27	338	391	58.8	Serine--tRNA ligase, cytoplasmic	Homo sapiens
O60841	EIF5B,IF2,KIAA0741	0.829833	-0.269107	0.00352817	28.4073	29	338	366	138.8	Eukaryotic translation initiation factor 5B	Homo sapiens
Q02318	CYP27A1,CYP27	0.647833	-0.626307	2.10351e-05	20.3586	25	338	349	60.2	Sterol 26-hydroxylase, mitochondrial	Homo sapiens
Q15691	MAPRE1	0.812717	-0.299175	3.16336e-06	18.7186	19	337	386	30	Microtubule-associated protein RP/EB family member 1	Homo sapiens
Q9P258	RCC2,KIAA1470,TD60	0.809961	-0.304076	5.09647e-05	21.2886	25	337	383	56.1	Protein RCC2	Homo sapiens
P23284	PPIB,CYPB	1.41153	0.497255	0.00533311	29.5242	20	336	364	23.7	Peptidyl-prolyl cis-trans isomerase B	Homo sapiens
P37837	TALDO1,TAL,TALDO,TALDOR	0.857866	-0.221175	0.0279792	36.1276	24	336	401	37.5	Transaldolase	Homo sapiens
P30041	PRDX6,AOP2,KIAA0106	0.782367	-0.354083	0.00179573	26.8166	23	336	362	25	Peroxiredoxin-6	Homo sapiens
P13674	P4HA1,P4HA	1.21353	0.279208	0.0130454	32.5913	25	335	357	61	Prolyl 4-hydroxylase subunit alpha-1	Homo sapiens
P61247	RPS3A,FTE1,MFTL	1.02693	0.0383384	0.765841	191.541	23	335	405	29.9	40S ribosomal protein S3a	Homo sapiens
Q13561	DCTN2,DCTN50	1.013	0.0186399	0.870191	329.217	24	335	397	44.2	Dynactin subunit 2	Homo sapiens
O14976	GAK	0.939609	-0.0898677	0.414268	81.0891	30	335	364	143.2	Cyclin-G-associated kinase	Homo sapiens
Q93009	USP7,HAUSP	0.876776	-0.189719	0.0268579	35.9074	32	335	367	128.3	Ubiquitin carboxyl-terminal hydrolase 7	Homo sapiens
Q8N392	ARHGAP18	0.577518	-0.792063	1.02456e-18	9.93338	27	335	374	75	Rho GTPase-activating protein 18	Homo sapiens
P14780	MMP9,CLG4B	0.333496	-1.58426	7.67544e-27	8.02885	24	335	372	78.5	Matrix metalloproteinase-9	Homo sapiens
P19838	NFKB1	2.32563	1.21762	2.27289e-22	8.93521	28	333	384	105.4	Nuclear factor NF-kappa-B p105 subunit	Homo sapiens
P35232	PHB,PHB1	1.17137	0.228202	0.0304157	36.634	19	333	362	29.8	Prohibitin 1	Homo sapiens
P07954	FH	1.11911	0.162351	0.275306	63.9731	24	333	362	54.6	Fumarate hydratase, mitochondrial	Homo sapiens
P04075	ALDOA,ALDA	0.871383	-0.198622	0.0115781	32.1506	21	333	404	39.4	Fructose-bisphosphate aldolase A	Homo sapiens
Q92973	TNPO1,KPNB2,MIP1,TRN	0.843585	-0.245394	0.0104351	31.7793	25	333	364	102.4	Transportin-1	Homo sapiens
P53004	BLVRA,BLVR,BVR	1.59036	0.669358	2.30966e-11	13.2364	25	332	368	33.4	Biliverdin reductase A	Homo sapiens
Q9BYX4	IFIH1,MDA5,RH116	4.0874	2.03118	4.43083e-44	5.77329	35	331	403	116.7	Interferon-induced helicase C domain-containing protein 1	Homo sapiens
P00338	LDHA,PIG19	0.809901	-0.304182	0.000736165	25.0367	21	330	399	36.7	L-lactate dehydrogenase A chain	Homo sapiens
P00352	ALDH1A1,ALDC,ALDH1,PUMB1	0.856622	-0.223269	0.322403	69.2634	26	329	342	54.9	Aldehyde dehydrogenase 1A1	Homo sapiens
Q06210	GFPT1,GFAT,GFPT	1.08254	0.114421	0.33501	70.66	27	328	362	78.8	Glutamine--fructose-6-phosphate aminotransferase [isomerizing] 1	Homo sapiens
Q02790	FKBP4,FKBP52	0.974883	-0.0366993	0.814605	235.984	30	328	361	51.8	Peptidyl-prolyl cis-trans isomerase FKBP4	Homo sapiens
Q13451	FKBP5,AIG6,FKBP51	0.851265	-0.232319	0.00673816	30.2029	29	328	391	51.2	Peptidyl-prolyl cis-trans isomerase FKBP5	Homo sapiens
Q86UE4	MTDH,AEG1,LYRIC	1.09324	0.12861	0.226299	58.7488	23	327	360	63.8	Protein LYRIC	Homo sapiens
Q13724	MOGS,GCS1	1.06559	0.0916485	0.377232	76.3611	25	326	356	91.9	Mannosyl-oligosaccharide glucosidase	Homo sapiens
P20042	EIF2S2,EIF2B	0.996384	-0.00522559	0.96489	1245.04	27	326	360	38.4	Eukaryotic translation initiation factor 2 subunit 2	Homo sapiens
O75534	CSDE1,D1S155E,KIAA0885,NRU,UNR	0.95048	-0.0732718	0.617245	124.245	33	326	376	88.9	Cold shock domain-containing protein E1	Homo sapiens
Q9Y3F4	STRAP,MAWD,UNRIP	0.868434	-0.203512	0.00645816	30.072	25	326	363	38.4	Serine-threonine kinase receptor-associated protein	Homo sapiens
Q92619	ARHGAP45,HMHA1,KIAA0223	0.932745	-0.100446	0.501907	96.054	25	325	350	124.6	Rho GTPase-activating protein 45	Homo sapiens
Q13177	PAK2	0.899834	-0.152269	0.105087	46.3676	18	325	362	58	Serine/threonine-protein kinase PAK 2	Homo sapiens
P01023	A2M,CPAMD5,FWP007	0.588072	-0.765936	9.63332e-10	14.4304	37	325	367	163.3	Alpha-2-macroglobulin	Homo sapiens
Q15042	RAB3GAP1,KIAA0066,RAB3GAP	1.15345	0.205961	0.0131437	32.6155	27	324	349	110.5	Rab3 GTPase-activating protein catalytic subunit	Homo sapiens
P39023	RPL3,OK/SW-cl.32	1.09508	0.131031	0.216028	57.6726	22	324	393	46.1	60S ribosomal protein L3	Homo sapiens
O00159	MYO1C	0.959734	-0.0592935	0.687911	150.111	33	324	348	121.7	Unconventional myosin-Ic	Homo sapiens
P35237	SERPINB6,PI6,PTI	0.823665	-0.279871	0.00176664	26.7733	21	324	347	42.6	Serpin B6	Homo sapiens
O43776	NARS1,NARS,NRS	0.741196	-0.432073	3.75478e-07	17.266	26	324	371	62.9	Asparagine--tRNA ligase, cytoplasmic	Homo sapiens
A0MZ66	SHTN1,KIAA1598	0.70298	-0.508443	7.65583e-09	15.2593	33	324	361	71.6	Shootin-1	Homo sapiens
Q6DD88	ATL3	0.878689	-0.186575	0.0347938	37.4156	23	323	366	60.5	Atlastin-3	Homo sapiens
P83111	LACTB,MRPL56,UNQ843/PRO1781	1.4569	0.542903	4.21599e-09	15.0181	26	322	363	60.7	Serine beta-lactamase-like protein LACTB, mitochondrial	Homo sapiens
Q92841	DDX17	1.13718	0.185455	0.0392792	38.1429	27	322	375	80.3	Probable ATP-dependent RNA helicase DDX17	Homo sapiens
P41226	UBA7,UBE1L,UBE2	0.975366	-0.0359847	0.813748	234.428	29	322	359	111.7	Ubiquitin-like modifier-activating enzyme 7	Homo sapiens
P41240	CSK	0.966136	-0.0497023	0.714367	162.439	25	322	346	50.7	Tyrosine-protein kinase CSK	Homo sapiens
P05556	ITGB1,FNRB,MDF2,MSK12	0.948208	-0.0767249	0.552577	106.357	27	322	357	88.4	Integrin beta-1	Homo sapiens
Q9Y696	CLIC4	1.42167	0.50759	1.08171e-08	15.4268	18	321	368	28.8	Chloride intracellular channel protein 4	Homo sapiens
P26641	EEF1G,EF1G,PRO1608	0.737378	-0.439523	1.65352e-08	15.6081	22	321	409	50.1	Elongation factor 1-gamma	Homo sapiens
P78347	GTF2I,BAP135,WBSCR6	0.667416	-0.583342	1.2407e-09	14.5239	34	321	366	112.4	General transcription factor II-I	Homo sapiens
O43852	CALU	0.642438	-0.63837	5.17394e-08	16.1707	20	321	346	37.1	Calumenin	Homo sapiens
P23786	CPT2,CPT1	1.34523	0.427856	0.00519605	29.4282	28	320	349	73.8	Carnitine O-palmitoyltransferase 2, mitochondrial	Homo sapiens
Q15080	NCF4,SH3PXD4	0.95537	-0.0658679	0.737475	173.846	21	320	331	39	Neutrophil cytosol factor 4	Homo sapiens
P07948	LYN,JTK8	2.44349	1.28894	2.37115e-33	6.9444	29	319	368	58.6	Tyrosine-protein kinase Lyn	Homo sapiens
Q9UNM6	PSMD13	0.993469	-0.0094532	0.94822	808.089	23	319	354	42.9	26S proteasome non-ATPase regulatory subunit 13	Homo sapiens
O75131	CPNE3,CPN3,KIAA0636	0.857081	-0.222497	0.0149977	33.1429	24	319	357	60.1	Copine-3	Homo sapiens
Q13263	TRIM28,KAP1,RNF96,TIF1B	0.71802	-0.477904	8.03524e-09	15.2748	30	319	365	88.5	Transcription intermediary factor 1-beta	Homo sapiens
P55786	NPEPPS,PSA	0.706623	-0.500986	1.07044e-08	15.4051	27	319	359	103.3	Puromycin-sensitive aminopeptidase	Homo sapiens
P32455	GBP1	10.4942	3.39152	1.71999e-108	2.67087	24	318	391	67.9	Guanylate-binding protein 1	Homo sapiens
P46060	RANGAP1,KIAA1835,SD	1.45067	0.536718	1.27295e-10	13.7364	27	318	360	63.5	Ran GTPase-activating protein 1	Homo sapiens
P31930	UQCRC1	1.28119	0.357489	0.00458165	29.0944	22	318	361	52.6	Cytochrome b-c1 complex subunit 1, mitochondrial	Homo sapiens
O43390	HNRNPR,HNRPR	1.18585	0.245925	0.00285923	27.8663	22	318	363	70.9	Heterogeneous nuclear ribonucleoprotein R	Homo sapiens
P61160	ACTR2,ARP2	1.11867	0.161787	0.189227	55.056	21	318	361	44.8	Actin-related protein 2	Homo sapiens
P31040	SDHA,SDH2,SDHF	1.05613	0.0787923	0.637892	130.649	24	318	365	72.7	Succinate dehydrogenase [ubiquinone] flavoprotein subunit, mitochondrial	Homo sapiens
P04839	CYBB,NOX2	1.00445	0.00640735	0.9712	1503.7	18	318	347	65.3	Cytochrome b-245 heavy chain	Homo sapiens
O76094	SRP72	0.751408	-0.412331	7.08027e-07	17.6466	25	318	359	74.6	Signal recognition particle subunit SRP72	Homo sapiens
P19525	EIF2AK2,PKR,PRKR	1.45621	0.542215	0.000125365	22.3197	23	317	342	62.1	Interferon-induced, double-stranded RNA-activated protein kinase	Homo sapiens
P62191	PSMC1	0.951581	-0.0716021	0.614109	123.216	28	317	344	49.2	26S proteasome regulatory subunit 4	Homo sapiens
Q15942	ZYX	0.760179	-0.395588	0.000932422	25.4722	20	317	345	61.3	Zyxin	Homo sapiens
P21796	VDAC1,VDAC	1.32072	0.401321	0.000222611	23.0845	19	316	340	30.8	Voltage-dependent anion-selective channel protein 1	Homo sapiens
P49189	ALDH9A1,ALDH4,ALDH7,ALDH9	0.902149	-0.148563	0.122243	48.1752	25	316	355	53.8	4-trimethylaminobutyraldehyde dehydrogenase	Homo sapiens
P12955	PEPD,PRD	0.879571	-0.185128	0.0853805	44.2504	20	316	353	54.5	Xaa-Pro dipeptidase	Homo sapiens
Q9H4M9	EHD1,PAST,PAST1,CDABP0131	1.70256	0.767704	7.10155e-21	9.25962	22	315	347	60.6	EH domain-containing protein 1	Homo sapiens
P54920	NAPA,SNAPA	1.15176	0.203837	0.0301024	36.5335	22	315	351	33.2	Alpha-soluble NSF attachment protein	Homo sapiens
P62195	PSMC5,SUG1	0.974145	-0.0377923	0.745521	178.389	24	315	353	45.6	26S proteasome regulatory subunit 8	Homo sapiens
Q8IY17	PNPLA6,NTE	0.689921	-0.535498	7.63821e-10	14.3257	34	315	354	151	Patatin-like phospholipase domain-containing protein 6	Homo sapiens
Q9UKV3	ACIN1,ACINUS,KIAA0670	1.20677	0.271154	0.00133547	26.1795	29	314	361	151.9	Apoptotic chromatin condensation inducer in the nucleus	Homo sapiens
P23526	AHCY,SAHH	0.837282	-0.256215	0.00844343	30.9762	24	314	362	47.7	Adenosylhomocysteinase	Homo sapiens
P62241	RPS8,OK/SW-cl.83	1.03147	0.0446977	0.674729	144.539	20	312	370	24.2	40S ribosomal protein S8	Homo sapiens
Q9Y3I0	RTCB,C22orf28,HSPC117	1.02003	0.0286061	0.834297	263.901	23	312	347	55.2	RNA-splicing ligase RtcB homolog	Homo sapiens
Q15067	ACOX1,ACOX	0.91253	-0.132057	0.404593	79.842	24	312	332	74.4	Peroxisomal acyl-coenzyme A oxidase 1	Homo sapiens
P46777	RPL5,MSTP030	0.909698	-0.13654	0.19599	55.7591	21	312	372	34.4	60S ribosomal protein L5	Homo sapiens
Q16181	SEPTIN7,CDC10,SEPT7	0.90572	-0.142862	0.0554001	40.4827	24	312	359	50.7	Septin-7	Homo sapiens
Q96RQ9	IL4I1,FIG1,UNQ636/PRO1265	3.00644	1.58806	5.43639e-17	10.4568	23	311	324	62.9	L-amino-acid oxidase	Homo sapiens
P30622	CLIP1,CYLN1,RSN	1.49427	0.579444	1.09888e-14	11.3651	35	311	366	162.2	CAP-Gly domain-containing linker protein 1	Homo sapiens
Q9UI12	ATP6V1H,CGI-11	0.999073	-0.00133823	0.992584	5198.12	26	311	364	55.9	V-type proton ATPase subunit H	Homo sapiens
Q9UL46	PSME2	1.17738	0.235582	0.0461678	39.1753	20	310	356	27.4	Proteasome activator complex subunit 2	Homo sapiens
Q14103	HNRNPD,AUF1,HNRPD	1.02677	0.0381106	0.75225	182.818	21	310	356	38.4	Heterogeneous nuclear ribonucleoprotein D0	Homo sapiens
Q9P107	GMIP	0.928327	-0.107295	0.32973	70.062	27	310	351	106.7	GEM-interacting protein	Homo sapiens
P40925	MDH1,MDHA	0.892637	-0.163854	0.241422	60.2534	23	310	378	36.4	Malate dehydrogenase, cytoplasmic	Homo sapiens
Q6IBS0	TWF2,PTK9L,MSTP011	0.842585	-0.247107	0.0610648	41.2407	18	310	353	39.5	Twinfilin-2	Homo sapiens
Q12802	AKAP13,BRX,HT31,LBC	1.29313	0.37087	5.84555e-05	21.3823	37	309	357	307.6	A-kinase anchor protein 13	Homo sapiens
Q9Y6G9	DYNC1LI1,DNCLI1	1.03765	0.0533248	0.71357	161.936	30	309	342	56.6	Cytoplasmic dynein 1 light intermediate chain 1	Homo sapiens
Q06187	BTK,AGMX1,ATK,BPK	0.887615	-0.171994	0.0520585	39.9869	25	309	344	76.3	Tyrosine-protein kinase BTK	Homo sapiens
P48637	GSS	0.85635	-0.223727	0.00388473	28.6335	24	309	346	52.4	Glutathione synthetase	Homo sapiens
Q4V328	GRIPAP1,KIAA1167	1.03533	0.0500914	0.665897	140.703	27	308	350	96	GRIP1-associated protein 1	Homo sapiens
Q9UH99	SUN2,FRIGG,KIAA0668,RAB5IP,UNC84B	0.844307	-0.24416	0.0534083	40.2067	21	308	321	80.3	SUN domain-containing protein 2	Homo sapiens
P61221	ABCE1,RLI,RNASEL1,RNASELI,RNS4I,OK/SW-cl.40	0.745958	-0.422834	1.40737e-05	19.9303	23	308	332	67.3	ATP-binding cassette sub-family E member 1	Homo sapiens
P35241	RDX	1.55299	0.635047	3.15875e-14	11.5879	21	307	327	68.6	Radixin	Homo sapiens
P51610	HCFC1,HCF1,HFC1	0.970468	-0.0432476	0.67416	144.261	29	307	359	208.7	Host cell factor 1	Homo sapiens
P04899	GNAI2,GNAI2B	0.940416	-0.0886297	0.481845	92.2539	16	307	342	40.5	Guanine nucleotide-binding protein G(i) subunit alpha-2	Homo sapiens
Q13617	CUL2	0.882162	-0.180885	0.165437	52.602	28	307	322	87	Cullin-2	Homo sapiens
Q9BR76	CORO1B	0.826823	-0.274349	0.000587116	24.5981	23	307	375	54.2	Coronin-1B	Homo sapiens
Q16799	RTN1,NSP	0.832812	-0.263938	0.0419759	38.5606	22	306	329	83.6	Reticulon-1	Homo sapiens
Q53GL7	PARP10	1.85136	0.888585	1.26548e-14	11.3651	36	305	335	110	Protein mono-ADP-ribosyltransferase PARP10	Homo sapiens
Q14683	SMC1A,DXS423E,KIAA0178,SB1.8,SMC1,SMC1L1	0.99592	-0.0058982	0.959406	1091.42	33	305	332	143.2	Structural maintenance of chromosomes protein 1A	Homo sapiens
P17980	PSMC3,TBP1	0.903381	-0.146594	0.144729	50.4898	22	305	345	49.2	26S proteasome regulatory subunit 6A	Homo sapiens
Q9NTK5	OLA1,GTPBP9,PRO2455,PTD004	0.855324	-0.225457	0.0025191	27.5547	23	305	351	44.7	Obg-like ATPase 1	Homo sapiens
P60228	EIF3E,EIF3S6,INT6	0.798245	-0.325097	0.000560097	24.5146	23	305	339	52.2	Eukaryotic translation initiation factor 3 subunit E	Homo sapiens
P30044	PRDX5,ACR1,SBBI10	1.05315	0.0747129	0.434178	83.9196	15	304	334	22.1	Peroxiredoxin-5, mitochondrial	Homo sapiens
Q02878	RPL6,TXREB1	1.0135	0.0193453	0.904059	438.401	21	304	363	32.7	60S ribosomal protein L6	Homo sapiens
Q12905	ILF2,NF45,PRO3063	0.86613	-0.207344	0.0277643	36.0471	17	304	335	43.1	Interleukin enhancer-binding factor 2	Homo sapiens
P10768	ESD	0.833517	-0.262717	9.40327e-06	19.5749	17	304	361	31.5	S-formylglutathione hydrolase	Homo sapiens
P98082	DAB2,DOC2	0.440782	-1.18186	3.81285e-28	7.69301	23	304	358	82.4	Disabled homolog 2	Homo sapiens
Q13094	LCP2	1.09692	0.133461	0.266446	62.979	24	303	344	60.2	Lymphocyte cytosolic protein 2	Homo sapiens
Q96CX2	KCTD12,C13orf2,KIAA1778,PFET1	0.93472	-0.0973936	0.400123	79.2947	24	302	348	35.7	BTB/POZ domain-containing protein KCTD12	Homo sapiens
O60701	UGDH	0.925223	-0.112128	0.383598	77.0643	24	302	335	55	UDP-glucose 6-dehydrogenase	Homo sapiens
P05023	ATP1A1	1.38969	0.474763	0.000147618	22.5256	21	301	337	112.9	Sodium/potassium-transporting ATPase subunit alpha-1	Homo sapiens
P25774	CTSS	1.09036	0.12481	0.509401	97.4065	19	301	318	37.5	Cathepsin S	Homo sapiens
Q6PIU2	NCEH1,AADACL1,KIAA1363	1.04389	0.061969	0.788658	210.406	17	301	318	45.8	Neutral cholesterol ester hydrolase 1	Homo sapiens
Q8N163	KIAA1967,DBC1	1.00662	0.00951864	0.940986	698.413	31	301	355	102.9	Cell cycle and apoptosis regulator protein 2	Homo sapiens
Q8N1F7	NUP93,KIAA0095	1.01173	0.0168315	0.916128	492.939	29	299	349	93.5	Nuclear pore complex protein Nup93	Homo sapiens
Q6XQN6	NAPRT,FHIP,NAPRT1	0.884694	-0.176749	0.0544577	40.3456	26	299	331	57.6	Nicotinate phosphoribosyltransferase	Homo sapiens
P00387	CYB5R3,DIA1	1.32651	0.407633	2.70126e-05	20.5516	16	297	316	34.2	NADH-cytochrome b5 reductase 3	Homo sapiens
O94874	UFL1,KIAA0776,MAXER,NLBP,RCAD	1.03886	0.0549967	0.622416	125.669	28	297	348	89.6	E3 UFM1-protein ligase 1	Homo sapiens
P62280	RPS11	0.950196	-0.0737036	0.532747	102.071	17	297	344	18.4	40S ribosomal protein S11	Homo sapiens
Q9UQ35	SRRM2,KIAA0324,SRL300,SRM300,HSPC075	0.851488	-0.231942	0.0155699	33.2982	28	297	345	299.6	Serine/arginine repetitive matrix protein 2	Homo sapiens
P08195	SLC3A2,MDU1	1.27072	0.34565	0.00243358	27.4661	20	296	322	68	4F2 cell-surface antigen heavy chain	Homo sapiens
Q6P4A8	PLBD1	1.00743	0.0106858	0.956316	1014.42	24	296	312	63.3	Phospholipase B-like 1	Homo sapiens
Q9H2K8	TAOK3,DPK,JIK,KDS,MAP3K18	0.976866	-0.0337669	0.809074	227.798	27	296	320	105.4	Serine/threonine-protein kinase TAO3	Homo sapiens
P33241	LSP1,WP34	1.32299	0.403798	0.00014204	22.452	22	295	365	37.2	Lymphocyte-specific protein 1	Homo sapiens
Q99536	VAT1	0.839934	-0.251652	0.115485	47.4234	20	295	309	41.9	Synaptic vesicle membrane protein VAT-1 homolog	Homo sapiens
Q8IY21	DDX60	1.47111	0.556909	6.04139e-08	16.1791	37	294	339	197.9	Probable ATP-dependent RNA helicase DDX60	Homo sapiens
Q96HC4	PDLIM5,ENH,L9	1.21121	0.276444	0.00100413	25.5864	22	294	337	63.9	PDZ and LIM domain protein 5	Homo sapiens
P18124	RPL7	1.07512	0.104493	0.490523	93.7024	19	294	324	29.2	60S ribosomal protein L7	Homo sapiens
P04066	FUCA1,Nbla10230	0.970803	-0.0427491	0.940168	688.2	22	294	296	53.7	Tissue alpha-L-fucosidase	Homo sapiens
P48681	NES,Nbla00170	1.43778	0.523845	0.000498206	24.2695	38	293	323	177.4	Nestin	Homo sapiens
P18031	PTPN1,PTP1B	1.59486	0.673431	4.22816e-10	14.0876	20	292	312	50	Tyrosine-protein phosphatase non-receptor type 1	Homo sapiens
P62333	PSMC6,SUG2	0.865773	-0.20794	0.0292456	36.3394	22	292	333	44.2	26S proteasome regulatory subunit 10B	Homo sapiens
P07099	EPHX1,EPHX,EPOX	0.913708	-0.130194	0.468702	89.7881	22	291	307	52.9	Epoxide hydrolase 1	Homo sapiens
P08631	HCK	1.4219	0.507819	9.95272e-06	19.5962	22	290	304	59.6	Tyrosine-protein kinase HCK	Homo sapiens
P00505	GOT2,KYAT4	1.35631	0.439682	0.000121787	22.2477	22	290	319	47.5	Aspartate aminotransferase, mitochondrial	Homo sapiens
Q9UJU6	DBNL,CMAP,SH3P7,PP5423	0.93545	-0.096268	0.209758	57.0357	21	290	363	48.2	Drebrin-like protein	Homo sapiens
Q15019	SEPTIN2,DIFF6,KIAA0158,NEDD5,SEPT2	0.81035	-0.303382	8.98352e-05	21.8746	23	290	351	41.5	Septin-2	Homo sapiens
Q9UKG1	APPL1,APPL,DIP13A,KIAA1428	0.742517	-0.429505	5.0296e-08	16.0857	27	289	318	79.7	DCC-interacting protein 13-alpha	Homo sapiens
P27708	CAD	0.712132	-0.489784	1.17481e-07	16.5238	34	289	328	243	CAD protein	Homo sapiens
Q9Y5P4	COL4A3BP,CERT,STARD11	0.6733	-0.570678	5.85431e-06	19.1419	22	289	297	70.8	Ceramide transfer protein	Homo sapiens
Q14166	TTLL12,KIAA0153	0.656527	-0.607074	6.6505e-08	16.2444	24	289	324	74.4	Tubulin--tyrosine ligase-like protein 12	Homo sapiens
Q8NBS9	TXNDC5,TLP46,UNQ364/PRO700	1.10525	0.144375	0.120956	48.0051	23	288	330	47.6	Thioredoxin domain-containing protein 5	Homo sapiens
Q9BZF1	OSBPL8,KIAA1451,ORP8,OSBP10	0.894446	-0.160933	0.244997	60.6725	21	288	296	101.2	Oxysterol-binding protein-related protein 8	Homo sapiens
Q13740	ALCAM,MEMD	1.03184	0.0452159	0.764235	190.246	21	287	312	65.1	CD166 antigen	Homo sapiens
Q8IZ83	ALDH16A1	0.739874	-0.434648	2.7597e-07	17.0313	19	287	314	85.1	Aldehyde dehydrogenase family 16 member A1	Homo sapiens
Q9BWM7	SFXN3	1.24562	0.31686	0.00864622	31.037	17	286	303	35.5	Sideroflexin-3	Homo sapiens
Q9Y5X3	SNX5	0.774081	-0.369444	2.84206e-05	20.5801	24	286	320	46.8	Sorting nexin-5	Homo sapiens
Q06323	PSME1,IFI5111	1.34226	0.424667	0.000257033	23.2525	18	285	318	28.7	Proteasome activator complex subunit 1	Homo sapiens
O75390	CS	1.20584	0.27004	0.00878984	31.1016	21	285	338	51.7	Citrate synthase, mitochondrial	Homo sapiens
Q9UH65	SWAP70,KIAA0640,HSPC321	1.07574	0.105335	0.400123	79.2742	29	285	317	69	Switch-associated protein 70	Homo sapiens
Q08J23	NSUN2,SAKI,TRM4	0.978797	-0.0309183	0.833976	263.003	23	285	313	86.5	RNA cytosine C(5)-methyltransferase NSUN2	Homo sapiens
Q86TI2	DPP9,DPRP2	0.811688	-0.301002	0.00231399	27.3198	27	285	327	98.3	Dipeptidyl peptidase 9	Homo sapiens
Q9Y262	EIF3L,EIF3EIP,EIF3S6IP,HSPC021,HSPC025,MSTP005	0.73135	-0.451367	1.64846e-09	14.5778	25	285	331	66.7	Eukaryotic translation initiation factor 3 subunit L	Homo sapiens
O14579	COPE	0.988975	-0.0159946	0.901717	426.245	18	284	302	34.5	Coatomer subunit epsilon	Homo sapiens
Q13464	ROCK1	0.779293	-0.359763	2.93675e-05	20.5916	36	284	329	158.2	Rho-associated protein kinase 1	Homo sapiens
Q99714	HSD17B10,ERAB,HADH2,MRPP2,SCHAD,SDR5C1,XH98G2	1.08837	0.12217	0.30235	66.8427	18	283	325	26.9	3-hydroxyacyl-CoA dehydrogenase type-2	Homo sapiens
Q9NSD9	FARSB,FARSLB,FRSB,HSPC173	0.833947	-0.261973	0.0144837	32.9531	24	283	305	66.1	Phenylalanine--tRNA ligase beta subunit	Homo sapiens
Q9H2M9	RAB3GAP2,KIAA0839	0.828199	-0.27195	0.000522519	24.3532	28	283	325	156	Rab3 GTPase-activating protein non-catalytic subunit	Homo sapiens
Q9P253	VPS18,KIAA1475	0.803192	-0.316182	0.0018174	26.7806	25	282	309	110.2	Vacuolar protein sorting-associated protein 18 homolog	Homo sapiens
P51570	GALK1,GALK	0.69755	-0.519631	4.30687e-15	11.1297	22	282	318	42.3	Galactokinase	Homo sapiens
Q03519	TAP2,ABCB3,PSF2,RING11,Y1	2.19087	1.1315	8.76267e-33	6.88426	21	281	338	75.7	Antigen peptide transporter 2	Homo sapiens
Q96JJ3	ELMO2,CED12A,KIAA1834	1.24907	0.320856	0.000885221	25.3234	23	281	309	82.6	Engulfment and cell motility protein 2	Homo sapiens
P22695	UQCRC2	1.22705	0.295195	0.0252377	35.5112	19	281	304	48.4	Cytochrome b-c1 complex subunit 2, mitochondrial	Homo sapiens
P15121	AKR1B1,ALDR1,ALR2	1.21469	0.280582	0.018527	34.0472	15	281	305	35.9	Aldo-keto reductase family 1 member B1	Homo sapiens
Q12931	TRAP1,HSP75	1.13465	0.182253	0.264182	62.6686	28	281	317	80.1	Heat shock protein 75 kDa, mitochondrial	Homo sapiens
Q8N8A2	ANKRD44	1.13237	0.179345	0.0318681	36.8673	27	281	322	107.6	Serine/threonine-protein phosphatase 6 regulatory ankyrin repeat subunit B	Homo sapiens
Q13510	ASAH1,ASAH,HSD-33,HSD33	0.962126	-0.0557025	0.791389	212.101	20	281	306	44.7	Acid ceramidase	Homo sapiens
P62993	GRB2,ASH	0.831489	-0.266231	0.015481	33.2621	18	281	314	25.2	Growth factor receptor-bound protein 2	Homo sapiens
P63104	YWHAZ	0.793791	-0.333169	0.000262885	23.2858	14	281	320	27.7	14-3-3 protein zeta/delta	Homo sapiens
P30533	LRPAP1,A2MRAP	0.761571	-0.392949	2.46738e-08	15.7191	23	281	340	41.5	Alpha-2-macroglobulin receptor-associated protein	Homo sapiens
O15027	SEC16A,KIAA0310,SEC16,SEC16L	0.759657	-0.39658	2.85168e-06	18.5289	32	281	312	251.9	Protein transport protein Sec16A	Homo sapiens
Q92556	ELMO1,KIAA0281	0.699997	-0.514579	2.87787e-07	17.0408	21	281	311	83.8	Engulfment and cell motility protein 1	Homo sapiens
Q8IVG5	SAMD9L,C7orf6,DRIF2,KIAA2005,UEF	1.55962	0.641194	3.20492e-08	15.8363	31	280	317	184.5	Sterile alpha motif domain-containing protein 9-like	Homo sapiens
Q6NYC8	PPP1R18,HKMT1098,KIAA1949	1.36298	0.446768	3.77244e-11	13.272	21	280	323	67.9	Phostensin	Homo sapiens
O00232	PSMD12	0.812988	-0.298694	0.000398969	23.9079	25	280	340	52.9	26S proteasome non-ATPase regulatory subunit 12	Homo sapiens
Q00653	NFKB2,LYT10	3.58207	1.84079	9.00223e-34	6.71612	29	279	348	96.7	Nuclear factor NF-kappa-B p100 subunit	Homo sapiens
P20701	ITGAL,CD11A	1.00967	0.0138859	0.93776	662.01	23	279	315	128.8	Integrin alpha-L	Homo sapiens
P53634	CTSC,CPPI	0.867519	-0.205033	0.477731	91.4009	15	279	281	51.9	Dipeptidyl peptidase 1	Homo sapiens
P36222	CHI3L1	1.08405	0.116436	0.678749	146.306	24	278	285	42.6	Chitinase-3-like protein 1	Homo sapiens
Q9Y520	PRRC2C,BAT2D1,BAT2L2,KIAA1096,XTP2	1.1416	0.191061	0.0307463	36.635	32	277	316	316.9	Protein PRRC2C	Homo sapiens
P08240	SRPR	1.13681	0.184989	0.101192	45.9187	25	277	296	69.8	Signal recognition particle receptor subunit alpha	Homo sapiens
P04062	GBA,GC,GLUC	1.09516	0.131139	0.38674	77.4034	21	277	299	59.7	Lysosomal acid glucosylceramidase	Homo sapiens
Q08AM6	VAC14,TAX1BP2,TRX	1.03234	0.0459123	0.747062	179.278	26	277	308	88	Protein VAC14 homolog	Homo sapiens
P62805	H4C1,H4/A,H4FA,HIST1H4A,H4C2,H4/I,H4FI,HIST1H4B,H4C3,H4/G,H4FG,HIST1H4C,H4C4,H4/B,H4FB,HIST1H4D,H4C5,H4/J,H4FJ,HIST1H4E,H4C6,H4/C,H4FC,HIST1H4F,H4C8,H4/H,H4FH,HIST1H4H,H4C9,H4/M,H4FM,HIST1H4I,H4C11,H4/E,H4FE,HIST1H4J,H4C12,H4/D,H4FD,HIST1H4K,H4C13,H4/K,H4FK,HIST1H4L,H4C14,H4/N,H4F2,H4FN,HIST2H4,HIST2H4A,H4C15,H4/O,H4FO,HIST2H4B,H4-16,HIST4H4	1.11	0.150559	0.33824	71.0426	14	276	312	11.4	Histone H4	Homo sapiens
Q9H2G2	SLK,KIAA0204,STK2	1.05569	0.0781926	0.515058	98.4441	30	276	305	142.7	STE20-like serine/threonine-protein kinase	Homo sapiens
P36871	PGM1	0.931746	-0.101992	0.484777	92.6951	22	276	297	61.4	Phosphoglucomutase-1	Homo sapiens
Q15257	PTPA,PPP2R4	0.806188	-0.310812	0.0297244	36.4259	17	276	299	40.7	Serine/threonine-protein phosphatase 2A activator	Homo sapiens
P62495	ETF1,ERF1,RF1,SUP45L1	0.728216	-0.457561	9.25414e-06	19.4998	24	276	305	49	Eukaryotic peptide chain release factor subunit 1	Homo sapiens
O00186	STXBP3	1.1921	0.253508	0.00175803	26.697	22	275	295	67.8	Syntaxin-binding protein 3	Homo sapiens
Q9BXJ9	NAA15,GA19,NARG1,NATH,TBDN100	0.84675	-0.239993	0.02579	35.6125	28	274	323	101.3	N-alpha-acetyltransferase 15, NatA auxiliary subunit	Homo sapiens
P26358	DNMT1,AIM,CXXC9,DNMT	0.461391	-1.11594	2.34792e-16	10.5404	37	274	323	183.2	DNA (cytosine-5)-methyltransferase 1	Homo sapiens
Q9Y5A7	NUB1,NYREN18	4.91856	2.29824	1.20614e-37	6.21371	22	273	301	70.5	NEDD8 ultimate buster 1	Homo sapiens
Q5EBM0	CMPK2	1.48582	0.571259	0.00303905	27.9532	24	273	296	49.4	UMP-CMP kinase 2, mitochondrial	Homo sapiens
P13804	ETFA	1.09509	0.131047	0.193317	55.4389	19	273	313	35.1	Electron transfer flavoprotein subunit alpha, mitochondrial	Homo sapiens
Q12907	LMAN2,C5orf8	1.09067	0.125209	0.327813	69.8062	19	273	308	40.2	Vesicular integral-membrane protein VIP36	Homo sapiens
P19474	TRIM21,RNF81,RO52,SSA1	1.08581	0.118776	0.47126	90.258	24	273	294	54.2	E3 ubiquitin-protein ligase TRIM21	Homo sapiens
P18621	RPL17	0.981893	-0.0263625	0.887446	376.728	16	272	312	21.4	60S ribosomal protein L17	Homo sapiens
Q13287	NMI	1.13871	0.187404	0.304827	67.1242	24	271	291	35.1	N-myc-interactor	Homo sapiens
O14974	PPP1R12A,MBS,MYPT1	1.07485	0.104134	0.20422	56.518	26	271	310	115.3	Protein phosphatase 1 regulatory subunit 12A	Homo sapiens
P06865	HEXA	0.984242	-0.0229151	0.92519	547.856	19	271	283	60.7	Beta-hexosaminidase subunit alpha	Homo sapiens
P21283	ATP6V1C1,ATP6C,ATP6D,VATC	0.980024	-0.0291104	0.829513	254.186	23	271	319	43.9	V-type proton ATPase subunit C 1	Homo sapiens
P78417	GSTO1,GSTTLP28	0.93429	-0.0980578	0.454949	87.3732	21	271	315	27.6	Glutathione S-transferase omega-1	Homo sapiens
Q5VZ89	DENND4C,C9orf55,C9orf55B	0.593141	-0.753553	3.4918e-11	13.1935	35	271	319	212.7	DENN domain-containing protein 4C	Homo sapiens
P11387	TOP1	1.59142	0.670314	3.59346e-17	10.2606	22	270	319	90.7	DNA topoisomerase 1	Homo sapiens
P80217	IFI35,IFP35	1.25144	0.323587	0.00903004	31.193	17	270	283	31.5	Interferon-induced 35 kDa protein	Homo sapiens
O94826	TOMM70,KIAA0719,TOM70,TOMM70A	1.1471	0.197994	0.128317	48.732	21	270	294	67.5	Mitochondrial import receptor subunit TOM70	Homo sapiens
Q9BZH6	WDR11,BRWD2,KIAA1351,WDR15	0.948748	-0.075903	0.474819	90.9055	26	270	298	136.7	WD repeat-containing protein 11	Homo sapiens
Q9BYK8	HELZ2,KIAA1769,PRIC285	1.28753	0.364605	0.0086933	31.0077	42	269	330	294.7	RecName: Full=Helicase with zinc finger domain 2; AltName: Full=ATP-dependent helicase PRIC285; AltName: Full=Helicase with zinc finger 2, transcriptional coactivator; AltName: Full=PPAR-alpha-interacting complex protein 285; AltName: Full=PPAR-gamma	Homo sapiens
Q96CW1	AP2M1,CLAPM1,KIAA0109	0.927274	-0.108933	0.468456	89.6763	21	269	300	49.7	AP-2 complex subunit mu	Homo sapiens
O15371	EIF3D,EIF3S7	0.889576	-0.168811	0.0758416	43.0956	24	269	313	64	Eukaryotic translation initiation factor 3 subunit D	Homo sapiens
P42166	TMPO,LAP2	0.87918	-0.18577	0.191794	55.2625	24	269	298	75.5	Lamina-associated polypeptide 2, isoform alpha	Homo sapiens
P43034	PAFAH1B1,LIS1,MDCR,MDS,PAFAHA	0.997869	-0.00307778	0.986686	3338.04	22	268	293	46.6	Platelet-activating factor acetylhydrolase IB subunit beta	Homo sapiens
Q12768	KIAA0196	0.735678	-0.442854	3.59718e-05	20.7956	27	268	294	134.3	WASH complex subunit 5	Homo sapiens
P14866	HNRNPL,HNRPL,P/OKcl.14	1.1749	0.232544	0.00903272	31.1864	20	266	304	64.1	Heterogeneous nuclear ribonucleoprotein L	Homo sapiens
O75367	MACROH2A1,H2AFY	0.953154	-0.0692195	0.595775	117.568	20	266	332	39.6	Core histone macro-H2A.1	Homo sapiens
Q9BS26	ERP44,KIAA0573,TXNDC4,UNQ532/PRO1075	1.18515	0.245071	0.0338857	37.2165	17	265	301	47	Endoplasmic reticulum resident protein 44	Homo sapiens
P39656	DDOST,KIAA0115,OST48,OK/SW-cl.45	0.943142	-0.0844532	0.457928	87.9511	13	265	292	50.8	Dolichyl-diphosphooligosaccharide--protein glycosyltransferase 48 kDa subunit	Homo sapiens
P15880	RPS2,RPS4	0.932921	-0.100173	0.38674	77.4074	16	265	311	31.3	40S ribosomal protein S2	Homo sapiens
Q14161	GIT2,KIAA0148	0.845929	-0.241392	0.00699766	30.2829	23	265	309	84.5	ARF GTPase-activating protein GIT2	Homo sapiens
Q16698	DECR1,DECR,SDR18C1	1.38357	0.468393	0.00190032	26.8491	20	264	280	36.1	2,4-dienoyl-CoA reductase [(3E)-enoyl-CoA-producing], mitochondrial	Homo sapiens
P25786	PSMA1,HC2,NU,PROS30,PSC2	1.11047	0.15117	0.242659	60.3638	16	264	310	29.6	Proteasome subunit alpha type-1	Homo sapiens
Q99623	PHB2,BAP,REA	1.0609	0.0852942	0.664277	140.05	17	264	281	33.3	Prohibitin-2	Homo sapiens
Q9UHX1	PUF60,FIR,ROBPI,SIAHBP1	1.01846	0.0263911	0.842208	276.73	22	264	297	59.9	Poly(U)-binding-splicing factor PUF60	Homo sapiens
O60784	TOM1	0.944278	-0.0827166	0.490523	93.7034	19	264	285	53.8	Target of Myb protein 1	Homo sapiens
O95433	AHSA1,C14orf3,HSPC322	0.931464	-0.102428	0.41766	81.5229	24	264	306	38.3	Activator of 90 kDa heat shock protein ATPase homolog 1	Homo sapiens
Q9UBF2	COPG2	0.851853	-0.231323	0.0073347	30.4243	25	264	293	97.6	Coatomer subunit gamma-2	Homo sapiens
Q9UBW5	BIN2,BRAP1	1.07018	0.0978528	0.553238	106.5	21	263	278	61.9	Bridging integrator 2	Homo sapiens
P49407	ARRB1,ARR1	0.882111	-0.180969	0.0984041	45.6312	18	263	287	47.1	Beta-arrestin-1	Homo sapiens
Q15436	SEC23A	0.826458	-0.274986	0.0171636	33.6873	23	263	286	86.2	Protein transport protein Sec23A	Homo sapiens
P27695	APEX1,APE,APE1,APEX,APX,HAP1,REF1	0.76374	-0.388847	2.02659e-07	16.7821	18	263	296	35.6	DNA-(apurinic or apyrimidinic site) endonuclease	Homo sapiens
Q3LXA3	DAK	0.760626	-0.39474	1.45501e-07	16.5965	21	263	291	58.9	Triokinase/FMN cyclase	Homo sapiens
Q5SSJ5	HP1BP3	1.35819	0.44169	0.00032922	23.5798	25	262	294	61.2	Heterochromatin protein 1-binding protein 3	Homo sapiens
Q13596	SNX1	0.819587	-0.287031	0.0027925	27.7393	19	262	287	59.1	Sorting nexin-1	Homo sapiens
Q9UGI8	TES	1.06944	0.0968576	0.355071	73.3906	23	261	300	48	Testin	Homo sapiens
O75122	CLASP2,KIAA0627	0.998158	-0.00266037	0.984749	2909.13	24	261	291	141.1	CLIP-associating protein 2	Homo sapiens
Q66K74	MAP1S,BPY2IP1,C19orf5,MAP8,VCY2IP1	0.861442	-0.215175	0.0201878	34.3989	20	261	289	112.2	Microtubule-associated protein 1S	Homo sapiens
P48163	ME1	0.682351	-0.551414	4.55052e-05	21.0505	18	261	275	64.1	NADP-dependent malic enzyme	Homo sapiens
Q14247	CTTN,EMS1	0.99781	-0.00316325	0.990931	4471.43	21	260	276	61.6	Src substrate cortactin	Homo sapiens
P38919	EIF4A3,DDX48,KIAA0111	0.911448	-0.133767	0.0926082	44.983	21	260	325	46.9	Eukaryotic initiation factor 4A-III	Homo sapiens
Q9ULH1	ASAP1,DDEF1,KIAA1249,PAG2	0.895399	-0.159398	0.120498	47.8982	30	260	301	125.5	Arf-GAP with SH3 domain, ANK repeat and PH domain-containing protein 1	Homo sapiens
P24557	TBXAS1,CYP5,CYP5A1,TXAS	0.846247	-0.24085	0.0219271	34.7646	24	260	298	60.5	Thromboxane-A synthase	Homo sapiens
P28482	MAPK1,ERK2,PRKM1,PRKM2	0.802855	-0.316788	0.00880997	31.0822	17	260	292	41.4	Mitogen-activated protein kinase 1	Homo sapiens
Q6P2E9	EDC4,HEDLS	0.79685	-0.327619	7.77922e-05	21.646	25	260	287	151.7	Enhancer of mRNA-decapping protein 4	Homo sapiens
P49915	GMPS	0.737329	-0.43962	6.16387e-08	16.1312	22	260	290	76.7	GMP synthase [glutamine-hydrolyzing]	Homo sapiens
P14314	PRKCSH,G19P1	1.21548	0.281526	0.00786313	30.6671	21	259	306	59.4	Glucosidase 2 subunit beta	Homo sapiens
Q14157	UBAP2L,KIAA0144,NICE4	1.10106	0.138898	0.135397	49.5125	23	259	291	114.5	Ubiquitin-associated protein 2-like	Homo sapiens
P12268	IMPDH2,IMPD2	0.927069	-0.109251	0.342573	71.6129	18	259	284	55.8	Inosine-5'-monophosphate dehydrogenase 2	Homo sapiens
Q9H270	VPS11,RNF108,PP3476	0.803481	-0.315664	0.000794424	25.0749	26	259	294	107.8	Vacuolar protein sorting-associated protein 11 homolog	Homo sapiens
P02649	APOE	0.496623	-1.00978	6.6691e-06	19.1894	22	259	279	36.2	Apolipoprotein E	Homo sapiens
P61106	RAB14	0.994147	-0.00846884	0.955658	979.964	17	258	289	23.9	Ras-related protein Rab-14	Homo sapiens
Q9NYL9	TMOD3	1.24767	0.319231	2.21497e-05	20.2777	14	257	312	39.6	Tropomodulin-3	Homo sapiens
Q9Y305	ACOT9,CGI-16	1.16542	0.220852	0.0509727	39.7755	23	257	307	49.9	Acyl-coenzyme A thioesterase 9, mitochondrial	Homo sapiens
P16152	CBR1,CBR,CRN,SDR21C1	1.00307	0.00442785	0.981497	2212.54	14	257	267	30.4	Carbonyl reductase [NADPH] 1	Homo sapiens
P05198	EIF2S1,EIF2A	0.975333	-0.0360333	0.78556	207.592	24	257	322	36.1	Eukaryotic translation initiation factor 2 subunit 1	Homo sapiens
P62258	YWHAE	0.899098	-0.15345	0.063431	41.4968	17	257	312	29.2	14-3-3 protein epsilon	Homo sapiens
Q01432	AMPD3	1.21727	0.283645	0.0303602	36.516	22	256	278	88.8	AMP deaminase 3	Homo sapiens
P11498	PC	1.21549	0.281534	0.0842102	44.0657	34	255	288	129.6	Pyruvate carboxylase, mitochondrial	Homo sapiens
P61011	SRP54	0.928295	-0.107344	0.37389	75.9344	20	255	291	55.7	Signal recognition particle 54 kDa protein	Homo sapiens
P08865	RPSA,LAMBR,LAMR1	0.848749	-0.23659	0.00370656	28.4311	15	255	305	32.9	40S ribosomal protein SA	Homo sapiens
Q9ULZ3	PYCARD,ASC,CARD5,TMS1	0.644536	-0.633667	5.65415e-11	13.3268	18	255	293	21.6	Apoptosis-associated speck-like protein containing a CARD	Homo sapiens
Q13568	IRF5	1.22657	0.294635	0.0086933	31.0153	19	254	271	56	Interferon regulatory factor 5	Homo sapiens
P12081	HARS,HRS	0.917389	-0.124394	0.355071	73.3815	20	254	282	57.4	Histidine--tRNA ligase, cytoplasmic	Homo sapiens
P53992	SEC24C,KIAA0079	0.702796	-0.508823	5.93196e-08	16.0896	24	254	306	118.3	Protein transport protein Sec24C	Homo sapiens
Q9NZK5	CECR1,ADA2,ADGF,IDGFL	0.644025	-0.634812	0.000268735	23.2659	18	254	271	58.9	Adenosine deaminase 2	Homo sapiens
P15586	GNS	1.54654	0.629047	1.39055e-06	17.9926	18	253	265	62.1	N-acetylglucosamine-6-sulfatase	Homo sapiens
P49589	CARS1,CARS	0.870065	-0.200805	0.0820285	43.8046	26	253	285	85.5	Cysteine--tRNA ligase, cytoplasmic	Homo sapiens
P10644	PRKAR1A,PKR1,PRKAR1,TSE1	0.74635	-0.422076	2.26628e-11	13.0392	18	253	308	43	cAMP-dependent protein kinase type I-alpha regulatory subunit	Homo sapiens
Q8TD19	NEK9,KIAA1995,NEK8,NERCC	0.745281	-0.424144	3.35022e-06	18.6078	21	253	285	107.2	Serine/threonine-protein kinase Nek9	Homo sapiens
Q02809	PLOD1,LLH,PLOD	0.663475	-0.591887	9.73931e-09	15.2199	23	253	283	83.6	Procollagen-lysine,2-oxoglutarate 5-dioxygenase 1	Homo sapiens
P27348	YWHAQ	1.03903	0.0552419	0.615259	123.546	15	252	299	27.8	14-3-3 protein theta	Homo sapiens
P20618	PSMB1,PSC5	0.879359	-0.185476	0.082209	43.8322	14	251	287	26.5	Proteasome subunit beta type-1	Homo sapiens
Q9HB71	CACYBP,S100A6BP,SIP,PNAS-107	0.720537	-0.472856	7.86048e-07	17.5818	19	251	275	26.2	Calcyclin-binding protein	Homo sapiens
P50416	CPT1A,CPT1	1.1633	0.218228	0.153082	51.3029	24	250	277	88.4	Carnitine O-palmitoyltransferase 1, liver isoform	Homo sapiens
Q9UQE7	SMC3,BAM,BMH,CSPG6,SMC3L1	0.952785	-0.0697771	0.563916	109.088	27	250	279	141.5	Structural maintenance of chromosomes protein 3	Homo sapiens
P61421	ATP6V0D1,ATP6D,VPATPD	0.920708	-0.119185	0.521661	99.7108	17	250	268	40.3	V-type proton ATPase subunit d 1	Homo sapiens
P98171	ARHGAP4,KIAA0131,RGC1,RHOGAP4	0.803454	-0.315712	0.00421905	28.7635	25	250	280	105	Rho GTPase-activating protein 4	Homo sapiens
Q99615	DNAJC7,TPR2,TTC2	1.18841	0.249028	0.00890332	31.1047	22	249	282	56.4	DnaJ homolog subfamily C member 7	Homo sapiens
Q9Y263	PLAA,PLAP	0.901585	-0.149464	0.299139	66.5043	24	249	269	87.2	Phospholipase A-2-activating protein	Homo sapiens
Q14444	CAPRIN1,GPIAP1,GPIP137,M11S1,RNG105	0.889423	-0.169059	0.114324	47.232	19	249	288	78.4	Caprin-1	Homo sapiens
Q15008	PSMD6,KIAA0107,PFAAP4	0.829935	-0.26893	0.00321539	28.0565	19	249	295	45.5	26S proteasome non-ATPase regulatory subunit 6	Homo sapiens
Q96TC7	RMDN3,FAM82A2,FAM82C,PTPIP51,hucep-10,UNQ3122/PRO10274	1.29824	0.37656	0.0366203	37.648	21	248	261	52.1	Regulator of microtubule dynamics protein 3	Homo sapiens
Q96PK6	RBM14,SIP	1.17259	0.229695	0.0162641	33.4148	21	248	279	69.5	RNA-binding protein 14	Homo sapiens
Q6ZUJ8	PIK3AP1,BCAP	1.20767	0.272222	0.0277643	35.9806	19	247	269	90.4	Phosphoinositide 3-kinase adapter protein 1	Homo sapiens
O95470	SGPL1,KIAA1252	1.0732	0.101924	0.625867	126.897	20	247	264	63.5	Sphingosine-1-phosphate lyase 1	Homo sapiens
Q01082	SPTBN1,SPTB2	1.05221	0.0734266	0.707308	157.943	54	247	289	274.6	Spectrin beta chain, non-erythrocytic 1	Homo sapiens
O95336	PGLS	0.84936	-0.235552	0.00220545	27.1556	16	247	276	27.5	6-phosphogluconolactonase	Homo sapiens
P14735	IDE	0.880313	-0.183912	0.0431514	38.6733	27	246	284	118	Insulin-degrading enzyme	Homo sapiens
P17900	GM2A	0.774601	-0.368474	0.0600935	41.0451	12	246	259	20.8	Ganglioside GM2 activator	Homo sapiens
P52597	HNRNPF,HNRPF	1.22584	0.293773	0.000571023	24.4588	13	245	296	45.7	Heterogeneous nuclear ribonucleoprotein F	Homo sapiens
P52565	ARHGDIA,GDIA1	0.95227	-0.0705574	0.666057	140.731	15	245	294	23.2	Rho GDP-dissociation inhibitor 1	Homo sapiens
Q07955	SRSF1,ASF,SF2,SF2P33,SFRS1,OK/SW-cl.3	0.914337	-0.129202	0.113556	47.1383	20	245	300	27.7	Serine/arginine-rich splicing factor 1	Homo sapiens
Q93008	USP9X,DFFRX,FAM,USP9	0.814593	-0.295848	0.00324498	28.0681	25	245	276	290.5	Probable ubiquitin carboxyl-terminal hydrolase FAF-X	Homo sapiens
P04792	HSPB1,HSP27,HSP28	0.747917	-0.419049	4.52433e-06	18.8408	13	245	265	22.8	Heat shock protein beta-1	Homo sapiens
Q9H269	VPS16	0.873526	-0.195077	0.129003	48.7929	25	244	261	94.7	Vacuolar protein sorting-associated protein 16 homolog	Homo sapiens
Q16401	PSMD5,KIAA0072	0.799937	-0.322042	0.00168488	26.547	23	244	270	56.2	26S proteasome non-ATPase regulatory subunit 5	Homo sapiens
Q9UMS4	PRPF19,NMP200,PRP19,SNEV	1.22695	0.295082	0.000888494	25.2732	16	243	265	55.2	Pre-mRNA-processing factor 19	Homo sapiens
P13798	APEH,D3F15S2,D3S48E,DNF15S2	0.713789	-0.48643	7.52121e-10	14.1569	22	243	297	81.2	Acylamino-acid-releasing enzyme	Homo sapiens
P31689	DNAJA1,DNAJ2,HDJ2,HSJ2,HSPF4	1.95006	0.963521	1.20828e-26	7.70476	18	242	288	44.9	DnaJ homolog subfamily A member 1	Homo sapiens
Q14677	CLINT1,ENTH,EPN4,EPNR,KIAA0171	0.969053	-0.0453529	0.777808	200.775	21	242	275	68.3	Clathrin interactor 1	Homo sapiens
Q9UHB9	SRP68	0.747932	-0.419022	1.32987e-06	17.9132	26	242	290	70.7	Signal recognition particle subunit SRP68	Homo sapiens
P48960	CD97	1.23926	0.309484	0.0648611	41.6706	13	241	259	91.9	Adhesion G protein-coupled receptor E5	Homo sapiens
P50454	SERPINH1,CBP1,CBP2,HSP47,SERPINH2,PIG14	1.14396	0.194034	0.18833	54.8892	16	241	262	46.4	Serpin H1	Homo sapiens
Q9BY44	EIF2A,CDA02,MSTP004,MSTP089	0.870003	-0.200909	0.129564	48.8555	22	241	269	65	Eukaryotic translation initiation factor 2A	Homo sapiens
P27694	RPA1,REPA1,RPA70	0.701527	-0.51143	3.27935e-10	13.843	23	241	269	68.1	Replication protein A 70 kDa DNA-binding subunit	Homo sapiens
P17174	GOT1	0.674844	-0.567375	1.62268e-07	16.6083	20	241	267	46.2	Aspartate aminotransferase, cytoplasmic	Homo sapiens
Q8IV08	PLD3	0.648962	-0.623795	5.80905e-05	21.2725	14	241	256	54.7	5'-3' exonuclease PLD3	Homo sapiens
Q5TEJ8	THEMIS2,C1orf38,ICB1	1.05907	0.0827974	0.573567	111.632	19	240	258	72	Protein THEMIS2	Homo sapiens
Q08378	GOLGA3	0.976778	-0.0338975	0.82943	253.46	31	240	280	167.4	Golgin subfamily A member 3	Homo sapiens
Q68EM7	ARHGAP17,RICH1,MSTP066,MSTP110	0.919157	-0.121617	0.203396	56.4193	20	240	277	95.4	Rho GTPase-activating protein 17	Homo sapiens
P50897	PPT1,CLN1,PPT	0.604384	-0.726463	5.50672e-07	17.3391	14	240	253	34.2	Palmitoyl-protein thioesterase 1	Homo sapiens
P30084	ECHS1	1.1327	0.179765	0.0723359	42.5979	15	239	279	31.4	Enoyl-CoA hydratase, mitochondrial	Homo sapiens
Q92696	RABGGTA	0.992797	-0.0104296	0.952882	884.346	24	239	257	65.1	Geranylgeranyl transferase type-2 subunit alpha	Homo sapiens
Q9NTJ5	SACM1L,KIAA0851,SAC1	0.894621	-0.160651	0.114706	47.2629	24	239	260	67	Phosphatidylinositol-3-phosphatase SAC1	Homo sapiens
P12821	ACE,DCP,DCP1	0.829383	-0.26989	0.169656	52.9081	26	239	254	149.7	Angiotensin-converting enzyme	Homo sapiens
A1L0T0	ILVBL,AHAS	0.767733	-0.381323	0.00291268	27.8018	19	239	252	67.9	2-hydroxyacyl-CoA lyase 2	Homo sapiens
Q7L5N7	LPCAT2,AGPAT11,AYTL1	0.766971	-0.382755	0.000951309	25.3918	20	239	271	60.2	Lysophosphatidylcholine acyltransferase 2	Homo sapiens
Q6P996	PDXDC1,KIAA0251	0.572178	-0.805463	1.54552e-16	10.3896	21	239	268	86.7	Pyridoxal-dependent decarboxylase domain-containing protein 1	Homo sapiens
Q03518	TAP1,ABCB2,PSF1,RING4,Y3	2.3295	1.22002	5.2409e-26	7.82778	13	238	273	81	Antigen peptide transporter 1	Homo sapiens
Q9Y2X3	NOP58,NOL5,NOP5,HSPC120	1.18812	0.248685	0.0258878	35.6203	16	238	258	59.6	Nucleolar protein 58	Homo sapiens
Q9NZL9	MAT2B,TGR,MSTP045,Nbla02999,UNQ2435/PRO4995	1.04301	0.0607503	0.595775	117.534	19	238	277	37.6	Methionine adenosyltransferase 2 subunit beta	Homo sapiens
Q9UHD1	CHORDC1,CHP1	1.00476	0.00684513	0.96914	1404.12	19	238	254	37.5	Cysteine and histidine-rich domain-containing protein 1	Homo sapiens
Q9HDC9	APMAP,C20orf3,UNQ1869/PRO4305	0.953196	-0.0691546	0.666847	141.16	18	238	275	46.5	Adipocyte plasma membrane-associated protein	Homo sapiens
Q7L1Q6	BZW1,BZAP45,KIAA0005	0.801527	-0.319176	0.00387767	28.5146	23	238	265	48	eIF5-mimic protein 2	Homo sapiens
O60264	SMARCA5,SNF2H,WCRF135	1.43523	0.521285	2.23936e-09	14.5482	26	237	275	121.9	SWI/SNF-related matrix-associated actin-dependent regulator of chromatin subfamily A member 5	Homo sapiens
Q9NSE4	IARS2	1.01134	0.0162677	0.927441	575.437	27	237	285	113.8	Isoleucine--tRNA ligase, mitochondrial	Homo sapiens
Q16831	UPP1,UP	0.945521	-0.0808185	0.778554	201.356	19	237	257	33.9	Uridine phosphorylase 1	Homo sapiens
Q9UBT2	UBA2,SAE2,UBLE1B,HRIHFB2115	0.797348	-0.326719	9.73975e-06	19.463	22	237	292	71.2	SUMO-activating enzyme subunit 2	Homo sapiens
P45880	VDAC2	1.27968	0.355781	0.00118985	25.8299	13	236	256	31.6	Voltage-dependent anion-selective channel protein 2	Homo sapiens
Q8WWM7	ATXN2L,A2D,A2LG,A2LP,A2RP	1.15791	0.211521	0.0767403	43.1711	24	236	263	113.4	Ataxin-2-like protein	Homo sapiens
P36551	CPOX,CPO,CPX	0.972171	-0.0407178	0.780363	202.643	23	236	263	50.2	Oxygen-dependent coproporphyrinogen-III oxidase, mitochondrial	Homo sapiens
Q9Y2W1	THRAP3,BCLAF2,TRAP150	1.06548	0.0915081	0.46883	89.8137	20	235	273	108.7	Thyroid hormone receptor-associated protein 3	Homo sapiens
Q969V3	NCLN	0.948609	-0.0761152	0.629736	128.231	22	235	259	63	Nicalin	Homo sapiens
Q9BXP5	SRRT,ARS2,ASR2	0.926115	-0.110736	0.17343	53.3029	23	235	273	100.7	Serrate RNA effector molecule homolog	Homo sapiens
P51572	BCAP31,BAP31,DXS1357E	1.02789	0.0396801	0.814544	235.733	14	234	262	28	B-cell receptor-associated protein 31	Homo sapiens
P09769	FGR,SRC2	0.975539	-0.035728	0.838977	272.037	18	234	251	59.5	Tyrosine-protein kinase Fgr	Homo sapiens
P13861	PRKAR2A,PKR2,PRKAR2	0.874624	-0.193265	0.0340061	37.1992	16	234	256	45.5	cAMP-dependent protein kinase type II-alpha regulatory subunit	Homo sapiens
Q15365	PCBP1	0.83668	-0.257252	4.71666e-06	18.8598	11	234	269	37.5	Poly(rC)-binding protein 1	Homo sapiens
Q92896	GLG1,CFR1,ESL1,MG160	0.687471	-0.540629	1.73591e-08	15.4161	22	234	260	134.6	Golgi apparatus protein 1	Homo sapiens
P30040	ERP29,C12orf8,ERP28	1.05132	0.0722083	0.665139	140.395	20	233	281	29	Endoplasmic reticulum resident protein 29	Homo sapiens
Q13303	KCNAB2,KCNA2B,KCNK2	0.644799	-0.633078	4.4132e-10	13.9432	15	233	258	41	Voltage-gated potassium channel subunit beta-2	Homo sapiens
Q9BRR6	ADPGK,PSEC0260	1.34394	0.426466	0.000129836	22.2294	15	232	258	54.1	ADP-dependent glucokinase	Homo sapiens
Q99459	CDC5L,KIAA0432,PCDC5RP	1.09603	0.132284	0.310186	67.7551	22	232	257	92.3	Cell division cycle 5-like protein	Homo sapiens
O15294	OGT	0.884823	-0.17654	0.131876	49.1138	23	232	254	116.9	UDP-N-acetylglucosamine--peptide N-acetylglucosaminyltransferase 110 kDa subunit	Homo sapiens
P30085	CMPK1,CMK,CMPK,UCK,UMK,UMPK	0.81206	-0.300342	8.91398e-05	21.7596	13	232	259	22.2	UMP-CMP kinase	Homo sapiens
P42285	SKIV2L2,DOB1,KIAA0052,Mtr4	0.800912	-0.320284	0.000308852	23.4152	25	232	265	117.8	Exosome RNA helicase MTR4	Homo sapiens
Q15181	PPA1,IOPPP,PP	2.56972	1.36161	5.71863e-19	9.48792	18	231	265	32.7	Inorganic pyrophosphatase	Homo sapiens
O75947	ATP5PD,ATP5H,My032	1.08724	0.120669	0.552131	106.113	13	231	257	18.5	ATP synthase subunit d, mitochondrial	Homo sapiens
Q15435	PPP1R7,SDS22	0.853067	-0.22927	0.00737589	30.4006	18	231	264	41.6	Protein phosphatase 1 regulatory subunit 7	Homo sapiens
Q70J99	UNC13D	0.788079	-0.343587	0.00190712	26.7852	25	231	263	123.3	Protein unc-13 homolog D	Homo sapiens
Q14005	IL16	0.65174	-0.617632	8.33345e-09	15.0788	21	231	260	141.8	Pro-interleukin-16	Homo sapiens
Q9UNH7	SNX6	1.12712	0.172646	0.223859	58.4381	19	230	255	46.6	Sorting nexin-6	Homo sapiens
O15067	PFAS,KIAA0361	0.730437	-0.453169	3.25168e-07	16.9693	24	230	246	144.7	Phosphoribosylformylglycinamidine synthase	Homo sapiens
P55145	MANF,ARMET,ARP	0.95797	-0.0619473	0.671508	142.904	17	229	271	20.7	Mesencephalic astrocyte-derived neurotrophic factor	Homo sapiens
P29692	EEF1D,EF1D	0.944181	-0.0828642	0.399436	79.1072	14	229	253	31.1	Elongation factor 1-delta	Homo sapiens
Q9Y6Y8	SEC23IP,MSTP053	0.910173	-0.135787	0.267763	63.0544	25	229	258	111.1	SEC23-interacting protein	Homo sapiens
Q07960	ARHGAP1,CDC42GAP,RHOGAP1	0.818128	-0.289602	0.0230741	34.9855	16	229	259	50.4	Rho GTPase-activating protein 1	Homo sapiens
Q9P265	DIP2B,KIAA1463	0.993596	-0.00926808	0.958926	1071.16	24	228	251	171.5	Disco-interacting protein 2 homolog B	Homo sapiens
Q8N1G4	LRRC47,KIAA1185	0.970952	-0.0425283	0.802509	222.43	18	228	247	63.5	Leucine-rich repeat-containing protein 47	Homo sapiens
Q9Y224	C14orf166,CGI-99	0.879793	-0.184763	0.0280851	36.0228	19	228	269	28.1	RNA transcription, translation and transport factor protein	Homo sapiens
Q96C23	GALM,BLOCK25	0.695495	-0.523888	0.000110937	22.0133	14	228	249	37.8	Galactose mutarotase	Homo sapiens
Q96AX1	VPS33A	0.888661	-0.170294	0.194504	55.5005	18	227	248	67.6	Vacuolar protein sorting-associated protein 33A	Homo sapiens
P62701	RPS4X,CCG2,RPS4,SCAR	0.872627	-0.196563	0.0288318	36.1815	14	227	268	29.6	40S ribosomal protein S4, X isoform	Homo sapiens
P10515	DLAT,DLTA	1.3948	0.480058	0.00143306	26.1797	17	226	249	69	Dihydrolipoyllysine-residue acetyltransferase component of pyruvate dehydrogenase complex, mitochondrial	Homo sapiens
Q8N2K0	ABHD12,C20orf22	0.927332	-0.108843	0.46833	89.5841	15	226	251	45.1	Lysophosphatidylserine lipase ABHD12	Homo sapiens
Q2M389	KIAA1033	0.874221	-0.19393	0.0878315	44.4037	27	226	263	136.4	WASH complex subunit 4	Homo sapiens
Q13409	DYNC1I2,DNCI2,DNCIC2	0.864607	-0.209883	0.071435	42.4824	16	226	255	71.5	Cytoplasmic dynein 1 intermediate chain 2	Homo sapiens
P11310	ACADM	1.33336	0.415062	0.00675469	30.0875	19	225	244	46.6	Medium-chain specific acyl-CoA dehydrogenase, mitochondrial	Homo sapiens
P08621	SNRNP70,RNPU1Z,RPU1,SNRP70,U1AP1	1.08743	0.120917	0.401571	79.4171	19	225	249	51.6	U1 small nuclear ribonucleoprotein 70 kDa	Homo sapiens
A0FGR8	ESYT2,FAM62B,KIAA1228	1.06817	0.0951354	0.537822	103.077	24	225	245	102.4	Extended synaptotagmin-2	Homo sapiens
Q14019	COTL1,CLP	0.971229	-0.0421167	0.847897	287.653	14	225	264	15.9	Coactosin-like protein	Homo sapiens
P09382	LGALS1	0.819968	-0.286361	0.0122006	32.218	14	225	265	14.7	Galectin-1	Homo sapiens
P54819	AK2,ADK2	1.35302	0.436183	3.88305e-07	17.0714	14	224	255	26.5	Adenylate kinase 2, mitochondrial	Homo sapiens
P50213	IDH3A	1.22105	0.288119	0.0861062	44.2258	21	224	244	39.6	Isocitrate dehydrogenase [NAD] subunit alpha, mitochondrial	Homo sapiens
Q16543	CDC37,CDC37A	0.953691	-0.0684066	0.49225	94.1349	17	224	267	44.5	Hsp90 co-chaperone Cdc37	Homo sapiens
Q01581	HMGCS1,HMGCS	0.917791	-0.123762	0.548102	105.416	21	224	233	57.3	Hydroxymethylglutaryl-CoA synthase, cytoplasmic	Homo sapiens
P26196	DDX6,HLR2,RCK	0.741157	-0.432149	0.000523974	24.2477	21	223	252	54.4	Probable ATP-dependent RNA helicase DDX6	Homo sapiens
Q8WUM0	NUP133	0.737617	-0.439057	1.58688e-05	19.86	23	223	238	129	Nuclear pore complex protein Nup133	Homo sapiens
Q96RU3	FNBP1,FBP17,KIAA0554	1.69181	0.758567	3.20211e-09	14.6568	18	222	260	71.3	Formin-binding protein 1	Homo sapiens
P12931	SRC,SRC1	1.32197	0.402693	4.6487e-05	20.9779	16	222	251	59.8	Proto-oncogene tyrosine-protein kinase Src	Homo sapiens
O94776	MTA2,MTA1L1,PID	1.03274	0.0464744	0.737475	173.798	22	222	242	75	Metastasis-associated protein MTA2	Homo sapiens
Q02978	SLC25A11,SLC20A4	0.92106	-0.118632	0.590137	115.835	18	222	250	34.1	Mitochondrial 2-oxoglutarate/malate carrier protein	Homo sapiens
Q14240	EIF4A2,DDX2B,EIF4F	0.807052	-0.309266	0.0605266	41.0655	16	222	231	46.4	Eukaryotic initiation factor 4A-II	Homo sapiens
P06280	GLA	0.768348	-0.380169	0.00878865	31.0056	17	222	236	48.8	Alpha-galactosidase A	Homo sapiens
P54727	RAD23B	0.722223	-0.469484	8.65908e-15	11.0504	13	222	262	43.2	UV excision repair protein RAD23 homolog B	Homo sapiens
P09543	CNP	2.11592	1.08129	2.55342e-11	12.9531	20	221	235	47.6	2',3'-cyclic-nucleotide 3'-phosphodiesterase	Homo sapiens
P62753	RPS6,OK/SW-cl.2	1.35564	0.438976	0.000554601	24.348	14	221	262	28.7	40S ribosomal protein S6	Homo sapiens
Q12904	AIMP1,EMAP2,SCYE1	1.15062	0.202413	0.0876196	44.3809	17	221	249	34.4	Aminoacyl tRNA synthase complex-interacting multifunctional protein 1	Homo sapiens
Q9NQR4	NIT2,CUA002	0.986432	-0.0197086	0.898543	415.042	18	221	247	30.6	Omega-amidase NIT2	Homo sapiens
Q5SW79	CEP170,FAM68A,KAB,KIAA0470	0.908293	-0.13877	0.199989	56.0414	26	221	252	175.3	Centrosomal protein of 170 kDa	Homo sapiens
Q8N766	EMC1,KIAA0090,PSEC0263	0.847194	-0.239236	0.0338306	37.1302	23	221	252	111.8	ER membrane protein complex subunit 1	Homo sapiens
Q15637	SF1,ZFM1,ZNF162	0.785002	-0.349233	4.61546e-05	20.9572	16	221	253	68.3	Splicing factor 1	Homo sapiens
Q9Y2Q3	GSTK1,HDCMD47P	1.48489	0.570358	4.08204e-09	14.7601	12	220	247	25.5	Glutathione S-transferase kappa 1	Homo sapiens
Q9H0J9	PARP12,ZC3HDC1	1.28405	0.360703	0.025874	35.5698	25	220	234	79.1	RecName: Full=Poly [ADP-ribose] polymerase 12; Short=PARP-12; EC=2.4.2.30; AltName: Full=ADP-ribosyltransferase diphtheria toxin-like 12; Short=ARTD12; AltName: Full=Zinc finger CCCH domain-containing protein 1	Homo sapiens
Q9H2U2	PPA2,HSPC124	0.91332	-0.130808	0.215172	57.4813	14	220	254	37.9	Inorganic pyrophosphatase 2, mitochondrial	Homo sapiens
Q93052	LPP	0.860172	-0.217303	0.0157409	33.2309	18	220	256	65.7	Lipoma-preferred partner	Homo sapiens
Q96T76	MMS19,MMS19L	0.718756	-0.476425	5.88108e-06	18.9795	23	220	247	113.3	MMS19 nucleotide excision repair protein homolog	Homo sapiens
Q8TD55	PLEKHO2,PLEKHQ1,PP9099	0.685488	-0.544797	2.34323e-08	15.5045	21	220	274	53.4	Pleckstrin homology domain-containing family O member 2	Homo sapiens
P42226	STAT6	1.18397	0.243629	0.0534083	40.0944	19	219	247	94.1	Signal transducer and activator of transcription 6	Homo sapiens
Q96AG4	LRRC59,PRO1855	1.03278	0.0465299	0.766422	191.833	14	219	245	34.9	Leucine-rich repeat-containing protein 59	Homo sapiens
Q96FS4	SIPA1,SPA1	1.01976	0.0282269	0.868552	325.783	23	219	234	112.1	Signal-induced proliferation-associated protein 1	Homo sapiens
Q9Y5B9	SUPT16H,FACT140,FACTP140	0.86076	-0.216316	0.153804	51.3542	23	219	245	119.9	FACT complex subunit SPT16	Homo sapiens
P62277	RPS13	0.831667	-0.265922	0.0299965	36.3963	12	219	251	17.2	40S ribosomal protein S13	Homo sapiens
Q8N0X7	SPG20,KIAA0610,TAHCCP1	1.30983	0.389385	1.86245e-06	18.0813	20	218	237	72.8	Spartin	Homo sapiens
Q13148	TARDBP,TDP43	0.986756	-0.0192353	0.84667	285.503	14	218	248	44.7	TAR DNA-binding protein 43	Homo sapiens
Q12874	SF3A3,SAP61	0.983816	-0.0235401	0.856769	306.641	20	218	250	58.8	Splicing factor 3A subunit 3	Homo sapiens
O00170	AIP,XAP2	0.92123	-0.118367	0.261864	62.3838	18	218	258	37.7	AH receptor-interacting protein	Homo sapiens
Q96A33	CCDC47,GK001,MSTP041,PSEC0077	0.903031	-0.147153	0.286484	65.0493	14	218	241	55.9	PAT complex subunit CCDC47	Homo sapiens
P09622	DLD,GCSL,LAD,PHE3	1.21475	0.280659	0.070207	42.267	17	217	247	54.2	Dihydrolipoyl dehydrogenase, mitochondrial	Homo sapiens
Q96L92	SNX27,KIAA0488,My014	1.16404	0.219135	0.0910424	44.7641	21	217	245	61.3	Sorting nexin-27	Homo sapiens
Q9UNZ2	NSFL1C,UBXN2C	0.860316	-0.217061	0.0190376	34.0659	17	217	249	40.6	NSFL1 cofactor p47	Homo sapiens
P09211	GSTP1,FAEES3,GST3	0.836237	-0.258016	0.0216996	34.6529	12	217	249	23.4	Glutathione S-transferase P	Homo sapiens
P23528	CFL1,CFL	0.800165	-0.321631	0.00432598	28.7855	12	217	252	18.5	Cofilin-1	Homo sapiens
P12004	PCNA	0.744428	-0.425796	3.94754e-05	20.7903	18	217	250	28.8	Proliferating cell nuclear antigen	Homo sapiens
P05362	ICAM1	6.92096	2.79097	1.11611e-52	4.48907	16	216	237	57.8	Intercellular adhesion molecule 1	Homo sapiens
P60900	PSMA6,PROS27	0.962887	-0.0545615	0.704769	156.667	15	216	254	27.4	Proteasome subunit alpha type-6	Homo sapiens
O43681	GET3,ARSA,ASNA1,TRC40	0.81692	-0.291734	0.00369306	28.3445	17	216	257	38.8	ATPase GET3	Homo sapiens
P46063	RECQL,RECQ1,RECQL1	0.752865	-0.409537	0.000878056	25.1614	24	216	247	73.5	ATP-dependent DNA helicase Q1	Homo sapiens
O60711	LPXN,LDLP	0.715643	-0.482689	1.18091e-13	11.5809	13	216	250	43.3	Leupaxin	Homo sapiens
Q9Y3R5	DOP1B,C21orf5,DOPEY2,KIAA0933	0.621854	-0.685353	8.403e-06	19.2002	37	216	269	258.2	Protein dopey-2	Homo sapiens
P53667	LIMK1,LIMK	0.547831	-0.868198	3.15875e-14	11.2525	21	216	234	72.6	LIM domain kinase 1	Homo sapiens
P42566	EPS15,AF1P	1.16392	0.218995	0.0417219	38.3979	22	215	248	98.7	Epidermal growth factor receptor substrate 15	Homo sapiens
O43399	TPD52L2	0.833605	-0.262564	0.0012639	25.907	15	215	248	22.2	Tumor protein D54	Homo sapiens
Q8TCS8	PNPT1,PNPASE	1.61449	0.691083	5.50839e-06	18.8931	23	214	242	86	Polyribonucleotide nucleotidyltransferase 1, mitochondrial	Homo sapiens
Q5JRX3	PITRM1,KIAA1104,MP1,PREP	1.16301	0.217858	0.286772	65.1018	26	214	248	117.4	Presequence protease, mitochondrial	Homo sapiens
P06753	TPM3	1.08612	0.119187	0.449566	86.424	15	214	259	33	Tropomyosin alpha-3 chain	Homo sapiens
P62995	TRA2B,SFRS10	1.07406	0.103075	0.345365	71.9506	12	214	245	33.7	Transformer-2 protein homolog beta	Homo sapiens
P35637	FUS,TLS	1.17803	0.236375	0.0830698	43.8794	13	213	238	53.4	RNA-binding protein FUS	Homo sapiens
O75400	PRPF40A,FBP11,FLAF1,FNBP3,HIP10,HYPA,HSPC225	1.10821	0.148236	0.150038	50.9414	19	213	239	108.8	Pre-mRNA-processing factor 40 homolog A	Homo sapiens
Q9UHQ9	CYB5R1,NQO3A2,UNQ3049/PRO9865	0.885846	-0.174872	0.278212	64.177	20	213	238	34.1	NADH-cytochrome b5 reductase 1	Homo sapiens
Q14847	LASP1,MLN50	0.876725	-0.189804	0.101031	45.8228	14	213	263	29.7	LIM and SH3 domain protein 1	Homo sapiens
Q9BT78	COPS4,CSN4	0.82053	-0.285373	0.00144397	26.1702	18	213	235	46.3	COP9 signalosome complex subunit 4	Homo sapiens
O00534	VWA5A,BCSC1,LOH11CR2A	0.760677	-0.394645	0.00938859	31.2281	21	213	228	86.5	von Willebrand factor A domain-containing protein 5A	Homo sapiens
Q04864	REL	1.81902	0.863163	2.27123e-13	11.6881	19	212	233	68.5	Proto-oncogene c-Rel	Homo sapiens
Q14696	MESD,KIAA0081,MESDC2,MESDM,UNQ1911/PRO4369	1.06795	0.0948454	0.621066	125.139	15	212	235	26.1	LRP chaperone MESD	Homo sapiens
Q13107	USP4,UNP,UNPH	0.775574	-0.366664	0.00122961	25.8246	20	212	220	108.6	Ubiquitin carboxyl-terminal hydrolase 4	Homo sapiens
P24752	ACAT1,ACAT,MAT	1.13965	0.188593	0.0787883	43.3784	18	211	244	45.2	Acetyl-CoA acetyltransferase, mitochondrial	Homo sapiens
P52788	SMS	0.946823	-0.0788332	0.632746	129.116	16	211	234	41.3	Spermine synthase	Homo sapiens
Q8IXB1	DNAJC10,ERDJ5,UNQ495/PRO1012	0.894405	-0.161	0.19328	55.3492	20	211	233	91.1	DnaJ homolog subfamily C member 10	Homo sapiens
P22061	PCMT1	0.863084	-0.212428	0.0416804	38.391	14	211	241	24.6	Protein-L-isoaspartate(D-aspartate) O-methyltransferase	Homo sapiens
P30520	ADSS2,ADSS	0.771009	-0.37518	2.30189e-05	20.2051	16	211	241	50.1	Adenylosuccinate synthetase isozyme 2	Homo sapiens
Q92538	GBF1,KIAA0248	0.767593	-0.381587	0.000123541	22.0834	25	211	247	206.4	Golgi-specific brefeldin A-resistance guanine nucleotide exchange factor 1	Homo sapiens
P38117	ETFB,FP585	1.3212	0.40185	0.00394135	28.5105	17	210	249	27.8	Electron transfer flavoprotein subunit beta	Homo sapiens
O00567	NOP56,NOL5A	1.1208	0.164535	0.291775	65.6691	21	210	242	66	Nucleolar protein 56	Homo sapiens
Q99829	CPNE1,CPN1	1.04556	0.0642787	0.765097	190.925	17	210	222	59.1	Copine-1	Homo sapiens
P55010	EIF5	1.0338	0.0479524	0.774805	197.964	17	210	238	49.2	Eukaryotic translation initiation factor 5	Homo sapiens
Q9UBC2	EPS15L1,EPS15R	0.876591	-0.190024	0.0861062	44.1964	23	210	237	94.3	Epidermal growth factor receptor substrate 15-like 1	Homo sapiens
P51665	PSMD7,MOV34L	0.775943	-0.365977	3.60631e-05	20.671	14	210	250	37	26S proteasome non-ATPase regulatory subunit 7	Homo sapiens
Q09161	NCBP1,CBP80,NCBP	0.710237	-0.493628	0.000349091	23.5551	19	210	231	91.8	Nuclear cap-binding protein subunit 1	Homo sapiens
P00367	GLUD1,GLUD	1.24289	0.313697	0.0101917	31.5111	12	209	246	61.4	Glutamate dehydrogenase 1, mitochondrial	Homo sapiens
P30519	HMOX2,HO2	1.07855	0.109095	0.558951	107.721	15	209	222	36	Heme oxygenase 2	Homo sapiens
P06748	NPM1,NPM	0.999955	-6.5275e-05	0.999772	97324.6	14	209	256	32.6	Nucleophosmin	Homo sapiens
P30086	PEBP1,PBP,PEBP	0.996361	-0.00526021	0.968392	1377.82	13	209	243	21.1	Phosphatidylethanolamine-binding protein 1	Homo sapiens
Q92878	RAD50	0.862737	-0.213007	0.0598732	40.9342	25	209	238	153.9	DNA repair protein RAD50	Homo sapiens
Q9UBS4	DNAJB11,EDJ,ERJ3,HDJ9,PSEC0121,UNQ537/PRO1080	1.22412	0.291744	0.0321361	36.8269	14	208	231	40.5	DnaJ homolog subfamily B member 11	Homo sapiens
O75396	SEC22B,SEC22L1	1.10231	0.14053	0.29254	65.7682	15	208	243	24.7	Vesicle-trafficking protein SEC22b	Homo sapiens
Q96SB3	PPP1R9B,PPP1R6	1.01769	0.0253038	0.881139	356.438	16	208	239	89.3	Neurabin-2	Homo sapiens
Q93050	ATP6V0A1,ATP6N1,ATP6N1A,VPP1	1.00047	0.000674416	0.997968	18085	22	208	227	96.4	V-type proton ATPase 116 kDa subunit a 1	Homo sapiens
P16278	GLB1,ELNR1	0.962464	-0.0551958	0.765097	190.824	13	208	226	76.1	Beta-galactosidase	Homo sapiens
Q8NHP8	PLBD2	0.931616	-0.102192	0.53482	102.475	18	208	223	65.5	Putative phospholipase B-like 2	Homo sapiens
Q9BRF8	CPPED1,CSTP1	0.658935	-0.601792	1.96394e-06	18.1038	14	208	222	35.5	Serine/threonine-protein phosphatase CPPED1	Homo sapiens
P49662	CASP4,ICH2	1.3272	0.408386	0.000916223	25.2421	16	207	219	43.3	Caspase-4	Homo sapiens
P49756	RBM25,RNPC7	1.05753	0.0807009	0.555014	106.958	19	207	225	100.2	RNA-binding protein 25	Homo sapiens
P17931	LGALS3,MAC2	1.0447	0.0630951	0.803667	223.541	9	207	231	26.2	Galectin-3	Homo sapiens
P36542	ATP5F1C,ATP5C,ATP5C1,ATP5CL1	1.01502	0.0215114	0.914522	486.151	14	207	237	33	ATP synthase subunit gamma, mitochondrial	Homo sapiens
Q01469	FABP5	0.965147	-0.0511788	0.860095	311.75	16	207	228	15.2	Fatty acid-binding protein 5	Homo sapiens
Q9NRV9	HEBP1,HBP	0.771922	-0.373473	0.0140138	32.7125	14	207	221	21.1	Heme-binding protein 1	Homo sapiens
Q15404	RSU1,RSP1	1.42473	0.510684	1.31003e-05	19.6342	16	206	232	31.5	Ras suppressor protein 1	Homo sapiens
Q9Y266	NUDC	0.795807	-0.329509	3.15709e-06	18.4245	19	206	251	38.2	Nuclear migration protein nudC	Homo sapiens
Q99439	CNN2	0.7466	-0.421592	0.000365683	23.6219	15	206	227	33.7	Calponin-2	Homo sapiens
Q15418	RPS6KA1,MAPKAPK1A,RSK1	0.635182	-0.654758	2.13263e-08	15.4125	18	206	227	82.7	Ribosomal protein S6 kinase alpha-1	Homo sapiens
P46781	RPS9	0.907534	-0.139977	0.555014	106.955	17	205	226	22.6	40S ribosomal protein S9	Homo sapiens
Q9NR45	NANS,SAS	0.870804	-0.199581	0.119402	47.7317	14	205	236	40.3	Sialic acid synthase	Homo sapiens
Q9UPN7	PPP6R1,KIAA1115,PP6R1,SAPS1	0.865735	-0.208002	0.166338	52.5766	17	205	221	96.7	Serine/threonine-protein phosphatase 6 regulatory subunit 1	Homo sapiens
Q9UBR2	CTSZ	1.41372	0.499501	0.0176611	33.7166	13	204	217	33.9	Cathepsin Z	Homo sapiens
Q08380	LGALS3BP,M2BP	1.25073	0.322767	0.122878	48.1159	17	204	213	65.3	RecName: Full=Galectin-3-binding protein; AltName: Full=Basement membrane autoantigen p105; AltName: Full=Lectin galactoside-binding soluble 3-binding protein; AltName: Full=Mac-2-binding protein; Short=MAC2BP; Short=Mac-2 BP; AltName: Full=Tumor-ass	Homo sapiens
P62906	RPL10A,NEDD6	1.04112	0.0581314	0.739166	174.635	13	204	235	24.8	60S ribosomal protein L10a	Homo sapiens
Q13586	STIM1,GOK	0.989468	-0.0152746	0.907971	457.674	17	204	240	77.4	Stromal interaction molecule 1	Homo sapiens
Q9P0L0	VAPA,VAP33	0.97041	-0.0433333	0.80393	223.851	15	204	228	27.9	Vesicle-associated membrane protein-associated protein A	Homo sapiens
Q00013	MPP1,DXS552E,EMP55	0.948998	-0.0755232	0.67646	144.993	21	204	218	52.3	55 kDa erythrocyte membrane protein	Homo sapiens
P50135	HNMT	0.695339	-0.524212	7.04235e-05	21.3941	16	204	220	33.3	Histamine N-methyltransferase	Homo sapiens
Q14839	CHD4	0.692433	-0.530255	2.40149e-06	18.2018	24	204	233	218	Chromodomain-helicase-DNA-binding protein 4	Homo sapiens
Q13126	MTAP,MSAP	0.68399	-0.547954	6.46408e-08	15.9847	15	204	230	31.2	S-methyl-5'-thioadenosine phosphorylase	Homo sapiens
P35270	SPR	0.961694	-0.0563495	0.786763	208.527	12	203	214	28	Sepiapterin reductase	Homo sapiens
O60826	CCDC22,CXorf37,JM1	0.826567	-0.274795	0.0168116	33.4768	23	203	228	70.8	Coiled-coil domain-containing protein 22	Homo sapiens
Q9HB40	SCPEP1,RISC,SCP1,MSTP034,UNQ265/PRO302	1.4754	0.561104	5.54502e-05	21.1159	15	202	219	50.8	Retinoid-inducible serine carboxypeptidase	Homo sapiens
Q8NE71	ABCF1,ABC50	1.07581	0.105429	0.396232	78.5842	22	202	252	95.9	ATP-binding cassette sub-family F member 1	Homo sapiens
P55209	NAP1L1,NRP	0.866148	-0.207315	0.0431969	38.6233	11	202	222	45.4	Nucleosome assembly protein 1-like 1	Homo sapiens
Q8NC51	SERBP1,PAIRBP1,CGI-55	0.865918	-0.207697	0.0571603	40.5739	16	202	249	45	Plasminogen activator inhibitor 1 RNA-binding protein	Homo sapiens
P46782	RPS5	0.8262	-0.275438	7.15322e-05	21.4146	11	202	246	22.9	40S ribosomal protein S5	Homo sapiens
P51648	ALDH3A2,ALDH10,FALDH	0.807827	-0.307881	0.0322933	36.8326	19	202	218	54.8	Aldehyde dehydrogenase family 3 member A2	Homo sapiens
P09936	UCHL1	0.764077	-0.388211	0.229634	58.9888	14	202	212	24.8	Ubiquitin carboxyl-terminal hydrolase isozyme L1	Homo sapiens
Q14012	CAMK1	0.543792	-0.878872	1.04417e-09	14.1368	14	202	223	41.3	Calcium/calmodulin-dependent protein kinase type 1	Homo sapiens
P07996	THBS1,TSP,TSP1	1.55485	0.636773	3.55185e-05	20.6106	19	201	212	129.4	Thrombospondin-1	Homo sapiens
P48047	ATP5PO,ATP5O,ATPO	1.53379	0.617103	0.000285653	23.2414	12	201	222	23.3	ATP synthase subunit O, mitochondrial	Homo sapiens
P02792	FTL	1.25181	0.324021	0.0755741	42.9427	11	201	218	20	Ferritin light chain	Homo sapiens
P07737	PFN1	1.04287	0.0605618	0.734204	172.219	11	201	237	15.1	Profilin-1	Homo sapiens
P05109	S100A8,CAGA,CFAG,MRP8	1.02585	0.036825	0.878252	348.59	11	201	222	10.8	Protein S100-A8	Homo sapiens
Q9UHL4	DPP7,DPP2,QPP	1.005	0.00720156	0.978494	1928.91	15	201	213	54.3	Dipeptidyl peptidase 2	Homo sapiens
P26599	PTBP1,PTB	0.960953	-0.0574627	0.693011	151.923	13	201	232	57.2	Polypyrimidine tract-binding protein 1	Homo sapiens
Q9NR30	DDX21	0.935375	-0.096383	0.507478	96.946	23	201	225	87.3	Nucleolar RNA helicase 2	Homo sapiens
P62081	RPS7	0.918993	-0.121874	0.217715	57.7755	16	201	239	22.1	40S ribosomal protein S7	Homo sapiens
O15372	EIF3H,EIF3S3	0.820612	-0.285227	0.00128619	25.9052	18	201	242	39.9	Eukaryotic translation initiation factor 3 subunit H	Homo sapiens
Q99497	PARK7	0.671685	-0.574144	2.22365e-08	15.435	14	201	251	19.9	Parkinson disease protein 7	Homo sapiens
O95487	SEC24B	0.998821	-0.00170225	0.992584	5369.87	20	200	224	137.4	Protein transport protein Sec24B	Homo sapiens
Q9C0C2	TNKS1BP1,KIAA1741,TAB182	0.934734	-0.0973717	0.570231	110.782	24	200	216	181.8	182 kDa tankyrase-1-binding protein	Homo sapiens
Q53GQ0	HSD17B12,SDR12C1	0.907399	-0.140192	0.314981	68.3876	12	200	224	34.3	Very-long-chain 3-oxoacyl-CoA reductase	Homo sapiens
Q66K14	TBC1D9B,KIAA0676	0.860321	-0.217054	0.0820285	43.7266	18	200	226	140.5	TBC1 domain family member 9B	Homo sapiens
Q9Y2T2	AP3M1	0.657364	-0.605236	9.22377e-07	17.5408	14	200	214	46.9	AP-3 complex subunit mu-1	Homo sapiens
P10619	CTSA,PPGB	1.11735	0.160085	0.342573	71.4628	14	199	222	54.5	Lysosomal protective protein	Homo sapiens
P42768	WAS,IMD2	0.937541	-0.0930465	0.466813	89.2759	16	199	232	52.9	Wiskott-Aldrich syndrome protein	Homo sapiens
Q9UBE0	SAE1,AOS1,SUA1,UBLE1A	0.933084	-0.0999209	0.433104	83.6724	17	199	223	38.4	SUMO-activating enzyme subunit 1	Homo sapiens
Q14155	ARHGEF7,COOL1,KIAA0142,P85SPR,PAK3BP,PIXB,Nbla10314	0.879347	-0.185496	0.0452534	38.9065	16	199	218	90	Rho guanine nucleotide exchange factor 7	Homo sapiens
P26368	U2AF2,U2AF65	0.870311	-0.200397	0.054035	40.147	16	199	231	53.5	Splicing factor U2AF 65 kDa subunit	Homo sapiens
O60496	DOK2	0.755175	-0.405117	0.0550309	40.2862	15	199	201	45.4	Docking protein 2	Homo sapiens
Q9P2R7	SUCLA2	1.08947	0.123629	0.588881	115.502	18	198	227	50.3	Succinate--CoA ligase [ADP-forming] subunit beta, mitochondrial	Homo sapiens
Q7L014	DDX46,KIAA0801	0.939814	-0.0895524	0.433526	83.7315	21	198	235	117.4	Probable ATP-dependent RNA helicase DDX46	Homo sapiens
Q02880	TOP2B	0.755312	-0.404856	0.00121894	25.7731	20	198	213	183.3	DNA topoisomerase 2-beta	Homo sapiens
Q96KG9	SCYL1,CVAK90,GKLP,NTKL,TAPK,TEIF,TRAP,HT019	0.738147	-0.43802	0.000173336	22.5092	17	198	208	89.6	N-terminal kinase-like protein	Homo sapiens
Q00796	SORD	0.678463	-0.559659	1.90377e-08	15.3296	17	198	234	38.3	Sorbitol dehydrogenase	Homo sapiens
P00918	CA2	0.590662	-0.759596	4.18737e-08	15.7362	12	198	231	29.2	Carbonic anhydrase 2	Homo sapiens
Q9Y277	VDAC3	1.26911	0.343823	0.00813775	30.6706	12	196	222	30.7	Voltage-dependent anion-selective channel protein 3	Homo sapiens
Q7Z2Z2	EFTUD1,EFL1,FAM42A	1.06852	0.0956141	0.552577	106.191	18	196	214	125.4	Elongation factor-like GTPase 1	Homo sapiens
Q9HC38	GLOD4,C17orf25,CGI-150,My027	0.85005	-0.23438	0.000302179	23.2946	17	196	239	34.8	Glyoxalase domain-containing protein 4	Homo sapiens
Q9H939	PSTPIP2	2.12677	1.08866	6.08523e-13	11.8302	16	195	215	38.9	Proline-serine-threonine phosphatase-interacting protein 2	Homo sapiens
Q5K651	SAMD9,C7orf5,DRIF1,KIAA2004,OEF1	1.17617	0.234092	0.106381	46.3307	27	195	221	184.3	Sterile alpha motif domain-containing protein 9	Homo sapiens
Q13347	EIF3I,EIF3S2,TRIP1	0.925922	-0.111037	0.358568	73.6787	18	195	245	36.5	Eukaryotic translation initiation factor 3 subunit I	Homo sapiens
Q92882	OSTF1	0.923897	-0.114197	0.259436	62.0187	15	195	224	23.8	Osteoclast-stimulating factor 1	Homo sapiens
Q3KQV9	UAP1L1	0.788112	-0.343527	0.0477214	39.2426	16	195	206	57	UDP-N-acetylhexosamine pyrophosphorylase-like protein 1	Homo sapiens
Q99653	CHP1,CHP	0.766831	-0.38302	0.000113537	21.9322	17	195	216	22.5	Calcineurin B homologous protein 1	Homo sapiens
P22234	PAICS,ADE2,AIRC,PAIS	0.746325	-0.422124	0.000151077	22.3184	16	195	236	47.1	Multifunctional protein ADE2	Homo sapiens
Q9Y265	RUVBL1,INO80H,NMP238,TIP49,TIP49A	1.14181	0.19132	0.0584756	40.7409	18	194	220	50.2	RuvB-like 1	Homo sapiens
P28062	PSMB8,LMP7,PSMB5i,RING10,Y2	1.08914	0.123183	0.277106	64.0475	13	194	223	30.4	Proteasome subunit beta type-8	Homo sapiens
Q96JB5	CDK5RAP3,IC53,LZAP,MSTP016,OK/SW-cl.114,PP1553	1.05454	0.0766124	0.69667	153.435	17	194	226	56.9	CDK5 regulatory subunit-associated protein 3	Homo sapiens
P11766	ADH5,ADHX,FDH	0.859147	-0.219024	0.00913243	31.0967	13	194	237	39.7	Alcohol dehydrogenase class-3	Homo sapiens
Q13283	G3BP1,G3BP	0.856365	-0.223702	0.0452941	38.905	13	194	219	52.2	Ras GTPase-activating protein-binding protein 1	Homo sapiens
Q2M1Z3	ARHGAP31,CDGAP,KIAA1204	0.655212	-0.609967	2.97975e-09	14.4768	24	194	225	157	Rho GTPase-activating protein 31	Homo sapiens
P27105	STOM,BND7,EPB72	2.53273	1.3407	3.26044e-29	6.91484	15	193	233	31.7	Stomatin	Homo sapiens
P78324	SIRPA,BIT,MFR,MYD1,PTPNS1,SHPS1,SIRP	1.47323	0.558981	9.0635e-08	16.1133	13	193	221	55	Tyrosine-protein phosphatase non-receptor type substrate 1	Homo sapiens
Q8N3D4	EHBP1L1	1.19607	0.258296	0.060801	41.0362	21	193	210	161.9	EH domain-binding protein 1-like protein 1	Homo sapiens
Q8TEM1	NUP210,KIAA0906,PSEC0245	1.04921	0.0693072	0.778552	201.128	22	193	203	205.1	Nuclear pore membrane glycoprotein 210	Homo sapiens
Q00169	PITPNA,PITPN	0.996038	-0.00572779	0.978499	1936.75	19	193	219	31.8	Phosphatidylinositol transfer protein alpha isoform	Homo sapiens
P49720	PSMB3	0.946683	-0.0790463	0.702717	155.725	12	193	202	22.9	Proteasome subunit beta type-3	Homo sapiens
Q14669	TRIP12,KIAA0045,ULF	0.83462	-0.260809	0.0258255	35.4841	23	193	215	220.4	E3 ubiquitin-protein ligase TRIP12	Homo sapiens
A1X283	SH3PXD2B,FAD49,KIAA1295,TKS4	0.787419	-0.344797	0.0990787	45.5982	23	193	208	101.6	SH3 and PX domain-containing protein 2B	Homo sapiens
Q9UBQ7	GRHPR,GLXR,MSTP035	0.977879	-0.0322715	0.840877	274.684	16	192	209	35.7	Glyoxylate reductase/hydroxypyruvate reductase	Homo sapiens
Q8IX12	CCAR1,CARP1,DIS	0.942438	-0.0855303	0.547663	105.17	22	192	215	132.8	Cell division cycle and apoptosis regulator protein 1	Homo sapiens
Q9Y5S1	TRPV2,VRL	0.913086	-0.131178	0.565817	109.63	19	192	205	86	Transient receptor potential cation channel subfamily V member 2	Homo sapiens
Q9Y315	DERA,CGI-26	0.864576	-0.209935	0.0724752	42.5435	15	192	217	35.2	Deoxyribose-phosphate aldolase	Homo sapiens
Q13907	IDI1	0.605527	-0.723736	6.57848e-07	17.2814	13	192	206	26.3	Isopentenyl-diphosphate Delta-isomerase 1	Homo sapiens
Q9Y376	CAB39,MO25,CGI-66	0.573024	-0.803332	5.0485e-10	13.8178	14	192	212	39.9	Calcium-binding protein 39	Homo sapiens
Q13011	ECH1	1.30288	0.381704	0.00823696	30.6963	15	191	227	35.8	Delta(3,5)-Delta(2,4)-dienoyl-CoA isomerase, mitochondrial	Homo sapiens
P25788	PSMA3,HC8,PSC8	1.10701	0.146666	0.189406	54.9494	14	191	223	28.4	Proteasome subunit alpha type-3	Homo sapiens
P47755	CAPZA2	0.975438	-0.0358783	0.822193	245.428	11	191	211	32.9	F-actin-capping protein subunit alpha-2	Homo sapiens
Q9Y4I1	MYO5A,MYH12	0.819279	-0.287573	0.0502706	39.5628	24	191	240	215.4	Unconventional myosin-Va	Homo sapiens
Q15121	PEA15	0.685109	-0.545596	6.4343e-06	18.9776	11	191	212	15	Astrocytic phosphoprotein PEA-15	Homo sapiens
Q13501	SQSTM1,ORCA,OSIL	1.5601	0.641639	1.34457e-06	17.7461	16	190	201	47.7	Sequestosome-1	Homo sapiens
P52907	CAPZA1	1.14038	0.189517	0.215667	57.4865	14	190	232	32.9	F-actin-capping protein subunit alpha-1	Homo sapiens
Q9Y230	RUVBL2,INO80J,TIP48,TIP49B,CGI-46	0.885814	-0.174924	0.0674827	41.8949	19	190	227	51.2	RuvB-like 2	Homo sapiens
Q8NI27	THOC2,CXorf3	0.851709	-0.231567	0.124426	48.2595	18	190	201	182.8	THO complex subunit 2	Homo sapiens
Q15052	ARHGEF6,COOL2,KIAA0006,PIXA	0.826018	-0.275755	0.0366934	37.5547	17	190	215	87.5	Rho guanine nucleotide exchange factor 6	Homo sapiens
P00973	OAS1,OIAS	1.34102	0.423336	0.113188	47.0119	16	189	207	46	2'-5'-oligoadenylate synthase 1	Homo sapiens
P25789	PSMA4,HC9,PSC9	1.06462	0.0903405	0.464457	88.805	14	189	217	29.5	Proteasome subunit alpha type-4	Homo sapiens
Q5JRA6	MIA3,KIAA0268,TANGO,TANGO1,UNQ6077/PRO20088	1.05192	0.0730305	0.567944	110.156	20	189	213	213.7	Transport and Golgi organization protein 1 homolog	Homo sapiens
Q9ULA0	DNPEP,ASPEP,DAP	1.02214	0.0315941	0.809178	227.814	16	189	221	53.4	Aspartyl aminopeptidase	Homo sapiens
P05120	SERPINB2,PAI2,PLANH2	0.98904	-0.0158988	0.965641	1278.49	18	189	202	46.6	Plasminogen activator inhibitor 2	Homo sapiens
Q14498	RBM39,HCC1,RNPC2	0.964068	-0.0527926	0.581061	113.416	16	189	225	59.4	RNA-binding protein 39	Homo sapiens
P18669	PGAM1,PGAMA,CDABP0006	0.902436	-0.148103	0.321801	69.0634	10	189	223	28.8	Phosphoglycerate mutase 1	Homo sapiens
Q7L2H7	EIF3M,HFLB5,PCID1,GA17,PNAS-125	0.854878	-0.226209	0.130387	48.9004	14	189	207	42.5	Eukaryotic translation initiation factor 3 subunit M	Homo sapiens
Q9BTV4	TMEM43,UNQ2564/PRO6244	0.848689	-0.236692	0.126853	48.4974	14	189	211	44.9	Transmembrane protein 43	Homo sapiens
P30043	BLVRB,FLR	0.828723	-0.271038	0.335486	70.63	9	189	198	22.1	Flavin reductase (NADPH)	Homo sapiens
P52948	NUP98,ADAR2	0.824639	-0.278165	0.0333876	36.9788	23	189	207	197.6	Nuclear pore complex protein Nup98-Nup96	Homo sapiens
Q5JSL3	DOCK11,ZIZ2	0.793092	-0.334439	0.00169143	26.4026	22	189	211	237.7	Dedicator of cytokinesis protein 11	Homo sapiens
O75351	VPS4B,SKD1,VPS42,MIG1	0.789326	-0.341307	0.000178022	22.5061	15	189	225	49.3	Vacuolar protein sorting-associated protein 4B	Homo sapiens
Q9NPH2	ISYNA1,INO1	0.529801	-0.916478	7.02699e-10	13.9059	16	189	207	61.1	Inositol-3-phosphate synthase 1	Homo sapiens
Q12913	PTPRJ,DEP1	2.32185	1.21527	2.97053e-18	9.46626	20	188	220	145.9	Receptor-type tyrosine-protein phosphatase eta	Homo sapiens
Q8IWB7	WDFY1,FENS1,KIAA1435,WDF1,ZFYVE17	1.09464	0.130461	0.594484	117.066	14	188	194	46.3	WD repeat and FYVE domain-containing protein 1	Homo sapiens
Q02543	RPL18A	0.826683	-0.274595	0.049721	39.5055	16	188	217	20.8	60S ribosomal protein L18a	Homo sapiens
P23588	EIF4B	0.787225	-0.345153	0.000258755	23.0277	15	188	215	69.2	Eukaryotic translation initiation factor 4B	Homo sapiens
O43865	AHCYL1,DCAL,IRBIT,XPVKONA	0.581602	-0.781896	9.22304e-12	12.4967	18	188	217	59	S-adenosylhomocysteine hydrolase-like protein 1	Homo sapiens
Q9NP72	RAB18	1.46445	0.55036	0.000128286	22.0799	13	187	200	23	Ras-related protein Rab-18	Homo sapiens
A3KMH1	VWA8,KIAA0564	1.39607	0.48137	0.00545698	29.3025	31	187	219	214.8	von Willebrand factor A domain-containing protein 8	Homo sapiens
P20073	ANXA7,ANX7,SNX,OK/SW-cl.95	0.959942	-0.0589816	0.645838	133.308	15	187	216	52.7	Annexin A7	Homo sapiens
P31150	GDI1,GDIL,OPHN2,RABGDIA,XAP4	0.948133	-0.0768386	0.657477	137.202	19	187	226	50.6	Rab GDP dissociation inhibitor alpha	Homo sapiens
O43491	EPB41L2	0.937475	-0.0931485	0.673141	143.738	21	187	202	112.6	Band 4.1-like protein 2	Homo sapiens
O75368	SH3BGRL	0.8535	-0.228538	0.169881	52.8652	10	187	223	12.8	SH3 domain-binding glutamic acid-rich-like protein	Homo sapiens
O43396	TXNL1,TRP32,TXL,TXNL	0.800425	-0.321163	0.00260889	27.4107	15	187	209	32.3	Thioredoxin-like protein 1	Homo sapiens
O94855	SEC24D,KIAA0755	0.644493	-0.633763	4.60114e-07	17.0407	16	187	201	113	Protein transport protein Sec24D	Homo sapiens
Q9UL25	RAB21,KIAA0118	1.20645	0.270768	0.0194111	34.085	13	186	204	24.3	Ras-related protein Rab-21	Homo sapiens
O00487	PSMD14,POH1	1.08735	0.120818	0.37381	75.8213	13	186	214	34.6	26S proteasome non-ATPase regulatory subunit 14	Homo sapiens
Q99685	MGLL	1.04599	0.0648697	0.801171	220.439	15	186	203	33.3	Monoglyceride lipase	Homo sapiens
Q9UKY7	CDV3,H41	0.962626	-0.0549531	0.684682	148.528	12	186	209	27.3	Protein CDV3 homolog	Homo sapiens
P28799	GRN	0.959428	-0.0597538	0.810788	231.013	14	186	207	63.5	Progranulin	Homo sapiens
P46379	BAG6,BAT3,G3	0.855487	-0.225182	0.0168197	33.4486	19	186	226	119.4	Large proline-rich protein BAG6	Homo sapiens
Q01433	AMPD2	0.855008	-0.225991	0.202041	56.2274	19	186	214	100.7	AMP deaminase 2	Homo sapiens
O15357	INPPL1,SHIP2	0.782742	-0.353391	0.014544	32.7925	21	186	192	138.6	Phosphatidylinositol 3,4,5-trisphosphate 5-phosphatase 2	Homo sapiens
P99999	CYCS,CYC	1.13969	0.188639	0.121196	47.9114	14	185	202	11.7	Cytochrome c	Homo sapiens
P62937	PPIA,CYPA	1.12299	0.16735	0.434178	83.8143	10	185	215	18	Peptidyl-prolyl cis-trans isomerase A	Homo sapiens
O94906	PRPF6,C20orf14	0.959731	-0.0592986	0.684682	148.509	21	185	216	106.9	Pre-mRNA-processing factor 6	Homo sapiens
Q8TCU6	PREX1,KIAA1415	0.956438	-0.0642568	0.767843	193.043	25	185	191	186.2	Phosphatidylinositol 3,4,5-trisphosphate-dependent Rac exchanger 1 protein	Homo sapiens
P21695	GPD1	0.920438	-0.119607	0.706716	157.396	17	185	207	37.6	Glycerol-3-phosphate dehydrogenase [NAD(+)], cytoplasmic	Homo sapiens
P04632	CAPNS1,CAPN4,CAPNS	0.865839	-0.20783	0.0725145	42.5421	11	185	203	28.3	Calpain small subunit 1	Homo sapiens
O75563	SKAP2,PRAP,RA70,SAPS,SCAP2,SKAP55R	0.777759	-0.362606	0.077723	43.2033	15	185	192	41.2	Src kinase-associated phosphoprotein 2	Homo sapiens
Q9NVS9	PNPO	0.712442	-0.489155	2.49728e-05	20.1876	13	185	200	30	Pyridoxine-5'-phosphate oxidase	Homo sapiens
Q14108	SCARB2,CD36L2,LIMP2,LIMPII	1.34178	0.424143	0.0304157	36.413	14	184	206	54.3	Lysosome membrane protein 2	Homo sapiens
P14384	CPM	1.23963	0.309912	0.117864	47.541	14	184	194	50.5	Carboxypeptidase M	Homo sapiens
P07203	GPX1	1.05933	0.0831466	0.714239	162.16	12	184	191	21.9	Glutathione peroxidase 1	Homo sapiens
Q9Y4P3	TBL2,WBSCR13,UNQ563/PRO1125	1.05593	0.0785106	0.727513	168.885	18	184	198	49.8	Transducin beta-like protein 2	Homo sapiens
P08559	PDHA1,PHE1A	1.00796	0.0114367	0.955658	959.388	18	184	218	43.3	Pyruvate dehydrogenase E1 component subunit alpha, somatic form, mitochondrial	Homo sapiens
Q9H0D6	XRN2	0.920466	-0.119563	0.331388	70.1224	22	184	235	108.6	5'-3' exoribonuclease 2	Homo sapiens
Q07866	KLC1,KLC,KNS2	0.913634	-0.130311	0.297366	66.2538	15	184	221	65.3	Kinesin light chain 1	Homo sapiens
Q96FW1	OTUB1,OTB1,OTU1,HSPC263	0.896601	-0.157462	0.294803	65.9552	14	184	204	31.3	Ubiquitin thioesterase OTUB1	Homo sapiens
P09668	CTSH,CPSB	0.884457	-0.177136	0.280031	64.3237	12	184	202	37.4	Pro-cathepsin H	Homo sapiens
Q9NUQ9	FAM49B,BM-009	0.846826	-0.239863	0.0776112	43.1841	16	184	210	36.7	CYFIP-related Rac1 interactor B	Homo sapiens
P49257	LMAN1,ERGIC53,F5F8D	0.832365	-0.264712	0.072389	42.5098	15	184	203	57.5	Protein ERGIC-53	Homo sapiens
Q9H993	C6orf211	0.753587	-0.408153	0.0328625	36.8895	17	184	198	51.2	Damage-control phosphatase ARMT1	Homo sapiens
P32456	GBP2	3.1419	1.65164	1.3596e-19	9.00455	15	183	226	67.2	Guanylate-binding protein 2	Homo sapiens
Q8N1I0	DOCK4,KIAA0716	1.43273	0.518771	0.000326921	23.3514	23	183	204	225.2	Dedicator of cytokinesis protein 4	Homo sapiens
P32121	ARRB2,ARB2,ARR2	0.860309	-0.217073	0.128365	48.6146	17	183	205	46.1	Beta-arrestin-2	Homo sapiens
O15145	ARPC3,ARC21	0.808365	-0.306921	1.3733e-05	19.5904	12	183	231	20.5	Actin-related protein 2/3 complex subunit 3	Homo sapiens
Q96CV9	OPTN,FIP2,GLC1E,HIP7,HYPL,NRP	2.8777	1.52491	3.52527e-27	7.19441	16	182	222	65.9	Optineurin	Homo sapiens
Q13162	PRDX4	1.07977	0.11073	0.624468	126.28	11	182	197	30.5	Peroxiredoxin-4	Homo sapiens
Q08379	GOLGA2	0.989816	-0.0147674	0.94822	807.73	18	182	195	113.1	Golgin subfamily A member 2	Homo sapiens
P49321	NASP	0.938322	-0.0918457	0.553633	106.521	15	182	193	85.2	Nuclear autoantigenic sperm protein	Homo sapiens
Q9Y2Z0	SUGT1	0.817454	-0.29079	0.00407448	28.5163	16	182	211	41	Protein SGT1 homolog	Homo sapiens
P32119	PRDX2,NKEFB,TDPX1	0.76983	-0.377389	2.73343e-05	20.2654	13	182	224	21.9	Peroxiredoxin-2	Homo sapiens
Q9BQE5	APOL2	2.51214	1.32892	1.28814e-16	10.0376	15	181	203	37.1	Apolipoprotein L2	Homo sapiens
Q9UGP8	SEC63,SEC63L	0.969745	-0.0443224	0.8371	268.819	17	181	193	88	Translocation protein SEC63 homolog	Homo sapiens
O75436	VPS26A,VPS26	0.867235	-0.205505	0.0883771	44.3915	15	181	210	38.2	Vacuolar protein sorting-associated protein 26A	Homo sapiens
Q15392	DHCR24,KIAA0018	0.668147	-0.581763	0.00453263	28.8087	15	181	189	60.1	Delta(24)-sterol reductase	Homo sapiens
P55210	CASP7,MCH3	2.07383	1.0523	1.01877e-16	9.97051	15	180	195	34.3	Caspase-7	Homo sapiens
Q03405	PLAUR,MO3,UPAR	1.91046	0.933917	1.54329e-07	16.367	9	180	187	37	Urokinase plasminogen activator surface receptor	Homo sapiens
P18510	IL1RN,IL1F3,IL1RA	1.09704	0.133617	0.67181	143.244	11	180	187	20.1	Interleukin-1 receptor antagonist protein	Homo sapiens
Q9H8Y8	GORASP2,GOLPH6	0.957048	-0.0633373	0.618235	124.316	12	180	209	47.1	Golgi reassembly-stacking protein 2	Homo sapiens
Q9BUF5	TUBB6	0.898497	-0.154415	0.0281991	35.9637	13	180	218	49.9	Tubulin beta-6 chain	Homo sapiens
Q5T447	HECTD3	0.886585	-0.17367	0.15753	51.6385	21	180	215	97.1	E3 ubiquitin-protein ligase HECTD3	Homo sapiens
Q9Y316	MEMO1,C2orf4,MEMO,NS5ATP7,CGI-27	0.802252	-0.317873	0.0228246	34.8108	14	180	198	33.7	Protein MEMO1	Homo sapiens
Q7Z3J2	C16orf62,101F10.2	0.758335	-0.399093	0.0057814	29.4824	23	180	215	109.6	VPS35 endosomal protein-sorting factor-like	Homo sapiens
P09874	PARP1,ADPRT,PPOL	0.570131	-0.810634	5.62386e-11	12.955	23	180	202	113.1	Poly [ADP-ribose] polymerase 1	Homo sapiens
Q53EU6	GPAT3,AGPAT9,MAG1,HMFN0839,UNQ2753/PRO6492	0.550025	-0.86243	8.99681e-11	13.1552	13	180	191	48.7	Glycerol-3-phosphate acyltransferase 3	Homo sapiens
P28066	PSMA5	1.072	0.100303	0.524708	100.383	10	179	202	26.4	Proteasome subunit alpha type-5	Homo sapiens
Q9Y394	DHRS7,DHRS7A,RETSDR4,SDR34C1,CGI-86,UNQ285/PRO3448	0.978818	-0.0308874	0.90903	461.918	10	179	188	38.3	Dehydrogenase/reductase SDR family member 7	Homo sapiens
Q86XP3	DDX42	0.97294	-0.0395771	0.835398	266.17	23	179	208	103	ATP-dependent RNA helicase DDX42	Homo sapiens
O76003	GLRX3,PICOT,TXNL2,HUSSY-22	0.947774	-0.0773845	0.598425	118.427	14	179	203	37.4	Glutaredoxin-3	Homo sapiens
P05387	RPLP2,D11S2243E,RPP2	0.938288	-0.0918972	0.447475	86.0448	6	179	208	11.7	60S acidic ribosomal protein P2	Homo sapiens
P53990	IST1,KIAA0174	0.922153	-0.116922	0.32297	69.1854	14	179	205	39.8	IST1 homolog	Homo sapiens
Q13838	DDX39B,BAT1,UAP56	0.920572	-0.119397	0.292513	65.7091	11	179	202	49	Spliceosome RNA helicase DDX39B	Homo sapiens
O14727	APAF1,KIAA0413	0.830799	-0.267429	0.0495541	39.4515	18	179	204	141.8	Apoptotic protease-activating factor 1	Homo sapiens
P55008	AIF1,G1,IBA1	0.825158	-0.277258	0.417689	81.4355	12	179	184	16.7	Allograft inflammatory factor 1	Homo sapiens
P38571	LIPA	0.373033	-1.42262	4.3222e-10	13.6975	9	179	185	45.4	Lysosomal acid lipase/cholesteryl ester hydrolase	Homo sapiens
Q14699	RFTN1,KIAA0084,MIG2	2.17563	1.12143	7.3121e-12	12.3465	19	178	234	63.1	Raftlin	Homo sapiens
P48449	LSS,OSC	1.30031	0.378857	0.037271	37.6155	19	178	192	83.3	Lanosterol synthase	Homo sapiens
P48059	LIMS1,PINCH,PINCH1	0.913586	-0.130387	0.243749	60.3761	12	178	214	37.3	LIM and senescent cell antigen-like-containing domain protein 1	Homo sapiens
Q9Y5K6	CD2AP	1.34055	0.422829	0.00979216	31.2743	19	177	185	71.5	CD2-associated protein	Homo sapiens
Q8IZP0	ABI1,SSH3BP1	1.14845	0.199685	0.173119	53.1836	12	177	191	55.1	Abl interactor 1	Homo sapiens
Q99729	HNRNPAB,ABBP1,HNRPAB	0.893385	-0.162646	0.172716	53.1296	11	177	196	36.2	Heterogeneous nuclear ribonucleoprotein A/B	Homo sapiens
P51858	HDGF,HMG1L2	0.857232	-0.222242	0.112466	46.9101	13	177	213	26.8	Hepatoma-derived growth factor	Homo sapiens
P84095	RHOG,ARHG	1.18177	0.240955	0.174165	53.2768	14	176	200	21.3	Rho-related GTP-binding protein RhoG	Homo sapiens
Q07666	KHDRBS1,SAM68	1.12549	0.170557	0.0516885	39.7177	11	176	221	48.2	KH domain-containing, RNA-binding, signal transduction-associated protein 1	Homo sapiens
Q08945	SSRP1,FACT80	0.949443	-0.0748466	0.594817	117.127	16	176	188	81.1	FACT complex subunit SSRP1	Homo sapiens
P49721	PSMB2	0.940821	-0.0880077	0.539795	103.371	14	176	217	22.8	Proteasome subunit beta type-2	Homo sapiens
O95834	EML2,EMAP2,EMAPL2	0.91227	-0.132467	0.229336	58.892	18	176	202	70.7	Echinoderm microtubule-associated protein-like 2	Homo sapiens
Q02083	NAAA,ASAHL,PLT	0.871186	-0.198947	0.443153	85.2101	16	176	185	40.1	N-acylethanolamine-hydrolyzing acid amidase	Homo sapiens
P51812	RPS6KA3,ISPK1,MAPKAPK1B,RSK2	0.821629	-0.283442	0.0234491	34.9375	16	176	197	83.7	Ribosomal protein S6 kinase alpha-3	Homo sapiens
P16930	FAH	0.763601	-0.389108	0.007821	30.4597	16	176	186	46.4	Fumarylacetoacetase	Homo sapiens
Q96I99	SUCLG2	1.06595	0.0921431	0.457809	87.7817	18	175	208	46.5	Succinate--CoA ligase [GDP-forming] subunit beta, mitochondrial	Homo sapiens
P20645	M6PR,MPR46,MPRD	0.964151	-0.0526688	0.745805	178.528	14	175	201	31	Cation-dependent mannose-6-phosphate receptor	Homo sapiens
O94788	ALDH1A2,RALDH2	0.963702	-0.0533412	0.847897	287.531	19	175	189	56.7	Retinal dehydrogenase 2	Homo sapiens
P30050	RPL12	0.904277	-0.145163	0.175217	53.4553	9	175	214	17.8	60S ribosomal protein L12	Homo sapiens
Q9UJW0	DCTN4	0.889976	-0.168162	0.121852	47.9444	17	175	198	52.3	Dynactin subunit 4	Homo sapiens
Q15717	ELAVL1,HUR	0.875287	-0.192171	0.089837	44.5255	14	175	202	36.1	ELAV-like protein 1	Homo sapiens
P49354	FNTA	0.874542	-0.1934	0.242228	60.186	17	175	185	44.4	Protein farnesyltransferase/geranylgeranyltransferase type-1 subunit alpha	Homo sapiens
Q9Y3P9	RABGAP1,HSPC094	0.855143	-0.225763	0.120956	47.8315	19	175	191	121.7	Rab GTPase-activating protein 1	Homo sapiens
O60493	SNX3	0.687604	-0.540349	0.000380625	23.5885	11	175	189	18.8	Sorting nexin-3	Homo sapiens
P49821	NDUFV1,UQOR1	1.30937	0.388874	0.014544	32.7603	16	174	203	50.8	NADH dehydrogenase [ubiquinone] flavoprotein 1, mitochondrial	Homo sapiens
Q6NVY1	HIBCH	1.24934	0.321161	0.142318	50.0907	14	174	180	43.5	3-hydroxyisobutyryl-CoA hydrolase, mitochondrial	Homo sapiens
Q9NYF8	BCLAF1,BTF,KIAA0164	1.189	0.249748	0.025874	35.4703	15	174	192	106.1	Bcl-2-associated transcription factor 1	Homo sapiens
O95486	SEC24A	1.00924	0.0132764	0.954145	929.869	17	174	189	119.8	Protein transport protein Sec24A	Homo sapiens
O75347	TBCA	0.92148	-0.117975	0.261314	62.2087	13	174	201	12.9	Tubulin-specific chaperone A	Homo sapiens
P32969	RPL9,OK/SW-cl.103,RPL9P7,RPL9P8,RPL9P9	0.902129	-0.148595	0.248036	60.8474	13	174	205	21.9	60S ribosomal protein L9	Homo sapiens
Q16775	HAGH,GLO2,HAGH1	0.844209	-0.244328	0.0141978	32.6721	11	174	203	33.8	Hydroxyacylglutathione hydrolase, mitochondrial	Homo sapiens
O95861	BPNT1	0.801855	-0.318587	0.000796422	24.8588	17	174	207	33.4	3'(2'),5'-bisphosphate nucleotidase 1	Homo sapiens
Q9H0P0	NT5C3A,NT5C3,P5N1,UMPH1,HSPC233	2.89365	1.53289	2.76053e-17	9.70547	16	173	204	37.9	Cytosolic 5'-nucleotidase 3A	Homo sapiens
P35914	HMGCL	1.24227	0.312984	0.0840751	43.9174	13	173	186	34.4	Hydroxymethylglutaryl-CoA lyase, mitochondrial	Homo sapiens
P08648	ITGA5,FNRA	1.2065	0.270827	0.0776016	43.1595	14	173	189	114.5	Integrin alpha-5	Homo sapiens
Q15020	SART3,KIAA0156,TIP110	1.01921	0.0274518	0.887446	374.288	19	173	193	109.9	Squamous cell carcinoma antigen recognized by T-cells 3	Homo sapiens
O75844	ZMPSTE24,FACE1,STE24	0.891346	-0.165942	0.375714	76.0253	15	173	185	54.8	CAAX prenyl protease 1 homolog	Homo sapiens
Q32P44	EML3	0.7687	-0.379507	0.00236342	27.1195	19	173	195	95.2	Echinoderm microtubule-associated protein-like 3	Homo sapiens
P06702	S100A9,CAGB,CFAG,MRP14	1.55299	0.635046	0.0117908	31.9714	9	172	191	13.2	Protein S100-A9	Homo sapiens
Q9NUV9	GIMAP4,IAN1,IMAP4,MSTP062	1.26947	0.344224	0.0153609	33.0051	14	172	191	37.5	GTPase IMAP family member 4	Homo sapiens
P55957	BID	1.08058	0.111807	0.598204	118.226	11	172	186	22	BH3-interacting domain death agonist	Homo sapiens
Q13492	PICALM,CALM	0.921671	-0.117677	0.411162	80.4936	15	172	194	70.8	Phosphatidylinositol-binding clathrin assembly protein	Homo sapiens
Q9UN36	NDRG2,KIAA1248,SYLD	0.516252	-0.953854	1.25096e-09	14.0459	13	172	180	40.8	Protein NDRG2	Homo sapiens
Q14254	FLOT2,ESA1,M17S1	1.51101	0.595516	0.000788801	24.8244	18	171	185	47.1	Flotillin-2	Homo sapiens
P21912	SDHB,SDH,SDH1	1.3694	0.453548	0.00697355	30.0573	15	171	190	31.6	Succinate dehydrogenase [ubiquinone] iron-sulfur subunit, mitochondrial	Homo sapiens
O75323	NIPSNAP2,GBAS	1.12253	0.166748	0.412979	80.7711	12	171	179	33.7	Protein NipSnap homolog 2	Homo sapiens
Q96GA7	SDSL	0.963985	-0.0529177	0.825098	248.111	14	171	187	34.7	Serine dehydratase-like	Homo sapiens
Q15056	EIF4H,KIAA0038,WBSCR1,WSCR1	0.901712	-0.149262	0.244997	60.5116	14	171	201	27.4	Eukaryotic translation initiation factor 4H	Homo sapiens
P61604	HSPE1	1.50918	0.593766	8.23338e-06	19.0814	10	170	198	10.9	10 kDa heat shock protein, mitochondrial	Homo sapiens
O75427	LRCH4,LRN,LRRN1,LRRN4	1.14128	0.190652	0.0848075	43.9885	15	170	190	73.5	Leucine-rich repeat and calponin homology domain-containing protein 4	Homo sapiens
Q5JTV8	TOR1AIP1,LAP1	1.06233	0.0872264	0.41934	81.7001	15	170	195	66.2	Torsin-1A-interacting protein 1	Homo sapiens
O60884	DNAJA2,CPR3,HIRIP4	1.00695	0.0099966	0.954023	923.661	14	170	194	45.7	DnaJ homolog subfamily A member 2	Homo sapiens
Q08752	PPID,CYP40,CYPD	0.993553	-0.0093314	0.957869	1040.08	13	170	187	40.8	Peptidyl-prolyl cis-trans isomerase D	Homo sapiens
P11172	UMPS,OK/SW-cl.21	0.754263	-0.406861	0.000682742	24.5435	15	170	189	52.2	Uridine 5'-monophosphate synthase	Homo sapiens
P46976	GYG1,GYG	1.32719	0.408374	0.0147234	32.8155	12	169	185	39.4	Glycogenin-1	Homo sapiens
P25787	PSMA2,HC3,PSC3	1.05326	0.074865	0.627701	127.434	11	169	189	25.9	Proteasome subunit alpha type-2	Homo sapiens
Q96I24	FUBP3,FBP3	0.96069	-0.0578567	0.722063	166.378	16	169	187	61.6	Far upstream element-binding protein 3	Homo sapiens
Q04446	GBE1	0.815405	-0.294411	0.0619375	41.1181	15	169	184	80.5	1,4-alpha-glucan-branching enzyme	Homo sapiens
P46926	GNPDA1,GNPI,HLN,KIAA0060	0.795121	-0.330754	0.123866	48.1579	13	169	173	32.7	Glucosamine-6-phosphate isomerase 1	Homo sapiens
Q2M2I8	AAK1,KIAA1048	0.774206	-0.369211	0.000651194	24.4572	15	169	187	103.9	AP2-associated protein kinase 1	Homo sapiens
Q9H3N1	TMX1,TMX,TXNDC,TXNDC1,PSEC0085,UNQ235/PRO268	1.66483	0.735372	2.50395e-11	12.6813	10	168	191	31.8	Thioredoxin-related transmembrane protein 1	Homo sapiens
Q13043	STK4,KRS2,MST1	1.45793	0.54392	0.000187151	22.4888	15	168	189	55.6	Serine/threonine-protein kinase 4	Homo sapiens
P28845	HSD11B1,HSD11,HSD11L,SDR26C1	1.16225	0.216926	0.132059	49.0426	12	168	185	32.4	11-beta-hydroxysteroid dehydrogenase 1	Homo sapiens
Q6PKG0	LARP1,KIAA0731,LARP	1.03257	0.0462462	0.774805	197.748	16	168	193	123.5	La-related protein 1	Homo sapiens
Q86V81	ALYREF,ALY,BEF,THOC4	1.01193	0.0171069	0.925664	561.232	9	168	180	26.9	THO complex subunit 4	Homo sapiens
P42785	PRCP,PCP	0.986905	-0.0190176	0.928066	580.338	12	168	184	55.8	Lysosomal Pro-X carboxypeptidase	Homo sapiens
P46977	STT3A,ITM1,TMC	0.943311	-0.0841948	0.627724	127.489	15	168	184	80.5	Dolichyl-diphosphooligosaccharide--protein glycosyltransferase subunit STT3A	Homo sapiens
P36957	DLST,DLTS	1.37793	0.462501	0.0084277	30.686	16	167	193	48.8	Dihydrolipoyllysine-residue succinyltransferase component of 2-oxoglutarate dehydrogenase complex, mitochondrial	Homo sapiens
Q00325	SLC25A3,PHC,OK/SW-cl.48	1.15337	0.205861	0.428939	83.0239	16	167	192	40.1	Phosphate carrier protein, mitochondrial	Homo sapiens
Q13325	IFIT5,ISG58,RI58	1.07697	0.106982	0.662919	139.104	16	167	185	55.8	Interferon-induced protein with tetratricopeptide repeats 5	Homo sapiens
Q16539	MAPK14,CSBP,CSBP1,CSBP2,CSPB1,MXI2,SAPK2A	0.694048	-0.526893	1.45587e-06	17.7039	15	167	190	41.3	Mitogen-activated protein kinase 14	Homo sapiens
P33527	ABCC1,MRP,MRP1	1.27636	0.352037	0.0539425	40.0413	19	166	175	171.6	Multidrug resistance-associated protein 1	Homo sapiens
P18583	SON,C21orf50,DBP5,KIAA1019,NREBP,HSPC310,HSPC312	1.13268	0.179738	0.144238	50.2286	20	166	191	263.8	Protein SON	Homo sapiens
P62269	RPS18,D6S218E	0.899413	-0.152945	0.194412	55.3798	16	166	193	17.7	40S ribosomal protein S18	Homo sapiens
Q96M27	PRRC1	0.861075	-0.21579	0.056457	40.4036	12	166	182	46.7	Protein PRRC1	Homo sapiens
P22059	OSBP,OSBP1	0.829191	-0.270224	0.0440334	38.6408	15	166	183	89.4	Oxysterol-binding protein 1	Homo sapiens
P61981	YWHAG	0.811222	-0.301832	0.0290361	36.0801	12	166	196	28.3	14-3-3 protein gamma	Homo sapiens
Q9UPU5	USP24,KIAA1057	0.794675	-0.331564	0.0224633	34.6709	21	166	173	294.4	Ubiquitin carboxyl-terminal hydrolase 24	Homo sapiens
Q9NVE7	PANK4	0.756893	-0.401839	0.0108944	31.6282	18	166	170	86	4'-phosphopantetheine phosphatase	Homo sapiens
P62917	RPL8	1.38879	0.473824	0.00355006	28.1025	13	165	178	28	60S ribosomal protein L8	Homo sapiens
Q15057	ACAP2,CENTB2,KIAA0041	0.942012	-0.0861831	0.687036	149.583	17	165	179	88	Arf-GAP with coiled-coil, ANK repeat and PH domain-containing protein 2	Homo sapiens
P33897	ABCD1,ALD	0.919772	-0.120652	0.622187	125.403	20	165	175	82.9	ATP-binding cassette sub-family D member 1	Homo sapiens
Q9NRY5	FAM114A2,C5orf3	0.879912	-0.184568	0.165227	52.3767	19	165	189	55.5	Protein FAM114A2	Homo sapiens
P63279	UBE2I,UBC9,UBCE9	0.855325	-0.225455	0.14054	49.8918	11	165	181	18	SUMO-conjugating enzyme UBC9	Homo sapiens
P62826	RAN,ARA24,OK/SW-cl.81	0.821007	-0.284534	4.58202e-06	18.5556	12	165	202	24.4	GTP-binding nuclear protein Ran	Homo sapiens
P49902	NT5C2,NT5B,NT5CP,PNT5	0.777382	-0.363304	0.0154263	33.0078	13	165	191	65	Cytosolic purine 5'-nucleotidase	Homo sapiens
Q15293	RCN1,RCN	2.96644	1.56873	4.20188e-18	9.31769	13	164	194	38.9	Reticulocalbin-1	Homo sapiens
P0DP25	CALM3,CALML2,CAM3,CAMC,CAMIII	1.11564	0.15787	0.519825	99.1758	7	164	186	16.8	RecName: Full=Calmodulin-3 {ECO:0000312|HGNC:HGNC:1449}	Homo sapiens
Q9Y5P6	GMPPB	0.835027	-0.260105	0.0243691	35.1058	12	164	193	39.8	Mannose-1-phosphate guanyltransferase beta	Homo sapiens
O75410	TACC1,KIAA1103	0.834698	-0.260674	0.0277925	35.8026	17	164	172	87.8	Transforming acidic coiled-coil-containing protein 1	Homo sapiens
Q9NR12	PDLIM7,ENIGMA	0.778559	-0.361122	0.0078989	30.4576	15	164	179	49.8	PDZ and LIM domain protein 7	Homo sapiens
O43837	IDH3B	1.27794	0.353818	0.0910866	44.6519	14	163	176	42.2	Isocitrate dehydrogenase [NAD] subunit beta, mitochondrial	Homo sapiens
Q92615	LARP4B,KIAA0217,LARP5	0.984209	-0.0229628	0.893998	398.028	19	163	198	80.6	La-related protein 4B	Homo sapiens
Q9NVA2	SEPTIN11,SEPT11	0.962978	-0.054426	0.813748	234.001	11	163	179	49.4	Septin-11	Homo sapiens
P61163	ACTR1A,CTRN1	0.908834	-0.137911	0.442911	85.1488	12	163	174	42.6	Alpha-centractin	Homo sapiens
Q9Y6W5	WASF2,WAVE2	0.887922	-0.171496	0.189227	54.8507	12	163	189	54.3	Wiskott-Aldrich syndrome protein family member 2	Homo sapiens
Q13155	AIMP2,JTV1,PRO0992	0.839443	-0.252495	0.0268579	35.6441	12	163	180	35.3	Aminoacyl tRNA synthase complex-interacting multifunctional protein 2	Homo sapiens
P15170	GSPT1,ERF3A	0.808445	-0.306778	0.00212603	26.841	12	163	187	55.8	Eukaryotic peptide chain release factor GTP-binding subunit ERF3A	Homo sapiens
O75937	DNAJC8,SPF31,HSPC315,HSPC331	0.757249	-0.40116	0.00025295	22.8777	14	163	186	29.8	DnaJ homolog subfamily C member 8	Homo sapiens
Q9BT09	CNPY3,CTG4A,ERDA5,PRAT4A,TNRC5,HSPC084,UNQ1934/PRO4409	1.12357	0.168087	0.259837	62.0017	12	162	188	30.7	Protein canopy homolog 3	Homo sapiens
A6NHR9	SMCHD1,KIAA0650	1.09229	0.127359	0.401432	79.2733	21	162	194	226.4	Structural maintenance of chromosomes flexible hinge domain-containing protein 1	Homo sapiens
P35613	BSG,UNQ6505/PRO21383	1.08728	0.120727	0.506511	96.6922	10	162	180	42.2	Basigin	Homo sapiens
P11177	PDHB,PHE1B	1.0214	0.030543	0.899761	418.675	13	162	179	39.2	Pyruvate dehydrogenase E1 component subunit beta, mitochondrial	Homo sapiens
Q8NBQ5	HSD17B11,DHRS8,PAN1B,SDR16C2,PSEC0029,UNQ207/PRO233	0.999559	-0.000636634	0.99882	29419	12	162	171	32.9	Estradiol 17-beta-dehydrogenase 11	Homo sapiens
O00303	EIF3F,EIF3S5	0.855599	-0.224993	0.0492265	39.3407	12	162	193	37.6	Eukaryotic translation initiation factor 3 subunit F	Homo sapiens
P09917	ALOX5,LOG5	0.793553	-0.333602	0.0694558	42.0394	18	162	182	78	Polyunsaturated fatty acid 5-lipoxygenase	Homo sapiens
P05413	FABP3,FABP11,MDGI	0.613031	-0.705968	1.62201e-05	19.6489	11	162	189	14.9	Fatty acid-binding protein, heart	Homo sapiens
Q13905	RAPGEF1,GRF2	0.492328	-1.02231	5.75206e-15	10.5318	20	162	202	120.5	Rap guanine nucleotide exchange factor 1	Homo sapiens
P24539	ATP5PB,ATP5F1	1.43874	0.52481	0.0321207	36.688	13	161	174	28.9	ATP synthase F(0) complex subunit B1, mitochondrial	Homo sapiens
P53597	SUCLG1	1.24044	0.310855	0.0555439	40.2615	13	161	187	36.2	Succinate--CoA ligase [ADP/GDP-forming] subunit alpha, mitochondrial	Homo sapiens
Q99426	TBCB,CG22,CKAP1	0.97128	-0.0420411	0.814485	235.243	14	161	176	27.3	Tubulin-folding cofactor B	Homo sapiens
P31946	YWHAB	0.91366	-0.130271	0.348395	72.2392	10	161	192	28.1	14-3-3 protein beta/alpha	Homo sapiens
Q99733	NAP1L4,NAP2	0.875212	-0.192296	0.0366934	37.4942	10	161	182	42.8	Nucleosome assembly protein 1-like 4	Homo sapiens
P60981	DSTN,ACTDP,DSN	0.764752	-0.386936	0.00248479	27.21	11	161	178	18.5	Destrin	Homo sapiens
P49593	PPM1F,KIAA0015,POPX2	0.760781	-0.394446	0.000387929	23.5359	17	161	186	49.8	Protein phosphatase 1F	Homo sapiens
Q9HBI0	PARVG	0.663917	-0.590925	4.46424e-06	18.4971	11	161	186	37.5	Gamma-parvin	Homo sapiens
Q9NZT2	OGFR	1.27452	0.34996	0.0159131	33.1262	16	160	180	73.3	Opioid growth factor receptor	Homo sapiens
Q8TC12	RDH11,ARSDR1,PSDR1,SDR7C1,CGI-82	1.13969	0.18864	0.318821	68.6617	11	160	173	35.4	Retinol dehydrogenase 11	Homo sapiens
P30566	ADSL,AMPS	0.955557	-0.0655855	0.801171	220.227	17	160	163	54.9	Adenylosuccinate lyase	Homo sapiens
P48556	PSMD8	0.829966	-0.268876	0.0755763	42.8585	12	160	177	39.6	26S proteasome non-ATPase regulatory subunit 8	Homo sapiens
P07741	APRT	0.791919	-0.336575	0.00462502	28.8152	11	160	189	19.6	Adenine phosphoribosyltransferase	Homo sapiens
Q99704	DOK1	0.77899	-0.360323	0.00313256	27.7447	17	160	171	52.4	Docking protein 1	Homo sapiens
P52594	AGFG1,HRB,RAB,RIP	0.772349	-0.372675	0.00952064	31.1396	10	160	169	58.3	Arf-GAP domain and FG repeat-containing protein 1	Homo sapiens
Q9Y4W6	AFG3L2	1.41545	0.501257	0.0243805	35.0589	21	159	195	88.6	AFG3-like protein 2	Homo sapiens
Q9NUJ1	ABHD10	1.21068	0.275818	0.151646	50.995	11	159	166	33.9	Palmitoyl-protein thioesterase ABHD10, mitochondrial	Homo sapiens
Q8NBX0	SCCPDH,CGI-49	1.16184	0.216406	0.313579	68.112	14	159	167	47.2	Saccharopine dehydrogenase-like oxidoreductase	Homo sapiens
O43684	BUB3	1.03993	0.0564804	0.648557	134.147	11	159	179	37.2	Mitotic checkpoint protein BUB3	Homo sapiens
P49790	NUP153	1.03826	0.0541735	0.753035	183.33	20	159	181	153.9	Nuclear pore complex protein Nup153	Homo sapiens
Q9H7Z7	PTGES2,C9orf15,PGES2	0.956741	-0.0638004	0.641897	131.687	13	159	173	41.9	Prostaglandin E synthase 2	Homo sapiens
Q15366	PCBP2	0.88037	-0.183818	0.191794	55.107	10	159	178	38.6	Poly(rC)-binding protein 2	Homo sapiens
P35754	GLRX,GRX	0.801856	-0.318584	0.107567	46.3994	7	159	164	11.8	Glutaredoxin-1	Homo sapiens
Q5JTH9	RRP12,KIAA0690	0.679727	-0.556972	0.00118063	25.5467	18	159	172	143.7	RRP12-like protein	Homo sapiens
Q07021	C1QBP,GC1QBP,HABP1,SF2P32	1.51283	0.597248	4.60028e-06	18.5236	10	158	181	31.4	Complement component 1 Q subcomponent-binding protein, mitochondrial	Homo sapiens
Q9HAV0	GNB4	1.30674	0.385977	0.000747655	24.7027	10	158	181	37.6	Guanine nucleotide-binding protein subunit beta-4	Homo sapiens
Q9NXH8	TOR4A,C9orf167	1.07466	0.103883	0.622527	125.551	14	158	177	46.9	Torsin-4A	Homo sapiens
Q13057	COASY,PSEC0106	0.93507	-0.0968537	0.583956	113.974	14	158	180	62.3	Bifunctional coenzyme A synthase	Homo sapiens
P29016	CD1B	0.835201	-0.259804	0.446646	85.8718	12	158	163	36.9	T-cell surface glycoprotein CD1b	Homo sapiens
P55735	SEC13,D3S1231E,SEC13A,SEC13L1,SEC13R	0.946745	-0.0789519	0.616906	123.939	13	157	185	35.5	Protein SEC13 homolog	Homo sapiens
Q7Z4W1	DCXR,SDR20C1	0.862311	-0.21372	0.231453	59.0675	13	157	170	25.9	L-xylulose reductase	Homo sapiens
Q15738	NSDHL,H105E3	0.776789	-0.364405	0.0280851	35.8612	11	157	173	41.9	Sterol-4-alpha-carboxylate 3-dehydrogenase, decarboxylating	Homo sapiens
O60256	PRPSAP2	0.768004	-0.380814	0.00750843	30.2523	13	157	166	40.9	Phosphoribosyl pyrophosphate synthase-associated protein 2	Homo sapiens
Q6WKZ4	RAB11FIP1,RCP	0.7601	-0.395739	0.00331242	27.8826	18	157	183	137.2	Rab11 family-interacting protein 1	Homo sapiens
Q9UBV2	SEL1L,TSA305,UNQ128/PRO1063	0.676873	-0.563043	1.00275e-06	17.361	13	157	179	88.8	Protein sel-1 homolog 1	Homo sapiens
Q16836	HADH,HAD,HAD1,HADHSC,SCHAD	1.19281	0.254363	0.15533	51.3737	14	156	172	34.3	Hydroxyacyl-coenzyme A dehydrogenase, mitochondrial	Homo sapiens
Q9BUQ8	DDX23	1.12781	0.173521	0.274423	63.6507	15	156	165	95.6	Probable ATP-dependent RNA helicase DDX23	Homo sapiens
Q07020	RPL18	1.11758	0.160382	0.270695	63.2113	13	156	176	21.6	60S ribosomal protein L18	Homo sapiens
Q9Y5X1	SNX9,SH3PX1,SH3PXD3A	1.09982	0.137267	0.35443	73.139	15	156	173	66.6	Sorting nexin-9	Homo sapiens
P48739	PITPNB	1.01381	0.0197885	0.921077	521.403	14	156	173	31.5	Phosphatidylinositol transfer protein beta isoform	Homo sapiens
Q9NV70	EXOC1,SEC3,SEC3L1,BM-012	0.873509	-0.195105	0.125984	48.325	14	156	180	102	Exocyst complex component 1	Homo sapiens
Q6ICG6	KIAA0930,C22orf9	0.726721	-0.460527	8.63011e-05	21.3977	20	156	191	45.8	Uncharacterized protein KIAA0930	Homo sapiens
P02794	FTH1,FTH,FTHL6,OK/SW-cl.84,PIG15	1.50583	0.590556	0.00154683	26.1115	8	155	164	21.2	Ferritin heavy chain	Homo sapiens
Q10471	GALNT2	1.21001	0.275018	0.0652845	41.5271	14	155	174	64.7	Polypeptide N-acetylgalactosaminyltransferase 2	Homo sapiens
Q96AE4	FUBP1	1.07507	0.104437	0.57573	112	16	155	185	67.6	Far upstream element-binding protein 1	Homo sapiens
P16284	PECAM1	0.857791	-0.221301	0.189342	54.8347	17	155	181	82.5	Platelet endothelial cell adhesion molecule	Homo sapiens
P49959	MRE11,HNGS1,MRE11A	0.836007	-0.258413	0.0424971	38.3643	19	155	168	80.6	Double-strand break repair protein MRE11	Homo sapiens
Q9UHB6	LIMA1,EPLIN,SREBP3,PP624	0.822077	-0.282655	0.070207	42.0974	22	155	178	85.2	LIM domain and actin-binding protein 1	Homo sapiens
Q96JC1	VPS39,KIAA0770,TLP,VAM6	0.764019	-0.388319	0.0145223	32.6886	14	155	161	101.8	Vam6/Vps39-like protein	Homo sapiens
Q9ULT8	HECTD1,KIAA1131	0.665845	-0.586741	3.84355e-05	20.47	20	155	175	289.4	E3 ubiquitin-protein ligase HECTD1	Homo sapiens
Q7Z5R6	APBB1IP,PREL1,RARP1,RIAM	0.595376	-0.748126	1.20987e-09	13.888	16	155	179	73.2	Amyloid beta A4 precursor protein-binding family B member 1-interacting protein	Homo sapiens
O15533	TAPBP,NGS17,TAPA	1.6619	0.732834	3.67234e-08	15.4263	9	154	178	47.6	Tapasin	Homo sapiens
Q9UJS0	SLC25A13,ARALAR2	1.2068	0.271185	0.117319	47.3839	18	154	178	74.2	Calcium-binding mitochondrial carrier protein Aralar2	Homo sapiens
Q9UN86	G3BP2,KIAA0660	1.13936	0.188229	0.116292	47.285	12	154	180	54.1	Ras GTPase-activating protein-binding protein 2	Homo sapiens
O94905	ERLIN2,C8orf2,SPFH2,UNQ2441/PRO5003/PRO9924	1.0785	0.109029	0.523174	99.8414	13	154	170	37.8	Erlin-2	Homo sapiens
P62244	RPS15A,OK/SW-cl.82	0.817405	-0.290877	0.0167152	33.3162	12	154	182	14.8	40S ribosomal protein S15a	Homo sapiens
O00442	RTCA,RPC,RPC1,RTC1,RTCD1	0.810435	-0.303231	0.0383781	37.7264	11	154	163	39.3	RNA 3'-terminal phosphate cyclase	Homo sapiens
O00154	ACOT7,BACH	0.808131	-0.30734	0.0773868	43.0705	13	154	174	41.8	Cytosolic acyl coenzyme A thioester hydrolase	Homo sapiens
Q06124	PTPN11,PTP2C,SHPTP2	0.784995	-0.349246	0.00126153	25.6716	17	154	173	68	Tyrosine-protein phosphatase non-receptor type 11	Homo sapiens
Q6P179	ERAP2,LRAP	1.4513	0.537342	0.0416022	38.1675	24	153	163	110.5	Endoplasmic reticulum aminopeptidase 2	Homo sapiens
P61353	RPL27	1.26545	0.339647	0.195783	55.5066	8	153	165	15.8	60S ribosomal protein L27	Homo sapiens
Q9NX63	CHCHD3,MINOS3	1.2479	0.319506	0.00595227	29.4748	14	153	192	26.2	MICOS complex subunit MIC19	Homo sapiens
P39019	RPS19	1.22942	0.297979	0.218712	57.76	12	153	177	16.1	40S ribosomal protein S19	Homo sapiens
Q13636	RAB31,RAB22B	1.13122	0.177885	0.362103	74.1417	11	153	166	21.6	Ras-related protein Rab-31	Homo sapiens
O14776	TCERG1,CA150,TAF2S	0.978675	-0.0310984	0.785707	207.724	14	153	170	123.9	Transcription elongation regulator 1	Homo sapiens
P04264	KRT1,KRTA	0.973309	-0.0390302	0.935189	633.477	19	153	172	66	Keratin, type II cytoskeletal 1	Homo sapiens
Q16512	PKN1,PAK1,PKN,PRK1,PRKCL1	0.962118	-0.0557143	0.826782	249.91	17	153	160	103.9	Serine/threonine-protein kinase N1	Homo sapiens
Q93034	CUL5,VACM1	0.938458	-0.0916354	0.619628	124.566	17	153	174	91	Cullin-5	Homo sapiens
P30876	POLR2B	0.756183	-0.403193	0.000202097	22.4745	23	153	186	133.9	DNA-directed RNA polymerase II subunit RPB2	Homo sapiens
Q15006	EMC2,KIAA0103,TTC35	1.17359	0.230927	0.122122	47.9196	13	152	162	34.8	ER membrane protein complex subunit 2	Homo sapiens
Q9NX40	OCIAD1,ASRIJ,OCIA	1.16319	0.218091	0.342839	71.5079	12	152	161	27.6	OCIA domain-containing protein 1	Homo sapiens
Q9NT62	ATG3,APG3,APG3L	0.982838	-0.0249743	0.918042	504.013	10	152	175	35.9	Ubiquitin-like-conjugating enzyme ATG3	Homo sapiens
P49757	NUMB,C14orf41	0.961855	-0.0561083	0.793452	213.521	16	152	181	70.8	Protein numb homolog	Homo sapiens
P53999	SUB1,PC4,RPO2TC1	0.961558	-0.0565536	0.815199	237.049	9	152	166	14.4	Activated RNA polymerase II transcriptional coactivator p15	Homo sapiens
P06132	UROD	0.777592	-0.362915	0.0107786	31.553	12	152	162	40.8	Uroporphyrinogen decarboxylase	Homo sapiens
O14773	TPP1,CLN2,GIG1,UNQ267/PRO304	0.769322	-0.37834	0.00285923	27.5163	7	152	165	61.2	Tripeptidyl-peptidase 1	Homo sapiens
A5YKK6	CNOT1,CDC39,KIAA1007,NOT1,AD-005	0.691526	-0.532145	4.64325e-06	18.4505	20	152	183	266.9	CCR4-NOT transcription complex subunit 1	Homo sapiens
Q96A65	EXOC4,KIAA1699,SEC8,SEC8L1	0.680525	-0.55528	7.22645e-05	21.1419	23	152	179	110.5	Exocyst complex component 4	Homo sapiens
P04179	SOD2	7.94645	2.99031	4.15005e-45	4.41	12	151	193	24.8	Superoxide dismutase [Mn], mitochondrial	Homo sapiens
P01889	HLA-B,HLAB	2.68032	1.4224	9.23918e-10	13.6907	17	151	183	40.5	HLA class I histocompatibility antigen, B alpha chain	Homo sapiens
Q9NR97	TLR8,UNQ249/PRO286	1.619	0.695107	2.71906e-05	20.1088	14	151	166	119.8	Toll-like receptor 8	Homo sapiens
P26373	RPL13,BBC1,OK/SW-cl.46	1.41228	0.498026	0.011864	31.9013	11	151	167	24.3	60S ribosomal protein L13	Homo sapiens
P49023	PXN	1.02475	0.035271	0.84667	284.761	13	151	170	64.5	Paxillin	Homo sapiens
P61916	NPC2,HE1	0.874471	-0.193517	0.447943	86.0564	10	151	180	16.6	NPC intracellular cholesterol transporter 2	Homo sapiens
Q13310	PABPC4,APP1,PABP4	0.843981	-0.244717	0.0635987	41.3238	11	151	169	70.8	Polyadenylate-binding protein 4	Homo sapiens
O95340	PAPSS2,ATPSK2	0.834744	-0.260594	0.150894	50.8881	13	151	172	69.5	Bifunctional 3'-phosphoadenosine 5'-phosphosulfate synthase 2	Homo sapiens
Q9UPT5	EXOC7,EXO70,KIAA1067	0.819119	-0.287855	0.153961	51.2277	18	151	159	83.4	Exocyst complex component 7	Homo sapiens
Q9BZZ5	API5,MIG8	0.741919	-0.430666	0.000522519	23.9836	13	151	172	59	Apoptosis inhibitor 5	Homo sapiens
Q04206	RELA,NFKB3	1.9358	0.952931	1.32942e-14	10.6501	12	150	164	60.2	Transcription factor p65	Homo sapiens
P28065	PSMB9,LMP2,PSMB6i,RING12	1.18628	0.246445	0.20266	56.2008	11	150	172	23.3	Proteasome subunit beta type-9	Homo sapiens
P08708	RPS17,RPS17L	1.04086	0.0577779	0.71357	161.734	12	150	183	15.6	40S ribosomal protein S17	Homo sapiens
Q9NTX5	ECHDC1	1.00937	0.0134562	0.941956	710.904	12	150	172	33.7	Ethylmalonyl-CoA decarboxylase	Homo sapiens
O14964	HGS,HRS	0.932976	-0.100088	0.389393	77.5891	17	150	173	86.2	Hepatocyte growth factor-regulated tyrosine kinase substrate	Homo sapiens
Q2TAY7	SMU1	0.907069	-0.140716	0.318861	68.6316	17	150	169	57.5	WD40 repeat-containing protein SMU1	Homo sapiens
O60234	GMFG	0.758658	-0.398478	0.00786313	30.3924	10	150	171	16.8	Glia maturation factor gamma	Homo sapiens
Q14914	PTGR1,LTB4DH	0.632367	-0.661167	0.00160359	26.1451	13	150	158	35.9	Prostaglandin reductase 1	Homo sapiens
Q86TU7	SETD3,C14orf154	0.570785	-0.808981	2.36782e-13	11.2599	17	150	175	67.3	Actin-histidine N-methyltransferase	Homo sapiens
Q9H4G4	GLIPR2,C9orf19,GAPR1	1.44018	0.52625	0.000327951	23.2239	11	149	175	17.2	Golgi-associated plant pathogenesis-related protein 1	Homo sapiens
O95747	OXSR1,KIAA1101,OSR1	0.964085	-0.0527672	0.767769	192.872	14	149	161	58	Serine/threonine-protein kinase OSR1	Homo sapiens
P09417	QDPR,DHPR,SDR33C1	0.909869	-0.13627	0.401957	79.3526	12	149	168	25.8	Dihydropteridine reductase	Homo sapiens
P00492	HPRT1,HPRT	0.828065	-0.272183	0.0494518	39.3338	12	149	161	24.6	Hypoxanthine-guanine phosphoribosyltransferase	Homo sapiens
Q9NQ88	TIGAR,C12orf5	0.808812	-0.306124	0.0238924	34.9481	13	149	176	30.1	Fructose-2,6-bisphosphatase TIGAR	Homo sapiens
Q96JJ7	TMX3,KIAA1830,TXNDC10	0.763265	-0.389744	0.00913243	30.938	13	149	170	51.9	Protein disulfide-isomerase TMX3	Homo sapiens
O75822	EIF3J,EIF3S1,PRO0391	0.738136	-0.438041	0.000851924	24.8782	13	149	162	29.1	Eukaryotic translation initiation factor 3 subunit J	Homo sapiens
O00560	SDCBP,MDA9,SYCL	0.704839	-0.504635	2.48492e-07	16.4385	8	149	165	32.4	Syntenin-1	Homo sapiens
P16401	H1-5,H1F5,HIST1H1B	1.6231	0.698752	0.00133547	25.7821	11	148	175	22.6	Histone H1.5	Homo sapiens
P62829	RPL23	1.3522	0.435312	0.0068127	29.8923	11	148	168	14.9	60S ribosomal protein L23	Homo sapiens
Q00577	PURA,PUR1	1.04573	0.0645109	0.67181	143	15	148	161	34.9	Transcriptional activator protein Pur-alpha	Homo sapiens
P63208	SKP1,EMC19,OCP2,SKP1A,TCEB1L	1.03392	0.0481211	0.755916	184.81	11	148	169	18.7	S-phase kinase-associated protein 1	Homo sapiens
Q8TAT6	NPLOC4,KIAA1499,NPL4	0.983329	-0.0242539	0.829585	254.961	15	148	200	68.1	Nuclear protein localization protein 4 homolog	Homo sapiens
Q8WWY3	PRPF31,PRP31	0.98137	-0.027131	0.87056	329.934	14	148	154	55.5	U4/U6 small nuclear ribonucleoprotein Prp31	Homo sapiens
Q53H82	LACTB2,CGI-83	0.90389	-0.145781	0.303796	66.8055	12	148	168	32.8	Endoribonuclease LACTB2	Homo sapiens
Q08623	PUDP,DXF68S1E,FAM16AX,GS1,HDHD1,HDHD1A	0.790528	-0.339112	0.105451	46.1439	9	148	154	25.2	Pseudouridine-5'-phosphatase	Homo sapiens
P09104	ENO2	0.717462	-0.479026	0.025193	35.1994	14	148	156	47.3	Gamma-enolase	Homo sapiens
Q9H3P7	ACBD3,GCP60,GOCAP1,GOLPH1	0.715469	-0.48304	0.000870985	24.9037	14	148	171	60.6	Golgi resident protein GCP60	Homo sapiens
Q7L591	DOK3	0.471153	-1.08573	6.34186e-14	10.9545	15	148	155	53.3	Docking protein 3	Homo sapiens
O14545	TRAFD1,FLN29	4.31021	2.10776	5.7032e-26	7.04054	12	147	209	64.8	TRAF-type zinc finger domain-containing protein 1	Homo sapiens
P16070	CD44,LHR,MDU2,MDU3,MIC4	2.0498	1.03548	1.0093e-12	11.6025	12	147	175	81.5	CD44 antigen	Homo sapiens
Q92597	NDRG1,CAP43,DRG1,RTP	1.40314	0.488656	0.00603681	29.5098	11	147	163	42.8	Protein NDRG1	Homo sapiens
Q9H444	CHMP4B,C20orf178,SHAX1	1.24499	0.316135	0.00285923	27.4734	12	147	179	25	Charged multivesicular body protein 4b	Homo sapiens
Q12996	CSTF3	1.15268	0.204997	0.197385	55.653	13	147	154	82.9	Cleavage stimulation factor subunit 3	Homo sapiens
P30048	PRDX3,AOP1	1.11531	0.157446	0.1536	51.1683	9	147	183	27.7	Thioredoxin-dependent peroxide reductase, mitochondrial	Homo sapiens
Q9UHD2	TBK1,NAK	1.0813	0.11277	0.479505	91.6188	18	147	169	83.6	Serine/threonine-protein kinase TBK1	Homo sapiens
Q01970	PLCB3	0.951527	-0.0716838	0.74717	179.218	17	147	156	138.8	1-phosphatidylinositol 4,5-bisphosphate phosphodiesterase beta-3	Homo sapiens
P13073	COX4I1,COX4	0.942347	-0.08567	0.792128	212.658	13	147	171	19.6	Cytochrome c oxidase subunit 4 isoform 1, mitochondrial	Homo sapiens
P24928	POLR2A,POLR2	0.929281	-0.105814	0.540703	103.537	19	147	161	217.2	DNA-directed RNA polymerase II subunit RPB1	Homo sapiens
P51580	TPMT	0.753056	-0.40917	3.90523e-06	18.3113	11	147	175	28.2	Thiopurine S-methyltransferase	Homo sapiens
Q99873	PRMT1,HMT2,HRMT1L2,IR1B4	0.733865	-0.446414	0.0153255	32.8817	17	147	166	42.5	Protein arginine N-methyltransferase 1	Homo sapiens
Q13075	NAIP,BIRC1	0.701317	-0.511862	0.000796422	24.7221	18	147	156	159.6	Baculoviral IAP repeat-containing protein 1	Homo sapiens
Q13546	RIPK1,RIP,RIP1	1.27783	0.353695	0.0053345	29.1263	15	146	162	75.9	Receptor-interacting serine/threonine-protein kinase 1	Homo sapiens
P10155	RO60,SSA2,TROVE2	0.991199	-0.0127537	0.964522	1233.59	16	146	154	60.7	RNA-binding protein RO60	Homo sapiens
Q7Z6I6	ARHGAP30	0.886845	-0.173247	0.217364	57.596	18	146	165	118.6	Rho GTPase-activating protein 30	Homo sapiens
Q00688	FKBP3,FKBP25	0.848734	-0.236615	0.222308	58.1292	14	146	175	25.2	Peptidyl-prolyl cis-trans isomerase FKBP3	Homo sapiens
Q92609	TBC1D5,KIAA0210	0.797734	-0.32602	0.0117404	31.841	14	146	170	89	TBC1 domain family member 5	Homo sapiens
Q9UBQ0	VPS29,DC15,DC7,MDS007	0.782476	-0.353882	0.00370656	28.1318	10	146	165	20.5	Vacuolar protein sorting-associated protein 29	Homo sapiens
Q9H3G5	CPVL,VLP,PSEC0124,UNQ197/PRO223	0.757856	-0.400004	0.0812536	43.49	11	146	163	54.2	Probable serine carboxypeptidase CPVL	Homo sapiens
P14324	FDPS,FPS,KIAA1293	0.692795	-0.5295	0.0037762	28.1634	12	146	164	48.3	Farnesyl pyrophosphate synthase	Homo sapiens
Q08AF3	SLFN5	1.76369	0.8186	0.00066397	24.3538	17	145	170	101.1	Schlafen family member 5	Homo sapiens
O75489	NDUFS3	1.2965	0.374625	0.0318681	36.581	13	145	168	30.2	NADH dehydrogenase [ubiquinone] iron-sulfur protein 3, mitochondrial	Homo sapiens
P15104	GLUL,GLNS	1.09927	0.136541	0.540265	103.441	12	145	163	42.1	Glutamine synthetase	Homo sapiens
P48595	SERPINB10,PI10	1.03338	0.0473731	0.854736	302.136	16	145	150	45.4	Serpin B10	Homo sapiens
Q658Y4	FAM91A1	0.98443	-0.0226396	0.897195	409.068	13	145	156	93.9	Protein FAM91A1	Homo sapiens
Q9Y5M8	SRPRB,PSEC0230	0.909208	-0.137318	0.512289	97.7161	14	145	166	29.7	Signal recognition particle receptor subunit beta	Homo sapiens
Q15370	ELOB,TCEB2	0.710422	-0.493251	0.000564344	24.0907	10	145	168	13.1	Elongin-B	Homo sapiens
P25942	CD40,TNFRSF5	5.31553	2.41021	5.59877e-18	9.20153	10	144	149	30.6	Tumor necrosis factor receptor superfamily member 5	Homo sapiens
Q00765	REEP5,C5orf18,DP1,TB2	1.43931	0.525377	0.0130613	32.2351	10	144	155	21.5	Receptor expression-enhancing protein 5	Homo sapiens
Q9Y6C9	MTCH2,MIMP,HSPC032	1.1521	0.20426	0.43988	84.6337	9	144	150	33.3	Mitochondrial carrier homolog 2	Homo sapiens
P28070	PSMB4,PROS26	1.07644	0.106265	0.577064	112.308	11	144	173	29.2	Proteasome subunit beta type-4	Homo sapiens
Q9BWS9	CHID1,GL008,PSEC0104,SB139	1.0321	0.0455865	0.84667	284.524	13	144	156	44.9	Chitinase domain-containing protein 1	Homo sapiens
O00629	KPNA3,QIP2	1.01591	0.0227771	0.862233	316.649	11	144	170	57.9	Importin subunit alpha-3	Homo sapiens
O15511	ARPC5,ARC16	0.970834	-0.042704	0.789975	210.978	9	144	166	16.3	Actin-related protein 2/3 complex subunit 5	Homo sapiens
P22681	CBL,CBL2,RNF55	0.704014	-0.506324	0.000214566	22.5269	16	144	163	99.6	E3 ubiquitin-protein ligase CBL	Homo sapiens
O95544	NADK	1.89158	0.91959	3.44953e-10	13.2879	14	143	168	49.2	NAD kinase	Homo sapiens
P42126	ECI1,DCI	1.43641	0.522467	0.000551523	24.0528	9	143	157	32.8	Enoyl-CoA delta isomerase 1, mitochondrial	Homo sapiens
O75695	RP2	1.24258	0.313337	0.0211032	34.3088	11	143	164	39.6	Protein XRP2	Homo sapiens
Q9HAV7	GRPEL1,GREPEL1	1.20759	0.272137	0.116343	47.2573	10	143	161	24.3	GrpE protein homolog 1, mitochondrial	Homo sapiens
P23219	PTGS1,COX1	0.893829	-0.161929	0.286909	64.9929	15	143	155	68.7	Prostaglandin G/H synthase 1	Homo sapiens
Q3KQU3	MAP7D1,KIAA1187,PARCC1,RPRC1,PP2464	0.887677	-0.171893	0.243643	60.2606	15	143	155	92.8	MAP7 domain-containing protein 1	Homo sapiens
Q9Y2L5	TRAPPC8,KIAA1012	0.865851	-0.207809	0.182531	53.9921	19	143	160	161	Trafficking protein particle complex subunit 8	Homo sapiens
Q08209	PPP3CA,CALNA,CNA	0.819008	-0.288051	0.0524699	39.7577	12	143	153	58.7	Serine/threonine-protein phosphatase 2B catalytic subunit alpha isoform	Homo sapiens
Q99471	PFDN5,MM1,PFD5	0.804974	-0.312986	0.0068127	29.8706	10	143	154	17.3	Prefoldin subunit 5	Homo sapiens
O43488	AKR7A2,AFAR,AFAR1,AKR7	0.763538	-0.389228	0.00050351	23.8894	10	143	162	39.6	Aflatoxin B1 aldehyde reductase member 2	Homo sapiens
Q9P2D3	HEATR5B,KIAA1414,p200,p200a	0.759004	-0.397821	0.00858808	30.6253	20	143	162	224.3	HEAT repeat-containing protein 5B	Homo sapiens
P52888	THOP1	0.734714	-0.444745	0.0025191	27.1457	15	143	157	78.8	Thimet oligopeptidase	Homo sapiens
Q9Y371	SH3GLB1,KIAA0491,CGI-61	0.722043	-0.469843	0.000667817	24.3985	10	143	157	40.8	Endophilin-B1	Homo sapiens
Q14643	ITPR1,INSP3R1	0.714602	-0.484788	0.00130071	25.6625	20	143	158	313.9	Inositol 1,4,5-trisphosphate receptor type 1	Homo sapiens
Q16629	SRSF7,SFRS7	0.916175	-0.126305	0.471846	90.1928	8	142	160	27.4	Serine/arginine-rich splicing factor 7	Homo sapiens
Q9Y6E0	STK24,MST3,STK3	0.891367	-0.165909	0.241491	60.0247	13	142	170	49.3	Serine/threonine-protein kinase 24	Homo sapiens
P46734	MAP2K3,MEK3,MKK3,PRKMK3,SKK2	0.883813	-0.178187	0.252514	61.2267	10	142	161	39.3	Dual specificity mitogen-activated protein kinase kinase 3	Homo sapiens
P50452	SERPINB8,PI8	0.815119	-0.294918	0.184389	54.2013	13	142	147	42.8	Serpin B8	Homo sapiens
O43847	NRDC,NRD1	0.780985	-0.356633	0.0116343	31.7608	18	142	158	131.7	Nardilysin	Homo sapiens
Q9BUP3	HTATIP2,CC3,TIP30	1.32691	0.40807	0.00239828	27.0177	14	141	153	27	Oxidoreductase HTATIP2	Homo sapiens
P29218	IMPA1,IMPA	1.17074	0.227425	0.0706199	42.1552	12	141	152	30.2	Inositol monophosphatase 1	Homo sapiens
P20674	COX5A	1.04155	0.0587377	0.772707	196.033	8	141	164	16.8	Cytochrome c oxidase subunit 5A, mitochondrial	Homo sapiens
O14979	HNRNPDL,HNRPDL,JKTBP	1.00832	0.0119603	0.939051	675.918	9	141	155	46.4	Heterogeneous nuclear ribonucleoprotein D-like	Homo sapiens
O00161	SNAP23	0.864763	-0.209624	0.314067	68.1265	13	141	151	23.4	Synaptosomal-associated protein 23	Homo sapiens
A2RRP1	NBAS,NAG	0.820976	-0.284588	0.0710433	42.2044	17	141	150	268.6	NBAS subunit of NRZ tethering complex	Homo sapiens
O75223	GGCT,C7orf24,CRF21	0.793151	-0.334332	0.00226392	26.8738	11	141	179	21	Gamma-glutamylcyclotransferase	Homo sapiens
Q9NUQ8	ABCF3	0.741881	-0.43074	0.00172722	26.2633	15	141	152	79.7	ATP-binding cassette sub-family F member 3	Homo sapiens
P42356	PI4KA,PIK4,PIK4CA	0.60933	-0.714704	8.38505e-05	21.2981	13	141	163	236.8	Phosphatidylinositol 4-kinase alpha	Homo sapiens
P11117	ACP2	1.50724	0.591912	0.000632529	24.2824	10	140	154	48.3	Lysosomal acid phosphatase	Homo sapiens
Q9Y5K8	ATP6V1D,ATP6M,VATD	1.14806	0.199195	0.434732	83.8124	13	140	150	28.3	V-type proton ATPase subunit D	Homo sapiens
Q9NR31	SAR1A,SAR1,SARA,SARA1	1.14341	0.193341	0.14208	49.9743	9	140	151	22.4	GTP-binding protein SAR1a	Homo sapiens
Q96EP5	DAZAP1	0.985162	-0.0215671	0.899514	417.7	10	140	158	43.4	DAZ-associated protein 1	Homo sapiens
Q15363	TMED2,RNP24	0.979062	-0.0305277	0.819387	242.025	9	140	163	22.8	Transmembrane emp24 domain-containing protein 2	Homo sapiens
P17050	NAGA	0.928035	-0.107749	0.663835	139.38	9	140	150	46.6	Alpha-N-acetylgalactosaminidase	Homo sapiens
Q96KR1	ZFR	0.905092	-0.143864	0.286772	64.9656	15	140	160	117	Zinc finger RNA-binding protein	Homo sapiens
Q13151	HNRNPA0,HNRPA0	0.852841	-0.229651	0.239672	59.8615	11	140	153	30.8	Heterogeneous nuclear ribonucleoprotein A0	Homo sapiens
P61201	COPS2,CSN2,TRIP15	0.775096	-0.367552	0.000254816	22.7735	13	140	172	51.6	COP9 signalosome complex subunit 2	Homo sapiens
Q8WZA9	IRGQ,IRGQ1,FKSG27	0.670528	-0.576631	0.000266053	22.8513	11	140	154	62.7	Immunity-related GTPase family Q protein	Homo sapiens
Q9Y4D7	PLXND1,KIAA0620	0.57577	-0.796437	3.22605e-06	18.0669	17	140	168	212	Plexin-D1	Homo sapiens
Q7L5N1	COPS6,CSN6,HVIP	0.575427	-0.797295	2.60443e-07	16.3953	11	140	150	36.2	COP9 signalosome complex subunit 6	Homo sapiens
P61626	LYZ,LZM	0.547666	-0.868631	1.89622e-09	13.9771	10	140	164	16.5	Lysozyme C	Homo sapiens
O14786	NRP1,NRP,VEGF165R	0.530878	-0.913549	1.07626e-06	17.2899	14	140	158	103.1	Neuropilin-1	Homo sapiens
P49755	TMED10,TMP21	1.36211	0.445844	0.0626428	41.1133	11	139	162	25	Transmembrane emp24 domain-containing protein 10	Homo sapiens
O76021	RSL1D1,CATX11,CSIG,PBK1,L12	1.25349	0.325953	0.0899451	44.4395	13	139	151	55	Ribosomal L1 domain-containing protein 1	Homo sapiens
P18077	RPL35A,GIG33	1.04484	0.0632796	0.799793	218.74	10	139	159	12.5	60S ribosomal protein L35a	Homo sapiens
Q8N6H7	ARFGAP2,ZNF289,Nbla10535	0.913056	-0.131225	0.397234	78.5571	13	139	152	56.7	ADP-ribosylation factor GTPase-activating protein 2	Homo sapiens
Q6L8Q7	PDE12	0.889253	-0.169335	0.406989	79.8935	16	139	145	67.4	2',5'-phosphodiesterase 12	Homo sapiens
Q9UHY7	ENOPH1,MASA,MSTP145	0.781966	-0.354822	0.00923731	30.9469	10	139	150	28.9	Enolase-phosphatase E1	Homo sapiens
P22087	FBL,FIB1,FLRN	0.972467	-0.0402793	0.877664	344.024	13	138	150	33.8	rRNA 2'-O-methyltransferase fibrillarin	Homo sapiens
O94903	PROSC	0.969836	-0.0441879	0.79549	215.24	10	138	152	30.3	Pyridoxal phosphate homeostasis protein	Homo sapiens
Q16630	CPSF6,CFIM68	0.913364	-0.130739	0.393648	78.1451	11	138	159	59.2	Cleavage and polyadenylation specificity factor subunit 6	Homo sapiens
Q53T59	HS1BP3	0.859895	-0.217768	0.164614	52.2174	11	138	150	42.8	HCLS1-binding protein 3	Homo sapiens
O00505	KPNA3,QIP2	0.790612	-0.338959	0.000207811	22.4622	12	138	159	57.8	Importin subunit alpha-4	Homo sapiens
O43815	STRN	0.782344	-0.354125	0.0252377	35.1625	14	138	152	86.1	Striatin	Homo sapiens
Q8NBJ7	SUMF2,PSEC0171,UNQ1968/PRO4500	0.696625	-0.521546	5.21416e-05	20.7411	10	138	148	33.8	Inactive C-alpha-formylglycine-generating enzyme 2	Homo sapiens
Q9UIJ7	AK3,AK3L1,AK6,AKL3L	1.82315	0.866434	4.60524e-06	18.3684	10	137	154	25.6	GTP:AMP phosphotransferase AK3, mitochondrial	Homo sapiens
Q9BRX8	FAM213A,C10orf58,PAMM,PRO2290,PSEC0139,UNQ611/PRO1198	1.15186	0.203964	0.612883	122.501	13	137	140	25.8	Peroxiredoxin-like 2A	Homo sapiens
P60903	S100A10,ANX2LG,CAL1L,CLP11	1.14945	0.200947	0.420925	81.8272	10	137	152	11.2	Protein S100-A10	Homo sapiens
Q96CS3	FAF2,ETEA,KIAA0887,UBXD8,UBXN3B	1.1285	0.174406	0.308694	67.3795	13	137	142	52.6	FAS-associated factor 2	Homo sapiens
P60953	CDC42	1.07043	0.0981877	0.614437	123.136	10	137	168	21.3	Cell division control protein 42 homolog	Homo sapiens
P52292	KPNA2,RCH1,SRP1	0.972935	-0.0395849	0.891588	388.327	13	137	148	57.9	Importin subunit alpha-1	Homo sapiens
Q14289	PTK2B,FAK2,PYK2,RAFTK	0.96709	-0.0482777	0.868685	325.869	17	137	156	115.9	Protein-tyrosine kinase 2-beta	Homo sapiens
O43237	DYNC1LI2,DNCLI2,LIC2	0.909984	-0.136087	0.479484	91.5623	15	137	154	54.1	Cytoplasmic dynein 1 light intermediate chain 2	Homo sapiens
Q14011	CIRBP,A18HNRNP,CIRP	0.908547	-0.138367	0.48543	92.6334	10	137	146	18.6	Cold-inducible RNA-binding protein	Homo sapiens
Q9NQT8	KIF13B,GAKIN,KIAA0639	0.901551	-0.149518	0.369623	75.0988	17	137	154	202.8	Kinesin-like protein KIF13B	Homo sapiens
Q9H0A0	NAT10,ALP,KIAA1709	0.852673	-0.229936	0.180751	53.7972	17	137	165	115.7	RNA cytidine acetyltransferase	Homo sapiens
O00743	PPP6C,PPP6	0.763636	-0.389043	0.00775764	30.2738	11	137	149	35.1	Serine/threonine-protein phosphatase 6 catalytic subunit	Homo sapiens
A6NDG6	PGP	0.622688	-0.683419	1.54329e-07	16.0748	9	137	158	34	Glycerol-3-phosphate phosphatase	Homo sapiens
O96008	TOMM40,C19orf1,PEREC1,TOM40	1.15633	0.209557	0.323377	69.1215	11	136	142	37.9	Mitochondrial import receptor subunit TOM40 homolog	Homo sapiens
P36543	ATP6V1E1,ATP6E,ATP6E2	1.13812	0.186652	0.186378	54.4454	8	136	153	26.1	V-type proton ATPase subunit E 1	Homo sapiens
P40306	PSMB10,LMP10,MECL1	1.09691	0.133447	0.519825	99.1155	8	136	155	28.9	Proteasome subunit beta type-10	Homo sapiens
P51571	SSR4,TRAPD	1.01699	0.0243013	0.875225	339.617	7	136	157	19	Translocon-associated protein subunit delta	Homo sapiens
O60762	DPM1	1.00663	0.00952861	0.96736	1338.58	13	136	152	29.6	Dolichol-phosphate mannosyltransferase subunit 1	Homo sapiens
Q92820	GGH	0.877935	-0.187814	0.44319	85.1884	11	136	138	36	Gamma-glutamyl hydrolase	Homo sapiens
O00571	DDX3X,DBX,DDX3	0.861689	-0.21476	0.286389	64.8505	14	136	156	73.2	ATP-dependent RNA helicase DDX3X	Homo sapiens
Q9GZS3	WDR61	0.758631	-0.398531	0.00681277	29.8289	12	136	153	33.6	WD repeat-containing protein 61	Homo sapiens
Q14344	GNA13	1.96807	0.976778	1.52234e-09	13.7874	13	135	164	44	Guanine nucleotide-binding protein subunit alpha-13	Homo sapiens
O95379	TNFAIP8	1.41328	0.499048	0.00540879	29.1326	9	135	139	23	Tumor necrosis factor alpha-induced protein 8	Homo sapiens
O95870	ABHD16A,BAT5,G5,NG26,PP199	1.40103	0.486488	0.00100132	25.1107	14	135	149	63.2	Phosphatidylserine lipase ABHD16A	Homo sapiens
O15117	FYB,SLAP130	1.10711	0.146795	0.475777	90.8408	14	135	157	85.4	FYN-binding protein 1	Homo sapiens
Q9H078	CLPB,HSP78,SKD3	1.08906	0.123086	0.486111	92.7051	16	135	156	78.7	Caseinolytic peptidase B protein homolog	Homo sapiens
Q9HBL0	TNS1,TNS	1.07565	0.105211	0.67175	142.829	19	135	141	185.7	Tensin-1	Homo sapiens
P09661	SNRPA1	1.01406	0.0201413	0.88409	364.637	10	135	160	28.4	U2 small nuclear ribonucleoprotein A'	Homo sapiens
O15254	ACOX3,BRCOX,PRCOX	0.992465	-0.0109114	0.956116	1004.45	14	135	165	77.6	Peroxisomal acyl-coenzyme A oxidase 3	Homo sapiens
P50402	EMD,EDMD,STA	0.966361	-0.0493659	0.771982	195.543	10	135	153	29	Emerin	Homo sapiens
P10606	COX5B	0.946071	-0.0799789	0.780185	202.266	10	135	148	13.7	Cytochrome c oxidase subunit 5B, mitochondrial	Homo sapiens
P68402	PAFAH1B2,PAFAHB	0.856861	-0.222866	0.0333706	36.8212	9	135	150	25.6	Platelet-activating factor acetylhydrolase IB subunit alpha2	Homo sapiens
A1A4S6	ARHGAP10,GRAF2	0.844387	-0.244024	0.137442	49.4534	17	135	157	89.4	Rho GTPase-activating protein 10	Homo sapiens
Q7Z392	TRAPPC11,C4orf41	0.760677	-0.394643	0.00431833	28.4753	13	135	152	128.9	Trafficking protein particle complex subunit 11	Homo sapiens
Q13363	CTBP1,CTBP	0.719336	-0.475262	0.000119965	21.718	11	135	149	47.5	C-terminal-binding protein 1	Homo sapiens
Q9NRL2	BAZ1A,ACF1,WCRF180,HSPC317	1.91043	0.933895	2.58735e-10	13.102	16	134	140	178.7	Bromodomain adjacent to zinc finger domain protein 1A	Homo sapiens
Q9H832	UBE2Z,HOYS7	1.64459	0.717728	7.58337e-05	21.1545	12	134	154	38.2	Ubiquitin-conjugating enzyme E2 Z	Homo sapiens
O15247	CLIC2	1.17314	0.230377	0.334354	70.3258	12	134	145	28.4	Chloride intracellular channel protein 2	Homo sapiens
Q9UKM9	RALY,HNRPCL2,P542	1.16737	0.223262	0.107001	46.2417	12	134	154	32.5	RNA-binding protein Raly	Homo sapiens
P49585	PCYT1A,CTPCT,PCYT1	0.966607	-0.0489992	0.766827	192.068	12	134	151	41.7	Choline-phosphate cytidylyltransferase A	Homo sapiens
P00441	SOD1	0.944937	-0.0817102	0.708173	158.414	8	134	149	15.9	Superoxide dismutase [Cu-Zn]	Homo sapiens
O96019	ACTL6A,BAF53,BAF53A,INO80K	0.918843	-0.12211	0.373689	75.658	10	134	142	47.5	Actin-like protein 6A	Homo sapiens
O43175	PHGDH,PGDH3	0.910022	-0.136026	0.457192	87.4498	10	134	153	56.7	D-3-phosphoglycerate dehydrogenase	Homo sapiens
Q9BTY2	FUCA2,PSEC0151,UNQ227/PRO260	0.852116	-0.230878	0.209994	56.7955	15	134	149	54.1	Plasma alpha-L-fucosidase	Homo sapiens
P62888	RPL30	0.835498	-0.259291	0.0164469	33.1586	8	134	158	12.8	60S ribosomal protein L30	Homo sapiens
O14744	PRMT5,HRMT1L5,IBP72,JBP1,SKB1	0.736951	-0.440359	0.00181091	26.3122	14	134	157	72.7	Protein arginine N-methyltransferase 5	Homo sapiens
Q9BZE9	ASPSCR1,ASPL,RCC17,TUG,UBXD9,UBXN9	0.723066	-0.467802	0.000884341	24.8559	13	134	141	60.2	Tether containing UBX domain for GLUT4	Homo sapiens
Q9Y285	FARSA,FARS,FARSL,FARSLA	0.692485	-0.530146	4.63267e-05	20.5784	11	134	150	57.6	Phenylalanine--tRNA ligase alpha subunit	Homo sapiens
Q96B97	SH3KBP1,CIN85	1.33281	0.414473	0.033527	36.8226	14	133	143	73.1	SH3 domain-containing kinase-binding protein 1	Homo sapiens
P01903	HLA-DRA,HLA-DRA1	1.3198	0.40032	0.264922	62.5517	10	133	139	28.6	HLA class II histocompatibility antigen, DR alpha chain	Homo sapiens
P84098	RPL19	1.18964	0.250526	0.0776016	43.0241	11	133	163	23.5	60S ribosomal protein L19	Homo sapiens
Q8TAQ2	SMARCC2,BAF170	1.03174	0.0450784	0.812212	232.567	15	133	148	132.9	SWI/SNF complex subunit SMARCC2	Homo sapiens
Q9Y383	LUC7L2,CGI-59,CGI-74	0.947873	-0.0772351	0.656455	136.725	11	133	154	46.5	Putative RNA-binding protein Luc7-like 2	Homo sapiens
Q13185	CBX3	0.943024	-0.0846344	0.712016	160.549	9	133	158	20.8	Chromobox protein homolog 3	Homo sapiens
O43809	NUDT21,CFIM25,CPSF25,CPSF5	0.909662	-0.136598	0.23383	59.2717	9	133	161	26.2	Cleavage and polyadenylation specificity factor subunit 5	Homo sapiens
P13686	ACP5	0.21404	-2.22405	9.9997e-17	9.56231	9	133	149	36.6	Tartrate-resistant acid phosphatase type 5	Homo sapiens
P05161	ISG15,G1P2,UCRP	4.74997	2.24792	1.76002e-10	12.9959	8	132	136	17.9	Ubiquitin-like protein ISG15	Homo sapiens
O15270	SPTLC2,KIAA0526,LCB2	1.45735	0.543352	0.000425957	23.5229	13	132	148	62.9	Serine palmitoyltransferase 2	Homo sapiens
O95202	LETM1	1.37274	0.457063	0.00227605	26.8078	18	132	180	83.4	Mitochondrial proton/calcium exchanger protein	Homo sapiens
Q6IAA8	LAMTOR1,C11orf59,PDRO,PP7157	1.08921	0.123282	0.577893	112.578	8	132	143	17.7	Ragulator complex protein LAMTOR1	Homo sapiens
Q9Y5L0	TNPO3,IPO12	1.00706	0.0101486	0.961814	1137.75	13	132	151	104.2	Transportin-3	Homo sapiens
O60879	DIAPH2,DIA	0.902832	-0.147471	0.424213	82.3388	15	132	142	125.6	Protein diaphanous homolog 2	Homo sapiens
O60504	SORBS3,SCAM1	0.872357	-0.19701	0.268044	62.8927	12	132	148	75.3	Vinexin	Homo sapiens
O00139	KIF2A,KIF2,KNS2	0.861609	-0.214894	0.296026	65.9343	16	132	139	80	Kinesin-like protein KIF2A	Homo sapiens
P30038	ALDH4A1,ALDH4,P5CDH	0.853761	-0.228095	0.149703	50.6904	14	132	149	61.7	Delta-1-pyrroline-5-carboxylate dehydrogenase, mitochondrial	Homo sapiens
P28288	ABCD3,PMP70,PXMP1	0.720767	-0.472395	0.000743655	24.5303	12	132	141	75.5	ATP-binding cassette sub-family D member 3	Homo sapiens
O15031	PLXNB2,KIAA0315	0.682411	-0.551288	0.000195151	22.2855	20	132	148	205.1	Plexin-B2	Homo sapiens
P10321	HLA-C,HLAC	2.96874	1.56985	6.47333e-11	12.6122	11	131	144	40.6	HLA class I histocompatibility antigen, C alpha chain	Homo sapiens
O75955	FLOT1	1.59847	0.676694	0.000254816	22.6947	14	131	141	47.4	Flotillin-1	Homo sapiens
O15229	KMO	1.16745	0.223367	0.342573	71.3154	13	131	143	55.8	Kynurenine 3-monooxygenase	Homo sapiens
O43290	SART1	1.07911	0.109836	0.54459	104.417	12	131	143	90.3	U4/U6.U5 tri-snRNP-associated protein 1	Homo sapiens
O15400	STX7	1.01555	0.0222575	0.921579	524.928	11	131	149	29.8	Syntaxin-7	Homo sapiens
Q14376	GALE	0.874995	-0.192654	0.379066	76.3158	9	131	150	38.3	UDP-glucose 4-epimerase	Homo sapiens
P20290	BTF3,NACB,OK/SW-cl.8	0.843262	-0.245947	0.13015	48.6771	9	131	138	22.2	Transcription factor BTF3	Homo sapiens
P43487	RANBP1	0.691187	-0.532852	0.000262885	22.7708	8	131	148	23.3	Ran-specific GTPase-activating protein	Homo sapiens
P13995	MTHFD2,NMDMC	2.20625	1.14159	2.18918e-08	14.9666	9	130	144	37.9	Bifunctional methylenetetrahydrofolate dehydrogenase/cyclohydrolase, mitochondrial	Homo sapiens
Q9P2E3	ZNFX1,KIAA1404	1.79371	0.842946	4.44471e-07	16.5571	19	130	173	220.2	RecName: Full=NFX1-type zinc finger-containing protein 1	Homo sapiens
Q6YP21	KYAT3,CCBL2,KAT3	1.2512	0.323308	0.00657015	29.6485	14	130	152	51.4	Kynurenine--oxoglutarate transaminase 3	Homo sapiens
O14828	SCAMP3,C1orf3,PROPIN1	1.2489	0.320655	0.107226	46.2462	9	130	143	38.3	Secretory carrier-associated membrane protein 3	Homo sapiens
Q9NX46	ADPRS,ADPRHL2,ARH3	1.20708	0.271519	0.0924266	44.6747	12	130	141	38.9	ADP-ribosylhydrolase ARH3	Homo sapiens
P21291	CSRP1,CSRP,CYRP	1.09473	0.130574	0.539678	103.221	9	130	153	20.6	Cysteine and glycine-rich protein 1	Homo sapiens
Q9Y512	SAMM50,SAM50,CGI-51,TRG3	1.08814	0.121861	0.671568	142.748	14	130	136	52	Sorting and assembly machinery component 50 homolog	Homo sapiens
P55795	HNRNPH2,FTP3,HNRPH2	1.06201	0.0867956	0.49542	94.5806	9	130	143	49.3	Heterogeneous nuclear ribonucleoprotein H2	Homo sapiens
Q96RP9	GFM1,EFG,EFG1,GFM	1.05906	0.0827791	0.757359	185.465	19	130	157	83.5	Elongation factor G, mitochondrial	Homo sapiens
Q9NQC3	RTN4,KIAA0886,NOGO,My043,SP1507	1.05063	0.0712522	0.775904	198.637	8	130	138	129.9	Reticulon-4	Homo sapiens
P45985	MAP2K4,JNKK1,MEK4,MKK4,PRKMK4,SEK1,SERK1,SKK1	0.926571	-0.110027	0.588126	115.11	13	130	143	44.3	Dual specificity mitogen-activated protein kinase kinase 4	Homo sapiens
Q96IJ6	GMPPA	0.877969	-0.187758	0.254375	61.3498	13	130	145	46.3	Mannose-1-phosphate guanyltransferase alpha	Homo sapiens
P42345	MTOR,FRAP,FRAP1,FRAP2,RAFT1,RAPT1	0.766954	-0.382789	0.034428	36.9401	17	130	140	288.9	Serine/threonine-protein kinase mTOR	Homo sapiens
Q9Y4E6	WDR7,KIAA0541,TRAG	0.714482	-0.48503	0.003031	27.4569	19	130	155	163.8	WD repeat-containing protein 7	Homo sapiens
Q9Y617	PSAT1,PSA	0.680868	-0.554554	0.00243358	26.9739	15	130	140	40.4	Phosphoserine aminotransferase	Homo sapiens
O14920	IKBKB,IKKB	0.642077	-0.639182	2.34326e-06	17.7136	18	130	152	86.6	Inhibitor of nuclear factor kappa-B kinase subunit beta	Homo sapiens
Q9NP61	ARFGAP3,ARFGAP1	0.634105	-0.657207	2.89493e-08	15.0537	14	130	143	56.9	ADP-ribosylation factor GTPase-activating protein 3	Homo sapiens
Q96PP8	GBP5,UNQ2427/PRO4987	41.2837	5.3675	8.49687e-37	4.98157	11	129	379	66.6	Guanylate-binding protein 5	Homo sapiens
P35659	DEK	1.62246	0.698187	2.75722e-09	13.9771	14	129	168	42.7	Protein DEK	Homo sapiens
O00178	GTPBP1	1.53525	0.618477	6.21906e-06	18.5542	13	129	147	72.5	GTP-binding protein 1	Homo sapiens
P62263	RPS14,PRO2640	1.25981	0.333203	0.26438	62.4598	7	129	134	16.3	40S ribosomal protein S14	Homo sapiens
Q16795	NDUFA9,NDUFS2L	1.01109	0.0159132	0.946932	780.013	13	129	162	42.5	NADH dehydrogenase [ubiquinone] 1 alpha subcomplex subunit 9, mitochondrial	Homo sapiens
P05141	SLC25A5,AAC2,ANT2	0.974686	-0.036991	0.905167	441.863	8	129	144	32.9	ADP/ATP translocase 2	Homo sapiens
O14818	PSMA7,HSPC	0.914619	-0.128757	0.306402	67.0901	8	129	149	27.9	Proteasome subunit alpha type-7	Homo sapiens
P24666	ACP1	0.858904	-0.219431	0.00891778	30.7546	10	129	158	18	Low molecular weight phosphotyrosine protein phosphatase	Homo sapiens
Q5TDH0	DDI2	0.805596	-0.311872	0.146542	50.3533	12	129	143	44.5	Protein DDI1 homolog 2	Homo sapiens
Q9Y5Y2	NUBP2	0.777186	-0.363668	0.0208932	34.209	10	129	133	28.8	Cytosolic Fe-S cluster assembly factor NUBP2	Homo sapiens
P62633	CNBP,RNF163,ZNF9	0.767187	-0.382349	3.44348e-05	20.2103	6	129	149	19.5	CCHC-type zinc finger nucleic acid binding protein	Homo sapiens
Q9UBQ5	EIF3K,EIF3S12,ARG134,HSPC029,MSTP001,PTD001	0.665995	-0.586418	0.000944665	24.9754	9	129	149	25.1	Eukaryotic translation initiation factor 3 subunit K	Homo sapiens
Q9H845	ACAD9	1.07796	0.1083	0.641721	131.504	17	128	142	68.8	Complex I assembly factor ACAD9, mitochondrial	Homo sapiens
P68036	UBE2L3,UBCE7,UBCH7	0.945237	-0.0812516	0.61617	123.647	6	128	145	17.9	Ubiquitin-conjugating enzyme E2 L3	Homo sapiens
P07108	DBI	0.938906	-0.0909474	0.78704	208.862	8	128	142	10	Acyl-CoA-binding protein	Homo sapiens
P55769	SNU13,NHP2L1	0.89167	-0.165418	0.351005	72.6241	7	128	138	14.2	NHP2-like protein 1	Homo sapiens
P25098	GRK2,ADRBK1,BARK,BARK1	0.833877	-0.262094	0.0353502	37.1023	12	128	148	79.6	Beta-adrenergic receptor kinase 1	Homo sapiens
Q9Y5X2	SNX8	0.766624	-0.383408	0.0534474	39.8271	15	128	144	52.6	Sorting nexin-8	Homo sapiens
Q96IU4	ABHD14B,CIB	0.623485	-0.681574	0.000141218	21.8849	9	128	142	22.3	Protein ABHD14B	Homo sapiens
Q16678	CYP1B1	0.475203	-1.07338	2.48077e-07	16.1893	17	128	141	60.8	Cytochrome P450 1B1	Homo sapiens
P80723	BASP1,NAP22	1.88941	0.917938	3.35948e-17	9.21989	9	127	162	22.7	Brain acid soluble protein 1	Homo sapiens
P31937	HIBADH	1.29909	0.3775	0.0734452	42.4589	12	127	137	35.3	3-hydroxyisobutyrate dehydrogenase, mitochondrial	Homo sapiens
P17676	CEBPB,TCF5,PP9092	1.21985	0.286706	0.24935	60.8552	10	127	144	36.1	CCAAT/enhancer-binding protein beta	Homo sapiens
P26440	IVD	1.21276	0.278297	0.0949536	44.9488	12	127	146	46.7	Isovaleryl-CoA dehydrogenase, mitochondrial	Homo sapiens
Q96K76	USP47	1.07587	0.1055	0.524367	100.111	14	127	134	157.3	Ubiquitin carboxyl-terminal hydrolase 47	Homo sapiens
P06703	S100A6,CACY	1.04986	0.0701982	0.792456	212.84	7	127	146	10.2	Protein S100-A6	Homo sapiens
O15042	U2SURP,KIAA0332,SR140	1.02377	0.0338916	0.891286	386.819	15	127	140	118.3	U2 snRNP-associated SURP motif-containing protein	Homo sapiens
O43516	WIPF1,WASPIP,WIP	0.813102	-0.298492	0.0408864	37.9964	9	127	145	51.3	WAS/WASL-interacting protein family member 1	Homo sapiens
Q9H4A6	GOLPH3,GPP34	0.777062	-0.363898	0.0114402	31.6344	10	127	136	33.8	Golgi phosphoprotein 3	Homo sapiens
Q14318	FKBP8,FKBP38	0.671513	-0.574512	0.000149349	21.9413	11	127	145	44.6	Peptidyl-prolyl cis-trans isomerase FKBP8	Homo sapiens
O60603	TLR2,TIL4	0.669038	-0.579841	0.0068127	29.7339	17	127	136	89.8	Toll-like receptor 2	Homo sapiens
O14672	ADAM10,KUZ,MADM	0.56736	-0.817664	6.41832e-11	12.51	16	127	149	84.1	Disintegrin and metalloproteinase domain-containing protein 10	Homo sapiens
O75915	ARL6IP5,DERP11,JWA,PRA2,PRAF3,HSPC127	1.51396	0.598323	0.0308133	36.2925	9	126	134	21.6	PRA1 family protein 3	Homo sapiens
Q15005	SPCS2,KIAA0102,SPC25	1.36866	0.452765	1.99384e-05	19.6065	10	126	153	25	Signal peptidase complex subunit 2	Homo sapiens
O75439	PMPCB,MPPB	1.3436	0.426105	0.134933	49.1431	15	126	140	54.4	Mitochondrial-processing peptidase subunit beta	Homo sapiens
Q9UJZ1	STOML2,SLP2,HSPC108	1.26429	0.338325	0.0628191	41.0836	11	126	149	38.5	Stomatin-like protein 2, mitochondrial	Homo sapiens
O75531	BANF1,BAF,BCRG1	1.0432	0.061021	0.745647	178.2	10	126	145	10.1	Barrier-to-autointegration factor	Homo sapiens
Q10570	CPSF1,CPSF160	1.01877	0.0268253	0.912674	477.558	15	126	141	160.9	Cleavage and polyadenylation specificity factor subunit 1	Homo sapiens
O15269	SPTLC1,LCB1	0.992388	-0.0110242	0.954023	920.081	12	126	141	52.7	Serine palmitoyltransferase 1	Homo sapiens
P54922	ADPRH,ARH1	0.905765	-0.142791	0.434492	83.7304	10	126	135	39.5	ADP-ribosylhydrolase ARH1	Homo sapiens
Q9Y6K9	IKBKG,FIP3,NEMO	0.89001	-0.168107	0.201193	55.9686	13	126	148	48.2	NF-kappa-B essential modulator	Homo sapiens
Q13144	EIF2B5,EIF2BE	0.879313	-0.185551	0.54491	104.482	12	126	132	80.4	Translation initiation factor eIF-2B subunit epsilon	Homo sapiens
Q9HAB8	PPCS,COAB	0.856318	-0.223782	0.0524543	39.6706	13	126	159	34	Phosphopantothenate--cysteine ligase	Homo sapiens
P27635	RPL10,DXS648E,QM	0.835832	-0.258714	0.0295017	35.9933	9	126	146	24.6	60S ribosomal protein L10	Homo sapiens
Q96C86	DCPS,DCS1,HINT5,HSPC015	0.829032	-0.2705	0.0619375	40.9721	11	126	136	38.6	m7GpppX diphosphatase	Homo sapiens
P19784	CSNK2A2,CK2A2	0.777297	-0.363461	0.0518315	39.5512	13	126	136	41.2	Casein kinase II subunit alpha'	Homo sapiens
Q14571	ITPR2	0.743548	-0.427502	0.00448991	28.4756	19	126	141	308.1	Inositol 1,4,5-trisphosphate receptor type 2	Homo sapiens
Q09028	RBBP4,RBAP48	0.737183	-0.439905	0.000220449	22.4537	11	126	151	47.7	Histone-binding protein RBBP4	Homo sapiens
O95425	SVIL	0.663891	-0.590981	0.000389621	23.2958	18	126	133	247.7	Supervillin	Homo sapiens
Q9Y6M5	SLC30A1,ZNT1	1.27306	0.348304	0.10161	45.6451	10	125	128	55.3	Zinc transporter 1	Homo sapiens
O00182	LGALS9	1.10762	0.147459	0.563735	108.682	8	125	134	39.5	Galectin-9	Homo sapiens
P61586	RHOA,ARH12,ARHA,RHO12	1.09975	0.137179	0.587135	114.714	5	125	132	21.8	Transforming protein RhoA	Homo sapiens
P62913	RPL11	1.05668	0.0795349	0.64572	133.084	7	125	148	20.3	60S ribosomal protein L11	Homo sapiens
P53007	SLC25A1,SLC20A3	1.03492	0.0495231	0.875737	340.641	12	125	145	34	Tricarboxylate transport protein, mitochondrial	Homo sapiens
Q53FA7	TP53I3,PIG3	1.01354	0.0193973	0.942091	722.911	11	125	137	35.5	Quinone oxidoreductase PIG3	Homo sapiens
O60832	DKC1,NOLA4	0.965498	-0.0506543	0.776824	199.107	10	125	151	57.7	H/ACA ribonucleoprotein complex subunit DKC1	Homo sapiens
P63173	RPL38	0.942519	-0.085406	0.737214	173.391	6	125	133	8.2	60S ribosomal protein L38	Homo sapiens
O00422	SAP18,GIG38	0.911002	-0.134474	0.380295	76.4072	11	125	144	17.6	Histone deacetylase complex subunit SAP18	Homo sapiens
Q14232	EIF2B1,EIF2BA	0.862538	-0.21334	0.185766	54.3064	12	125	148	33.7	Translation initiation factor eIF-2B subunit alpha	Homo sapiens
P13716	ALAD	0.812607	-0.299371	0.0340061	36.8796	10	125	140	36.3	Delta-aminolevulinic acid dehydratase	Homo sapiens
O60443	DFNA5,ICERE1	0.774386	-0.368875	0.235807	59.4086	16	125	133	54.6	Gasdermin-E	Homo sapiens
P15374	UCHL3	0.765144	-0.386197	0.0307016	36.2443	9	125	138	26.2	Ubiquitin carboxyl-terminal hydrolase isozyme L3	Homo sapiens
Q99805	TM9SF2	0.743584	-0.427433	0.0317347	36.4306	14	125	136	75.8	Transmembrane 9 superfamily member 2	Homo sapiens
P24534	EEF1B2,EEF1B,EF1B	0.723943	-0.466052	4.50366e-05	20.4751	10	125	140	24.8	Elongation factor 1-beta	Homo sapiens
Q13438	OS9	0.640871	-0.641893	2.93675e-05	19.9713	14	125	133	75.6	Protein OS-9	Homo sapiens
P04439	HLA-A,HLAA	3.92715	1.97348	3.38469e-18	8.7059	13	124	160	40.8	HLA class I histocompatibility antigen, A alpha chain	Homo sapiens
Q9Y2L9	LRCH1,CHDC1,KIAA1016	1.75335	0.810111	2.84192e-08	15.0064	11	124	144	80.9	Leucine-rich repeat and calponin homology domain-containing protein 1	Homo sapiens
P54709	ATP1B3	1.48905	0.574395	0.00155518	25.9414	11	124	142	31.5	Sodium/potassium-transporting ATPase subunit beta-3	Homo sapiens
P09496	CLTA	1.09486	0.13075	0.448812	86.1344	8	124	153	27.1	Clathrin light chain A	Homo sapiens
P62873	GNB1	1.05983	0.0838273	0.479687	91.6245	7	124	147	37.4	Guanine nucleotide-binding protein G(I)/G(S)/G(T) subunit beta-1	Homo sapiens
Q9BVG4	PBDC1,CXorf26	0.850261	-0.234022	0.132136	48.8985	10	124	135	26.1	Protein PBDC1	Homo sapiens
Q9UIA9	XPO7,KIAA0745,RANBP16	0.715133	-0.483718	0.000447343	23.5335	13	124	136	123.9	Exportin-7	Homo sapiens
O00499	BIN1,AMPHL	0.69674	-0.521307	0.00035385	23.1869	10	124	133	64.7	Myc box-dependent-interacting protein 1	Homo sapiens
Q9BYX2	TBC1D2,PARIS1,PP8997,TBC1D2A	0.592403	-0.75535	0.000218402	22.402	15	124	141	105.4	TBC1 domain family member 2A	Homo sapiens
P13645	KRT10,KPP	1.14414	0.194261	0.69611	152.926	13	123	129	58.8	Keratin, type I cytoskeletal 10	Homo sapiens
O95299	NDUFA10	1.11407	0.155837	0.362103	74.0238	15	123	148	40.8	NADH dehydrogenase [ubiquinone] 1 alpha subcomplex subunit 10, mitochondrial	Homo sapiens
Q9Y2Q5	LAMTOR2,MAPBPIP,ROBLD3,HSPC003	1.04849	0.0683089	0.652112	135.285	7	123	135	13.5	Ragulator complex protein LAMTOR2	Homo sapiens
P31942	HNRNPH3,HNRPH3	0.983443	-0.0240861	0.884508	366.283	8	123	136	36.9	Heterogeneous nuclear ribonucleoprotein H3	Homo sapiens
P39687	ANP32A,C15orf1,LANP,MAPM,PHAP1	0.973663	-0.0385055	0.858887	309.334	10	123	147	28.6	Acidic leucine-rich nuclear phosphoprotein 32 family member A	Homo sapiens
O95319	CELF2,BRUNOL3,CUGBP2,ETR3,NAPOR	0.970196	-0.0436516	0.857851	307.844	9	123	132	54.3	CUGBP Elav-like family member 2	Homo sapiens
P51452	DUSP3,VHR	0.914677	-0.128666	0.341011	71.138	9	123	137	20.5	Dual specificity protein phosphatase 3	Homo sapiens
Q9Y6D6	ARFGEF1,ARFGEP1,BIG1	0.910204	-0.135738	0.278122	63.9345	14	123	151	208.8	Brefeldin A-inhibited guanine nucleotide-exchange protein 1	Homo sapiens
P55036	PSMD4,MCB1	0.864509	-0.210047	0.0592154	40.6041	9	123	145	40.7	26S proteasome non-ATPase regulatory subunit 4	Homo sapiens
Q9NPQ8	RIC8A	0.838691	-0.253788	0.052371	39.6144	16	123	137	59.7	Synembryn-A	Homo sapiens
P54802	NAGLU,UFHSD1	0.749986	-0.415064	0.0152353	32.7454	10	123	134	82.3	Alpha-N-acetylglucosaminidase	Homo sapiens
Q92522	H1-10,H1FX	2.17625	1.12184	1.59578e-09	13.7051	9	122	130	22.5	Histone H1.10	Homo sapiens
P26885	FKBP2,FKBP13	1.12291	0.167237	0.291163	65.4063	10	122	136	15.6	Peptidyl-prolyl cis-trans isomerase FKBP2	Homo sapiens
Q04837	SSBP1,SSBP	1.09794	0.134795	0.369159	74.9704	9	122	145	17.3	Single-stranded DNA-binding protein, mitochondrial	Homo sapiens
Q9Y2J8	PADI2,KIAA0994,PAD2,PDI2	1.05763	0.0808316	0.837776	269.763	16	122	133	75.6	Protein-arginine deiminase type-2	Homo sapiens
Q9NRW7	VPS45,VPS45A,VPS45B	0.872077	-0.197472	0.2168	57.4322	11	122	130	65.1	Vacuolar protein sorting-associated protein 45	Homo sapiens
P78406	RAE1,MRNP41	0.867964	-0.204293	0.216563	57.4023	14	122	133	41	mRNA export factor RAE1	Homo sapiens
P05771	PRKCB,PKCB,PRKCB1	0.739869	-0.434658	0.000738675	24.3957	16	122	147	76.9	Protein kinase C beta type	Homo sapiens
P32320	CDA,CDD	0.65601	-0.608211	0.000682742	24.283	7	122	136	16.2	Cytidine deaminase	Homo sapiens
Q92542	NCSTN,KIAA0253,UNQ1874/PRO4317	1.10464	0.143579	0.415767	80.9956	11	121	137	78.4	Nicastrin	Homo sapiens
E9PAV3	NACA	1.04692	0.0661553	0.774469	197.084	7	121	133	205.4	Nascent polypeptide-associated complex subunit alpha, muscle-specific form	Homo sapiens
O75694	NUP155,KIAA0791	0.894597	-0.16069	0.366165	74.5532	14	121	144	155.2	Nuclear pore complex protein Nup155	Homo sapiens
Q9UPY3	DICER1,DICER,HERNA,KIAA0928	0.887798	-0.171697	0.351005	72.5606	14	121	137	218.7	Endoribonuclease Dicer	Homo sapiens
Q15369	ELOC,TCEB1	0.88454	-0.177001	0.532747	101.789	8	121	132	12.5	Elongin-C	Homo sapiens
P35221	CTNNA1	0.872342	-0.197034	0.342573	71.2905	15	121	129	100.1	Catenin alpha-1	Homo sapiens
Q92890	UFD1,UFD1L	0.819738	-0.286764	0.0263996	35.3367	12	121	143	34.5	Ubiquitin recognition factor in ER-associated degradation protein 1	Homo sapiens
O60524	NEMF,SDCCAG1	0.791173	-0.337935	0.0662067	41.4859	14	121	131	123	Ribosome quality control complex subunit NEMF	Homo sapiens
Q9UMY4	SNX12	0.781723	-0.35527	0.00549172	29.0927	8	121	138	18.9	Sorting nexin-12	Homo sapiens
P47712	PLA2G4A,CPLA2,PLA2G4	1.1318	0.178616	0.438808	84.3379	13	120	126	85.2	Cytosolic phospholipase A2	Homo sapiens
Q13523	PRPF4B,KIAA0536,PRP4,PRP4H,PRP4K	0.95171	-0.0714062	0.74362	176.737	15	120	143	117	Serine/threonine-protein kinase PRP4 homolog	Homo sapiens
P46087	NOP2,NOL1,NSUN1	0.934722	-0.0973914	0.625133	126.338	16	120	134	89.3	Probable 28S rRNA (cytosine(4447)-C(5))-methyltransferase	Homo sapiens
Q12797	ASPH,BAH	0.906875	-0.141025	0.425389	82.4785	12	120	134	85.9	Aspartyl/asparaginyl beta-hydroxylase	Homo sapiens
O75995	SASH3,CXorf9,SLY	0.901014	-0.150379	0.492278	94.0185	11	120	131	41.6	SAM and SH3 domain-containing protein 3	Homo sapiens
Q9UKF6	CPSF3,CPSF73	0.821108	-0.284357	0.0778927	42.9988	12	120	130	77.5	Cleavage and polyadenylation specificity factor subunit 3	Homo sapiens
P09497	CLTB	0.813953	-0.296983	0.000714487	24.368	9	120	141	25.2	Clathrin light chain B	Homo sapiens
Q15813	TBCE	0.739805	-0.434783	0.00387767	28.0964	11	120	132	59.3	Tubulin-specific chaperone E	Homo sapiens
O43353	RIPK2,CARDIAK,RICK,RIP2,UNQ277/PRO314/PRO34092	3.23205	1.69245	2.91425e-20	8.04681	13	119	138	61.2	Receptor-interacting serine/threonine-protein kinase 2	Homo sapiens
Q15628	TRADD	2.07438	1.05268	1.27295e-10	12.6645	11	119	139	34.2	Tumor necrosis factor receptor type 1-associated DEATH domain protein	Homo sapiens
Q86Y82	STX12	1.46627	0.552146	1.01547e-05	18.8754	10	119	136	31.6	Syntaxin-12	Homo sapiens
O75608	LYPLA1,APT1,LPL1	1.19063	0.251727	0.306341	67.0319	7	119	131	24.7	Acyl-protein thioesterase 1	Homo sapiens
P62750	RPL23A	1.09327	0.128655	0.382381	76.6315	11	119	165	17.7	60S ribosomal protein L23a	Homo sapiens
P61313	RPL15,EC45,TCBAP0781	1.08032	0.111457	0.657178	136.903	8	119	131	24.1	60S ribosomal protein L15	Homo sapiens
P11182	DBT,BCATE2	1.07623	0.10598	0.628749	127.652	14	119	139	53.5	Lipoamide acyltransferase component of branched-chain alpha-keto acid dehydrogenase complex, mitochondrial	Homo sapiens
P62879	GNB2	1.01904	0.0272124	0.903688	434.21	7	119	134	37.3	Guanine nucleotide-binding protein G(I)/G(S)/G(T) subunit beta-2	Homo sapiens
Q04760	GLO1	0.845914	-0.241417	0.0416022	38.0575	10	119	143	20.8	Lactoylglutathione lyase	Homo sapiens
Q14165	MLEC,KIAA0152	0.844633	-0.243603	0.128548	48.4423	11	119	131	32.2	Malectin	Homo sapiens
P15927	RPA2,REPA2,RPA32,RPA34	0.831478	-0.26625	0.021804	34.3232	8	119	129	29.2	Replication protein A 32 kDa subunit	Homo sapiens
P61086	UBE2K,HIP2,LIG	0.811211	-0.301852	0.226299	58.4184	10	119	130	22.4	Ubiquitin-conjugating enzyme E2 K	Homo sapiens
P29373	CRABP2	0.487992	-1.03507	0.0164945	33.0794	9	119	128	15.7	Cellular retinoic acid-binding protein 2	Homo sapiens
O75558	STX11	3.80651	1.92847	1.14368e-19	8.18738	13	118	142	33.2	Syntaxin-11	Homo sapiens
P42229	STAT5A,STAT5	2.88516	1.52865	4.52145e-18	8.77378	10	118	132	90.6	Signal transducer and activator of transcription 5A	Homo sapiens
Q13616	CUL1	1.79871	0.84696	9.86341e-08	15.5362	16	118	132	89.7	Cullin-1	Homo sapiens
Q12849	GRSF1	1.70224	0.767436	4.40819e-11	12.3232	12	118	157	53.1	G-rich sequence factor 1	Homo sapiens
Q8IYM9	TRIM22,RNF94,STAF50	1.34122	0.423544	0.0201228	33.9396	13	118	141	56.9	E3 ubiquitin-protein ligase TRIM22	Homo sapiens
Q96AB3	ISOC2	1.26975	0.34455	0.0678786	41.7133	7	118	121	22.3	Isochorismatase domain-containing protein 2	Homo sapiens
Q92797	SYMPK,SPK	1.00101	0.00146025	0.996111	9801.91	13	118	127	141.1	Symplekin	Homo sapiens
P16333	NCK1,NCK	0.960502	-0.0581394	0.825098	247.983	10	118	130	42.9	Cytoplasmic protein NCK1	Homo sapiens
P49750	YLPM1,C14orf170,ZAP3	0.878725	-0.186517	0.12625	48.2023	14	118	135	241.6	YLP motif-containing protein 1	Homo sapiens
Q99961	SH3GL1,CNSA1,SH3D2B	0.833238	-0.263199	0.123261	47.904	11	118	126	41.5	Endophilin-A2	Homo sapiens
Q9H7D0	DOCK5	0.819193	-0.287725	0.0626428	40.9856	16	118	140	215.3	Dedicator of cytokinesis protein 5	Homo sapiens
Q53GS9	USP39,CGI-21,HSPC332,PRO2855	0.794455	-0.331962	0.071205	42.1262	11	118	123	65.4	U4/U6.U5 tri-snRNP-associated protein 2	Homo sapiens
Q29RF7	PDS5A,KIAA0648,PDS5,PIG54	0.65833	-0.603116	3.84683e-05	20.179	15	118	139	150.8	Sister chromatid cohesion protein PDS5 homolog A	Homo sapiens
P50579	METAP2,MNPEP,P67EIF2	0.627717	-0.671814	4.95394e-05	20.4774	11	118	132	52.9	Methionine aminopeptidase 2	Homo sapiens
Q15642	TRIP10,CIP4,STOT,STP	3.22597	1.68973	2.29596e-12	11.4186	13	117	138	68.4	Cdc42-interacting protein 4	Homo sapiens
O14933	UBE2L6,UBCH8	1.40646	0.492072	0.0304157	36.1307	10	117	133	17.8	Ubiquitin/ISG15-conjugating enzyme E2 L6	Homo sapiens
P46779	RPL28	1.31894	0.399375	0.0228134	34.5339	11	117	137	15.7	60S ribosomal protein L28	Homo sapiens
P51553	IDH3G	1.24465	0.315739	0.104797	45.9295	10	117	143	42.8	Isocitrate dehydrogenase [NAD] subunit gamma, mitochondrial	Homo sapiens
Q96CN7	ISOC1,CGI-111	1.1189	0.162075	0.352085	72.7437	9	117	135	32.2	Isochorismatase domain-containing protein 1	Homo sapiens
P31153	MAT2A,AMS2,MATA2	1.11834	0.161357	0.344204	71.615	10	117	137	43.7	S-adenosylmethionine synthase isoform type-2	Homo sapiens
P08754	GNAI3	1.11563	0.157859	0.428214	82.8006	10	117	133	40.5	Guanine nucleotide-binding protein G(i) subunit alpha-3	Homo sapiens
Q5JWF2	GNAS,GNAS1	0.969984	-0.0439669	0.835747	267.165	11	117	133	111	Guanine nucleotide-binding protein G(s) subunit alpha isoforms XLas	Homo sapiens
Q9NZM3	ITSN2,KIAA1256,SH3D1B,SWAP	0.91833	-0.122915	0.498692	95.1421	12	117	128	193.5	Intersectin-2	Homo sapiens
Q9Y6Y0	IVNS1ABP,ARA3,FLARA3,KIAA0850,KLHL39,NS1,NS1BP,HSPC068	0.917942	-0.123525	0.690321	150.795	12	117	120	71.7	Influenza virus NS1A-binding protein	Homo sapiens
P23919	DTYMK,CDC8,TMPK,TYMK	0.914125	-0.129537	0.450415	86.4073	12	117	134	23.8	Thymidylate kinase	Homo sapiens
P25398	RPS12	0.780781	-0.357009	0.00230894	26.7747	9	117	145	14.5	40S ribosomal protein S12	Homo sapiens
Q8WVV9	HNRNPLL,HNRPLL,SRRF,BLOCK24	0.666509	-0.585303	0.000120029	21.5222	14	117	126	60.1	Heterogeneous nuclear ribonucleoprotein L-like	Homo sapiens
Q13077	TRAF1,EBI6	6.21601	2.63599	6.47805e-14	10.5132	13	116	170	46.2	TNF receptor-associated factor 1	Homo sapiens
Q96C10	DHX58,D11LGP2E,LGP2	5.49766	2.45882	1.03188e-21	7.565	12	116	240	76.6	RecName: Full=Probable ATP-dependent RNA helicase DHX58; EC=3.6.4.13; AltName: Full=Probable ATP-dependent helicase LGP2; AltName: Full=Protein D11Lgp2 homolog; AltName: Full=RIG-I-like receptor 3; Short=RLR-3; AltName: Full=RIG-I-like receptor LGP2;	Homo sapiens
P14927	UQCRB,UQBP	1.11084	0.151655	0.462254	88.2608	8	116	134	13.5	Cytochrome b-c1 complex subunit 7	Homo sapiens
Q567U6	CCDC93	0.975578	-0.0356716	0.851802	295.143	13	116	140	73.2	Coiled-coil domain-containing protein 93	Homo sapiens
Q96EP0	RNF31,ZIBRA	0.957489	-0.0626726	0.783563	205.072	15	116	122	119.7	E3 ubiquitin-protein ligase RNF31	Homo sapiens
Q9Y485	DMXL1,XL1	0.926036	-0.110859	0.663996	139.363	21	116	131	337.8	DmX-like protein 1	Homo sapiens
Q9H4G0	EPB41L1,KIAA0338	0.925064	-0.112375	0.638896	130.586	15	116	131	98.5	Band 4.1-like protein 1	Homo sapiens
Q15276	RABEP1,RAB5EP,RABPT5,RABPT5A	0.86712	-0.205697	0.127628	48.2963	14	116	132	99.3	Rab GTPase-binding effector protein 1	Homo sapiens
P05388	RPLP0	0.799462	-0.322899	0.0352215	37.0264	6	116	126	34.3	60S acidic ribosomal protein P0	Homo sapiens
Q9P2I0	CPSF2,CPSF100,KIAA1367	0.783754	-0.351527	0.0281682	35.6634	13	116	121	88.5	Cleavage and polyadenylation specificity factor subunit 2	Homo sapiens
Q96PU8	QKI,HKQ	0.74895	-0.417058	2.23678e-05	19.6005	13	116	144	37.7	Protein quaking	Homo sapiens
P08514	ITGA2B,GP2B,ITGAB	1.65118	0.723496	0.0106993	31.2408	17	115	139	113.4	Integrin alpha-IIb	Homo sapiens
O95793	STAU1,STAU	1.23649	0.306252	0.0516492	39.4615	12	115	128	63.2	Double-stranded RNA-binding protein Staufen homolog 1	Homo sapiens
Q16718	NDUFA5	1.18674	0.246999	0.287604	64.9916	8	115	126	13.5	NADH dehydrogenase [ubiquinone] 1 alpha subcomplex subunit 5	Homo sapiens
Q9Y3B3	TMED7,CGI-109	0.996427	-0.00516384	0.982887	2412.99	7	115	131	25.2	Transmembrane emp24 domain-containing protein 7	Homo sapiens
P62249	RPS16	0.988954	-0.016024	0.941535	704.886	9	115	144	16.4	40S ribosomal protein S16	Homo sapiens
Q8TCJ2	STT3B,SIMP	0.949082	-0.0753956	0.810836	231.025	12	115	124	93.7	Dolichyl-diphosphooligosaccharide--protein glycosyltransferase subunit STT3B	Homo sapiens
Q9NR28	DIABLO,SMAC	0.943736	-0.0835442	0.711691	160.265	10	115	127	27.1	Diablo IAP-binding mitochondrial protein	Homo sapiens
Q99747	NAPG,SNAPG	0.902256	-0.148391	0.304715	66.7804	10	115	121	34.7	Gamma-soluble NSF attachment protein	Homo sapiens
Q01459	CTBS,CTB	0.891723	-0.165332	0.388387	77.3436	10	115	128	43.8	Di-N-acetylchitobiase	Homo sapiens
Q13242	SRSF9,SFRS9,SRP30C	0.863918	-0.211034	0.0980387	45.2273	10	115	133	25.5	Serine/arginine-rich splicing factor 9	Homo sapiens
Q99816	TSG101	0.734063	-0.446024	0.00108309	25.1228	12	115	127	43.9	Tumor susceptibility gene 101 protein	Homo sapiens
P46109	CRKL	0.682299	-0.551524	7.23099e-07	16.7802	12	115	134	33.8	Crk-like protein	Homo sapiens
P60520	GABARAPL2,FLC3A,GEF2	0.627626	-0.672022	0.0041947	28.2712	7	115	126	13.7	Gamma-aminobutyric acid receptor-associated protein-like 2	Homo sapiens
P42679	MATK,CTK,HYL	0.568383	-0.815066	0.000274024	22.7095	11	115	128	56.5	Megakaryocyte-associated tyrosine-protein kinase	Homo sapiens
Q9NY15	STAB1,FEEL1,KIAA0246	0.338334	-1.56348	1.82118e-15	9.53412	22	115	155	275.5	RecName: Full=Stabilin-1; AltName: Full=Fasciclin, EGF-like, laminin-type EGF-like and link domain-containing scavenger receptor 1; Short=FEEL-1; AltName: Full=MS-1 antigen; Flags: Precursor	Homo sapiens
Q8NHU6	TDRD7,PCTAIRE2BP	1.99557	0.996797	1.19949e-07	15.5658	18	114	150	123.6	Tudor domain-containing protein 7	Homo sapiens
P43897	TSFM	1.48966	0.574983	0.00698094	29.7641	10	114	125	35.4	Elongation factor Ts, mitochondrial	Homo sapiens
P11279	LAMP1	1.37478	0.459204	0.18067	53.7157	6	114	115	44.9	Lysosome-associated membrane glycoprotein 1	Homo sapiens
Q9Y6U3	SCIN,KIAA1905	1.23245	0.30153	0.436093	83.8679	17	114	118	80.5	RecName: Full=Adseverin; AltName: Full=Scinderin	Homo sapiens
O43172	PRPF4,PRP4	1.17359	0.230926	0.137442	49.3727	12	114	130	58.4	U4/U6 small nuclear ribonucleoprotein Prp4	Homo sapiens
Q8IUI8	CRLF3,CREME9,CRLM9,CYTOR4,P48	1.03713	0.0525985	0.835564	266.6	9	114	123	49.8	Cytokine receptor-like factor 3	Homo sapiens
O43660	PLRG1	0.964002	-0.0528926	0.780516	202.611	12	114	128	57.2	Pleiotropic regulator 1	Homo sapiens
Q9Y2X7	GIT1	0.94496	-0.0816749	0.665139	140.119	12	114	143	84.3	ARF GTPase-activating protein GIT1	Homo sapiens
Q96HY6	DDRGK1,C20orf116,UFBP1	0.933589	-0.0991407	0.565136	109.22	9	114	123	35.6	DDRGK domain-containing protein 1	Homo sapiens
Q9BY32	ITPA,C20orf37,My049,OK/SW-cl.9	0.824145	-0.279029	0.0494518	39.156	8	114	124	21.4	Inosine triphosphate pyrophosphatase	Homo sapiens
Q14141	SEPTIN6,KIAA0128,SEP2,SEPT6	0.820772	-0.284947	0.0741629	42.4573	10	114	124	49.7	Septin-6	Homo sapiens
O95394	PGM3,AGM1	0.819011	-0.288045	0.114281	46.8679	12	114	127	59.9	Phosphoacetylglucosamine mutase	Homo sapiens
O00291	HIP1	0.814032	-0.296843	0.17131	52.7691	14	114	123	116.2	Huntingtin-interacting protein 1	Homo sapiens
Q8NDH3	NPEPL1,KIAA1974	0.760323	-0.395316	0.00720087	29.8782	10	114	123	55.9	Probable aminopeptidase NPEPL1	Homo sapiens
Q9BY43	CHMP4A,C14orf123,SHAX2,CDA04,HSPC134	0.750218	-0.414619	0.00737965	29.9689	9	114	122	25.1	Charged multivesicular body protein 4a	Homo sapiens
Q8TD16	BICD2,KIAA0699	0.715354	-0.483271	0.00160055	25.8924	14	114	136	93.5	Protein bicaudal D homolog 2	Homo sapiens
P25685	DNAJB1,DNAJ1,HDJ1,HSPF1	0.710078	-0.49395	0.000646881	24.1055	12	114	125	38	DnaJ homolog subfamily B member 1	Homo sapiens
Q5VIR6	VPS53,PP13624	0.689746	-0.535863	0.000143062	21.7609	13	114	135	94.4	Vacuolar protein sorting-associated protein 53 homolog	Homo sapiens
Q9H299	SH3BGRL3,P1725	0.598837	-0.739765	6.70658e-08	15.3603	7	114	131	10.4	SH3 domain-binding glutamic acid-rich-like protein 3	Homo sapiens
P62328	TMSB4X,TB4X,THYB4,TMSB4	1.83431	0.875239	0.119722	47.4871	6	113	123	5.1	Thymosin beta-4	Homo sapiens
P62820	RAB1A,RAB1	1.15981	0.213885	0.229437	58.7181	7	113	125	22.7	Ras-related protein Rab-1A	Homo sapiens
Q14694	USP10,KIAA0190	1.09944	0.136765	0.358819	73.48	16	113	135	87.1	Ubiquitin carboxyl-terminal hydrolase 10	Homo sapiens
O95571	ETHE1,HSCO	1.09015	0.124523	0.679501	146.276	10	113	136	27.9	Persulfide dioxygenase ETHE1, mitochondrial	Homo sapiens
Q13505	MTX1,MTX,MTXN	1.0671	0.0936935	0.701138	154.878	10	113	122	51.5	Metaxin-1	Homo sapiens
Q9H0C8	ILKAP	0.843922	-0.244819	0.0364188	37.2061	9	113	125	42.9	Integrin-linked kinase-associated serine/threonine phosphatase 2C	Homo sapiens
Q9H0A8	COMMD4	0.791986	-0.336453	0.120956	47.6188	9	113	116	21.8	COMM domain-containing protein 4	Homo sapiens
Q14C86	GAPVD1,GAPEX5,KIAA1521,RAP6	0.771914	-0.373488	0.00226671	26.6349	17	113	144	165	GTPase-activating protein and VPS9 domain-containing protein 1	Homo sapiens
P51606	RENBP	0.750218	-0.414618	0.025874	35.1899	12	113	135	48.8	N-acylglucosamine 2-epimerase	Homo sapiens
P07711	CTSL,CTSL1	1.32127	0.401923	0.10619	46.0574	7	112	120	37.6	Procathepsin L	Homo sapiens
Q15428	SF3A2,SAP62	1.16833	0.224444	0.175217	53.2319	10	112	129	49.3	Splicing factor 3A subunit 2	Homo sapiens
Q86X76	NIT1	1.14043	0.189572	0.329775	69.7009	14	112	121	35.9	Deaminated glutathione amidase	Homo sapiens
P14854	COX6B1,COX6B	1.02215	0.0316092	0.860101	311.559	6	112	135	10.2	Cytochrome c oxidase subunit 6B1	Homo sapiens
P60660	MYL6	0.995917	-0.00590247	0.9796	2026.8	8	112	133	16.9	Myosin light polypeptide 6	Homo sapiens
P48736	PIK3CG	0.961297	-0.0569466	0.809822	229.394	12	112	125	126.5	Phosphatidylinositol 4,5-bisphosphate 3-kinase catalytic subunit gamma isoform	Homo sapiens
O76071	CIAO1,CIA1,WDR39	0.9481	-0.0768885	0.67724	145.114	12	112	129	37.8	Probable cytosolic iron-sulfur protein assembly protein CIAO1	Homo sapiens
Q13098	GPS1,COPS1,CSN1	0.823437	-0.280269	0.2241	58.1561	13	112	128	55.5	COP9 signalosome complex subunit 1	Homo sapiens
Q15126	PMVK,PMKI	0.797635	-0.3262	0.105176	45.9268	11	112	123	22	Phosphomevalonate kinase	Homo sapiens
Q8TBC4	UBA3,UBE1C	0.726845	-0.46028	0.00190498	26.2885	10	112	120	51.9	NEDD8-activating enzyme E1 catalytic subunit	Homo sapiens
A0AV96	RBM47	1.41242	0.498174	0.000885221	24.6849	10	111	126	64.1	RNA-binding protein 47	Homo sapiens
Q9NTI5	PDS5B,APRIN,AS3,KIAA0979	1.03688	0.0522534	0.848051	287.865	12	111	113	164.7	Sister chromatid cohesion protein PDS5 homolog B	Homo sapiens
Q13428	TCOF1	0.973103	-0.0393358	0.817805	240.133	15	111	139	152.1	Treacle protein	Homo sapiens
Q96S52	PIGS,UNQ1873/PRO4316	0.900801	-0.15072	0.495798	94.5837	9	111	118	61.7	GPI transamidase component PIG-S	Homo sapiens
Q9BWJ5	SF3B5,SF3B10	0.897718	-0.155666	0.364421	74.267	5	111	113	10.1	Splicing factor 3B subunit 5	Homo sapiens
Q52LJ0	FAM98B	0.89531	-0.159541	0.231462	58.9199	8	111	124	45.5	Protein FAM98B	Homo sapiens
Q9UGV2	NDRG3	0.855554	-0.22507	0.257854	61.619	9	111	123	41.4	Protein NDRG3	Homo sapiens
Q9BXS5	AP1M1,CLTNM	0.832802	-0.263954	0.144896	50.1132	10	111	133	48.6	AP-1 complex subunit mu-1	Homo sapiens
Q9H0R4	HDHD2	0.734174	-0.445805	0.000806847	24.4942	10	111	122	28.5	Haloacid dehalogenase-like hydrolase domain-containing protein 2	Homo sapiens
Q92621	NUP205,C7orf14,KIAA0225	0.729296	-0.455424	0.010221	31.1003	13	111	130	227.9	Nuclear pore complex protein Nup205	Homo sapiens
P53367	ARFIP1	0.720417	-0.473097	0.00337097	27.6392	11	111	122	41.7	Arfaptin-1	Homo sapiens
P35573	AGL,GDE	0.677544	-0.561614	0.000532242	23.6853	16	111	124	174.8	Glycogen debranching enzyme	Homo sapiens
Q6ZNJ1	NBEAL2,KIAA0540,UNQ253/PRO290	0.621563	-0.686029	0.007968	30.1455	17	111	119	302.5	Neurobeachin-like protein 2	Homo sapiens
Q15646	OASL,TRIP14	2.65014	1.40607	4.44133e-10	12.9577	12	110	138	59.2	RecName: Full=2'-5'-oligoadenylate synthase-like protein; AltName: Full=2'-5'-OAS-related protein; Short=2'-5'-OAS-RP; AltName: Full=59 kDa 2'-5'-oligoadenylate synthase-like protein; AltName: Full=Thyroid receptor-interacting protein 14; Short=TR-in	Homo sapiens
Q9BSH4	TACO1,CCDC44,PRO0477	1.31889	0.399325	0.141051	49.7227	11	110	112	32.5	Translational activator of cytochrome c oxidase 1	Homo sapiens
Q93084	ATP2A3	1.07048	0.0982556	0.727269	168.47	9	110	131	109.3	Sarcoplasmic/endoplasmic reticulum calcium ATPase 3	Homo sapiens
P37198	NUP62	0.960444	-0.0582259	0.830515	257.108	10	110	120	53.3	Nuclear pore glycoprotein p62	Homo sapiens
P34059	GALNS	0.951979	-0.0709989	0.773894	196.61	10	110	125	58	N-acetylgalactosamine-6-sulfatase	Homo sapiens
Q9BVK6	TMED9,GP25L2	0.915195	-0.127848	0.614109	122.88	10	110	120	27.3	Transmembrane emp24 domain-containing protein 9	Homo sapiens
P06730	EIF4E,EIF4EL1,EIF4F	0.886318	-0.174104	0.0965135	45.0531	8	110	134	25.1	Eukaryotic translation initiation factor 4E	Homo sapiens
P18754	RCC1,CHC1	0.844883	-0.243177	0.153804	51.0236	13	110	122	45	Regulator of chromosome condensation	Homo sapiens
O43314	PPIP5K2,HISPPD1,KIAA0433,VIP2	0.710348	-0.493402	0.00172722	26.0095	13	110	121	140.4	Inositol hexakisphosphate and diphosphoinositol-pentakisphosphate kinase 2	Homo sapiens
P50281	MMP14	1.92573	0.945406	6.99112e-06	18.4424	11	109	123	65.9	Matrix metalloproteinase-14	Homo sapiens
Q92879	CELF1,BRUNOL2,CUGBP,CUGBP1,NAB50	1.90738	0.931591	2.12403e-11	11.9305	9	109	133	52.1	CUGBP Elav-like family member 1	Homo sapiens
Q7Z6J4	FGD2,ZFYVE4	1.58023	0.660131	7.37633e-05	20.8177	14	109	132	74.9	FYVE, RhoGEF and PH domain-containing protein 2	Homo sapiens
Q14789	GOLGB1	1.21386	0.279603	0.0861062	43.8353	16	109	127	376	RecName: Full=Golgin subfamily B member 1; AltName: Full=372 kDa Golgi complex-associated protein; Short=GCP372; AltName: Full=Giantin; AltName: Full=Macrogolgin	Homo sapiens
O43615	TIMM44,MIMT44,TIM44	1.09048	0.124957	0.610818	121.885	15	109	125	51.4	Mitochondrial import inner membrane translocase subunit TIM44	Homo sapiens
Q8N6T3	ARFGAP1,ARF1GAP	1.08277	0.11473	0.598923	118.36	10	109	121	44.7	ADP-ribosylation factor GTPase-activating protein 1	Homo sapiens
O00267	SUPT5H,SPT5,SPT5H	1.02175	0.0310474	0.891606	388.385	16	109	120	121	Transcription elongation factor SPT5	Homo sapiens
P28068	HLA-DMB,DMB,RING7	0.936437	-0.0947457	0.778554	200.983	9	109	126	28.9	HLA class II histocompatibility antigen, DM beta chain	Homo sapiens
Q96SQ9	CYP2S1,UNQ891/PRO1906	0.901194	-0.15009	0.546973	104.813	9	109	119	55.8	Cytochrome P450 2S1	Homo sapiens
Q9UN37	VPS4A,VPS4	0.76088	-0.394258	0.00675469	29.5808	14	109	117	48.9	Vacuolar protein sorting-associated protein 4A	Homo sapiens
Q9H0W9	C11orf54,LP4947,PTD012	0.718041	-0.477862	0.0253375	35.0172	10	109	119	35.1	Ester hydrolase C11orf54	Homo sapiens
O15264	MAPK13,PRKM13,SAPK4	0.688974	-0.537479	0.0244522	34.8503	11	109	116	42.1	Mitogen-activated protein kinase 13	Homo sapiens
Q9UHJ6	SHPK,CARKL	0.660712	-0.597906	0.00313269	27.4231	11	109	132	51.5	Sedoheptulokinase	Homo sapiens
Q8NHJ6	LILRB4,ILT3,LIR5	2.57034	1.36196	7.12055e-11	12.3286	10	108	125	49.4	Leukocyte immunoglobulin-like receptor subfamily B member 4	Homo sapiens
Q9NR50	EIF2B3	0.937887	-0.0925145	0.710442	159.586	12	108	113	50.2	Translation initiation factor eIF-2B subunit gamma	Homo sapiens
P61289	PSME3	0.911937	-0.132993	0.485406	92.4946	9	108	120	29.5	Proteasome activator complex subunit 3	Homo sapiens
P17612	PRKACA,PKACA	0.831947	-0.265436	0.23383	59.1434	6	108	119	40.6	cAMP-dependent protein kinase catalytic subunit alpha	Homo sapiens
P46108	CRK	0.776446	-0.365042	0.0705798	41.9394	12	108	117	33.8	Adapter molecule crk	Homo sapiens
Q6ZSR9		0.758309	-0.399143	0.0035185	27.7238	10	108	120	38	Uncharacterized protein FLJ45252	Homo sapiens
P36405	ARL3,ARFL3	0.750839	-0.413424	0.00761052	30.0287	9	108	117	20.5	ADP-ribosylation factor-like protein 3	Homo sapiens
P20839	IMPDH1,IMPD1	0.708694	-0.496766	0.00477335	28.5401	13	108	120	55.4	Inosine-5'-monophosphate dehydrogenase 1	Homo sapiens
Q00535	CDK5,CDKN5,PSSALRE	0.682624	-0.550837	0.0163375	32.9515	10	108	120	33.3	Cyclin-dependent-like kinase 5	Homo sapiens
Q9P000	COMMD9,HSPC166	0.680618	-0.555083	8.56967e-06	18.6191	10	108	124	21.8	COMM domain-containing protein 9	Homo sapiens
Q5H9R7	PPP6R3,C11orf23,KIAA1558,PP6R3,SAPL,SAPS3	0.64674	-0.628742	1.43199e-05	19.0493	13	108	129	97.7	Serine/threonine-protein phosphatase 6 regulatory subunit 3	Homo sapiens
Q6Y7W6	GIGYF2,KIAA0642,PERQ2,TNRC15	0.644216	-0.634383	2.59122e-07	15.9963	13	108	125	150.1	GRB10-interacting GYF protein 2	Homo sapiens
Q96PP9	GBP4	8.03386	3.00609	2.93663e-25	6.49791	10	107	289	73.2	Guanylate-binding protein 4	Homo sapiens
P42766	RPL35	1.64825	0.720931	0.00163942	25.9169	7	107	117	14.6	60S ribosomal protein L35	Homo sapiens
Q14116	IL18,IGIF,IL1F4	1.30884	0.388293	0.0408864	37.8667	9	107	113	22.3	Interleukin-18	Homo sapiens
P08574	CYC1	1.20309	0.266739	0.330667	69.7915	8	107	123	35.4	Cytochrome c1, heme protein, mitochondrial	Homo sapiens
P26583	HMGB2,HMG2	1.15017	0.201842	0.504806	96.1813	7	107	119	24	High mobility group protein B2	Homo sapiens
Q14790	CASP8,MCH5	1.12992	0.176216	0.466813	88.9794	14	107	118	55.4	Caspase-8	Homo sapiens
Q9HCN8	SDF2L1,UNQ1941/PRO4424	1.08689	0.120207	0.514117	97.9422	6	107	114	23.6	Stromal cell-derived factor 2-like protein 1	Homo sapiens
P56537	EIF6,EIF3A,ITGB4BP,OK/SW-cl.27	1.06221	0.0870751	0.593337	116.458	7	107	124	26.6	Eukaryotic translation initiation factor 6	Homo sapiens
O00148	DDX39A,DDX39	1.02423	0.0345448	0.891938	389.921	7	107	116	49.1	ATP-dependent RNA helicase DDX39A	Homo sapiens
P30419	NMT1,NMT	1.00477	0.00686256	0.973181	1623.78	11	107	128	56.8	Glycylpeptide N-tetradecanoyltransferase 1	Homo sapiens
Q16204	CCDC6,D10S170,TST1	0.993793	-0.00898316	0.973291	1638.54	11	107	111	53.3	Coiled-coil domain-containing protein 6	Homo sapiens
Q9Y570	PPME1,PME1,PP2593,PRO0750	0.977667	-0.0325857	0.90176	427.133	15	107	121	42.3	Protein phosphatase methylesterase 1	Homo sapiens
O96000	NDUFB10	0.973858	-0.0382168	0.904059	437.319	10	107	114	20.8	NADH dehydrogenase [ubiquinone] 1 beta subcomplex subunit 10	Homo sapiens
P13807	GYS1,GYS	0.937883	-0.0925199	0.702275	155.24	10	107	121	83.8	Glycogen [starch] synthase, muscle	Homo sapiens
Q9H267	VPS33B	0.900511	-0.151184	0.409315	80.0578	11	107	119	70.6	Vacuolar protein sorting-associated protein 33B	Homo sapiens
Q7KZ85	SUPT6H,KIAA0162,SPT6H	0.877867	-0.187926	0.128365	48.3061	16	107	132	199.1	Transcription elongation factor SPT6	Homo sapiens
P07332	FES,FPS	0.821524	-0.283626	0.261864	62.0523	12	107	110	93.5	Tyrosine-protein kinase Fes/Fps	Homo sapiens
O75340	PDCD6,ALG2	0.821417	-0.283814	0.0376041	37.3795	9	107	118	21.9	Programmed cell death protein 6	Homo sapiens
P80303	NUCB2,NEFA	0.800379	-0.321245	0.2059	56.2899	12	107	114	50.2	Nucleobindin-2	Homo sapiens
P63241	EIF5A	0.766904	-0.382883	0.030362	36.0632	5	107	124	16.8	Eukaryotic translation initiation factor 5A-1	Homo sapiens
Q9UJY5	GGA1	0.695929	-0.522988	3.27762e-05	19.9161	8	107	124	70.4	ADP-ribosylation factor-binding protein GGA1	Homo sapiens
Q9NVZ3	NECAP2	1.39704	0.482375	0.0179491	33.3838	8	106	117	28.3	Adaptin ear-binding coat-associated protein 2	Homo sapiens
Q9H0U3	MAGT1,IAG2,PSEC0084,UNQ628/PRO1244	1.2859	0.362783	0.0648495	41.2376	9	106	122	38	Magnesium transporter protein 1	Homo sapiens
Q9UFN0	NIPSNAP3A,NIPSNAP4,HSPC299	1.08413	0.116537	0.625867	126.611	8	106	110	28.5	Protein NipSnap homolog 3A	Homo sapiens
Q9GZR7	DDX24	1.01322	0.0189415	0.941535	703.829	13	106	116	96.3	RecName: Full=ATP-dependent RNA helicase DDX24; EC=3.6.4.13; AltName: Full=DEAD box protein 24	Homo sapiens
P51114	FXR1	0.920788	-0.119059	0.352088	72.6836	10	106	117	69.7	Fragile X mental retardation syndrome-related protein 1	Homo sapiens
O43765	SGTA,SGT,SGT1	0.884792	-0.17659	0.446318	85.6212	10	106	124	34.1	Small glutamine-rich tetratricopeptide repeat-containing protein alpha	Homo sapiens
Q14738	PPP2R5D	0.828031	-0.272243	0.0476979	38.863	10	106	128	70	Serine/threonine-protein phosphatase 2A 56 kDa regulatory subunit delta isoform	Homo sapiens
P61088	UBE2N,BLU	0.788673	-0.342501	0.0323684	36.473	6	106	109	17.1	Ubiquitin-conjugating enzyme E2 N	Homo sapiens
O75832	PSMD10	0.773594	-0.370351	0.095228	44.8834	7	106	120	24.4	26S proteasome non-ATPase regulatory subunit 10	Homo sapiens
Q9Y6I9	TEX264,ZSIG11,UNQ337/PRO536	0.767153	-0.382413	0.00201553	26.337	12	106	120	34.2	Testis-expressed protein 264	Homo sapiens
Q9BZV1	UBXN6,UBXD1,UBXDC2	0.656819	-0.606433	3.26835e-05	19.9225	9	106	122	49.8	UBX domain-containing protein 6	Homo sapiens
Q9BQG0	MYBBP1A,P160	0.654347	-0.611872	0.00865489	30.4059	14	106	114	148.9	Myb-binding protein 1A	Homo sapiens
P13196	ALAS1,ALAS3,ALASH,OK/SW-cl.121	3.72399	1.89685	1.29968e-13	10.4012	14	105	157	70.6	5-aminolevulinate synthase, nonspecific, mitochondrial	Homo sapiens
P42574	CASP3,CPP32	1.4804	0.565988	0.00306492	27.3481	10	105	120	31.6	Caspase-3	Homo sapiens
Q05048	CSTF1	1.38852	0.473549	0.00952064	30.7992	10	105	113	48.4	Cleavage stimulation factor subunit 1	Homo sapiens
Q7Z4H8	KDELC2,UNQ1904/PRO4350	1.18435	0.244097	0.0685855	41.6545	13	105	122	58.6	Protein O-glucosyltransferase 3	Homo sapiens
Q8IWX8	CHERP,DAN26,SCAF6	1.12271	0.166981	0.288492	65.0008	11	105	123	103.7	Calcium homeostasis endoplasmic reticulum protein	Homo sapiens
O75663	TIPRL	1.06225	0.0871213	0.650424	134.622	10	105	120	31.4	TIP41-like protein	Homo sapiens
P40818	USP8,KIAA0055,UBPY	1.04792	0.0675268	0.73957	174.591	11	105	112	127.5	Ubiquitin carboxyl-terminal hydrolase 8	Homo sapiens
P40222	TXLNA,TXLN	1.04494	0.0634149	0.741409	175.44	12	105	130	61.9	Alpha-taxilin	Homo sapiens
P49773	HINT1,HINT,PKCI1,PRKCNH1	0.853447	-0.228626	0.0523385	39.51	8	105	126	13.8	Adenosine 5'-monophosphoramidase HINT1	Homo sapiens
Q15477	SKIV2L,DDX13,SKI2W,SKIV2,W	0.84012	-0.251333	0.122801	47.7219	16	105	121	137.8	Helicase SKI2W	Homo sapiens
P61081	UBE2M,UBC12	0.792558	-0.335412	0.00100127	24.9031	8	105	119	20.9	NEDD8-conjugating enzyme Ubc12	Homo sapiens
P57740	NUP107	0.763677	-0.388966	0.0871155	43.927	12	105	116	106.4	Nuclear pore complex protein Nup107	Homo sapiens
Q86TI0	TBC1D1,KIAA1108	0.761185	-0.393682	0.0610354	40.7252	11	105	116	133.1	TBC1 domain family member 1	Homo sapiens
Q9BTW9	TBCD,KIAA0988,SSD1,TFCD,PP1096	0.712338	-0.489365	0.00930499	30.7081	12	105	115	132.6	Tubulin-specific chaperone D	Homo sapiens
O00244	ATOX1,HAH1	0.702687	-0.509046	0.0151563	32.609	7	105	124	7.4	Copper transport protein ATOX1	Homo sapiens
Q9Y2D5	AKAP2,KIAA0920,PRKA2	3.02879	1.59874	1.02611e-15	9.42165	11	104	139	94.7	RecName: Full=A-kinase anchor protein 2; Short=AKAP-2; AltName: Full=AKAP-KL; AltName: Full=Protein kinase A-anchoring protein 2; Short=PRKA2	Homo sapiens
Q92947	GCDH	1.26271	0.336522	0.172716	52.8395	11	104	115	48.1	Glutaryl-CoA dehydrogenase, mitochondrial	Homo sapiens
Q05519	SRSF11,SFRS11	1.14452	0.194747	0.0882175	44.0642	7	104	118	53.5	Serine/arginine-rich splicing factor 11	Homo sapiens
O95292	VAPB,UNQ484/PRO983	1.09968	0.137084	0.440705	84.6068	9	104	116	27.2	Vesicle-associated membrane protein-associated protein B/C	Homo sapiens
Q96JH7	VCPIP1,KIAA1850,VCIP135	1.03972	0.056198	0.844067	279.459	13	104	120	134.3	Deubiquitinating protein VCPIP1	Homo sapiens
Q9BY77	POLDIP3,KIAA1649,PDIP46	1.00803	0.0115354	0.952882	878.778	13	104	119	46.1	Polymerase delta-interacting protein 3	Homo sapiens
P31943	HNRNPH1,HNRPH,HNRPH1	0.910907	-0.134625	0.386268	77.0019	7	104	125	49.2	Heterogeneous nuclear ribonucleoprotein H	Homo sapiens
P59998	ARPC4,ARC20	0.784776	-0.349648	0.0010709	24.9903	9	104	129	19.7	Actin-related protein 2/3 complex subunit 4	Homo sapiens
Q02750	MAP2K1,MEK1,PRKMK1	0.784281	-0.350558	0.0236946	34.6119	11	104	121	43.4	Dual specificity mitogen-activated protein kinase kinase 1	Homo sapiens
P61769	B2M,CDABP0092,HDCMA22P	1.66795	0.738077	3.15074e-08	14.8095	6	103	122	13.7	Beta-2-microglobulin	Homo sapiens
Q6P587	FAHD1,C16orf36,YISKL	1.31221	0.391996	0.0349932	36.9069	7	103	108	24.8	Acylpyruvase FAHD1, mitochondrial	Homo sapiens
P63151	PPP2R2A	1.25102	0.323108	0.147702	50.3155	11	103	110	51.7	Serine/threonine-protein phosphatase 2A 55 kDa regulatory subunit B alpha isoform	Homo sapiens
P10109	FDX1,ADX	1.14136	0.190756	0.51073	97.2999	8	103	107	19.4	Adrenodoxin, mitochondrial	Homo sapiens
Q9BYT8	NLN,AGTBP,KIAA1226	1.10925	0.149583	0.496088	94.6464	12	103	115	80.7	Neurolysin, mitochondrial	Homo sapiens
P62851	RPS25	1.04514	0.0636921	0.860095	311.291	7	103	112	13.7	40S ribosomal protein S25	Homo sapiens
Q9H3S7	PTPN23,KIAA1471	0.953958	-0.0680022	0.704769	156.264	14	103	114	179	Tyrosine-protein phosphatase non-receptor type 23	Homo sapiens
Q8NHP6	MOSPD2	0.921745	-0.117561	0.7276	168.881	13	103	111	59.7	Motile sperm domain-containing protein 2	Homo sapiens
Q05086	UBE3A,E6AP,EPVE6AP,HPVE6A	0.865637	-0.208166	0.179477	53.5318	11	103	122	100.7	Ubiquitin-protein ligase E3A	Homo sapiens
O43665	RGS10	0.8061	-0.310969	0.335791	70.4009	7	103	109	21.2	Regulator of G-protein signaling 10	Homo sapiens
Q9UBB4	ATXN10,SCA10	0.542332	-0.882752	1.32132e-06	17.0237	12	103	110	53.5	Ataxin-10	Homo sapiens
P79483	HLA-DRB3	1.54826	0.630645	0.0706965	41.9125	8	102	106	30	HLA class II histocompatibility antigen, DR beta 3 chain	Homo sapiens
P30405	PPIF,CYP3	1.29994	0.378449	0.0752424	42.5452	8	102	104	22	Peptidyl-prolyl cis-trans isomerase F, mitochondrial	Homo sapiens
Q6VY07	PACS1,KIAA1175	1.20674	0.271111	0.077723	42.8558	11	102	117	104.9	Phosphofurin acidic cluster sorting protein 1	Homo sapiens
Q96KP1	EXOC2,SEC5,SEC5L1	0.979216	-0.0303007	0.899442	416.823	13	102	109	104.1	Exocyst complex component 2	Homo sapiens
P49754	VPS41	0.917812	-0.123729	0.607961	121.093	12	102	122	98.6	Vacuolar protein sorting-associated protein 41 homolog	Homo sapiens
Q15185	PTGES3,P23,TEBP	0.859338	-0.218703	0.293057	65.5147	7	102	122	18.7	Prostaglandin E synthase 3	Homo sapiens
Q13564	NAE1,APPBP1,HPP1	0.800338	-0.321319	0.0278964	35.4791	11	102	119	60.2	NEDD8-activating enzyme E1 regulatory subunit	Homo sapiens
Q6P589	TNFAIP8L2	0.706505	-0.501228	0.0312252	36.2073	7	102	105	20.6	Tumor necrosis factor alpha-induced protein 8-like protein 2	Homo sapiens
P23229	ITGA6	0.649909	-0.62169	0.0258058	35.0223	16	102	116	126.6	Integrin alpha-6	Homo sapiens
P08571	CD14	0.45393	-1.13946	0.000326921	22.8263	9	102	116	40.1	Monocyte differentiation antigen CD14	Homo sapiens
P27144	AK4,AK3,AK3L1	1.59801	0.676279	0.00951976	30.7503	10	101	114	25.3	Adenylate kinase 4, mitochondrial	Homo sapiens
P26572	MGAT1,GGNT1,GLCT1,GLYT1,MGAT	1.30797	0.387324	0.0375636	37.301	10	101	110	50.9	Alpha-1,3-mannosyl-glycoprotein 2-beta-N-acetylglucosaminyltransferase	Homo sapiens
P21926	CD9,MIC3,TSPAN29,GIG2	1.14486	0.195171	0.468727	89.4379	6	101	109	25.4	CD9 antigen	Homo sapiens
Q9BUL8	PDCD10,CCM3,TFAR15	1.10768	0.147539	0.379066	76.1717	10	101	121	24.7	Programmed cell death protein 10	Homo sapiens
Q9UIQ6	LNPEP,OTASE	1.07302	0.101676	0.714144	161.76	15	101	115	117.3	Leucyl-cystinyl aminopeptidase	Homo sapiens
Q9Y2B0	CNPY2,MSAP,TMEM4,ZSIG9,UNQ1943/PRO4426	1.07019	0.0978672	0.614437	123.009	8	101	112	20.7	Protein canopy homolog 2	Homo sapiens
P50914	RPL14	1.00238	0.00343502	0.991096	4548.73	7	101	120	23.4	60S ribosomal protein L14	Homo sapiens
Q86W42	THOC6,WDR58,PSEC0006	0.984519	-0.0225096	0.934561	625.959	9	101	101	37.5	RecName: Full=THO complex subunit 6 homolog; AltName: Full=Functional spliceosome-associated protein 35; Short=fSAP35; AltName: Full=WD repeat-containing protein 58	Homo sapiens
Q8TCB0	IFI44,MTAP44	0.901816	-0.149095	0.720028	165.051	16	101	116	50.5	RecName: Full=Interferon-induced protein 44; Short=p44; AltName: Full=Microtubule-associated protein 44	Homo sapiens
Q9NR19	ACSS2,ACAS2	0.887034	-0.172939	0.366431	74.4779	14	101	116	78.6	Acetyl-coenzyme A synthetase, cytoplasmic	Homo sapiens
P54725	RAD23A	0.845133	-0.24275	0.0813537	43.2693	8	101	112	39.6	UV excision repair protein RAD23 homolog A	Homo sapiens
Q96RT1	ERBB2IP,ERBIN,KIAA1225,LAP2	0.819592	-0.287022	0.116847	47.0772	11	101	114	158.3	Erbin	Homo sapiens
P17252	PRKCA,PKCA,PRKACA	0.804949	-0.313031	0.0710433	41.9802	11	101	113	76.8	Protein kinase C alpha type	Homo sapiens
P50479	PDLIM4,RIL	0.607261	-0.719613	0.000919331	24.6525	10	101	105	35.4	PDZ and LIM domain protein 4	Homo sapiens
Q5T8D3	ACBD5,KIAA1996	1.88299	0.913027	1.19846e-06	16.9226	11	100	113	60.1	Acyl-CoA-binding domain-containing protein 5	Homo sapiens
Q99538	LGMN,PRSC1	1.74888	0.806435	0.00675469	29.5013	10	100	102	49.4	Legumain	Homo sapiens
P30626	SRI	1.73417	0.794243	0.000198446	22.0604	9	100	105	21.7	Sorcin	Homo sapiens
Q14149	MORC3,KIAA0136,NXP2,ZCWCC3	1.36058	0.444221	0.0231221	34.4495	14	100	110	107.1	MORC family CW-type zinc finger protein 3	Homo sapiens
O15382	BCAT2,BCATM,BCT2,ECA40	1.25742	0.330462	0.263515	62.1923	11	100	110	44.3	Branched-chain-amino-acid aminotransferase, mitochondrial	Homo sapiens
Q9BPX6	MICU1,CALC,CBARA1	1.11267	0.15402	0.535798	102.375	11	100	101	54.4	Calcium uptake protein 1, mitochondrial	Homo sapiens
Q9H9B4	SFXN1	1.03209	0.0455696	0.854736	302.227	11	100	107	35.6	Sideroflexin-1	Homo sapiens
Q8WWP7	GIMAP1,IMAP1	1.00875	0.0125719	0.955941	995.43	10	100	116	34.4	GTPase IMAP family member 1	Homo sapiens
Q86X55	CARM1,PRMT4	0.921096	-0.118576	0.613624	122.58	8	100	106	65.9	Histone-arginine methyltransferase CARM1	Homo sapiens
P53355	DAPK1,DAPK	0.91198	-0.132926	0.511119	97.3318	14	100	112	160	Death-associated protein kinase 1	Homo sapiens
Q8TDW0	LRRC8C,AD158,FAD158	0.903724	-0.146046	0.726241	167.996	14	100	102	92.4	Volume-regulated anion channel subunit LRRC8C	Homo sapiens
P34910	EVI2B,EVDB	0.873306	-0.19544	0.414793	80.7647	8	100	106	48.7	Protein EVI2B	Homo sapiens
Q96AQ6	PBXIP1,HPIP	0.870985	-0.19928	0.319318	68.5128	8	100	106	80.6	Pre-B-cell leukemia transcription factor-interacting protein 1	Homo sapiens
Q9NPB8	GPCPD1,GDE5,KIAA1434	0.610983	-0.710796	7.0248e-05	20.689	11	100	110	76	Glycerophosphocholine phosphodiesterase GPCPD1	Homo sapiens
Q9BRR9	ARHGAP9	0.580132	-0.785546	1.40281e-06	17.0244	10	100	109	83.3	Rho GTPase-activating protein 9	Homo sapiens
P53602	MVD,MPD	0.57668	-0.794157	5.03995e-06	18.0173	12	100	114	43.4	Diphosphomevalonate decarboxylase	Homo sapiens
Q9NWH9	SLTM,MET	1.2087	0.273455	0.183475	53.8836	10	99	109	117.1	SAFB-like transcription modulator	Homo sapiens
Q96PC5	MIA2,CTAGE5,MEA11,MEA6,MGEA11,MGEA6	1.10647	0.145962	0.452603	86.6514	11	99	117	159.8	Melanoma inhibitory activity protein 2	Homo sapiens
Q9NXV6	CDKN2AIP,CARF	0.955561	-0.0655803	0.78704	208.626	11	99	107	61.1	CDKN2A-interacting protein	Homo sapiens
P09601	HMOX1,HO,HO1	0.942498	-0.0854381	0.74362	176.645	12	99	112	32.8	Heme oxygenase 1	Homo sapiens
Q969X5	ERGIC1,ERGIC32,KIAA1181,HT034	0.903507	-0.146392	0.528113	100.728	8	99	108	32.6	Endoplasmic reticulum-Golgi intermediate compartment protein 1	Homo sapiens
O15355	PPM1G,PPM1C	0.876998	-0.189355	0.342573	71.1796	9	99	112	59.3	Protein phosphatase 1G	Homo sapiens
Q96A49	SYAP1,PRO3113	0.822077	-0.282655	0.0834256	43.5046	10	99	110	39.9	Synapse-associated protein 1	Homo sapiens
O95372	LYPLA2,APT2	0.793306	-0.33405	0.0229943	34.4619	8	99	115	24.7	Acyl-protein thioesterase 2	Homo sapiens
Q8IYI6	EXOC8	0.790944	-0.338353	0.0212322	34.0359	12	99	117	81.8	Exocyst complex component 8	Homo sapiens
Q8NEB9	PIK3C3,VPS34	0.768985	-0.378973	0.00864622	30.355	11	99	114	101.5	Phosphatidylinositol 3-kinase catalytic subunit type 3	Homo sapiens
O43149	ZZEF1,KIAA0399	0.643858	-0.635186	0.00168705	25.8161	15	99	113	331.1	Zinc finger ZZ-type and EF-hand domain-containing protein 1	Homo sapiens
Q9BRA2	TXNDC17,TXNL5	0.609415	-0.714504	0.000596957	23.8106	7	99	111	13.9	Thioredoxin domain-containing protein 17	Homo sapiens
Q16850	CYP51A1,CYP51	0.440553	-1.18261	8.37196e-06	18.4238	13	99	101	57.3	Lanosterol 14-alpha demethylase	Homo sapiens
P13473	LAMP2	1.26248	0.336258	0.0305103	36.0404	7	98	111	45	Lysosome-associated membrane glycoprotein 2	Homo sapiens
Q92575	UBXN4,KIAA0242,UBXD2,UBXDC1	1.23271	0.301833	0.129469	48.4024	10	98	105	56.8	UBX domain-containing protein 4	Homo sapiens
Q13123	IK,RED,RER	1.17295	0.230143	0.163119	51.8649	11	98	116	65.6	Protein Red	Homo sapiens
O95758	PTBP3,ROD1	1.14298	0.192805	0.151211	50.6686	9	98	122	59.7	Polypyrimidine tract-binding protein 3	Homo sapiens
Q8NFW8	CMAS	1.08543	0.118272	0.691944	151.207	12	98	108	48.4	N-acylneuraminate cytidylyltransferase	Homo sapiens
Q96SU4	OSBPL9,ORP9,OSBP4	1.05667	0.0795269	0.752649	182.756	14	98	111	83.2	Oxysterol-binding protein-related protein 9	Homo sapiens
P84103	SRSF3,SFRS3,SRP20	1.05156	0.0725277	0.662919	138.842	7	98	113	19.3	Serine/arginine-rich splicing factor 3	Homo sapiens
P48426	PIP4K2A,PI5P4KA,PIP5K2,PIP5K2A	0.98511	-0.0216428	0.925589	555.168	13	98	113	46.2	Phosphatidylinositol 5-phosphate 4-kinase type-2 alpha	Homo sapiens
O95219	SNX4	0.925989	-0.110932	0.49153	93.5795	12	98	117	51.9	Sorting nexin-4	Homo sapiens
Q9H0E2	TOLLIP	0.776744	-0.364489	0.000146757	21.6546	7	98	115	30.3	Toll-interacting protein	Homo sapiens
Q16576	RBBP7,RBAP46	0.665396	-0.587716	0.00579332	29.0239	9	98	100	47.8	Histone-binding protein RBBP7	Homo sapiens
Q92851	CASP10,MCH4	1.84613	0.884508	3.80156e-07	16.1089	10	97	104	59	Caspase-10	Homo sapiens
Q13573	SNW1,SKIIP,SKIP	1.27665	0.352368	0.0297459	35.8425	10	97	103	61.5	SNW domain-containing protein 1	Homo sapiens
Q6PI48	DARS2	1.05169	0.0727114	0.801171	220.239	15	97	116	73.6	Aspartate--tRNA ligase, mitochondrial	Homo sapiens
Q96DI7	SNRNP40,PRP8BP,SFP38,WDR57	1.03675	0.0520747	0.829512	253.246	11	97	110	39.3	U5 small nuclear ribonucleoprotein 40 kDa protein	Homo sapiens
Q5JSH3	WDR44,RPH11	0.984485	-0.0225586	0.934791	628.473	13	97	105	101.4	WD repeat-containing protein 44	Homo sapiens
P46778	RPL21	0.9382	-0.0920325	0.619934	124.434	9	97	116	18.6	60S ribosomal protein L21	Homo sapiens
O60869	EDF1	0.919579	-0.120955	0.603455	119.653	6	97	110	16.4	Endothelial differentiation-related factor 1	Homo sapiens
Q7L2E3	DHX30,DDX30,KIAA0890	0.901782	-0.149149	0.622298	125.193	13	97	103	133.9	ATP-dependent RNA helicase DHX30	Homo sapiens
P02768	ALB,GIG20,GIG42,PRO0903,PRO1708,PRO2044,PRO2619,PRO2675,UNQ696/PRO1341	0.887644	-0.171946	0.521661	99.3384	9	97	118	69.4	Albumin	Homo sapiens
Q969H8	C19orf10,IL25	0.872026	-0.197558	0.490979	93.458	7	97	109	18.8	Myeloid-derived growth factor	Homo sapiens
Q96GG9	DCUN1D1,DCN1,DCUN1L1,RP42,SCCRO	0.86617	-0.207278	0.271565	63.078	8	97	106	30.1	DCN1-like protein 1	Homo sapiens
Q9Y3A6	TMED5,CGI-100,UNQ397/PRO733	0.860319	-0.217057	0.43313	83.3829	10	97	99	26	Transmembrane emp24 domain-containing protein 5	Homo sapiens
Q8IWB9	TEX2,KIAA1738,TMEM96	0.815022	-0.295088	0.345623	71.5893	18	97	102	125.3	Testis-expressed protein 2	Homo sapiens
Q6PGP7	TTC37,KIAA0372	0.769004	-0.378936	0.0605266	40.5683	13	97	106	175.5	Tetratricopeptide repeat protein 37	Homo sapiens
Q9Y5S2	CDC42BPB,KIAA1124	0.733421	-0.447287	0.0237321	34.5363	14	97	108	194.3	Serine/threonine-protein kinase MRCK beta	Homo sapiens
P23610	F8A1,F8A,F8A2,F8A3	0.718829	-0.476279	0.00397803	27.9516	9	97	111	39.1	40-kDa huntingtin-associated protein	Homo sapiens
Q9UKK9	NUDT5,NUDIX5,HSPC115	0.704138	-0.50607	0.00016848	21.7883	7	97	117	24.3	ADP-sugar pyrophosphatase	Homo sapiens
Q99614	TTC1,TPR1	0.70328	-0.507829	3.37658e-06	17.6597	10	97	118	33.5	Tetratricopeptide repeat protein 1	Homo sapiens
P08397	HMBS,PBGD,UPS	0.67604	-0.564819	0.000135559	21.4987	9	97	105	39.3	Porphobilinogen deaminase	Homo sapiens
Q9H2L5	RASSF4,AD037	2.35774	1.2374	1.29991e-07	15.394	11	96	110	36.7	Ras association domain-containing protein 4	Homo sapiens
Q9HD45	TM9SF3,SMBP,UNQ245/PRO282	1.44798	0.534042	0.0199335	33.7454	8	96	105	67.9	Transmembrane 9 superfamily member 3	Homo sapiens
P00813	ADA,ADA1	1.26503	0.339173	0.211499	56.722	11	96	107	40.8	Adenosine deaminase	Homo sapiens
O75306	NDUFS2	1.0724	0.100839	0.708673	158.698	11	96	112	52.5	NADH dehydrogenase [ubiquinone] iron-sulfur protein 2, mitochondrial	Homo sapiens
O00233	PSMD9	0.981995	-0.0262117	0.934791	628.272	10	96	106	24.7	26S proteasome non-ATPase regulatory subunit 9	Homo sapiens
P17812	CTPS1,CTPS	0.87891	-0.186213	0.445504	85.422	10	96	114	66.7	CTP synthase 1	Homo sapiens
Q13131	PRKAA1,AMPK1	0.874469	-0.193521	0.310782	67.4317	11	96	115	64	5'-AMP-activated protein kinase catalytic subunit alpha-1	Homo sapiens
Q96SZ5	ADO,C10orf22	0.871085	-0.199114	0.172935	52.8148	11	96	106	29.8	2-aminoethanethiol dioxygenase	Homo sapiens
Q13618	CUL3,KIAA0617	0.824863	-0.277774	0.0617954	40.7296	11	96	112	88.9	Cullin-3	Homo sapiens
O00115	DNASE2,DNASE2A,DNL2	0.703072	-0.508257	0.14054	49.6108	8	96	104	39.6	Deoxyribonuclease-2-alpha	Homo sapiens
O15118	NPC1	0.688354	-0.538777	0.0986526	45.151	9	96	100	142.2	NPC intracellular cholesterol transporter 1	Homo sapiens
O75821	EIF3G,EIF3S4	0.66519	-0.588161	6.71046e-05	20.5551	10	96	124	35.6	Eukaryotic translation initiation factor 3 subunit G	Homo sapiens
Q96JY6	PDLIM2,PP6345	0.640501	-0.642726	0.000627967	23.8374	9	96	103	37.5	PDZ and LIM domain protein 2	Homo sapiens
P16671	CD36,GP3B,GP4	0.597346	-0.743362	0.026623	35.1761	9	96	102	53.1	Platelet glycoprotein 4	Homo sapiens
Q9UIA0	CYTH4,CYT4,PSCD4	0.41138	-1.28146	4.23234e-12	11.2344	9	96	109	45.7	Cytohesin-4	Homo sapiens
Q9NVH1	DNAJC11	1.47074	0.556539	0.00746207	29.812	10	95	100	63.3	DnaJ homolog subfamily C member 11	Homo sapiens
Q15424	SAFB,HAP,HET,SAFB1	1.21768	0.284136	0.0495541	39.0368	11	95	118	102.6	Scaffold attachment factor B1	Homo sapiens
Q9H488	POFUT1,FUT12,KIAA0180	1.09046	0.124936	0.506511	96.4365	8	95	101	44	GDP-fucose protein O-fucosyltransferase 1	Homo sapiens
O43678	NDUFA2	1.08752	0.121043	0.633647	129.101	7	95	103	10.9	NADH dehydrogenase [ubiquinone] 1 alpha subcomplex subunit 2	Homo sapiens
O14656	TOR1A,DQ2,DYT1,TA,TORA	1.04976	0.0700563	0.78556	207.104	9	95	106	37.8	Torsin-1A	Homo sapiens
Q9H9A6	LRRC40	1.04597	0.0648463	0.752649	182.645	12	95	100	68.2	Leucine-rich repeat-containing protein 40	Homo sapiens
Q49A26	GLYR1,HIBDL,NDF,NP60,NPAC	1.00368	0.00529906	0.980722	2142.99	8	95	107	60.5	Putative oxidoreductase GLYR1	Homo sapiens
Q9NRX4	PHPT1,PHP14,CGI-202,HSPC141	0.945376	-0.0810395	0.815625	237.563	8	95	101	13.8	14 kDa phosphohistidine phosphatase	Homo sapiens
Q5TFE4	NT5DC1,NT5C2L1,LP2642	0.940874	-0.0879261	0.580928	113.069	8	95	112	51.8	5'-nucleotidase domain-containing protein 1	Homo sapiens
P62857	RPS28	0.917458	-0.124285	0.706716	157.099	6	95	106	7.8	40S ribosomal protein S28	Homo sapiens
O15498	YKT6	0.837963	-0.255041	0.186942	54.2523	12	95	108	22.4	Synaptobrevin homolog YKT6	Homo sapiens
O60333	KIF1B,KIAA0591,KIAA1448	0.829422	-0.269821	0.209669	56.4974	16	95	106	204.5	Kinesin-like protein KIF1B	Homo sapiens
Q9H553	ALG2,UNQ666/PRO1298	0.764165	-0.388045	0.107914	46.0904	12	95	99	47.1	Alpha-1,3/1,6-mannosyltransferase ALG2	Homo sapiens
Q12769	NUP160,KIAA0197,NUP120	0.690609	-0.53406	0.00128322	25.2327	11	95	114	162.1	Nuclear pore complex protein Nup160	Homo sapiens
O96005	CLPTM1	0.679844	-0.556725	0.00909367	30.5144	10	95	107	76.1	Cleft lip and palate transmembrane protein 1	Homo sapiens
Q15555	MAPRE2,RP1	0.66053	-0.598304	0.00766269	29.9042	9	95	108	37	Microtubule-associated protein RP/EB family member 2	Homo sapiens
Q9UIB8	CD84,SLAMF5	0.548674	-0.865979	0.000312737	22.672	9	95	104	38.8	SLAM family member 5	Homo sapiens
Q00978	IRF9,ISGF3G	2.13423	1.09371	1.27675e-09	13.0525	12	94	130	43.7	RecName: Full=Interferon regulatory factor 9; Short=IRF-9; AltName: Full=IFN-alpha-responsive transcription factor subunit; AltName: Full=ISGF3 p48 subunit; AltName: Full=Interferon-stimulated gene factor 3 gamma; Short=ISGF-3 gamma; AltName: Full=Tr	Homo sapiens
Q9Y624	F11R,JAM1,JCAM,UNQ264/PRO301	1.76025	0.815783	0.00832205	30.1805	10	94	101	32.6	Junctional adhesion molecule A	Homo sapiens
P36959	GMPR,GMPR1	1.3402	0.422446	0.387848	77.1132	9	94	95	37.4	GMP reductase 1	Homo sapiens
P18859	ATP5PF,ATP5A,ATP5J,ATPM	1.30077	0.37937	0.00566066	28.9344	6	94	107	12.6	ATP synthase-coupling factor 6, mitochondrial	Homo sapiens
P60866	RPS20	1.23866	0.308779	0.254507	61.1957	4	94	104	13.4	40S ribosomal protein S20	Homo sapiens
P62899	RPL31	1.1233	0.167745	0.49225	93.8229	8	94	102	14.5	60S ribosomal protein L31	Homo sapiens
Q9HCC0	MCCC2,MCCB	1.09647	0.132866	0.513758	97.7602	14	94	124	61.3	Methylcrotonoyl-CoA carboxylase beta chain, mitochondrial	Homo sapiens
Q96II8	LRCH3	1.07838	0.108866	0.639792	130.787	10	94	97	86.1	DISP complex protein LRCH3	Homo sapiens
Q9NXG2	THUMPD1	0.989974	-0.0145377	0.955992	999.402	9	94	99	39.3	THUMP domain-containing protein 1	Homo sapiens
Q04323	UBXN1,SAKS1	0.905201	-0.14369	0.395257	78.1567	8	94	104	33.3	UBX domain-containing protein 1	Homo sapiens
Q9NP79	VTA1,C6orf55,HSPC228,My012	0.9021	-0.148641	0.622631	125.41	6	94	96	33.9	Vacuolar protein sorting-associated protein VTA1 homolog	Homo sapiens
Q15018	FAM175B,ABRO1,KIAA0157	0.847621	-0.238509	0.0305772	36.0063	9	94	108	46.9	BRISC complex subunit Abraxas 2	Homo sapiens
Q9BU23	LMF2,TMEM112B,TMEM153	0.839014	-0.253234	0.150287	50.541	9	94	113	79.7	Lipase maturation factor 2	Homo sapiens
Q13153	PAK1	0.828557	-0.271327	0.241487	59.7716	9	94	102	60.6	Serine/threonine-protein kinase PAK 1	Homo sapiens
Q01844	EWSR1,EWS	0.813386	-0.297988	0.216841	57.304	6	94	101	68.5	RNA-binding protein EWS	Homo sapiens
Q96M96	FGD4,FRABP,ZFYVE6	0.786408	-0.346649	0.0804259	43.022	16	94	103	86.6	FYVE, RhoGEF and PH domain-containing protein 4	Homo sapiens
P63313	TMSB10,PTMB10,THYB10	0.765225	-0.386045	0.23425	59.1095	4	94	108	5	Thymosin beta-10	Homo sapiens
P27361	MAPK3,ERK1,PRKM3	0.731472	-0.451126	0.000498206	23.3792	11	94	119	43.1	Mitogen-activated protein kinase 3	Homo sapiens
Q9Y4P1	ATG4B,APG4B,AUTL1,KIAA0943	0.713885	-0.486236	0.00263955	26.862	8	94	102	44.3	Cysteine protease ATG4B	Homo sapiens
O00625	PIR	0.709582	-0.494958	0.00106808	24.8639	10	94	108	32.1	Pirin	Homo sapiens
Q96DB5	RMDN1,FAM82B,CGI-90	1.3183	0.398673	0.0397353	37.5719	9	93	103	35.8	Regulator of microtubule dynamics protein 1	Homo sapiens
P62910	RPL32,PP9932	1.2182	0.284753	0.0520803	39.4046	5	93	108	15.9	60S ribosomal protein L32	Homo sapiens
Q8TBX8	PIP4K2C,PIP5K2C	1.02318	0.0330536	0.895581	403.51	9	93	105	47.3	Phosphatidylinositol 5-phosphate 4-kinase type-2 gamma	Homo sapiens
Q9UHY1	NRBP1,BCON3,NRBP	0.975518	-0.0357598	0.855303	303.029	9	93	113	59.8	Nuclear receptor-binding protein	Homo sapiens
Q5XKP0	QIL1,C19orf70	0.931837	-0.10185	0.6778	145.527	6	93	99	13.1	MICOS complex subunit MIC13	Homo sapiens
Q8WU79	SMAP2,SMAP1L	0.893717	-0.16211	0.436497	83.8417	9	93	100	46.8	Stromal membrane-associated protein 2	Homo sapiens
P61758	VBP1,PFDN3	0.890136	-0.167902	0.457441	87.3555	7	93	106	22.6	Prefoldin subunit 3	Homo sapiens
Q9UHG3	PCYOX1,KIAA0908,PCL1,UNQ597/PRO1183	0.823275	-0.280553	0.391643	77.6355	10	93	96	56.6	Prenylcysteine oxidase 1	Homo sapiens
Q8WW12	PCNP	0.79564	-0.329813	0.0174586	33.128	6	93	113	18.9	PEST proteolytic signal-containing nuclear protein	Homo sapiens
Q86YV9	HPS6	0.757657	-0.400384	0.0352459	36.843	8	93	100	83	Hermansky-Pudlak syndrome 6 protein	Homo sapiens
Q9NZD8	SPG21,ACP33,BM-019,GL010	0.694633	-0.525676	0.00232137	26.5362	9	93	109	35	Maspardin	Homo sapiens
Q92905	COPS5,CSN5,JAB1	0.690057	-0.535213	0.00216558	26.365	10	93	107	37.6	COP9 signalosome complex subunit 5	Homo sapiens
O00584	RNASET2,RNASE6PL	0.497612	-1.00691	3.14682e-07	15.9118	8	93	107	29.5	Ribonuclease T2	Homo sapiens
Q16134	ETFDH	1.45024	0.536288	0.0530906	39.4531	15	92	106	68.5	Electron transfer flavoprotein-ubiquinone oxidoreductase, mitochondrial	Homo sapiens
P51148	RAB5C,RABL	1.17778	0.236065	0.348671	71.9987	8	92	101	23.5	Ras-related protein Rab-5C	Homo sapiens
O00221	NFKBIE,IKBE	1.08322	0.115332	0.49153	93.5667	8	92	101	52.9	NF-kappa-B inhibitor epsilon	Homo sapiens
Q9NZ01	TECR,GPSN2,SC2	1.03364	0.0477277	0.913045	479.1	6	92	104	36	Very-long-chain enoyl-CoA reductase	Homo sapiens
P62316	SNRPD2,SNRPD1	1.02045	0.0292011	0.935774	636.53	8	92	107	13.5	Small nuclear ribonucleoprotein Sm D2	Homo sapiens
Q16864	ATP6V1F,ATP6S14,VATF	0.983518	-0.0239767	0.941636	706.06	8	92	110	13.4	V-type proton ATPase subunit F	Homo sapiens
P51798	CLCN7	0.967412	-0.0477983	0.920949	517.49	9	92	95	88.7	H(+)/Cl(-) exchange transporter 7	Homo sapiens
P68366	TUBA4A,TUBA1	0.963181	-0.0541206	0.809822	229.157	6	92	104	49.9	Tubulin alpha-4A chain	Homo sapiens
Q9BTT0	ANP32E	0.937583	-0.092982	0.672807	143.268	6	92	95	30.7	Acidic leucine-rich nuclear phosphoprotein 32 family member E	Homo sapiens
O75886	STAM2,HBP	0.887893	-0.171542	0.391944	77.6971	9	92	95	58.2	Signal transducing adapter molecule 2	Homo sapiens
Q68DK2	ZFYVE26,KIAA0321	0.884639	-0.17684	0.393818	77.9293	14	92	102	284.6	Zinc finger FYVE domain-containing protein 26	Homo sapiens
P53384	NUBP1,NBP,NBP1	0.828465	-0.271488	0.164846	52.0217	7	92	100	34.5	Cytosolic Fe-S cluster assembly factor NUBP1	Homo sapiens
P28676	GCA,GCL	0.809659	-0.304613	0.230684	58.7078	9	92	102	24	Grancalcin	Homo sapiens
O94966	USP19,KIAA0891,ZMYND9	0.802178	-0.318007	0.0934619	44.5236	12	92	96	145.7	Ubiquitin carboxyl-terminal hydrolase 19	Homo sapiens
Q9NWV8	BABAM1,C19orf62,MERIT40,NBA1,HSPC142	0.798305	-0.324988	0.0575072	40.1474	8	92	102	36.6	BRISC and BRCA1-A complex member 1	Homo sapiens
Q6FI81	CIAPIN1,CUA001,PRO0915	0.778737	-0.360791	0.0439963	38.2357	8	92	108	33.6	Anamorsin	Homo sapiens
P15559	NQO1,DIA4,NMOR1	0.749271	-0.41644	0.245994	60.2844	11	92	98	30.9	NAD(P)H dehydrogenase [quinone] 1	Homo sapiens
P49903	SEPHS1,SELD,SPS,SPS1	0.731208	-0.451646	0.00389352	27.8543	7	92	101	42.9	Selenide, water dikinase 1	Homo sapiens
O43592	XPOT	0.664673	-0.589283	0.0359147	36.9248	10	92	96	110	Exportin-T	Homo sapiens
Q03154	ACY1	0.559638	-0.837435	9.04503e-05	20.8969	9	92	95	45.9	Aminoacylase-1	Homo sapiens
P29966	MARCKS,MACS,PRKCSL	4.1674	2.05915	1.19846e-06	16.7684	7	91	103	31.6	Myristoylated alanine-rich C-kinase substrate	Homo sapiens
O95159	ZFPL1	1.52864	0.612253	0.00239342	26.6075	6	91	94	34.1	Zinc finger protein-like 1	Homo sapiens
O00330	PDHX,PDX1	1.39174	0.476887	0.106872	45.9596	9	91	97	54.1	Pyruvate dehydrogenase protein X component, mitochondrial	Homo sapiens
P61026	RAB10	1.25669	0.32963	0.0330807	36.4637	7	91	103	22.5	Ras-related protein Rab-10	Homo sapiens
P07910	HNRNPC,HNRPC	1.17966	0.238376	0.0749815	42.4265	5	91	96	33.7	Heterogeneous nuclear ribonucleoproteins C1/C2	Homo sapiens
Q9NUQ6	SPATS2L,DNAPTP6,SP1224	1.1533	0.205767	0.392241	77.6974	12	91	99	61.7	RecName: Full=SPATS2-like protein; AltName: Full=DNA polymerase-transactivated protein 6; AltName: Full=Stress granule and nucleolar protein; Short=SGNP	Homo sapiens
Q86WV6	STING1,ERIS,MITA,STING,TMEM173	1.1075	0.147307	0.507478	96.578	8	91	99	42.2	Stimulator of interferon genes protein	Homo sapiens
Q9ULC4	MCTS1,MCT1	0.943499	-0.0839065	0.721966	165.993	5	91	96	20.6	Malignant T-cell-amplified sequence 1	Homo sapiens
P61970	NUTF2,NTF2	0.827212	-0.27367	0.0766444	42.6634	6	91	99	14.5	Nuclear transport factor 2	Homo sapiens
Q8WZ82	OVCA2	0.81775	-0.290269	0.149703	50.4781	7	91	96	24.4	Esterase OVCA2	Homo sapiens
Q99627	COPS8,CSN8	0.781535	-0.355618	0.0153609	32.526	7	91	98	23.2	COP9 signalosome complex subunit 8	Homo sapiens
P98179	RBM3,RNPL	0.743141	-0.428291	0.0667764	41.3633	6	91	95	17.2	RNA-binding protein 3	Homo sapiens
P28074	PSMB5,LMPX,MB1,X	0.71819	-0.477563	0.0561934	39.9206	10	91	102	28.5	Proteasome subunit beta type-5	Homo sapiens
Q9UBV8	PEF1,ABP32,UNQ1845/PRO3573	0.677187	-0.562374	0.000703003	24.0307	7	91	95	30.4	Peflin	Homo sapiens
Q9Y2S2	CRYL1,CRY	0.585752	-0.771638	1.48197e-05	18.8848	8	91	99	35.4	Lambda-crystallin homolog	Homo sapiens
P05026	ATP1B1,ATP1B	1.59931	0.677447	0.0135045	31.9465	8	90	101	35.1	Sodium/potassium-transporting ATPase subunit beta-1	Homo sapiens
Q8IZH2	XRN1,SEP1	1.51559	0.599877	0.00478958	28.3624	11	90	110	194.1	5'-3' exoribonuclease 1	Homo sapiens
Q7Z417	NUFIP2,KIAA1321,PIG1	1.43638	0.522441	0.00780095	29.8716	10	90	100	76.1	Nuclear fragile X mental retardation-interacting protein 2	Homo sapiens
O75923	DYSF,FER1L1	1.43341	0.519451	0.0412182	37.6033	21	90	139	237.3	Dysferlin	Homo sapiens
P41212	ETV6,TEL,TEL1	1.37148	0.455732	0.0310761	36.0533	9	90	95	53	Transcription factor ETV6	Homo sapiens
Q53EP0	FNDC3B,FAD104,NS5ABP37,UNQ2421/PRO4979/PRO34274	1.32389	0.404779	0.0552136	39.7932	10	90	105	132.9	Fibronectin type III domain-containing protein 3B	Homo sapiens
P47914	RPL29	1.26816	0.342741	0.018641	33.3822	7	90	112	17.8	60S ribosomal protein L29	Homo sapiens
[truncated: 4,224 more rows]

## Sheet: Only in aMDM 
168/7235 proteins	Gene & Synonyms	aMDM VS. naMDM						Total peptides in set	MW (kDa)	Description	Species
		Ratio	Log2(Ratio)	Adj. p-value	CV %	Dist. pept. used	Pept. used
P12277	CKB,CKBB	1000	1000			13	71	71	42.6	RecName: Full=Creatine kinase B-type {ECO:0000305}; EC=2.7.3.2; AltName: Full=Brain creatine kinase {ECO:0000303|PubMed:2828370}; Short=B-CK; AltName: Full=Creatine kinase B chain {ECO:0000303|PubMed:3692484}; AltName: Full=Creatine phosphokinase B-t	Homo sapiens
P30793	GCH1,DYT5,GCH	1000	1000			11	69	69	27.9	RecName: Full=GTP cyclohydrolase 1; EC=3.5.4.16 {ECO:0000269|PubMed:16778797, ECO:0000269|PubMed:2463916, ECO:0000269|PubMed:3753653}; AltName: Full=GTP cyclohydrolase I; Short=GTP-CH-I	Homo sapiens
O15528	CYP27B1,CYP1ALPHA,CYP27B	1000	1000			11	65	65	56.5	RecName: Full=25-hydroxyvitamin D-1 alpha hydroxylase, mitochondrial; EC=1.14.13.13; AltName: Full=25-OHD-1 alpha-hydroxylase; AltName: Full=25-hydroxyvitamin D(3) 1-alpha-hydroxylase; Short=VD3 1A hydroxylase; AltName: Full=Calcidiol 1-monooxygenase	Homo sapiens
Q5R3K3	FAM26F,C6orf187	1000	1000			8	53	53	34.5	RecName: Full=Protein FAM26F	Homo sapiens
Q9NRG7	SDR39U1,C14orf124,HCDI	1000	1000			4	48	48	31.1	Epimerase family protein SDR39U1	Homo sapiens
P98066	TNFAIP6,TSG6	1000	1000			9	46	46	31.2	RecName: Full=Tumor necrosis factor-inducible gene 6 protein; AltName: Full=Hyaluronate-binding protein; AltName: Full=TNF-stimulated gene 6 protein; Short=TSG-6; AltName: Full=Tumor necrosis factor alpha-induced protein 6; Short=TNF alpha-induced pr	Homo sapiens
P00751	CFB,BF,BFD	1000	1000			7	42	42	85.5	RecName: Full=Complement factor B; EC=3.4.21.47; AltName: Full=C3/C5 convertase; AltName: Full=Glycine-rich beta glycoprotein; Short=GBG; AltName: Full=PBF2; AltName: Full=Properdin factor B; Contains: RecName: Full=Complement factor B Ba fragment; C	Homo sapiens
Q9UQV4	LAMP3,DCLAMP,TSC403	1000	1000			9	36	36	44.3	Lysosome-associated membrane glycoprotein 3	Homo sapiens
O00515	LAD1,LAD	1000	1000			10	34	34	57.1	RecName: Full=Ladinin-1; Short=Lad-1; AltName: Full=Linear IgA disease antigen; Short=LADA	Homo sapiens
Q92982	NINJ1	1000	1000			4	34	34	16.3	RecName: Full=Ninjurin-1; AltName: Full=Nerve injury-induced protein 1	Homo sapiens
Q9UER7	DAXX,BING2,DAP6	1000	1000			5	32	32	81.4	RecName: Full=Death domain-associated protein 6; AltName: Full=Daxx; Short=hDaxx; AltName: Full=ETS1-associated protein 1; Short=EAP1; AltName: Full=Fas death domain-associated protein	Homo sapiens
Q92570	NR4A3,CHN,CSMF,MINOR,NOR1,TEC	1000	1000			7	31	31	68.2	RecName: Full=Nuclear receptor subfamily 4 group A member 3; AltName: Full=Mitogen-induced nuclear orphan receptor; AltName: Full=Neuron-derived orphan receptor 1; AltName: Full=Nuclear hormone receptor NOR-1	Homo sapiens
O94766	B3GAT3	1000	1000			6	29	29	37.1	Galactosylgalactosylxylosylprotein 3-beta-glucuronosyltransferase 3	Homo sapiens
O94919	ENDOD1,KIAA0830	1000	1000			7	29	29	55	RecName: Full=Endonuclease domain-containing 1 protein; EC=3.1.30.-; Flags: Precursor	Homo sapiens
P15151	PVR,PVS	1000	1000			5	28	28	45.3	RecName: Full=Poliovirus receptor; AltName: Full=Nectin-like protein 5; Short=NECL-5; AltName: CD_antigen=CD155; Flags: Precursor	Homo sapiens
P52333	JAK3	1000	1000			6	28	28	125.1	RecName: Full=Tyrosine-protein kinase JAK3; EC=2.7.10.2; AltName: Full=Janus kinase 3; Short=JAK-3; AltName: Full=Leukocyte janus kinase; Short=L-JAK	Homo sapiens
Q02556	IRF8,ICSBP1	1000	1000			7	28	28	48.4	RecName: Full=Interferon regulatory factor 8; Short=IRF-8; AltName: Full=Interferon consensus sequence-binding protein; Short=H-ICSBP; Short=ICSBP	Homo sapiens
Q96J88	EPSTI1	1000	1000			8	27	27	36.8	RecName: Full=Epithelial-stromal interaction protein 1	Homo sapiens
Q5T160	RARS2,RARSL	1000	1000			5	26	26	65.5	RecName: Full=Probable arginine--tRNA ligase, mitochondrial; EC=6.1.1.19; AltName: Full=Arginyl-tRNA synthetase; Short=ArgRS; Flags: Precursor	Homo sapiens
P02778	CXCL10,INP10,SCYB10	1000	1000			4	25	25	10.9	C-X-C motif chemokine 10	Homo sapiens
P01579	IFNG	1000	1000			7	24	24	19.3	RecName: Full=Interferon gamma; Short=IFN-gamma; AltName: Full=Immune interferon; Flags: Precursor	Homo sapiens
Q96A25	TMEM106A	1000	1000			3	21	21	28.9	Transmembrane protein 106A	Homo sapiens
Q13291	SLAMF1,SLAM	1000	1000			7	20	20	37.2	RecName: Full=Signaling lymphocytic activation molecule; AltName: Full=CDw150; AltName: Full=IPO-3; AltName: CD_antigen=CD150; Flags: Precursor	Homo sapiens
Q14156	EFR3A,KIAA0143	1000	1000			6	20	20	92.9	Protein EFR3 homolog A	Homo sapiens
Q5RI15	COX20,FAM36A	1000	1000			3	20	20	13.3	Cytochrome c oxidase assembly protein COX20, mitochondrial	Homo sapiens
Q96F15	GIMAP5,IAN4L1,IAN5,IMAP3	1000	1000			5	20	20	34.8	RecName: Full=GTPase IMAP family member 5; AltName: Full=Immunity-associated nucleotide 4-like 1 protein; AltName: Full=Immunity-associated nucleotide 5 protein; Short=IAN-5; Short=hIAN5; AltName: Full=Immunity-associated protein 3	Homo sapiens
Q9BUE6	ISCA1,HBLD2,GK004	1000	1000			4	20	20	14.2	RecName: Full=Iron-sulfur cluster assembly 1 homolog, mitochondrial; AltName: Full=HESB-like domain-containing protein 2; AltName: Full=Iron-sulfur assembly protein IscA; Short=hIscA; Flags: Precursor	Homo sapiens
Q9UBX3	SLC25A10,DIC	1000	1000			7	20	20	31.3	RecName: Full=Mitochondrial dicarboxylate carrier; AltName: Full=Solute carrier family 25 member 10	Homo sapiens
O75326	SEMA7A,CD108,SEMAL	1000	1000			10	19	19	74.8	RecName: Full=Semaphorin-7A; AltName: Full=CDw108; AltName: Full=JMH blood group antigen; AltName: Full=John-Milton-Hargen human blood group Ag; AltName: Full=Semaphorin-K1; Short=Sema K1; AltName: Full=Semaphorin-L; Short=Sema L; AltName: CD_antigen	Homo sapiens
Q01151	CD83	1000	1000			6	19	19	23	RecName: Full=CD83 antigen; Short=hCD83; AltName: Full=B-cell activation protein; AltName: Full=Cell surface protein HB15; AltName: CD_antigen=CD83; Flags: Precursor	Homo sapiens
Q9NYK5	MRPL39,C21orf92,MRPL5,RPML5,MSTP003,PRED22	1000	1000			7	19	19	38.7	RecName: Full=39S ribosomal protein L39, mitochondrial; Short=L39mt; Short=MRP-L39; AltName: Full=39S ribosomal protein L5, mitochondrial; Short=L5mt; Short=MRP-L5; AltName: Full=Mitochondrial large ribosomal subunit protein mL39 {ECO:0000303|PubMed:	Homo sapiens
P33681	CD80,CD28LG,CD28LG1,LAB7	1000	1000			2	18	18	33	RecName: Full=T-lymphocyte activation antigen CD80; AltName: Full=Activation B7-1 antigen; AltName: Full=BB1; AltName: Full=CTLA-4 counter-receptor B7.1; Short=B7; AltName: CD_antigen=CD80; Flags: Precursor	Homo sapiens
Q9GZT6	CCDC90B,CUA003,MDS011,MDS025	1000	1000			3	18	18	29.5	Coiled-coil domain-containing protein 90B, mitochondrial	Homo sapiens
P07359	GP1BA	1000	1000			6	17	17	71.5	RecName: Full=Platelet glycoprotein Ib alpha chain; Short=GP-Ib alpha; Short=GPIb-alpha; Short=GPIbA; Short=Glycoprotein Ibalpha; AltName: Full=Antigen CD42b-alpha; AltName: CD_antigen=CD42b; Contains: RecName: Full=Glycocalicin; Flags: Precursor	Homo sapiens
P53671	LIMK2	1000	1000			5	17	17	72.2	LIM domain kinase 2	Homo sapiens
Q8TBP6	SLC25A40,MCFP	1000	1000			5	17	17	38.1	Probable mitochondrial glutathione transporter SLC25A40	Homo sapiens
Q9BYD2	MRPL9	1000	1000			3	16	16	30.2	RecName: Full=39S ribosomal protein L9, mitochondrial; Short=L9mt; Short=MRP-L9; AltName: Full=Mitochondrial large ribosomal subunit protein bL9m {ECO:0000303|PubMed:25278503}; Flags: Precursor	Homo sapiens
Q9Y5W9	SNX11	1000	1000			4	16	16	30.4	Sorting nexin-11	Homo sapiens
P13501	CCL5,D17S136E,SCYA5	1000	1000			2	15	15	10	RecName: Full=C-C motif chemokine 5; AltName: Full=EoCP; AltName: Full=Eosinophil chemotactic cytokine; AltName: Full=SIS-delta; AltName: Full=Small-inducible cytokine A5; AltName: Full=T cell-specific protein P228; Short=TCP228; AltName: Full=T-cell	Homo sapiens
Q969P0	IGSF8,CD81P3,EWI2,KCT4	1000	1000			6	15	15	65	RecName: Full=Immunoglobulin superfamily member 8; Short=IgSF8; AltName: Full=CD81 partner 3; AltName: Full=Glu-Trp-Ile EWI motif-containing protein 2; Short=EWI-2; AltName: Full=Keratinocytes-associated transmembrane protein 4; Short=KCT-4; AltName:	Homo sapiens
Q92508	PIEZO1,FAM38A,KIAA0233	1000	1000			5	14	14	286.8	RecName: Full=Piezo-type mechanosensitive ion channel component 1; AltName: Full=Membrane protein induced by beta-amyloid treatment; Short=Mib; AltName: Full=Protein FAM38A	Homo sapiens
Q96CG3	TIFA,T2BP	1000	1000			3	14	14	21.4	TRAF-interacting protein with FHA domain-containing protein A	Homo sapiens
Q99595	TIMM17A,MIMT17,TIM17,TIM17A,TIMM17	1000	1000			3	14	14	18	Mitochondrial import inner membrane translocase subunit Tim17-A	Homo sapiens
P82912	MRPS11,RPMS11,HCC2	1000	1000			2	13	13	20.6	RecName: Full=28S ribosomal protein S11, mitochondrial; Short=MRP-S11; Short=S11mt; AltName: Full=Cervical cancer proto-oncogene 2 protein; Short=HCC-2; AltName: Full=Mitochondrial small ribosomal subunit protein uS11m {ECO:0000303|PubMed:25838379};	Homo sapiens
Q14145	KEAP1,INRF2,KIAA0132,KLHL19	1000	1000			4	13	13	69.7	Kelch-like ECH-associated protein 1	Homo sapiens
Q14765	STAT4	1000	1000			3	13	13	85.9	Signal transducer and activator of transcription 4	Homo sapiens
Q9BQ95	ECSIT	1000	1000			5	13	13	49.1	RecName: Full=Evolutionarily conserved signaling intermediate in Toll pathway, mitochondrial; AltName: Full=Protein SITPEC; Flags: Precursor	Homo sapiens
Q9H936	SLC25A22,GC1	1000	1000			3	13	13	34.5	Mitochondrial glutamate carrier 1	Homo sapiens
Q07820	MCL1,BCL2L3	1000	1000			3	12	12	37.3	RecName: Full=Induced myeloid leukemia cell differentiation protein Mcl-1; AltName: Full=Bcl-2-like protein 3; Short=Bcl2-L-3; AltName: Full=Bcl-2-related protein EAT/mcl1; AltName: Full=mcl1/EAT	Homo sapiens
Q96RL7	VPS13A,CHAC,KIAA0986	1000	1000			3	12	12	360.3	Vacuolar protein sorting-associated protein 13A	Homo sapiens
Q9C0K1	SLC39A8,BIGM103,ZIP8,PP3105	1000	1000			2	12	12	49.6	RecName: Full=Zinc transporter ZIP8; AltName: Full=BCG-induced integral membrane protein in monocyte clone 103 protein; AltName: Full=LIV-1 subfamily of ZIP zinc transporter 6; Short=LZT-Hs6; AltName: Full=Solute carrier family 39 member 8; AltName:	Homo sapiens
Q9H3P2	NELFA,WHSC2,P/OKcl.15	1000	1000			5	12	12	57.3	Negative elongation factor A	Homo sapiens
P10914	IRF1	1000	1000			2	11	11	36.5	Interferon regulatory factor 1	Homo sapiens
Q01650	SLC7A5,CD98LC,LAT1,MPE16	1000	1000			2	11	11	55	Large neutral amino acids transporter small subunit 1	Homo sapiens
Q07325	CXCL9,CMK,MIG,SCYB9	1000	1000			3	11	11	14	RecName: Full=C-X-C motif chemokine 9; AltName: Full=Gamma-interferon-induced monokine; AltName: Full=Monokine induced by interferon-gamma; Short=HuMIG; Short=MIG; AltName: Full=Small-inducible cytokine B9; Flags: Precursor	Homo sapiens
Q86UT6	NLRX1,NOD5,NOD9	1000	1000			6	11	11	107.6	NLR family member X1	Homo sapiens
Q8IUZ5	PHYKPL,AGXT2L2,PP9286	1000	1000			5	11	11	49.7	RecName: Full=5-phosphohydroxy-L-lysine phospho-lyase; EC=4.2.3.134; AltName: Full=Alanine--glyoxylate aminotransferase 2-like 2	Homo sapiens
O14613	CDC42EP2,BORG1,CEP2	1000	1000			2	10	10	22.5	Cdc42 effector protein 2	Homo sapiens
P35354	PTGS2,COX2	1000	1000			3	10	10	69	RecName: Full=Prostaglandin G/H synthase 2; EC=1.14.99.1; AltName: Full=Cyclooxygenase-2; Short=COX-2; AltName: Full=PHS II; AltName: Full=Prostaglandin H2 synthase 2; Short=PGH synthase 2; Short=PGHS-2; AltName: Full=Prostaglandin-endoperoxide synth	Homo sapiens
Q86Y07	VRK2	1000	1000			3	10	10	58.1	RecName: Full=Serine/threonine-protein kinase VRK2; EC=2.7.11.1; AltName: Full=Vaccinia-related kinase 2	Homo sapiens
Q8N884	CGAS,C6orf150,MB21D1	1000	1000			4	10	10	58.8	Cyclic GMP-AMP synthase	Homo sapiens
Q9BYN8	MRPS26,C20orf193,RPMS13	1000	1000			3	10	10	24.2	28S ribosomal protein S26, mitochondrial	Homo sapiens
Q9HD33	MRPL47,NCM1,CGI-204	1000	1000			6	10	10	29.4	RecName: Full=39S ribosomal protein L47, mitochondrial; Short=L47mt; Short=MRP-L47; AltName: Full=Mitochondrial large ribosomal subunit protein uL29m {ECO:0000303|PubMed:25278503}; AltName: Full=Nasopharyngeal carcinoma metastasis-related protein 1;	Homo sapiens
Q9P032	NDUFAF4,C6orf66,HRPAP20,HSPC125,My013	1000	1000			3	10	10	20.3	RecName: Full=NADH dehydrogenase [ubiquinone] 1 alpha subcomplex assembly factor 4; AltName: Full=Hormone-regulated proliferation-associated protein of 20 kDa	Homo sapiens
O00421	CCRL2,CCR11,CCR6,CKRX,CRAM,HCR	1000	1000			2	9	9	39.5	RecName: Full=C-C chemokine receptor-like 2; AltName: Full=Chemokine receptor CCR11; AltName: Full=Chemokine receptor X; AltName: Full=Putative MCP-1 chemokine receptor	Homo sapiens
Q8TCG2	PI4K2B	1000	1000			3	9	9	54.7	RecName: Full=Phosphatidylinositol 4-kinase type 2-beta; EC=2.7.1.67; AltName: Full=Phosphatidylinositol 4-kinase type II-beta; Short=PI4KII-BETA	Homo sapiens
O95183	VAMP5,HSPC191	1000	1000			2	8	8	12.8	RecName: Full=Vesicle-associated membrane protein 5; Short=VAMP-5; AltName: Full=Myobrevin	Homo sapiens
P22692	IGFBP4,IBP4	1000	1000			2	8	8	27.9	Insulin-like growth factor-binding protein 4	Homo sapiens
P31431	SDC4	1000	1000			2	8	8	21.6	RecName: Full=Syndecan-4; Short=SYND4; AltName: Full=Amphiglycan; AltName: Full=Ryudocan core protein; Flags: Precursor	Homo sapiens
P32248	CCR7,CMKBR7,EBI1,EVI1	1000	1000			4	8	8	42.9	RecName: Full=C-C chemokine receptor type 7; Short=C-C CKR-7; Short=CC-CKR-7; Short=CCR-7; AltName: Full=BLR2; AltName: Full=CDw197; AltName: Full=Epstein-Barr virus-induced G-protein coupled receptor 1; Short=EBI1; Short=EBV-induced G-protein couple	Homo sapiens
Q6KC79	NIPBL,IDN3,SCC2	1000	1000			3	8	8	316.1	RecName: Full=Nipped-B-like protein; AltName: Full=Delangin; AltName: Full=SCC2 homolog	Homo sapiens
Q96P31	FCRL3,FCRH3,IFGP3,IRTA3,SPAP2	1000	1000			1	8	8	80.9	Fc receptor-like protein 3	Homo sapiens
Q9BVV7	TIMM21,C18orf55,TIM21,HSPC154	1000	1000			4	8	8	28.2	RecName: Full=Mitochondrial import inner membrane translocase subunit Tim21; AltName: Full=TIM21-like protein, mitochondrial; Flags: Precursor	Homo sapiens
Q9C0B5	ZDHHC5,KIAA1748,ZNF375	1000	1000			3	8	8	77.5	Palmitoyltransferase ZDHHC5	Homo sapiens
Q9NVV4	MTPAP,PAPD1	1000	1000			5	8	8	66.2	RecName: Full=Poly(A) RNA polymerase, mitochondrial; Short=PAP; EC=2.7.7.19 {ECO:0000269|PubMed:20970105, ECO:0000269|PubMed:21292163}; AltName: Full=PAP-associated domain-containing protein 1; AltName: Full=Polynucleotide adenylyltransferase; AltNam	Homo sapiens
Q9Y276	BCS1L,BCS1	1000	1000			4	8	8	47.5	RecName: Full=Mitochondrial chaperone BCS1; Short=h-BCS1; AltName: Full=BCS1-like protein	Homo sapiens
O00472	ELL2	1000	1000			1	7	7	72.3	RNA polymerase II elongation factor ELL2	Homo sapiens
P14770	GP9	1000	1000			4	7	7	19	RecName: Full=Platelet glycoprotein IX; Short=GP-IX; Short=GPIX; AltName: Full=Glycoprotein 9; AltName: CD_antigen=CD42a; Flags: Precursor	Homo sapiens
P35580	MYH10	1000	1000			3	7	7	229	Myosin-10	Homo sapiens
P46199	MTIF2	1000	1000			4	7	7	81.3	RecName: Full=Translation initiation factor IF-2, mitochondrial; Short=IF-2(Mt); Short=IF-2Mt; Short=IF2(mt); Flags: Precursor	Homo sapiens
P48065	SLC6A12	1000	1000			2	7	7	69.4	RecName: Full=Sodium- and chloride-dependent betaine transporter; AltName: Full=BGT-1; AltName: Full=Na(+)/Cl(-) betaine/GABA transporter; AltName: Full=Solute carrier family 6 member 12	Homo sapiens
Q13029	PRDM2,KMT8,RIZ	1000	1000			1	7	7	188.9	PR domain zinc finger protein 2	Homo sapiens
Q6ZUS6	CCDC149	1000	1000			1	7	7	52.8	RecName: Full=Coiled-coil domain-containing protein 149	Homo sapiens
Q8NEL9	DDHD1,KIAA1705	1000	1000			4	7	7	100.4	Phospholipase DDHD1	Homo sapiens
Q96DC8	ECHDC3,PP1494,PP8332	1000	1000			4	7	7	32.6	RecName: Full=Enoyl-CoA hydratase domain-containing protein 3, mitochondrial; Flags: Precursor	Homo sapiens
Q9NUJ3	TCP11L1	1000	1000			3	7	7	57	T-complex protein 11-like protein 1	Homo sapiens
Q9NWS8	RMND1,C6orf96	1000	1000			5	7	7	51.6	RecName: Full=Required for meiotic nuclear division protein 1 homolog; Flags: Precursor	Homo sapiens
P35916	FLT4,VEGFR3	1000	1000			1	6	6	152.8	RecName: Full=Vascular endothelial growth factor receptor 3; Short=VEGFR-3; EC=2.7.10.1; AltName: Full=Fms-like tyrosine kinase 4; Short=FLT-4; AltName: Full=Tyrosine-protein kinase receptor FLT4; Flags: Precursor	Homo sapiens
P82663	MRPS25,RPMS25	1000	1000			4	6	6	20.1	RecName: Full=28S ribosomal protein S25, mitochondrial; Short=MRP-S25; Short=S25mt; AltName: Full=Mitochondrial small ribosomal subunit protein mS25 {ECO:0000303|PubMed:25838379}	Homo sapiens
Q58FF8	HSP90AB2P,HSP90BB	1000	1000			1	6	6	44.3	Putative heat shock protein HSP 90-beta 2	Homo sapiens
Q99731	CCL19,ELC,MIP3B,SCYA19	1000	1000			2	6	6	11	RecName: Full=C-C motif chemokine 19; AltName: Full=Beta-chemokine exodus-3; AltName: Full=CK beta-11; AltName: Full=Epstein-Barr virus-induced molecule 1 ligand chemokine; Short=EBI1 ligand chemokine; Short=ELC; AltName: Full=Macrophage inflammatory	Homo sapiens
O00478	BTN3A3,BTF3	1000	1000			2	5	5	65	RecName: Full=Butyrophilin subfamily 3 member A3; Flags: Precursor	Homo sapiens
O15553	MEFV,MEF,TRIM20	1000	1000			2	5	5	86.4	Pyrin	Homo sapiens
O95429	BAG4,SODD	1000	1000			3	5	5	49.6	BAG family molecular chaperone regulator 4	Homo sapiens
P26010	ITGB7	1000	1000			2	5	5	86.9	Integrin beta-7	Homo sapiens
Q02127	DHODH	1000	1000			4	5	5	42.9	RecName: Full=Dihydroorotate dehydrogenase (quinone), mitochondrial; Short=DHOdehase; EC=1.3.5.2; AltName: Full=Dihydroorotate oxidase; Flags: Precursor	Homo sapiens
Q6WCQ1	MPRIP,KIAA0864,MRIP,RHOIP3	1000	1000			3	5	5	116.5	Myosin phosphatase Rho-interacting protein	Homo sapiens
Q8N9Z2	CCDC71L,C7orf74	1000	1000			1	5	5	26.3	Coiled-coil domain-containing protein 71L	Homo sapiens
Q96A46	SLC25A28,MFRN2,NPD016	1000	1000			3	5	5	39.3	Mitoferrin-2	Homo sapiens
Q96AQ8	MCUR1,C6orf79,CCDC90A	1000	1000			1	5	5	39.7	RecName: Full=Mitochondrial calcium uniporter regulator 1; AltName: Full=Coiled-coil domain-containing protein 90A, mitochondrial	Homo sapiens
Q96HY7	DHTKD1,KIAA1630	1000	1000			3	5	5	103.1	RecName: Full=Probable 2-oxoglutarate dehydrogenase E1 component DHKTD1, mitochondrial; EC=1.2.4.2; AltName: Full=Dehydrogenase E1 and transketolase domain-containing protein 1; Flags: Precursor	Homo sapiens
Q96MF2	STAC3	1000	1000			1	5	5	41.5	SH3 and cysteine-rich domain-containing protein 3	Homo sapiens
Q96SB4	SRPK1	1000	1000			3	5	5	74.3	SRSF protein kinase 1	Homo sapiens
Q9BY89	KIAA1671	1000	1000			3	5	5	196.7	RecName: Full=Uncharacterized protein KIAA1671	Homo sapiens
Q9BZR8	BCL2L14,BCLG	1000	1000			3	5	5	36.6	RecName: Full=Apoptosis facilitator Bcl-2-like protein 14; Short=Bcl2-L-14; AltName: Full=Apoptosis regulator Bcl-G	Homo sapiens
Q9H3Z4	DNAJC5,CLN4	1000	1000			3	5	5	22.1	DnaJ homolog subfamily C member 5	Homo sapiens
Q9H4P4	RNF41,FLRF,NRDP1,SBBI03	1000	1000			1	5	5	35.9	RecName: Full=E3 ubiquitin-protein ligase NRDP1; EC=2.3.2.27; AltName: Full=RING finger protein 41; AltName: Full=RING-type E3 ubiquitin transferase NRDP1 {ECO:0000305}	Homo sapiens
Q9NZE8	MRPL35,BM-007	1000	1000			3	5	5	21.5	RecName: Full=39S ribosomal protein L35, mitochondrial; Short=L35mt; Short=MRP-L35; Flags: Precursor	Homo sapiens
Q9ULY5	CLEC4E,CLECSF9,MINCLE,UNQ218/PRO244	1000	1000			1	5	5	25.1	C-type lectin domain family 4 member E	Homo sapiens
A6ND91	ASPDH	1000	1000			1	4	4	29.9	RecName: Full=Putative L-aspartate dehydrogenase; EC=1.4.1.21; AltName: Full=Aspartate dehydrogenase domain-containing protein	Homo sapiens
O14625	CXCL11,ITAC,SCYB11,SCYB9B	1000	1000			1	4	4	10.4	C-X-C motif chemokine 11	Homo sapiens
O14733	MAP2K7,JNKK2,MEK7,MKK7,PRKMK7,SKK4	1000	1000			1	4	4	47.5	RecName: Full=Dual specificity mitogen-activated protein kinase kinase 7; Short=MAP kinase kinase 7; Short=MAPKK 7; EC=2.7.12.2; AltName: Full=JNK-activating kinase 2; AltName: Full=MAPK/ERK kinase 7; Short=MEK 7; AltName: Full=Stress-activated prote	Homo sapiens
P37288	AVPR1A,AVPR1	1000	1000			1	4	4	46.8	Vasopressin V1a receptor	Homo sapiens
P45844	ABCG1,ABC8,WHT1	1000	1000			1	4	4	75.6	RecName: Full=ATP-binding cassette sub-family G member 1; AltName: Full=ATP-binding cassette transporter 8; AltName: Full=White protein homolog	Homo sapiens
P48454	PPP3CC,CALNA3,CNA3	1000	1000			2	4	4	58.1	Serine/threonine-protein phosphatase 2B catalytic subunit gamma isoform	Homo sapiens
P51003	PAPOLA,PAP	1000	1000			1	4	4	82.8	Poly(A) polymerase alpha	Homo sapiens
P63132	HERVK_113	1000	1000			1	4	4	107.8	RecName: Full=Endogenous retrovirus group K member 113 Pol protein; AltName: Full=HERV-K113 Pol protein; AltName: Full=HERV-K_19p13.11 provirus ancestral Pol protein; Includes: RecName: Full=Reverse transcriptase; Short=RT; EC=2.7.7.49; Includes: Rec	Homo sapiens
P78410	BTN3A2,BT3.2,BTF3,BTF4	1000	1000			2	4	4	36.4	Butyrophilin subfamily 3 member A2	Homo sapiens
Q6JEL2	KLHL10	1000	1000			1	4	4	68.9	RecName: Full=Kelch-like protein 10	Homo sapiens
Q6ZV29	PNPLA7,C9orf111	1000	1000			2	4	4	145.7	Patatin-like phospholipase domain-containing protein 7	Homo sapiens
Q7Z7K6	CENPV,PRR6	1000	1000			3	4	4	29.9	Centromere protein V	Homo sapiens
Q8IUX1	TMEM126B,HT007	1000	1000			1	4	4	25.9	RecName: Full=Transmembrane protein 126B	Homo sapiens
Q8IZE3	SCYL3,PACE1	1000	1000			1	4	4	82.9	RecName: Full=Protein-associating with the carboxyl-terminal domain of ezrin; AltName: Full=Ezrin-binding protein PACE-1; AltName: Full=SCY1-like protein 3	Homo sapiens
Q8N5A5	ZGPAT,GPATC6,GPATCH6,KIAA1847,ZC3H9,ZC3HDC9,ZIP	1000	1000			2	4	4	57.4	RecName: Full=Zinc finger CCCH-type with G patch domain-containing protein; AltName: Full=G patch domain-containing protein 6; AltName: Full=Zinc finger CCCH domain-containing protein 9; AltName: Full=Zinc finger and G patch domain-containing protein	Homo sapiens
Q9BSA4	TTYH2,C17orf29	1000	1000			3	4	4	58.8	RecName: Full=Protein tweety homolog 2; Short=hTTY2	Homo sapiens
Q9BSE2	TMEM79,MATT	1000	1000			1	4	4	43.5	Transmembrane protein 79	Homo sapiens
Q9BZW7	TSGA10,CEP4L	1000	1000			2	4	4	81.4	Testis-specific gene 10 protein	Homo sapiens
Q9H013	ADAM19,MLTNB,FKSG34	1000	1000			2	4	4	105	RecName: Full=Disintegrin and metalloproteinase domain-containing protein 19; Short=ADAM 19; EC=3.4.24.-; AltName: Full=Meltrin-beta; AltName: Full=Metalloprotease and disintegrin dendritic antigen marker; Short=MADDAM; Flags: Precursor	Homo sapiens
Q9H930	SP140L	1000	1000			1	4	4	67	Nuclear body protein SP140-like protein	Homo sapiens
Q9NP80	PNPLA8,IPLA22,IPLA2G,BM-043	1000	1000			2	4	4	88.5	RecName: Full=Calcium-independent phospholipase A2-gamma; EC=3.1.1.5; AltName: Full=Intracellular membrane-associated calcium-independent phospholipase A2 gamma; Short=iPLA2-gamma; AltName: Full=PNPLA-gamma; AltName: Full=Patatin-like phospholipase d	Homo sapiens
Q9Y619	SLC25A15,ORC1,ORNT1,SP1855	1000	1000			3	4	4	32.7	Mitochondrial ornithine transporter 1	Homo sapiens
O60299	LZTS3,KIAA0552,PROSAPIP1	1000	1000			1	3	3	71.8	RecName: Full=Leucine zipper putative tumor suppressor 3; AltName: Full=ProSAP-interacting protein 1; Short=ProSAPiP1	Homo sapiens
O60759	CYTIP,PSCDBP	1000	1000			1	3	3	40	Cytohesin-interacting protein	Homo sapiens
P03915	MT-ND5,MTND5,NADH5,ND5	1000	1000			3	3	3	67	RecName: Full=NADH-ubiquinone oxidoreductase chain 5; EC=1.6.5.3; AltName: Full=NADH dehydrogenase subunit 5	Homo sapiens
P0DPE3	TMDD1,C12orf81	1000	1000			1	3	3	33.6	RecName: Full=Transmembrane and death domain protein 1 {ECO:0000305}; Flags: Precursor	Homo sapiens
P10828	THRB,ERBA2,NR1A2,THR1	1000	1000			1	3	3	52.8	Thyroid hormone receptor beta	Homo sapiens
P13640	MT1G,MT1K,MT1M	1000	1000			1	3	3	6.1	Metallothionein-1G	Homo sapiens
P17026	ZNF22,KOX15,KROX26	1000	1000			2	3	3	25.9	RecName: Full=Zinc finger protein 22; AltName: Full=Zinc finger protein KOX15; AltName: Full=Zinc finger protein Krox-26	Homo sapiens
P62324	BTG1	1000	1000			1	3	3	19.2	Protein BTG1	Homo sapiens
Q07352	ZFP36L1,BERG36,BRF1,ERF1,RNF162B,TIS11B	1000	1000			1	3	3	36.3	RecName: Full=Zinc finger protein 36, C3H1 type-like 1; AltName: Full=Butyrate response factor 1; AltName: Full=EGF-response factor 1; Short=ERF-1; AltName: Full=Protein TIS11B	Homo sapiens
Q13127	REST,NRSF,XBR	1000	1000			1	3	3	121.9	RE1-silencing transcription factor	Homo sapiens
Q14162	SCARF1,KIAA0149,SREC	1000	1000			2	3	3	87.4	Scavenger receptor class F member 1	Homo sapiens
Q14410	GK2,GKP2,GKTA	1000	1000			2	3	3	60.6	Glycerol kinase 2	Homo sapiens
Q14586	ZNF267	1000	1000			1	3	3	87.4	Zinc finger protein 267	Homo sapiens
Q14749	GNMT	1000	1000			1	3	3	32.7	Glycine N-methyltransferase	Homo sapiens
Q15661	TPSAB1,TPS1,TPS2,TPSB1	1000	1000			2	3	3	30.5	RecName: Full=Tryptase alpha/beta-1; Short=Tryptase-1; EC=3.4.21.59; AltName: Full=Tryptase I; AltName: Full=Tryptase alpha-1; Flags: Precursor	Homo sapiens
Q2T9J0	TYSND1	1000	1000			2	3	3	59.3	RecName: Full=Peroxisomal leader peptide-processing protease; EC=3.4.21.-; AltName: Full=Trypsin domain-containing protein 1; Contains: RecName: Full=Peroxisomal leader peptide-processing protease, 15 kDa form; Contains: RecName: Full=Peroxisomal lea	Homo sapiens
Q5T3F8	TMEM63B,C6orf110	1000	1000			2	3	3	95	RecName: Full=CSC1-like protein 2; AltName: Full=Transmembrane protein 63B	Homo sapiens
Q6N043	ZNF280D,KIAA1584,SUHW4,ZNF634	1000	1000			1	3	3	109.3	RecName: Full=Zinc finger protein 280D; AltName: Full=Suppressor of hairy wing homolog 4; AltName: Full=Zinc finger protein 634	Homo sapiens
Q6NSI4	CXorf57	1000	1000			1	3	3	97.6	RPA-related protein RADX	Homo sapiens
Q7Z4R8	C6orf120	1000	1000			1	3	3	20.8	UPF0669 protein C6orf120	Homo sapiens
Q8IXS8	FAM126B	1000	1000			1	3	3	58.6	Protein FAM126B	Homo sapiens
Q8IYB8	SUPV3L1,SUV3	1000	1000			3	3	3	88	RecName: Full=ATP-dependent RNA helicase SUPV3L1, mitochondrial; EC=3.6.4.13; AltName: Full=Suppressor of var1 3-like protein 1; Short=SUV3-like protein 1; Flags: Precursor	Homo sapiens
Q8N0Z3	SPICE1,CCDC52,SPICE	1000	1000			1	3	3	96.3	Spindle and centriole-associated protein 1	Homo sapiens
Q8N339	MT1M,MT1K	1000	1000			1	3	3	6.1	Metallothionein-1M	Homo sapiens
Q8N5S3	C2orf73	1000	1000			2	3	3	32.1	Uncharacterized protein C2orf73	Homo sapiens
Q8WVN6	SECTM1,K12	1000	1000			1	3	3	27	RecName: Full=Secreted and transmembrane protein 1; AltName: Full=Protein K-12; Flags: Precursor	Homo sapiens
Q92738	USP6NL,KIAA0019	1000	1000			1	3	3	94.1	USP6 N-terminal-like protein	Homo sapiens
Q96EM0	L3HYPDH,C14orf149	1000	1000			2	3	3	38.1	RecName: Full=Trans-L-3-hydroxyproline dehydratase; EC=4.2.1.77; AltName: Full=Trans-3-hydroxy-l-proline dehydratase	Homo sapiens
Q9H251	CDH23,KIAA1774,KIAA1812,UNQ1894/PRO4340	1000	1000			1	3	3	369.5	Cadherin-23	Homo sapiens
Q9NP50	SINHCAF,C12orf14,FAM60A,L4	1000	1000			1	3	3	24.9	RecName: Full=SIN3-HDAC complex-associated factor {ECO:0000312|HGNC:HGNC:30702}; AltName: Full=Protein FAM60A; AltName: Full=Tera protein homolog	Homo sapiens
Q9NVX2	NLE1,HUSSY-07	1000	1000			1	3	3	53.3	Notchless protein homolog 1	Homo sapiens
Q9NW82	WDR70	1000	1000			1	3	3	73.2	RecName: Full=WD repeat-containing protein 70	Homo sapiens
Q9NWT8	AURKAIP1,AIP,AKIP,MRPS38	1000	1000			2	3	3	22.4	RecName: Full=Aurora kinase A-interacting protein; Short=AURKA-interacting protein; AltName: Full=28S ribosomal protein S38, mitochondrial; Short=MRP-S38	Homo sapiens
Q9NYH9	UTP6,C17orf40,HCA66,MHAT	1000	1000			2	3	3	70.2	U3 small nucleolar RNA-associated protein 6 homolog	Homo sapiens
Q9NYY8	FASTKD2,KIAA0971	1000	1000			2	3	3	81.5	FAST kinase domain-containing protein 2, mitochondrial	Homo sapiens
Q9UBR5	CKLF,CKLF1,HSPC224,UNQ410/PRO772	1000	1000			1	3	3	17.2	RecName: Full=Chemokine-like factor; AltName: Full=C32	Homo sapiens
Q9Y6R4	MAP3K4,KIAA0213,MAPKKK4,MEKK4,MTK1	1000	1000			2	3	3	181.7	Mitogen-activated protein kinase kinase kinase 4	Homo sapiens

## Sheet: Only in naMDM 
86/7235 proteins	Gene & Synonyms	aMDM VS. naMDM						Total peptides in set	MW (kDa)	Description	Species
		Ratio	Log2(Ratio)	Adj. p-value	CV %	Dist. pept. used	Pept. used
Q9H173	SIL1,UNQ545/PRO836	0.001	-1000			5	35	35	52.1	Nucleotide exchange factor SIL1	Homo sapiens
P09486	SPARC,ON	0.001	-1000			7	24	24	34.6	SPARC	Homo sapiens
Q9NTJ3	SMC4,CAPC,SMC4L1	0.001	-1000			7	21	21	147.2	RecName: Full=Structural maintenance of chromosomes protein 4; Short=SMC protein 4; Short=SMC-4; AltName: Full=Chromosome-associated polypeptide C; Short=hCAP-C; AltName: Full=XCAP-C homolog	Homo sapiens
Q7LBC6	KDM3B,C5orf7,JHDM2B,JMJD1B,KIAA1082	0.001	-1000			5	19	19	191.6	RecName: Full=Lysine-specific demethylase 3B; EC=1.14.11.-; AltName: Full=JmjC domain-containing histone demethylation protein 2B; AltName: Full=Jumonji domain-containing protein 1B; AltName: Full=Nuclear protein 5qNCA	Homo sapiens
P26006	ITGA3,MSK18	0.001	-1000			6	18	18	116.6	RecName: Full=Integrin alpha-3; AltName: Full=CD49 antigen-like family member C; AltName: Full=FRP-2; AltName: Full=Galactoprotein B3; Short=GAPB3; AltName: Full=VLA-3 subunit alpha; AltName: CD_antigen=CD49c; Contains: RecName: Full=Integrin alpha-3	Homo sapiens
P52701	MSH6,GTBP	0.001	-1000			4	18	18	152.8	DNA mismatch repair protein Msh6	Homo sapiens
P00749	PLAU	0.001	-1000			5	17	17	48.5	RecName: Full=Urokinase-type plasminogen activator; Short=U-plasminogen activator; Short=uPA; EC=3.4.21.73; Contains: RecName: Full=Urokinase-type plasminogen activator long chain A; Contains: RecName: Full=Urokinase-type plasminogen activator short	Homo sapiens
Q8N5M1	ATPAF2,ATP12,LP3663	0.001	-1000			4	17	17	32.8	ATP synthase mitochondrial F1 complex assembly factor 2	Homo sapiens
P24158	PRTN3,MBN	0.001	-1000			3	16	16	27.8	Myeloblastin	Homo sapiens
Q8TEQ8	PIGO,UNQ632/PRO1249	0.001	-1000			3	16	16	118.7	GPI ethanolamine phosphate transferase 3	Homo sapiens
Q9Y279	VSIG4,CRIg,Z39IG,UNQ317/PRO362	0.001	-1000			5	16	16	44	V-set and immunoglobulin domain-containing protein 4	Homo sapiens
BiognosysCurie		0.001	-1000			5	15	15	14.2	Kit Fusion	unknown organism
Q9BY50	SEC11C,SEC11L3,SPC21,SPCS4C	0.001	-1000			2	15	15	21.5	Signal peptidase complex catalytic subunit SEC11C	Homo sapiens
P10451	SPP1,BNSP,OPN,PSEC0156	0.001	-1000			5	14	14	35.4	Osteopontin	Homo sapiens
P15428	HPGD,PGDH1,SDR36C1	0.001	-1000			5	14	14	29	15-hydroxyprostaglandin dehydrogenase [NAD(+)]	Homo sapiens
Q16610	ECM1	0.001	-1000			4	13	13	60.7	Extracellular matrix protein 1	Homo sapiens
O94829	IPO13,KIAA0724,RANBP13	0.001	-1000			3	12	12	108.2	Importin-13	Homo sapiens
Q9BT40	INPP5K,PPS,SKIP	0.001	-1000			3	12	12	51.1	Inositol polyphosphate 5-phosphatase K	Homo sapiens
Q9NZC2	TREM2	0.001	-1000			3	12	12	25.4	Triggering receptor expressed on myeloid cells 2	Homo sapiens
O60343	TBC1D4,AS160,KIAA0603	0.001	-1000			4	11	11	146.6	RecName: Full=TBC1 domain family member 4; AltName: Full=Akt substrate of 160 kDa; Short=AS160	Homo sapiens
P46013	MKI67	0.001	-1000			6	11	11	358.7	Proliferation marker protein Ki-67	Homo sapiens
Q8WWN8	ARAP3,CENTD3	0.001	-1000			4	11	11	169.8	Arf-GAP with Rho-GAP domain, ANK repeat and PH domain-containing protein 3	Homo sapiens
P31350	RRM2,RR2	0.001	-1000			3	10	10	44.9	Ribonucleoside-diphosphate reductase subunit M2	Homo sapiens
Q96EV8	DTNBP1,BLOC1S8,My031	0.001	-1000			3	10	10	39.5	RecName: Full=Dysbindin; AltName: Full=Biogenesis of lysosome-related organelles complex 1 subunit 8; Short=BLOC-1 subunit 8; AltName: Full=Dysbindin-1; AltName: Full=Dystrobrevin-binding protein 1; AltName: Full=Hermansky-Pudlak syndrome 7 protein;	Homo sapiens
P23921	RRM1,RR1	0.001	-1000			4	9	9	90.1	Ribonucleoside-diphosphate reductase large subunit	Homo sapiens
Q8IU85	CAMK1D,CAMKID	0.001	-1000			4	9	9	42.9	Calcium/calmodulin-dependent protein kinase type 1D	Homo sapiens
P16050	ALOX15,LOG15	0.001	-1000			6	8	8	74.8	Polyunsaturated fatty acid lipoxygenase ALOX15	Homo sapiens
P34896	SHMT1	0.001	-1000			4	8	8	53.1	Serine hydroxymethyltransferase, cytosolic	Homo sapiens
Q9BQG2	NUDT12	0.001	-1000			3	8	8	52.1	RecName: Full=Peroxisomal NADH pyrophosphatase NUDT12; EC=3.6.1.22; AltName: Full=Nucleoside diphosphate-linked moiety X motif 12; Short=Nudix motif 12	Homo sapiens
O94851	MICAL2,KIAA0750,MICAL2PV1,MICAL2PV2,MICALCL	0.001	-1000			3	7	7	126.7	RecName: Full=Protein-methionine sulfoxide oxidase MICAL2; EC=1.14.13.-; AltName: Full=Molecule interacting with CasL protein 2; Short=MICAL-2	Homo sapiens
Q8IVL5	P3H2,LEPREL1,MLAT4	0.001	-1000			3	6	6	81	Prolyl 3-hydroxylase 2	Homo sapiens
Q8IZT6	ASPM,MCPH5	0.001	-1000			3	6	6	409.8	Abnormal spindle-like microcephaly-associated protein	Homo sapiens
Q96EV2	RBM33,PRR8	0.001	-1000			2	6	6	130	RNA-binding protein 33	Homo sapiens
Q96T58	SPEN,KIAA0929,MINT,SHARP	0.001	-1000			3	6	6	402.2	Msx2-interacting protein	Homo sapiens
P05121	SERPINE1,PAI1,PLANH1	0.001	-1000			1	5	5	45.1	Plasminogen activator inhibitor 1	Homo sapiens
P08637	FCGR3A,CD16A,FCG3,FCGR3,IGFR3	0.001	-1000			1	5	5	29.1	Low affinity immunoglobulin gamma Fc region receptor III-A	Homo sapiens
P08910	ABHD2,LABH2	0.001	-1000			1	5	5	48.3	Monoacylglycerol lipase ABHD2	Homo sapiens
Q12866	MERTK,MER	0.001	-1000			3	5	5	110.2	RecName: Full=Tyrosine-protein kinase Mer; EC=2.7.10.1; AltName: Full=Proto-oncogene c-Mer; AltName: Full=Receptor tyrosine kinase MerTK; Flags: Precursor	Homo sapiens
Q8N5C6	SRBD1	0.001	-1000			2	5	5	111.8	S1 RNA-binding domain-containing protein 1	Homo sapiens
Q9BPX3	NCAPG,CAPG,NYMEL3	0.001	-1000			3	5	5	114.3	Condensin complex subunit 3	Homo sapiens
Q9UJ71	CD207,CLEC4K	0.001	-1000			4	5	5	36.7	C-type lectin domain family 4 member K	Homo sapiens
O14983	ATP2A1	0.001	-1000			1	4	4	110.3	Sarcoplasmic/endoplasmic reticulum calcium ATPase 1	Homo sapiens
O60942	RNGTT,CAP1A	0.001	-1000			3	4	4	68.6	mRNA-capping enzyme	Homo sapiens
P19105	MYL12A,MLCB,MRLC3,RLC	0.001	-1000			1	4	4	19.8	Myosin regulatory light chain 12A	Homo sapiens
P43365	MAGEA12,MAGE12	0.001	-1000			1	4	4	34.8	Melanoma-associated antigen 12	Homo sapiens
P62256	UBE2H	0.001	-1000			1	4	4	20.7	Ubiquitin-conjugating enzyme E2 H	Homo sapiens
Q13503	MED21,SRB7,SURB7	0.001	-1000			1	4	4	15.6	Mediator of RNA polymerase II transcription subunit 21	Homo sapiens
Q13686	ALKBH1,ABH,ABH1,ALKBH	0.001	-1000			1	4	4	43.8	RecName: Full=Alkylated DNA repair protein alkB homolog 1; EC=1.14.11.33; AltName: Full=Alpha-ketoglutarate-dependent dioxygenase ABH1; AltName: Full=DNA lyase ABH1; EC=4.2.99.18; AltName: Full=DNA oxidative demethylase ALKBH1	Homo sapiens
Q14181	POLA2	0.001	-1000			1	4	4	65.9	DNA polymerase alpha subunit B	Homo sapiens
Q8N461	FBXL16,C16orf22,FBL16	0.001	-1000			1	4	4	51.7	RecName: Full=F-box/LRR-repeat protein 16; AltName: Full=F-box and leucine-rich repeat protein 16	Homo sapiens
Q9Y5Y6	ST14,PRSS14,SNC19,TADG15	0.001	-1000			3	4	4	94.8	Suppressor of tumorigenicity 14 protein	Homo sapiens
A0A1B0GUL7		0.001	-1000			1	3	3	45.2	Protein kinase domain-containing protein	Homo sapiens
O14732	IMPA2,IMP.18P	0.001	-1000			1	3	3	31.3	Inositol monophosphatase 2	Homo sapiens
O43716	GATC,15E1.2	0.001	-1000			2	3	3	15.1	Glutamyl-tRNA(Gln) amidotransferase subunit C, mitochondrial	Homo sapiens
O60427	FADS1,FADSD5	0.001	-1000			1	3	3	52	Acyl-CoA (8-3)-desaturase	Homo sapiens
P00374	DHFR	0.001	-1000			2	3	3	21.5	Dihydrofolate reductase	Homo sapiens
P04818	TYMS,TS,OK/SW-cl.29	0.001	-1000			1	3	3	35.7	Thymidylate synthase	Homo sapiens
P11802	CDK4	0.001	-1000			1	3	3	33.7	Cyclin-dependent kinase 4	Homo sapiens
P19484	TFEB,BHLHE35	0.001	-1000			2	3	3	52.9	Transcription factor EB	Homo sapiens
Q0IIM8	TBC1D8B	0.001	-1000			2	3	3	128.7	TBC1 domain family member 8B	Homo sapiens
Q12873	CHD3	0.001	-1000			2	3	3	226.6	Chromodomain-helicase-DNA-binding protein 3	Homo sapiens
Q13393	PLD1	0.001	-1000			1	3	3	124.2	RecName: Full=Phospholipase D1; Short=PLD 1; Short=hPLD1; EC=3.1.4.4; AltName: Full=Choline phosphatase 1; AltName: Full=Phosphatidylcholine-hydrolyzing phospholipase D1	Homo sapiens
Q15629	TRAM1,TRAM	0.001	-1000			1	3	3	43.1	Translocating chain-associated membrane protein 1	Homo sapiens
Q15796	SMAD2,MADH2,MADR2	0.001	-1000			1	3	3	52.3	Mothers against decapentaplegic homolog 2	Homo sapiens
Q3KQZ1	SLC25A35	0.001	-1000			2	3	3	32.4	Solute carrier family 25 member 35	Homo sapiens
Q53GT1	KLHL22	0.001	-1000			1	3	3	71.7	RecName: Full=Kelch-like protein 22	Homo sapiens
Q58FF6	HSP90AB4P	0.001	-1000			2	3	3	58.3	Putative heat shock protein HSP 90-beta 4	Homo sapiens
Q5MNZ9	WIPI1,WIPI49	0.001	-1000			1	3	3	48.7	WD repeat domain phosphoinositide-interacting protein 1	Homo sapiens
Q5SYE7	NHSL1,C6orf63,KIAA1357	0.001	-1000			1	3	3	170.7	NHS-like protein 1	Homo sapiens
Q5TBA9	FRY,C13orf14	0.001	-1000			2	3	3	338.9	Protein furry homolog	Homo sapiens
Q5VST9	OBSCN,KIAA1556,KIAA1639	0.001	-1000			2	3	3	868.5	Obscurin	Homo sapiens
Q8NBM4	UBAC2,PHGDHL1,PSEC0110	0.001	-1000			2	3	3	39	RecName: Full=Ubiquitin-associated domain-containing protein 2; Short=UBA domain-containing protein 2; AltName: Full=Phosphoglycerate dehydrogenase-like protein 1; Flags: Precursor	Homo sapiens
Q8TBE9	NANP,C20orf147,HDHD4	0.001	-1000			2	3	3	27.8	RecName: Full=N-acylneuraminate-9-phosphatase; EC=3.1.3.29; AltName: Full=Haloacid dehalogenase-like hydrolase domain-containing protein 4; AltName: Full=Neu5Ac-9-Pase	Homo sapiens
Q96H55	MYO19,MYOHD1	0.001	-1000			2	3	3	109.1	Unconventional myosin-XIX	Homo sapiens
Q96MX6	WDR92	0.001	-1000			2	3	3	39.7	Dynein axonemal assembly factor 10	Homo sapiens
Q9BUT9	FAM195A,C16orf14	0.001	-1000			1	3	3	17.8	MAPK regulated corepressor interacting protein 2	Homo sapiens
Q9BYB4	GNB1L,GY2,KIAA1645,WDR14,FKSG1	0.001	-1000			1	3	3	35.6	Guanine nucleotide-binding protein subunit beta-like protein 1	Homo sapiens
Q9H2G9	BLZF1,JEM1	0.001	-1000			1	3	3	44.9	RecName: Full=Golgin-45; AltName: Full=Basic leucine zipper nuclear factor 1; AltName: Full=JEM-1; AltName: Full=p45 basic leucine-zipper nuclear factor	Homo sapiens
Q9H4M7	PLEKHA4,PEPP1	0.001	-1000			2	3	3	85.4	Pleckstrin homology domain-containing family A member 4	Homo sapiens
Q9H920	RNF121	0.001	-1000			1	3	3	37.9	RING finger protein 121	Homo sapiens
Q9HAF1	MEAF6,C1orf149,CENP-28,EAF6	0.001	-1000			2	3	3	21.6	Chromatin modification-related protein MEAF6	Homo sapiens
Q9NPA3	MID1IP1,MIG12	0.001	-1000			1	3	3	20.2	RecName: Full=Mid1-interacting protein 1; AltName: Full=Gastrulation-specific G12-like protein; AltName: Full=Mid1-interacting G12-like protein; AltName: Full=Protein STRAIT11499; AltName: Full=Spot 14-related protein; Short=S14R; Short=Spot 14-R	Homo sapiens
Q9NTM9	CUTC,CGI-32	0.001	-1000			1	3	3	29.3	Copper homeostasis protein cutC homolog	Homo sapiens
Q9NX04	C1orf109	0.001	-1000			1	3	3	23.4	Uncharacterized protein C1orf109	Homo sapiens
Q9UH77	KLHL3,KIAA1129	0.001	-1000			1	3	3	65	Kelch-like protein 3	Homo sapiens
Q9Y535	POLR3H,KIAA1665,RPC8	0.001	-1000			2	3	3	22.9	RecName: Full=DNA-directed RNA polymerase III subunit RPC8; Short=RNA polymerase III subunit C8; AltName: Full=DNA-directed RNA polymerase III subunit H; AltName: Full=RNA polymerase III subunit 22.9 kDa subunit; Short=RPC22.9	Homo sapiens
