# Supplementary material for: A druggable copper-signalling pathway that drives inflammation
Source: Nature. 2023 Apr 26;617(7960):386–94. doi: 10.1038/s41586-023-06017-4 (PMC10131557; doi:10.1038/s41586-023-06017-4)
Supplement: Supplementary file 10 — Supplementary Table 7 [file 41586_2023_6017_MOESM10_ESM.xlsx]

## Sheet: Title
	Supplementary Table 7
	ChIP-seq analysis of MDM

## Sheet: H3K27ac
Gene	H3K27ac-Donor88-naMDM Normalized ChiP-Seq counts	H3K27ac-Donor90-naMDM Normalized ChiP-Seq counts	H3K27ac-Donor88-aMDM Normalized ChiP-Seq counts	H3K27ac-Donor90-aMDM Normalized ChiP-Seq counts	H3K27ac-Donor88-aMDM+LCC-12 Normalized ChiP-Seq counts	H3K27ac-Donor90-aMDM+LCC-12 Normalized ChiP-Seq counts	log(2)FC-Donor88-aMDM vs naMDM	log(2)FC-Donor88-aMDM+LCC-12 vs aMDM	log(2)FC-Donor90-aMDM vs naMDM	log(2)FC-Donor90-aMDM+LCC-12 vs aMDM
NOC2L	3.966	3.718	3.541	3.007	3.625	3.57	-0.425	0.084	-0.711	0.562
KLHL17	3.993	3.661	3.076	2.753	3.55	3.552	-0.916	0.474	-0.908	0.799
PLEKHN1	2.713	3.314	4.131	5.135	4.444	4.361	1.419	0.312	1.822	-0.775
HES4	2.348	3.025	4.374	6.652	5.724	7.265	2.026	1.35	3.627	0.613
ISG15	2.263	3.113	4.582	6.629	5.766	7.235	2.319	1.184	3.515	0.606
AGRN	4.119	4.402	5.18	6.186	5.343	6.573	1.06	0.164	1.784	0.387
C1orf159	3.105	2.509	3.473	3.558	3.511	3.903	0.369	0.037	1.049	0.345
TNFRSF18	2.505	2.541	1.625	3.999	4.092	5.046	-0.88	2.466	1.458	1.046
TNFRSF4	3.993	1.959	4.482	5.608	5.165	6.131	0.489	0.684	3.649	0.522
SDF4	5.792	6.015	5.952	6.571	6.38	7.276	0.16	0.428	0.555	0.706
B3GALT6	5.785	6.012	5.94	6.568	6.375	7.269	0.155	0.435	0.556	0.701
UBE2J2	5.254	5.278	5.378	5.374	5.298	5.671	0.124	-0.08	0.097	0.297
ACAP3	5.648	6.115	5.536	5.446	5.203	5.476	-0.112	-0.333	-0.669	0.03
PUSL1	5.902	6.313	5.569	5.524	5.321	5.563	-0.333	-0.248	-0.788	0.039
INTS11	5.065	5.339	4.872	4.873	5.227	4.932	-0.193	0.355	-0.466	0.059
CPTP	5.065	5.339	4.872	4.873	5.227	4.932	-0.193	0.355	-0.466	0.059
DVL1	3.966	4.446	3.785	3.635	3.471	4.589	-0.181	-0.314	-0.811	0.954
AURKAIP1	6.343	6.216	6.453	6.076	6.656	6.721	0.11	0.204	-0.14	0.645
CCNL2	6.443	6.438	6.399	6.39	6.261	6.42	-0.044	-0.138	-0.048	0.031
MRPL20	5.754	5.571	5.766	5.269	5.579	5.336	0.013	-0.187	-0.302	0.067
ATAD3B	5.052	5.105	4.041	3.924	4.563	4.46	-1.012	0.523	-1.181	0.536
ATAD3A	5.45	5.306	5.262	4.873	5.482	5.232	-0.188	0.219	-0.433	0.359
SSU72	6.533	6.634	6.538	6.668	6.842	7.103	0.006	0.303	0.034	0.435
MIB2	7.685	7.524	7.62	7.508	7.287	7.432	-0.065	-0.333	-0.016	-0.077
CDK11B	6.51	4.681	6.665	4.73	6.952	4.925	0.156	0.287	0.049	0.195
SLC35E2B	6.7	6.069	6.803	6.17	6.656	6.302	0.103	-0.146	0.101	0.132
CDK11A	5.807	5.768	6.013	5.871	6.017	5.712	0.206	0.004	0.103	-0.159
SLC35E2A	6.736	5.268	6.642	5.293	6.692	5.568	-0.094	0.05	0.025	0.275
NADK	8.361	8.497	8.95	9.007	8.632	8.806	0.59	-0.319	0.509	-0.2
GNB1	6.813	6.531	6.635	6.58	6.423	6.097	-0.179	-0.212	0.049	-0.483
FAAP20	5.916	5.532	5.136	4.824	4.219	4.489	-0.78	-0.918	-0.708	-0.335
SKI	5.998	6.123	5.585	5.55	5.626	5.947	-0.413	0.041	-0.574	0.397
MORN1	5.162	5.316	5.222	5.251	4.873	5.204	0.059	-0.349	-0.065	-0.047
RER1	5.162	5.329	5.222	5.257	4.903	5.215	0.059	-0.319	-0.073	-0.042
PEX10	5.014	5.239	4.675	5.053	5.471	5.821	-0.338	0.796	-0.186	0.768
TPRG1L	3.452	3.675	3.076	2.607	3.25	3.439	-0.376	0.174	-1.068	0.832
LRRC47	4.28	4.321	3.728	3.537	4.065	4.231	-0.553	0.337	-0.784	0.694
CEP104	3.824	3.554	3.785	3.119	4.194	3.769	-0.039	0.41	-0.435	0.65
DFFB	3.824	3.554	3.785	3.146	4.194	3.769	-0.039	0.41	-0.408	0.623
C1orf174	7.153	6.906	7.225	6.978	7.197	7.548	0.072	-0.028	0.072	0.57
NPHP4	4.833	4.394	4.949	3.999	4.62	3.722	0.117	-0.33	-0.394	-0.278
KCNAB2	4.592	4.245	4.645	3.893	4.464	3.496	0.053	-0.18	-0.352	-0.397
AL031847.2	5.631	5.552	5.415	5.142	5.617	5.527	-0.216	0.202	-0.41	0.385
RNF207	2.713	3.002	3.668	3.558	3.511	2.751	0.955	-0.157	0.556	-0.807
ICMT	4.07	4.293	3.785	2.948	3.83	3.379	-0.285	0.046	-1.345	0.431
ACOT7	6.166	6.26	5.822	5.599	5.522	5.65	-0.344	-0.3	-0.662	0.052
NOL9	3.732	3.631	4.041	3.558	4.219	3.83	0.309	0.178	-0.074	0.273
TAS1R1	3.7	3.538	4.087	3.672	4.313	3.815	0.387	0.226	0.134	0.143
ZBTB48	6.883	7.216	6.688	6.909	6.49	6.236	-0.195	-0.198	-0.306	-0.674
KLHL21	6.106	6.77	5.738	6.526	5.782	6.395	-0.368	0.045	-0.244	-0.13
PHF13	6.106	6.785	5.78	6.541	5.791	6.408	-0.326	0.01	-0.244	-0.133
THAP3	4.119	3.35	4.217	4.459	4.29	4.038	0.097	0.073	1.109	-0.421
DNAJC11	5.561	5.741	5.433	5.168	5.321	5.157	-0.129	-0.112	-0.573	-0.011
CAMTA1	6.904	6.862	6.768	6.809	6.869	7.029	-0.136	0.101	-0.054	0.221
VAMP3	7.365	7.557	7.325	7.401	7.487	7.704	-0.04	0.162	-0.156	0.302
PER3	5.232	5.768	4.949	5.642	6.092	6.889	-0.282	1.143	-0.127	1.248
TNFRSF9	5.614	5.552	5.18	5.363	5.43	6.511	-0.434	0.25	-0.189	1.148
PARK7	6.212	6.03	6.214	6.048	6.279	6.553	0.001	0.065	0.018	0.505
ENO1	8.46	8.188	8.733	8.583	8.535	8.196	0.274	-0.199	0.395	-0.387
GPR157	4.862	3.295	5.415	5.632	5.815	5.937	0.553	0.4	2.337	0.304
H6PD	7.607	7.608	8.284	8.366	7.456	7.845	0.677	-0.828	0.758	-0.521
SPSB1	6.353	7.516	7.14	8.058	6.705	7.899	0.787	-0.435	0.542	-0.158
SLC25A33	5.657	5.929	5.664	5.589	6.003	6.553	0.007	0.34	-0.34	0.964
PIK3CD	7.006	7.035	6.245	5.524	5.608	5.412	-0.762	-0.637	-1.511	-0.112
CLSTN1	3.794	3.952	3.785	3.198	3.386	2.584	-0.009	-0.398	-0.754	-0.614
CTNNBIP1	6.1	5.914	6.095	5.579	5.579	5.139	-0.005	-0.515	-0.335	-0.44
LZIC	6.533	6.368	6.68	6.6	6.727	6.933	0.148	0.046	0.232	0.334
NMNAT1	6.533	6.368	6.673	6.6	6.727	6.935	0.14	0.054	0.232	0.335
UBE4B	6.29	6.658	5.889	6.23	5.791	5.855	-0.401	-0.098	-0.428	-0.376
KIF1B	7.777	7.953	8.414	8.681	8.026	8.166	0.638	-0.388	0.728	-0.515
PGD	8.004	8.25	8.674	8.705	8.109	7.408	0.67	-0.565	0.456	-1.297
CENPS-CORT	4.258	4	4.041	3.672	4.169	3.845	-0.218	0.129	-0.327	0.173
CENPS	4.236	3.964	3.993	3.654	4.194	3.785	-0.243	0.201	-0.311	0.131
DFFA	5.027	5.263	4.872	4.676	4.563	4.361	-0.154	-0.309	-0.587	-0.316
PEX14	5	5.219	4.705	4.512	4.485	4.308	-0.295	-0.22	-0.707	-0.204
TARDBP	6.486	6.066	6.496	6.27	6.386	6.23	0.01	-0.11	0.204	-0.04
AL109811.3	6.486	6.077	6.479	6.273	6.402	6.233	-0.007	-0.077	0.196	-0.041
SRM	5.964	6.021	5.397	5.207	5.227	4.839	-0.568	-0.17	-0.814	-0.368
EXOSC10	5.297	5.268	5.341	5.046	5.68	5.372	0.043	0.339	-0.222	0.326
MTOR	4.677	4.703	4.374	4.383	5.14	4.747	-0.303	0.766	-0.32	0.365
UBIAD1	5.837	5.466	5.617	5.122	5.967	5.748	-0.22	0.35	-0.344	0.626
FBXO6	5.895	4.703	7.236	7.359	6.756	6.169	1.34	-0.479	2.657	-1.19
MAD2L2	3.331	3.217	2.229	2.107	4.092	4.114	-1.102	1.862	-1.11	2.007
DRAXIN	3.373	3.217	2.229	2.107	4.092	4.114	-1.143	1.862	-1.11	2.007
AGTRAP	7.378	7.294	8.003	8.516	7.242	7.581	0.626	-0.761	1.222	-0.935
MTHFR	7.502	7.84	7.535	8.127	7.989	8.145	0.033	0.454	0.287	0.017
CLCN6	7.516	7.864	7.556	8.144	8.003	8.154	0.04	0.448	0.28	0.01
KIAA2013	5.46	5.263	5.322	4.981	4.692	5.084	-0.138	-0.63	-0.282	0.103
PLOD1	5.902	5.727	5.222	4.739	4.674	4.319	-0.681	-0.548	-0.988	-0.421
MFN2	6.63	6.702	6.275	6.1	6.485	6.433	-0.355	0.21	-0.602	0.333
MIIP	5.991	6.123	6.324	6.815	6.112	6.509	0.333	-0.212	0.692	-0.306
TNFRSF1B	7.835	8.289	7.758	8.303	7.009	8.217	-0.077	-0.749	0.013	-0.086
VPS13D	5.479	5.67	5.222	5.822	5.635	5.671	-0.257	0.414	0.152	-0.151
DHRS3	6.443	7.769	6.139	6.39	5.332	5.994	-0.304	-0.807	-1.379	-0.395
PDPN	2.894	2.83	2.654	3.845	3.202	3.439	-0.24	0.548	1.016	-0.406
PRDM2	4.891	4.865	4.447	4.881	5.332	5.21	-0.444	0.886	0.016	0.328
TMEM51	6.124	6.165	6.095	7.236	6.535	7.22	-0.03	0.44	1.071	-0.015
FHAD1	3.055	3.456	3.728	3.877	3.625	4.401	0.673	-0.102	0.421	0.524
EFHD2	7.574	7.551	7.409	7.524	6.773	7.628	-0.165	-0.636	-0.028	0.104
CELA2B	4.258	4.622	4.087	3.999	4.991	4.624	-0.172	0.905	-0.623	0.624
CASP9	6.246	6.563	7.261	7.034	7.058	7.056	1.015	-0.203	0.471	0.022
DNAJC16	5.902	6.381	6.972	6.837	6.67	6.757	1.07	-0.302	0.456	-0.081
DDI2	8.319	8.651	8.85	8.886	8.322	8.507	0.531	-0.528	0.235	-0.378
PLEKHM2	7.442	7.693	7.662	7.83	7.768	8.171	0.22	0.106	0.137	0.341
SPEN	9.071	8.845	9.284	9.152	9.176	9.02	0.213	-0.108	0.307	-0.132
ZBTB17	5.623	6.263	6.234	6.931	5.774	6.32	0.612	-0.46	0.668	-0.61
FBXO42	7.31	7.138	7.236	7.247	7.382	7.366	-0.075	0.146	0.109	0.12
SZRD1	7.305	7.138	7.236	7.242	7.379	7.361	-0.069	0.144	0.104	0.119
SPATA21	2.505	4.454	4.791	6.14	4.464	5.422	2.286	-0.327	1.686	-0.718
NECAP2	7.071	7.316	7.817	8.538	7.667	8.127	0.747	-0.151	1.222	-0.411
NBPF1	5.958	6.296	4.819	4.782	5.715	5.204	-1.139	0.896	-1.514	0.421
ATP13A2	2.713	3.07	2.229	3.411	3.342	2.9	-0.483	1.113	0.341	-0.511
SDHB	6.775	7.22	6.96	6.946	6.454	6.525	0.185	-0.506	-0.274	-0.421
PADI2	4.302	5.479	4.131	4.522	3.386	4.138	-0.17	-0.745	-0.957	-0.384
RCC2	7.368	6.98	7.162	7.129	6.853	7.036	-0.206	-0.309	0.149	-0.094
ARHGEF10L	2.429	3.025	2.772	4.857	3.862	4.809	0.343	1.09	1.832	-0.048
ALDH4A1	5.276	4.89	5.114	4.63	4.933	4.197	-0.161	-0.181	-0.26	-0.433
IFFO2	3.153	2.931	3.165	2.444	3.662	3.061	0.012	0.497	-0.486	0.617
UBR4	6.783	6.651	7.032	7.111	7.335	7.161	0.249	0.303	0.46	0.05
EMC1	7.141	7.265	6.453	6.573	6.611	6.784	-0.688	0.158	-0.692	0.211
MRTO4	7.156	7.269	6.453	6.575	6.606	6.788	-0.703	0.154	-0.693	0.212
AKR7A2	6.569	7.605	6.362	7.089	6.176	6.459	-0.207	-0.186	-0.516	-0.629
SLC66A1	6.573	7.621	6.362	7.106	6.182	6.469	-0.211	-0.179	-0.515	-0.637
CAPZB	7.893	8.053	7.807	8.171	7.617	7.935	-0.086	-0.19	0.118	-0.236
MICOS10	7.667	7.76	7.592	7.825	7.489	7.711	-0.074	-0.103	0.064	-0.114
NBL1	7.38	7.261	7.612	7.777	7.095	7.343	0.232	-0.517	0.516	-0.434
MICOS10-NBL1	7.38	7.261	7.616	7.775	7.091	7.344	0.236	-0.525	0.514	-0.431
TMCO4	5.44	5.292	5.52	5.772	5.387	5.629	0.079	-0.132	0.48	-0.142
OTUD3	4.213	4.52	3.668	4.112	4.243	4.22	-0.545	0.575	-0.408	0.108
MUL1	4.538	4.717	4.447	4.649	4.933	4.839	-0.092	0.487	-0.068	0.19
CDA	8.081	8.121	7.462	7.204	7.051	7.239	-0.618	-0.412	-0.917	0.034
PINK1	4.905	5.348	4.613	5.06	4.726	5.559	-0.292	0.113	-0.288	0.499
DDOST	5.964	5.822	5.78	5.478	5.451	5.581	-0.184	-0.33	-0.344	0.103
HP1BP3	7.013	6.941	6.972	6.882	6.842	6.923	-0.041	-0.131	-0.059	0.041
EIF4G3	6.68	6.9	6.037	6.484	6.17	6.502	-0.643	0.133	-0.416	0.018
RAP1GAP	6.419	6.521	5.158	5.135	5.286	5.271	-1.261	0.128	-1.386	0.136
USP48	7.559	7.341	7.858	7.73	7.753	7.742	0.299	-0.105	0.388	0.012
CDC42	7.599	7.249	7.584	7.499	7.071	7.158	-0.014	-0.513	0.25	-0.341
C1QA	6.29	5.375	6.479	6.434	5.482	4.832	0.189	-0.997	1.059	-1.602
C1QC	6.573	5.357	7.178	6.854	6.47	5.407	0.605	-0.708	1.497	-1.446
C1QB	5.606	4.09	7.445	7.187	6.38	6.008	1.839	-1.065	3.097	-1.179
EPHB2	2.836	3.113	4.258	4.722	3.471	2.928	1.422	-0.787	1.608	-1.793
KDM1A	4.96	5.219	4.949	5.025	4.977	5.046	-0.011	0.028	-0.194	0.021
LUZP1	3.289	4.101	3.327	4.152	3.471	3.295	0.038	0.143	0.052	-0.857
HNRNPR	7.105	6.947	7.747	7.849	7.622	7.61	0.643	-0.126	0.902	-0.239
ZNF436	7.383	7.446	7.874	8.145	7.691	7.873	0.492	-0.183	0.698	-0.271
E2F2	4.501	5.393	3.728	3.795	3.862	3.931	-0.774	0.134	-1.597	0.136
ID3	7.071	7.435	6.049	5.964	6.48	6.252	-1.022	0.431	-1.471	0.288
RPL11	5.319	5.224	5.468	5.232	5.626	5.692	0.149	0.158	0.008	0.46
ELOA	6.189	6.168	6.453	6.749	5.807	5.912	0.263	-0.646	0.581	-0.837
PITHD1	5.197	5.219	5.222	5.244	5.263	5.513	0.024	0.041	0.025	0.269
LYPLA2	5.22	5.348	5.262	5.257	5.398	5.145	0.042	0.136	-0.091	-0.112
GALE	6.537	6.956	6.38	6.751	6.207	6.075	-0.157	-0.173	-0.205	-0.676
HMGCL	4.167	3.827	3.473	2.261	3.342	1.977	-0.694	-0.131	-1.566	-0.284
FUCA1	4.538	4.568	3.473	3.476	4.243	3.251	-1.065	0.769	-1.093	-0.224
PNRC2	5.516	5.583	5.977	6.15	5.551	5.346	0.461	-0.426	0.567	-0.804
SRSF10	6.756	6.621	6.837	6.605	6.877	7.168	0.081	0.04	-0.016	0.564
IFNLR1	6.887	7.343	6.352	6.738	5.522	5.76	-0.534	-0.831	-0.605	-0.978
STPG1	3.003	3.025	2.88	3.343	3.662	3.673	-0.123	0.781	0.319	0.329
NIPAL3	3.153	3.314	2.982	3.411	3.83	3.8	-0.172	0.849	0.098	0.389
RCAN3	6.348	6.324	5.914	6.347	6.182	6.606	-0.434	0.268	0.023	0.259
CLIC4	7.425	6.993	8.448	8.572	7.91	7.876	1.022	-0.537	1.579	-0.696
RUNX3	4.677	3.176	5.889	5.374	6.465	4.699	1.212	0.576	2.198	-0.675
SYF2	7.058	7.148	7.339	7.494	7.435	7.411	0.281	0.096	0.346	-0.083
RSRP1	7.191	6.792	7.7	8.05	7.509	7.593	0.509	-0.191	1.258	-0.457
TMEM50A	7.191	6.798	7.7	8.05	7.509	7.595	0.509	-0.191	1.251	-0.455
RHCE	5.04	4.826	5.36	4.676	4.857	4.401	0.32	-0.503	-0.149	-0.275
MACO1	5.04	4.845	5.341	4.695	4.825	4.391	0.301	-0.515	-0.151	-0.303
LDLRAP1	5.431	6.461	5.046	5.188	4.743	4.832	-0.385	-0.303	-1.274	-0.356
SELENON	5.04	6.186	4.217	5.71	4.656	5.382	-0.823	0.439	-0.476	-0.328
AL020996.2	5.8	6.598	4.791	5.642	3.625	3.722	-1.009	-1.166	-0.957	-1.92
MTFR1L	5.761	6.035	5.468	5.419	5.579	5.382	-0.293	0.111	-0.616	-0.037
AUNIP	5.276	4.446	5.158	4.449	5.644	5.387	-0.117	0.486	0.003	0.938
PAFAH2	6.692	7.289	6.255	6.208	6.112	6.729	-0.437	-0.143	-1.081	0.52
EXTL1	4.095	3.217	3.076	2.444	3.202	2.03	-1.019	0.126	-0.773	-0.414
PDIK1L	7.045	7.06	6.488	6.764	5.975	6.014	-0.558	-0.513	-0.296	-0.75
C1orf232	3.763	3.57	3.076	3.146	4.62	3.738	-0.687	1.544	-0.424	0.592
AL391650.1	3.911	3.314	2.772	3.007	4.601	3.785	-1.139	1.83	-0.306	0.778
ZNF593	3.854	3.489	2.982	2.978	4.674	3.83	-0.872	1.692	-0.511	0.852
CEP85	5.665	5.666	5.242	5.226	5.492	5.437	-0.423	0.249	-0.44	0.211
SH3BGRL3	9.023	9.228	8.111	8.29	7.324	7.141	-0.913	-0.787	-0.937	-1.149
UBXN11	8.584	9.055	8.036	8.169	7.287	7.298	-0.548	-0.749	-0.886	-0.872
CD52	8.597	9.092	8.062	8.19	7.284	7.321	-0.535	-0.779	-0.902	-0.869
ZNF683	4.302	2.336	3.473	2.356	4.243	1.922	-0.828	0.769	0.02	-0.433
DHDDS	5.319	5.462	5.322	5.352	5.275	5.356	0.003	-0.047	-0.11	0.005
HMGN2	7.058	7.048	6.571	6.447	6.353	6.532	-0.487	-0.218	-0.601	0.085
RPS6KA1	4.444	5.52	3.944	4.601	3.893	4.883	-0.501	-0.051	-0.918	0.282
ARID1A	7.767	7.53	7.564	7.271	6.802	6.723	-0.203	-0.762	-0.259	-0.548
PIGV	8.131	8.397	8.116	8.4	8.117	8.389	-0.015	0.001	0.003	-0.011
ZDHHC18	6.429	6.085	6.754	6.458	5.982	5.55	0.325	-0.772	0.372	-0.908
GPN2	5.431	5.474	5.679	5.397	5.724	5.559	0.248	0.045	-0.078	0.162
GPATCH3	5.8	5.795	5.822	5.599	5.855	6.066	0.022	0.033	-0.197	0.467
NUDC	5.792	5.795	5.808	5.589	5.87	6.069	0.016	0.062	-0.206	0.48
WDTC1	4.803	4.703	4.516	4.152	4.544	5.09	-0.287	0.028	-0.551	0.938
TMEM222	6.189	6.585	6.245	6.18	6.01	5.642	0.055	-0.234	-0.405	-0.538
SYTL1	6.551	7.949	5.78	5.746	5.321	4.854	-0.77	-0.46	-2.203	-0.892
MAP3K6	6.056	6.331	5.282	5.646	5.644	6.39	-0.774	0.362	-0.685	0.744
WASF2	8.515	8.749	8.704	8.892	7.946	8.166	0.189	-0.758	0.144	-0.726
AHDC1	4.626	4.915	3.668	3.007	3.981	3.845	-0.958	0.313	-1.908	0.838
FGR	9.42	9.449	9.426	9.098	9.205	9.325	0.005	-0.22	-0.351	0.227
IFI6	5.971	5.474	8.077	8.341	7.404	6.395	2.106	-0.673	2.867	-1.946
FAM76A	6.24	6.324	5.738	5.847	5.644	5.671	-0.503	-0.093	-0.478	-0.175
STX12	7.469	7.2	7.929	8.052	7.363	6.966	0.461	-0.566	0.852	-1.086
PPP1R8	6.087	5.779	5.849	5.519	5.749	5.504	-0.238	-0.1	-0.259	-0.015
THEMIS2	7.225	7.816	8.015	8.455	7.654	7.857	0.79	-0.362	0.639	-0.598
RPA2	5.36	4.622	5.836	5.149	5.901	5.642	0.475	0.065	0.527	0.493
XKR8	4.556	4.786	5.136	4.824	4.793	4.707	0.58	-0.343	0.038	-0.117
EYA3	7.41	7.012	8.138	7.794	7.568	7.024	0.728	-0.57	0.782	-0.77
DNAJC8	5.46	5.528	5.78	5.728	5.908	5.802	0.321	0.128	0.2	0.074
ATP5IF1	5.276	5.503	5.201	5.701	5.005	4.911	-0.075	-0.195	0.198	-0.79
SESN2	6.284	6.44	6.203	6.727	7.013	6.925	-0.081	0.809	0.287	0.198
MED18	7.326	7.104	7.811	7.553	7.377	7.254	0.485	-0.434	0.448	-0.298
PHACTR4	5.657	5.528	5.585	5.155	5.823	5.32	-0.071	0.238	-0.373	0.165
RCC1	7.026	7.25	6.929	6.825	6.559	6.666	-0.097	-0.37	-0.425	-0.16
TRNAU1AP	5.287	5.54	5.585	5.732	5.901	6.143	0.299	0.316	0.193	0.41
TAF12	7.281	7.303	7.183	6.963	7.153	6.593	-0.097	-0.03	-0.34	-0.37
RAB42	6.667	7.477	5.36	5.499	5.662	6.36	-1.308	0.303	-1.978	0.861
GMEB1	7.492	7.213	7.535	7.204	7.387	7.218	0.043	-0.148	-0.009	0.013
YTHDF2	6.929	6.903	7.151	7.005	6.857	6.77	0.222	-0.294	0.102	-0.235
EPB41	5.371	5.618	5.694	6.062	6.031	6.14	0.323	0.338	0.444	0.078
SRSF4	7.182	7.231	7.936	8.271	7.536	7.275	0.753	-0.399	1.04	-0.996
MECR	3.966	3.827	3.165	3.497	3.862	3.622	-0.801	0.697	-0.331	0.126
LAPTM5	8.741	8.757	8.657	8.592	7.722	7.81	-0.084	-0.935	-0.165	-0.782
PUM1	6.604	6.495	6.864	6.77	6.849	6.584	0.26	-0.014	0.276	-0.187
SNRNP40	6.591	6.754	6.139	6.202	5.908	6.047	-0.452	-0.231	-0.552	-0.156
ZCCHC17	6.595	6.754	6.128	6.205	5.908	6.043	-0.467	-0.22	-0.549	-0.162
PEF1	6.655	6.377	7.003	7.018	7.329	6.963	0.348	0.327	0.641	-0.056
PTP4A2	7.2	7.493	7.009	7.606	6.818	7.069	-0.191	-0.191	0.114	-0.537
KHDRBS1	6.883	6.99	6.754	7.056	7.04	7.33	-0.129	0.287	0.065	0.274
TMEM39B	5.754	5.969	5.585	5.623	5.263	5.071	-0.168	-0.322	-0.346	-0.551
KPNA6	6.207	6.102	6.275	6.461	6.439	6.288	0.068	0.164	0.359	-0.172
TXLNA	6.894	7.452	7.118	7.177	7.047	7.325	0.225	-0.071	-0.275	0.147
CCDC28B	3.563	2.006	3.84	3.092	4.358	2.928	0.276	0.518	1.086	-0.164
TMEM234	5.69	5.926	5.486	6.026	6.132	5.916	-0.204	0.646	0.1	-0.111
EIF3I	5.698	5.926	5.486	6.026	6.138	5.916	-0.212	0.652	0.1	-0.111
LCK	4.626	2.006	4.411	1.805	5.033	1.865	-0.215	0.623	-0.201	0.06
HDAC1	5.822	5.544	5.977	5.979	5.732	5.527	0.155	-0.245	0.435	-0.452
MARCKSL1	5.174	3.675	5.965	5.01	5.461	4.691	0.79	-0.504	1.335	-0.319
TSSK3	4.709	4.667	4.734	4.562	4.563	5.071	0.025	-0.171	-0.104	0.509
BSDC1	6.195	5.977	6.083	6.167	6.151	6.344	-0.112	0.068	0.189	0.177
ZBTB8A	4.574	4.321	3.728	3.32	3.152	2.956	-0.846	-0.576	-1.001	-0.364
ZBTB8OS	8.176	8.036	8.34	8.091	7.973	8.037	0.164	-0.367	0.055	-0.053
RBBP4	8.169	8.022	8.335	8.086	7.975	8.035	0.166	-0.36	0.064	-0.051
SYNC	3.153	4.068	3.944	4.522	3.511	4.411	0.79	-0.433	0.454	-0.111
KIAA1522	4.045	4.045	3.785	5.213	3.798	4.025	-0.26	0.013	1.168	-1.188
YARS1	7.291	7.097	7.09	7.244	7.446	7.438	-0.201	0.356	0.146	0.194
S100PBP	7.308	7.103	7.062	7.267	7.454	7.452	-0.246	0.392	0.164	0.186
RNF19B	6.655	6.157	7.897	8.165	7.739	7.744	1.242	-0.159	2.008	-0.421
ZNF362	7.016	6.815	5.794	5.637	5.354	5.485	-1.222	-0.44	-1.178	-0.152
PHC2	5.916	4.545	4.675	3.517	4.525	3.379	-1.241	-0.151	-1.027	-0.138
ZSCAN20	5.36	5.762	4.949	4.47	5.127	4.185	-0.411	0.178	-1.291	-0.285
SMIM12	5.785	5.939	5.94	5.914	5.635	5.559	0.155	-0.305	-0.024	-0.355
AC114490.3	6.716	6.788	7.296	7.579	6.189	6.452	0.579	-1.107	0.79	-1.126
AC114490.2	7.225	6.88	7.358	7.101	7.002	6.694	0.133	-0.356	0.221	-0.406
TMEM35B	6.716	6.79	7.296	7.579	6.189	6.452	0.579	-1.107	0.788	-1.126
ZMYM6	7.211	6.873	7.358	7.094	7.002	6.694	0.147	-0.356	0.221	-0.399
ZMYM1	7.182	6.856	7.363	7.08	6.995	6.676	0.181	-0.368	0.224	-0.404
SFPQ	7.203	7.101	7.368	7.114	7.147	7.645	0.165	-0.221	0.013	0.53
ZMYM4	5.553	5.487	5.94	6.117	5.44	5.461	0.387	-0.499	0.63	-0.656
KIAA0319L	6.16	6.191	6.234	6.186	6.163	6.357	0.074	-0.071	-0.005	0.171
NCDN	6.201	6.214	6.245	6.199	6.157	6.354	0.044	-0.087	-0.015	0.156
PSMB2	6.519	6.31	7.241	7.419	6.842	7.018	0.722	-0.399	1.109	-0.402
C1orf216	5.845	6.035	5.952	5.953	5.757	5.898	0.108	-0.195	-0.083	-0.055
CLSPN	5.421	5.121	5.601	5.155	4.809	4.839	0.181	-0.792	0.034	-0.316
AGO4	6.617	6.903	6.513	7.24	6.877	7.488	-0.104	0.364	0.337	0.248
AGO3	7.272	7.628	7.129	7.44	7.522	7.658	-0.143	0.392	-0.189	0.219
ADPRS	6.519	6.427	7.409	7.742	6.76	7.008	0.89	-0.649	1.314	-0.734
COL8A2	6.389	8.031	5.78	7.059	5.916	7.168	-0.608	0.135	-0.972	0.109
TRAPPC3	7.961	8.078	8.091	8.362	7.843	8.289	0.13	-0.248	0.284	-0.073
MAP7D1	7.893	7.974	7.982	8.238	7.734	8.097	0.089	-0.248	0.264	-0.142
THRAP3	7.722	7.359	8.006	8.022	7.702	7.469	0.285	-0.304	0.664	-0.553
SH3D21	4.52	5.244	3.944	5.43	4.544	5.844	-0.576	0.601	0.186	0.414
EVA1B	2.429	3.404	2.526	3.616	3.152	3.917	0.097	0.626	0.212	0.301
STK40	7.996	7.797	8.837	8.609	8.434	7.974	0.841	-0.403	0.811	-0.635
LSM10	6.591	6.72	6.635	6.588	6.48	5.919	0.044	-0.155	-0.132	-0.669
OSCP1	5.623	5.795	6.117	6.17	6.308	6.4	0.494	0.191	0.374	0.23
MRPS15	6.582	6.895	6.38	6.321	6.391	6.859	-0.201	0.011	-0.574	0.538
CSF3R	4.385	5.734	4.258	5.574	4.267	5.616	-0.127	0.009	-0.16	0.042
ZC3H12A	8.014	7.821	9.211	9.397	8.833	9.061	1.197	-0.378	1.576	-0.337
MEAF6	6.154	5.815	5.862	5.679	5.608	5.599	-0.292	-0.255	-0.137	-0.08
SNIP1	4.877	4.845	5.046	5.545	5.461	5.277	0.169	0.415	0.699	-0.268
GNL2	5.276	5.249	5.18	5.122	5.541	5.341	-0.096	0.361	-0.127	0.219
C1orf109	5.174	4.981	4.549	4.704	4.563	4.809	-0.625	0.014	-0.277	0.106
CDCA8	4.592	4.599	3.668	4.36	4.144	4.253	-0.923	0.476	-0.239	-0.107
YRDC	6.523	7.024	6.496	7.477	6.151	6.586	-0.027	-0.345	0.453	-0.891
C1orf122	6.268	6.523	6.265	6.878	6.017	6.238	-0.003	-0.247	0.354	-0.639
MTF1	6.591	6.999	7.073	8.093	6.76	7.111	0.482	-0.313	1.094	-0.982
INPP5B	5.706	5.748	5.875	5.949	6.219	6.04	0.17	0.344	0.201	0.091
SF3A3	5.83	5.655	5.136	4.739	5.178	4.918	-0.693	0.041	-0.916	0.179
FHL3	6.338	6.438	5.679	5.99	5.101	5.249	-0.659	-0.578	-0.448	-0.741
UTP11	4.405	4.245	3.606	2.854	3.923	2.619	-0.799	0.317	-1.391	-0.235
RRAGC	5.852	6.412	6.837	7.627	6.83	7.04	0.985	-0.007	1.215	-0.586
MYCBP	4.626	4.927	3.993	4.47	4.336	4.089	-0.633	0.343	-0.457	-0.381
AKIRIN1	6.591	6.615	6.789	6.874	6.62	6.909	0.198	-0.169	0.259	0.035
NDUFS5	6.655	6.775	6.587	6.423	6.225	6.272	-0.068	-0.362	-0.352	-0.151
PABPC4	6.389	6.201	6.106	6.144	6.302	7.553	-0.283	0.196	-0.057	1.409
BMP8B	3.2	2.931	3.248	2.16	3.25	3.009	0.049	0.002	-0.771	0.849
TRIT1	4.96	5.528	5.069	5.081	4.857	4.517	0.109	-0.212	-0.447	-0.564
MYCL	6.166	5.954	4.899	5.257	5.005	5.232	-1.267	0.107	-0.697	-0.025
MFSD2A	6.51	7.018	6.546	7.184	6.418	7.532	0.037	-0.129	0.166	0.349
CAP1	8.657	8.59	8.653	8.573	7.94	7.371	-0.004	-0.713	-0.016	-1.202
PPT1	7.272	7.267	6.803	6.762	6.163	6.109	-0.47	-0.639	-0.506	-0.653
RLF	6.472	6.447	7.056	6.955	6.814	6.614	0.584	-0.242	0.509	-0.341
ZMPSTE24	7.15	7.288	7.432	7.403	7.2	7.047	0.282	-0.232	0.115	-0.356
SMAP2	6.136	5.765	7.917	7.913	7.682	6.954	1.78	-0.234	2.148	-0.959
ZFP69B	6.069	5.325	4.872	3.845	4.444	4.089	-1.196	-0.429	-1.48	0.244
ZFP69	3.939	3.522	3.944	3.119	3.862	2.928	0.005	-0.082	-0.403	-0.191
EXO5	4.52	4.786	4.087	3.985	4.444	4.297	-0.433	0.357	-0.801	0.313
ZNF684	5.488	5.441	5.536	5.352	5.68	5.26	0.048	0.144	-0.089	-0.091
NFYC	7.286	7.65	6.954	6.927	6.881	7.071	-0.332	-0.073	-0.723	0.144
CITED4	3.667	3.646	3.668	3.726	3.798	4.138	0.001	0.13	0.08	0.412
CTPS1	5.078	4.349	4.516	3.537	5.14	4.794	-0.562	0.624	-0.811	1.257
SCMH1	3.599	3.422	3.402	2.682	4.092	3.903	-0.196	0.689	-0.74	1.221
FOXJ3	5.623	5.52	4.819	5.328	5.033	5.696	-0.804	0.215	-0.191	0.368
ZMYND12	6.932	6.895	6.991	6.923	6.806	6.725	0.058	-0.185	0.028	-0.198
PPCS	6.925	6.898	6.985	6.921	6.802	6.719	0.059	-0.183	0.023	-0.202
PPIH	5.411	5.142	5.046	5.067	4.918	5.026	-0.365	-0.128	-0.075	-0.041
YBX1	6.338	6.732	6.245	6.306	6.52	7.476	-0.093	0.275	-0.425	1.17
P3H1	6.353	6.474	6.013	5.637	5.847	5.692	-0.34	-0.167	-0.837	0.055
C1orf50	6.348	6.476	6.013	5.632	5.823	5.68	-0.335	-0.19	-0.844	0.047
AC098484.3	6.348	6.474	6.013	5.632	5.831	5.675	-0.335	-0.182	-0.842	0.043
SVBP	5.837	5.606	5.808	5.683	5.847	5.776	-0.029	0.039	0.077	0.092
ERMAP	5.822	5.614	5.808	5.674	5.839	5.764	-0.014	0.031	0.06	0.09
ZNF691	4.258	4.235	4.675	4.748	5.114	4.771	0.417	0.439	0.513	0.023
SLC2A1	4.66	4.42	4.411	4.512	4.638	4.174	-0.249	0.227	0.092	-0.338
CFAP57	3.966	3.916	3.893	3.795	4.169	3.845	-0.073	0.277	-0.121	0.05
TIE1	4.191	4.529	3.402	2.854	3.55	3.295	-0.788	0.148	-1.675	0.441
CDC20	6.207	6.107	6.001	5.953	5.831	5.382	-0.205	-0.17	-0.154	-0.571
ELOVL1	7.22	7.249	7.241	7.294	6.777	6.788	0.021	-0.464	0.044	-0.506
MED8	6.384	6.859	7.167	7.408	6.665	6.525	0.784	-0.502	0.549	-0.883
SZT2	6.348	6.807	7.113	7.356	6.652	6.504	0.765	-0.461	0.55	-0.852
HYI	3.599	4.283	3.076	3.198	3.662	3.845	-0.523	0.586	-1.085	0.647
KDM4A	6.218	6.39	6.285	6.689	6.313	6.521	0.067	0.029	0.299	-0.168
AL451062.4	6.218	6.39	6.285	6.689	6.313	6.521	0.067	0.029	0.299	-0.168
ST3GAL3	4.574	3.928	4.258	3.092	4.01	3.605	-0.316	-0.248	-0.836	0.513
IPO13	6.414	6.505	6.587	6.629	6.773	6.889	0.173	0.186	0.123	0.261
ATP6V0B	7.147	7.288	6.909	6.954	7.188	7.496	-0.238	0.278	-0.334	0.543
B4GALT2	4.258	4.909	3.84	3.672	3.83	3.83	-0.419	-0.009	-1.236	0.158
CCDC24	4.52	4.529	4.974	4.973	5.419	5.873	0.454	0.445	0.445	0.899
SLC6A9	3.911	4.302	3.944	4.405	4.873	4.683	0.033	0.929	0.103	0.278
DMAP1	4.574	4.42	4.675	4.765	4.948	4.451	0.101	0.273	0.345	-0.315
TMEM53	8.179	8.697	8.359	8.659	7.658	7.56	0.18	-0.701	-0.038	-1.1
ARMH1	8.18	8.702	8.361	8.668	7.658	7.553	0.181	-0.703	-0.035	-1.115
KIF2C	5.421	5.998	5.601	6.079	5.365	5.905	0.181	-0.236	0.081	-0.174
RPS8	6.987	6.831	6.903	6.911	6.777	6.721	-0.083	-0.126	0.08	-0.191
PLK3	7.061	7.43	7.462	8.345	7.355	8.21	0.401	-0.108	0.914	-0.135
TCTEX1D4	8.115	8.309	8.34	8.526	8.052	8.176	0.225	-0.288	0.217	-0.349
BTBD19	8.766	9.016	9.044	9.192	8.734	8.923	0.278	-0.31	0.176	-0.268
EIF2B3	5.209	5.173	5.302	4.958	5.178	5.109	0.093	-0.124	-0.215	0.15
HECTD3	5.631	5.998	5.536	5.54	6.072	6.579	-0.095	0.536	-0.458	1.04
UROD	5.597	5.96	5.433	5.529	6.045	6.525	-0.164	0.612	-0.43	0.996
ZSWIM5	3.911	3.94	4.447	3.812	4.401	4.038	0.536	-0.045	-0.128	0.226
MUTYH	6.591	6.118	6.718	6.079	6.625	6.097	0.127	-0.093	-0.039	0.018
AL451136.1	3.824	4.446	4.734	5.155	4.464	4.624	0.91	-0.27	0.71	-0.531
TOE1	6.604	6.113	6.718	6.062	6.643	6.094	0.114	-0.075	-0.051	0.032
TESK2	3.824	4.446	4.734	5.142	4.464	4.615	0.91	-0.27	0.696	-0.527
PRDX1	7.495	7.522	7.651	7.804	7.753	7.758	0.156	0.103	0.282	-0.046
AKR1A1	7.308	7.241	7.296	7.445	7.307	7.409	-0.012	0.011	0.204	-0.036
NASP	6.112	5.805	6.563	6.208	6.038	5.568	0.451	-0.525	0.403	-0.641
GPBP1L1	8.113	7.96	8.434	8.325	8.152	8.024	0.321	-0.282	0.365	-0.301
TMEM69	8.056	7.911	8.394	8.285	8.117	7.997	0.338	-0.277	0.374	-0.288
IPP	7.326	7.156	7.291	7.48	7.194	7.189	-0.035	-0.097	0.324	-0.291
PIK3R3	4.741	4.349	5.585	4.981	5.365	5.065	0.844	-0.22	0.632	0.084
RAD54L	3.824	3.904	3.606	3.297	3.55	3.874	-0.218	-0.056	-0.607	0.578
LRRC41	7.365	7.654	7.382	7.48	7.497	7.527	0.017	0.115	-0.175	0.047
UQCRH	7.342	7.634	7.353	7.461	7.474	7.51	0.012	0.121	-0.173	0.049
NSUN4	6.409	6.495	7.085	7.027	7.002	6.786	0.676	-0.082	0.532	-0.242
MKNK1	6.112	6.173	6.903	7.372	6.665	6.753	0.791	-0.238	1.199	-0.619
MOB3C	6.112	6.163	6.909	7.369	6.665	6.753	0.797	-0.244	1.207	-0.617
EFCAB14	5.73	5.96	5.989	5.887	5.662	5.633	0.259	-0.327	-0.073	-0.253
STIL	5.401	5.214	5.451	5.135	5.354	4.861	0.05	-0.096	-0.079	-0.274
CMPK1	6.993	7.147	6.884	6.917	6.785	6.895	-0.11	-0.098	-0.23	-0.022
FOXD2	4.974	4.599	4.447	3.829	4.777	4.732	-0.527	0.33	-0.771	0.903
SPATA6	4.095	3.988	2.654	2.978	3.765	3.358	-1.441	1.111	-1.01	0.381
FAF1	5.64	6.035	5.092	5.102	5.005	5.266	-0.548	-0.087	-0.934	0.164
CDKN2C	5.64	6.035	5.114	5.088	5.047	5.266	-0.525	-0.067	-0.947	0.178
RNF11	5.964	6.338	6.083	6.652	6.449	7.011	0.119	0.366	0.314	0.359
EPS15	5.287	5.339	5.989	6.124	5.782	5.923	0.703	-0.207	0.785	-0.201
NRDC	7.656	7.46	7.917	7.9	7.815	7.378	0.26	-0.102	0.44	-0.522
TXNDC12	7.749	7.764	7.685	7.855	7.68	7.725	-0.064	-0.005	0.092	-0.13
AL445685.3	5.127	5.01	5.468	5.003	5.492	5.33	0.342	0.023	-0.007	0.327
KTI12	5.162	4.993	5.468	4.966	5.482	5.325	0.306	0.013	-0.027	0.359
BTF3L4	7.839	7.856	7.751	7.943	7.76	7.863	-0.088	0.009	0.086	-0.079
CC2D1B	6.394	6.746	6.619	6.904	6.769	6.851	0.225	0.15	0.158	-0.052
ORC1	5.985	5.989	5.723	5.715	5.635	5.346	-0.261	-0.088	-0.274	-0.369
PRPF38A	5.998	5.998	5.738	5.715	5.635	5.362	-0.26	-0.102	-0.283	-0.353
TUT4	3.966	4.09	3.944	3.577	4.674	4.242	-0.022	0.73	-0.512	0.665
COA7	4.96	4.909	4.872	4.799	4.991	5.282	-0.088	0.119	-0.109	0.483
ZYG11B	4.236	4.902	3.893	4.014	4.582	4.381	-0.343	0.69	-0.888	0.367
ECHDC2	3.911	4.504	2.229	2.682	3.893	4.197	-1.681	1.663	-1.822	1.515
SCP2	3.911	4.504	2.229	2.645	3.862	4.208	-1.681	1.632	-1.859	1.563
CPT2	6.876	6.805	6.824	6.144	6.9	6.67	-0.052	0.076	-0.661	0.526
CZIB	5.516	5.614	5.585	5.646	6.024	5.545	0.069	0.439	0.032	-0.101
MAGOH	4.677	4.402	4.482	4.552	5.409	5.121	-0.195	0.927	0.15	0.569
LRP8	5.852	4.957	5.989	5.357	5.19	3.086	0.137	-0.799	0.4	-2.271
NDC1	6.124	6.035	6.128	5.839	6.151	5.663	0.004	0.023	-0.197	-0.176
YIPF1	5.431	5.618	6.343	6.246	6.017	6.43	0.912	-0.326	0.628	0.184
DIO1	6.523	6.705	7.096	7.052	6.748	7.056	0.572	-0.348	0.347	0.004
HSPB11	5.746	5.748	5.664	5.863	6.144	6.21	-0.082	0.481	0.115	0.347
LRRC42	5.746	5.751	5.664	5.859	6.144	6.216	-0.082	0.481	0.108	0.357
TMEM59	6.591	6.606	7.015	7.247	6.679	6.523	0.424	-0.336	0.641	-0.724
TCEANC2	6.591	6.606	7.015	7.244	6.679	6.525	0.424	-0.336	0.638	-0.718
AL357673.1	4.96	6.102	4.949	5.275	5.178	5.708	-0.011	0.229	-0.827	0.433
CYB5RL	4.96	6.094	4.949	5.275	5.165	5.708	-0.011	0.216	-0.819	0.433
ACOT11	5.431	6.186	3.728	4.178	3.342	4.101	-1.703	-0.385	-2.008	-0.077
TTC4	4.803	4.394	4.675	4.889	5.239	4.607	-0.128	0.564	0.495	-0.282
PARS2	4.365	4.302	4.374	3.97	4.563	3.931	0.009	0.189	-0.332	-0.039
DHCR24	6.787	6.336	6.314	5.017	5.502	4.265	-0.473	-0.812	-1.319	-0.753
USP24	6.348	6.066	6.408	6.458	6.207	6.776	0.06	-0.201	0.392	0.318
AC119674.2	4.757	5.105	3.993	3.778	3.981	4.755	-0.764	-0.012	-1.327	0.977
DAB1	6.621	6.547	6.275	6.273	6.606	6.497	-0.346	0.331	-0.274	0.224
OMA1	6.621	6.539	6.275	6.273	6.602	6.493	-0.346	0.327	-0.266	0.219
TACSTD2	7.191	6.632	5.738	5.346	4.948	4.732	-1.453	-0.79	-1.286	-0.614
MYSM1	5.232	5.163	5.136	5.025	5.662	5.392	-0.095	0.526	-0.138	0.368
JUN	8.52	8.633	8.646	8.458	8.669	8.761	0.126	0.023	-0.175	0.303
FGGY	7.648	7.94	7.704	8.106	7.959	8.014	0.056	0.255	0.167	-0.092
NFIA	3.882	4.568	2.526	2.309	3.429	3.061	-1.357	0.903	-2.259	0.752
TM2D1	6.409	6.299	6.796	6.252	6.559	6.5	0.387	-0.237	-0.047	0.248
USP1	7.545	7.135	7.377	7.033	7.278	7.026	-0.168	-0.099	-0.102	-0.007
DOCK7	4.725	5.599	4.217	5.102	4.423	5.227	-0.508	0.206	-0.497	0.125
ATG4C	6.05	5.986	6.106	5.883	5.901	5.806	0.056	-0.205	-0.103	-0.077
ALG6	3.763	3.928	3.785	3.616	4.29	4.064	0.022	0.505	-0.312	0.448
ITGB3BP	5.014	5.684	4.763	4.512	4.464	4.607	-0.251	-0.299	-1.172	0.095
EFCAB7	5.391	4.738	5.679	4.765	5.461	4.824	0.288	-0.218	0.027	0.059
PGM1	5.027	5.688	4.675	4.522	4.525	4.598	-0.351	-0.151	-1.166	0.076
JAK1	7.083	6.906	8.281	8.39	8.227	8.626	1.198	-0.055	1.484	0.236
AK4	3.824	4.987	4.872	6.636	5.56	6.853	1.048	0.688	1.649	0.218
LEPROT	7.775	7.888	7.851	8.022	7.962	7.963	0.077	0.111	0.134	-0.059
LEPR	7.778	7.896	7.851	8.025	7.966	7.966	0.073	0.115	0.129	-0.059
WDR78	6.16	6.211	6.352	6.258	5.953	5.65	0.192	-0.399	0.047	-0.608
MIER1	6.16	6.214	6.352	6.258	5.946	5.65	0.192	-0.407	0.045	-0.608
SLC35D1	5.287	5.027	4.872	4.278	4.991	5.013	-0.414	0.119	-0.749	0.735
SERBP1	6.939	6.95	7.085	6.87	6.944	7.183	0.145	-0.14	-0.081	0.313
GADD45A	6.201	5.792	6.53	5.386	6.423	5.65	0.329	-0.107	-0.406	0.265
LRRC40	5.923	5.939	6.571	6.936	6.578	6.398	0.648	0.007	0.998	-0.539
SRSF11	5.923	5.945	6.611	6.948	6.573	6.403	0.688	-0.038	1.003	-0.545
ANKRD13C	5.769	5.662	5.648	5.457	5.617	5.461	-0.121	-0.031	-0.206	0.005
HHLA3	5.769	5.662	5.648	5.457	5.608	5.461	-0.121	-0.041	-0.206	0.005
CTH	4.236	3.879	4.411	3.343	4.962	4.46	0.175	0.552	-0.535	1.117
ZRANB2	6.037	5.688	6.255	5.891	6.17	6.204	0.218	-0.085	0.203	0.314
NEGR1	4.365	3.237	4.087	2.356	4.267	2.686	-0.278	0.18	-0.881	0.33
LRRIQ3	5.014	5.016	5.468	5.564	5.14	4.755	0.455	-0.328	0.549	-0.809
FPGT	5.014	5.016	5.468	5.564	5.14	4.755	0.455	-0.328	0.549	-0.809
FPGT-TNNI3K	5.014	5.016	5.468	5.564	5.14	4.755	0.455	-0.328	0.549	-0.809
CRYZ	5.329	4.839	5.451	4.722	5.354	5.356	0.121	-0.096	-0.117	0.635
TYW3	5.308	4.852	5.451	4.73	5.332	5.356	0.143	-0.119	-0.121	0.626
ACADM	5.83	5.867	5.617	4.996	5.757	5.293	-0.213	0.14	-0.872	0.297
RABGGTB	7.168	7.25	7.246	7.175	6.818	6.674	0.078	-0.428	-0.075	-0.502
ST6GALNAC3	2.647	3.092	2.654	2.607	3.297	3.295	0.007	0.643	-0.485	0.688
PIGK	3.911	4.293	3.327	3.537	4.38	4.58	-0.583	1.052	-0.755	1.043
AC118549.1	7.08	7.128	6.782	7.002	6.988	7.318	-0.298	0.206	-0.126	0.316
USP33	5.902	5.945	6.304	7.013	5.96	6.481	0.402	-0.344	1.068	-0.532
MIGA1	3.2	3.369	3.541	3.036	3.923	3.439	0.341	0.382	-0.332	0.403
FUBP1	7.408	7.019	7.651	7.323	7.734	7.656	0.243	0.084	0.304	0.333
DNAJB4	7.41	7.018	7.643	7.323	7.732	7.655	0.233	0.089	0.305	0.332
GIPC2	7.4	7.015	7.632	7.303	7.724	7.648	0.231	0.092	0.288	0.345
IFI44L	3.153	1.754	7.484	7.734	6.884	5.7	4.331	-0.6	5.98	-2.034
IFI44	4.974	4.545	6.87	7.139	6.195	5.559	1.897	-0.676	2.595	-1.581
SAMD13	3.452	5.168	2.88	2.718	4.194	4.918	-0.572	1.314	-2.45	2.201
RPF1	5.44	5.47	5.302	5.175	5.114	5.157	-0.138	-0.188	-0.295	-0.018
GNG5	8.53	8.832	8.828	8.786	8.479	8.422	0.298	-0.349	-0.047	-0.364
SPATA1	8.561	8.882	8.88	8.839	8.506	8.479	0.319	-0.373	-0.043	-0.36
CTBS	8.206	8.273	8.48	8.451	7.968	7.936	0.274	-0.513	0.178	-0.515
SSX2IP	3.7	3.976	3.668	3.558	3.342	2.842	-0.031	-0.326	-0.419	-0.715
MCOLN2	5.186	2.298	6.844	6.747	6.587	4.809	1.658	-0.256	4.448	-1.937
MCOLN3	3.003	2.881	1.625	1.994	3.697	3.206	-1.378	2.072	-0.887	1.212
C1orf52	4.891	4.786	5.158	5.003	4.933	5.145	0.267	-0.225	0.217	0.142
BCL10	7.627	7.444	8.187	8.037	7.986	7.596	0.56	-0.201	0.593	-0.441
ZNHIT6	4.144	3.976	4.516	4.326	4.793	4.544	0.372	0.277	0.35	0.219
COL24A1	3.633	3.237	3.668	3.597	3.1	3.889	0.035	-0.568	0.36	0.292
ODF2L	4.019	3.879	4.131	3.955	4.601	3.785	0.113	0.47	0.076	-0.17
SH3GLB1	7.687	8.032	7.841	8.404	7.492	7.681	0.154	-0.349	0.372	-0.723
SELENOF	7.225	7.063	7.067	6.742	6.752	7.097	-0.158	-0.315	-0.321	0.355
HS2ST1	7.225	7.058	7.073	6.738	6.744	7.097	-0.152	-0.33	-0.32	0.359
LMO4	7.253	7.446	7.276	7.566	7.387	7.731	0.023	0.112	0.12	0.165
PKN2	6.704	6.673	6.768	6.972	6.853	6.764	0.064	0.085	0.299	-0.208
GTF2B	5.507	5.209	5.794	5.979	6.003	5.836	0.288	0.209	0.77	-0.143
KYAT3	6.692	6.427	7.183	6.994	6.888	7.071	0.491	-0.295	0.567	0.076
RBMXL1	6.692	6.427	7.183	6.994	6.892	7.071	0.491	-0.291	0.567	0.076
GBP3	6.338	5.47	7.807	7.756	7.037	7.071	1.47	-0.77	2.286	-0.685
GBP1	6.775	5.204	9.174	9.009	8.36	8.001	2.398	-0.814	3.805	-1.008
GBP4	4.974	2.442	8.61	8.744	7.909	7.598	3.637	-0.702	6.302	-1.146
GBP5	5.35	3.369	9.438	9.35	8.691	8.146	4.088	-0.747	5.981	-1.204
LRRC8B	5.837	5.636	5.648	5.945	5.482	5.94	-0.189	-0.167	0.309	-0.005
LRRC8C	5.761	5.229	5.822	5.509	5.178	4.683	0.06	-0.644	0.28	-0.826
AC093423.3	5.761	5.234	5.822	5.509	5.178	4.675	0.06	-0.644	0.275	-0.834
LRRC8D	6.724	7.217	6.224	6.476	6.072	6.968	-0.5	-0.152	-0.741	0.491
ZNF326	6.112	5.939	6.117	6.023	5.916	6.122	0.005	-0.201	0.084	0.099
ZNF644	6.577	6.581	6.627	6.398	6.583	6.743	0.049	-0.044	-0.183	0.345
CDC7	4.323	4.111	4.482	3.273	4.29	3.639	0.159	-0.192	-0.839	0.367
BTBD8	4.947	5.655	4.582	4.973	4.873	4.932	-0.365	0.291	-0.682	-0.041
GLMN	5.588	5.37	5.397	5.115	5.689	5.712	-0.191	0.292	-0.255	0.597
RPAP2	5.588	5.379	5.397	5.122	5.698	5.708	-0.191	0.301	-0.257	0.586
GFI1	5.09	4.122	4.336	2.718	4.336	3.035	-0.754	-0.001	-1.404	0.318
RPL5	5.57	5.379	6.001	5.451	5.87	5.756	0.431	-0.131	0.072	0.305
DIPK1A	6.56	5.644	7.021	5.746	6.273	5.55	0.461	-0.748	0.102	-0.196
MTF2	6.379	6.604	6.139	6.406	5.989	5.787	-0.24	-0.15	-0.198	-0.619
TMED5	7.888	7.838	7.547	7.375	7.406	7.126	-0.34	-0.141	-0.463	-0.249
CCDC18	7.888	7.815	7.572	7.388	7.42	7.137	-0.316	-0.152	-0.427	-0.251
DR1	7.798	7.628	7.868	7.789	7.536	7.585	0.07	-0.332	0.161	-0.204
BCAR3	7.092	6.395	6.897	6.196	6.903	6.851	-0.196	0.007	-0.199	0.656
DNTTIP2	6.037	6.121	6.343	6.742	6.454	6.274	0.306	0.111	0.622	-0.468
GCLM	3.49	3.787	4.336	4.873	4.065	3.338	0.846	-0.271	1.086	-1.535
ABCD3	5.065	5.339	4.374	4.562	4.674	4.675	-0.691	0.3	-0.777	0.112
F3	6.638	6.313	7.647	7.664	6.877	6.862	1.009	-0.77	1.351	-0.802
ALG14	6.311	6.515	6.214	6.224	6.313	5.877	-0.098	0.1	-0.291	-0.348
RWDD3	3.732	4.057	3.541	3.97	4.219	3.903	-0.19	0.677	-0.087	-0.067
PTBP2	4.501	4.376	4.258	4.582	5.451	5.518	-0.244	1.193	0.206	0.936
FRRS1	4.757	5.618	4.872	5.564	5.061	5.026	0.116	0.188	-0.053	-0.538
AGL	3.854	4	3.327	3.635	4.194	3.889	-0.526	0.867	-0.365	0.254
SLC35A3	3.882	3.489	3.785	3.036	3.893	3.57	-0.098	0.108	-0.453	0.534
AC118553.2	3.882	3.506	3.893	3.007	3.952	3.587	0.01	0.06	-0.499	0.58
MFSD14A	7.2	6.835	7.858	7.608	7.433	7.255	0.658	-0.425	0.773	-0.352
SASS6	4.344	4.56	4.872	4.873	4.857	5.476	0.529	-0.015	0.313	0.603
TRMT13	4.344	4.576	4.872	4.857	4.873	5.476	0.529	0	0.281	0.619
DBT	4.191	4.111	4.447	3.845	4.38	4.114	0.256	-0.067	-0.266	0.268
RTCA	6.037	6.176	5.708	6.107	5.923	5.957	-0.328	0.215	-0.069	-0.149
EXTL2	7.261	7.022	7.811	7.907	7.558	7.472	0.549	-0.252	0.885	-0.435
SLC30A7	7.256	7.024	7.8	7.889	7.549	7.486	0.544	-0.252	0.866	-0.403
DPH5	5.845	5.311	5.989	5.201	5.662	6.078	0.145	-0.327	-0.11	0.878
S1PR1	4.905	2.372	4.217	2.821	4.793	2.842	-0.688	0.576	0.449	0.021
RNPC3	6.953	6.612	7.085	6.84	7.058	7.026	0.132	-0.027	0.228	0.186
PRMT6	3.939	3.386	4.041	3.577	4.62	3.183	0.102	0.579	0.191	-0.394
VAV3	5.04	5.089	5.849	5.613	5.531	5.351	0.809	-0.318	0.524	-0.262
SLC25A24	6.89	6.906	6.761	7.107	6.739	6.9	-0.129	-0.022	0.201	-0.207
FAM102B	6.858	6.121	6.426	5.867	6.213	5.768	-0.432	-0.213	-0.254	-0.099
HENMT1	5.469	5.214	5.648	4.857	5.774	5.372	0.179	0.126	-0.357	0.515
PRPF38B	7.126	6.965	6.81	6.787	6.937	7.08	-0.316	0.127	-0.178	0.293
STXBP3	7	6.897	6.929	6.862	6.806	6.969	-0.071	-0.123	-0.035	0.108
AKNAD1	5.57	5.283	5.242	5.346	5.698	5.293	-0.328	0.455	0.063	-0.053
CLCC1	5.57	5.283	5.242	5.346	5.698	5.293	-0.328	0.455	0.063	-0.053
WDR47	4.947	4.987	4.516	4.204	4.544	4.411	-0.431	0.028	-0.783	0.207
TAF13	6.577	6.444	6.635	6.787	6.67	6.575	0.057	0.035	0.343	-0.212
TMEM167B	7.741	7.517	8.223	7.849	7.91	7.721	0.482	-0.313	0.332	-0.128
SARS1	6.528	6.196	6.579	7.223	7.728	7.529	0.051	1.149	1.027	0.306
PSRC1	5.014	5.214	4.447	4.217	4.525	4.276	-0.567	0.078	-0.998	0.059
SORT1	6.379	7.281	6.817	7.23	5.482	6.504	0.438	-1.335	-0.051	-0.725
PSMA5	7.016	7.078	7.976	8.102	7.433	7.315	0.96	-0.543	1.024	-0.787
ATXN7L2	4.788	4.696	4.447	4.326	4.873	4.208	-0.341	0.426	-0.37	-0.117
CYB561D1	5.078	4.945	4.949	4.658	4.809	4.809	-0.128	-0.14	-0.287	0.151
GNAI3	7.701	7.679	7.685	7.879	7.324	7.554	-0.016	-0.361	0.2	-0.325
GNAT2	8.128	8.112	7.674	7.567	6.744	7.566	-0.455	-0.93	-0.545	-0.001
AMPD2	7.889	7.846	7.751	7.648	6.33	6.478	-0.138	-1.421	-0.198	-1.169
GSTM4	5.698	5.283	5.78	5.43	5.101	4.817	0.083	-0.68	0.147	-0.613
GSTM1	0.366	3.473	-1.283	3.597	0.055	3.496	-1.649	1.338	0.124	-0.1
CSF1	7.635	7.545	7.693	7.629	7.831	7.937	0.057	0.139	0.084	0.308
AHCYL1	6.843	6.894	6.673	7.141	6.948	7.348	-0.17	0.275	0.247	0.207
KCNC4	3.289	3.631	3.076	2.821	3.662	4.35	-0.213	0.586	-0.81	1.529
RBM15	7.712	7.553	7.48	7.116	7.799	7.813	-0.232	0.319	-0.437	0.697
LAMTOR5	6.577	7.186	6.193	6.378	6.52	6.859	-0.385	0.327	-0.807	0.48
KCNA10	7.245	8.14	6.658	7.508	5.741	6.983	-0.587	-0.917	-0.632	-0.525
KCNA2	3.245	2.221	3.606	3.172	3.697	3.159	0.361	0.091	0.951	-0.013
KCNA3	4.385	3.07	4.374	3.343	5.14	4.391	-0.011	0.766	0.274	1.048
CD53	6.389	6.363	6.87	6.936	6.634	6.601	0.482	-0.237	0.573	-0.335
LRIF1	6.13	5.602	6.38	6.1	6.869	6.986	0.25	0.489	0.498	0.886
DRAM2	7.926	8.151	7.382	7.689	7.272	7.685	-0.545	-0.109	-0.461	-0.004
CEPT1	7.859	8.09	7.363	7.643	7.242	7.657	-0.496	-0.12	-0.447	0.014
DENND2D	7.538	8.148	7.945	8.295	7.417	7.59	0.407	-0.528	0.148	-0.706
CHI3L2	8.059	8.759	8.108	8.734	8.248	8.616	0.049	0.14	-0.025	-0.118
WDR77	5.902	6.39	5.738	6.026	5.782	5.919	-0.165	0.045	-0.364	-0.107
ATP5PB	5.874	6.386	5.723	6.023	5.774	5.905	-0.151	0.051	-0.363	-0.118
C1orf162	5.867	7.06	4.924	5.875	4.62	5.407	-0.942	-0.304	-1.185	-0.468
ADORA3	7.159	7.558	5.633	4.865	4.267	4.46	-1.526	-1.366	-2.693	-0.405
INKA2	6.201	6.299	5.78	5.66	5.975	5.974	-0.42	0.194	-0.638	0.314
DDX20	6.207	6.287	5.78	5.651	5.946	5.967	-0.426	0.165	-0.636	0.316
CTTNBP2NL	7.835	7.979	7.786	8.107	7.494	7.272	-0.049	-0.292	0.129	-0.835
WNT2B	5.46	5.402	4.613	4.562	4.962	4.869	-0.846	0.349	-0.839	0.306
ST7L	8.179	7.953	8.742	8.645	8.621	8.451	0.564	-0.121	0.692	-0.194
CAPZA1	8.316	8.051	8.811	8.666	8.728	8.608	0.495	-0.083	0.614	-0.057
MOV10	5.8	5.673	7.162	6.946	6.402	5.919	1.362	-0.76	1.273	-1.027
RHOC	5.391	6.716	5.694	7.031	4.918	6.216	0.303	-0.775	0.315	-0.815
PPM1J	3.003	2.978	2.055	2.444	3.25	3.035	-0.949	1.196	-0.534	0.591
SLC16A1	6.651	6.884	6.314	6.785	6.243	6.862	-0.337	-0.071	-0.099	0.077
LRIG2	5.792	5.96	5.553	5.519	5.766	5.48	-0.239	0.213	-0.44	-0.039
PHTF1	6.573	6.721	6.978	6.98	6.674	6.388	0.405	-0.304	0.258	-0.592
RSBN1	6.037	6.181	5.752	5.814	6.052	6.04	-0.285	0.3	-0.367	0.226
PTPN22	7.971	8.158	7.755	7.233	7.23	6.749	-0.216	-0.524	-0.926	-0.484
AP4B1	7.315	6.818	7.449	6.829	6.846	6.36	0.134	-0.604	0.011	-0.47
DCLRE1B	7.315	6.817	7.449	6.829	6.846	6.36	0.134	-0.604	0.013	-0.47
HIPK1	7.513	7.427	7.58	7.45	7.194	7.205	0.067	-0.386	0.023	-0.246
TRIM33	7.848	8.104	7.982	8.238	8.079	8.542	0.134	0.097	0.134	0.303
BCAS2	4.574	4.479	4.482	4.928	5.332	5.894	-0.092	0.851	0.449	0.966
NRAS	6.791	6.308	7.241	7.332	6.922	6.822	0.45	-0.318	1.024	-0.51
CSDE1	7.217	6.956	8.311	8.347	7.783	7.57	1.094	-0.528	1.391	-0.778
SIKE1	4.947	4.969	4.949	4.973	5.005	4.553	0.003	0.056	0.004	-0.42
SLC22A15	6.472	6.737	6.285	6.68	6.915	7.795	-0.187	0.63	-0.057	1.116
ATP1A1	6.595	6.999	6.635	6.931	6.308	6.638	0.039	-0.327	-0.068	-0.293
CD58	8.033	7.389	8.407	8.199	8.607	8.802	0.374	0.2	0.81	0.603
CD2	4.483	2.855	4.482	2.211	5.178	2.354	-0.001	0.696	-0.644	0.143
CD101	6.883	6.898	3.993	3.829	4.065	3.439	-2.89	0.072	-3.07	-0.39
TTF2	5	4.274	5.553	4.481	5.635	5.059	0.552	0.082	0.207	0.578
TRIM45	3.911	3.522	3.893	3.366	4.01	3.458	-0.018	0.117	-0.156	0.092
MAN1A2	6.124	6.236	5.989	5.754	5.923	5.93	-0.135	-0.066	-0.482	0.175
GDAP2	6.075	6.021	5.849	5.91	5.689	5.412	-0.226	-0.16	-0.111	-0.498
WDR3	6.069	6.015	5.862	5.918	5.698	5.407	-0.206	-0.165	-0.097	-0.511
WARS2	5.8	5.163	5.914	5.175	6.189	6.043	0.115	0.274	0.012	0.868
ZNF697	8.033	8.055	8.077	7.785	7.713	7.828	0.043	-0.364	-0.27	0.043
PHGDH	7.966	8.006	8.021	7.727	7.66	7.765	0.056	-0.361	-0.279	0.037
NOTCH2	3.413	4.681	2.982	3.616	3.202	2.619	-0.431	0.22	-1.065	-0.997
SEC22B	6.505	5.972	6.718	6.631	6.83	6.713	0.213	0.112	0.659	0.082
AC253572.1	5.139	4.122	5.069	4.988	4.962	4.716	-0.07	-0.107	0.866	-0.273
NBPF26	5.139	4.122	5.069	4.988	4.962	4.716	-0.07	-0.107	0.866	-0.273
FCGR1B	6.212	6.862	7.522	8.137	6.059	6.478	1.31	-1.464	1.275	-1.659
FAM72B	3.993	5.01	4.549	5.814	4.267	5.052	0.556	-0.282	0.804	-0.762
SRGAP2C	3.993	5.016	4.549	5.78	4.267	5.046	0.556	-0.282	0.764	-0.734
SRGAP2B	4.905	4.832	5.822	6.037	5.387	5.215	0.917	-0.435	1.205	-0.822
FAM72D	4.405	4.045	5.18	5.039	4.674	4.297	0.775	-0.506	0.994	-0.742
GPR89A	3.245	3.176	3.248	2.978	3.952	3.111	0.003	0.704	-0.199	0.133
RNF115	6.467	6.553	7.062	7.511	7.114	7.928	0.594	0.053	0.957	0.417
POLR3C	6.458	6.553	7.062	7.511	7.118	7.928	0.604	0.056	0.957	0.418
NUDT17	3.939	4	4.175	4.112	4.29	4.162	0.236	0.115	0.112	0.05
PIAS3	5	4.512	4.846	4.713	4.674	5	-0.155	-0.172	0.2	0.288
PEX11B	4.933	5.105	5.201	7.085	5.215	5.447	0.268	0.014	1.98	-1.639
RBM8A	7.12	7.112	7.454	7.566	7.245	6.879	0.334	-0.208	0.454	-0.688
AC243547.3	7.117	7.107	7.449	7.563	7.239	6.884	0.332	-0.21	0.456	-0.678
LIX1L	4.803	4.205	4.791	4.152	4.841	4.732	-0.012	0.05	-0.053	0.579
ANKRD34A	5.498	5.508	5.617	5.275	5.332	5.293	0.12	-0.285	-0.233	0.018
POLR3GL	5.479	5.503	5.617	5.263	5.321	5.288	0.138	-0.296	-0.241	0.025
TXNIP	7.974	8.293	7.647	8.331	7.454	8.615	-0.327	-0.193	0.038	0.285
HJV	5.852	5.677	5.694	5.797	5.451	6.056	-0.158	-0.243	0.12	0.259
NBPF10	5.544	5.741	5.468	6.381	5.967	6.98	-0.075	0.499	0.64	0.598
NOTCH2NLA	5.544	5.741	5.468	6.381	5.967	6.98	-0.075	0.499	0.64	0.598
PPIAL4H	3.966	4.793	3.076	3.985	2.932	3.358	-0.89	-0.144	-0.808	-0.626
NBPF12	5.46	5.606	5.022	5.642	5.598	6.122	-0.437	0.576	0.035	0.48
PRKAB2	6.688	6.612	6.997	7.166	6.861	7.146	0.309	-0.135	0.554	-0.02
FMO5	6.659	6.656	5.585	5.732	5.689	5.894	-1.074	0.104	-0.924	0.162
CHD1L	6.638	6.64	5.569	5.706	5.662	5.851	-1.069	0.093	-0.934	0.145
ACP6	3.331	4.446	3.473	3.172	3.625	3.419	0.142	0.152	-1.274	0.247
GPR89B	2.713	3.092	3.165	3.146	3.981	3.086	0.452	0.817	0.054	-0.06
NBPF11	4.741	4.89	4.336	4.337	4.656	5.157	-0.405	0.32	-0.553	0.82
NBPF14	2.505	3.538	3.541	4.071	3.471	4.381	1.036	-0.071	0.533	0.31
NOTCH2NLB	2.505	3.538	3.541	4.071	3.471	4.381	1.036	-0.071	0.533	0.31
NBPF9	2.836	3.616	2.055	3.999	3.798	4.876	-0.781	1.743	0.384	0.876
NOTCH2NLC	5.561	5.239	5.927	6.212	5.531	6.118	0.366	-0.396	0.973	-0.093
AC242842.3	5.561	5.239	5.927	6.218	5.531	6.122	0.366	-0.396	0.979	-0.096
FCGR1A	5.09	6.331	6.796	7.661	5.492	5.884	1.706	-1.304	1.329	-1.777
H2BC18	5.785	6.061	6.496	6.827	6.444	6.283	0.711	-0.052	0.767	-0.545
H3C13	5.73	6.047	6.453	6.806	6.434	6.261	0.723	-0.019	0.76	-0.546
H2AC18	4.803	5.258	4.675	5.102	4.656	4.607	-0.128	-0.019	-0.157	-0.495
H2AC19	3.993	4.174	4.374	3.893	4.194	3.845	0.381	-0.18	-0.281	-0.048
H2BC21	8.459	8.249	8.626	8.572	8.898	8.491	0.167	0.272	0.324	-0.081
H2AC20	8.501	8.31	8.699	8.629	8.946	8.573	0.197	0.248	0.319	-0.056
H2AC21	8.344	8.163	8.548	8.47	8.873	8.516	0.204	0.325	0.307	0.046
BOLA1	8.358	8.169	8.572	8.49	8.886	8.523	0.214	0.314	0.321	0.033
SF3B4	6.708	6.788	6.453	6.513	6.29	6.357	-0.256	-0.162	-0.276	-0.156
MTMR11	2.075	3.197	2.055	3.861	3.386	2.312	-0.021	1.332	0.664	-1.549
OTUD7B	3.527	3.661	3.668	4.658	4.219	4.526	0.141	0.551	0.997	-0.132
VPS45	6.904	7.141	7.113	7.153	6.573	6.502	0.208	-0.539	0.011	-0.651
PLEKHO1	8.38	8.28	8.644	8.565	7.772	7.196	0.264	-0.871	0.285	-1.369
ANP32E	6.736	6.338	6.837	6.048	6.679	6.349	0.101	-0.158	-0.291	0.301
APH1A	7.362	7.43	7.841	7.941	7.489	7.669	0.479	-0.352	0.51	-0.272
C1orf54	7.278	7.351	7.729	7.867	7.461	7.632	0.451	-0.268	0.517	-0.235
MRPS21	5.027	5.022	4.974	4.791	5.263	4.707	-0.052	0.289	-0.231	-0.083
PRPF3	6.904	6.336	8.133	8.197	7.669	7.508	1.228	-0.464	1.861	-0.689
RPRD2	7.671	7.469	7.556	7.429	7.507	7.288	-0.115	-0.049	-0.04	-0.141
TARS2	4.725	4.615	5.36	4.739	5.482	5.071	0.634	0.122	0.125	0.332
ECM1	5.027	5.254	4.217	4.085	4.169	4.051	-0.81	-0.048	-1.169	-0.034
ADAMTSL4	7.38	7.33	7.315	6.436	6.849	6.525	-0.065	-0.466	-0.894	0.089
MCL1	7.984	7.637	8.766	8.898	8.719	8.665	0.781	-0.047	1.261	-0.233
ENSA	6.29	6.072	7.056	7.106	6.838	6.791	0.766	-0.218	1.034	-0.314
CTSS	7.541	8.187	8.407	8.699	7.98	8.508	0.867	-0.427	0.511	-0.19
CTSK	4.425	6.338	3.248	4.951	4.841	6.914	-1.176	1.593	-1.387	1.963
ARNT	6.477	6.507	6.555	6.556	6.611	6.653	0.078	0.056	0.049	0.097
SETDB1	5.746	6.265	6.095	6.291	6.29	6.213	0.349	0.196	0.026	-0.079
CERS2	5.431	5.945	4.872	5.129	5.365	5.7	-0.558	0.493	-0.816	0.571
MINDY1	5.36	5.889	5.302	5.847	5.551	5.855	-0.058	0.249	-0.043	0.008
PRUNE1	5.35	5.88	5.282	5.818	5.531	5.847	-0.068	0.249	-0.062	0.029
CDC42SE1	6.876	6.553	6.96	6.768	6.744	6.749	0.084	-0.216	0.215	-0.02
MLLT11	7.921	7.821	8.246	8.411	8.082	8.417	0.325	-0.164	0.59	0.006
GABPB2	6.879	6.555	6.96	6.766	6.739	6.747	0.08	-0.221	0.211	-0.019
TNFAIP8L2	7.423	7.038	7.349	7.192	6.643	6.027	-0.074	-0.706	0.154	-1.164
SCNM1	7.43	7.041	7.363	7.195	6.647	6.027	-0.067	-0.715	0.154	-1.168
LYSMD1	5.681	5.268	5.52	5.504	5.774	5.309	-0.162	0.255	0.236	-0.195
PIP5K1A	6.564	6.472	7.027	7.209	6.944	7.048	0.462	-0.082	0.737	-0.161
PSMD4	6.491	6.099	6.775	6.558	6.597	6.375	0.284	-0.178	0.459	-0.183
ZNF687	7.405	7.206	7.484	7.556	7.301	7.229	0.079	-0.183	0.35	-0.327
PI4KB	7.488	7.16	8.077	7.811	7.236	7.097	0.589	-0.84	0.651	-0.714
RFX5	6.89	5.948	7.493	7.139	7.058	6.49	0.603	-0.435	1.192	-0.649
PSMB4	6.024	5.56	6.703	6.426	6.375	6.062	0.679	-0.328	0.866	-0.363
POGZ	6.263	5.741	6.935	6.97	6.38	6.011	0.672	-0.555	1.23	-0.96
TUFT1	2.836	2.372	3.606	3.119	3.697	2.956	0.77	0.091	0.747	-0.164
SNX27	6.712	6.946	7.199	7.65	7.104	7.764	0.487	-0.095	0.704	0.113
MRPL9	5.83	5.483	5.242	4.73	5.203	4.987	-0.588	-0.039	-0.752	0.257
OAZ3	5.822	5.508	5.262	4.757	5.215	4.973	-0.56	-0.047	-0.751	0.217
TDRKH	4.258	3.675	3.668	2.821	3.923	2.511	-0.59	0.255	-0.854	-0.31
THEM4	5.544	6.183	5.468	5.789	5.608	6.053	-0.075	0.139	-0.395	0.264
S100A10	8.02	7.998	8	8.22	7.685	7.529	-0.02	-0.316	0.221	-0.691
S100A11	8.597	8.667	8.737	8.697	8.571	8.521	0.14	-0.166	0.03	-0.176
RPTN	4.725	4.394	4.411	3.172	4.144	3.57	-0.315	-0.267	-1.221	0.397
S100A9	6.332	7.625	5.553	6.621	4.525	4.861	-0.78	-1.028	-1.003	-1.76
S100A12	3.289	3.787	2.772	3.146	3.342	1.541	-0.517	0.571	-0.641	-1.605
S100A8	3.854	5.158	2.88	3.577	3.046	2.584	-0.973	0.166	-1.581	-0.994
S100A6	7.525	7.839	7.552	8.01	7.298	7.841	0.027	-0.253	0.171	-0.169
S100A5	7.245	7.25	6.161	5.826	5.689	5.249	-1.084	-0.472	-1.424	-0.577
S100A4	3.939	4.529	3.668	4.372	3.893	3.722	-0.27	0.225	-0.157	-0.65
S100A3	3.966	4.34	3.541	4.217	3.952	3.622	-0.425	0.411	-0.123	-0.594
S100A2	7.478	7.665	7.414	7.556	7.101	7.412	-0.065	-0.312	-0.108	-0.144
S100A16	3.452	4.143	3.944	3.726	2.6	1.612	0.491	-1.344	-0.417	-2.115
S100A14	3.153	3.76	4.041	4.254	3.152	2.395	0.887	-0.889	0.494	-1.859
S100A13	4.119	5.775	4.131	4.229	3.798	3.338	0.012	-0.333	-1.546	-0.891
S100A1	3.993	5.602	5.114	5.883	3.697	4.607	1.122	-1.417	0.281	-1.276
CHTOP	7.321	7.254	7.729	7.512	7.016	7.088	0.409	-0.713	0.258	-0.424
SNAPIN	6.062	5.716	6.214	6.381	6.112	6.261	0.151	-0.102	0.665	-0.121
ILF2	5.631	5.772	6.371	6.072	6.207	6.094	0.74	-0.164	0.301	0.022
NPR1	4.425	3.675	5.849	5.478	4.485	3.251	1.424	-1.364	1.802	-2.227
GATAD2B	6.847	7.202	7.432	7.464	7.414	7.25	0.585	-0.017	0.262	-0.214
DENND4B	8.648	8.662	8.612	8.628	8.323	8.258	-0.036	-0.289	-0.034	-0.37
CRTC2	6.124	6.091	6.314	6.749	6.151	6.668	0.19	-0.163	0.658	-0.081
SLC39A1	6.414	6.363	6.001	6.243	6.052	6.352	-0.413	0.051	-0.121	0.109
AL358472.7	5.822	6.214	6.172	6.173	5.923	6.152	0.349	-0.248	-0.041	-0.021
CREB3L4	6.434	6.412	6.037	6.303	6.045	6.415	-0.397	0.008	-0.109	0.112
JTB	6.184	6.501	6.399	6.453	6.132	6.352	0.215	-0.267	-0.048	-0.101
AL358472.6	6.625	7.092	7.129	8.238	6.243	6.809	0.504	-0.886	1.146	-1.429
RAB13	6.621	7.087	7.124	8.235	6.243	6.807	0.503	-0.88	1.149	-1.429
RPS27	6.519	6.579	6.695	6.693	6.884	7.096	0.177	0.189	0.114	0.402
NUP210L	4.405	5.775	3.668	3.812	3.342	2.928	-0.737	-0.326	-1.963	-0.884
C1orf43	7.622	7.872	7.74	7.961	7.998	8.696	0.118	0.258	0.09	0.735
UBAP2L	7.614	7.856	7.726	7.956	7.977	8.678	0.112	0.251	0.1	0.722
HAX1	5.706	5.571	6.013	6.336	6.336	5.947	0.307	0.323	0.764	-0.389
ATP8B2	4.167	2.776	4.041	3.893	4.29	3.999	-0.127	0.249	1.117	0.106
IL6R	8.565	8.432	9.051	8.734	8.745	8.759	0.486	-0.306	0.302	0.025
UBE2Q1	6.154	6.401	5.875	5.855	6.17	6.971	-0.279	0.294	-0.546	1.116
ADAR	5.209	6.828	5.601	6.333	5.608	6.471	0.392	0.006	-0.495	0.139
PMVK	7.485	7.22	7.368	6.965	7.236	7.128	-0.118	-0.131	-0.255	0.163
PBXIP1	4.66	4.321	4.374	3.845	4.313	3.135	-0.286	-0.061	-0.476	-0.71
PYGO2	5.606	5.677	5.486	5.473	5.522	5.646	-0.12	0.036	-0.204	0.174
SHC1	7.848	7.901	8.684	8.632	8.376	8.206	0.836	-0.307	0.731	-0.426
CKS1B	7.864	7.916	8.711	8.672	8.394	8.228	0.847	-0.318	0.756	-0.444
FLAD1	5.151	4.826	5.114	4.881	4.888	4.675	-0.036	-0.226	0.055	-0.206
ZBTB7B	7.428	8.17	7.404	8.436	7.551	7.904	-0.023	0.147	0.266	-0.532
ADAM15	6.612	7.313	5.965	6.221	5.343	5.65	-0.648	-0.621	-1.092	-0.571
EFNA4	3.413	3.585	3.165	2.568	3.202	3.229	-0.248	0.037	-1.017	0.661
AL691442.2	3.413	3.585	3.165	2.568	3.202	3.229	-0.248	0.037	-1.017	0.661
SLC50A1	7.59	7.375	7.92	7.95	7.724	7.489	0.33	-0.196	0.575	-0.461
DPM3	7.211	7.076	7.666	7.206	7.147	6.888	0.455	-0.52	0.13	-0.318
KRTCAP2	5.411	5.41	5.242	5.293	5.492	5.309	-0.169	0.249	-0.117	0.016
TRIM46	5.421	5.41	5.222	5.305	5.492	5.304	-0.199	0.27	-0.105	-0.001
MUC1	3.563	2.978	5.664	6.37	5.298	4.802	2.1	-0.366	3.392	-1.568
THBS3	7.253	7.978	7.301	7.779	7.385	7.482	0.047	0.084	-0.198	-0.297
MTX1	7.182	7.823	7.21	7.702	7.338	7.446	0.027	0.128	-0.121	-0.256
FDPS	6.98	6.82	7.256	6.802	7.563	6.983	0.276	0.307	-0.018	0.181
ASH1L	7.513	7.347	8.006	8.166	7.615	7.573	0.493	-0.392	0.819	-0.593
MSTO1	3.939	3.456	3.993	3.223	4.743	4.431	0.054	0.75	-0.233	1.208
YY1AP1	7.483	7.317	7.693	7.634	7.295	7.351	0.21	-0.397	0.317	-0.283
DAP3	7.495	7.33	7.729	7.643	7.304	7.37	0.235	-0.425	0.313	-0.273
GON4L	7.466	6.943	7.891	7.679	7.143	6.649	0.425	-0.747	0.736	-1.03
SYT11	7.44	6.932	7.841	7.628	7.095	6.568	0.401	-0.747	0.696	-1.06
RIT1	7.211	7.114	7.527	8.013	7.257	6.678	0.316	-0.269	0.9	-1.335
KHDC4	6.712	6.306	6.775	6.575	6.525	6.307	0.063	-0.25	0.27	-0.269
RXFP4	5.978	6.438	5.486	5.226	4.267	4.371	-0.492	-1.219	-1.212	-0.855
SSR2	4.933	5.01	4.974	5.142	4.933	4.839	0.041	-0.041	0.132	-0.303
UBQLN4	7.294	7.382	7.358	7.608	7.257	7.525	0.064	-0.101	0.225	-0.082
LAMTOR2	7.437	7.536	7.493	7.722	7.344	7.585	0.055	-0.149	0.186	-0.137
SEMA4A	4.302	3.787	4.447	4.459	4.038	4.208	0.145	-0.409	0.672	-0.251
SLC25A44	6.467	6.035	6.739	6.404	6.465	6.435	0.272	-0.275	0.368	0.031
PMF1-BGLAP	6.51	5.911	6.627	5.918	6.396	6.502	0.117	-0.23	0.007	0.584
PMF1	6.51	5.911	6.627	5.918	6.396	6.502	0.117	-0.23	0.007	0.584
SMG5	7.31	7.431	8.208	8.386	7.159	7.412	0.898	-1.048	0.955	-0.975
TMEM79	7.313	7.433	8.213	8.388	7.169	7.412	0.9	-1.044	0.955	-0.976
GLMP	4.019	4.122	4.374	3.97	4.358	4.401	0.355	-0.016	-0.152	0.431
TSACC	5.614	5.621	5.617	5.839	5.791	5.988	0.003	0.173	0.217	0.149
C1orf61	7.114	7.352	6.81	6.913	7.191	7.403	-0.304	0.381	-0.438	0.49
MEF2D	8.18	8.517	7.704	8.048	7.937	8.455	-0.477	0.233	-0.469	0.407
IQGAP3	4.119	3.774	3.473	3.036	4.01	2.956	-0.646	0.536	-0.738	-0.08
NAXE	5.065	4.688	4.899	4.774	5.19	4.973	-0.166	0.292	0.085	0.2
GPATCH4	4.609	4.376	4.582	3.761	4.638	4.544	-0.027	0.056	-0.615	0.783
CRABP2	5.614	7.104	4.175	5.162	3.798	4.707	-1.439	-0.377	-1.942	-0.454
ISG20L2	5.985	6.055	6.304	6.406	6.319	6.213	0.32	0.015	0.351	-0.193
RRNAD1	5.998	6.099	6.285	6.453	6.313	6.23	0.287	0.029	0.354	-0.223
MRPL24	5.64	5.575	6.128	6.069	5.522	5.392	0.488	-0.607	0.493	-0.677
HDGF	6.802	6.749	7.096	7.453	7.203	7.34	0.294	0.107	0.704	-0.113
PRCC	8.575	8.729	9.041	9.335	8.578	9.029	0.466	-0.463	0.606	-0.306
SH2D2A	3.966	2.006	4.374	2.261	4.918	1.977	0.408	0.544	0.255	-0.284
NTRK1	4.258	2.298	4.582	2.107	4.933	2.081	0.323	0.352	-0.192	-0.025
PEAR1	2.263	2.372	2.88	3.476	2.932	3.379	0.617	0.052	1.104	-0.097
ARHGEF11	5.845	6.041	5.752	5.949	5.774	6.541	-0.093	0.022	-0.092	0.592
ETV3L	3.966	2.906	2.772	2.886	3.25	3.273	-1.194	0.479	-0.02	0.388
ETV3	7.205	5.779	7.432	6.566	7.344	7.19	0.226	-0.088	0.787	0.625
CD1A	7.538	4.659	4.675	1.665	3.662	1.215	-2.863	-1.014	-2.995	-0.45
CD1C	8.281	6.248	6.555	3.389	4.841	2.081	-1.727	-1.713	-2.859	-1.308
CD1B	7.585	4.703	6.182	2.682	5.114	2.511	-1.403	-1.068	-2.021	-0.171
CD1E	7.656	4.446	6.611	3.172	5.101	2.269	-1.045	-1.51	-1.274	-0.903
MNDA	7.188	6.76	7.497	7.02	6.789	6.467	0.309	-0.708	0.26	-0.553
PYHIN1	4.07	2.052	3.785	1.424	4.76	1.541	-0.285	0.975	-0.628	0.116
IFI16	4.772	2.906	5.694	4.326	4.991	2.511	0.921	-0.702	1.42	-1.814
DUSP23	5.469	5.954	4.734	5.181	4.809	4.508	-0.735	0.075	-0.772	-0.674
FCRL6	3.413	2.664	4.131	3.092	4.29	1.977	0.718	0.159	0.429	-1.115
SLAMF8	9.03	8.962	9.642	9.409	8.084	7.006	0.612	-1.558	0.447	-2.403
TAGLN2	7.518	7.272	7.917	8.126	7.489	7.844	0.399	-0.427	0.853	-0.281
IGSF8	5.553	5.301	5.664	5.683	5.617	5.76	0.111	-0.047	0.382	0.077
PEA15	7.31	6.843	7.306	7.274	7.307	7.086	-0.005	0.001	0.431	-0.188
DCAF8	7.272	7.27	7.564	7.486	7.589	7.894	0.291	0.025	0.216	0.408
AL139011.2	6.806	7.246	6.06	6.482	5.893	5.933	-0.746	-0.167	-0.764	-0.549
PEX19	6.564	6.914	5.952	6.3	5.815	5.772	-0.612	-0.137	-0.613	-0.529
COPA	7.462	7.521	7.811	7.763	7.502	7.473	0.349	-0.309	0.242	-0.291
NCSTN	7.464	7.522	7.807	7.772	7.502	7.475	0.343	-0.305	0.25	-0.297
SLAMF6	4.213	3.814	3.893	3.036	4.692	3.251	-0.321	0.799	-0.778	0.215
CD84	8.836	8.946	8.721	8.433	8.236	8.759	-0.115	-0.485	-0.513	0.326
SLAMF1	6.505	4.607	7.951	7.323	6.981	6.36	1.446	-0.971	2.716	-0.964
CD48	7.93	8.498	8.898	9.575	8.441	9.216	0.968	-0.456	1.077	-0.359
SLAMF7	6.491	6.296	8.995	9.146	8.483	8.801	2.504	-0.512	2.849	-0.345
LY9	4.848	3.853	4.924	4.057	5.598	4.076	0.077	0.674	0.204	0.019
CD244	4.28	4.877	3.944	3.007	4.726	3.83	-0.337	0.783	-1.87	0.823
F11R	5.544	6.226	6.435	6.617	6.003	6.428	0.891	-0.432	0.391	-0.189
AL591806.4	4.191	3.616	3.944	4.178	4.358	4.197	-0.247	0.414	0.562	0.019
TSTD1	4.167	3.616	3.944	4.178	4.358	4.197	-0.224	0.414	0.562	0.019
USF1	8.535	8.58	8.949	8.884	8.477	8.482	0.414	-0.471	0.304	-0.401
ARHGAP30	8.048	8.133	7.891	8.275	7.239	7.113	-0.157	-0.651	0.142	-1.163
NECTIN4	4.974	6.272	4.763	5.728	5.127	6.155	-0.211	0.364	-0.544	0.427
KLHDC9	5.065	4.385	5.569	5.181	5.127	5.818	0.504	-0.442	0.797	0.636
PFDN2	6.925	7.184	6.864	7.222	7.357	7.543	-0.062	0.494	0.037	0.321
NIT1	6.929	7.186	6.864	7.222	7.36	7.543	-0.065	0.496	0.036	0.321
DEDD	6.582	6.844	6.635	7.149	6.789	7.338	0.053	0.155	0.305	0.188
UFC1	6.617	6.289	6.555	6.37	6.656	6.516	-0.062	0.102	0.081	0.146
USP21	4.725	4.696	4.447	4.438	4.888	4.658	-0.279	0.441	-0.258	0.22
PPOX	4.464	4.454	4.705	4.552	5.074	5.642	0.242	0.369	0.098	1.09
B4GALT3	5.579	5.487	5.114	4.996	5.689	5.59	-0.465	0.575	-0.491	0.594
ADAMTS4	4.803	4.164	4.705	4.099	4.118	3.706	-0.098	-0.587	-0.066	-0.393
FCER1G	8.323	8.668	9.282	9.48	8.932	8.996	0.959	-0.35	0.812	-0.484
APOA2	3.939	4.264	4.411	4.824	4.144	4.253	0.472	-0.267	0.56	-0.571
TOMM40L	5.34	5.741	5.433	5.706	5.227	4.98	0.093	-0.206	-0.035	-0.726
SDHC	7.117	7.119	7.009	6.942	6.773	6.735	-0.108	-0.236	-0.177	-0.207
FCGR2A	6.704	6.691	6.343	6.736	6.54	7.75	-0.361	0.197	0.045	1.014
HSPA6	4.167	4.779	3.668	3.985	4.313	5.806	-0.499	0.645	-0.794	1.821
FCGR3A	4.213	5.067	3.606	3.69	4.638	3.656	-0.607	1.032	-1.376	-0.034
FCRLA	5.232	5.033	5.536	5.067	3.55	2.178	0.305	-1.986	0.034	-2.889
FCRLB	5	6.104	3.165	3.32	3.202	2.584	-1.836	0.037	-2.784	-0.736
DUSP12	6.03	6.372	5.679	5.822	5.165	5.163	-0.352	-0.513	-0.55	-0.659
ATF6	6.03	5.737	6.426	6.33	6.731	6.822	0.396	0.305	0.592	0.492
NOS1AP	3.49	3.092	2.654	2.886	4.219	4.381	-0.836	1.565	-0.206	1.495
UHMK1	5.792	5.532	6.203	6.602	5.886	5.818	0.411	-0.318	1.07	-0.785
UAP1	6.195	6.186	5.902	5.879	6.163	6.094	-0.294	0.262	-0.307	0.215
HSD17B7	4.96	4.915	5.092	4.427	5.732	4.869	0.132	0.64	-0.488	0.441
RGS5	4.405	4.057	4.175	3.616	4.194	3.689	-0.23	0.019	-0.441	0.073
MGST3	7.36	7.55	7.189	7.077	6.948	7.034	-0.171	-0.241	-0.474	-0.043
ALDH9A1	6.438	6.527	5.633	5.75	5.698	6.112	-0.806	0.065	-0.777	0.362
TMCO1	6.448	6.444	5.433	5.424	5.114	5.293	-1.015	-0.319	-1.02	-0.131
UCK2	6.438	6.438	5.451	5.435	5.114	5.271	-0.988	-0.337	-1.003	-0.164
POGK	7.245	7.512	6.851	6.993	6.407	6.696	-0.394	-0.443	-0.519	-0.296
TADA1	4.501	5.11	4.374	4.191	4.743	4.802	-0.127	0.369	-0.919	0.611
POU2F1	6.97	6.557	6.658	6.736	7.04	7.326	-0.312	0.383	0.178	0.59
CD247	3.993	1.449	3.944	1.933	4.674	1.806	-0.049	0.73	0.485	-0.127
CREG1	6.854	7.097	7.4	8.029	6.81	7.446	0.546	-0.59	0.932	-0.583
RCSD1	6.883	7.226	7.8	7.911	7.484	7.944	0.917	-0.316	0.685	0.033
MPZL1	5.648	5.936	5.977	6.585	5.878	6.601	0.329	-0.099	0.65	0.016
MPC2	7.879	7.95	7.715	7.783	7.685	8.274	-0.164	-0.03	-0.168	0.492
DCAF6	7.898	8.045	7.737	7.812	7.68	8.313	-0.162	-0.056	-0.233	0.501
TIPRL	6.017	5.954	6.479	6.621	6.769	7.427	0.461	0.29	0.668	0.805
SFT2D2	7.637	7.497	8.867	8.906	8.375	7.885	1.229	-0.492	1.409	-1.021
ATP1B1	6.89	6.848	7.167	7.406	6.535	6.097	0.277	-0.633	0.558	-1.309
NME7	5.561	5.348	6.555	7.382	5.823	5.646	0.993	-0.732	2.034	-1.736
BLZF1	5.561	5.348	6.555	7.382	5.823	5.646	0.993	-0.732	2.034	-1.736
SLC19A2	5.319	5.536	4.675	4.601	6.105	6.801	-0.644	1.43	-0.935	2.2
METTL18	5.46	5.1	5.222	5.194	5.741	5.215	-0.238	0.519	0.095	0.021
SCYL3	6.847	6.625	7.427	7.242	6.892	6.831	0.58	-0.535	0.617	-0.411
GORAB	7.563	7.537	8.077	7.917	7.986	7.79	0.513	-0.091	0.379	-0.127
FMO4	3.732	4.33	3.327	4.326	4.563	5.397	-0.404	1.236	-0.005	1.072
PRRC2C	7.029	6.602	7.762	7.859	7.719	7.877	0.733	-0.042	1.257	0.018
VAMP4	7.469	7.827	7.744	7.93	7.811	8.023	0.275	0.067	0.103	0.093
EEF1AKNMT	5.822	5.822	5.889	5.701	5.815	5.806	0.066	-0.074	-0.121	0.105
PIGC	4.483	3.904	4.613	3.558	5.019	4.498	0.131	0.406	-0.346	0.941
SUCO	7.188	6.698	7.689	7.002	7.412	7.269	0.501	-0.277	0.304	0.267
FASLG	4.236	1.754	4.374	1.424	4.793	1.541	0.138	0.419	-0.33	0.116
TNFSF18	3.245	2.139	4.819	4.572	5.365	2.354	1.574	0.547	2.433	-2.218
PRDX6	7.165	7.301	6.87	6.898	6.752	7.209	-0.294	-0.118	-0.403	0.311
KLHL20	5.754	5.902	5.415	5.232	5.617	5.456	-0.339	0.202	-0.67	0.224
CENPL	6.555	6.361	5.875	5.763	6.319	6.349	-0.68	0.444	-0.598	0.586
DARS2	6.555	6.359	5.875	5.763	6.319	6.352	-0.68	0.444	-0.596	0.589
ZBTB37	6.752	6.831	6.38	6.361	6.439	6.684	-0.372	0.058	-0.47	0.323
RC3H1	6.604	6.968	6.775	7.052	6.615	6.717	0.171	-0.16	0.084	-0.335
RABGAP1L	4.609	4.09	4.336	3.497	4.873	4.34	-0.273	0.536	-0.593	0.843
CACYBP	7.918	7.694	7.793	7.434	7.778	7.898	-0.124	-0.015	-0.259	0.463
MRPS14	4.818	4.759	4.675	4.981	5.127	5.271	-0.143	0.452	0.222	0.29
KIAA0040	5.64	5.044	7.189	7.078	6.615	5.851	1.549	-0.573	2.034	-1.227
COP1	7.667	7.599	7.765	7.742	7.357	7.213	0.099	-0.408	0.143	-0.528
RASAL2	8.089	8.203	8.223	8.4	8.062	7.925	0.135	-0.161	0.197	-0.475
RALGPS2	2.713	3.256	3.473	3.635	3.342	3.273	0.761	-0.131	0.379	-0.362
FAM20B	4.848	5.462	5.158	5.706	5.482	5.712	0.311	0.323	0.244	0.007
TOR3A	7.609	7.796	7.363	8.006	7.318	7.782	-0.246	-0.045	0.21	-0.224
ABL2	5.83	5.415	5.794	5.754	5.541	5.121	-0.035	-0.253	0.34	-0.633
SOAT1	6.791	7.324	6.991	7.5	7.224	7.251	0.2	0.234	0.176	-0.249
AXDND1	6.663	6.627	6.87	6.79	6.714	6.642	0.207	-0.157	0.163	-0.147
TOR1AIP2	5.738	5.864	5.664	5.656	5.551	5.485	-0.074	-0.113	-0.208	-0.17
TOR1AIP1	7.861	7.714	8.281	8.223	8.246	8.08	0.421	-0.035	0.509	-0.143
CEP350	7.466	6.718	7.445	7.184	7.104	7.237	-0.021	-0.34	0.466	0.054
QSOX1	7.117	7.019	7.281	7.211	6.485	6.238	0.164	-0.796	0.191	-0.972
ACBD6	6.05	5.933	5.664	5.683	5.43	5.407	-0.386	-0.234	-0.249	-0.276
XPR1	4.677	4.731	4.258	4.112	4.948	4.34	-0.419	0.69	-0.619	0.228
STX6	6.996	7.087	7.418	7.251	6.485	6.655	0.422	-0.933	0.165	-0.596
MR1	8.001	8.418	8.843	8.93	8.662	8.722	0.843	-0.181	0.512	-0.208
IER5	8.079	7.785	8.434	8.351	8.449	8.918	0.355	0.015	0.566	0.567
GLUL	7.759	8.156	7.841	8.02	7.702	8.016	0.082	-0.139	-0.136	-0.004
RNASEL	6.306	5.838	6.997	6.541	6.67	6.23	0.691	-0.327	0.702	-0.311
RGS16	4.444	5.189	2.982	3.119	3.732	2.956	-1.463	0.75	-2.07	-0.164
NPL	5.73	6.375	4.998	5.618	5.757	6.115	-0.732	0.759	-0.757	0.497
DHX9	6.569	6.515	6.371	6.426	6.125	6.164	-0.197	-0.246	-0.09	-0.262
LAMC1	3.763	5.056	4.763	5.493	4.777	5.367	1	0.014	0.438	-0.127
SMG7	7.385	7.527	7.923	7.961	7.813	8.146	0.538	-0.11	0.433	0.186
NCF2	9.4	9.317	9.438	9.397	9.263	8.894	0.038	-0.175	0.08	-0.504
ARPC5	7.796	7.629	7.948	7.758	7.743	7.451	0.153	-0.205	0.129	-0.307
RGL1	7.747	7.588	7.913	7.732	7.724	7.429	0.166	-0.19	0.143	-0.303
TSEN15	4.862	4.411	4.998	4.582	4.933	4.197	0.136	-0.065	0.171	-0.385
C1orf21	4.28	3.787	3.944	4.178	5.019	5.293	-0.337	1.076	0.391	1.115
EDEM3	6.676	6.567	6.732	6.837	6.592	6.782	0.056	-0.14	0.27	-0.056
NIBAN1	6.854	6.035	7.926	7.866	7.984	8.167	1.072	0.058	1.831	0.301
RNF2	4.862	5.41	4.549	4.841	4.638	4.869	-0.313	0.089	-0.57	0.028
TRMT1L	7.572	7.34	8.548	8.602	8.209	7.97	0.976	-0.339	1.262	-0.633
SWT1	7.572	7.34	8.548	8.602	8.209	7.97	0.976	-0.339	1.262	-0.633
IVNS1ABP	8.199	7.594	8.624	7.833	8.766	8.239	0.425	0.141	0.239	0.406
TPR	6.555	6.399	6.587	6.361	6.861	6.692	0.032	0.274	-0.038	0.331
ODR4	6.551	6.395	6.587	6.359	6.861	6.696	0.036	0.274	-0.036	0.338
PTGS2	4.891	4.896	6.47	7.156	6.569	6.827	1.579	0.098	2.26	-0.329
PLA2G4A	5.673	5.474	6.408	6.327	6.086	5.964	0.735	-0.322	0.852	-0.363
RGS18	6.148	5.495	4.258	3.248	3.732	2.719	-1.89	-0.526	-2.247	-0.529
RGS1	5.544	5.532	5.836	5.135	6.439	5.967	0.292	0.603	-0.396	0.832
RGS2	6.263	6.129	5.36	3.97	5.706	5.603	-0.903	0.347	-2.159	1.633
UCHL5	7.22	6.912	6.96	6.742	6.846	6.816	-0.26	-0.114	-0.17	0.074
RO60	7.225	6.94	6.966	6.766	6.853	6.822	-0.259	-0.113	-0.174	0.056
GLRX2	7.405	7.769	6.803	6.905	6.647	6.946	-0.602	-0.155	-0.863	0.04
CDC73	6.03	6.294	6.479	6.533	5.996	6.103	0.448	-0.483	0.239	-0.43
ASPM	3.527	3.217	3.728	2.718	4.038	2.812	0.2	0.31	-0.499	0.094
ZBTB41	6.195	6.052	6.203	5.93	6.182	5.756	0.008	-0.021	-0.122	-0.174
DENND1B	7.911	7.834	8.566	8.676	8.41	8.219	0.656	-0.156	0.842	-0.457
C1orf53	4.538	4.963	4.087	4.658	4.638	4.46	-0.451	0.551	-0.305	-0.198
NEK7	7.398	6.894	7.604	7.291	7.324	7.339	0.206	-0.28	0.397	0.048
ZNF281	5.209	5.487	5.36	5.604	5.87	5.858	0.151	0.511	0.117	0.255
KIF14	5.665	5.126	5.282	4.857	5.286	4.615	-0.383	0.004	-0.269	-0.242
DDX59	7.749	7.463	8.097	7.769	7.924	7.644	0.347	-0.173	0.305	-0.125
CAMSAP2	6.684	6.03	6.521	6.103	6.756	6.405	-0.162	0.235	0.074	0.302
INAVA	4.862	3.002	4.258	2.787	3.625	2.081	-0.604	-0.632	-0.214	-0.706
TMEM9	3.7	3.952	3.84	4.085	4.485	4.421	0.14	0.645	0.132	0.336
LAD1	3.732	0.527	4.217	4.582	4.743	3.815	0.485	0.526	4.054	-0.767
PHLDA3	6.772	7.907	5.433	6.884	5.644	6.737	-1.339	0.211	-1.023	-0.147
CSRP1	3.527	4.174	4.298	4.178	4.601	4.401	0.77	0.304	0.004	0.223
IPO9	5.714	5.393	5.794	5.251	5.57	5.513	0.08	-0.224	-0.142	0.263
TIMM17A	6.51	6.383	6.688	6.461	6.722	6.559	0.178	0.034	0.077	0.099
RNPEP	6.017	5.977	5.965	5.879	5.354	5.621	-0.053	-0.61	-0.099	-0.258
ARL8A	6.724	7.298	6.864	7.236	6.587	7.008	0.139	-0.276	-0.063	-0.228
PTPN7	7.415	7.98	6.546	6.687	6.059	6.471	-0.869	-0.488	-1.293	-0.215
PPP1R12B	5.197	5.278	4.899	4.92	5.263	4.817	-0.299	0.364	-0.357	-0.103
KDM5B	5.579	6.345	5.322	6.249	5.451	6.893	-0.258	0.129	-0.096	0.644
RABIF	5.488	5.516	5.694	5.579	5.451	5.452	0.205	-0.243	0.064	-0.128
KLHL12	6.1	6.211	6.265	6.436	6.67	6.795	0.165	0.405	0.225	0.359
ADIPOR1	5.411	5.516	5.201	5.363	6.079	5.887	-0.21	0.878	-0.153	0.524
CYB5R1	7.525	6.765	6.275	5.457	6.439	6.14	-1.25	0.164	-1.308	0.683
TMEM183A	7.398	7.517	7.409	7.531	7.527	7.712	0.011	0.118	0.014	0.181
MYBPH	5.722	6.001	5.242	5.483	3.893	3.689	-0.48	-1.35	-0.518	-1.794
CHI3L1	7.641	8.342	8.512	9.018	7.517	8.496	0.871	-0.996	0.676	-0.522
CHIT1	7.902	7.679	7.834	7.633	6.97	5.608	-0.067	-0.864	-0.046	-2.025
BTG2	8.506	8.509	8.636	8.797	8.681	8.631	0.13	0.045	0.288	-0.166
ATP2B4	6.409	6.758	5.341	5.457	5.531	5.898	-1.068	0.191	-1.301	0.441
ZC3H11A	6.257	6.28	6.555	7.056	6.611	7.176	0.298	0.056	0.776	0.12
ZBED6	6.257	6.28	6.555	7.054	6.606	7.177	0.298	0.051	0.774	0.123
SNRPE	4.609	3.952	4.974	3.877	4.793	4.658	0.365	-0.181	-0.075	0.781
SOX13	2.578	2.803	2.385	2.401	3.202	3.009	-0.192	0.817	-0.402	0.609
PPP1R15B	8.422	8.334	9.159	8.946	8.712	8.901	0.737	-0.447	0.612	-0.045
PIK3C2B	4.501	5.039	3.473	3.146	3.952	2.983	-1.028	0.479	-1.893	-0.163
MDM4	7.736	7.48	7.74	7.536	7.479	7.598	0.005	-0.261	0.056	0.062
RBBP5	6.736	6.709	6.747	6.566	6.587	6.851	0.01	-0.159	-0.143	0.286
DSTYK	6.252	6.766	5.52	6.294	5.749	6.573	-0.732	0.23	-0.472	0.278
NUAK2	6.458	7.23	6.803	7.766	6.059	7.223	0.345	-0.744	0.536	-0.542
CDK18	3.373	4.101	3.993	4.278	4.118	4.089	0.62	0.125	0.178	-0.189
ELK4	6.374	6.41	6.884	6.878	6.279	6.36	0.51	-0.605	0.468	-0.518
NUCKS1	7.362	7.258	7.612	7.415	7.2	7.402	0.25	-0.412	0.157	-0.013
RAB29	5.681	4.766	7.044	7.473	7.143	7.503	1.363	0.099	2.707	0.03
RAB7B	7.174	7.106	7.21	6.991	7.091	6.81	0.036	-0.119	-0.115	-0.18
RHEX	3.7	2.006	6.15	6.533	5.005	4.98	2.45	-1.145	4.527	-1.553
FAM72A	6.542	6.168	7.432	7.26	6.826	6.299	0.89	-0.606	1.093	-0.961
SRGAP2	6.154	5.914	6.922	6.664	6.434	5.988	0.768	-0.489	0.749	-0.676
IKBKE	8.597	8.405	9.137	9.115	7.693	7.608	0.54	-1.444	0.711	-1.507
RASSF5	3.824	3.35	6.635	6.8	6.308	6.963	2.811	-0.327	3.45	0.163
EIF2D	4.974	4.56	5.046	4.912	5.203	5.616	0.072	0.157	0.352	0.704
DYRK3	3.373	3.988	4.041	4.667	4.444	5.937	0.668	0.403	0.679	1.269
MAPKAPK2	6.667	6.598	6.695	7.011	6.428	6.827	0.028	-0.267	0.413	-0.184
IL10	3.2	4.034	3.076	2.978	3.697	3.399	-0.124	0.621	-1.056	0.421
IL19	5.706	5.768	4.791	4.337	5.275	4.794	-0.915	0.484	-1.431	0.457
FCMR	7.585	8.725	6.426	7.174	6.93	7.535	-1.159	0.504	-1.551	0.361
YOD1	4.191	5.219	4.482	4.936	4.709	5.121	0.291	0.228	-0.283	0.185
CD55	6.353	6.327	6.333	7.018	7.197	7.685	-0.02	0.863	0.691	0.667
CR1	6.787	7.269	4.998	4.532	4.825	5.204	-1.788	-0.173	-2.737	0.672
CR1L	1.738	1.306	3.473	3.411	3.981	3.815	1.735	0.508	2.106	0.404
CD46	6.434	6.529	6.929	7.029	6.705	6.719	0.495	-0.224	0.5	-0.31
LAMB3	5.681	4.437	6.285	6.492	6.207	6.326	0.603	-0.078	2.055	-0.166
G0S2	4.095	3.84	5.341	6.442	6.781	7.731	1.246	1.44	2.602	1.289
TRAF3IP3	5.909	5.153	6.362	5.99	5.975	5.084	0.453	-0.387	0.837	-0.906
C1orf74	5.46	5.121	5.503	5.188	5.774	5.336	0.043	0.272	0.067	0.148
IRF6	3.633	2.509	4.298	3.248	4.313	3.061	0.664	0.015	0.739	-0.187
UTP25	5.115	4.915	5.569	5.352	6.163	6.221	0.455	0.594	0.437	0.87
HHAT	6.229	6.258	6.234	6.12	5.975	5.954	0.005	-0.26	-0.138	-0.166
RCOR3	7.188	7.265	6.732	6.718	6.643	7.003	-0.456	-0.089	-0.547	0.285
TRAF5	3.331	2.372	4.336	3.558	5.019	4.012	1.005	0.683	1.186	0.455
SLC30A1	7.032	7.846	7.271	8.084	7.406	7.907	0.239	0.135	0.238	-0.177
LPGAT1	4.28	4.637	5.341	5.728	5.127	5.554	1.061	-0.214	1.091	-0.174
INTS7	5.916	5.662	5.78	5.328	5.387	4.897	-0.136	-0.393	-0.334	-0.431
DTL	5.916	5.662	5.78	5.328	5.387	4.897	-0.136	-0.393	-0.334	-0.431
PPP2R5A	7.217	7.37	6.991	7.038	6.709	7.195	-0.226	-0.281	-0.332	0.157
PACC1	4.643	5.022	4.087	4.572	4.674	4.381	-0.557	0.587	-0.45	-0.191
NENF	3.245	3.276	3.165	3.616	3.981	3.639	-0.08	0.817	0.34	0.023
ATF3	6.688	6.606	7.592	7.754	7.278	6.954	0.904	-0.314	1.148	-0.8
BATF3	4.538	3.092	5.794	6.103	5.931	6.112	1.256	0.136	3.012	0.009
NSL1	6.569	6.248	6.399	6.466	6.752	6.486	-0.17	0.353	0.218	0.02
TATDN3	6.577	6.251	6.399	6.463	6.76	6.49	-0.179	0.362	0.212	0.027
FLVCR1	5.83	5.249	5.503	4.704	5.451	5.437	-0.327	-0.052	-0.545	0.733
ANGEL2	6.419	6.497	6.665	6.817	6.569	6.541	0.246	-0.097	0.32	-0.276
RPS6KC1	5.64	5.688	5.952	6.12	6.065	6.21	0.312	0.113	0.432	0.09
SMYD2	4.538	5.05	4.447	5.275	4.544	4.35	-0.092	0.098	0.225	-0.925
KCTD3	3.882	3.675	3.473	2.821	3.625	3.009	-0.409	0.152	-0.854	0.188
GPATCH2	5.421	5.283	5.78	5.323	5.365	5.372	0.36	-0.415	0.04	0.049
SPATA17	5.421	5.278	5.794	5.311	5.343	5.367	0.374	-0.451	0.033	0.056
RRP15	3.599	3.631	4.131	3.577	4.38	4.038	0.533	0.248	-0.054	0.461
LYPLAL1	6.973	6.912	6.579	6.733	6.933	7.331	-0.394	0.354	-0.179	0.598
EPRS1	5.754	5.449	5.738	5.724	5.823	5.495	-0.016	0.085	0.274	-0.229
BPNT1	4.365	4.884	4.924	5.424	4.793	4.824	0.56	-0.131	0.541	-0.6
IARS2	4.191	4.622	4.411	4.686	4.219	4.35	0.22	-0.192	0.064	-0.335
RAB3GAP2	5.761	6.08	5.902	6.107	6.052	6.062	0.14	0.15	0.027	-0.044
MTARC1	3.966	5.004	2.772	2.787	3.429	2.03	-1.194	0.657	-2.217	-0.757
AL445423.3	3.966	5.004	2.772	2.787	3.429	2.081	-1.194	0.657	-2.217	-0.706
HLX	9.039	8.356	9.418	8.695	9.437	8.746	0.378	0.019	0.338	0.051
DUSP10	7.631	7.388	8.2	8.376	8.529	8.664	0.569	0.329	0.988	0.288
TAF1A	4.96	4.681	5.965	5.979	5.101	5.33	1.004	-0.864	1.298	-0.649
AIDA	7.35	7.126	7.793	7.921	7.737	7.938	0.444	-0.057	0.796	0.016
BROX	7.347	7.147	7.79	7.931	7.739	7.938	0.443	-0.051	0.784	0.007
TLR5	4.258	6.102	2.772	1.994	3.202	4.197	-1.487	0.43	-4.108	2.203
TP53BP2	7.565	7.58	7.539	7.682	7.477	7.933	-0.026	-0.063	0.103	0.25
FBXO28	6.419	6.653	6.295	6.327	6.336	6.483	-0.124	0.041	-0.326	0.156
NVL	6.573	6.493	6.214	6.17	6.17	6.037	-0.359	-0.044	-0.323	-0.133
CNIH4	6.716	7.632	7.358	8.03	6.423	6.995	0.642	-0.935	0.398	-1.036
WDR26	5.421	5.977	5.18	5.608	5.617	5.887	-0.241	0.437	-0.369	0.279
CNIH3	7.171	7.688	6.725	7.066	6.937	7.703	-0.446	0.212	-0.622	0.637
LBR	6.533	7.502	6.083	6.45	5.931	6.03	-0.449	-0.152	-1.052	-0.419
SRP9	6.284	6.379	6.106	6.183	6.243	6.053	-0.179	0.138	-0.196	-0.13
EPHX1	4.019	3.386	4.298	3.955	3.697	3.533	0.279	-0.601	0.568	-0.421
TMEM63A	7.294	7.824	6.929	7.733	6.353	6.975	-0.366	-0.576	-0.091	-0.758
AL117348.2	6.279	5.92	6.15	5.964	6.182	6.088	-0.129	0.032	0.044	0.124
PYCR2	6.284	5.92	6.15	5.96	6.182	6.088	-0.134	0.032	0.04	0.127
SDE2	7.574	7.521	8.036	8.178	7.998	8.1	0.462	-0.038	0.657	-0.079
H3-3A	8.192	8.081	7.982	7.996	7.969	8.066	-0.21	-0.013	-0.085	0.07
ACBD3	6.389	6.705	6.521	7.126	6.966	7.982	0.133	0.445	0.421	0.856
PARP1	5.276	5.056	4.846	4.326	4.582	4.371	-0.43	-0.263	-0.73	0.045
ITPKB	7.37	8.293	5.664	7.169	6.933	8.277	-1.707	1.27	-1.124	1.108
PSEN2	5.308	4.667	4.899	5.43	5.398	6.61	-0.41	0.499	0.763	1.18
CDC42BPA	3.003	3.237	2.654	3.366	3.893	3.903	-0.349	1.239	0.13	0.537
ZNF678	4.344	4.09	5.136	4.601	4.809	4.253	0.793	-0.327	0.512	-0.348
JMJD4	4.191	4.537	4.131	4.139	4.601	4.526	-0.059	0.47	-0.398	0.387
ARF1	7.888	7.991	8.189	8.323	7.942	7.993	0.302	-0.247	0.332	-0.33
C1orf35	4.236	3.827	3.402	2.917	3.893	3.419	-0.834	0.49	-0.91	0.502
MRPL55	6.642	6.59	6.245	6.341	6.665	6.79	-0.398	0.421	-0.249	0.448
GUK1	6.295	6.277	6.673	7.068	6.903	7.088	0.378	0.231	0.791	0.02
IBA57	6.306	6.406	6.304	6.387	6.195	6.871	-0.002	-0.11	-0.019	0.485
TRIM11	4.987	5.334	5.046	5.483	5.005	4.918	0.059	-0.041	0.149	-0.565
H2AW	5.186	5.316	4.819	4.36	5.227	4.755	-0.367	0.408	-0.955	0.395
H2BU1	5.197	5.301	4.819	4.372	5.203	4.747	-0.379	0.384	-0.93	0.376
RNF187	7.267	6.985	7.334	6.762	7.251	6.835	0.067	-0.083	-0.223	0.073
RHOU	5.597	5.189	6.673	6.864	6.896	7.047	1.076	0.223	1.675	0.183
RAB4A	4.677	4.437	3.944	4.085	4.313	3.673	-0.733	0.369	-0.352	-0.412
CCSAP	6.612	7.404	5.486	5.971	5.757	6.178	-1.127	0.272	-1.433	0.207
NUP133	6.252	6.343	6.095	6.233	6.49	6.516	-0.157	0.395	-0.109	0.283
ABCB10	6.311	6.287	6.083	6.261	5.482	6.579	-0.228	-0.602	-0.026	0.318
TAF5L	5.561	5.758	4.899	4.765	4.76	4.98	-0.663	-0.138	-0.993	0.215
URB2	5.561	5.741	4.899	4.774	4.793	4.973	-0.663	-0.105	-0.967	0.2
COG2	5.665	5.483	5.092	4.73	5.005	4.904	-0.573	-0.087	-0.752	0.174
C1orf198	2.95	2.931	3.076	2.444	3.55	3.251	0.126	0.474	-0.486	0.807
TTC13	6.081	6.136	5.322	5.483	5.309	5.392	-0.76	-0.012	-0.653	-0.091
ARV1	6.075	6.142	5.341	5.483	5.309	5.392	-0.734	-0.031	-0.659	-0.091
FAM89A	3.452	5.163	2.772	3.893	3.765	4.174	-0.68	0.994	-1.27	0.28
C1orf131	5.698	5.666	5.914	5.843	5.938	5.764	0.217	0.024	0.177	-0.079
GNPAT	5.722	5.666	5.914	5.843	5.938	5.764	0.192	0.024	0.177	-0.079
EXOC8	6.295	6.001	6.15	6.016	6.369	6.169	-0.145	0.219	0.015	0.154
SPRTN	6.284	5.998	6.15	6.019	6.375	6.158	-0.134	0.225	0.021	0.138
EGLN1	5.431	5.951	4.819	5.046	4.601	6.19	-0.612	-0.218	-0.905	1.144
AL445524.2	6.184	6.47	6.072	6.208	5.967	6.707	-0.112	-0.104	-0.261	0.498
TSNAX	6.184	6.464	6.049	6.202	5.953	6.699	-0.135	-0.096	-0.262	0.497
TSNAX-DISC1	6.184	6.468	6.072	6.208	5.967	6.707	-0.112	-0.104	-0.259	0.498
DISC1	5.027	4.738	5.262	5.574	5.061	5.55	0.236	-0.202	0.836	-0.024
MAP10	3.452	4.463	3.785	4.326	3.511	4.126	0.333	-0.274	-0.137	-0.2
NTPCR	4.803	4.945	4.872	4.951	5.074	5.096	0.07	0.202	0.006	0.145
PCNX2	4.677	4.101	4.447	4.165	4.903	4.276	-0.23	0.457	0.065	0.11
COA6	7.796	7.691	7.891	8.001	7.88	7.627	0.095	-0.011	0.31	-0.375
TARBP1	5.22	5.419	4.872	4.639	4.358	4.589	-0.348	-0.515	-0.78	-0.05
IRF2BP2	9.081	8.825	9.084	8.912	9.138	9.373	0.004	0.054	0.087	0.461
TOMM20	5.807	5.899	5.822	5.71	6.024	5.594	0.015	0.202	-0.188	-0.116
RBM34	6.081	5.972	6.275	6.673	6.313	5.836	0.194	0.039	0.701	-0.837
ARID4B	7.831	7.347	8.176	8.03	7.656	7.532	0.345	-0.52	0.683	-0.498
GGPS1	7.652	7.183	7.951	7.822	7.512	7.383	0.299	-0.44	0.638	-0.439
TBCE	8.016	7.57	8.345	8.188	7.874	7.718	0.329	-0.47	0.618	-0.47
B3GALNT2	7.174	7.078	7.027	6.944	7.002	7.689	-0.147	-0.024	-0.134	0.744
LYST	6.246	5.022	6.844	4.337	5.608	3.229	0.598	-1.236	-0.684	-1.109
GPR137B	5.909	5.695	6.324	5.822	6.353	6.085	0.414	0.029	0.127	0.262
ERO1B	3.527	3.489	3.248	2.917	4.601	4.308	-0.279	1.353	-0.572	1.391
HEATR1	4.28	3.988	4.705	4.178	4.525	4.276	0.425	-0.181	0.19	0.097
MTR	5.127	5.564	5.397	6.012	6.279	6.959	0.27	0.882	0.448	0.947
FH	5.859	6.204	5.282	5.642	5.343	5.671	-0.577	0.061	-0.562	0.03
KMO	8.038	7.647	8.304	8.085	8.358	8.293	0.265	0.055	0.438	0.208
CHML	5.276	5.044	4.447	4.278	5.286	5.412	-0.829	0.84	-0.766	1.134
EXO1	5.815	5.479	5.617	4.912	5.953	4.755	-0.198	0.336	-0.566	-0.157
MAP1LC3C	5.888	4.674	4.175	3.672	4.485	4.371	-1.713	0.31	-1.002	0.699
ZBTB18	5.822	6.01	6.38	6.034	6.151	6.454	0.558	-0.23	0.024	0.421
C1orf100	5.597	5.942	4.582	4.943	5.227	5.847	-1.015	0.646	-0.998	0.904
ADSS2	6.332	6.712	5.989	6.376	6.857	7.397	-0.343	0.868	-0.337	1.021
CATSPERE	3.289	3.489	2.982	3.007	3.625	3.206	-0.307	0.644	-0.482	0.199
DESI2	5.544	5.702	5.397	5.715	5.855	6.143	-0.147	0.458	0.013	0.428
COX20	8.324	8.017	8.646	8.421	8.409	8.388	0.321	-0.237	0.404	-0.033
HNRNPU	8.37	8.063	8.483	8.176	8.267	8.334	0.113	-0.215	0.113	0.158
EFCAB2	8.113	7.972	8.088	8.04	8.305	8.406	-0.025	0.217	0.068	0.366
TFB2M	5.488	5.713	5.633	5.975	6.024	6.288	0.145	0.392	0.262	0.313
CNST	5.488	5.716	5.633	5.968	6.003	6.285	0.145	0.371	0.251	0.318
SCCPDH	4.592	5.532	3.165	4.416	4.243	4.854	-1.427	1.078	-1.116	0.438
AHCTF1	6.306	6.069	5.78	5.488	6.207	6.296	-0.526	0.427	-0.581	0.808
ZNF670-ZNF695	3.599	3.002	2.526	2.753	3.83	3.656	-1.073	1.304	-0.249	0.903
ZNF670	3.599	3.002	2.526	2.753	3.83	3.656	-1.073	1.304	-0.249	0.903
ZNF669	4.258	4.584	3.944	3.829	4.743	4.763	-0.315	0.8	-0.755	0.934
ZNF124	4.213	3.904	3.248	2.917	4.401	4.535	-0.965	1.153	-0.986	1.618
ZNF496	5.102	6.08	5.94	6.892	6.955	7.888	0.837	1.016	0.812	0.996
NLRP3	6.358	5.939	5.378	5.287	4.726	4.786	-0.98	-0.652	-0.652	-0.501
OR2B11	4.833	6.891	4.924	5.665	4.485	5.163	0.091	-0.44	-1.226	-0.502
SH3BP5L	7.39	7.341	7.325	7.214	7.013	7.131	-0.065	-0.312	-0.128	-0.083
ZNF672	7.581	7.257	7.976	7.777	8.03	7.656	0.395	0.054	0.521	-0.121
ZNF692	6.996	7.082	6.851	6.51	6.495	6.442	-0.146	-0.355	-0.572	-0.068
PGBD2	5.479	5.283	5.601	5.22	5.451	5.387	0.123	-0.151	-0.063	0.168
SH3YL1	4.877	4.659	4.705	4.383	5.033	5.362	-0.172	0.328	-0.276	0.979
ACP1	4.877	4.71	4.675	4.349	5.127	5.417	-0.201	0.452	-0.361	1.068
TMEM18	6.24	6.08	6.15	5.914	6.369	6.344	-0.09	0.219	-0.166	0.43
EIPR1	6.327	6.612	6.255	6.072	6.092	5.891	-0.072	-0.162	-0.539	-0.181
TRAPPC12	6.692	6.843	6.324	6.297	6.195	6.112	-0.368	-0.129	-0.545	-0.185
ADI1	6.184	6.303	5.977	5.627	5.886	5.554	-0.207	-0.091	-0.676	-0.073
AC108488.2	6.363	6.17	6.68	6.381	6.573	6.224	0.317	-0.107	0.211	-0.157
RNASEH1	6.363	6.17	6.68	6.381	6.573	6.224	0.317	-0.107	0.211	-0.157
RPS7	5.102	5.004	5.18	4.841	5.309	5.215	0.077	0.13	-0.164	0.374
CMPK2	4.191	2.955	8.155	8.548	7.532	6.87	3.964	-0.623	5.594	-1.679
RSAD2	4.385	2.931	8.231	8.729	7.669	7.128	3.846	-0.562	5.798	-1.601
ID2	6.118	6.754	5.18	4.973	5.893	5.732	-0.938	0.714	-1.781	0.759
KIDINS220	5.232	4.915	5.36	4.865	5.101	5.065	0.128	-0.259	-0.05	0.2
MBOAT2	4.28	3.002	4.613	3.036	4.825	2.474	0.333	0.212	0.034	-0.563
ASAP2	4.144	4.068	4.645	4.799	4.485	4.526	0.501	-0.16	0.732	-0.273
ITGB1BP1	7.782	8.133	7.334	7.549	6.911	7.152	-0.448	-0.423	-0.584	-0.397
CPSF3	7.777	8.117	7.33	7.545	6.903	7.14	-0.447	-0.426	-0.572	-0.405
IAH1	5.888	6.272	6.001	6.13	5.931	6.152	0.113	-0.07	-0.142	0.021
ADAM17	8.027	7.955	8.349	8.265	8.342	8.122	0.322	-0.008	0.31	-0.143
YWHAQ	6.832	6.416	7.325	7.131	6.573	6.511	0.493	-0.752	0.715	-0.62
TAF1B	6.212	6.403	6.496	6.344	6.391	5.667	0.284	-0.105	-0.059	-0.677
KLF11	5.516	5.263	4.613	5.194	5.419	5.282	-0.903	0.806	-0.069	0.088
RRM2	5.916	6.643	5.433	5.38	4.809	5.046	-0.483	-0.624	-1.264	-0.334
HPCAL1	6.062	7.321	4.645	5.226	5.343	6.291	-1.418	0.699	-2.095	1.065
ODC1	6.004	6.476	5.977	6.27	6.364	7.301	-0.027	0.387	-0.206	1.03
NOL10	6.004	5.799	6.635	6.186	6.51	6.354	0.63	-0.124	0.387	0.168
SLC66A3	6.463	6.243	6.408	6.134	6.125	5.967	-0.055	-0.283	-0.11	-0.166
E2F6	6.056	6.403	6.224	6.318	6.231	6.344	0.168	0.007	-0.085	0.026
TRIB2	3.966	3.217	4.846	3.861	4.674	2.812	0.88	-0.172	0.644	-1.049
NBAS	3.939	4.367	4.516	4.014	4.793	4.535	0.577	0.277	-0.353	0.521
DDX1	4.933	5.224	5.069	5.213	5.203	5.298	0.136	0.134	-0.011	0.085
CYRIA	5.186	4.111	5.836	5.623	6.922	7.177	0.65	1.087	1.511	1.554
GEN1	6.63	5.998	6.611	6.09	6.554	6.601	-0.019	-0.057	0.092	0.512
RDH14	5.04	4.915	6.295	6.687	6.125	5.916	1.255	-0.17	1.772	-0.771
TTC32	7.326	6.947	7.56	7.151	7.845	8.165	0.234	0.285	0.204	1.014
LAPTM4A	7.957	8.02	8.082	8.259	8.049	7.912	0.125	-0.034	0.239	-0.347
PUM2	5.553	5.61	5.52	5.413	5.551	5.554	-0.033	0.031	-0.197	0.141
RHOB	5.777	5.969	5.114	5.053	5.953	6.445	-0.663	0.839	-0.915	1.392
HS1BP3	5.561	6.024	4.924	5.43	5.541	5.974	-0.637	0.617	-0.594	0.544
LDAH	5.243	5.706	5.849	5.457	5.901	5.84	0.606	0.052	-0.249	0.383
ATAD2B	8.038	7.603	8.071	7.912	7.821	7.971	0.033	-0.25	0.309	0.06
UBXN2A	8.041	7.599	8.068	7.913	7.817	7.972	0.027	-0.251	0.314	0.059
SF3B6	5.815	5.775	5.679	5.555	5.975	6.053	-0.136	0.296	-0.221	0.498
FAM228B	5.815	5.789	5.694	5.56	5.96	6.05	-0.121	0.267	-0.229	0.49
TP53I3	6.491	6.563	6.285	6.605	5.975	6.595	-0.206	-0.31	0.041	-0.01
PFN4	5.174	5.508	4.613	4.266	4.544	4.607	-0.561	-0.069	-1.241	0.341
AC008073.3	5.151	5.499	4.582	4.229	4.485	4.607	-0.569	-0.097	-1.27	0.378
ITSN2	6.704	6.484	6.89	6.85	6.615	6.983	0.186	-0.275	0.365	0.133
NCOA1	6.537	6.436	7.266	7.438	6.629	7.173	0.729	-0.637	1.002	-0.266
PTRHD1	6.519	6.107	6.47	6.306	6.475	6.158	-0.049	0.005	0.199	-0.149
CENPO	6.528	6.113	6.47	6.315	6.485	6.172	-0.058	0.015	0.203	-0.143
ADCY3	3.527	3.404	3.402	3.366	3.471	5.133	-0.125	0.068	-0.038	1.767
DNAJC27	7.763	7.867	7.834	7.968	7.996	8.247	0.071	0.162	0.101	0.279
DNMT3A	4.191	5.339	3.402	3.94	3.471	4.967	-0.788	0.068	-1.399	1.027
DTNB	2.263	3.256	2.385	3.146	3.588	3.317	0.122	1.203	-0.11	0.171
ASXL2	7.12	7.071	6.837	6.892	6.911	6.868	-0.283	0.074	-0.18	-0.024
RAB10	8.143	7.841	8.99	9.06	8.758	8.795	0.847	-0.232	1.219	-0.265
HADHA	7.442	7.702	7.33	7.538	7.401	7.932	-0.113	0.071	-0.164	0.394
HADHB	7.222	7.346	7.015	7.247	7.04	7.59	-0.208	0.026	-0.099	0.343
ADGRF3	6.577	6.698	7.113	7.308	7.037	6.818	0.535	-0.076	0.61	-0.491
SLC35F6	4.725	4.981	4.791	5.053	5.502	5.55	0.066	0.71	0.072	0.497
CENPA	4.725	4.981	4.791	5.053	5.502	5.55	0.066	0.71	0.072	0.497
MAPRE3	4.425	4.376	3.076	3.94	4.092	4.361	-1.349	1.016	-0.436	0.421
TMEM214	5.319	5.37	5.262	5.604	5.855	5.855	-0.056	0.592	0.233	0.251
OST4	5.8	5.838	5.836	6.3	5.982	6.027	0.036	0.146	0.462	-0.273
EMILIN1	3.854	4.205	3.893	4.512	3.342	2.928	0.039	-0.55	0.307	-1.584
KHK	5.785	5.723	5.158	5.207	5.522	5.851	-0.626	0.363	-0.516	0.644
PREB	5.469	5.602	5.092	4.62	5.44	5.096	-0.377	0.348	-0.982	0.476
SLC5A6	7.089	6.712	6.587	6.654	7.287	7.322	-0.502	0.699	-0.058	0.668
ATRAID	7.108	6.735	6.718	6.666	7.321	7.33	-0.39	0.603	-0.069	0.664
CAD	4.987	5.132	4.411	3.955	4.857	5.341	-0.577	0.446	-1.177	1.386
DNAJC5G	4.405	4.205	3.541	2.487	2.932	0.911	-0.864	-0.609	-1.718	-1.576
TRIM54	6.642	7.015	5.433	5.188	4.444	3.769	-1.209	-0.989	-1.827	-1.418
MPV17	3.854	3.827	3.165	3.454	3.83	3.111	-0.689	0.666	-0.373	-0.343
GTF3C2	7.415	7.666	7.325	7.487	6.9	7.28	-0.09	-0.425	-0.179	-0.207
EIF2B4	7.511	7.388	7.535	7.477	7.218	7.5	0.024	-0.317	0.089	0.023
SNX17	7.511	7.388	7.539	7.476	7.221	7.5	0.028	-0.318	0.088	0.024
ZNF513	6.429	6.525	6.695	6.51	6.515	6.668	0.267	-0.18	-0.015	0.157
PPM1G	5.561	5.782	5.451	5.386	5.451	5.48	-0.111	0	-0.396	0.095
NRBP1	7.259	7.546	7.427	7.958	7.379	7.696	0.168	-0.048	0.411	-0.262
ZNF512	3.452	4.122	4.613	4.722	4.933	4.361	1.161	0.32	0.599	-0.361
CCDC121	6.638	6.102	5.723	5.263	5.782	5.806	-0.915	0.059	-0.839	0.543
GPN1	6.768	6.17	5.808	5.346	5.878	5.847	-0.959	0.07	-0.825	0.502
SUPT7L	6.443	6.282	6.909	6.707	6.475	6.568	0.466	-0.435	0.425	-0.139
SLC4A1AP	6.448	6.282	6.922	6.707	6.475	6.568	0.474	-0.447	0.425	-0.139
MRPL33	6.252	6.26	6.15	5.719	5.996	6.062	-0.102	-0.154	-0.541	0.343
RBKS	6.201	6.069	6.782	6.733	7.221	7.173	0.581	0.439	0.665	0.439
BABAM2	6.184	6.03	6.761	6.725	7.215	7.164	0.577	0.454	0.695	0.439
FOSL2	7.837	7.884	7.967	8.141	8.617	8.793	0.13	0.65	0.256	0.653
PPP1CB	7.588	7.403	7.48	7.282	7.776	7.76	-0.108	0.296	-0.122	0.478
TRMT61B	5.308	4.951	5.36	4.748	5.19	5.341	0.052	-0.169	-0.203	0.593
WDR43	5.078	5.292	5.341	5.269	5.68	6.255	0.263	0.339	-0.023	0.986
YPEL5	7.326	7.106	7.488	7.077	7.287	7.283	0.162	-0.202	-0.029	0.206
LCLAT1	2.776	2.931	2.982	2.487	4.065	2.928	0.206	1.083	-0.444	0.441
MEMO1	7.481	7.557	6.922	6.858	6.722	7.029	-0.558	-0.2	-0.699	0.171
DPY30	4.772	4.512	4.705	3.999	4.582	4.544	-0.067	-0.123	-0.513	0.545
SPAST	6.379	6.461	6.295	6.33	6.086	5.943	-0.084	-0.209	-0.132	-0.386
SLC30A6	6.496	6.414	6.314	6.327	6.353	6.134	-0.182	0.039	-0.087	-0.193
NLRC4	7.873	8.034	7.449	7.458	7.849	7.12	-0.424	0.4	-0.576	-0.338
YIPF4	5.964	5.32	6.025	5.839	6.643	6.64	0.061	0.618	0.518	0.802
BIRC6	7.132	7.194	7.236	7.196	7.078	7.205	0.103	-0.158	0.002	0.008
TTC27	3.763	3.57	3.473	3.366	4.505	4.297	-0.29	1.031	-0.203	0.931
FAM98A	4.974	4.927	4.549	4.532	5.019	4.817	-0.425	0.47	-0.395	0.285
VIT	3.7	4.799	3.076	3.476	3.1	2.928	-0.623	0.024	-1.324	-0.547
STRN	5.64	6.058	5.679	5.767	5.419	5.513	0.039	-0.259	-0.29	-0.254
HEATR5B	5.391	5.548	5.022	5.188	4.962	4.869	-0.368	-0.06	-0.36	-0.319
GPATCH11	5.391	5.552	5.022	5.175	4.962	4.861	-0.368	-0.06	-0.377	-0.314
EIF2AK2	4.891	4.592	6.775	6.904	6.17	5.356	1.884	-0.605	2.312	-1.547
SULT6B1	5.46	5.47	5.569	5.305	5.215	5.221	0.109	-0.354	-0.165	-0.084
CEBPZOS	5.45	5.466	5.569	5.299	5.227	5.221	0.119	-0.342	-0.167	-0.078
CEBPZ	6.379	6.517	6.333	6.261	6.597	6.653	-0.045	0.263	-0.256	0.392
NDUFAF7	6.384	6.515	6.333	6.258	6.597	6.653	-0.05	0.263	-0.257	0.395
PRKD3	6.879	6.943	7.14	7.167	6.661	7.237	0.261	-0.479	0.225	0.07
QPCT	6.327	6.499	5.836	5.789	5.321	5.243	-0.492	-0.515	-0.71	-0.545
RMDN2	5.04	5.983	4.516	5.046	4.38	4.401	-0.524	-0.136	-0.937	-0.645
ATL2	5.44	5.311	5.397	5.06	5.782	6.227	-0.044	0.386	-0.251	1.167
HNRNPLL	7.928	8.078	7.616	7.565	7.42	7.242	-0.312	-0.196	-0.513	-0.323
GALM	7.673	7.786	7.811	7.917	7.626	7.286	0.138	-0.184	0.131	-0.631
SRSF7	6.787	6.792	6.703	6.898	7.224	7.418	-0.084	0.522	0.106	0.52
GEMIN6	6.787	6.792	6.703	6.898	7.227	7.418	-0.084	0.525	0.106	0.52
SOS1	6.212	6.155	6.461	6.753	6.735	6.49	0.249	0.274	0.598	-0.263
MAP4K3	7.473	7.843	7.32	7.784	7.034	7.515	-0.153	-0.286	-0.059	-0.269
THUMPD2	4.891	4.766	5.158	4.881	5.178	5.096	0.267	0.02	0.115	0.215
EML4	7.425	7.478	7.4	7.248	6.748	6.36	-0.025	-0.652	-0.23	-0.889
OXER1	3.245	4.488	2.526	2.568	2.808	3.605	-0.719	0.282	-1.92	1.037
HAAO	6.608	7.049	6.362	6.45	6.125	6.956	-0.246	-0.237	-0.599	0.506
ZFP36L2	8.669	8.852	8.267	8.505	8.184	8.502	-0.403	-0.083	-0.348	-0.003
THADA	5.57	5.499	5.569	4.981	5.541	5.532	-0.001	-0.028	-0.518	0.551
LRPPRC	6.166	5.832	6.128	5.499	5.44	5.744	-0.038	-0.688	-0.333	0.246
PPM1B	7.52	7.132	7.772	7.526	7.654	7.267	0.252	-0.119	0.394	-0.26
AC013717.1	7.612	7.248	7.881	7.73	7.715	7.406	0.27	-0.166	0.482	-0.324
PREPL	6.004	5.926	6.214	5.724	6.554	6.395	0.209	0.34	-0.203	0.672
CAMKMT	5.998	5.926	6.203	5.728	6.544	6.395	0.205	0.341	-0.198	0.667
SRBD1	5.525	5.896	5.808	6.037	6.072	6.158	0.283	0.264	0.142	0.121
PRKCE	4.626	6.246	5.302	6.902	5.598	6.866	0.676	0.296	0.656	-0.036
ATP6V1E2	7.893	7.899	8.515	8.351	8.443	8.795	0.622	-0.072	0.452	0.444
RHOQ	7.805	7.795	8.384	8.128	8.298	8.596	0.579	-0.087	0.333	0.468
PIGF	6.467	6.852	6.362	6.51	6.189	6.696	-0.105	-0.173	-0.342	0.186
CRIPT	6.453	6.846	6.362	6.51	6.195	6.696	-0.091	-0.167	-0.336	0.186
SOCS5	6.136	6.399	6.172	6.356	5.855	6.053	0.035	-0.317	-0.043	-0.303
MCFD2	7.077	7.345	7.032	7.48	6.701	7.144	-0.044	-0.332	0.135	-0.335
TTC7A	5.308	5.568	5.415	5.413	5.741	6.011	0.107	0.326	-0.154	0.597
AC073283.3	7.478	7.317	7.377	6.716	7.295	6.719	-0.101	-0.082	-0.601	0.003
CALM2	7.452	7.267	7.363	6.689	7.272	6.692	-0.089	-0.091	-0.579	0.004
MSH2	4.709	5.599	3.165	3.198	3.511	3.999	-1.544	0.346	-2.401	0.801
FBXO11	7.999	7.838	7.868	7.834	7.916	7.932	-0.131	0.048	-0.004	0.098
FOXN2	8.07	7.673	8.396	8.024	8.054	7.622	0.326	-0.342	0.351	-0.402
PPP1R21	5.985	6.021	6.013	5.784	5.953	5.7	0.029	-0.06	-0.237	-0.084
CHAC2	5.04	4.225	4.819	3.654	4.709	3.738	-0.221	-0.11	-0.571	0.084
ERLEC1	6.274	6.055	6.39	6.026	6.138	6.078	0.116	-0.252	-0.029	0.052
PSME4	6.676	6.577	6.954	7.129	6.995	7.197	0.278	0.041	0.552	0.068
ACYP2	6.68	6.583	6.954	7.154	6.999	7.216	0.274	0.045	0.572	0.062
RTN4	8.529	8.584	8.274	8.295	8.346	8.16	-0.255	0.072	-0.288	-0.135
CLHC1	7.177	6.704	7.488	6.955	7.181	7.12	0.312	-0.307	0.252	0.165
RPS27A	7.177	6.693	7.484	6.95	7.181	7.102	0.308	-0.303	0.257	0.152
MTIF2	5.881	5.867	6.214	6.333	6.01	6.094	0.333	-0.203	0.466	-0.239
CCDC88A	7.807	7.758	7.339	7.18	6.974	6.608	-0.468	-0.366	-0.578	-0.572
CFAP36	5.052	5.194	4.974	5.188	5.56	5	-0.078	0.586	-0.006	-0.188
PPP4R3B	7.599	7.022	7.592	7.034	7.582	7.512	-0.006	-0.01	0.012	0.477
PNPT1	3.245	2.855	5.069	4.988	4.793	3.622	1.824	-0.276	2.133	-1.366
VRK2	4.538	1.698	5.952	5.424	5.56	4.012	1.414	-0.392	3.726	-1.412
FANCL	4.725	4.111	4.872	4.071	4.857	4.451	0.147	-0.015	-0.04	0.38
BCL11A	4.119	5.458	3.728	3.654	4.505	6.644	-0.392	0.777	-1.804	2.991
PAPOLG	4.891	4.512	5.092	5.194	5.275	5.346	0.201	0.183	0.682	0.152
REL	8.588	8.38	8.911	8.853	9.227	9.204	0.322	0.316	0.474	0.351
PUS10	7.283	7.725	7.194	7.712	6.959	7.551	-0.089	-0.235	-0.013	-0.161
PEX13	7.437	8.008	7.241	7.806	7.009	7.657	-0.197	-0.231	-0.202	-0.149
KIAA1841	5.243	5.713	4.336	5.053	4.544	4.771	-0.906	0.208	-0.66	-0.282
C2orf74	5.44	4.921	5.262	4.704	5.617	5.536	-0.178	0.354	-0.217	0.833
USP34	6.858	7.025	7.009	7.109	6.948	7.192	0.151	-0.061	0.084	0.082
XPO1	7.654	7.541	7.707	7.586	7.772	8.127	0.053	0.065	0.045	0.541
FAM161A	4.095	3.048	3.327	2.401	3.893	3.379	-0.768	0.565	-0.647	0.978
CCT4	6.453	6.163	6.453	6.27	6.544	6.614	0	0.092	0.108	0.344
COMMD1	6.453	6.165	6.453	6.27	6.544	6.612	0	0.092	0.105	0.342
B3GNT2	7.039	7.73	6.754	7.317	7.044	7.762	-0.285	0.29	-0.413	0.444
MDH1	7.029	7.153	6.546	6.147	6.369	6.37	-0.483	-0.177	-1.006	0.223
UGP2	7.82	7.545	7.985	7.806	7.549	7.579	0.165	-0.437	0.261	-0.227
VPS54	7.165	7.022	7.751	7.758	7.414	7.585	0.586	-0.337	0.736	-0.173
PELI1	5.822	5.56	6.461	6.578	7.016	7.223	0.639	0.555	1.018	0.645
LGALSL	3.732	3.675	2.654	2.917	3.765	4.276	-1.078	1.111	-0.758	1.358
AFTPH	8.563	8.408	8.51	8.392	8.148	7.967	-0.052	-0.363	-0.016	-0.425
SERTAD2	8.336	8.791	8.197	8.258	7.454	7.943	-0.139	-0.744	-0.532	-0.315
SLC1A4	7.208	7.196	7.266	7.617	7.355	7.195	0.058	0.089	0.421	-0.423
CEP68	6.166	6.37	5.849	6.173	5.855	6.109	-0.317	0.006	-0.197	-0.064
RAB1A	7.93	8.342	8.556	8.738	8.426	8.467	0.626	-0.13	0.396	-0.27
ACTR2	8.121	8.044	8.542	8.35	7.897	8.187	0.421	-0.645	0.306	-0.164
SPRED2	7.147	7.481	7.194	6.919	6.735	7.063	0.047	-0.459	-0.562	0.144
ETAA1	4.643	4.312	4.974	4.254	4.841	4.185	0.331	-0.133	-0.058	-0.069
WDR92	6.472	6.482	6.496	6.17	6.46	6.288	0.024	-0.037	-0.313	0.118
PNO1	6.472	6.48	6.505	6.183	6.47	6.285	0.033	-0.035	-0.298	0.103
PLEK	8.532	8.495	9.054	8.938	8.552	8.439	0.522	-0.502	0.443	-0.499
FBXO48	5.944	5.039	5.822	5.589	6.045	6.23	-0.122	0.223	0.55	0.641
APLF	5.916	5.022	5.836	5.584	6.024	6.227	-0.081	0.189	0.563	0.643
GFPT1	6.184	5.436	5.927	5.122	6.48	5.779	-0.256	0.553	-0.314	0.657
NFU1	6.148	6.379	6.203	6.127	6.51	6.495	0.055	0.307	-0.252	0.368
ANXA4	7.945	7.826	7.985	7.896	7.995	7.551	0.04	0.009	0.071	-0.346
GMCL1	4.987	5.184	4.645	4.522	5.376	5.227	-0.343	0.732	-0.662	0.705
SNRNP27	4.818	4.446	5.222	5.346	5.309	4.847	0.404	0.088	0.9	-0.499
PCBP1	9.622	9.503	9.731	9.56	9.74	9.703	0.109	0.009	0.057	0.144
C2orf42	6.943	6.938	7.841	8.265	7.393	7.435	0.899	-0.448	1.326	-0.829
TIA1	6.939	6.935	7.841	8.263	7.393	7.434	0.902	-0.448	1.328	-0.829
PCYOX1	5.83	5.702	6.095	6.09	5.982	5.671	0.265	-0.113	0.388	-0.418
SNRPG	6.728	6.251	7.073	6.837	7.085	6.928	0.345	0.011	0.587	0.091
FAM136A	4.483	4.33	4.791	4.29	4.582	3.972	0.309	-0.209	-0.04	-0.318
TGFA	4.095	3.369	5.648	3.672	5.286	3.086	1.553	-0.362	0.304	-0.586
CLEC4F	5.944	1.754	6.001	1.805	5.376	1.466	0.057	-0.625	0.051	-0.34
CD207	6.069	1.698	4.582	2.401	4.194	1.679	-1.487	-0.387	0.703	-0.721
VAX2	5.014	3.135	4.819	3.32	4.38	3.251	-0.195	-0.439	0.186	-0.069
AC007040.2	5.665	4.981	5.415	4.757	5.19	4.832	-0.25	-0.224	-0.224	0.075
ANKRD53	3.2	2.803	4.131	4.057	4.464	3.86	0.932	0.333	1.254	-0.197
TEX261	5.681	4.993	5.451	4.774	5.215	4.832	-0.231	-0.236	-0.219	0.058
NAGK	7.185	7.41	6.53	6.705	6.213	5.858	-0.655	-0.317	-0.705	-0.846
MCEE	6.523	6.401	6.399	6.252	6.225	6.252	-0.125	-0.174	-0.149	0
MPHOSPH10	6.519	6.406	6.38	6.255	6.225	6.263	-0.138	-0.155	-0.15	0.008
ZNF638	5.391	4.645	4.087	3.036	4.065	4.308	-1.304	-0.022	-1.608	1.272
DYSF	3.331	5.379	2.772	4.601	3.386	2.619	-0.56	0.615	-0.778	-1.983
SPR	5.44	5.297	4.949	5.269	4.601	5.304	-0.491	-0.348	-0.028	0.035
SMYD5	3.854	4.045	3.606	3.558	4.948	5.227	-0.247	1.342	-0.488	1.669
PRADC1	6.263	6.686	6.06	5.555	5.502	5.663	-0.202	-0.559	-1.131	0.108
CCT7	6.274	6.689	6.06	5.56	5.512	5.663	-0.213	-0.549	-1.13	0.103
FBXO41	4.877	5.441	3.785	3.955	4.118	3.035	-1.092	0.333	-1.486	-0.919
ALMS1	4.258	4.553	4.374	4.152	4.38	4.361	0.116	0.006	-0.4	0.208
NAT8	1.46	0.243	5.092	5.238	4.092	2.224	3.632	-1	4.995	-3.014
TPRKB	3.824	3.473	4.041	3.94	3.893	3.338	0.217	-0.148	0.467	-0.602
DUSP11	5.606	5.462	5.617	5.545	5.715	5.563	0.012	0.098	0.083	0.019
STAMBP	6.404	6.308	6.96	6.965	6.402	6.507	0.556	-0.558	0.657	-0.458
DGUOK	6.384	6.44	6.408	6.444	6.629	6.25	0.024	0.221	0.004	-0.195
TET3	5.431	6.104	5.752	6.476	5.598	6.474	0.321	-0.154	0.372	-0.003
BOLA3	5.243	4.731	5.158	4.849	4.674	4.038	-0.084	-0.484	0.118	-0.811
MOB1A	7.639	7.5	7.979	8.168	7.414	7.102	0.34	-0.565	0.668	-1.066
MTHFD2	7.548	6.905	8.226	8.399	7.522	7.282	0.678	-0.704	1.494	-1.117
DCTN1	5.431	4.877	5.486	5.213	5.598	5.215	0.055	0.113	0.336	0.002
INO80B	4.444	4.454	4.645	4.873	4.903	5.052	0.2	0.259	0.419	0.179
INO80B-WBP1	4.444	4.454	4.645	4.873	4.903	5.052	0.2	0.259	0.419	0.179
WBP1	5.681	5.249	5.415	5.488	6.273	6.481	-0.267	0.858	0.24	0.993
MOGS	5.909	5.56	5.94	6.005	6.132	6.122	0.03	0.192	0.445	0.117
MRPL53	6.295	6.444	6.371	6.14	5.938	5.688	0.076	-0.433	-0.304	-0.452
CCDC142	6.263	6.669	6.013	6.183	5.931	5.961	-0.249	-0.082	-0.486	-0.222
TTC31	6.274	6.695	6.072	6.196	5.946	5.991	-0.202	-0.126	-0.499	-0.205
LBX2	6.24	6.905	6.658	7.25	6.884	6.975	0.417	0.227	0.345	-0.275
PCGF1	6.429	6.7	6.417	6.568	6.661	6.791	-0.012	0.244	-0.132	0.223
AUP1	6.533	6.515	6.435	6.392	6.439	6.678	-0.098	0.004	-0.123	0.286
HTRA2	6.528	6.515	6.444	6.381	6.449	6.678	-0.084	0.005	-0.134	0.297
LOXL3	8.037	8.01	7.635	7.636	7.321	7.192	-0.401	-0.314	-0.374	-0.445
DOK1	5.254	5.655	5.201	5.115	5.203	5.32	-0.053	0.002	-0.54	0.204
HK2	8.32	8.49	8.512	8.681	8.496	8.764	0.192	-0.016	0.191	0.083
POLE4	6.448	7.58	6.479	7.082	6.296	6.564	0.031	-0.183	-0.498	-0.518
MRPL19	4.425	4.185	4.131	4.043	4.582	3.673	-0.293	0.451	-0.142	-0.37
GCFC2	5.186	4.845	4.924	4.824	5.047	5.581	-0.262	0.123	-0.021	0.757
SUCLG1	5.881	5.716	6.255	5.651	6.038	5.93	0.374	-0.217	-0.065	0.279
TRABD2A	9.006	8.866	9.578	9.395	8.962	8.544	0.572	-0.616	0.529	-0.851
TMSB10	8.757	8.662	9.332	9.133	8.672	8.327	0.575	-0.66	0.472	-0.806
KCMF1	7.646	7.721	8.065	8.215	7.626	7.946	0.42	-0.439	0.494	-0.269
TGOLN2	7.49	7.519	7.349	7.529	7.266	7.644	-0.141	-0.083	0.01	0.115
RETSAT	5.421	5.571	5.875	5.793	5.989	6.19	0.455	0.114	0.221	0.397
ELMOD3	5.411	5.579	5.862	5.805	5.989	6.193	0.451	0.127	0.226	0.387
CAPG	7.347	7.55	7.951	8.362	8.077	8.377	0.604	0.126	0.812	0.015
SH2D6	7.029	7.244	7.535	8.062	7.762	8.076	0.506	0.227	0.818	0.013
MAT2A	8.304	8.333	8.34	8.452	8.368	8.631	0.035	0.028	0.119	0.179
GGCX	6.787	6.889	6.611	6.858	6.439	6.258	-0.176	-0.172	-0.031	-0.6
VAMP8	6.791	6.894	6.611	6.864	6.449	6.258	-0.18	-0.162	-0.03	-0.606
VAMP5	4.919	4.402	8.269	8.671	6.785	6.625	3.35	-1.484	4.268	-2.045
RNF181	6.551	6.47	6.53	6.426	6.535	6.372	-0.021	0.005	-0.044	-0.053
TMEM150A	5.507	5.758	4.582	5.081	4.888	5.748	-0.925	0.306	-0.677	0.667
USP39	5.516	5.775	4.613	5.06	4.933	5.76	-0.903	0.32	-0.715	0.7
C2orf68	4.905	5.194	5.136	5.446	5.419	5.151	0.231	0.283	0.252	-0.295
POLR1A	6.295	6.27	6.408	5.971	6.045	5.76	0.113	-0.363	-0.299	-0.211
PTCD3	6.29	6.268	6.408	5.971	6.045	5.752	0.118	-0.363	-0.296	-0.219
IMMT	6.946	6.962	7.236	7.027	6.995	6.408	0.29	-0.24	0.065	-0.619
MRPL35	5.45	5.648	5.617	5.706	5.332	5.238	0.167	-0.285	0.058	-0.468
KDM3A	6.993	6.734	6.747	6.607	6.549	6.507	-0.247	-0.197	-0.126	-0.1
CHMP3	7.502	7.332	7.612	7.414	7.756	7.671	0.11	0.144	0.082	0.257
RNF103-CHMP3	6.317	6.886	6.095	6.417	6.219	6.879	-0.222	0.125	-0.469	0.461
RNF103	6.404	6.388	5.927	6.378	6.674	7.566	-0.477	0.747	-0.009	1.188
RMND5A	6.332	6.926	6.095	6.431	6.237	6.911	-0.238	0.143	-0.495	0.48
EIF2AK3	6.647	6.541	6.718	6.495	7.245	7.536	0.071	0.528	-0.047	1.041
RPIA	5.297	5.352	5.302	4.943	5.512	5.7	0.005	0.21	-0.409	0.757
ZNF514	6.081	6.085	6.072	5.867	6.364	6.122	-0.009	0.292	-0.218	0.255
ZNF2	6.081	6.085	6.072	5.867	6.353	6.122	-0.009	0.281	-0.218	0.255
AC092835.1	3.794	3.69	4.087	3.092	4.358	3.815	0.293	0.271	-0.598	0.723
FAHD2A	5	4.195	4.675	3.812	4.809	4.809	-0.325	0.134	-0.383	0.997
ANKRD36C	5.722	6.334	4.899	5.142	5.14	5.616	-0.823	0.241	-1.192	0.474
ADRA2B	5.859	7.232	2.982	3.537	3.386	3.295	-2.878	0.405	-3.695	-0.242
DUSP2	7.904	8.242	7.522	7.72	7.728	8.104	-0.381	0.206	-0.522	0.384
STARD7	7.497	7.235	7.458	7.531	7.03	6.958	-0.039	-0.428	0.297	-0.574
TMEM127	7.147	7.516	6.81	6.758	6.826	6.898	-0.337	0.016	-0.759	0.141
CIAO1	7.147	7.525	6.803	6.764	6.822	6.9	-0.344	0.019	-0.761	0.136
SNRNP200	5.867	6.559	5.242	4.229	4.563	3.874	-0.624	-0.679	-2.33	-0.355
ITPRIPL1	4.609	5.132	4.516	3.454	4.219	2.178	-0.093	-0.297	-1.677	-1.276
NCAPH	8.233	8.176	7.173	6.548	6.092	5.88	-1.06	-1.081	-1.628	-0.668
NEURL3	2.713	1.579	2.88	3.616	3.429	3.379	0.168	0.549	2.037	-0.237
ARID5A	7.767	7.47	7.776	7.787	7.509	7.534	0.009	-0.267	0.317	-0.253
LMAN2L	3.993	4.385	4.336	4.695	4.485	4.624	0.344	0.148	0.31	-0.071
CNNM4	3.993	4.225	3.728	4.014	3.765	4.297	-0.265	0.038	-0.211	0.283
CNNM3	3.993	4.33	3.165	2.821	3.471	3.86	-0.828	0.306	-1.509	1.039
ANKRD36	5.978	6.047	5.069	5.281	5.178	5.32	-0.909	0.109	-0.766	0.039
ANKRD36B	5.998	6.529	5.069	5.627	5.19	5.115	-0.929	0.121	-0.902	-0.513
COX5B	7.778	8.095	7.62	7.51	6.9	6.951	-0.159	-0.72	-0.585	-0.559
ACTR1B	8.161	8.193	7.865	7.68	6.842	7.177	-0.297	-1.023	-0.513	-0.503
C2orf92	8.145	8.16	7.855	7.673	6.846	7.17	-0.29	-1.009	-0.486	-0.504
TMEM131	6.96	6.559	7.639	7.46	7.29	7.197	0.68	-0.35	0.901	-0.262
VWA3B	4.693	3.048	8.082	8.028	7.169	5.599	3.389	-0.914	4.98	-2.429
INPP4A	5.319	5.755	5.664	5.095	4.948	5.32	0.345	-0.716	-0.66	0.225
COA5	6.806	6.775	6.857	6.884	7.071	7.265	0.051	0.214	0.109	0.381
UNC50	6.813	6.773	6.857	6.886	7.071	7.269	0.044	0.214	0.113	0.383
MGAT4A	7.156	6.044	6.324	5.162	5.855	6.03	-0.832	-0.469	-0.882	0.869
TSGA10	5.431	4.987	6.139	5.759	6.024	6.266	0.708	-0.115	0.772	0.508
C2orf15	3.882	4.454	3.893	4.165	4.358	4.038	0.01	0.465	-0.289	-0.127
AC079447.1	3.882	4.454	3.893	4.165	4.358	4.038	0.01	0.465	-0.289	-0.127
LIPT1	5.431	4.987	6.139	5.759	6.024	6.266	0.708	-0.115	0.772	0.508
AC092587.1	5.431	4.987	6.139	5.759	6.017	6.266	0.708	-0.122	0.772	0.508
MITD1	6.252	5.908	6.095	6.24	6.237	6.062	-0.157	0.143	0.332	-0.177
MRPL30	6.257	5.899	6.106	6.24	6.243	6.056	-0.151	0.138	0.341	-0.184
EIF5B	6.429	6.484	6.627	6.588	6.189	6.557	0.198	-0.438	0.103	-0.031
REV1	6.389	6.503	6.072	6.218	6.031	6.395	-0.317	-0.041	-0.285	0.177
PDCL3	6.876	6.543	6.603	6.303	6.602	6.474	-0.273	-0.002	-0.24	0.17
RPL31	5.507	5.37	5.397	5.514	5.766	5.309	-0.11	0.369	0.144	-0.205
TBC1D8	5.958	5.854	5.794	5.937	6.052	5.912	-0.163	0.257	0.083	-0.025
CNOT11	5.964	5.854	5.808	5.937	6.052	5.909	-0.156	0.244	0.083	-0.029
RNF149	8.186	8.455	8.748	8.839	8.373	8.609	0.562	-0.374	0.384	-0.229
RFX8	4.709	3.256	2.982	3.007	4.525	3.673	-1.728	1.543	-0.249	0.666
MAP4K4	5.614	5.432	5.553	5.814	5.931	6.577	-0.061	0.378	0.382	0.763
IL1R2	4.643	3.439	4.258	2.753	4.656	2.686	-0.385	0.398	-0.686	-0.067
IL1R1	6.564	5.681	5.553	4.552	5.239	3.673	-1.011	-0.314	-1.128	-0.879
IL1RL2	4.444	3.489	3.473	2.607	4.563	3.722	-0.971	1.09	-0.882	1.115
IL1RL1	4.019	3.866	2.772	1.933	3.046	1.977	-1.247	0.274	-1.932	0.044
IL18R1	4.045	3.879	2.772	1.933	3.046	1.922	-1.273	0.274	-1.945	-0.011
MRPS9	3.993	3.879	3.993	3.616	4.358	4.038	0	0.365	-0.263	0.422
TGFBRAP1	5.09	5.402	4.336	4.857	4.656	4.74	-0.754	0.32	-0.545	-0.117
C2orf49	6.696	6.573	6.803	6.733	7.016	6.921	0.107	0.213	0.16	0.188
NCK2	4.52	3.976	4.819	4.512	4.825	4.994	0.299	0.007	0.536	0.482
UXS1	6.195	5.986	7.427	7.41	6.814	6.954	1.232	-0.613	1.423	-0.456
SULT1C2	3.003	4.607	3.248	3.761	3.386	4.918	0.245	0.138	-0.846	1.157
GCC2	5.706	5.917	5.965	6.474	6.559	6.812	0.259	0.594	0.557	0.339
LIMS1	5.631	5.914	5.378	6.086	5.644	6.638	-0.253	0.266	0.172	0.552
RANBP2	6.839	7.012	6.665	6.796	6.606	6.803	-0.174	-0.059	-0.216	0.007
CCDC138	3.527	3.369	3.785	3.223	3.625	3.439	0.257	-0.159	-0.145	0.216
SH3RF3	4.919	5.822	4.336	4.36	4.336	3.86	-0.583	-0.001	-1.462	-0.501
SEPTIN10	5.888	6.144	5.222	5.627	5.409	5.72	-0.666	0.187	-0.517	0.093
SOWAHC	5.895	6.144	5.242	5.618	5.43	5.708	-0.653	0.188	-0.526	0.09
BUB1	5.09	4.871	5.136	4.912	4.977	4.763	0.047	-0.16	0.042	-0.149
BCL2L11	5.014	2.509	4.998	3.812	4.991	4.755	-0.015	-0.007	1.303	0.943
ANAPC1	4.987	4.813	5.322	4.905	5.061	5.139	0.334	-0.261	0.092	0.234
MERTK	4.609	6.425	2.772	3.893	3.386	4.391	-1.837	0.615	-2.532	0.498
TMEM87B	7.403	7.801	7.564	7.692	6.877	6.87	0.161	-0.687	-0.109	-0.822
ZC3H8	6.779	7.191	6.408	6.258	6.342	6.504	-0.371	-0.066	-0.932	0.246
ZC3H6	7.423	7.069	7.194	6.811	7.522	7.375	-0.229	0.328	-0.258	0.565
RGPD8	5.525	6.01	4.949	5.391	5.005	5.32	-0.576	0.056	-0.618	-0.071
TTL	7.383	7.409	6.972	7.07	6.769	6.968	-0.411	-0.204	-0.339	-0.102
POLR1B	7.138	6.178	7.256	6.633	7.124	6.255	0.118	-0.132	0.455	-0.378
CHCHD5	6.748	6.95	6.642	6.884	7.006	7.195	-0.106	0.363	-0.067	0.311
SLC20A1	8.121	8.541	6.844	6.909	7.088	7.709	-1.277	0.244	-1.632	0.8
NT5DC4	4.592	4.779	3.785	3.476	3.862	2.956	-0.807	0.077	-1.304	-0.52
CKAP2L	3.527	3.585	2.229	2.401	4.092	2.983	-1.298	1.862	-1.185	0.582
IL1A	4.425	5.287	4.705	6.279	5.387	6.072	0.28	0.682	0.992	-0.207
IL1B	6.017	4.592	5.977	6.303	6.267	5.814	-0.041	0.29	1.712	-0.49
IL36B	2.348	2.006	2.772	4.028	4.038	3.845	0.423	1.266	2.022	-0.183
IL36RN	3.289	5.445	4.175	5.997	4.194	5.712	0.886	0.019	0.552	-0.285
IL1RN	6.004	6.457	6.922	7.41	6.358	6.283	0.918	-0.564	0.953	-1.127
CBWD2	4.862	4.622	5.648	6.012	6.092	6.299	0.786	0.444	1.39	0.287
RABL2A	3.939	4.411	4.131	4.085	4.358	4.562	0.193	0.226	-0.326	0.478
SLC35F5	6.791	6.967	7.23	7.425	6.83	7.005	0.44	-0.401	0.458	-0.42
ACTR3	8.841	8.617	9.257	9.106	8.774	8.438	0.416	-0.483	0.489	-0.668
DDX18	4.323	4.411	4.482	3.893	5.019	5.033	0.159	0.538	-0.518	1.14
CCDC93	6.817	6.928	7.009	7.319	7.454	7.824	0.191	0.445	0.391	0.505
INSIG2	5.319	5.768	6.972	7.813	6.966	7.454	1.654	-0.006	2.045	-0.36
MARCO	4.677	6.221	3.165	2.886	3.862	3.986	-1.512	0.697	-3.335	1.1
STEAP3	3.527	3.801	3.402	3.32	4.065	4.265	-0.125	0.663	-0.48	0.944
C2orf76	7.614	7.8	7.707	7.565	7.477	7.575	0.094	-0.231	-0.235	0.01
DBI	7.612	7.797	7.707	7.566	7.474	7.579	0.096	-0.233	-0.231	0.012
TMEM177	2.95	3.197	3.606	2.886	3.862	3.206	0.656	0.256	-0.311	0.32
PTPN4	3.854	4.652	3.893	3.999	4.01	3.785	0.039	0.117	-0.652	-0.215
TMEM185B	5.276	5.311	5.322	5.867	5.365	5.858	0.046	0.044	0.556	-0.009
RALB	6.348	7.202	7.334	7.393	5.551	5.288	0.986	-1.784	0.191	-2.106
CLASP1	7.545	7.148	8.102	7.707	7.762	7.732	0.557	-0.34	0.559	0.025
NIFK	6.118	6.001	6.371	6.005	6.017	5.724	0.253	-0.354	0.004	-0.28
TSN	6.124	6.001	6.39	6.001	6.01	5.716	0.265	-0.379	0	-0.285
GYPC	5.162	5.316	6.333	7.379	6.449	7.496	1.171	0.116	2.064	0.117
BIN1	5.845	6.251	4.447	4.713	4.267	5.127	-1.398	-0.18	-1.538	0.414
ERCC3	4.556	4.52	4.675	4.028	4.674	4.517	0.119	-0.001	-0.492	0.488
MAP3K2	8.329	8.273	7.92	8.062	7.577	7.94	-0.41	-0.343	-0.211	-0.122
IWS1	6.85	6.623	6.96	6.923	7.218	7.058	0.109	0.258	0.3	0.135
WDR33	6.218	6.168	6.255	6.001	6.391	6.307	0.037	0.136	-0.167	0.306
SFT2D3	7.016	7.118	7.044	6.952	7.002	7.573	0.028	-0.042	-0.166	0.621
POLR2D	5.197	4.349	4.734	4.314	4.726	4.953	-0.463	-0.008	-0.035	0.639
AMMECR1L	5.657	6.118	5.723	5.801	5.916	6.164	0.067	0.193	-0.317	0.362
SAP130	5.698	5.768	5.433	5.776	5.263	5.572	-0.265	-0.17	0.007	-0.204
UGGT1	6.011	5.67	5.679	5.656	5.774	5.427	-0.332	0.095	-0.014	-0.228
HS6ST1	3.373	4.553	1.856	2.051	2.99	3.035	-1.517	1.134	-2.501	0.984
SMPD4	5.746	5.423	5.092	4.73	5.43	5.608	-0.654	0.338	-0.693	0.877
MZT2B	5.738	5.419	5.18	4.757	5.398	5.616	-0.558	0.218	-0.662	0.86
CCDC115	6.696	6.16	6.966	6.957	6.861	7.377	0.27	-0.105	0.797	0.419
IMP4	6.667	6.113	6.922	6.878	6.822	7.315	0.255	-0.101	0.765	0.437
PTPN18	5.197	5.334	5.569	6.237	5.14	5.667	0.372	-0.429	0.902	-0.569
FAM168B	7.159	7.077	7.22	7.28	7.134	7.436	0.061	-0.086	0.203	0.156
PLEKHB2	7.95	7.893	8.003	8.04	8.288	8.621	0.053	0.284	0.147	0.581
MZT2A	5.706	5.933	5.046	4.808	5.531	5.377	-0.66	0.485	-1.125	0.569
MGAT5	6.744	7.218	6.214	6.297	6.017	6.175	-0.531	-0.196	-0.921	-0.122
CCNT2	7.565	7.443	7.861	7.662	7.603	7.509	0.296	-0.258	0.219	-0.153
RAB3GAP1	6.96	6.165	7.888	7.866	7.212	7.126	0.928	-0.675	1.701	-0.74
ZRANB3	6.081	5.889	6.072	5.269	5.862	5.586	-0.009	-0.209	-0.62	0.317
R3HDM1	6.087	5.892	6.072	5.269	5.878	5.59	-0.016	-0.194	-0.623	0.321
UBXN4	6.795	6.962	7.733	8.012	7.722	7.869	0.938	-0.011	1.05	-0.143
MCM6	4.626	4.772	3.785	3.343	4.01	4.208	-0.841	0.225	-1.429	0.865
DARS1	6.659	6.636	6.877	7.078	7.448	7.557	0.218	0.571	0.442	0.479
CXCR4	6.224	7.196	5.201	5.457	6.597	7.309	-1.023	1.396	-1.739	1.852
HNMT	7.794	7.636	6.929	7.201	6.884	7.018	-0.865	-0.044	-0.435	-0.183
SPOPL	6.573	6.79	6.234	6.072	6.285	6.357	-0.339	0.05	-0.718	0.285
KYNU	7.835	6.872	9.028	9.201	8.782	8.447	1.193	-0.245	2.329	-0.754
GTDC1	6.011	5.914	5.158	4.73	4.888	5.456	-0.853	-0.27	-1.184	0.726
ZEB2	8.92	8.083	8.802	8.274	8.727	8.16	-0.118	-0.076	0.192	-0.115
ACVR2A	7.639	6.741	7.113	6.709	6.643	6.454	-0.527	-0.47	-0.031	-0.255
ORC4	6.201	6.352	6.435	6.513	6.201	6.175	0.234	-0.234	0.161	-0.337
MBD5	6.189	6.352	6.435	6.51	6.219	6.181	0.246	-0.216	0.158	-0.329
EPC2	6.419	6.324	6.505	6.327	6.731	6.661	0.086	0.226	0.002	0.334
MMADHC	6.148	6.181	6.435	6.442	6.353	6.481	0.287	-0.082	0.261	0.039
RBM43	6.332	6.241	7.368	7.744	6.544	6.719	1.035	-0.823	1.503	-1.025
NMI	8.215	7.758	9.238	9.002	8.738	8.359	1.023	-0.499	1.243	-0.643
TNFAIP6	3.452	3.048	6.161	7.643	6.157	6.791	2.709	-0.004	4.596	-0.852
RIF1	5.746	5.666	6.193	5.953	6.119	6.413	0.447	-0.074	0.287	0.46
ARL5A	5.44	5.648	5.78	5.483	5.541	5.568	0.34	-0.239	-0.165	0.085
STAM2	7.237	6.812	7.497	7.385	7.272	7.089	0.261	-0.225	0.573	-0.295
FMNL2	4.933	6.163	6.435	7.658	5.815	7.077	1.502	-0.62	1.496	-0.581
PRPF40A	7.669	7.406	7.662	7.702	7.724	7.469	-0.006	0.061	0.295	-0.233
ARL6IP6	7.671	7.402	7.659	7.702	7.717	7.468	-0.012	0.059	0.3	-0.234
NR4A2	6.915	6.425	7.79	7.491	7.787	7.408	0.875	-0.003	1.066	-0.083
GPD2	7.935	8.341	8.335	8.685	8.152	8.393	0.4	-0.183	0.344	-0.292
ACVR1	6.76	6.432	6.453	6.276	6.182	6.476	-0.307	-0.27	-0.155	0.2
UPP2	6.752	6.416	6.435	6.27	6.151	6.464	-0.317	-0.284	-0.146	0.194
CCDC148	3.7	3.35	3.076	1.871	3.297	3.338	-0.623	0.221	-1.48	1.467
PKP4	3.667	3.35	2.982	1.871	3.297	3.358	-0.685	0.316	-1.48	1.488
WDSUB1	6.075	6.018	5.977	6.041	6.138	6.733	-0.098	0.161	0.022	0.692
BAZ2B	8.545	8.536	8.678	8.626	8.386	8.478	0.133	-0.292	0.091	-0.148
MARCHF7	7.347	7.265	7.514	7.512	7.218	7.587	0.167	-0.296	0.247	0.075
CD302	6.306	6.785	4.705	4.63	4.582	5.227	-1.601	-0.123	-2.155	0.597
LY75-CD302	6.327	5.214	7.449	6.95	7.278	7.443	1.122	-0.171	1.736	0.493
LY75	6.317	5.214	7.449	6.95	7.275	7.439	1.133	-0.174	1.736	0.489
RBMS1	6.966	6.976	7.266	7.687	6.769	6.684	0.3	-0.497	0.711	-1.003
TANK	7.966	7.451	8.5	8.412	8.648	8.366	0.534	0.148	0.961	-0.046
PSMD14	6.429	6.392	6.803	6.9	6.475	6.393	0.374	-0.328	0.507	-0.507
IFIH1	7.763	7.165	9.087	9.225	8.758	8.735	1.324	-0.329	2.06	-0.49
GCA	7.763	7.166	9.105	9.249	8.771	8.742	1.342	-0.334	2.082	-0.507
GALNT3	3.153	2.096	3.248	3.433	4.601	3.605	0.095	1.353	1.337	0.172
TTC21B	3.939	3.601	3.84	3.726	4.267	3.135	-0.099	0.427	0.126	-0.591
CERS6	6.858	6.747	6.96	6.691	6.592	6.39	0.102	-0.368	-0.056	-0.301
BBS5	6.764	7.32	5.322	5.311	5.44	5.88	-1.442	0.119	-2.009	0.569
AC093899.2	6.764	7.32	5.322	5.311	5.44	5.88	-1.442	0.119	-2.009	0.569
FASTKD1	4.862	5.768	5.222	5.334	4.888	4.771	0.359	-0.334	-0.434	-0.563
PPIG	6.876	6.865	6.703	6.804	7.064	7.233	-0.173	0.362	-0.061	0.429
CCDC173	3.245	3.276	3.327	2.645	4.065	2.686	0.082	0.738	-0.631	0.041
PHOSPHO2	3.245	3.276	3.327	2.645	4.092	2.686	0.082	0.764	-0.631	0.041
KLHL23	3.245	3.276	3.327	2.607	4.092	2.686	0.082	0.764	-0.669	0.079
METTL5	4.444	4.045	3.893	3.795	4.065	4.025	-0.552	0.172	-0.25	0.23
UBR3	5.525	5.462	4.819	5.01	4.544	5.059	-0.707	-0.275	-0.452	0.048
GORASP2	6.136	6.058	6.496	6.593	6.308	6.25	0.36	-0.188	0.535	-0.343
METTL8	5.64	5.695	5.794	6.13	6.099	6.143	0.155	0.304	0.435	0.012
DCAF17	5.623	5.713	5.794	6.127	6.119	6.137	0.172	0.324	0.414	0.01
CYBRD1	4.919	5.204	3.327	3.248	4.01	3.689	-1.592	0.682	-1.956	0.441
DYNC1I2	6.112	6.069	6.193	6.367	6.296	6.347	0.081	0.103	0.298	-0.021
SLC25A12	3.331	3.404	2.982	2.211	3.202	2.956	-0.35	0.22	-1.193	0.744
HAT1	5.421	5.105	5.794	5.441	5.541	5.392	0.374	-0.253	0.336	-0.048
METAP1D	3.331	3.404	2.88	2.211	3.202	2.956	-0.451	0.321	-1.193	0.744
ITGA6	4.323	5.329	3.728	4.372	4.169	4.716	-0.595	0.442	-0.958	0.344
PDK1	6.184	6.221	5.585	5.83	6.423	6.933	-0.598	0.838	-0.391	1.103
MAP3K20	5.998	6.246	6.352	5.826	5.823	6.085	0.355	-0.529	-0.42	0.258
SP3	8.154	8.247	8.21	8.176	7.98	8.31	0.056	-0.23	-0.071	0.134
OLA1	5.276	4.981	5.322	4.73	4.991	5.096	0.046	-0.33	-0.251	0.366
CIR1	5.681	5.532	6.725	7.138	6.966	7.042	1.043	0.242	1.606	-0.096
SCRN3	5.681	5.528	6.725	7.139	6.966	7.044	1.043	0.242	1.612	-0.096
GPR155	5.22	4.927	5.78	5.287	5.101	5.052	0.56	-0.68	0.36	-0.235
WIPF1	5.822	3.092	6.025	3.985	5.309	3.639	0.203	-0.716	0.893	-0.345
ATF2	6.505	6.083	6.538	6.409	6.629	6.462	0.033	0.091	0.326	0.053
LNPK	6.317	6.345	6.15	6.023	5.617	6.187	-0.167	-0.533	-0.322	0.164
MTX2	4.119	4.437	4.217	4.099	4.29	3.931	0.097	0.073	-0.339	-0.168
HNRNPA3	7.822	7.666	8.448	8.27	8.496	8.586	0.626	0.049	0.604	0.316
NFE2L2	5.561	6.401	5.158	5.623	6.296	6.595	-0.403	1.138	-0.779	0.972
AGPS	5.561	6.421	5.158	5.651	6.302	6.614	-0.403	1.144	-0.77	0.964
TTC30B	6.284	5.618	6.444	6.17	6.099	5.851	0.159	-0.345	0.552	-0.319
TTC30A	5.588	5.056	5.585	5.281	5.56	4.535	-0.003	-0.025	0.226	-0.746
RBM45	3.49	3.217	3.785	3.877	4.38	3.379	0.295	0.595	0.66	-0.498
PRKRA	6.348	6.26	5.694	5.968	6.225	6.483	-0.654	0.532	-0.293	0.516
PJVK	6.348	6.258	5.679	5.968	6.225	6.481	-0.669	0.547	-0.29	0.513
FKBP7	6.112	5.983	5.94	5.75	6.157	6.659	-0.172	0.217	-0.233	0.909
PLEKHA3	6.295	6.17	6.083	6.019	6.285	6.774	-0.212	0.201	-0.151	0.755
SESTD1	6.235	6.287	6.642	7.09	6.67	7.132	0.407	0.028	0.804	0.042
CWC22	5.909	5.602	5.808	5.879	6.302	6.152	-0.101	0.494	0.277	0.273
ITGA4	6.1	5.039	5.503	4.014	5.215	3.945	-0.597	-0.288	-1.025	-0.069
ITPRID2	7.281	7.321	7.31	7.171	6.966	7.206	0.03	-0.344	-0.15	0.035
DNAJC10	7.126	6.714	6.47	6.069	6.611	5.988	-0.656	0.141	-0.645	-0.081
ZNF804A	8.629	8.653	8.618	8.418	7.857	8.115	-0.011	-0.762	-0.235	-0.303
ZC3H15	6.966	6.835	7.146	6.978	7.338	7.643	0.179	0.192	0.143	0.665
ITGAV	6.85	7.018	6.695	7.013	6.634	7.097	-0.155	-0.062	-0.005	0.085
WDR75	6.218	5.854	6.324	5.859	6.201	6.469	0.106	-0.123	0.005	0.61
ASNSD1	4.757	4.745	4.549	4.92	5.387	6.178	-0.208	0.838	0.175	1.258
ASDURF	4.725	4.738	4.549	4.92	5.365	6.172	-0.176	0.816	0.182	1.252
AC012488.2	4.725	4.738	4.549	4.912	5.354	6.172	-0.176	0.805	0.174	1.26
ANKAR	5.534	5.419	5.022	5.317	5.286	5.696	-0.512	0.264	-0.102	0.379
OSGEPL1	5.588	5.37	5.18	4.552	5.14	5.102	-0.408	-0.04	-0.818	0.55
ORMDL1	6.424	6.543	6.343	6.079	6.573	6.537	-0.081	0.23	-0.464	0.457
PMS1	6.448	6.59	6.371	6.12	6.587	6.557	-0.077	0.216	-0.47	0.437
HIBCH	4.144	4.599	3.893	4.36	3.732	4.401	-0.251	-0.161	-0.239	0.041
INPP1	4.119	4.599	3.84	4.314	3.588	4.391	-0.28	-0.251	-0.285	0.077
MFSD6	5.657	6.569	5.322	6.154	5.398	6.241	-0.335	0.077	-0.416	0.088
NEMP2	4.848	4.939	4.949	5.386	5.387	5.608	0.102	0.438	0.446	0.222
NAB1	5.197	5.886	5.52	5.772	5.14	5.367	0.322	-0.38	-0.115	-0.405
GLS	7.72	7.655	8.363	8.445	7.813	7.875	0.644	-0.55	0.79	-0.57
STAT1	8.053	7.659	8.85	8.583	8.422	7.821	0.797	-0.428	0.924	-0.762
STAT4	3.667	1.911	5.397	6.482	5.68	6.354	1.73	0.283	4.571	-0.127
MYO1B	4.191	2.664	4.516	3.635	4.485	2.956	0.325	-0.031	0.971	-0.679
NABP1	9.272	9.144	9.553	9.381	9.565	9.235	0.282	0.012	0.237	-0.146
SLC39A10	6.467	6.531	5.433	4.881	4.873	5.362	-1.034	-0.56	-1.65	0.481
DNAH7	3.7	3.386	3.402	3.007	4.194	3.706	-0.297	0.792	-0.379	0.699
GTF3C3	4.191	4.479	5.069	4.92	5.033	4.932	0.879	-0.036	0.441	0.012
PGAP1	4.365	4.174	6.245	6.233	5.589	5.732	1.88	-0.656	2.059	-0.501
ANKRD44	6.752	6.41	7.09	7.054	6.132	6.097	0.338	-0.959	0.644	-0.957
SF3B1	7.525	7.318	7.821	7.551	7.456	7.517	0.296	-0.365	0.233	-0.034
COQ10B	7.253	7.254	7.878	7.828	7.546	7.424	0.625	-0.332	0.574	-0.404
HSPD1	6.621	6.549	6.435	6.205	6.079	6.344	-0.186	-0.356	-0.344	0.139
HSPE1	6.764	6.775	6.352	6.401	6.907	7.348	-0.411	0.555	-0.374	0.947
HSPE1-MOB4	6.775	6.775	6.352	6.406	6.9	7.346	-0.423	0.547	-0.369	0.939
MOB4	6.651	6.553	6.435	6.196	6.045	6.341	-0.216	-0.39	-0.358	0.146
MARS2	4.947	4.951	3.84	3.726	4.065	3.8	-1.107	0.225	-1.225	0.074
PLCL1	5.308	4.488	5.486	4.791	5.541	6.269	0.177	0.056	0.303	1.478
FTCDNL1	5.978	6.055	5.569	5.462	6.132	6.017	-0.409	0.562	-0.593	0.555
C2orf69	5.623	5.734	5.242	5.095	5.741	5.937	-0.381	0.498	-0.639	0.842
TYW5	6.692	6.363	6.857	7.066	6.267	6.757	0.165	-0.59	0.703	-0.31
MAIP1	6.684	6.363	6.857	7.057	6.267	6.757	0.173	-0.59	0.694	-0.301
SPATS2L	5.431	5.532	5.723	5.763	5.074	5.21	0.293	-0.649	0.231	-0.553
SGO2	4.741	4.659	4.819	4.582	4.544	4.699	0.078	-0.275	-0.077	0.117
BZW1	7.868	8.046	7.666	7.587	7.519	7.433	-0.202	-0.147	-0.459	-0.154
CLK1	8.09	8.116	8.432	8.459	8.52	8.766	0.342	0.088	0.343	0.307
PPIL3	7.881	7.988	7.897	7.884	7.492	7.394	0.017	-0.406	-0.104	-0.49
NIF3L1	7.873	7.981	7.891	7.879	7.484	7.389	0.017	-0.407	-0.101	-0.49
ORC2	4.302	4.568	4.645	4.592	4.991	4.65	0.343	0.347	0.023	0.058
FAM126B	6.704	6.682	7.246	7.816	6.881	7.275	0.541	-0.365	1.134	-0.542
NDUFB3	6.7	6.686	7.246	7.818	6.884	7.294	0.545	-0.361	1.133	-0.525
CFLAR	9.195	8.857	9.627	9.508	9.385	9.175	0.432	-0.242	0.652	-0.333
CASP10	6.235	6.521	7.085	7.345	6.449	6.294	0.85	-0.635	0.824	-1.051
CASP8	5.978	6.041	7.572	7.834	6.919	7.209	1.594	-0.653	1.793	-0.625
TRAK2	6.011	6.746	5.433	5.826	5.741	6.128	-0.578	0.308	-0.919	0.301
TMEM237	3.105	2.803	3.076	2.211	3.798	4.076	-0.029	0.722	-0.592	1.865
ALS2	4.772	4.724	4.705	4.592	4.809	4.589	-0.067	0.104	-0.132	-0.002
FZD7	4.191	3.879	3.668	2.917	3.732	4.089	-0.522	0.063	-0.961	1.172
SUMO1	4.919	4.599	4.645	4.865	5.215	5.139	-0.274	0.57	0.266	0.274
NOP58	7.016	6.709	7.189	6.779	6.977	7.227	0.173	-0.212	0.07	0.448
BMPR2	6.322	6.785	7.261	7.761	6.495	6.45	0.939	-0.766	0.976	-1.312
FAM117B	4.191	4.101	4.087	3.726	4.118	4.286	-0.104	0.031	-0.374	0.56
WDR12	5.597	5.568	5.902	6.381	6.375	6.882	0.305	0.473	0.814	0.501
CARF	6.317	6.575	6.193	6.291	6.475	7.006	-0.124	0.282	-0.284	0.715
NBEAL1	5.588	5.568	5.902	6.384	6.375	6.882	0.313	0.473	0.817	0.498
CYP20A1	6.295	6.238	6.15	6.378	6.587	6.623	-0.145	0.438	0.14	0.245
ABI2	4.07	4.766	2.526	3.537	3.798	3.229	-1.544	1.272	-1.228	-0.309
RAPH1	5.232	5.706	3.993	4.808	4.29	5.084	-1.239	0.297	-0.898	0.276
NRP2	5.815	5.835	6.941	7.338	6.853	7.576	1.126	-0.088	1.503	0.239
INO80D	7.757	7.888	7.997	8.241	7.739	8.251	0.24	-0.259	0.353	0.011
NDUFS1	7.099	7.084	6.732	6.811	6.948	7.186	-0.366	0.216	-0.273	0.375
EEF1B2	7.099	7.085	6.732	6.813	6.948	7.186	-0.366	0.216	-0.272	0.373
MDH1B	5.525	5.737	6.001	5.863	5.741	5.926	0.476	-0.261	0.126	0.063
FASTKD2	5.525	5.737	6.013	5.863	5.741	5.926	0.488	-0.273	0.126	0.063
KLF7	7.778	8.003	7.689	7.696	7.787	8.19	-0.09	0.098	-0.307	0.494
CREB1	7.891	7.573	8.259	8.346	8.067	8.309	0.368	-0.192	0.773	-0.037
METTL21A	7.393	7.141	6.978	6.991	6.963	7.318	-0.414	-0.016	-0.151	0.327
CCNYL1	6.953	6.813	7.22	7.314	6.661	6.871	0.267	-0.559	0.501	-0.443
FZD5	4.905	5.229	4.872	5.06	4.065	3.874	-0.033	-0.808	-0.169	-1.186
PLEKHM3	6.081	5.963	7.118	7.945	6.773	7.047	1.037	-0.345	1.983	-0.899
IDH1	6.655	6.533	6.488	6.531	6.249	6.347	-0.167	-0.238	-0.003	-0.184
PIKFYVE	6.655	6.533	6.496	6.536	6.231	6.357	-0.159	-0.265	0.002	-0.179
RPE	7.061	7.164	7.616	7.818	7.454	7.019	0.555	-0.162	0.655	-0.799
KANSL1L	7.509	7.042	8.213	8.065	7.847	7.813	0.704	-0.366	1.023	-0.252
IKZF2	5.209	4.568	5.022	3.861	4.525	3.552	-0.186	-0.498	-0.707	-0.31
BARD1	6.295	6.147	5.94	5.564	5.461	4.973	-0.355	-0.479	-0.583	-0.591
ATIC	5.329	5.933	5.397	5.674	5.332	5.72	0.067	-0.065	-0.259	0.046
MREG	2.429	1.911	4.516	4.966	4.038	2.928	2.087	-0.478	3.055	-2.038
PECR	4.236	3.197	3.785	2.309	3.55	2.395	-0.451	-0.235	-0.888	0.086
TMEM169	3.993	3.135	3.606	2.261	3.588	2.269	-0.386	-0.018	-0.874	0.008
XRCC5	4.919	4.34	4.705	4.36	5.203	4.747	-0.214	0.498	0.021	0.387
SMARCAL1	5.958	5.825	6.001	6.246	6.342	6.008	0.044	0.34	0.421	-0.238
RPL37A	7.395	7.672	6.521	6.777	6.072	6.534	-0.874	-0.449	-0.895	-0.242
TNS1	4.167	3.369	5.36	4.981	4.656	4.114	1.192	-0.703	1.612	-0.867
RUFY4	4.28	3.404	5.601	5.129	4.76	4.265	1.321	-0.841	1.725	-0.864
CXCR2	4.119	4.367	3.402	3.146	3.429	2.395	-0.717	0.027	-1.221	-0.751
ARPC2	8.506	8.436	8.852	8.862	8.181	7.98	0.346	-0.671	0.425	-0.882
GPBAR1	5.881	6.272	6.128	6.696	5.005	5.221	0.247	-1.123	0.423	-1.475
AAMP	5.706	6.066	5.648	6.327	6.024	6.115	-0.058	0.376	0.261	-0.211
PNKD	5.706	6.063	5.648	6.344	6.031	6.122	-0.058	0.383	0.281	-0.223
TMBIM1	7.675	8.204	8.228	8.833	8.151	8.505	0.554	-0.078	0.628	-0.328
CATIP	3.003	2.955	2.055	3.119	3.471	2.956	-0.949	1.416	0.165	-0.164
SLC11A1	7.585	8.761	6.496	7.564	6.449	7.216	-1.089	-0.047	-1.197	-0.348
CTDSP1	8.062	8.321	7.246	7.806	7.479	7.781	-0.816	0.233	-0.515	-0.025
USP37	7.41	6.968	7.51	7.52	7.556	7.493	0.099	0.046	0.551	-0.027
CNOT9	7.408	6.974	7.522	7.531	7.565	7.512	0.115	0.043	0.557	-0.02
ZNF142	4.167	4.023	3.541	3.092	4.267	3.552	-0.626	0.725	-0.931	0.46
BCS1L	4.144	4.011	3.541	3.092	4.358	3.639	-0.602	0.817	-0.919	0.547
RNF25	4.501	4.576	4.131	3.893	3.83	3.622	-0.37	-0.301	-0.683	-0.271
STK36	4.501	4.576	4.131	3.893	3.83	3.622	-0.37	-0.301	-0.683	-0.271
TTLL4	6.136	6.561	5.849	6.173	6.793	7.006	-0.287	0.944	-0.388	0.833
CYP27A1	7.509	8.979	6.555	8.514	8.096	9.546	-0.954	1.541	-0.465	1.032
NHEJ1	4.803	4.63	4.645	4.532	4.962	4.771	-0.158	0.318	-0.097	0.239
AC068946.1	3.563	1.959	4.041	3.389	4.169	2.619	0.477	0.129	1.43	-0.77
CNPPD1	8.13	8.135	8.138	8.383	8.325	8.349	0.008	0.187	0.248	-0.034
RETREG2	7.986	7.976	8.08	8.307	8.257	8.236	0.094	0.177	0.33	-0.071
ABCB6	4.119	4.312	4.087	4.973	4.313	3.533	-0.033	0.226	0.662	-1.44
ATG9A	6.505	6.696	6.072	6.318	6.342	6.31	-0.433	0.27	-0.378	-0.008
ANKZF1	6.505	6.693	6.072	6.318	6.342	6.307	-0.433	0.27	-0.375	-0.011
GLB1L	5.45	5.126	5.808	5.207	5.893	6.158	0.358	0.085	0.081	0.951
STK16	5.45	5.126	5.822	5.207	5.893	6.158	0.372	0.071	0.081	0.951
TUBA4A	6.977	7.26	6.81	7.129	6.756	7.1	-0.167	-0.054	-0.131	-0.029
TUBA4B	6.017	5.677	6.916	7.034	6.225	6.034	0.898	-0.691	1.357	-1.001
DNAJB2	7.029	7.338	6.857	7.169	6.769	7.137	-0.172	-0.088	-0.169	-0.032
DNPEP	5.127	4.235	4.175	2.401	3.732	2.13	-0.952	-0.443	-1.834	-0.27
SPEGNB	3.055	4.225	3.076	3.985	3.952	3.605	0.021	0.876	-0.24	-0.38
GMPPA	6.056	6.419	6.265	6.367	6.402	6.372	0.209	0.137	-0.052	0.005
STK11IP	6.284	6.224	5.977	5.937	5.989	5.696	-0.307	0.012	-0.286	-0.241
SGPP2	3.2	1.86	5.18	6.409	5.908	7.143	1.98	0.729	4.549	0.734
FARSB	6.263	5.998	6.15	5.569	6.151	6.199	-0.113	0.001	-0.429	0.629
MOGAT1	4.236	5.078	3.165	2.886	3.55	3.986	-1.071	0.385	-2.192	1.1
ACSL3	6.879	6.695	7.113	6.921	7.239	6.954	0.233	0.127	0.226	0.033
AP1S3	3.373	2.83	3.165	3.092	4.62	5.412	-0.208	1.455	0.263	2.32
AC093884.1	7.368	7.784	7.776	7.99	7.662	7.915	0.408	-0.113	0.206	-0.075
WDFY1	7.362	7.776	7.769	7.988	7.658	7.906	0.406	-0.111	0.212	-0.082
MRPL44	6.68	6.928	7.751	7.723	7.507	7.592	1.071	-0.244	0.795	-0.131
CUL3	6.96	7.184	6.444	6.583	6.119	6.564	-0.516	-0.325	-0.601	-0.019
DOCK10	6.865	5.466	7.729	7.217	6.966	6.072	0.864	-0.763	1.751	-1.145
RHBDD1	6.224	5.957	7.296	7.09	6.955	6.45	1.072	-0.34	1.134	-0.641
MFF	4.677	5.039	4.846	4.782	5.074	4.973	0.169	0.228	-0.256	0.191
SCYGR1	3.854	3.217	4.087	4.112	4.038	3.206	0.233	-0.049	0.895	-0.906
AGFG1	5.561	5.648	5.679	5.529	5.502	5.612	0.117	-0.177	-0.118	0.082
PID1	4.643	3.048	1.351	1.424	2.871	2.178	-3.293	1.521	-1.623	0.754
TRIP12	7.49	7.401	7.848	7.65	7.387	7.199	0.358	-0.46	0.249	-0.451
FBXO36	7.574	7.488	7.945	7.848	7.509	7.389	0.371	-0.436	0.36	-0.459
SP110	4.725	5.105	6.06	6.702	5.461	4.809	1.335	-0.599	1.597	-1.893
SP140L	6.897	6.83	7.659	7.723	7.03	6.778	0.761	-0.628	0.893	-0.945
SP100	6.775	7.122	8.003	8.387	7.778	7.84	1.228	-0.225	1.266	-0.548
CAB39	7.761	7.871	7.296	7.263	6.896	6.914	-0.465	-0.4	-0.607	-0.349
PSMD1	6.505	6.231	6.571	6.558	6.412	5.88	0.066	-0.159	0.327	-0.678
HTR2B	2.776	1.579	3.606	3.092	3.386	2.956	0.83	-0.22	1.513	-0.136
ARMC9	4.045	3.853	3.165	5.162	4.726	4.544	-0.88	1.561	1.309	-0.617
NCL	5.874	5.684	5.046	4.372	5.215	5.033	-0.828	0.169	-1.312	0.661
PTMA	8.284	8.016	8.467	8.275	8.553	8.603	0.183	0.086	0.26	0.328
PDE6D	4.677	5.441	4.087	4.865	4.219	4.771	-0.59	0.132	-0.576	-0.094
COPS7B	6.419	6.677	6.435	6.621	6.059	6.486	0.016	-0.376	-0.055	-0.136
DIS3L2	4.848	4.731	4.734	4.649	4.401	4.381	-0.113	-0.333	-0.082	-0.268
CHRNG	5.22	4.111	3.993	2.487	4.313	2.511	-1.227	0.32	-1.625	0.024
TIGD1	7.039	6.99	7.107	6.9	7.254	7.295	0.068	0.147	-0.091	0.396
EIF4E2	7.039	6.99	7.102	6.9	7.257	7.295	0.063	0.156	-0.091	0.396
GIGYF2	5.614	6.139	5.862	5.851	5.815	6.425	0.248	-0.047	-0.288	0.574
INPP5D	7.677	6.992	7.423	7.068	6.347	5.427	-0.254	-1.075	0.076	-1.641
USP40	5.785	5.579	5.927	5.822	6.163	5.95	0.142	0.236	0.243	0.128
ARL4C	5.534	2.26	5.136	2.607	5.502	2.928	-0.398	0.365	0.347	0.321
COPS8	5.065	4.52	4.175	4.649	4.841	4.498	-0.89	0.667	0.128	-0.15
MLPH	5.746	6.299	5.585	5.674	5.774	6.008	-0.161	0.189	-0.625	0.333
LRRFIP1	3.452	4.446	3.248	3.389	3.429	3.769	-0.204	0.181	-1.057	0.38
UBE2F	6.069	6.592	7.334	7.054	6.638	6.32	1.266	-0.696	0.461	-0.734
UBE2F-SCLY	6.178	6.642	7.539	7.247	6.806	6.44	1.361	-0.734	0.605	-0.807
SCLY	5.243	5.357	5.158	4.824	5.387	5.688	-0.084	0.229	-0.533	0.864
ESPNL	5.895	4.667	5.201	2.528	4.525	2.842	-0.694	-0.676	-2.139	0.314
ILKAP	5.852	6.024	5.836	5.818	5.579	6.05	-0.016	-0.256	-0.206	0.232
PER2	6.124	5.436	5.766	5.188	5.461	5.536	-0.358	-0.305	-0.249	0.348
ASB1	6.505	6.934	6.343	6.682	6.683	6.68	-0.162	0.34	-0.252	-0.002
HDAC4	6.599	6.704	6.673	6.6	6.857	7.15	0.073	0.184	-0.104	0.551
NDUFA10	6.178	5.636	6.203	5.665	6.369	5.957	0.026	0.166	0.028	0.292
COPS9	3.732	3.866	3.541	2.886	3.471	3.206	-0.19	-0.071	-0.98	0.32
ANKMY1	5.792	6.315	5.36	6.218	5.502	6.118	-0.433	0.142	-0.097	-0.099
DUSP28	7.662	7.85	7.834	7.941	7.676	7.905	0.172	-0.159	0.091	-0.036
RNPEPL1	6.99	7.508	7.409	7.932	7.197	7.544	0.419	-0.212	0.424	-0.388
CAPN10	6.586	6.186	6.619	6.392	6.806	6.651	0.033	0.187	0.207	0.258
MTERF4	5.297	4.975	4.374	4.782	4.918	4.946	-0.923	0.544	-0.193	0.164
PASK	4.693	5.016	4.645	4.686	4.144	4.489	-0.048	-0.501	-0.33	-0.197
PPP1R7	4.66	4.981	4.675	4.713	4.169	4.517	0.015	-0.506	-0.268	-0.196
HDLBP	7.516	7.382	7.592	7.259	7.497	7.397	0.077	-0.095	-0.123	0.138
SEPTIN2	8.072	7.855	8.036	7.689	7.868	7.799	-0.035	-0.168	-0.165	0.11
FARP2	5.308	4.446	6.117	5.478	5.409	4.918	0.809	-0.708	1.032	-0.559
STK25	4.556	4.537	3.606	4.057	4.423	4.089	-0.95	0.816	-0.48	0.032
THAP4	6.894	7.228	6.824	6.626	6.5	6.803	-0.07	-0.323	-0.602	0.177
ATG4B	6.897	7.236	6.824	6.629	6.495	6.805	-0.074	-0.328	-0.607	0.176
DTYMK	5.738	5.61	5.18	4.897	5.332	5.94	-0.558	0.152	-0.713	1.043
ING5	5.738	5.602	5.18	4.897	5.286	5.943	-0.558	0.107	-0.706	1.047
D2HGDH	5.837	5.636	5.486	5.129	5.551	5.586	-0.352	0.065	-0.508	0.457
IL5RA	6.257	6.126	6.595	6.267	6.454	6.747	0.338	-0.141	0.141	0.479
TRNT1	6.246	6.129	6.627	6.273	6.475	6.76	0.381	-0.152	0.145	0.487
CRBN	4.803	4.806	4.974	4.966	4.918	4.897	0.171	-0.056	0.16	-0.069
SUMF1	5.909	6.024	6.095	6.291	6.777	7.122	0.185	0.682	0.268	0.83
SETMAR	5.991	6.188	6.203	6.12	6.151	6.04	0.212	-0.052	-0.068	-0.08
ITPR1	6.338	5.998	5.503	5.834	6.267	7.168	-0.835	0.764	-0.163	1.334
BHLHE40	9.621	9.334	9.632	9.256	9.72	9.616	0.011	0.087	-0.078	0.361
ARL8B	7.281	7.213	8.024	8.342	8.009	8.053	0.744	-0.016	1.129	-0.289
EDEM1	8.31	8.147	8.789	8.549	8.151	7.648	0.479	-0.638	0.402	-0.901
RAD18	4.385	4.174	4.819	4.085	5.061	5	0.434	0.242	-0.09	0.915
SRGAP3	6.724	6.714	6.703	6.264	6.643	6.44	-0.022	-0.06	-0.45	0.176
THUMPD3	6.724	6.712	6.703	6.264	6.647	6.44	-0.022	-0.055	-0.448	0.176
SETD5	8.339	8.412	8.421	8.666	8.225	8.485	0.082	-0.195	0.253	-0.18
MTMR14	7.239	7.215	7.353	7.606	6.592	7.055	0.114	-0.761	0.392	-0.552
BRPF1	8.067	8.353	7.733	7.592	7.081	7.05	-0.334	-0.652	-0.761	-0.542
OGG1	6.311	6.354	6.106	6.019	6.003	5.772	-0.205	-0.103	-0.335	-0.247
CAMK1	6.861	7.16	5.862	5.509	5.127	5.728	-0.999	-0.735	-1.651	0.219
TADA3	8.284	8.071	8.347	8.087	7.837	7.515	0.063	-0.51	0.017	-0.572
ARPC4	8.196	7.994	8.231	8.023	7.801	7.446	0.035	-0.43	0.029	-0.577
ARPC4-TTLL3	8.299	8.087	8.375	8.103	7.849	7.535	0.076	-0.526	0.016	-0.568
TTLL3	5.553	5.651	6.161	5.851	5.87	5.844	0.608	-0.291	0.2	-0.007
RPUSD3	4.788	4.321	5.341	5.088	4.809	4.74	0.553	-0.531	0.767	-0.348
JAGN1	6.384	6.392	6.546	6.727	6.634	6.532	0.163	0.087	0.335	-0.195
IL17RE	3.763	2.776	3.728	3.223	3.83	2.619	-0.036	0.103	0.447	-0.605
IL17RC	5.93	6.047	5.486	5.651	5.005	5.026	-0.445	-0.48	-0.396	-0.624
CRELD1	6.748	6.39	6.161	6.233	6.444	6.161	-0.587	0.283	-0.157	-0.073
FANCD2	5.673	5.67	5.875	5.767	5.831	5.744	0.202	-0.045	0.098	-0.023
BRK1	5.614	5.249	5.601	5.232	5.114	5.115	-0.013	-0.487	-0.017	-0.117
VHL	6.166	6.155	6.39	6.463	6.313	6.755	0.224	-0.076	0.308	0.291
IRAK2	4.609	4.225	4.675	5.683	6.112	7.096	0.066	1.437	1.458	1.413
TATDN2	6.056	5.706	5.136	5.162	5.275	5.629	-0.92	0.138	-0.544	0.467
AC022384.1	6.16	5.789	5.158	5.201	5.332	5.716	-1.002	0.174	-0.588	0.516
GHRL	4.405	3.661	3.165	3.248	3.511	2.782	-1.24	0.346	-0.413	-0.466
SEC13	5.319	5.033	5.136	4.695	5.531	5.255	-0.182	0.395	-0.338	0.56
ATG7	8.437	8.498	8.234	8.265	7.514	7.86	-0.203	-0.719	-0.233	-0.405
PPARG	5.579	6.113	4.411	4.865	6.144	6.43	-1.169	1.734	-1.247	1.565
TSEN2	5.127	5.579	4.516	4.438	4.423	4.46	-0.611	-0.093	-1.141	0.022
MKRN2OS	3.055	3.369	2.88	3.672	3.25	2.584	-0.175	0.37	0.304	-1.088
MKRN2	6.467	6.587	6.139	6.556	6.024	5.964	-0.328	-0.115	-0.031	-0.592
RAF1	8.133	7.963	8.239	8.407	8.192	8.352	0.106	-0.047	0.444	-0.055
RPL32	5.916	5.568	5.902	5.493	6.003	6.03	-0.015	0.102	-0.074	0.537
NUP210	7.111	7.797	6.725	6.055	5.492	5.387	-0.386	-1.233	-1.742	-0.668
HDAC11	5.888	6.201	6.295	6.276	6.195	6.636	0.407	-0.1	0.075	0.36
CHCHD4	7.159	7.6	6.703	7.123	6.038	5.802	-0.456	-0.665	-0.477	-1.32
TMEM43	7.182	7.623	6.703	7.141	6.038	5.821	-0.48	-0.665	-0.482	-1.32
XPC	6.094	6.551	6.224	6.243	6.454	6.53	0.13	0.23	-0.309	0.287
LSM3	6.094	6.549	6.224	6.243	6.454	6.528	0.13	0.23	-0.307	0.285
SLC6A6	8.099	8.236	7.985	8.304	7.58	8.022	-0.114	-0.406	0.068	-0.282
CCDC174	6.207	5.986	6.563	6.468	6.731	6.964	0.356	0.168	0.482	0.496
FGD5	4.464	5.54	2.654	2.607	2.871	1.922	-1.81	0.217	-2.933	-0.685
NR2C2	7.588	7.554	7.841	7.779	7.654	7.853	0.254	-0.188	0.225	0.073
MRPS25	6.564	6.741	6.106	6.107	5.782	5.974	-0.458	-0.323	-0.634	-0.133
RBSN	6.166	6.256	6.65	6.673	5.996	6.081	0.484	-0.654	0.417	-0.591
CAPN7	5.909	6.094	5.415	5.843	6.138	6.37	-0.494	0.723	-0.251	0.527
SH3BP5	6.189	7.489	6.997	7.636	6.444	7.72	0.807	-0.553	0.147	0.084
METTL6	5.754	6.704	5.092	5.651	5.492	6.131	-0.662	0.4	-1.053	0.48
EAF1	6.5	7.066	7.05	7.426	7.15	7.83	0.55	0.1	0.36	0.404
COLQ	4.574	6.721	3.893	5.524	3.662	5.452	-0.681	-0.231	-1.197	-0.073
HACL1	5.579	5.278	5.36	5.135	5.766	5.432	-0.22	0.406	-0.142	0.297
BTD	5.588	5.292	5.341	5.135	5.749	5.422	-0.247	0.408	-0.157	0.287
DPH3	6.953	7.055	7.592	7.497	7.181	7.099	0.639	-0.411	0.442	-0.398
OXNAD1	6.932	7.038	7.547	7.457	7.153	7.088	0.615	-0.394	0.419	-0.369
RFTN1	7.726	6.693	8.816	8.902	8.681	8.982	1.091	-0.135	2.209	0.081
PLCL2	3.824	4.154	4.258	3.558	3.923	2.584	0.434	-0.335	-0.596	-0.974
TBC1D5	3.289	2.881	3.402	2.444	4.118	2.474	0.113	0.716	-0.436	0.029
EFHB	7.153	6.725	7.506	7.294	7.658	7.552	0.353	0.152	0.569	0.258
RAB5A	7.153	6.727	7.51	7.297	7.665	7.554	0.357	0.155	0.57	0.257
KAT2B	6.322	6.256	6.001	6.444	6.182	6.1	-0.321	0.181	0.189	-0.344
SGO1	5.792	5.039	5.849	4.988	5.551	5.039	0.057	-0.298	-0.05	0.051
ZNF385D	0.661	3.386	2.055	3.635	3.046	3.656	1.394	0.991	0.249	0.021
UBE2E2	6.523	5.908	7.647	7.208	7.385	7.265	1.124	-0.262	1.3	0.058
UBE2E1	6.03	5.474	6.81	6.884	6.347	6.81	0.779	-0.463	1.409	-0.073
NKIRAS1	4.538	4.164	4.374	4.63	5.203	6.017	-0.164	0.829	0.466	1.387
RPL15	6.29	6.354	6.255	6.113	6.144	6.181	-0.035	-0.11	-0.241	0.068
NR1D2	4.556	4.235	4.411	4.611	5.275	6.008	-0.145	0.864	0.376	1.397
THRB	5.115	5.854	4.872	4.739	4.464	4.571	-0.242	-0.408	-1.115	-0.168
TOP2B	6.832	6.887	6.803	6.85	6.342	6.846	-0.029	-0.461	-0.038	-0.004
NGLY1	4.947	4.871	4.411	4.47	5.14	4.794	-0.536	0.729	-0.401	0.324
OXSM	6.279	6.414	6.001	6.243	6.038	6.59	-0.278	0.037	-0.172	0.348
SLC4A7	6.443	6.024	5.723	4.988	5.44	5.351	-0.72	-0.283	-1.036	0.363
CMC1	6.004	6.289	5.78	5.697	5.715	5.608	-0.224	-0.065	-0.592	-0.089
AZI2	7.972	7.698	8.544	8.379	8.515	8.126	0.571	-0.029	0.681	-0.253
ZCWPW2	7.986	7.71	8.55	8.386	8.519	8.136	0.564	-0.031	0.677	-0.25
AC098650.1	7.966	7.682	8.538	8.37	8.499	8.117	0.572	-0.039	0.688	-0.253
TGFBR2	8.657	8.458	7.556	6.518	7.006	7.021	-1.101	-0.55	-1.94	0.503
STT3B	7.911	8.023	7.737	7.774	7.951	8.404	-0.174	0.215	-0.249	0.63
GPD1L	3.911	3.295	2.385	2.261	3.765	2.395	-1.525	1.38	-1.034	0.134
CMTM7	7.135	7.348	6.555	6.661	6.189	6.507	-0.58	-0.366	-0.687	-0.155
CMTM6	7.893	7.488	8.41	8.353	7.927	7.488	0.517	-0.482	0.865	-0.865
DYNC1LI1	6.798	6.221	7.225	6.802	6.62	6.352	0.427	-0.605	0.581	-0.45
CNOT10	5.597	5.357	4.846	4.824	5.215	4.658	-0.751	0.369	-0.533	-0.166
GLB1	7.089	7.22	6.851	6.85	6.963	6.995	-0.239	0.112	-0.37	0.145
TMPPE	7.089	7.221	6.851	6.852	6.963	6.995	-0.239	0.112	-0.369	0.143
CRTAP	6.987	7.108	6.408	6.652	6.573	7.125	-0.579	0.165	-0.456	0.473
UBP1	7.689	7.539	7.926	7.836	7.448	7.177	0.237	-0.478	0.297	-0.659
CLASP2	6.712	6.782	7.062	6.913	6.977	7.584	0.349	-0.084	0.132	0.671
PDCD6IP	6.696	7.039	6.817	7.33	7.088	7.478	0.12	0.271	0.291	0.147
STAC	5.944	5.96	5.022	4.405	5.165	4.641	-0.922	0.143	-1.554	0.236
TRANK1	4.891	4.607	5.633	5.867	5.44	5.471	0.742	-0.192	1.26	-0.396
EPM2AIP1	7.492	7.198	7.632	7.792	7.839	7.719	0.139	0.207	0.594	-0.073
MLH1	7.485	7.197	7.576	7.753	7.819	7.711	0.091	0.243	0.556	-0.042
GOLGA4	6.384	6.651	6.444	6.707	6.937	7.7	0.06	0.493	0.056	0.993
CTDSPL	5.09	5.691	3.165	3.064	3.202	3.496	-1.925	0.037	-2.627	0.432
PLCD1	2.95	3.704	3.165	3.433	3.152	3.379	0.215	-0.013	-0.271	-0.054
DLEC1	3.732	3.801	2.526	3.223	3.765	2.928	-1.206	1.239	-0.577	-0.295
ACAA1	7.989	8.011	8.542	8.666	7.975	7.841	0.553	-0.567	0.654	-0.825
MYD88	7.994	8.043	8.576	8.774	8.021	7.903	0.582	-0.556	0.731	-0.871
OXSR1	7.59	7.434	7.471	7.604	7.728	7.551	-0.119	0.257	0.17	-0.053
ACVR2B	3.2	2.881	2.88	2.821	3.765	3.959	-0.319	0.885	-0.06	1.138
EXOG	3.49	3.891	3.606	3.672	3.732	3.338	0.116	0.125	-0.219	-0.335
SCN11A	5.232	4.806	5.222	5.129	5.923	5.998	-0.01	0.702	0.323	0.869
WDR48	5.209	4.799	5.242	5.122	5.938	5.998	0.033	0.696	0.323	0.876
GORASP1	6.087	5.755	5.902	5.863	5.626	5.215	-0.186	-0.275	0.108	-0.648
TTC21A	6.106	5.768	5.914	5.859	5.671	5.215	-0.192	-0.243	0.091	-0.644
CSRNP1	5.785	5.239	7.015	7.333	6.933	7.153	1.23	-0.081	2.094	-0.18
CX3CR1	4.323	3.156	3.993	2.261	4.62	1.541	-0.33	0.627	-0.895	-0.721
SLC25A38	5.648	5.691	5.046	5.115	5.251	5.372	-0.602	0.205	-0.576	0.257
RPSA	5.371	5.415	5.679	5.088	5.482	5.675	0.308	-0.197	-0.327	0.587
EIF1B	6.184	6.746	6.665	7.247	6.877	7.318	0.482	0.211	0.501	0.071
RPL14	5.614	5.755	5.341	5.275	5.757	5.821	-0.273	0.417	-0.48	0.546
ZNF619	5.665	6.052	5.601	5.529	5.419	5.232	-0.064	-0.182	-0.523	-0.297
ZNF620	5.665	6.052	5.601	5.524	5.419	5.232	-0.064	-0.182	-0.528	-0.292
ZNF621	4.643	4.858	4.734	4.824	5.203	5.163	0.091	0.468	-0.034	0.339
ULK4	5.014	4.921	5.36	5.569	4.825	4.208	0.346	-0.534	0.649	-1.361
TRAK1	7.253	7.162	7.157	6.779	6.877	7.029	-0.097	-0.28	-0.383	0.25
SEC22C	6.486	6.434	6.362	6.339	6.449	6.291	-0.124	0.087	-0.095	-0.048
SS18L2	5.186	5.822	5.242	5.38	5.923	5.779	0.056	0.681	-0.442	0.4
NKTR	6.491	6.419	6.362	6.341	6.434	6.296	-0.129	0.072	-0.077	-0.045
ZBTB47	6.037	6.929	5.78	6.364	5.644	6.241	-0.256	-0.136	-0.565	-0.123
KLHL40	2.894	4.33	2.229	3.119	3.297	2.842	-0.664	1.068	-1.211	-0.277
CCDC13	5.209	5.072	5.486	4.765	4.977	4.126	0.277	-0.509	-0.307	-0.64
AC006059.2	5.498	5.64	6.234	5.805	5.492	5.638	0.737	-0.743	0.165	-0.168
HIGD1A	5.498	5.64	6.234	5.805	5.492	5.638	0.737	-0.743	0.165	-0.168
ACKR2	5.507	5.644	6.234	5.81	5.502	5.633	0.728	-0.733	0.166	-0.176
SNRK	5.951	5.528	5.862	5.642	5.471	5.577	-0.089	-0.391	0.114	-0.065
ANO10	6.017	6.756	5.914	6.614	6.643	7.247	-0.103	0.729	-0.142	0.633
ABHD5	5.923	6.529	5.78	6.436	6.47	7.037	-0.143	0.689	-0.093	0.601
TCAIM	6.963	6.922	6.718	6.6	6.76	7.089	-0.246	0.043	-0.322	0.49
ZNF852	5.127	5.016	4.846	4.63	5.033	5.412	-0.281	0.187	-0.386	0.782
KIAA1143	4.693	4.101	4.298	3.845	4.582	4.126	-0.395	0.285	-0.255	0.281
KIF15	4.693	4.101	4.298	3.845	4.582	4.126	-0.395	0.285	-0.255	0.281
TMEM42	4.772	4.235	4.846	4.242	4.918	5.243	0.073	0.072	0.007	1.002
ZDHHC3	6.195	6.768	6.172	6.965	6.132	7.138	-0.024	-0.04	0.197	0.174
EXOSC7	6.184	6.768	6.161	6.952	6.112	7.131	-0.023	-0.049	0.184	0.179
CDCP1	4.877	4.011	5.585	5.162	4.933	3.959	0.709	-0.652	1.151	-1.203
TMEM158	2.95	3.506	2.385	2.682	3.386	3.587	-0.564	1.001	-0.824	0.905
LARS2	4.609	4.969	5.114	5.06	4.544	4.691	0.505	-0.57	0.091	-0.369
SACM1L	6.384	6.277	6.521	6.285	6.105	5.988	0.138	-0.416	0.008	-0.298
FYCO1	5.04	5.239	5.468	6.291	5.908	6.776	0.429	0.44	1.053	0.485
CCR3	3.055	3.585	3.944	4.085	3.625	3.419	0.889	-0.318	0.499	-0.666
CCR1	8.702	8.454	9.381	9.419	9.177	8.888	0.679	-0.204	0.965	-0.531
CCR2	5.078	5.153	3.785	3.036	3.765	2.686	-1.293	-0.019	-2.117	-0.35
CCR5	8.269	8.446	9.215	9.357	9.263	9.238	0.945	0.049	0.911	-0.119
CCRL2	8.895	9.146	9.688	9.811	9.526	9.517	0.793	-0.162	0.666	-0.294
ALS2CL	2.578	3.661	2.654	2.16	3.202	3.338	0.076	0.548	-1.501	1.178
TMIE	2.836	4.122	3.076	2.401	3.202	3.552	0.24	0.126	-1.721	1.151
CCDC12	4.323	5.54	3.993	4.178	4.144	5.293	-0.33	0.151	-1.362	1.115
NBEAL2	5.606	6.334	5.36	5.797	5.589	6.383	-0.246	0.229	-0.537	0.586
SETD2	6.817	6.84	6.817	7.149	6.578	7.097	0	-0.239	0.31	-0.052
KIF9	6.897	6.777	6.978	6.97	6.597	6.118	0.081	-0.382	0.194	-0.852
KLHL18	6.716	6.561	6.844	6.798	6.53	5.964	0.127	-0.314	0.237	-0.834
PTPN23	6.069	6.317	6.417	6.727	6.643	7.143	0.348	0.226	0.409	0.416
SCAP	3.824	4.225	3.785	3.829	3.765	3.945	-0.039	-0.019	-0.396	0.116
ELP6	6.142	5.966	6.072	5.891	6.112	6.085	-0.07	0.04	-0.075	0.194
SMARCC1	7.248	7.21	7.118	7.292	6.611	7.521	-0.129	-0.507	0.083	0.229
DHX30	6.327	6.756	6.117	6.221	5.938	6.088	-0.21	-0.179	-0.535	-0.133
MAP4	6.369	6.243	6.444	6.65	6.176	5.712	0.075	-0.268	0.406	-0.937
CAMP	3.763	4.909	3.076	3.223	3.25	2.269	-0.687	0.174	-1.685	-0.954
ZNF589	6.546	7.259	5.52	5.683	5.061	5.621	-1.027	-0.459	-1.576	-0.063
NME6	6.672	6.533	6.732	6.479	6.643	6.525	0.061	-0.089	-0.054	0.046
CCDC51	5.958	6.329	5.723	6.395	5.967	5.772	-0.234	0.244	0.066	-0.624
TMA7	5.951	6.322	5.738	6.395	5.967	5.772	-0.213	0.23	0.073	-0.624
ATRIP	4.52	4.488	4.447	4.416	4.726	4.208	-0.073	0.28	-0.071	-0.208
TREX1	7.875	7.693	8.281	8.332	8.072	7.636	0.406	-0.209	0.639	-0.695
SHISA5	3.993	4.537	5.18	6.167	4.991	4.47	1.187	-0.188	1.63	-1.697
PFKFB4	6.056	7.489	4.974	5.569	4.692	5.238	-1.082	-0.283	-1.92	-0.332
UCN2	4.167	5.239	3.473	4.014	3.588	3.673	-0.694	0.115	-1.225	-0.341
UQCRC1	6.189	6.191	6.245	5.759	5.847	5.536	0.055	-0.398	-0.432	-0.222
SLC26A6	4.236	4.681	4.645	3.893	4.825	4.185	0.409	0.181	-0.788	0.292
CELSR3	4.877	4.079	5.201	4.774	5.724	5.356	0.324	0.523	0.695	0.583
NCKIPSD	5.308	5.142	4.645	4.405	5.019	5.052	-0.663	0.375	-0.737	0.647
IP6K2	4.709	5.361	4.974	5.149	5.178	4.918	0.265	0.204	-0.213	-0.23
PRKAR2A	5.895	5.942	5.36	5.665	5.706	5.554	-0.536	0.347	-0.277	-0.11
SLC25A20	5.401	5.625	5.486	5.584	5.298	5.293	0.085	-0.188	-0.041	-0.291
ARIH2OS	7.433	7.308	8.08	7.982	7.635	7.387	0.647	-0.444	0.674	-0.595
ARIH2	7.433	7.314	8.077	7.985	7.64	7.387	0.644	-0.437	0.671	-0.598
P4HTM	5.614	6.421	5.222	5.608	5.088	4.794	-0.392	-0.134	-0.812	-0.814
WDR6	5.276	5.393	4.872	5.109	5.579	5.127	-0.403	0.707	-0.284	0.018
DALRD3	8.124	8.301	7.97	8.043	8.168	8.204	-0.154	0.198	-0.259	0.161
NDUFAF3	8.287	8.576	8.246	8.447	8.323	8.398	-0.041	0.077	-0.128	-0.05
IMPDH2	4.803	4.865	4.734	4.765	5.522	5.696	-0.069	0.787	-0.099	0.931
QRICH1	6.939	6.808	7.062	7.002	6.881	6.566	0.122	-0.181	0.193	-0.436
QARS1	6.394	6.324	6.072	5.879	5.56	5.192	-0.322	-0.511	-0.445	-0.687
USP19	5.64	5.564	5.52	5.162	5.409	5.382	-0.12	-0.111	-0.402	0.22
LAMB2	3.732	3.661	2.772	3.172	3.625	3.273	-0.96	0.854	-0.489	0.101
CCDC71	4.626	4.927	4.582	5.039	4.825	5.293	-0.045	0.244	0.112	0.254
KLHDC8B	3.413	4.42	3.402	4.217	4.563	5.204	-0.011	1.161	-0.203	0.987
C3orf62	5.479	5.629	5.415	5.06	5.343	5.452	-0.064	-0.072	-0.569	0.391
USP4	8.573	8.297	8.434	8.414	8.251	8.329	-0.139	-0.183	0.117	-0.085
RHOA	7.129	7.092	7.261	7.476	7.236	7.348	0.132	-0.024	0.384	-0.128
TCTA	7.15	7.152	7.276	7.54	7.315	7.452	0.126	0.039	0.388	-0.088
AC104452.1	6.865	6.756	7.151	7.563	6.731	6.588	0.286	-0.42	0.806	-0.974
[truncated: 8,629 more rows]

## Sheet: H3K27me3
Gene	H3K27me3-Donor88-naMDM Normalized ChiP-Seq counts	H3K27me3-Donor90-naMDM Normalized ChiP-Seq counts	H3K27me3-Donor88-aMDM Normalized ChiP-Seq counts	H3K27me3-Donor90-aMDM Normalized ChiP-Seq counts	H3K27me3-Donor88-aMDM+LCC-12 Normalized ChiP-Seq counts	H3K27me3-Donor90-aMDM+LCC-12 Normalized ChiP-Seq counts	log(2)FC-Donor88-aMDM vs naMDM	log(2)FC-Donor88-aMDM+LCC-12 vs aMDM	log(2)FC-Donor90-aMDM vs naMDM	log(2)FC-Donor90-aMDM+LCC-12 vs aMDM
OR4F5	-0.553	0.251	-0.881	1.047	-1.094	0.671	-0.328	-0.213	0.796	-0.376
SAMD11	7.06	6.713	7.206	6.93	6.878	7.104	0.146	-0.328	0.217	0.174
NOC2L	2.297	2.235	2.107	2.107	2.312	2.243	-0.19	0.205	-0.128	0.137
KLHL17	2.281	1.783	2.548	1.959	2.19	1.86	0.267	-0.358	0.176	-0.099
PLEKHN1	5.506	5.021	5.568	5.375	5.389	5.402	0.062	-0.179	0.354	0.027
PERM1	4.195	3.976	4.464	4.274	4.165	4.315	0.269	-0.299	0.298	0.04
HES4	3.045	2.954	3.051	2.356	2.788	2.677	0.006	-0.262	-0.598	0.321
ISG15	5.988	5.431	5.929	5.338	5.682	5.704	-0.06	-0.246	-0.094	0.366
AGRN	6.204	5.87	6.174	5.901	6.082	6.145	-0.03	-0.092	0.031	0.244
RNF223	2.865	2.517	3.088	2.484	2.62	2.728	0.223	-0.468	-0.032	0.244
C1orf159	3.898	4.088	3.94	4.082	3.92	4.059	0.042	-0.02	-0.006	-0.023
TTLL10	5.647	5.497	5.743	5.793	5.475	5.833	0.096	-0.268	0.297	0.04
TNFRSF18	3.49	3.126	3.355	3.317	3.023	3.222	-0.136	-0.332	0.19	-0.094
TNFRSF4	2.525	2.071	2.01	2.144	1.956	2.278	-0.515	-0.055	0.073	0.135
SDF4	0.523	1.098	0.175	0.294	0.582	0.171	-0.348	0.407	-0.805	-0.122
C1QTNF12	3.31	3.261	3.447	3.463	3.102	3.661	0.137	-0.346	0.202	0.198
UBE2J2	0.795	1.472	0.524	0.617	1.259	0.89	-0.272	0.735	-0.855	0.273
SCNN1D	3.613	3.142	3.569	3.313	3.393	3.293	-0.045	-0.175	0.171	-0.02
ACAP3	1.049	1.26	1.081	0.946	1.126	0.748	0.032	0.045	-0.314	-0.198
TAS1R3	0.047	0.089	0.325	0.002	0.159	-0.163	0.278	-0.166	-0.086	-0.165
DVL1	0.866	0.892	0.698	0.326	0.865	0.697	-0.168	0.166	-0.566	0.371
MXRA8	6.105	5.636	6.197	5.948	5.875	6.076	0.091	-0.322	0.311	0.129
CCNL2	0.294	0.964	0.214	0.155	0.803	0.244	-0.08	0.589	-0.809	0.089
ANKRD65	3.901	3.478	4.011	3.733	3.69	3.908	0.11	-0.321	0.255	0.175
TMEM88B	3.603	2.906	3.538	3.207	3.417	3.305	-0.065	-0.121	0.301	0.098
VWA1	5.264	4.63	5.304	4.953	5.127	4.995	0.04	-0.177	0.322	0.042
ATAD3C	5.006	4.568	5.145	4.79	4.85	4.857	0.138	-0.295	0.222	0.067
ATAD3B	1.097	1.822	0.972	0.987	1.39	0.957	-0.125	0.418	-0.835	-0.03
ATAD3A	0.999	1.521	0.698	0.536	1.281	0.935	-0.301	0.583	-0.985	0.399
TMEM240	2.823	1.472	3.061	1.646	2.637	1.752	0.239	-0.424	0.174	0.105
SSU72	2.59	3.242	2.651	2.896	2.719	3.03	0.061	0.068	-0.346	0.134
FNDC10	2.013	1.742	2.032	2.224	1.717	1.927	0.019	-0.315	0.482	-0.296
MIB2	4.217	3.74	4.25	3.999	4.062	4.25	0.033	-0.188	0.259	0.251
MMP23B	2.565	2.216	2.446	2.387	2.249	2.609	-0.119	-0.196	0.172	0.222
CDK11B	1.306	1.505	1.143	0.669	1.837	0.821	-0.163	0.694	-0.836	0.152
SLC35E2B	1.525	1.077	1.278	0.42	2.178	0.208	-0.247	0.901	-0.657	-0.212
CDK11A	0.374	0.465	-0.131	-0.928	0.787	-0.364	-0.506	0.918	-1.393	0.564
SLC35E2A	0.294	1.388	0.36	0.591	0.771	0.134	0.066	0.411	-0.797	-0.457
NADK	1.386	1.885	1.401	1.027	1.734	0.935	0.015	0.333	-0.858	-0.092
GNB1	3.057	4.027	2.679	2.824	3.511	3.158	-0.378	0.832	-1.204	0.334
CALML6	1.975	2.049	1.822	2.01	1.845	2.18	-0.153	0.023	-0.039	0.17
TMEM52	1.602	1.472	1.731	2.03	1.742	2.023	0.129	0.011	0.557	-0.006
CFAP74	7.101	6.913	7.213	7.163	6.997	7.245	0.113	-0.217	0.25	0.083
GABRD	5.293	4.926	5.424	5.081	5.164	5.266	0.131	-0.26	0.155	0.184
PRKCZ	6.85	6.886	6.869	7.062	6.663	7.127	0.019	-0.206	0.176	0.065
FAAP20	3.331	3.55	3.451	3.619	3.285	3.536	0.121	-0.167	0.069	-0.083
SKI	4.981	4.891	5.211	5.15	5.077	5.214	0.23	-0.134	0.259	0.064
MORN1	5.89	6.056	6.007	6.11	5.796	6.213	0.117	-0.211	0.054	0.104
RER1	0.209	1.033	-0.181	0.191	0.564	-0.072	-0.39	0.745	-0.842	-0.263
PLCH2	5.556	5.321	5.762	5.449	5.407	5.647	0.206	-0.354	0.128	0.198
TTC34	4.942	4.82	5.132	4.944	4.884	5.157	0.19	-0.248	0.123	0.213
PRDM16	9.252	9.034	9.391	9.212	9.124	9.337	0.139	-0.267	0.179	0.125
ARHGEF16	4.964	5.005	5.133	4.917	4.785	5.146	0.169	-0.348	-0.088	0.229
MEGF6	6.101	6.164	6.18	6.146	5.904	6.18	0.079	-0.276	-0.018	0.033
WRAP73	4.762	4.515	4.782	4.558	4.506	4.792	0.02	-0.276	0.042	0.234
TP73	7.33	7.128	7.402	7.267	7.194	7.452	0.072	-0.208	0.139	0.185
CCDC27	5.903	5.583	6.001	5.798	5.743	5.835	0.098	-0.258	0.215	0.037
SMIM1	1.659	1.701	2.043	1.646	1.726	1.894	0.384	-0.318	-0.054	0.248
LRRC47	0.795	1.456	0.175	0.563	1.008	0.279	-0.62	0.833	-0.892	-0.284
CEP104	2.287	3.163	2.197	2.291	2.672	2.234	-0.09	0.476	-0.871	-0.057
DFFB	2.05	2.4	1.943	1.672	2.19	1.607	-0.108	0.248	-0.728	-0.065
C1orf174	0.689	0.622	0.614	0.191	0.671	0.279	-0.076	0.058	-0.431	0.088
AJAP1	8.151	7.796	8.162	7.762	7.962	8.034	0.011	-0.199	-0.034	0.272
NPHP4	4.429	5.229	4.221	4.655	4.462	4.73	-0.208	0.24	-0.574	0.074
KCNAB2	4.143	4.412	4.214	4.127	4.276	4.191	0.071	0.061	-0.285	0.064
CHD5	7.54	7.402	7.593	7.608	7.317	7.7	0.053	-0.275	0.206	0.092
AL031847.2	6.805	6.62	6.866	6.819	6.624	6.967	0.061	-0.242	0.198	0.148
RPL22	5.413	5.169	5.485	5.303	5.269	5.418	0.072	-0.215	0.134	0.114
RNF207	5.995	5.517	6.051	5.729	5.781	5.846	0.056	-0.27	0.212	0.117
ICMT	0.948	1.405	0.879	0.814	1.088	0.772	-0.069	0.209	-0.591	-0.041
HES3	3.528	3.073	3.649	3.441	3.409	3.5	0.121	-0.24	0.368	0.059
GPR153	5.574	5.274	5.589	5.572	5.394	5.686	0.015	-0.196	0.299	0.113
ACOT7	5.173	5.187	5.155	5.018	5.15	5.14	-0.018	-0.005	-0.169	0.122
HES2	6.741	6.344	6.817	6.613	6.546	6.663	0.076	-0.271	0.27	0.049
ESPN	7.912	7.551	7.99	7.785	7.731	7.983	0.079	-0.259	0.234	0.197
TNFRSF25	4.952	4.665	5.054	4.819	4.724	5.016	0.101	-0.329	0.154	0.197
PLEKHG5	7.327	7.137	7.344	7.363	7.178	7.468	0.017	-0.166	0.225	0.105
NOL9	1.962	2.738	1.822	1.873	2.172	1.836	-0.14	0.35	-0.865	-0.037
TAS1R1	5.455	5.279	5.645	5.549	5.394	5.598	0.19	-0.251	0.27	0.049
ZBTB48	0.047	0.212	-0.966	-0.124	0.231	0.055	-1.012	1.196	-0.336	0.179
KLHL21	3.163	2.731	3.213	2.841	3.143	2.924	0.051	-0.07	0.109	0.083
PHF13	1.593	1.422	1.483	1.378	1.709	1.284	-0.111	0.226	-0.045	-0.093
THAP3	0.095	0.68	-0.285	-0.169	0.057	0.055	-0.38	0.342	-0.849	0.224
DNAJC11	2.565	3.558	2.478	2.555	3.124	2.67	-0.086	0.646	-1.003	0.115
CAMTA1	10.249	10.429	10.387	10.573	10.12	10.663	0.138	-0.268	0.143	0.09
VAMP3	-0.082	0.708	-0.181	-0.169	0.407	-0.419	-0.099	0.588	-0.877	-0.251
PER3	4.654	4.952	4.742	5.104	4.602	5.093	0.088	-0.14	0.152	-0.011
UTS2	3.711	3.858	3.866	4.21	3.58	4.225	0.154	-0.286	0.352	0.015
TNFRSF9	4.166	4.495	4.264	4.693	4.126	4.683	0.098	-0.137	0.198	-0.01
PARK7	1.737	2.564	1.648	1.722	2.154	1.58	-0.089	0.506	-0.842	-0.142
ERRFI1	5.753	5.646	5.804	6.017	5.615	5.986	0.051	-0.189	0.371	-0.031
SLC45A1	5.729	5.599	5.901	5.974	5.656	5.947	0.172	-0.246	0.375	-0.027
RERE	6.764	7.067	6.761	6.763	6.882	6.699	-0.003	0.121	-0.304	-0.064
ENO1	0.451	1.055	0.36	0.45	0.755	0.561	-0.091	0.395	-0.605	0.111
CA6	4.97	4.865	5.117	5.156	4.802	5.138	0.146	-0.314	0.291	-0.018
SLC2A7	5.04	4.804	5.058	5.055	4.851	5.008	0.017	-0.207	0.251	-0.047
SLC2A5	5.463	5.133	5.499	5.203	5.327	4.983	0.036	-0.171	0.069	-0.22
GPR157	5.07	5.015	4.883	4.941	4.664	4.857	-0.187	-0.219	-0.074	-0.084
H6PD	4.244	3.637	3.684	3.216	3.799	3.368	-0.56	0.115	-0.421	0.152
SPSB1	6.754	5.462	6.456	5.104	6.491	5.371	-0.298	0.035	-0.358	0.267
SLC25A33	2.162	3.018	1.662	2.283	2.403	2.226	-0.5	0.741	-0.735	-0.058
TMEM201	2.353	2.738	2.353	2.846	2.35	2.623	0	-0.003	0.108	-0.223
PIK3CD	4.043	4.293	4.153	4.138	4.25	4.079	0.109	0.097	-0.155	-0.059
CLSTN1	3.906	4.269	3.797	3.926	3.996	3.742	-0.109	0.199	-0.343	-0.184
CTNNBIP1	4.418	4.617	4.508	4.784	4.444	4.465	0.09	-0.064	0.167	-0.32
LZIC	1.317	2.186	1.081	1.709	1.7	1.041	-0.235	0.619	-0.476	-0.669
NMNAT1	2.007	2.983	2.043	2.189	2.444	2.18	0.036	0.401	-0.795	-0.009
RBP7	4.941	4.723	5.006	5.097	4.826	5.005	0.065	-0.18	0.373	-0.091
UBE4B	5.558	5.096	5.495	4.771	5.559	4.587	-0.064	0.064	-0.325	-0.184
KIF1B	3.841	4.863	3.778	3.739	4.328	3.757	-0.063	0.551	-1.124	0.018
PGD	0.592	1.439	0.642	0.42	0.895	0.347	0.051	0.252	-1.019	-0.073
CENPS-CORT	3.182	3.271	3.179	3.229	3.098	3.153	-0.003	-0.081	-0.042	-0.076
CENPS	0.838	1.672	0.642	0.694	0.909	0.844	-0.196	0.267	-0.978	0.15
CORT	2.494	2.103	2.47	2.615	2.295	2.411	-0.024	-0.175	0.512	-0.205
DFFA	0.315	1.472	0.584	0.694	1.088	0.095	0.27	0.504	-0.778	-0.599
PEX14	4.885	5.088	4.801	4.592	5.031	4.597	-0.084	0.23	-0.497	0.006
CASZ1	8.157	7.953	8.24	8.174	7.935	8.239	0.083	-0.305	0.222	0.064
C1orf127	5.176	5.024	5.247	5.439	4.991	5.407	0.071	-0.255	0.415	-0.032
TARDBP	0.315	0.736	-0.181	0.081	0.207	0.134	-0.495	0.388	-0.655	0.053
AL109811.3	0.961	1.472	0.325	0.591	0.739	0.722	-0.636	0.414	-0.882	0.132
MASP2	3.979	3.705	3.963	3.781	3.791	3.729	-0.016	-0.172	0.076	-0.052
EXOSC10	1.602	2.682	0.752	1.553	1.806	1.081	-0.85	1.054	-1.129	-0.472
MTOR	3.736	4.716	3.507	3.671	4	3.569	-0.229	0.492	-1.045	-0.102
UBIAD1	1.275	1.91	0.584	1.346	1.39	1.284	-0.691	0.806	-0.564	-0.062
DISP3	6.797	6.426	6.953	6.611	6.666	6.73	0.155	-0.287	0.185	0.119
FBXO2	6.018	5.654	6.112	5.975	5.864	6.057	0.094	-0.249	0.321	0.082
FBXO44	3.486	3.04	3.602	3.149	3.219	3.134	0.116	-0.383	0.109	-0.015
FBXO6	0.355	0.987	-0.083	0.119	0.407	0.411	-0.438	0.49	-0.869	0.293
MAD2L2	5.447	5.116	5.466	5.497	5.267	5.48	0.019	-0.199	0.381	-0.017
DRAXIN	6.63	6.463	6.716	6.815	6.485	6.839	0.085	-0.231	0.352	0.024
AGTRAP	2.367	2.374	2.272	2.097	2.366	2.252	-0.095	0.094	-0.277	0.155
C1orf167	5.126	4.817	5.178	4.983	4.954	5.038	0.052	-0.224	0.165	0.055
MTHFR	1.576	2.038	1.634	1.633	1.83	1.752	0.057	0.196	-0.404	0.118
CLCN6	2.212	2.759	1.931	2.18	2.355	1.949	-0.281	0.424	-0.579	-0.23
NPPB	3.976	3.518	4.022	3.833	3.942	3.877	0.046	-0.08	0.315	0.044
PLOD1	1.949	2.812	1.676	1.927	2.249	2.084	-0.273	0.573	-0.885	0.157
MFN2	1.317	2.092	1.143	1.438	1.837	1.384	-0.173	0.694	-0.654	-0.054
MIIP	0.689	1.489	0.492	0.617	0.299	1.081	-0.197	-0.193	-0.872	0.464
TNFRSF8	6.96	6.986	6.968	7.138	6.678	7.137	0.008	-0.29	0.153	-0.002
TNFRSF1B	2.098	2.517	2.147	2.02	2.574	1.894	0.049	0.427	-0.497	-0.126
VPS13D	5.004	5.754	4.932	4.941	5.313	4.877	-0.072	0.381	-0.813	-0.064
DHRS3	5.969	5.022	5.852	5.188	5.741	5.221	-0.117	-0.112	0.166	0.033
AADACL4	5.049	4.952	5.124	5.126	4.841	5.247	0.075	-0.283	0.174	0.121
AADACL3	4.481	4.361	4.695	4.482	4.29	4.535	0.214	-0.405	0.121	0.053
C1orf158	4.95	4.807	5.088	4.944	4.846	5.039	0.138	-0.242	0.136	0.095
PRAMEF12	1.988	1.958	2.353	2.02	2.018	2.411	0.365	-0.335	0.062	0.391
PRAMEF1	2.582	2.476	2.78	2.801	2.489	2.716	0.198	-0.291	0.325	-0.085
PRAMEF11	2.823	2.978	3.067	2.874	2.918	2.918	0.244	-0.149	-0.103	0.044
HNRNPCL1	0.394	0.622	0.135	1.195	-0.268	0.999	-0.259	-0.403	0.574	-0.196
PRAMEF2	1.576	2.548	1.451	2.615	1.315	2.48	-0.126	-0.136	0.067	-0.135
PRAMEF4	1.968	2.869	2.272	3.001	1.977	3.105	0.304	-0.296	0.132	0.105
PRAMEF10	1.722	1.728	1.771	1.959	1.657	2.003	0.049	-0.113	0.23	0.044
PRAMEF7	1.121	0.94	1.241	1.066	0.938	1.214	0.12	-0.302	0.126	0.147
PRAMEF6	0.72	1.756	0.642	1.758	0.654	1.894	-0.078	0.011	0.002	0.136
PRAMEF25	0.505	0.592	0.36	0.226	0.134	0.957	-0.145	-0.226	-0.366	0.731
PRAMEF9	2.044	0.089	2.167	1.007	1.868	0.644	0.123	-0.299	0.918	-0.363
PRAMEF13	0.838	0.987	0.778	1.195	0.787	1.02	-0.06	0.009	0.208	-0.175
PRAMEF15	1.804	2.875	1.931	2.891	1.717	2.873	0.127	-0.214	0.015	-0.018
PRAMEF14	1.48	2.443	1.545	2.455	1.326	2.683	0.065	-0.219	0.012	0.228
PRAMEF19	1.667	1.599	1.704	1.758	1.657	1.432	0.037	-0.046	0.16	-0.326
PRAMEF17	2.156	2.092	2.086	2.224	1.726	2.064	-0.071	-0.36	0.131	-0.16
PRAMEF20	3.642	3.622	3.826	3.816	3.667	3.854	0.184	-0.159	0.194	0.038
LRRC38	6.201	6.016	6.288	6.112	6.037	6.255	0.087	-0.251	0.096	0.144
PDPN	6.694	6.353	6.784	6.558	6.575	6.649	0.09	-0.209	0.204	0.092
PRDM2	4.112	4.896	4.16	4.329	4.381	4.329	0.048	0.221	-0.567	0
KAZN	11.519	11.595	11.519	11.681	11.231	11.791	0	-0.288	0.086	0.11
TMEM51	4.739	4.405	4.796	3.875	4.832	4.221	0.057	0.035	-0.53	0.346
FHAD1	7.594	7.557	7.563	7.829	7.409	7.834	-0.031	-0.155	0.272	0.006
EFHD2	0.908	1.422	0.903	0.987	1.126	1.081	-0.005	0.224	-0.435	0.094
CTRC	4.672	4.956	4.734	5.136	4.467	5.298	0.062	-0.267	0.18	0.161
CELA2A	4.467	4.262	4.381	4.505	4.106	4.645	-0.085	-0.276	0.243	0.14
CELA2B	4.59	4.625	4.558	4.772	4.29	4.948	-0.031	-0.268	0.148	0.176
CASP9	2.302	3.029	2.404	2.52	2.579	2.63	0.102	0.174	-0.509	0.11
DNAJC16	4.648	4.922	4.625	4.925	4.554	5.021	-0.024	-0.071	0.003	0.096
AGMAT	3.664	3.74	3.687	3.989	3.467	3.957	0.023	-0.22	0.249	-0.031
DDI2	2.271	3.057	1.859	2.34	2.624	2.044	-0.412	0.765	-0.717	-0.296
PLEKHM2	1.929	2.875	1.943	1.895	2.439	1.992	0.014	0.496	-0.981	0.097
TMEM82	2.122	1.946	1.999	2.332	1.767	2.123	-0.122	-0.233	0.386	-0.209
FBLIM1	6.868	6.621	6.91	6.908	6.73	7.013	0.042	-0.18	0.287	0.105
UQCRHL	1.306	1.489	1.59	1.468	1.212	1.551	0.284	-0.378	-0.021	0.083
SPEN	2.969	4.055	2.767	2.858	3.528	3.071	-0.202	0.762	-1.198	0.213
ZBTB17	1.811	2.32	1.349	1.453	2.11	1.648	-0.462	0.761	-0.867	0.195
SRARP	3.072	2.799	3.149	3.313	2.651	3.227	0.077	-0.499	0.514	-0.086
HSPB7	3.148	2.857	3.159	3.06	3.053	3.144	0.011	-0.106	0.203	0.084
CLCNKA	5.685	5.464	5.751	5.827	5.398	5.886	0.066	-0.353	0.363	0.059
CLCNKB	5.12	5.122	5.153	5.415	4.837	5.411	0.033	-0.316	0.293	-0.004
FAM131C	6.121	6.093	6.214	6.243	5.871	6.407	0.093	-0.343	0.151	0.164
EPHA2	7.143	7.376	7.089	7.487	6.796	7.653	-0.054	-0.293	0.111	0.166
ARHGEF19	2.868	3.518	2.805	3.481	2.579	3.572	-0.063	-0.227	-0.037	0.091
CPLANE2	0.736	1.552	0.854	1.607	0.995	1.352	0.119	0.14	0.055	-0.255
FBXO42	3.285	4.12	2.898	3.396	3.632	3.209	-0.387	0.734	-0.724	-0.187
SZRD1	2.68	2.9	2.413	2.402	2.928	2.609	-0.267	0.516	-0.498	0.207
SPATA21	5.149	5.129	5.237	5.213	5.008	5.21	0.088	-0.23	0.083	-0.003
NECAP2	0.469	1.583	0.214	0.767	1.139	0.772	-0.255	0.925	-0.816	0.005
NBPF1	4.605	6.448	4.778	6.674	4.709	6.734	0.173	-0.07	0.225	0.06
CROCC	8.246	9.143	8.343	9.531	8.076	9.516	0.097	-0.267	0.388	-0.015
MFAP2	4.421	4.182	4.411	4.323	4.247	4.513	-0.01	-0.164	0.142	0.19
ATP13A2	2.598	2.509	2.517	2.477	2.719	2.56	-0.081	0.201	-0.032	0.084
SDHB	2.179	2.476	1.907	1.948	2.295	1.927	-0.271	0.388	-0.528	-0.021
PADI2	4.601	3.767	4.672	3.642	4.439	3.604	0.071	-0.233	-0.125	-0.039
PADI1	5.664	5.82	5.664	6.026	5.501	5.995	0	-0.163	0.206	-0.031
PADI3	4.929	5.161	5.016	5.27	4.817	5.273	0.086	-0.199	0.11	0.003
PADI4	4.467	4.576	4.637	4.598	4.543	4.42	0.171	-0.094	0.022	-0.178
PADI6	4.854	4.953	4.829	5.054	4.732	5.141	-0.025	-0.098	0.1	0.088
RCC2	1.691	2.918	1.988	2.364	2.141	2.379	0.297	0.153	-0.555	0.015
ARHGEF10L	7.008	6.97	7.028	7.051	6.815	7.086	0.02	-0.214	0.082	0.035
ACTL8	7.239	7.06	7.366	7.309	7.046	7.361	0.127	-0.32	0.249	0.051
IGSF21	9.128	8.753	9.265	8.923	8.986	9.036	0.137	-0.279	0.171	0.112
KLHDC7A	3.01	2.587	3.27	2.648	2.835	2.778	0.259	-0.434	0.061	0.13
PAX7	8.949	8.621	9.082	8.822	8.866	9.111	0.132	-0.216	0.202	0.288
TAS1R2	5.153	4.968	5.363	5.148	5	5.242	0.21	-0.363	0.18	0.095
ALDH4A1	2.255	2.661	2.065	2.162	2.361	2.104	-0.191	0.296	-0.499	-0.058
IFFO2	4.433	4.545	4.468	4.738	4.362	4.571	0.035	-0.106	0.193	-0.167
UBR4	3.546	4.539	3.179	3.309	3.883	3.424	-0.366	0.704	-1.23	0.115
EMC1	1.551	2.509	1.102	1.453	2.091	1.384	-0.448	0.988	-1.055	-0.069
AKR7A3	2.868	2.564	2.945	2.568	2.62	2.643	0.076	-0.325	0.005	0.075
SLC66A1	0.986	0.842	1.183	0.743	1.235	0.697	0.197	0.052	-0.099	-0.046
CAPZB	3.58	4.416	3.591	3.742	4.244	3.518	0.011	0.653	-0.674	-0.224
MICOS10	6.994	6.866	7.045	7.063	6.865	7.104	0.051	-0.181	0.197	0.041
NBL1	6.592	6.417	6.685	6.687	6.509	6.745	0.093	-0.175	0.27	0.058
MICOS10-NBL1	6.57	6.396	6.661	6.663	6.494	6.73	0.091	-0.167	0.267	0.067
HTR6	5.918	5.577	6.084	5.844	5.74	6.001	0.166	-0.344	0.267	0.157
TMCO4	4.377	4.862	4.254	4.325	4.385	4.35	-0.122	0.131	-0.536	0.025
RNF186	1.189	0.651	1.06	1.047	0.909	0.748	-0.129	-0.151	0.396	-0.299
OTUD3	1.854	2.759	1.771	2.059	2.154	1.86	-0.083	0.383	-0.7	-0.199
PLA2G2E	2.467	2.06	2.478	2.134	2.226	2.354	0.011	-0.252	0.075	0.22
PLA2G2A	4.009	3.604	4.084	3.813	3.699	3.785	0.074	-0.385	0.209	-0.028
PLA2G5	7.926	7.482	7.971	7.742	7.723	7.835	0.045	-0.248	0.26	0.093
PLA2G2D	4.089	3.733	4.318	4.089	3.942	3.946	0.229	-0.376	0.356	-0.143
PLA2G2F	4.481	4.063	4.569	4.313	4.292	4.203	0.088	-0.277	0.25	-0.111
PLA2G2C	5.074	4.718	5.161	4.998	4.836	4.992	0.087	-0.324	0.28	-0.006
UBXN10	5.757	5.372	5.725	5.626	5.545	5.724	-0.032	-0.18	0.254	0.099
VWA5B1	7.528	7.125	7.608	7.329	7.318	7.435	0.08	-0.29	0.204	0.106
CAMK2N1	4.954	4.654	5.047	4.854	4.813	5.206	0.093	-0.234	0.2	0.352
FAM43B	4.553	4.332	4.653	4.484	4.376	4.711	0.1	-0.278	0.152	0.227
CDA	3.277	3.252	3.701	3.345	3.452	3.163	0.424	-0.249	0.093	-0.182
PINK1	1.296	1.756	1.314	1.213	1.558	1.267	0.018	0.244	-0.543	0.054
DDOST	-0.193	0.842	-0.458	-0.471	0.343	-0.26	-0.265	0.801	-1.313	0.211
KIF17	5.735	5.74	5.745	5.856	5.608	5.963	0.01	-0.137	0.116	0.107
SH2D5	5.867	5.681	5.953	5.971	5.728	6.017	0.085	-0.225	0.29	0.046
HP1BP3	1.936	2.948	1.847	1.979	2.371	1.776	-0.089	0.524	-0.969	-0.203
EIF4G3	5.106	5.95	5	4.995	5.493	4.858	-0.106	0.492	-0.955	-0.137
ECE1	7.71	7.981	7.635	8.201	7.473	8.325	-0.075	-0.162	0.22	0.123
NBPF3	4.475	5.891	4.575	6.28	4.36	6.279	0.1	-0.215	0.389	-0.002
ALPL	8.255	8.004	8.3	8.343	8.043	8.406	0.045	-0.257	0.338	0.064
RAP1GAP	7.122	6.925	7.227	7.218	7.041	7.308	0.104	-0.185	0.292	0.09
USP48	3.226	4.066	2.886	3.296	3.545	3.31	-0.34	0.659	-0.77	0.013
LDLRAD2	3.801	3.88	4.027	4.225	3.632	4.084	0.226	-0.396	0.345	-0.141
HSPG2	6.014	6.008	6.134	6.142	5.908	6.14	0.12	-0.226	0.134	-0.001
CELA3B	4.072	4.221	4.187	4.327	3.94	4.497	0.115	-0.248	0.106	0.169
CELA3A	2.521	2.46	2.658	2.711	2.339	2.838	0.137	-0.319	0.251	0.127
CDC42	2.623	3.47	2.63	2.705	3.189	2.735	0.006	0.559	-0.765	0.03
WNT4	6.009	5.691	6.065	5.927	5.824	6.061	0.055	-0.241	0.236	0.133
ZBTB40	5.829	5.766	5.871	5.964	5.769	5.889	0.042	-0.102	0.199	-0.075
EPHA8	6.599	6.172	6.738	6.483	6.392	6.471	0.139	-0.346	0.31	-0.012
C1QA	2.019	1.643	1.648	1.594	1.64	1.86	-0.371	-0.008	-0.049	0.266
C1QC	1.507	1.14	1.483	0.924	1.049	1.368	-0.024	-0.434	-0.216	0.444
C1QB	4.121	4.243	3.94	4.034	3.799	4.319	-0.181	-0.141	-0.209	0.285
EPHB2	8.372	8.232	8.422	8.432	8.209	8.557	0.05	-0.212	0.2	0.125
LACTBL1	5.353	5.083	5.459	5.361	5.193	5.47	0.105	-0.266	0.278	0.108
TEX46	1.317	0.53	1.53	0.946	1.176	0.473	0.213	-0.354	0.416	-0.473
KDM1A	2.786	3.53	2.622	2.754	3.063	2.716	-0.164	0.44	-0.777	-0.038
LUZP1	4.992	4.922	4.898	4.784	4.987	4.912	-0.094	0.089	-0.138	0.128
HTR1D	2.757	2.624	2.707	2.891	2.498	2.924	-0.05	-0.208	0.266	0.033
HNRNPR	1.635	2.609	1.483	1.646	1.948	1.871	-0.152	0.466	-0.963	0.225
ZNF436	1.2	1.489	1.451	1.362	1.501	1.368	0.251	0.051	-0.127	0.006
TCEA3	7.018	6.733	7.07	7.073	6.859	7.04	0.052	-0.211	0.34	-0.032
ASAP3	7.908	7.729	7.957	8.042	7.728	8.094	0.05	-0.229	0.314	0.051
E2F2	3.44	3.354	3.427	3.642	3.124	3.275	-0.013	-0.303	0.289	-0.367
ID3	1.357	0.212	1.349	1.007	1.348	0.617	-0.007	-0.002	0.795	-0.39
ELOA	0.625	1.489	0.698	0.694	0.909	0.821	0.073	0.211	-0.795	0.127
HMGCL	2.812	3.252	2.904	2.955	3.089	2.796	0.092	0.185	-0.297	-0.158
FUCA1	1.593	2.54	1.619	2.162	1.997	2.054	0.026	0.378	-0.378	-0.108
CNR2	5.414	5.281	5.565	5.53	5.304	5.482	0.151	-0.261	0.249	-0.048
SRSF10	0.413	0.94	-0.341	0.191	0.507	0.503	-0.754	0.848	-0.749	0.312
MYOM3	6.161	6.248	6.273	6.468	6.066	6.41	0.112	-0.207	0.221	-0.058
IL22RA1	5.393	5.247	5.512	5.538	5.183	5.549	0.12	-0.33	0.291	0.011
IFNLR1	6.073	5.4	6.133	5.603	5.897	5.688	0.06	-0.236	0.202	0.086
GRHL3	6.726	6.56	6.721	6.815	6.507	6.921	-0.005	-0.213	0.255	0.106
STPG1	4.367	4.328	4.336	4.363	4.218	4.308	-0.031	-0.118	0.036	-0.055
NIPAL3	3.298	3.845	3.319	3.288	3.346	3.262	0.022	0.026	-0.557	-0.026
RCAN3	3.035	2.942	3.083	2.34	3.092	2.48	0.047	0.009	-0.602	0.14
NCMAP	6.622	6.511	6.701	6.798	6.479	6.762	0.079	-0.223	0.287	-0.036
SRRM1	3.282	3.659	3.333	3.712	3.386	3.723	0.051	0.053	0.053	0.011
CLIC4	3.729	3.914	3.847	2.901	4.243	3.066	0.119	0.395	-1.012	0.164
RUNX3	5.691	6.123	5.516	6.257	5.391	6.288	-0.175	-0.125	0.133	0.032
RSRP1	4.542	5.424	4.608	5.399	4.381	5.453	0.066	-0.227	-0.025	0.053
RHD	3.9	4.947	3.997	4.977	3.738	5.025	0.097	-0.259	0.03	0.047
TMEM50A	0.866	2.225	0.524	0.743	1.164	0.503	-0.343	0.64	-1.482	-0.24
RHCE	6.004	5.953	6.054	6.164	5.785	6.103	0.05	-0.269	0.212	-0.061
MACO1	3.151	3.719	2.868	2.97	3.457	2.999	-0.283	0.59	-0.749	0.029
LDLRAP1	2.573	2.103	2.593	2.059	2.597	2.234	0.02	0.004	-0.044	0.176
MAN1C1	6.916	6.882	7.085	7.074	6.78	6.997	0.169	-0.305	0.191	-0.077
SELENON	1.254	1.055	1.314	0.643	1.622	0.935	0.06	0.308	-0.412	0.292
AL020996.2	0.294	0.842	0.524	0.294	0.787	0.473	0.23	0.264	-0.548	0.179
MTFR1L	0.781	1.388	0.325	0.536	1.049	0.821	-0.456	0.724	-0.852	0.285
AUNIP	2.425	2.869	2.37	2.162	2.377	2.234	-0.055	0.006	-0.707	0.073
PAQR7	1.452	1.897	1.384	1.828	1.139	1.635	-0.068	-0.245	-0.069	-0.193
STMN1	3.753	3.852	3.771	4.148	3.607	3.688	0.018	-0.164	0.296	-0.46
PAFAH2	2.266	2.942	2.117	2.153	2.469	2.133	-0.149	0.352	-0.79	-0.02
EXTL1	4.462	4.499	4.411	4.718	4.358	4.733	-0.051	-0.053	0.219	0.015
SLC30A2	5.678	5.339	5.739	5.659	5.506	5.732	0.061	-0.234	0.319	0.073
TRIM63	5.821	5.776	5.953	6.02	5.694	6.01	0.131	-0.259	0.244	-0.01
PDIK1L	0.294	0.592	0.214	0.326	0.755	0.473	-0.08	0.541	-0.266	0.147
FAM110D	5.01	4.681	5.176	4.911	4.92	5.103	0.166	-0.255	0.229	0.192
C1orf232	3.084	2.882	3.199	3.181	2.932	3.153	0.115	-0.267	0.299	-0.028
CNKSR1	3.057	2.93	2.88	3.031	2.851	3.015	-0.177	-0.029	0.1	-0.016
CATSPER4	4.146	4.138	4.268	4.489	4.008	4.372	0.122	-0.26	0.351	-0.117
CEP85	1.895	2.838	2.032	2.078	2.464	2.189	0.137	0.432	-0.759	0.111
UBXN11	1.922	2.196	1.895	1.567	2.323	1.764	-0.027	0.427	-0.629	0.197
CRYBG2	6.298	6.03	6.303	6.297	6.159	6.376	0.004	-0.144	0.268	0.079
ZNF683	5.312	4.916	5.306	5.166	5.161	5.295	-0.006	-0.145	0.25	0.129
LIN28A	6.612	6.235	6.669	6.676	6.465	6.735	0.057	-0.204	0.441	0.06
DHDDS	1.789	2.772	1.314	1.851	2.202	1.801	-0.475	0.888	-0.922	-0.05
RPS6KA1	1.929	2.548	2.096	1.793	2.57	1.824	0.167	0.473	-0.755	0.031
ARID1A	2.757	3.871	2.478	2.723	3.236	2.637	-0.279	0.758	-1.147	-0.087
PIGV	1.024	1.658	1.222	1.438	1.008	1.232	0.197	-0.213	-0.219	-0.207
ZDHHC18	1.48	2.302	1.575	1.672	1.905	1.621	0.095	0.33	-0.63	-0.051
SFN	1.061	0.561	1.102	0.987	1.049	1.416	0.041	-0.054	0.426	0.429
GPN2	0.335	1.119	-0.181	0.226	0.722	0.208	-0.516	0.903	-0.893	-0.018
GPATCH3	-0.136	0.892	-0.285	-0.263	0.231	-0.598	-0.149	0.516	-1.155	-0.336
NUDC	4.33	4.169	4.375	4.161	4.258	4.175	0.045	-0.117	-0.008	0.014
NR0B2	1.178	1.055	1.259	0.743	0.819	1.214	0.082	-0.441	-0.312	0.471
KDF1	5.575	5.272	5.636	5.607	5.466	5.685	0.061	-0.169	0.334	0.078
TRNP1	4.961	4.572	5.005	4.988	4.714	4.986	0.043	-0.291	0.416	-0.002
TENT5B	3.537	3.538	3.673	3.671	3.362	3.723	0.137	-0.312	0.133	0.052
SLC9A1	3.715	3.871	3.728	3.603	3.851	3.621	0.013	0.123	-0.268	0.018
WDTC1	3.497	3.908	3.554	3.422	3.707	3.526	0.057	0.154	-0.485	0.103
TMEM222	0.187	0.816	-0.285	0.119	0.895	0.134	-0.472	1.18	-0.698	0.015
SYTL1	2.512	2.235	2.747	2.513	2.574	2.278	0.235	-0.173	0.278	-0.234
MAP3K6	3.532	3.299	3.738	3.471	3.391	3.533	0.206	-0.347	0.172	0.062
FCN3	1.789	2.155	1.847	1.948	1.649	2.171	0.057	-0.198	-0.207	0.223
CD164L2	2.882	2.5	2.734	2.912	2.677	3.025	-0.149	-0.057	0.412	0.113
GPR3	1.155	0.916	1.123	1.378	0.895	1.101	-0.032	-0.228	0.461	-0.277
WASF2	2.699	3.474	2.548	2.771	3.375	2.722	-0.151	0.827	-0.702	-0.049
AHDC1	5.715	5.624	5.875	5.851	5.623	5.814	0.161	-0.252	0.227	-0.037
FGR	0.766	1.552	0.671	0.791	1.432	0.748	-0.095	0.761	-0.762	-0.043
FAM76A	1.576	2.564	1.467	1.497	2.16	1.648	-0.11	0.693	-1.067	0.151
STX12	1.84	3.04	1.676	1.906	2.392	1.927	-0.164	0.716	-1.135	0.022
PPP1R8	0.625	1.552	0.252	0.26	1.022	0.722	-0.373	0.77	-1.292	0.462
THEMIS2	0.838	0.592	0.428	0.591	0.953	0.055	-0.411	0.525	-0.001	-0.536
RPA2	0.81	1.728	0.325	0.791	0.909	0.617	-0.485	0.585	-0.938	-0.174
SMPDL3B	4.402	4.174	4.36	4.453	4.117	4.329	-0.042	-0.243	0.279	-0.123
XKR8	-0.082	0.736	-0.232	-0.65	0.386	-0.26	-0.151	0.618	-1.386	0.39
EYA3	2.982	4.229	2.849	3.094	3.58	2.778	-0.133	0.73	-1.135	-0.315
PTAFR	2.865	3.006	3.124	2.654	3.026	2.313	0.259	-0.098	-0.352	-0.342
DNAJC8	1.254	2.484	0.926	1.085	1.717	0.821	-0.328	0.791	-1.399	-0.265
ATP5IF1	0.523	0.867	-0.083	0.119	0.564	-0.663	-0.606	0.647	-0.749	-0.782
SESN2	1.955	1.897	1.883	1.567	2.091	1.493	-0.072	0.207	-0.331	-0.074
PHACTR4	3.582	4.557	3.256	3.317	3.771	3.36	-0.326	0.515	-1.24	0.043
RCC1	1.386	2.254	1.367	1.482	1.948	1.267	-0.019	0.582	-0.772	-0.215
TRNAU1AP	1.109	2.135	1.06	1.104	1.491	0.957	-0.049	0.431	-1.03	-0.148
TAF12	2.734	3.105	2.578	2.291	2.851	2.287	-0.156	0.272	-0.814	-0.004
RAB42	0.961	0.465	1.222	0.326	0.739	-0.163	0.261	-0.483	-0.139	-0.489
GMEB1	2.128	3.001	1.834	2.088	2.518	1.982	-0.293	0.683	-0.913	-0.106
YTHDF2	1.386	2.114	0.995	1.511	1.86	1.463	-0.391	0.866	-0.602	-0.049
OPRD1	6.797	6.544	6.885	6.766	6.608	6.855	0.088	-0.278	0.222	0.089
EPB41	4.977	5.662	4.947	4.986	5.21	4.932	-0.03	0.263	-0.675	-0.055
TMEM200B	5.045	4.774	5.16	5.012	4.93	5.186	0.114	-0.229	0.237	0.174
SRSF4	1.675	2.654	1.349	1.362	2.011	1.478	-0.326	0.662	-1.292	0.116
MECR	2.156	3.046	1.954	2.425	2.439	2.313	-0.202	0.485	-0.62	-0.113
PTPRU	7.707	7.527	7.812	7.811	7.57	7.896	0.106	-0.242	0.284	0.086
MATN1	3.857	3.77	3.972	4.099	3.647	4.005	0.115	-0.325	0.329	-0.094
LAPTM5	1.178	1.728	0.879	0.767	1.734	0.772	-0.299	0.855	-0.961	0.005
SDC3	7.294	7.149	7.298	7.388	7.092	7.476	0.004	-0.205	0.239	0.088
PUM1	3.363	4.429	3.179	3.353	3.915	3.529	-0.184	0.736	-1.076	0.176
NKAIN1	7.111	6.897	7.213	7.212	6.993	7.233	0.102	-0.22	0.315	0.021
SNRNP40	1.643	2.812	1.296	1.58	2.091	1.447	-0.347	0.795	-1.231	-0.133
ZCCHC17	2.742	3.644	2.773	2.812	3.082	2.772	0.032	0.309	-0.832	-0.04
FABP3	2.862	2.617	2.727	2.812	2.847	2.747	-0.135	0.12	0.195	-0.065
SERINC2	6.092	5.762	6.194	6.078	5.996	6.18	0.101	-0.198	0.316	0.102
TINAGL1	5.119	5.203	5.205	5.487	4.949	5.531	0.086	-0.256	0.283	0.044
HCRTR1	3.778	3.767	3.819	4.056	3.656	4.015	0.042	-0.164	0.289	-0.04
PEF1	0.657	1.119	0.671	0.881	1.2	1.081	0.013	0.529	-0.238	0.2
COL16A1	7.381	7.482	7.447	7.691	7.128	7.788	0.066	-0.319	0.21	0.097
ADGRB2	7.255	7.239	7.217	7.443	6.954	7.553	-0.038	-0.263	0.204	0.11
SPOCD1	4.939	4.372	4.865	4.746	4.758	4.75	-0.074	-0.107	0.373	0.005
PTP4A2	1.659	2.347	1.401	1.58	2.123	1.607	-0.258	0.722	-0.767	0.027
KHDRBS1	1.936	2.85	1.483	2.144	2.377	1.836	-0.453	0.894	-0.707	-0.307
TMEM39B	1.471	2.176	1.202	1.281	1.798	1.335	-0.268	0.596	-0.895	0.054
KPNA6	2.631	3.514	2.438	2.589	3.108	2.616	-0.194	0.671	-0.926	0.028
TXLNA	0.81	1.456	0.614	0.719	1.224	0.589	-0.196	0.61	-0.737	-0.13
CCDC28B	2.056	1.981	1.822	2.249	1.814	2.044	-0.234	-0.008	0.269	-0.205
IQCC	1.167	1.614	1.349	1.722	1.101	1.284	0.183	-0.249	0.108	-0.437
DCDC2B	0.608	1.201	0.726	0.358	0.967	0.868	0.117	0.241	-0.843	0.51
FAM167B	2.196	1.715	2.51	2.332	2.051	2.161	0.314	-0.458	0.617	-0.171
LCK	6.038	5.75	6.112	6.04	5.86	6.091	0.073	-0.251	0.289	0.051
HDAC1	2.151	2.875	2.137	2.291	2.403	2.034	-0.013	0.266	-0.584	-0.258
MARCKSL1	0.766	0.94	0.949	1.62	0.365	1.041	0.184	-0.585	0.68	-0.579
TSSK3	4.517	4.05	4.442	4.471	4.24	4.391	-0.075	-0.202	0.421	-0.08
FAM229A	3.285	2.779	3.406	3.229	2.95	3.061	0.121	-0.456	0.45	-0.168
BSDC1	1.489	2.571	1.53	1.497	2.065	1.635	0.041	0.535	-1.075	0.138
AL033529.1	7.563	7.4	7.651	7.72	7.436	7.731	0.088	-0.215	0.319	0.012
ZBTB8B	6.587	6.261	6.646	6.626	6.429	6.702	0.059	-0.217	0.365	0.076
ZBTB8A	4.735	5.049	4.9	5.131	4.784	5.12	0.165	-0.115	0.082	-0.011
ZBTB8OS	2.79	3.398	2.799	2.863	3.177	2.709	0.009	0.378	-0.535	-0.154
RBBP4	1.424	2.792	1.202	1.607	2.018	1.4	-0.222	0.815	-1.185	-0.207
SYNC	4.042	3.747	3.977	3.521	3.929	3.671	-0.064	-0.048	-0.226	0.15
KIAA1522	4.403	4.521	4.413	4.556	4.328	4.566	0.01	-0.085	0.035	0.01
YARS1	1.847	2.609	1.634	1.938	2.334	1.714	-0.213	0.7	-0.672	-0.224
S100PBP	2	2.93	1.919	2	2.35	2.217	-0.081	0.431	-0.931	0.217
FNDC5	5.133	4.868	5.199	5.147	5.078	5.164	0.066	-0.121	0.279	0.017
HPCA	6.576	6.251	6.56	6.452	6.342	6.554	-0.016	-0.218	0.201	0.102
TMEM54	5.633	5.294	5.629	5.5	5.425	5.61	-0.003	-0.204	0.207	0.11
RNF19B	1.434	2.347	1.418	1.539	2.045	1.661	-0.016	0.627	-0.808	0.122
AK2	5.848	5.756	5.85	5.812	5.685	5.818	0.002	-0.165	0.056	0.006
AZIN2	6.213	5.898	6.179	6.098	5.968	6.173	-0.034	-0.211	0.2	0.075
TRIM62	3.395	3.757	3.302	3.573	3.34	3.5	-0.093	0.039	-0.184	-0.073
ZNF362	2.038	2.882	2.353	2.116	2.685	2.27	0.315	0.332	-0.766	0.154
A3GALT2	4.356	4.316	4.419	4.655	4.224	4.787	0.064	-0.196	0.339	0.132
PHC2	4.846	5.029	5.096	5.028	5.038	5.039	0.25	-0.058	-0.002	0.011
ZSCAN20	2.517	2.882	2.615	2.635	2.498	2.553	0.099	-0.117	-0.247	-0.082
CSMD2	10.05	9.679	10.2	9.799	9.901	9.871	0.15	-0.299	0.12	0.072
HMGB4	2.889	2.571	3.067	2.648	2.698	2.495	0.178	-0.369	0.076	-0.153
C1orf94	7.086	6.614	7.25	6.742	7.019	6.959	0.164	-0.23	0.128	0.217
SMIM12	7.853	7.627	7.932	7.856	7.689	7.874	0.079	-0.243	0.228	0.018
GJB5	2.173	2.114	2.177	2.283	1.89	2.189	0.004	-0.287	0.169	-0.094
GJB4	1.916	1.91	2.107	1.805	1.293	1.432	0.191	-0.814	-0.105	-0.373
GJB3	5.092	4.652	5.168	4.924	4.954	5.128	0.076	-0.215	0.271	0.204
GJA4	3.694	3.193	3.755	3.542	3.516	3.565	0.061	-0.239	0.349	0.023
DLGAP3	7.952	7.683	8.067	7.975	7.817	8.084	0.115	-0.25	0.292	0.109
AC114490.3	1.357	1.701	0.972	1.468	1.369	1.607	-0.384	0.397	-0.233	0.139
AC114490.2	2.044	2.96	1.605	2.097	2.403	2.094	-0.439	0.798	-0.863	-0.003
ZMYM6	1.847	2.857	1.384	1.938	2.226	1.905	-0.463	0.842	-0.919	-0.032
ZMYM1	5.682	5.65	5.774	5.728	5.622	5.774	0.092	-0.152	0.077	0.047
SFPQ	0.641	1.201	0.052	0.591	0.967	0.095	-0.59	0.915	-0.611	-0.496
ZMYM4	3.628	4.566	3.423	3.652	3.972	3.624	-0.205	0.549	-0.914	-0.028
KIAA0319L	3.678	4.499	3.602	3.742	4.03	3.435	-0.076	0.428	-0.757	-0.307
NCDN	0.673	0.763	0.46	0.358	0.564	0.279	-0.213	0.103	-0.405	-0.079
TFAP2E	3.883	3.929	4.027	4.019	3.859	3.96	0.145	-0.169	0.09	-0.059
PSMB2	1.955	2.863	1.605	1.906	2.513	1.848	-0.35	0.908	-0.957	-0.058
C1orf216	-0.003	-0.304	-0.802	-0.081	0.183	-0.211	-0.798	0.984	0.224	-0.13
CLSPN	2.768	3.266	2.478	2.68	2.804	2.48	-0.29	0.326	-0.586	-0.2
AGO4	1.955	2.918	1.907	1.927	2.434	1.883	-0.048	0.526	-0.991	-0.044
AGO1	3.007	3.294	2.862	2.699	3.121	2.643	-0.146	0.259	-0.596	-0.055
AGO3	3.483	4.435	3.159	3.449	3.883	3.301	-0.324	0.724	-0.987	-0.147
TEKT2	3.331	2.882	3.251	3.176	3.186	3.2	-0.08	-0.065	0.295	0.023
COL8A2	3.264	2.54	3.372	2.602	3.248	2.517	0.108	-0.124	0.062	-0.085
TRAPPC3	0.781	1.614	0.671	0.591	1.164	0.772	-0.11	0.493	-1.023	0.182
MAP7D1	0.625	1.728	0.428	0.767	1.281	0.589	-0.197	0.854	-0.961	-0.178
THRAP3	2.688	3.55	2.107	2.575	3.036	2.411	-0.581	0.93	-0.975	-0.165
SH3D21	4.534	3.867	4.608	4.118	4.426	3.93	0.074	-0.182	0.25	-0.188
EVA1B	2.223	0.79	2.421	1.672	2.249	1.384	0.198	-0.172	0.882	-0.288
STK40	2.013	2.602	1.895	1.989	2.449	1.648	-0.118	0.553	-0.612	-0.341
OSCP1	3.463	3.705	3.484	3.652	3.422	3.583	0.021	-0.062	-0.053	-0.069
MRPS15	1.424	0.68	1.017	0.643	1.247	0.868	-0.407	0.23	-0.037	0.224
CSF3R	1.804	1.568	1.704	0.859	2.078	1.232	-0.1	0.374	-0.709	0.373
GRIK3	8.642	8.449	8.794	8.544	8.489	8.628	0.152	-0.306	0.094	0.084
MEAF6	0.838	1.658	0.554	0.987	1.421	0.772	-0.284	0.867	-0.671	-0.214
SNIP1	0.72	1.728	0.614	0.743	1.088	0.617	-0.107	0.474	-0.985	-0.126
DNALI1	1.826	1.583	1.907	1.873	1.717	1.883	0.082	-0.19	0.29	0.01
GNL2	1.376	2.311	1.259	1.423	1.726	1.522	-0.117	0.466	-0.887	0.099
RSPO1	6.922	6.557	7.074	6.832	6.82	7.007	0.152	-0.254	0.275	0.175
C1orf109	0.022	0.94	0.428	0.294	0.083	-0.26	0.406	-0.345	-0.647	-0.554
CDCA8	0.948	1.897	0.492	0.837	0.938	0.617	-0.455	0.446	-1.061	-0.22
EPHA10	7.977	7.614	8.049	7.916	7.78	7.977	0.072	-0.269	0.302	0.06
MANEAL	3.81	3.173	3.946	3.471	3.645	3.507	0.136	-0.301	0.298	0.037
MTF1	2.906	2.704	2.556	1.906	3.155	2.034	-0.35	0.599	-0.798	0.128
INPP5B	2.926	3.8	2.985	2.858	3.304	2.901	0.058	0.32	-0.943	0.044
SF3A3	1.516	2.609	1.467	1.659	1.845	1.463	-0.049	0.378	-0.95	-0.197
FHL3	0.071	-0.304	0.36	-0.782	0.671	-0.477	0.289	0.311	-0.478	0.306
UTP11	0.374	1.316	0.614	0.694	0.739	0.208	0.239	0.125	-0.622	-0.486
POU3F1	4.419	4.182	4.484	4.521	4.212	4.537	0.066	-0.273	0.34	0.016
RRAGC	1.275	1.835	0.584	0.694	1.224	1.214	-0.691	0.639	-1.141	0.52
AL139260.3	0.961	1.599	1.241	1.423	1.462	1.368	0.28	0.221	-0.175	-0.055
GJA9	0.413	0.94	0.671	0.814	0.739	0.697	0.258	0.068	-0.127	-0.117
RHBDL2	5.283	5.317	5.448	5.414	5.201	5.413	0.165	-0.247	0.097	-0.001
AKIRIN1	0.118	1.098	0.008	0.042	0.938	0.171	-0.11	0.93	-1.056	0.129
MACF1	6.611	6.806	6.422	6.426	6.615	6.403	-0.189	0.194	-0.38	-0.023
BMP8A	6.452	6.155	6.473	6.453	6.245	6.539	0.021	-0.228	0.298	0.086
PABPC4	0.54	1.643	0.252	0.536	0.938	0.442	-0.289	0.686	-1.107	-0.093
HEYL	4.96	4.904	5.028	5.343	4.733	5.273	0.068	-0.295	0.439	-0.07
NT5C1A	5.432	5.327	5.565	5.525	5.29	5.667	0.133	-0.275	0.198	0.142
HPCAL4	6.639	6.338	6.671	6.643	6.508	6.797	0.032	-0.162	0.305	0.154
PPIE	7.601	7.294	7.654	7.637	7.458	7.685	0.052	-0.196	0.344	0.048
BMP8B	4.837	4.676	4.967	4.927	4.716	4.898	0.129	-0.251	0.251	-0.028
OXCT2	2.607	2.525	2.747	2.76	2.454	2.956	0.14	-0.293	0.235	0.197
TRIT1	2.68	3.317	2.637	2.88	2.78	2.67	-0.043	0.143	-0.438	-0.21
MYCL	2.086	1.701	2.51	2.144	2.051	1.824	0.423	-0.458	0.443	-0.319
MFSD2A	1.498	1.297	1.349	1.047	1.54	1.101	-0.148	0.19	-0.251	0.054
CAP1	1.155	1.809	1.06	1.141	1.898	1.416	-0.095	0.837	-0.667	0.275
PPT1	0.766	1.922	0.949	0.946	1.692	1.041	0.184	0.742	-0.976	0.095
RLF	2.692	3.78	2.387	2.548	3.063	2.683	-0.304	0.675	-1.233	0.135
TMCO2	1.568	1.279	1.418	1.178	1.683	1.432	-0.15	0.266	-0.101	0.254
ZMPSTE24	1.507	2.632	1.183	1.423	1.905	1.621	-0.324	0.722	-1.208	0.198
COL9A2	4.709	4.582	4.736	4.803	4.496	4.763	0.027	-0.239	0.222	-0.041
SMAP2	2.868	3.615	2.868	2.717	3.337	2.879	-0.001	0.47	-0.898	0.161
ZFP69B	1.317	1.86	1.102	1.281	1.462	1.493	-0.214	0.359	-0.579	0.212
ZFP69	1.415	1.981	1.222	1.314	1.837	1.565	-0.193	0.616	-0.667	0.252
EXO5	1.024	1.055	0.698	0.508	0.88	0.532	-0.326	0.181	-0.547	0.025
ZNF684	0.705	1.439	0.949	1.066	0.938	0.561	0.245	-0.011	-0.373	-0.505
RIMS3	5.721	5.864	5.759	6.188	5.531	6.196	0.038	-0.228	0.324	0.008
NFYC	2.833	3.733	2.578	2.869	3.304	2.994	-0.255	0.726	-0.864	0.125
KCNQ4	6.748	6.775	6.749	7.072	6.58	7.077	0.001	-0.168	0.297	0.005
CITED4	1.386	0.867	1.451	1.085	0.787	0.532	0.065	-0.663	0.218	-0.553
CTPS1	2.019	2.906	1.954	2.18	2.284	2.304	-0.065	0.33	-0.726	0.124
SLFNL1	0.071	0.708	0.428	0.294	0.386	0.095	0.357	-0.042	-0.415	-0.199
SCMH1	5.204	5.785	5.17	5.342	5.272	5.239	-0.035	0.102	-0.443	-0.103
FOXO6	6.996	6.791	7.016	7.077	6.854	7.202	0.02	-0.162	0.285	0.125
EDN2	3.611	3.67	3.656	3.981	3.236	3.957	0.045	-0.42	0.311	-0.024
HIVEP3	8.529	8.772	8.564	8.922	8.363	8.927	0.035	-0.2	0.15	0.005
AC119676.1	3.048	3.193	3.035	2.928	3.242	2.978	-0.013	0.207	-0.265	0.05
GUCA2B	1.889	1.885	1.483	1.938	1.326	1.949	-0.406	-0.157	0.052	0.012
GUCA2A	1.804	1.672	1.619	1.895	1.39	1.905	-0.185	-0.229	0.223	0.01
FOXJ3	3.984	4.859	3.758	4.011	4.288	3.965	-0.226	0.53	-0.847	-0.046
RIMKLA	6.322	6.307	6.411	6.608	6.137	6.605	0.089	-0.274	0.301	-0.003
ZMYND12	3.524	3.453	3.511	3.437	3.417	3.36	-0.012	-0.094	-0.016	-0.078
PPCS	2.411	2.624	2.413	2.548	2.413	2.371	0.002	0.001	-0.077	-0.177
CCDC30	6.299	6.457	6.402	6.435	6.182	6.331	0.103	-0.22	-0.022	-0.104
PPIH	0.948	1.672	0.175	0.226	1.224	0.503	-0.772	1.049	-1.446	0.277
YBX1	0.689	1.91	0.135	1.104	1.075	0.644	-0.554	0.94	-0.805	-0.46
CLDN19	1.317	1.01	1.53	1.281	1.411	1.158	0.213	-0.119	0.271	-0.123
P3H1	0.838	1.672	1.123	0.924	1.337	0.671	0.285	0.214	-0.748	-0.254
C1orf50	0.142	1.077	0.524	0.002	0.755	0.095	0.382	0.231	-1.074	0.092
AC098484.3	4.431	3.349	4.448	3.507	4.315	3.28	0.018	-0.133	0.157	-0.227
TMEM269	4.629	3.747	4.697	3.864	4.474	3.707	0.068	-0.223	0.117	-0.157
SVBP	-0.109	1.077	0.214	0.294	0.427	0.014	0.323	0.213	-0.783	-0.28
ERMAP	1.854	2.426	1.771	1.659	2.141	1.688	-0.083	0.371	-0.767	0.029
ZNF691	-0.003	0.465	-0.458	-0.263	0.134	-0.477	-0.455	0.592	-0.728	-0.214
SLC2A1	3.426	3.203	3.381	3.136	3.48	3.254	-0.045	0.099	-0.067	0.118
FAM183A	5.893	5.635	5.953	5.888	5.683	6.046	0.061	-0.27	0.253	0.158
EBNA1BP2	6.938	6.808	7.077	7.063	6.784	7.044	0.139	-0.293	0.255	-0.019
CFAP57	6.655	6.531	6.81	6.799	6.531	6.774	0.155	-0.279	0.268	-0.025
TMEM125	2.956	2.451	3.002	2.818	2.583	2.808	0.046	-0.418	0.367	-0.01
C1orf210	1.691	1.658	1.919	1.497	1.613	1.661	0.228	-0.306	-0.161	0.165
TIE1	4.205	3.961	4.11	4.016	3.975	3.927	-0.095	-0.134	0.055	-0.089
MPL	3.774	3.842	3.969	3.999	3.627	4.01	0.195	-0.342	0.157	0.011
SZT2	2.547	3.506	2.387	2.348	2.884	2.596	-0.16	0.497	-1.158	0.248
PTPRF	7.093	6.982	7.186	7.202	6.891	7.196	0.094	-0.295	0.22	-0.006
KDM4A	2.098	3.304	2.117	2.232	2.597	2.044	0.019	0.48	-1.071	-0.188
AL451062.4	6.187	6.495	6.112	6.212	6.048	5.977	-0.074	-0.064	-0.283	-0.234
ST3GAL3	6.103	6.331	6.023	6.12	5.915	5.881	-0.08	-0.108	-0.21	-0.24
ARTN	3.64	3.178	3.854	3.81	3.519	3.428	0.214	-0.335	0.632	-0.383
IPO13	1.073	1.672	0.995	0.966	1.501	1.061	-0.078	0.506	-0.706	0.095
B4GALT2	2.42	2.484	2.578	2.582	2.295	2.171	0.158	-0.283	0.098	-0.411
CCDC24	1.386	1.552	0.949	1.281	1.224	1.352	-0.437	0.274	-0.271	0.071
SLC6A9	5.221	5.279	5.213	5.409	4.977	5.349	-0.008	-0.237	0.129	-0.06
KLF17	4.655	4.481	4.7	4.85	4.407	4.776	0.045	-0.293	0.369	-0.074
KLF18	2.292	2.356	2.608	2.648	2.339	2.48	0.316	-0.269	0.292	-0.168
ERI3	4.634	5.208	4.47	4.644	4.622	4.604	-0.164	0.152	-0.564	-0.04
RNF220	8.473	8.349	8.482	8.597	8.249	8.516	0.009	-0.233	0.248	-0.081
TMEM53	4.008	3.147	4	2.986	4.01	2.753	-0.008	0.01	-0.162	-0.232
ARMH1	6.165	5.726	6.132	6.051	5.918	6.041	-0.034	-0.213	0.324	-0.01
KIF2C	1.498	2.273	1.296	1.141	1.734	0.89	-0.202	0.438	-1.132	-0.251
BEST4	3.437	3.376	3.554	3.945	3.155	3.638	0.116	-0.398	0.569	-0.307
PTCH2	4.361	4.112	4.417	4.214	4.221	4.259	0.056	-0.197	0.103	0.044
EIF2B3	3.889	4.692	3.755	3.824	4.153	3.854	-0.135	0.398	-0.868	0.029
ZSWIM5	8.395	8.441	8.525	8.774	8.251	8.715	0.129	-0.274	0.332	-0.059
HPDL	3.25	2.942	3.363	3.403	3.143	3.275	0.113	-0.221	0.461	-0.128
MUTYH	0.795	1.181	1.06	1.027	1.088	0.999	0.265	0.028	-0.154	-0.028
AL451136.1	5.28	5.281	5.265	5.007	5.254	4.838	-0.015	-0.012	-0.274	-0.169
TESK2	5.212	5.183	5.183	4.909	5.168	4.731	-0.029	-0.015	-0.274	-0.178
CCDC163	0.374	0.397	0.214	0.081	0.003	-0.211	-0.16	-0.211	-0.316	-0.291
MMACHC	-0.082	1.537	-0.232	0.042	0.654	0.244	-0.151	0.886	-1.495	0.202
PRDX1	-0.109	0.651	-0.232	0.042	0.468	0.095	-0.123	0.7	-0.609	0.053
AKR1A1	0.469	1.568	0.252	0.45	0.967	0.279	-0.217	0.715	-1.118	-0.171
NASP	1.498	2.525	1.202	1.438	2.148	1.139	-0.295	0.945	-1.086	-0.299
GPBP1L1	2.184	3.294	1.931	2.097	2.681	2.171	-0.254	0.75	-1.197	0.073
IPP	3.977	3.871	4.107	3.696	3.945	3.684	0.13	-0.162	-0.174	-0.012
MAST2	7.395	6.609	7.282	6.559	7.209	6.527	-0.113	-0.073	-0.05	-0.031
PIK3R3	7.055	6.496	7.001	6.713	6.816	6.625	-0.054	-0.185	0.217	-0.088
P3R3URF-PIK3R3	7.965	7.476	7.944	7.784	7.746	7.709	-0.021	-0.197	0.308	-0.075
TSPAN1	3.932	3.573	4.062	3.855	3.732	3.77	0.131	-0.33	0.282	-0.086
P3R3URF	0.974	0.131	0.614	0.859	0.365	0.697	-0.36	-0.249	0.728	-0.162
POMGNT1	3.995	3.845	4.046	3.971	3.857	3.865	0.051	-0.189	0.125	-0.106
LURAP1	3.615	3.453	3.677	3.583	3.437	3.388	0.062	-0.24	0.13	-0.195
RAD54L	1.868	2.725	1.771	1.989	2.16	1.508	-0.097	0.389	-0.735	-0.482
LRRC41	2.156	2.924	2.086	2.171	2.413	2.084	-0.071	0.327	-0.754	-0.087
UQCRH	0.294	0.987	0.135	0.081	0.526	0.014	-0.159	0.391	-0.906	-0.067
NSUN4	0.894	1.981	0.879	1.247	1.54	0.797	-0.015	0.661	-0.734	-0.451
FAAH	3.746	4.088	3.887	4.341	3.609	4.051	0.141	-0.278	0.254	-0.29
DMBX1	7.108	6.886	7.131	7.213	6.951	7.292	0.022	-0.18	0.327	0.079
TMEM275	5.961	5.759	5.999	6.117	5.757	6.192	0.038	-0.242	0.359	0.075
KNCN	4.046	3.858	4.163	4.451	3.927	4.219	0.116	-0.235	0.593	-0.232
MKNK1	2.49	3.188	2.462	2.52	2.899	2.65	-0.028	0.437	-0.668	0.13
ATPAF1	2.348	3.095	2.226	2.433	2.449	2.338	-0.122	0.223	-0.662	-0.095
EFCAB14	2.104	3.084	1.605	1.873	2.449	1.905	-0.499	0.844	-1.211	0.032
CYP4B1	6.734	6.333	6.846	6.536	6.534	6.563	0.112	-0.312	0.202	0.028
CYP4A11	4.185	3.794	4.287	3.878	4.054	3.981	0.101	-0.233	0.084	0.104
CYP4X1	6.032	5.766	6.102	5.97	5.91	6.102	0.07	-0.192	0.204	0.132
CYP4Z1	5.974	5.783	6.084	6.043	5.845	5.989	0.11	-0.239	0.26	-0.055
CYP4A22	3.719	3.716	3.946	3.839	3.62	3.865	0.227	-0.326	0.123	0.027
PDZK1IP1	3.096	3.029	3.213	3.216	3.102	3.245	0.117	-0.111	0.187	0.029
TAL1	6.786	6.467	6.771	6.748	6.584	6.854	-0.015	-0.187	0.281	0.106
STIL	2.648	3.449	2.47	2.477	2.995	2.709	-0.178	0.525	-0.972	0.232
CMPK1	2.173	2.978	2.01	2.249	2.474	2.261	-0.163	0.463	-0.728	0.012
FOXE3	3.997	3.698	4.019	3.947	3.757	4.241	0.023	-0.262	0.249	0.294
FOXD2	4.694	4.375	4.623	4.636	4.318	4.822	-0.071	-0.305	0.261	0.186
TRABD2B	8.602	8.42	8.72	8.547	8.456	8.691	0.118	-0.264	0.127	0.144
SLC5A9	4.76	4.531	4.77	4.69	4.601	4.86	0.01	-0.17	0.159	0.169
SPATA6	5.527	5.692	5.545	5.37	5.549	5.35	0.018	0.004	-0.322	-0.02
AGBL4	9.835	9.639	9.981	9.607	9.733	9.592	0.146	-0.249	-0.032	-0.016
BEND5	5.042	5.011	5.145	5.161	4.871	5.002	0.103	-0.274	0.15	-0.16
ELAVL4	8.124	7.868	8.263	8.183	7.965	8.081	0.14	-0.298	0.315	-0.102
DMRTA2	5.852	5.601	5.921	5.755	5.718	6.039	0.069	-0.202	0.154	0.284
FAF1	6.164	6.785	6.033	6.117	6.31	5.979	-0.131	0.277	-0.667	-0.139
CDKN2C	2.212	2.235	2.379	2.52	2.208	2.582	0.167	-0.17	0.285	0.062
C1orf185	6.057	6.204	6.257	6.565	5.945	6.525	0.2	-0.312	0.361	-0.04
RNF11	1.737	2.54	1.648	1.659	2.284	1.916	-0.089	0.636	-0.881	0.257
TTC39A	6.206	5.989	6.208	6.174	6.019	6.215	0.002	-0.188	0.185	0.041
EPS15	3.841	4.843	3.569	3.95	4.338	3.955	-0.272	0.769	-0.893	0.005
OSBPL9	5.245	5.659	5.263	5.173	5.334	5.078	0.018	0.071	-0.486	-0.095
NRDC	2.882	3.78	2.494	2.818	3.282	2.978	-0.388	0.788	-0.962	0.16
RAB3B	7.606	7.516	7.732	7.844	7.449	7.811	0.126	-0.283	0.328	-0.033
TXNDC12	1.767	2.587	1.619	1.685	2.16	1.621	-0.148	0.541	-0.902	-0.063
AL445685.3	0.252	1.14	0.46	0.719	1.022	0.379	0.208	0.562	-0.422	-0.339
BTF3L4	1.434	2.5	1.332	1.453	2.071	1.4	-0.102	0.739	-1.047	-0.053
ZFYVE9	9.571	9.403	9.545	9.672	9.311	9.714	-0.026	-0.234	0.27	0.042
CC2D1B	2.196	2.374	2.127	2.069	2.232	1.971	-0.069	0.105	-0.305	-0.098
ORC1	1.699	2.476	1.676	1.553	1.963	1.232	-0.022	0.286	-0.923	-0.321
PRPF38A	0.252	1.568	0.46	0.479	1.035	0.503	0.208	0.575	-1.089	0.024
TUT4	4.178	4.835	4.145	4.031	4.424	4.039	-0.033	0.278	-0.804	0.007
GPX7	3.694	3.035	3.781	3.384	3.457	3.314	0.087	-0.324	0.35	-0.07
SHISAL2A	4.952	4.843	5.013	5.014	4.74	5.002	0.061	-0.273	0.171	-0.013
COA7	0.736	1.201	0.492	0.743	1.114	0.379	-0.243	0.621	-0.458	-0.364
ZYG11B	3.248	4.159	3.067	3.246	3.724	3.275	-0.181	0.657	-0.912	0.029
ZYG11A	6.828	6.698	6.834	6.987	6.629	7.028	0.007	-0.205	0.289	0.041
ECHDC2	5.631	5.589	5.694	5.879	5.489	5.874	0.063	-0.205	0.29	-0.005
SCP2	5.944	6.297	5.948	6.451	5.865	6.402	0.004	-0.084	0.154	-0.049
PODN	5.431	5.367	5.439	5.486	5.261	5.639	0.009	-0.179	0.118	0.154
SLC1A7	5.756	5.564	5.875	5.651	5.576	5.718	0.119	-0.299	0.087	0.067
CPT2	0.608	1.422	0.752	0.591	1.062	0.644	0.144	0.31	-0.832	0.053
MAGOH	-0.314	0.916	-0.232	-0.169	0.231	-0.663	0.082	0.463	-1.085	-0.495
LRP8	3.001	3.996	2.968	3.321	3.348	3.364	-0.033	0.381	-0.675	0.043
DMRTB1	2.84	2.812	2.933	2.771	2.702	2.722	0.093	-0.231	-0.04	-0.049
GLIS1	8.154	8.156	8.242	8.307	7.917	8.287	0.087	-0.325	0.151	-0.02
NDC1	2.695	3.77	2.478	2.661	3.073	2.45	-0.217	0.595	-1.11	-0.211
YIPF1	1.916	2.675	1.605	1.633	1.853	1.537	-0.311	0.248	-1.042	-0.097
DIO1	2.184	2.492	2.244	2.03	2.238	2.123	0.06	-0.007	-0.463	0.094
HSPB11	1.507	2.476	1.241	1.594	1.622	1.284	-0.266	0.382	-0.882	-0.309
LRRC42	0.948	1.958	0.752	0.694	1.176	0.821	-0.195	0.424	-1.263	0.127
LDLRAD1	3.917	4.008	4.115	4.134	3.68	4.031	0.198	-0.435	0.126	-0.103
TMEM59	0.948	2.176	0.698	1.362	1.726	1.447	-0.249	1.027	-0.814	0.085
TCEANC2	3.24	3.908	3.218	3.499	3.254	3.24	-0.022	0.036	-0.408	-0.259
AL357673.1	4.821	5.136	4.859	5.164	4.789	5.064	0.038	-0.069	0.028	-0.099
CDCP2	3.982	4.182	3.963	4.181	3.809	4.256	-0.019	-0.154	0	0.075
CYB5RL	2.201	2.882	1.871	2.68	2.267	2.252	-0.33	0.395	-0.202	-0.428
MRPL37	2.297	3.04	1.954	2.215	2.522	2.003	-0.343	0.568	-0.825	-0.212
SSBP3	5.026	5.384	5.048	5.21	5.185	5.088	0.023	0.137	-0.174	-0.122
ACOT11	5.005	5.217	5.068	5.121	4.966	5.115	0.063	-0.102	-0.096	-0.006
FAM151A	2.83	3.126	2.837	3.136	2.796	3.11	0.007	-0.041	0.009	-0.025
MROH7	4.551	5.018	4.788	4.875	4.603	4.835	0.237	-0.185	-0.143	-0.04
MROH7-TTC4	4.828	5.343	5.01	5.111	4.876	5.089	0.182	-0.134	-0.232	-0.022
TTC4	1.189	2.292	0.726	0.924	1.549	1.081	-0.463	0.823	-1.368	0.157
TTC22	5.072	5.072	5.183	5.294	4.914	5.313	0.111	-0.269	0.222	0.019
LEXM	5.185	5.368	5.295	5.541	5.016	5.548	0.11	-0.279	0.172	0.008
DHCR24	2.098	2.587	1.954	2.316	2.469	2.434	-0.144	0.515	-0.271	0.118
TMEM61	5.162	4.926	5.192	5.155	5.029	5.348	0.029	-0.163	0.228	0.194
BSND	5.257	5.162	5.38	5.421	5.126	5.467	0.122	-0.253	0.259	0.046
PCSK9	5.48	5.385	5.605	5.472	5.351	5.657	0.125	-0.254	0.087	0.185
USP24	3.736	4.591	3.414	3.681	4.212	3.5	-0.322	0.797	-0.911	-0.181
AC119674.2	9.651	9.473	9.64	9.728	9.42	9.794	-0.011	-0.22	0.255	0.066
PLPP3	8.494	7.808	8.528	8.09	8.289	8.147	0.034	-0.239	0.282	0.057
PRKAA2	6.847	6.427	6.971	6.661	6.675	6.677	0.124	-0.296	0.234	0.016
FYB2	7.304	6.654	7.435	6.942	7.176	6.885	0.131	-0.259	0.288	-0.057
C8A	6.284	5.5	6.385	5.548	6.079	5.537	0.1	-0.305	0.048	-0.01
C8B	5.328	4.414	5.436	4.238	5.179	4.487	0.108	-0.257	-0.176	0.249
DAB1	10.206	9.696	10.337	9.547	10.102	9.58	0.131	-0.236	-0.149	0.033
OMA1	6.328	5.604	6.4	5.38	6.18	5.331	0.073	-0.221	-0.224	-0.049
TACSTD2	1.376	1.521	1.999	2.291	1.326	2.217	0.623	-0.673	0.77	-0.075
MYSM1	2.648	3.34	2.533	2.835	2.784	2.766	-0.115	0.251	-0.505	-0.069
FGGY	7.729	7.752	7.845	7.722	7.679	7.738	0.115	-0.165	-0.03	0.016
HOOK1	5.77	5.816	5.874	6.023	5.674	6	0.104	-0.2	0.207	-0.023
CYP2J2	4.986	5.092	5.218	5.342	4.886	5.272	0.232	-0.332	0.249	-0.07
C1orf87	6.515	6.519	6.636	6.546	6.385	6.655	0.121	-0.251	0.027	0.109
NFIA	9.103	9.012	9.208	9.259	8.939	9.21	0.105	-0.269	0.247	-0.049
TM2D1	1.875	2.745	1.367	1.828	2.208	1.594	-0.508	0.842	-0.917	-0.235
PATJ	7.524	7.815	7.588	7.764	7.406	7.727	0.064	-0.182	-0.051	-0.037
L1TD1	5.459	5.289	5.471	5.561	5.289	5.656	0.012	-0.182	0.272	0.095
KANK4	6.865	6.818	6.968	7.039	6.695	7.066	0.103	-0.273	0.22	0.028
USP1	0.022	1.352	0.252	0.042	0.722	0.347	0.23	0.47	-1.31	0.305
DOCK7	5.166	5.423	5.282	4.587	5.465	4.638	0.116	0.183	-0.836	0.052
ANGPTL3	-0.029	0.708	0.252	-0.363	0.057	-0.878	0.281	-0.195	-1.071	-0.515
ATG4C	4.235	4.597	4.261	4.476	4.28	4.491	0.027	0.019	-0.12	0.015
FOXD3	4.459	4.146	4.524	4.421	4.142	4.69	0.065	-0.382	0.275	0.269
ALG6	3.026	3.8	2.927	2.907	3.29	2.861	-0.099	0.363	-0.893	-0.046
ITGB3BP	4.413	5.004	4.282	4.436	4.596	4.447	-0.131	0.314	-0.568	0.012
EFCAB7	2.569	3.327	2.318	2.568	2.873	2.553	-0.251	0.556	-0.758	-0.015
PGM1	3.458	4.052	3.302	3.642	3.523	3.451	-0.157	0.222	-0.41	-0.191
ROR1	8.687	8.598	8.78	8.631	8.544	8.658	0.093	-0.236	0.033	0.027
UBE2U	6.3	6.35	6.398	6.543	6.115	6.556	0.098	-0.283	0.193	0.013
CACHD1	7.468	7.533	7.585	7.645	7.383	7.62	0.117	-0.202	0.113	-0.025
RAVER2	4.433	4.697	4.562	4.561	4.603	4.405	0.129	0.041	-0.136	-0.157
JAK1	6.026	6.105	6.073	5.886	5.975	5.698	0.047	-0.099	-0.22	-0.188
AK4	6.099	4.969	5.996	4.83	5.915	4.695	-0.103	-0.081	-0.139	-0.136
DNAJC6	7.265	7.136	7.339	7.345	7.136	7.315	0.074	-0.203	0.209	-0.03
LEPROT	0.118	1.24	0.36	-0.039	0.909	0.313	0.241	0.55	-1.279	0.352
LEPR	7.131	6.982	7.182	7.019	7.029	7.094	0.052	-0.154	0.037	0.075
PDE4B	8.816	8.855	8.839	8.941	8.637	8.925	0.023	-0.202	0.086	-0.017
SGIP1	7.299	7.395	7.4	7.52	7.176	7.542	0.101	-0.224	0.125	0.023
TCTEX1D1	3.157	2.857	3.283	2.705	3.121	2.575	0.126	-0.163	-0.152	-0.13
INSL5	1.037	1.077	1.401	1.482	0.953	0.868	0.364	-0.448	0.406	-0.615
WDR78	5.091	5.08	5.21	4.826	5.09	4.816	0.119	-0.12	-0.254	-0.01
MIER1	1.968	3.147	1.401	2.418	2.655	2.123	-0.567	1.254	-0.73	-0.294
SLC35D1	2.481	3.411	2.291	2.41	2.748	2.379	-0.19	0.457	-1.001	-0.031
C1orf141	7.001	6.942	7.136	7.119	6.854	7.094	0.135	-0.282	0.177	-0.025
IL23R	6.849	6.839	7.005	7.002	6.701	6.965	0.156	-0.304	0.163	-0.037
IL12RB2	6.142	6.051	6.184	6.093	5.947	5.989	0.042	-0.237	0.042	-0.105
SERBP1	0.625	1.91	0.325	1.178	1.27	0.844	-0.3	0.945	-0.732	-0.333
GNG12	7.767	7.791	7.878	7.997	7.579	7.988	0.11	-0.299	0.205	-0.009
DIRAS3	4.415	4.016	4.384	4.319	4.292	4.438	-0.032	-0.091	0.303	0.118
WLS	6.983	7.426	7.142	7.675	6.874	7.669	0.159	-0.268	0.249	-0.006
RPE65	3.467	3.619	3.523	3.918	3.427	3.908	0.055	-0.096	0.3	-0.011
DEPDC1	1.949	2.863	2.021	2.711	2.084	2.568	0.073	0.063	-0.152	-0.143
LRRC7	8.315	7.869	8.365	7.697	8.141	7.689	0.049	-0.224	-0.172	-0.007
LRRC40	2.173	3.299	2.086	2.266	2.398	1.927	-0.088	0.312	-1.033	-0.339
SRSF11	1.714	2.772	1.314	1.633	2.284	1.675	-0.4	0.97	-1.139	0.041
ANKRD13C	2.923	3.889	2.502	2.754	3.29	2.69	-0.421	0.789	-1.136	-0.064
HHLA3	4.207	4.219	4.351	4.323	4.14	4.291	0.144	-0.211	0.105	-0.032
CTH	3.709	3.784	3.813	3.994	3.707	3.976	0.104	-0.106	0.21	-0.018
PTGER3	7.017	7.346	7.11	7.484	6.969	7.513	0.093	-0.141	0.139	0.029
ZRANB2	0.355	1.26	-0.398	0.042	0.953	-0.028	-0.753	1.351	-1.218	-0.07
NEGR1	6.739	7.589	6.672	6.939	6.924	6.822	-0.067	0.252	-0.65	-0.117
LRRIQ3	5.574	5.722	5.729	5.471	5.558	5.401	0.155	-0.171	-0.251	-0.07
FPGT	3.223	3.276	3.199	3.255	3.304	3.091	-0.025	0.106	-0.021	-0.164
FPGT-TNNI3K	6.613	6.615	6.784	6.147	6.693	6.07	0.17	-0.091	-0.468	-0.077
TNNI3K	6.466	6.462	6.656	5.937	6.547	5.873	0.19	-0.109	-0.526	-0.064
LRRC53	4.429	4.096	4.625	3.878	4.491	3.919	0.195	-0.133	-0.218	0.041
ERICH3	5.62	5.366	5.822	5.157	5.62	5.063	0.202	-0.202	-0.209	-0.094
CRYZ	2.372	2.995	2.379	2.771	2.532	2.935	0.006	0.153	-0.224	0.163
TYW3	1.889	2.639	1.56	1.782	1.977	1.701	-0.328	0.416	-0.857	-0.081
LHX8	7.15	6.759	7.153	6.988	7.043	7.238	0.004	-0.11	0.229	0.25
SLC44A5	7.733	7.635	7.841	7.57	7.616	7.518	0.108	-0.225	-0.065	-0.052
ACADM	4.362	4.58	4.307	4.309	4.322	4.35	-0.055	0.015	-0.271	0.041
MSH4	6.01	5.842	6.138	5.832	5.94	5.79	0.128	-0.197	-0.01	-0.042
ASB17	2.862	2.825	3.083	2.907	2.869	3.02	0.221	-0.213	0.082	0.113
ST6GALNAC3	8.052	8.009	8.146	7.91	7.995	7.889	0.094	-0.151	-0.099	-0.022
ST6GALNAC5	7.899	7.636	8.011	7.785	7.805	7.841	0.111	-0.206	0.148	0.056
PIGK	4.38	4.706	4.302	4.061	4.526	3.862	-0.078	0.224	-0.645	-0.198
AK5	8.278	7.651	8.282	7.837	8.129	7.753	0.004	-0.153	0.186	-0.085
AC118549.1	3.207	4.274	2.945	3.288	3.538	3.061	-0.262	0.593	-0.986	-0.227
USP33	2.196	3.257	2.107	2.258	2.784	2.261	-0.089	0.678	-0.999	0.003
MIGA1	3.023	4.267	2.886	3.031	3.391	2.924	-0.137	0.505	-1.236	-0.107
NEXN	5.052	4.709	5.064	5.008	4.93	4.699	0.012	-0.135	0.298	-0.309
FUBP1	1.144	2.206	0.995	1.247	1.604	1.368	-0.149	0.609	-0.958	0.121
DNAJB4	1.909	2.711	1.859	1.862	2.214	1.927	-0.05	0.355	-0.849	0.066
GIPC2	7.074	6.897	7.18	7.062	6.936	7.073	0.105	-0.244	0.165	0.011
PTGFR	6.947	6.991	7.041	6.861	6.896	6.935	0.094	-0.145	-0.13	0.074
IFI44L	2.886	3.084	2.658	2.484	2.723	2.741	-0.228	0.065	-0.6	0.257
IFI44	0.523	1.14	0.524	0.226	0.771	0.313	0.001	0.248	-0.914	0.087
ADGRL4	7.097	6.995	7.277	6.828	7.063	6.727	0.18	-0.214	-0.167	-0.101
ADGRL2	8.264	8.164	8.339	7.984	8.125	8.027	0.075	-0.214	-0.18	0.042
TTLL7	6.514	6.382	6.606	6.494	6.435	6.499	0.093	-0.171	0.112	0.005
PRKACB	5.102	5.372	5.136	5.235	5.165	5.208	0.033	0.029	-0.137	-0.028
SAMD13	5.257	5.087	5.459	5.208	5.263	5.074	0.202	-0.196	0.121	-0.134
DNASE2B	2.757	2.517	2.799	2.402	2.711	2.51	0.042	-0.088	-0.114	0.107
RPF1	0.824	1.614	0.879	0.508	1.259	0.821	0.054	0.38	-1.106	0.313
SPATA1	2.543	3.152	2.686	2.686	2.896	2.51	0.143	0.21	-0.466	-0.176
CTBS	0.751	1.728	0.726	1.085	1.326	0.935	-0.025	0.6	-0.643	-0.15
SSX2IP	2.611	3.349	2.672	2.863	2.858	2.637	0.061	0.186	-0.486	-0.226
LPAR3	7.039	7.053	7.112	7.31	6.876	7.291	0.073	-0.237	0.257	-0.019
MCOLN2	5.538	6.29	5.264	6.008	5.314	6.303	-0.274	0.05	-0.282	0.295
WDR63	7.83	7.615	7.826	7.951	7.677	7.918	-0.004	-0.149	0.336	-0.033
MCOLN3	6.2	5.999	6.124	6.385	6.024	6.425	-0.076	-0.1	0.385	0.041
SYDE2	5.519	5.216	5.731	5.416	5.503	5.433	0.212	-0.228	0.201	0.017
C1orf52	0.355	0.842	-0.083	0.42	0.487	0.313	-0.438	0.571	-0.422	-0.107
BCL10	-0.164	0.79	-0.131	0.081	0.654	-0.072	0.033	0.785	-0.709	-0.153
DDAH1	8.426	8.258	8.542	8.484	8.315	8.501	0.116	-0.227	0.225	0.017
CCN1	4.654	4.316	4.672	4.549	4.513	4.795	0.018	-0.159	0.233	0.246
ZNHIT6	2.582	3.308	2.478	2.34	2.921	2.252	-0.103	0.443	-0.968	-0.088
COL24A1	6.221	6.62	6.365	6.092	6.336	5.887	0.144	-0.029	-0.529	-0.204
ODF2L	2.998	3.423	2.979	2.741	3.13	2.912	-0.019	0.151	-0.682	0.171
CLCA2	4.761	4.458	4.863	4.747	4.648	4.604	0.102	-0.216	0.289	-0.143
CLCA1	4.837	4.784	5.067	4.902	4.83	4.839	0.23	-0.237	0.118	-0.063
CLCA4	4.402	4.446	4.603	4.39	4.322	4.374	0.201	-0.281	-0.055	-0.016
SH3GLB1	1.651	2.54	1.222	1.685	2.123	1.688	-0.429	0.901	-0.856	0.003
SELENOF	1.811	2.779	1.202	2.039	2.469	1.621	-0.609	1.266	-0.739	-0.418
HS2ST1	4.653	5.299	4.592	4.81	4.974	4.65	-0.062	0.382	-0.489	-0.16
AC093155.3	6.758	6.535	6.916	6.778	6.642	6.531	0.158	-0.274	0.243	-0.247
LMO4	1.936	1.992	2.054	1.33	2.232	1.432	0.118	0.178	-0.662	0.102
PKN2	3.49	4.568	3.227	3.616	3.889	3.462	-0.263	0.661	-0.952	-0.154
GTF2B	1.443	2.654	1.401	1.672	2.065	1.384	-0.042	0.664	-0.982	-0.288
KYAT3	2.19	3.276	1.943	2.171	2.706	2.234	-0.247	0.764	-1.105	0.064
RBMXL1	0.451	1.119	0.052	-0.081	0.834	0.503	-0.399	0.783	-1.2	0.584
GBP3	0.413	1.472	0.052	0.669	0.865	0.279	-0.361	0.813	-0.803	-0.39
GBP1	0.451	1.715	0.052	0.669	0.688	0.171	-0.399	0.637	-1.046	-0.498
GBP2	3.755	3.961	3.914	4.053	3.775	3.806	0.159	-0.139	0.092	-0.247
GBP7	4.438	4.501	4.635	4.749	4.386	4.519	0.198	-0.249	0.247	-0.23
GBP4	2.435	3.449	1.954	1.873	2.208	2.45	-0.481	0.254	-1.576	0.577
GBP5	1.498	2.451	0.752	0.966	1.421	1.139	-0.746	0.669	-1.485	0.173
GBP6	3.789	3.926	4.094	4.297	3.769	4.061	0.306	-0.325	0.371	-0.235
LRRC8B	3.072	3.688	2.939	3.031	3.494	2.962	-0.133	0.555	-0.657	-0.069
LRRC8C	3.704	4.599	3.598	4.001	4.146	3.911	-0.105	0.548	-0.597	-0.091
AC093423.3	5.636	5.989	5.669	5.649	5.869	5.551	0.034	0.2	-0.34	-0.098
LRRC8D	3.546	4.309	3.468	3.376	3.952	3.356	-0.078	0.485	-0.933	-0.021
ZNF326	1.804	2.579	1.222	1.659	2.065	1.801	-0.582	0.843	-0.92	0.141
BARHL2	6.02	5.678	6.098	5.951	5.836	6.172	0.079	-0.262	0.273	0.22
ZNF644	3.09	4.088	2.979	3.181	3.634	3.1	-0.111	0.655	-0.907	-0.08
HFM1	6.503	6.162	6.669	6.214	6.433	6.196	0.167	-0.236	0.052	-0.018
CDC7	1.551	2.311	1.56	1.607	1.912	1.776	0.01	0.352	-0.704	0.169
TGFBR3	8.113	8.13	8.178	8.349	7.935	8.379	0.065	-0.242	0.22	0.03
BRDT	5.396	5.516	5.491	5.604	5.286	5.645	0.095	-0.204	0.089	0.041
EPHX4	5.236	5.513	5.204	5.709	5.079	5.832	-0.032	-0.124	0.197	0.123
SETSIP	0.294	0.251	0.214	0.294	-0.025	0.617	-0.08	-0.239	0.042	0.323
BTBD8	4.384	4.764	4.302	4.274	4.467	4.387	-0.082	0.164	-0.49	0.112
C1orf146	4.367	4.42	4.398	4.289	4.137	4.418	0.031	-0.261	-0.132	0.13
GLMN	2.19	3.28	2.086	2.3	2.672	2.114	-0.104	0.587	-0.981	-0.186
RPAP2	3.648	4.491	3.755	3.693	3.977	3.54	0.107	0.222	-0.798	-0.153
GFI1	4.675	4.899	4.809	5.209	4.559	5.099	0.134	-0.25	0.31	-0.11
EVI5	5.807	5.806	5.882	5.26	6.061	5.189	0.075	0.179	-0.546	-0.07
RPL5	-0.252	0.736	-0.966	-0.081	0.487	-0.419	-0.714	1.453	-0.817	-0.339
DIPK1A	5.237	5.844	5.226	5.884	5.204	5.848	-0.011	-0.023	0.04	-0.037
MTF2	2.013	2.96	1.883	2.153	2.702	2.064	-0.13	0.819	-0.807	-0.089
TMED5	0.974	2.049	0.726	1.362	1.666	1.368	-0.248	0.941	-0.687	0.006
CCDC18	2.91	3.8	3.007	3.026	3.293	2.873	0.098	0.286	-0.774	-0.153
DR1	0.934	1.439	1.143	0.791	1.758	0.797	0.209	0.615	-0.648	0.006
FNBP1L	5.669	5.153	5.861	4.952	5.699	4.896	0.192	-0.163	-0.201	-0.056
BCAR3	7.326	7.4	7.35	7.395	7.223	7.374	0.024	-0.127	-0.005	-0.02
DNTTIP2	0.657	1.643	0.726	1.027	1.259	0.935	0.068	0.533	-0.616	-0.092
GCLM	1.826	2.196	1.757	1.281	1.875	1.249	-0.068	0.118	-0.915	-0.032
ABCA4	9.086	8.587	9.088	8.853	8.888	8.953	0.001	-0.2	0.266	0.1
ARHGAP29	8.879	8.552	8.881	8.871	8.629	8.944	0.003	-0.252	0.319	0.073
ABCD3	4.081	4.339	4.165	3.781	4.198	3.651	0.084	0.033	-0.558	-0.13
F3	3.045	1.809	2.7	1.213	2.816	1.447	-0.345	0.116	-0.596	0.234
SLC44A3	7.842	7.294	7.876	7.54	7.661	7.668	0.034	-0.215	0.246	0.128
CNN3	6.403	6.117	6.494	6.321	6.243	6.439	0.092	-0.252	0.204	0.118
ALG14	4.655	4.791	4.709	4.643	4.668	4.58	0.053	-0.04	-0.148	-0.063
TLCD4	6.979	6.654	7.075	6.908	6.835	7.008	0.096	-0.24	0.254	0.1
TLCD4-RWDD3	7.604	7.346	7.697	7.566	7.471	7.623	0.093	-0.226	0.219	0.058
RWDD3	0.824	1.742	0.614	0.719	0.953	0.697	-0.211	0.339	-1.023	-0.022
PTBP2	2.916	3.849	2.693	2.918	3.447	2.956	-0.223	0.754	-0.931	0.039
DPYD	6.724	7.411	6.66	6.782	6.916	6.741	-0.064	0.256	-0.629	-0.041
SNX7	6.45	6.165	6.507	6.25	6.28	6.216	0.057	-0.226	0.084	-0.034
PLPPR5	6.38	6.028	6.503	5.879	6.236	6.012	0.123	-0.267	-0.149	0.133
PLPPR4	5.76	5.274	5.861	5.304	5.621	5.473	0.101	-0.239	0.031	0.168
PALMD	6.082	5.838	6.212	6.186	5.945	6.206	0.13	-0.267	0.347	0.02
FRRS1	3.521	3.695	3.456	2.991	3.523	3.03	-0.066	0.068	-0.704	0.04
AGL	2.517	3.702	2.563	2.795	2.921	2.677	0.047	0.358	-0.907	-0.118
SLC35A3	2.462	3.502	2.226	2.609	2.715	2.457	-0.237	0.489	-0.894	-0.151
AC118553.2	3.237	4.166	2.922	3.233	3.516	2.983	-0.315	0.595	-0.933	-0.25
MFSD14A	1.916	2.738	1.483	1.709	2.244	1.368	-0.433	0.761	-1.029	-0.341
SASS6	1.826	3.073	1.634	1.828	2.301	1.86	-0.192	0.667	-1.245	0.032
TRMT13	0.142	1.388	0.36	0.45	0.771	0.055	0.218	0.411	-0.938	-0.395
LRRC39	3.353	3.538	3.342	3.528	3.204	3.474	-0.012	-0.138	-0.01	-0.054
DBT	2.358	3.569	2.3	2.206	2.731	2.338	-0.058	0.432	-1.363	0.131
RTCA	0.736	2.038	0.726	1.007	1.462	0.821	-0.01	0.736	-1.03	-0.186
CDC14A	4.935	5.91	4.87	5.307	4.925	5.239	-0.066	0.055	-0.603	-0.068
GPR88	4.821	4.701	4.853	5.004	4.483	4.962	0.032	-0.37	0.303	-0.042
VCAM1	4.326	4.804	4.371	4.95	4.168	4.939	0.045	-0.203	0.146	-0.012
EXTL2	2.372	2.818	2.379	2.348	2.508	2.304	0.006	0.129	-0.47	-0.044
SLC30A7	2.742	3.607	2.502	2.829	3.245	2.753	-0.24	0.743	-0.778	-0.076
DPH5	1.618	2.718	1.545	2	2.11	1.739	-0.073	0.565	-0.718	-0.261
S1PR1	4.668	4.305	4.658	4.693	4.285	4.476	-0.01	-0.373	0.389	-0.217
OLFM3	6.202	5.967	6.361	5.608	6.201	5.587	0.158	-0.16	-0.358	-0.021
COL11A1	6.224	6.186	6.34	6.006	6.121	5.935	0.116	-0.219	-0.179	-0.072
RNPC3	1.167	1.934	0.554	0.881	1.348	0.844	-0.612	0.793	-1.053	-0.037
AMY2B	1.405	2.365	1.451	1.697	1.692	1.267	0.045	0.241	-0.668	-0.43
AMY2A	0.705	0.916	1.143	0.694	0.688	0.244	0.438	-0.455	-0.222	-0.45
PRMT6	2.631	2.772	2.754	2.846	2.449	2.85	0.122	-0.305	0.074	0.003
NTNG1	8.339	8.047	8.452	8.173	8.228	8.189	0.113	-0.224	0.126	0.016
VAV3	5.784	6.345	5.81	5.66	6.053	5.576	0.026	0.243	-0.685	-0.084
SLC25A24	2.83	3.419	2.734	2.47	3.127	2.677	-0.096	0.393	-0.95	0.207
NBPF4	2.815	2.711	2.904	2.986	2.633	2.967	0.088	-0.271	0.275	-0.018
NBPF6	2.916	2.779	2.767	3.176	2.592	3.172	-0.15	-0.174	0.398	-0.004
FAM102B	3.43	4.008	3.302	3.514	3.697	3.554	-0.129	0.395	-0.494	0.041
HENMT1	1.024	1.388	0.926	1.047	1.293	1.061	-0.098	0.366	-0.341	0.014
PRPF38B	-0.029	0.326	0.428	0.155	0.277	0.313	0.457	-0.151	-0.171	0.158
FNDC7	5.037	5.078	5.075	5.396	4.903	5.314	0.038	-0.172	0.319	-0.083
STXBP3	2.05	3.046	1.919	2.069	2.624	2.114	-0.131	0.705	-0.977	0.045
AKNAD1	5.559	5.623	5.677	5.597	5.541	5.403	0.118	-0.136	-0.027	-0.194
GPSM2	3.078	3.677	3.288	3.122	3.219	2.879	0.21	-0.069	-0.555	-0.243
CLCC1	1.627	2.556	1.401	1.62	1.86	1.607	-0.226	0.459	-0.936	-0.013
WDR47	2.607	3.688	2.272	2.667	2.884	2.207	-0.334	0.612	-1.02	-0.46
TAF13	-0.082	1.055	-0.341	0.743	0.365	0.379	-0.259	0.705	-0.312	-0.364
C1orf194	3.942	3.95	4.041	4.251	3.73	4.182	0.099	-0.311	0.301	-0.069
KIAA1324	6.805	6.845	6.736	7.067	6.537	7.063	-0.069	-0.199	0.222	-0.004
SARS1	1.327	2.186	1.163	1.539	1.649	1.416	-0.163	0.485	-0.647	-0.123
CELSR2	5.439	5.284	5.44	5.536	5.299	5.616	0.002	-0.141	0.252	0.079
MYBPHL	4.004	3.733	4.15	3.816	3.828	3.824	0.146	-0.322	0.083	0.008
SORT1	4.211	3.836	4.409	3.22	4.53	3.271	0.197	0.121	-0.615	0.051
PSMA5	1.306	2.302	1.102	1.281	1.767	1.158	-0.204	0.664	-1.021	-0.123
SYPL2	6.538	6.227	6.563	6.577	6.333	6.719	0.025	-0.23	0.35	0.143
ATXN7L2	1.2	1.01	1.349	0.903	1.212	1.463	0.149	-0.138	-0.107	0.56
CYB561D1	-0.029	0.592	0.094	0.042	0.277	0.589	0.123	0.183	-0.55	0.547
AMIGO1	3.221	3.252	3.472	3.559	3.14	3.458	0.251	-0.332	0.307	-0.101
GPR61	2.552	2.571	2.754	2.754	2.532	2.643	0.202	-0.222	0.182	-0.11
GNAI3	2.038	2.918	1.966	2.116	2.592	2.064	-0.072	0.627	-0.802	-0.052
GNAT2	1.452	1.599	1.988	0.881	1.984	1.232	0.536	-0.005	-0.717	0.351
AMPD2	0.209	0.68	0.492	-0.039	0.671	0.014	0.283	0.179	-0.719	0.053
GSTM4	3.253	3.428	3.48	3.566	3.207	3.335	0.227	-0.273	0.138	-0.231
GSTM2	4.312	4.224	4.539	4.329	4.244	4.28	0.227	-0.295	0.106	-0.049
GSTM1	3.114	2.924	3.35	2.829	3.026	2.918	0.237	-0.324	-0.095	0.089
GSTM5	6.788	6.612	6.84	6.955	6.651	6.935	0.052	-0.19	0.343	-0.02
GSTM3	4.778	4.427	4.815	4.875	4.609	4.831	0.038	-0.207	0.449	-0.045
EPS8L3	3.696	3.423	3.701	3.781	3.616	3.824	0.005	-0.085	0.357	0.043
CSF1	3.678	2.54	3.346	2.249	3.547	2.003	-0.332	0.201	-0.291	-0.247
AHCYL1	1.902	2.517	1.731	1.685	2.377	1.522	-0.171	0.646	-0.832	-0.162
STRIP1	6.535	6.287	6.583	6.572	6.45	6.661	0.048	-0.133	0.285	0.089
ALX3	5.858	5.496	5.885	5.843	5.736	5.935	0.027	-0.149	0.348	0.091
UBL4B	2.66	2.556	2.892	2.907	2.289	2.999	0.232	-0.603	0.351	0.092
SLC6A17	7.438	7.274	7.496	7.583	7.232	7.635	0.058	-0.264	0.309	0.052
KCNC4	6.794	7.106	6.812	7.243	6.506	7.211	0.018	-0.306	0.137	-0.032
SLC16A4	1.452	2.311	1.017	1.423	1.806	1.58	-0.435	0.789	-0.887	0.156
PROK1	3.111	3.419	3.368	3.609	3.05	3.779	0.257	-0.318	0.19	0.17
KCNA10	1.405	-0.422	1.384	-0.039	1.337	-0.028	-0.021	-0.047	0.383	0.01
KCNA2	7.999	6.96	8.178	7.52	7.985	7.493	0.18	-0.193	0.56	-0.026
KCNA3	2.367	1.658	2.672	2.425	2.178	1.675	0.305	-0.494	0.768	-0.751
CD53	1.691	2.417	1.384	1.722	2.129	1.661	-0.307	0.745	-0.696	-0.06
LRIF1	1.48	1.897	1.241	1.497	1.868	1.714	-0.239	0.627	-0.401	0.217
DRAM2	0.689	1.537	0.949	0.924	1.442	0.821	0.26	0.492	-0.612	-0.104
CEPT1	1.752	2.844	1.575	1.722	2.22	2.074	-0.177	0.645	-1.122	0.352
DENND2D	1.767	1.201	1.634	0.837	1.997	0.978	-0.133	0.364	-0.365	0.142
CHI3L2	5.345	5.302	5.316	5.31	5.187	5.444	-0.029	-0.129	0.009	0.133
CHIA	6.491	6.53	6.606	6.825	6.315	6.895	0.114	-0.291	0.295	0.07
PIFO	3.867	4.013	3.949	4.291	3.605	4.232	0.082	-0.344	0.277	-0.059
OVGP1	3.85	4.088	3.949	4.309	3.718	4.219	0.099	-0.231	0.221	-0.091
WDR77	0.164	0.916	-0.181	0.119	0.545	-0.117	-0.345	0.726	-0.798	-0.235
ATP5PB	-0.082	0.94	0.135	0.326	0.343	0.095	0.217	0.208	-0.614	-0.231
C1orf162	0.705	-1.116	0.778	-0.853	0.803	-0.477	0.073	0.025	0.263	0.377
TMIGD3	5.616	5.672	5.703	5.877	5.534	5.858	0.087	-0.169	0.206	-0.02
RAP1A	5.667	5.911	5.723	5.953	5.732	5.889	0.056	0.008	0.042	-0.064
INKA2	5.677	5.586	5.834	5.853	5.591	5.75	0.157	-0.243	0.267	-0.103
DDX20	0.273	1.161	-0.037	0.326	0.654	0.055	-0.31	0.691	-0.835	-0.271
KCND3	8.864	8.753	8.967	8.907	8.699	9.006	0.104	-0.268	0.154	0.1
CTTNBP2NL	4.02	3.829	4.158	3.167	4.385	3.404	0.138	0.227	-0.662	0.236
WNT2B	7.235	7.136	7.294	7.409	7.119	7.491	0.059	-0.175	0.272	0.083
ST7L	3.363	4.093	3.35	3.345	3.779	3.331	-0.013	0.429	-0.748	-0.014
CAPZA1	1.767	2.818	1.575	2.01	2.398	1.688	-0.192	0.822	-0.809	-0.322
MOV10	3.177	3.208	2.824	2.765	3.059	3.218	-0.352	0.235	-0.442	0.452
RHOC	1.121	0.045	0.804	-0.215	0.995	0.055	-0.317	0.191	-0.26	0.27
AL603832.3	4.516	3.999	4.514	4.361	4.38	4.42	-0.002	-0.134	0.362	0.059
PPM1J	4.167	3.74	4.282	4.212	4.055	4.015	0.115	-0.227	0.472	-0.197
TAFA3	2.569	2.165	2.556	2.232	2.392	2.329	-0.013	-0.163	0.067	0.097
SLC16A1	2.664	3.079	2.563	2.527	2.995	2.696	-0.1	0.432	-0.552	0.169
LRIG2	2.343	3.38	2.244	2.387	2.748	2.45	-0.098	0.503	-0.993	0.062
MAGI3	8.093	8.051	8.179	8.306	7.948	8.241	0.086	-0.231	0.255	-0.065
PHTF1	2.652	3.419	2.353	2.548	2.835	2.495	-0.299	0.482	-0.871	-0.053
RSBN1	1.84	2.912	1.717	1.969	2.454	2.064	-0.122	0.736	-0.943	0.095
PTPN22	2.179	3.084	2.107	2.162	2.527	2.161	-0.072	0.421	-0.922	-0.001
BCL2L15	0.781	1.456	0.804	0.591	0.582	0.89	0.023	-0.222	-0.865	0.3
AP4B1	-0.629	0.94	-0.398	0.119	0.365	0.134	0.231	0.763	-0.822	0.015
HIPK1	2.026	2.857	1.744	2.162	2.403	2.304	-0.281	0.659	-0.695	0.142
OLFML3	5.974	6.263	5.929	6.532	5.761	6.516	-0.045	-0.168	0.27	-0.016
SYT6	6.264	6.363	6.337	6.62	6.099	6.608	0.073	-0.238	0.257	-0.011
TRIM33	3.221	4.104	3.098	3.172	3.589	3.12	-0.123	0.491	-0.932	-0.052
BCAS2	0.487	1.316	0.008	0.563	0.545	-0.072	-0.479	0.537	-0.752	-0.635
DENND2C	7.892	7.565	7.994	7.899	7.694	7.913	0.102	-0.301	0.333	0.015
AMPD1	5.989	5.707	6.122	6.118	5.882	6.078	0.133	-0.24	0.411	-0.04
NRAS	0.487	1.334	-0.037	0.45	0.671	0.442	-0.524	0.708	-0.884	-0.007
CSDE1	1.752	2.525	1.418	1.346	2.058	1.478	-0.335	0.64	-1.178	0.132
SIKE1	0.432	0.816	-0.52	0.563	0.526	0.014	-0.952	1.047	-0.253	-0.55
SYCP1	7.668	7.143	7.863	7.461	7.515	7.434	0.195	-0.348	0.319	-0.027
TSHB	2.234	2.609	2.51	2.806	2.004	2.784	0.276	-0.505	0.197	-0.022
TSPAN2	4.44	4.441	4.462	4.436	4.235	4.304	0.022	-0.227	-0.005	-0.132
NGF	7.149	6.18	7.284	6.382	6.953	6.416	0.135	-0.331	0.202	0.034
VANGL1	4.171	4.614	4.219	4.419	4.165	4.457	0.048	-0.054	-0.195	0.038
CASQ2	6.837	7.001	6.894	7.182	6.663	7.298	0.057	-0.231	0.182	0.116
NHLH2	6.054	5.855	6.125	6.203	5.867	6.3	0.071	-0.257	0.348	0.097
SLC22A15	4.314	4.133	4.421	3.559	4.592	3.443	0.107	0.17	-0.574	-0.116
MAB21L3	4.299	4.759	4.398	4.946	4.118	5.066	0.099	-0.28	0.187	0.119
ATP1A1	2.435	2.69	2.216	2.116	2.685	2.023	-0.219	0.469	-0.574	-0.092
CD58	2.104	2.704	1.784	2.18	2.764	2.296	-0.321	0.981	-0.524	0.116
IGSF3	6.774	7.005	6.854	7.22	6.593	7.189	0.08	-0.261	0.215	-0.031
CD2	3.221	3.393	3.393	3.474	3.076	3.511	0.173	-0.317	0.081	0.037
PTGFRN	6.85	7.006	6.947	7.254	6.657	7.183	0.097	-0.29	0.248	-0.072
CD101	3.759	3.774	4.038	3.787	3.701	3.767	0.279	-0.337	0.013	-0.02
TTF2	2.83	3.436	2.945	3.272	2.877	2.766	0.115	-0.068	-0.165	-0.506
TRIM45	3.084	3.046	3.288	3.545	2.907	3.36	0.204	-0.381	0.499	-0.186
VTCN1	6.44	6.267	6.566	6.407	6.27	6.362	0.125	-0.295	0.139	-0.044
MAN1A2	3.933	4.865	3.8	4.082	4.257	3.935	-0.133	0.457	-0.783	-0.147
TENT5C	4.974	4.783	4.948	5.123	4.703	4.959	-0.026	-0.245	0.34	-0.164
GDAP2	2.499	3.457	2.263	2.47	2.784	2.161	-0.236	0.521	-0.988	-0.308
WDR3	1.667	2.799	1.634	1.553	1.83	1.522	-0.033	0.196	-1.246	-0.031
SPAG17	8.546	8.109	8.675	8.374	8.408	8.421	0.129	-0.267	0.265	0.047
TBX15	8.033	7.655	8.069	7.822	7.875	7.976	0.035	-0.194	0.167	0.154
WARS2	4.293	4.901	4.216	4.274	4.416	4.356	-0.076	0.2	-0.627	0.082
HAO2	5.286	4.882	5.436	5.039	5.183	4.998	0.15	-0.254	0.157	-0.041
HSD3B2	3.414	3.001	3.557	3.05	3.362	3.177	0.143	-0.196	0.05	0.126
HSD3B1	3.646	3.558	3.722	3.632	3.452	3.742	0.075	-0.269	0.075	0.109
ZNF697	3.39	2.426	3.645	2.171	3.589	2.171	0.255	-0.056	-0.255	0
PHGDH	7.091	7.155	7.23	7.473	6.955	7.398	0.139	-0.275	0.318	-0.075
HMGCS2	4.611	4.629	4.693	4.805	4.489	4.854	0.082	-0.204	0.176	0.049
REG4	3.946	4.039	4.091	4.335	3.793	4.106	0.145	-0.298	0.297	-0.229
ADAM30	2.481	2.654	2.693	3.045	2.317	2.973	0.212	-0.376	0.392	-0.073
NOTCH2	3.729	4.414	3.602	3.569	4.057	3.604	-0.127	0.455	-0.845	0.034
SEC22B	0.209	0.94	0.428	0.45	1.369	-0.117	0.219	0.942	-0.491	-0.566
AC253572.1	1.818	2.759	1.648	2.116	1.853	2.171	-0.17	0.205	-0.643	0.055
NBPF26	2.695	3.581	2.446	2.863	2.772	2.867	-0.25	0.326	-0.718	0.004
FCGR1B	0.209	-0.195	0.584	-0.312	0.582	-0.163	0.375	-0.002	-0.116	0.149
FAM72B	0.736	0.79	0.614	-0.169	0.564	0.171	-0.122	-0.05	-0.959	0.34
SRGAP2C	3.131	4.008	3.029	3.172	3.582	3.455	-0.102	0.553	-0.836	0.283
H3-2	4.576	5.034	4.518	5.453	4.386	5.572	-0.058	-0.132	0.419	0.119
NBPF15	5.344	5.503	5.279	5.847	5.177	5.893	-0.065	-0.102	0.344	0.046
SRGAP2B	3.253	3.902	3.194	3.259	3.55	3.322	-0.059	0.356	-0.643	0.063
FAM72D	0.187	0.326	0.175	-0.363	0.083	-0.311	-0.012	-0.092	-0.689	0.052
NBPF20	2.582	3.158	2.525	3.026	2.464	3.134	-0.056	-0.061	-0.132	0.109
GPR89A	2.627	3.28	2.226	2.348	2.522	2.243	-0.402	0.297	-0.932	-0.105
PDZK1	3.774	3.926	3.92	3.742	3.66	3.713	0.146	-0.26	-0.184	-0.029
CD160	4.488	4.309	4.556	4.595	4.369	4.44	0.068	-0.187	0.286	-0.155
RNF115	3.486	4.072	3.381	3.212	3.593	3.331	-0.105	0.213	-0.86	0.119
POLR3C	1.049	1.643	0.492	0.814	1.259	0.503	-0.557	0.766	-0.829	-0.311
NUDT17	0.187	-0.094	0.289	-0.528	0.083	0.014	0.102	-0.206	-0.434	0.542
PIAS3	0.469	1.24	0.554	0.479	0.468	0.134	0.085	-0.087	-0.762	-0.345
ANKRD35	5.274	4.943	5.347	5.324	5.174	5.182	0.073	-0.174	0.381	-0.141
ITGA10	4.096	3.542	4.219	3.751	4.022	3.668	0.123	-0.197	0.209	-0.083
PEX11B	0.022	0.251	-0.131	-0.587	0.083	-0.803	-0.153	0.214	-0.839	-0.216
RBM8A	-0.082	0.251	0.175	-0.263	0.343	-0.311	0.257	0.168	-0.514	-0.049
AC243547.3	3.736	3.988	3.844	4.141	3.718	3.833	0.108	-0.127	0.153	-0.308
LIX1L	1.962	2.443	1.883	1.884	2.135	1.58	-0.078	0.252	-0.559	-0.304
ANKRD34A	2.664	2.704	2.973	3.357	2.546	3.091	0.31	-0.427	0.653	-0.266
POLR3GL	1.132	1.489	0.949	1.525	1.062	0.999	-0.183	0.113	0.036	-0.526
HJV	5.385	5.15	5.531	5.644	5.257	5.572	0.146	-0.274	0.493	-0.071
NBPF10	1.922	2.155	1.662	1.378	2.16	1.318	-0.26	0.498	-0.778	-0.059
NOTCH2NLA	1.097	1.033	1.202	0.155	1.52	0.313	0.105	0.318	-0.877	0.158
NBPF12	2.255	2.948	1.931	2.506	2.474	2.313	-0.324	0.543	-0.443	-0.193
PRKAB2	1.296	1.728	1.123	0.814	1.568	1.101	-0.173	0.445	-0.915	0.287
FMO5	5.214	5.087	5.265	5.25	5.174	5.12	0.051	-0.091	0.163	-0.13
CHD1L	2.302	3.271	2.327	2.44	2.633	1.982	0.024	0.306	-0.831	-0.459
BCL9	8.495	8.204	8.533	8.495	8.349	8.61	0.037	-0.183	0.291	0.115
ACP6	4.03	4.202	4.135	4.201	4.086	4.225	0.106	-0.049	0	0.024
GJA5	5.002	5.028	5.002	5.104	4.787	5.097	0	-0.214	0.076	-0.007
GJA8	0.505	0.498	0.492	0.002	0.277	0.503	-0.013	-0.216	-0.495	0.501
GPR89B	2.963	3.478	2.78	2.717	3.098	2.935	-0.183	0.319	-0.761	0.217
NBPF11	2.392	3.04	2.309	2.513	2.592	2.67	-0.083	0.284	-0.527	0.157
NBPF14	1.675	2.838	1.619	2	1.941	2.023	-0.056	0.322	-0.838	0.024
NOTCH2NLB	0.273	1.489	0.008	0.694	0.507	0.913	-0.265	0.499	-0.795	0.219
PDE4DIP	5.003	5.251	5.033	4.966	5.072	5.061	0.03	0.039	-0.285	0.095
NBPF9	2.734	3.132	2.951	2.506	3.108	2.287	0.217	0.157	-0.626	-0.219
NOTCH2NLC	1.327	2.391	1.202	1.23	1.898	1.214	-0.124	0.695	-1.161	-0.017
AC242842.3	1.936	2.906	1.771	1.948	2.392	1.764	-0.165	0.622	-0.958	-0.184
NBPF19	0.164	0.892	-0.037	0.26	0.343	-0.117	-0.201	0.38	-0.632	-0.377
FCGR1A	0.608	0.465	-0.083	-0.263	1.114	-0.663	-0.692	1.197	-0.728	-0.401
H2BC18	3.351	3.34	3.088	3.203	3.31	3.297	-0.263	0.222	-0.137	0.094
BOLA1	2.738	2.85	2.747	3.075	2.776	3.046	0.009	0.029	0.224	-0.029
SV2A	4.356	4.281	4.442	4.625	4.101	4.587	0.086	-0.341	0.343	-0.038
MTMR11	2.162	1.835	2.127	1.839	1.912	1.551	-0.035	-0.215	0.005	-0.288
OTUD7B	9.014	8.822	8.956	9.146	8.827	9.184	-0.057	-0.129	0.323	0.039
VPS45	3.38	4.002	3.359	3.524	3.614	3.439	-0.021	0.255	-0.478	-0.085
PLEKHO1	0.095	0.362	0.175	-0.124	1.101	0.797	0.08	0.926	-0.486	0.921
ANP32E	0.505	1.334	0.614	0.859	1.151	0.844	0.108	0.538	-0.475	-0.015
CA14	5.091	4.788	5.128	5.066	4.888	5.205	0.037	-0.24	0.278	0.14
C1orf54	2.79	2.844	2.74	2.96	2.719	2.918	-0.05	-0.021	0.116	-0.042
CIART	4.123	4.025	4.11	4.24	3.926	4.395	-0.013	-0.184	0.216	0.154
MRPS21	0.523	1.599	0.175	0.191	0.938	0.171	-0.348	0.763	-1.407	-0.02
PRPF3	1.376	2.216	1.017	1.33	2.011	1.352	-0.359	0.994	-0.885	0.022
RPRD2	3.196	4.265	3.029	3.309	3.73	3.1	-0.167	0.701	-0.956	-0.208
TARS2	0.866	1.969	0.554	0.508	1.101	0.617	-0.312	0.547	-1.462	0.109
ECM1	0.394	0.816	0.289	0.719	0.343	0.473	-0.105	0.054	-0.097	-0.246
ADAMTSL4	0.273	-0.144	0.008	0.042	0.507	-0.663	-0.265	0.499	0.186	-0.706
ENSA	1.144	2.038	0.972	1.104	1.442	1.061	-0.171	0.469	-0.933	-0.043
GOLPH3L	2.08	3.208	1.704	2.134	2.489	2.023	-0.377	0.785	-1.073	-0.111
HORMAD1	2.173	2.356	2.438	2.332	2.387	2.198	0.264	-0.05	-0.024	-0.134
CTSS	1.265	2.338	0.829	1.393	2.018	0.978	-0.435	1.189	-0.945	-0.415
CTSK	1.396	1.439	1.545	0.966	1.411	0.821	0.149	-0.134	-0.473	-0.146
ARNT	2.372	3.354	2.117	2.484	2.827	2.261	-0.256	0.711	-0.869	-0.223
CTXND2	3.666	3.777	3.781	3.807	3.359	3.651	0.115	-0.422	0.03	-0.156
SETDB1	1.691	2.711	1.575	1.567	1.875	0.999	-0.115	0.3	-1.144	-0.567
CERS2	0.469	1.334	-0.131	0.002	0.231	0.411	-0.6	0.362	-1.332	0.409
ANXA9	1.818	2.092	1.943	2.039	1.92	2.034	0.124	-0.023	-0.053	-0.006
MINDY1	0.72	0.736	0.778	0.694	1.212	0.532	0.058	0.434	-0.042	-0.162
PRUNE1	1.76	2.302	1.634	1.594	1.767	1.249	-0.126	0.133	-0.708	-0.344
BNIPL	3.063	2.942	2.985	2.96	2.888	2.683	-0.078	-0.097	0.017	-0.277
C1orf56	1.405	1.505	1.605	1.281	1.39	1.101	0.2	-0.215	-0.224	-0.18
CDC42SE1	1.875	2.564	2.01	1.916	2.154	1.537	0.136	0.143	-0.647	-0.38
MLLT11	1.357	1.848	1.434	1.408	1.442	0.772	0.078	0.008	-0.439	-0.636
GABPB2	2.449	3.354	2.387	2.448	2.668	2.278	-0.061	0.281	-0.906	-0.169
SEMA6C	5.05	4.838	5.1	5.197	4.873	5.185	0.05	-0.226	0.359	-0.012
SCNM1	-0.164	0.892	-0.083	-0.169	0.526	0.171	0.081	0.609	-1.061	0.34
VPS72	3.351	3.237	3.41	3.353	3.293	3.249	0.06	-0.117	0.116	-0.104
PIP5K1A	1.968	3.023	1.744	1.828	2.408	1.836	-0.224	0.664	-1.195	0.008
PSMD4	0.118	0.79	-0.232	-0.312	0.277	-0.419	-0.351	0.509	-1.102	-0.107
PI4KB	1.659	2.417	1.731	1.722	1.977	1.648	0.072	0.246	-0.696	-0.074
SELENBP1	1.752	2.124	1.931	2.088	1.845	1.927	0.179	-0.086	-0.036	-0.16
POGZ	2.122	3.482	2.379	2.249	2.694	2.252	0.257	0.315	-1.233	0.003
CGN	5.77	5.762	5.855	6.043	5.538	5.995	0.085	-0.317	0.281	-0.049
TUFT1	5.17	5.152	5.259	5.306	5.056	5.313	0.089	-0.203	0.155	0.006
SNX27	3.038	3.757	2.855	2.96	3.475	3.04	-0.183	0.619	-0.797	0.081
CELF3	5.422	4.944	5.539	5.287	5.273	5.44	0.118	-0.266	0.342	0.153
RIIAD1	6.761	6.544	6.813	6.854	6.614	6.948	0.052	-0.198	0.31	0.094
OAZ3	1.585	1.796	1.822	2.134	1.726	2.003	0.237	-0.096	0.339	-0.132
TDRKH	3.595	4.013	3.617	4.188	3.445	4.159	0.022	-0.172	0.175	-0.029
LINGO4	4.511	4.272	4.61	4.605	4.389	4.781	0.099	-0.221	0.333	0.176
RORC	5.513	5.182	5.458	5.312	5.249	5.411	-0.056	-0.208	0.13	0.098
C2CD4D	4.947	4.595	4.925	4.979	4.66	4.98	-0.022	-0.265	0.384	0.002
THEM5	4.774	4.475	4.785	4.879	4.607	4.971	0.011	-0.177	0.405	0.092
THEM4	3.49	3.719	3.807	3.579	3.43	3.54	0.316	-0.377	-0.14	-0.039
S100A10	0.673	0.916	0.094	0.155	0.85	0.473	-0.579	0.756	-0.761	0.318
S100A11	1.306	1.297	1.717	1.178	1.577	1.081	0.411	-0.141	-0.12	-0.097
TCHHL1	4.374	4.318	4.345	4.726	4.189	4.772	-0.03	-0.155	0.407	0.046
TCHH	6.389	6.365	6.415	6.67	6.258	6.689	0.026	-0.157	0.304	0.019
RPTN	2.139	2.145	2.167	2.425	2.058	2.371	0.028	-0.109	0.28	-0.055
HRNR	3.358	2.918	3.468	3.036	3.124	2.994	0.11	-0.344	0.117	-0.042
FLG	4.495	4.022	4.683	4.257	4.433	4.261	0.188	-0.25	0.235	0.003
FLG2	3.974	3.371	4.068	3.559	3.803	3.547	0.094	-0.265	0.187	-0.012
CRNN	2.923	2.196	3.088	2.548	2.784	2.703	0.165	-0.304	0.352	0.155
LCE5A	2.525	1.958	2.586	2.308	2.439	2.553	0.06	-0.147	0.35	0.246
CRCT1	4.259	3.588	4.291	4.104	4.098	4.23	0.033	-0.194	0.515	0.126
LCE3E	1.424	0.651	1.418	0.966	1.304	0.935	-0.007	-0.114	0.315	-0.031
LCE3D	1.265	0.592	1.349	0.563	1.114	1.158	0.085	-0.236	-0.028	0.595
LCE3A	0.273	-0.618	0.554	-0.471	0.407	0.014	0.281	-0.147	0.147	0.485
LCE2D	1.826	1.181	2.107	1.607	1.577	1.788	0.281	-0.53	0.426	0.181
LCE2C	1.922	1.297	2.107	1.33	1.501	1.788	0.184	-0.605	0.033	0.458
LCE2B	1.542	0.842	1.619	0.563	1.369	0.89	0.077	-0.25	-0.278	0.327
LCE2A	1.049	0.089	0.926	0.479	0.771	0.055	-0.123	-0.155	0.39	-0.424
LCE4A	1.667	1.14	1.704	1.281	1.7	1.447	0.037	-0.003	0.141	0.166
C1orf68	1.061	0.172	1.102	0.694	0.938	0.617	0.041	-0.164	0.522	-0.077
KPRP	1.132	0.867	1.314	0.508	1.101	0.722	0.182	-0.213	-0.359	0.215
LCE1F	0.705	-0.046	0.325	0.042	0.448	-0.598	-0.38	0.123	0.089	-0.641
LCE1E	2.644	1.848	2.922	2	2.479	2.064	0.278	-0.443	0.152	0.065
LCE1D	1.882	0.172	1.859	0.536	1.775	0.561	-0.023	-0.085	0.364	0.025
LCE1C	2.092	1.201	2.226	1.247	1.948	1.688	0.133	-0.277	0.046	0.44
LCE1B	1.452	0.736	1.619	1.007	1.326	0.868	0.167	-0.294	0.271	-0.14
LCE1A	1.347	0.089	1.451	0.694	1.326	0.671	0.104	-0.125	0.605	-0.023
LCE6A	1.424	0.763	1.771	1.453	1.176	1.081	0.346	-0.595	0.69	-0.372
AL162596.1	1.542	1.119	1.545	1.247	1.304	1.177	0.003	-0.241	0.128	-0.07
SMCP	3.365	2.838	3.602	3.026	3.102	3.071	0.237	-0.5	0.188	0.045
IVL	3.261	2.155	3.468	2.348	3.098	2.434	0.207	-0.369	0.193	0.086
SPRR5	1.618	1.033	1.847	1.007	1.38	1.041	0.228	-0.467	-0.026	0.034
SPRR4	1.507	1.334	1.931	1.264	1.558	1.318	0.424	-0.373	-0.07	0.054
SPRR1A	0.294	-0.484	0.325	0.226	0.183	-0.732	0.031	-0.142	0.71	-0.958
SPRR3	1.975	1.24	2.032	1.497	2.004	1.836	0.057	-0.028	0.256	0.339
SPRR1B	2.007	1.161	2.096	1.851	1.956	1.463	0.089	-0.141	0.69	-0.388
SPRR2D	2.943	2.071	3.018	2.34	2.76	2.395	0.075	-0.258	0.269	0.055
SPRR2A	2.026	1.521	2.197	1.77	1.984	1.493	0.171	-0.213	0.249	-0.277
SPRR2B	0.625	-0.094	0.671	0.294	0.507	0.589	0.046	-0.164	0.388	0.296
SPRR2E	4.565	4.041	4.693	4.331	4.342	4.27	0.128	-0.351	0.29	-0.062
SPRR2F	1.602	1.14	1.744	1.23	1.38	1.432	0.143	-0.365	0.09	0.201
SPRR2G	2.007	1.439	2.086	1.782	1.905	1.927	0.079	-0.181	0.343	0.146
LELP1	2.64	2.374	2.548	2.402	2.382	2.495	-0.091	-0.166	0.029	0.092
PRR9	2.676	2.632	2.727	2.562	2.439	2.962	0.051	-0.288	-0.07	0.4
LORICRIN	2.64	3.449	2.951	3.908	2.498	3.812	0.311	-0.452	0.459	-0.095
PGLYRP3	4.419	4.403	4.492	4.466	4.198	4.648	0.074	-0.294	0.063	0.183
PGLYRP4	5.131	5.028	5.205	5.331	4.813	5.267	0.074	-0.392	0.303	-0.064
S100A9	0.625	-0.484	0.804	-0.215	1.088	-0.663	0.179	0.284	0.269	-0.449
S100A12	0.252	-0.422	0.252	-0.416	0.321	-0.311	0	0.07	0.006	0.105
S100A7A	4.594	4.394	4.705	4.652	4.454	4.741	0.111	-0.251	0.258	0.089
S100A7L2	2.377	2.254	2.454	2.68	2.208	2.643	0.077	-0.245	0.425	-0.036
S100A7	3.207	3.079	3.464	3.552	3.242	3.392	0.256	-0.222	0.474	-0.16
S100A16	1.875	1.119	1.619	1.213	1.613	1.101	-0.255	-0.006	0.093	-0.112
S100A14	1.132	0.79	0.879	0.719	1.062	0.772	-0.254	0.183	-0.071	0.054
S100A13	2.707	1.946	2.615	1.969	2.597	1.701	-0.092	-0.018	0.023	-0.268
S100A1	1.243	0.251	1.102	0.26	1.022	0.095	-0.141	-0.08	0.009	-0.165
ILF2	-0.553	0.763	-1.483	-0.471	0.03	-0.477	-0.93	1.513	-1.234	-0.006
NPR1	3.451	4.383	3.439	4.419	3.356	4.528	-0.012	-0.083	0.036	0.109
GATAD2B	2.201	3.271	1.977	2.078	2.752	1.96	-0.224	0.775	-1.193	-0.118
DENND4B	0.469	1.181	-0.037	-0.081	0.526	-0.211	-0.506	0.563	-1.262	-0.13
CRTC2	-0.252	0.867	-0.037	-0.169	0.057	-0.26	0.215	0.093	-1.036	-0.091
AL358472.7	0.766	1.24	0.949	0.508	1.075	0.347	0.184	0.126	-0.733	-0.161
AL358472.6	0.164	0.53	0.394	0.002	0.671	-0.364	0.23	0.277	-0.527	-0.367
NUP210L	7.669	7.474	7.803	7.74	7.539	7.772	0.134	-0.264	0.266	0.032
TPM3	3.168	3.51	3.292	3.392	3.34	3.009	0.124	0.048	-0.118	-0.382
C1orf189	0.781	1.352	0.879	0.694	0.688	0.722	0.098	-0.19	-0.658	0.028
C1orf43	-0.082	0.916	0.008	0.389	0.895	-0.311	0.09	0.887	-0.527	-0.7
UBAP2L	1.854	3.018	1.847	1.709	2.429	2.044	-0.007	0.582	-1.308	0.334
AQP10	4.367	4.277	4.243	4.485	4.197	4.65	-0.124	-0.046	0.209	0.165
ATP8B2	4.795	4.959	4.678	5.04	4.501	4.932	-0.117	-0.177	0.081	-0.109
IL6R	2.959	3.04	3.061	2.395	3.233	2.65	0.102	0.172	-0.645	0.255
SHE	5.674	5.527	5.762	5.782	5.492	5.874	0.087	-0.27	0.256	0.091
TDRD10	7.078	6.83	7.155	7.209	6.923	7.164	0.077	-0.232	0.379	-0.045
UBE2Q1	0.142	0.916	-0.285	0.226	0.386	0.055	-0.427	0.671	-0.69	-0.171
CHRNB2	4.75	4.332	4.828	4.695	4.667	4.825	0.078	-0.161	0.363	0.13
ADAR	2.122	2.9	1.931	2.125	2.479	2.287	-0.191	0.548	-0.775	0.162
KCNN3	8.582	8.459	8.64	8.739	8.375	8.748	0.058	-0.265	0.281	0.009
PMVK	0.689	1.352	0.289	0.669	0.803	-0.028	-0.4	0.514	-0.683	-0.697
PBXIP1	1.367	1.783	1.202	1.408	1.586	1.384	-0.164	0.384	-0.374	-0.024
SHC1	-0.346	0.842	-0.083	-0.65	0.343	-0.663	0.262	0.426	-1.491	-0.014
FLAD1	-0.283	0.736	-0.131	-0.416	0.03	-0.598	0.151	0.161	-1.152	-0.183
DCST2	3.385	2.954	3.402	3.06	3.124	3.115	0.017	-0.278	0.106	0.055
DCST1	4.731	4.197	4.644	4.503	4.416	4.459	-0.087	-0.228	0.307	-0.044
ADAM15	1.024	0.892	1.143	0.669	1.008	0.821	0.119	-0.135	-0.223	0.152
EFNA4	2.156	1.946	1.919	2.258	1.822	2.161	-0.237	-0.097	0.312	-0.097
AL691442.2	6.283	6.042	6.318	6.323	6.072	6.332	0.035	-0.246	0.282	0.009
EFNA3	5.78	5.554	5.873	5.875	5.594	5.875	0.093	-0.279	0.321	0
EFNA1	4.97	4.513	4.964	4.823	4.817	4.773	-0.006	-0.147	0.31	-0.05
AL713999.1	3.603	3.079	3.58	3.19	3.383	3.28	-0.023	-0.197	0.111	0.09
TRIM46	3.242	2.675	3.251	2.852	2.992	2.967	0.009	-0.259	0.177	0.115
MUC1	1.968	1.297	1.575	1.393	1.783	1.565	-0.393	0.207	0.096	0.172
THBS3	3.519	3.228	3.503	3.434	3.348	3.428	-0.016	-0.155	0.206	-0.006
FDPS	0.673	1.161	0.698	0.617	0.85	0.171	0.025	0.151	-0.544	-0.446
RUSC1	0.432	1.098	0.46	0.719	0.671	0.313	0.028	0.211	-0.379	-0.406
ASH1L	4.069	5.186	3.923	4.136	4.502	3.882	-0.147	0.58	-1.05	-0.254
YY1AP1	1.434	2.235	1.163	0.987	1.845	0.978	-0.27	0.682	-1.248	-0.009
DAP3	2.032	3.116	1.662	1.805	2.267	1.86	-0.369	0.604	-1.311	0.055
GON4L	3.042	4.164	2.855	3.136	3.552	3.009	-0.186	0.696	-1.028	-0.126
SYT11	1.651	2.624	1.69	1.828	1.905	1.836	0.039	0.215	-0.796	0.008
RIT1	-0.029	0.892	-0.232	0.002	0.343	-0.311	-0.203	0.575	-0.89	-0.314
KHDC4	0.908	1.809	0.135	0.881	0.88	0.617	-0.772	0.745	-0.928	-0.264
ARHGEF2	3.798	3.883	3.787	3.736	3.872	3.748	-0.01	0.085	-0.147	0.012
SSR2	0.095	0.736	-0.881	0.002	0.468	-0.028	-0.976	1.349	-0.734	-0.031
UBQLN4	1.233	1.37	0.642	0.966	1.2	1.041	-0.59	0.558	-0.404	0.074
RAB25	3.305	3.023	3.246	3.321	3.17	3.2	-0.059	-0.076	0.298	-0.121
MEX3A	5.732	5.454	5.824	5.749	5.628	5.891	0.092	-0.196	0.294	0.142
LMNA	6.171	6.312	6.207	6.494	6.112	6.739	0.036	-0.095	0.182	0.244
SEMA4A	2.462	2.869	2.379	2.425	2.57	2.094	-0.084	0.191	-0.444	-0.331
SLC25A44	0.736	1.422	0.36	0.669	1.008	0.171	-0.376	0.648	-0.753	-0.498
PMF1-BGLAP	2.387	2.93	2.379	2.484	2.35	2.48	-0.008	-0.029	-0.446	-0.004
PMF1	1.714	2.4	1.59	1.697	1.64	1.836	-0.124	0.05	-0.703	0.139
PAQR6	4.225	3.914	4.261	4.225	4.045	4.196	0.036	-0.216	0.312	-0.029
SMG5	1.737	2.571	1.717	1.948	2.104	1.607	-0.02	0.386	-0.623	-0.341
CCT3	6.717	6.469	6.775	6.733	6.572	6.872	0.058	-0.203	0.264	0.139
TSACC	3.68	3.663	3.715	3.963	3.511	4.018	0.035	-0.203	0.3	0.055
RHBG	4.477	4.077	4.474	4.353	4.352	4.35	-0.002	-0.123	0.276	-0.003
C1orf61	8.683	8.356	8.693	8.662	8.535	8.785	0.01	-0.158	0.306	0.123
MEF2D	1.525	2.283	1.717	1.393	2.123	1.752	0.193	0.405	-0.89	0.359
IQGAP3	3.449	3.526	3.538	3.296	3.45	3.384	0.089	-0.088	-0.23	0.088
TTC24	2.139	1.934	2.429	2.241	1.92	2.003	0.29	-0.51	0.307	-0.238
HAPLN2	6.033	5.692	6.079	6.012	5.875	6.14	0.046	-0.203	0.32	0.128
BCAN	7.091	6.737	7.141	7.105	6.948	7.2	0.051	-0.194	0.368	0.095
NES	5.292	5.018	5.343	5.415	5.162	5.566	0.051	-0.181	0.397	0.15
CRABP2	5.219	3.911	5.091	3.937	4.951	4.225	-0.128	-0.14	0.026	0.288
ISG20L2	0.095	0.251	-0.341	-0.124	0.108	0.532	-0.436	0.449	-0.375	0.656
HDGF	2.116	2.206	1.731	1.862	2.295	1.938	-0.385	0.564	-0.344	0.077
PRCC	2.862	3.261	2.658	2.818	3.13	2.82	-0.203	0.472	-0.443	0.002
SH2D2A	4.96	4.771	4.995	5.056	4.764	5.073	0.035	-0.23	0.285	0.017
NTRK1	8.336	8.016	8.429	8.354	8.208	8.437	0.093	-0.221	0.338	0.083
INSRR	6.924	6.553	7.001	6.853	6.804	6.993	0.076	-0.197	0.3	0.14
PEAR1	5.851	5.466	5.963	5.77	5.723	5.845	0.112	-0.241	0.304	0.076
LRRC71	6.509	6.105	6.58	6.521	6.39	6.578	0.071	-0.19	0.416	0.057
ARHGEF11	5.127	4.73	5.384	4.159	5.243	4.401	0.257	-0.141	-0.571	0.242
ETV3L	4.318	4.288	4.375	4.245	3.984	4.142	0.057	-0.391	-0.044	-0.102
ETV3	0.766	1.505	0.614	0.617	1.224	0.748	-0.152	0.61	-0.888	0.131
FCRL5	6.976	6.84	7.078	7.128	6.824	7.157	0.102	-0.254	0.288	0.029
FCRL4	7.544	7.119	7.548	7.432	7.362	7.586	0.004	-0.186	0.313	0.154
FCRL3	6.687	6.445	6.735	6.757	6.466	6.786	0.048	-0.268	0.312	0.03
FCRL2	6.458	6.014	6.497	6.45	6.228	6.376	0.039	-0.269	0.437	-0.074
FCRL1	5.8	5.395	5.932	5.694	5.579	5.723	0.131	-0.352	0.299	0.029
CD5L	7.198	6.731	7.288	7.095	7.078	7.063	0.091	-0.21	0.364	-0.032
KIRREL1	7.908	7.679	7.998	7.932	7.711	7.968	0.09	-0.287	0.253	0.036
AL138899.3	1.222	0.736	0.829	0.924	0.88	1.158	-0.393	0.05	0.188	0.234
CD1D	4.092	3.228	4.271	3.384	3.896	3.081	0.179	-0.374	0.157	-0.303
CD1A	2.032	2.661	2.421	3.098	1.927	2.856	0.389	-0.494	0.437	-0.243
CD1C	0.999	1.297	1.222	1.959	1.259	1.661	0.223	0.037	0.661	-0.297
CD1B	0.88	1.796	1.202	2.059	1.235	1.607	0.322	0.033	0.263	-0.452
CD1E	1.443	2.646	1.648	2.801	1.586	3.035	0.205	-0.062	0.154	0.235
OR10T2	1.434	1.583	1.296	1.746	0.895	1.788	-0.138	-0.401	0.163	0.042
OR10K2	3.812	3.784	3.791	4.188	3.654	4.116	-0.022	-0.137	0.404	-0.072
OR10K1	4.095	4.122	4.073	4.347	3.944	4.55	-0.022	-0.13	0.225	0.202
OR10R2	4.098	4.199	4.221	4.564	3.979	4.761	0.124	-0.242	0.365	0.197
OR6Y1	3.588	4.184	3.627	4.546	3.545	4.582	0.039	-0.083	0.362	0.036
OR6P1	2.84	2.805	3.024	2.934	2.772	2.85	0.183	-0.251	0.128	-0.084
OR10X1	0.413	1.221	0.949	1.453	0.755	1.565	0.536	-0.194	0.232	0.112
OR10Z1	2.539	3.006	2.754	3.154	2.711	3.305	0.215	-0.043	0.147	0.152
SPTA1	6.399	6.321	6.46	6.507	6.335	6.499	0.061	-0.125	0.186	-0.008
OR6K2	1.286	1.568	1.183	1.884	1.326	1.776	-0.103	0.143	0.316	-0.108
OR6K3	2.786	3.001	2.812	3.292	2.664	3.249	0.025	-0.148	0.292	-0.043
OR6N1	4.751	5.222	4.87	5.565	4.669	5.581	0.119	-0.2	0.343	0.016
OR6K6	0.908	1.658	1.222	1.959	0.865	1.905	0.314	-0.357	0.301	-0.053
OR6N2	2.05	2.779	2.235	3.154	1.991	2.856	0.185	-0.244	0.375	-0.298
MNDA	1.643	2.124	2.032	1.758	2.078	2.023	0.389	0.045	-0.366	0.265
PYHIN1	5.631	6.207	5.746	6.476	5.514	6.515	0.115	-0.232	0.269	0.038
IFI16	2.179	3.079	1.883	2.324	2.556	2.226	-0.295	0.672	-0.755	-0.098
AIM2	6.589	6.512	6.71	6.83	6.485	6.824	0.12	-0.225	0.318	-0.006
CADM3	7.163	6.964	7.243	7.337	6.98	7.417	0.081	-0.263	0.373	0.08
ACKR1	2.83	2.283	2.91	3.05	2.546	2.861	0.08	-0.364	0.767	-0.189
FCER1A	3.86	3.596	4	3.886	3.692	3.815	0.14	-0.307	0.29	-0.071
OR10J1	1.585	1.181	1.977	1.085	1.511	1.158	0.392	-0.466	-0.096	0.073
OR10J5	0.657	1.01	0.554	0.859	0.582	0.978	-0.103	0.028	-0.151	0.119
APCS	1.085	1.279	0.584	0.966	1.088	1.352	-0.501	0.504	-0.312	0.385
CRP	0.432	0.53	0.829	0.743	0.755	1.158	0.397	-0.074	0.213	0.415
FCRL6	3.131	3.562	3.208	3.583	3.348	3.691	0.077	0.14	0.021	0.108
SLAMF8	0.838	1.01	0.903	0.294	1.008	0.722	0.064	0.106	-0.717	0.429
AL590560.2	5.55	5.561	5.53	5.769	5.344	5.874	-0.02	-0.185	0.208	0.105
VSIG8	4.009	3.852	4.057	4.289	3.861	4.426	0.048	-0.196	0.437	0.138
CFAP45	4.49	4.204	4.401	4.337	4.179	4.428	-0.09	-0.222	0.133	0.091
TAGLN2	0.986	0.326	0.671	0.294	1.164	0.171	-0.316	0.493	-0.032	-0.122
IGSF9	5.51	5.298	5.573	5.529	5.291	5.536	0.063	-0.283	0.231	0.007
SLAMF9	1.722	1.422	1.907	1.482	1.657	1.648	0.186	-0.25	0.06	0.166
KCNJ10	7.363	7.268	7.449	7.671	7.193	7.677	0.086	-0.256	0.403	0.006
PIGM	2.472	2.103	2.608	2.635	2.295	2.296	0.136	-0.313	0.532	-0.339
KCNJ9	5.261	5.045	5.334	5.321	5.045	5.493	0.073	-0.289	0.276	0.173
IGSF8	0.838	1.033	0.394	0.903	1.022	1.081	-0.444	0.628	-0.13	0.178
ATP1A2	5.719	5.795	5.623	5.929	5.425	6.033	-0.096	-0.198	0.133	0.105
ATP1A4	5.825	5.753	6.005	6.014	5.679	5.951	0.18	-0.326	0.261	-0.063
CASQ1	3.535	3.688	3.546	3.83	3.396	3.874	0.011	-0.15	0.143	0.044
DCAF8	2.116	3.084	1.676	2.107	2.403	1.848	-0.44	0.727	-0.977	-0.259
AL139011.2	4.195	4.485	4.287	4.447	4.331	4.374	0.092	0.045	-0.038	-0.073
COPA	2.026	2.93	1.717	2.125	2.624	1.971	-0.308	0.907	-0.805	-0.154
NCSTN	0.469	1.098	0.252	0.479	0.938	0.171	-0.217	0.686	-0.619	-0.308
NHLH1	1.167	1.221	1.278	1.423	0.88	1.177	0.111	-0.398	0.202	-0.246
VANGL2	5.549	5.432	5.589	5.719	5.396	5.713	0.041	-0.193	0.287	-0.006
SLAMF6	5.388	5.444	5.337	5.648	5.161	5.59	-0.05	-0.176	0.204	-0.058
CD84	1.729	2.026	1.53	1.646	2.278	1.714	-0.2	0.748	-0.38	0.067
SLAMF1	4.071	4.143	3.787	3.839	3.88	3.946	-0.283	0.092	-0.305	0.108
CD48	3.048	2.5	2.767	1.525	2.971	1.813	-0.281	0.204	-0.975	0.287
SLAMF7	2.133	2.186	0.778	0.903	1.604	0.589	-1.355	0.826	-1.283	-0.314
LY9	4.448	4.868	4.504	5.087	4.323	5.078	0.056	-0.181	0.219	-0.009
CD244	3.541	3.633	3.595	3.769	3.271	3.447	0.053	-0.324	0.136	-0.322
ITLN1	2.218	2.155	2.254	2.01	2.244	2.234	0.036	-0.01	-0.146	0.225
ITLN2	3.072	2.966	3.203	3.225	2.858	3.428	0.131	-0.345	0.259	0.203
F11R	1.357	1.848	1.163	1.195	1.717	1.101	-0.193	0.554	-0.652	-0.095
AL591806.4	2.619	2.924	2.541	2.641	2.76	2.603	-0.079	0.22	-0.283	-0.039
ARHGAP30	0.641	1.728	0.726	0.479	1.52	0.748	0.084	0.795	-1.249	0.269
NECTIN4	2.668	2.06	2.658	1.927	2.454	2.054	-0.01	-0.204	-0.133	0.127
KLHDC9	2.098	0.987	2.353	1.938	2.135	1.432	0.255	-0.218	0.95	-0.506
PFDN2	1.109	1.583	0.972	1.104	1.482	0.957	-0.137	0.509	-0.479	-0.148
PPOX	-0.109	0.94	0.289	0.42	0.448	0.208	0.397	0.159	-0.521	-0.212
ADAMTS4	1.61	1.91	1.676	1.722	1.666	1.714	0.066	-0.01	-0.188	-0.008
NDUFS2	1.675	2.049	1.514	1.594	1.52	1.648	-0.161	0.006	-0.455	0.054
NR1I3	3.292	3.168	3.265	3.4	2.953	3.522	-0.027	-0.311	0.232	0.122
PCP4L1	6.371	6.284	6.5	6.616	6.237	6.683	0.13	-0.264	0.331	0.068
MPZ	-0.109	0.289	0.252	-0.081	0.057	0.208	0.36	-0.195	-0.37	0.289
SDHC	2.636	3.445	2.272	2.622	2.975	2.703	-0.363	0.702	-0.823	0.081
FCGR2A	3.495	3.163	3.587	3.376	3.242	3.31	0.093	-0.345	0.214	-0.067
HSPA6	1.347	0.651	1.401	1.123	1.022	0.617	0.054	-0.379	0.472	-0.506
FCGR3A	3.14	2.32	2.979	2.555	2.899	2.582	-0.161	-0.08	0.235	0.027
FCGR3B	4.499	3.871	4.444	4.031	4.362	4.018	-0.055	-0.082	0.161	-0.013
FCGR2B	4.845	4.793	4.886	5.123	4.693	5.244	0.041	-0.193	0.33	0.121
FCRLA	5.307	4.868	5.254	5.103	5.036	5.252	-0.053	-0.218	0.235	0.15
FCRLB	4.022	2.918	4.173	3.499	3.849	3.218	0.151	-0.323	0.581	-0.282
ATF6	4.287	5.241	4.07	4.295	4.689	4.344	-0.217	0.618	-0.946	0.049
OLFML2B	5.728	5.649	5.875	5.884	5.543	5.87	0.147	-0.332	0.234	-0.013
NOS1AP	8.622	8.46	8.729	8.688	8.495	8.682	0.107	-0.234	0.228	-0.006
AL512785.2	3.865	3.648	3.92	3.681	3.605	3.871	0.054	-0.315	0.033	0.19
SPATA46	1.265	1.14	1.349	1.16	1.259	1.537	0.085	-0.091	0.019	0.377
C1orf226	2.401	2.283	2.291	2.3	2.261	2.278	-0.111	-0.03	0.017	-0.021
SH2D1B	5.022	5.036	5.104	5.391	4.806	5.398	0.082	-0.297	0.354	0.007
UHMK1	1.568	2.556	1.081	1.607	1.822	1.594	-0.486	0.74	-0.949	-0.014
UAP1	1.981	2.772	1.69	2.215	2.267	2.013	-0.291	0.577	-0.557	-0.202
DDR2	7.888	7.459	7.978	7.596	7.719	7.652	0.09	-0.259	0.137	0.056
HSD17B7	1.167	1.958	1.367	0.881	1.666	1.352	0.2	0.299	-1.076	0.471
CCDC190	6.481	6.093	6.611	6.415	6.302	6.385	0.13	-0.309	0.322	-0.03
RGS4	4.756	4.133	4.812	4.502	4.603	4.467	0.056	-0.209	0.369	-0.035
RGS5	7.273	6.82	7.332	6.817	7.149	6.729	0.059	-0.183	-0.002	-0.088
NUF2	4.056	4.361	3.819	3.616	4.058	3.496	-0.236	0.239	-0.745	-0.12
PBX1	8.988	8.855	9.064	9.144	8.861	9.154	0.076	-0.204	0.289	0.01
LMX1A	8.468	8.056	8.555	8.176	8.365	8.369	0.086	-0.189	0.12	0.192
RXRG	7.474	7.031	7.578	7.444	7.35	7.538	0.104	-0.228	0.414	0.094
LRRC52	6.044	5.477	6.17	5.816	5.918	6.008	0.126	-0.252	0.338	0.193
MGST3	1.868	2.579	1.717	1.782	2.129	1.836	-0.15	0.411	-0.797	0.054
ALDH9A1	1.683	2.32	1.634	1.539	1.875	1.848	-0.049	0.242	-0.781	0.309
TMCO1	5.321	5.365	5.394	5.333	5.309	5.327	0.073	-0.084	-0.032	-0.005
UCK2	3.323	3.726	3.246	3.263	3.629	3.086	-0.077	0.383	-0.463	-0.177
FAM78B	7.048	6.677	7.199	6.769	6.965	6.849	0.151	-0.234	0.092	0.08
POGK	0.657	1.119	0.289	0.591	1.139	0.644	-0.369	0.85	-0.529	0.053
TADA1	0.948	1.796	0.778	0.924	1.337	0.957	-0.169	0.558	-0.871	0.032
ILDR2	6.9	6.877	6.963	7.16	6.755	7.182	0.062	-0.208	0.283	0.022
MAEL	5.102	5.065	5.319	5.142	5.033	5.122	0.216	-0.286	0.077	-0.02
GPA33	6.695	6.461	6.812	6.647	6.578	6.611	0.116	-0.234	0.186	-0.036
DUSP27	5.206	4.953	5.353	5.239	5.088	5.15	0.147	-0.265	0.286	-0.09
POU2F1	4.629	5.279	4.597	4.544	4.932	4.663	-0.032	0.335	-0.736	0.12
CD247	6.824	6.646	6.813	6.89	6.606	6.871	-0.011	-0.207	0.244	-0.019
CREG1	2.923	2.779	2.805	2.622	2.881	2.517	-0.118	0.075	-0.157	-0.105
RCSD1	3.893	4.214	3.684	3.798	3.996	3.678	-0.209	0.312	-0.415	-0.121
MPZL1	4.958	4.027	4.744	3.321	4.707	3.172	-0.214	-0.037	-0.707	-0.149
ADCY10	6.026	5.97	6.173	6.12	5.942	5.992	0.148	-0.231	0.151	-0.129
MPC2	0.657	1.297	0.926	0.767	1.281	0.722	0.269	0.355	-0.53	-0.045
DCAF6	3.481	4.517	3.311	3.632	3.9	3.477	-0.171	0.589	-0.885	-0.155
GPR161	6.21	6.32	6.352	6.564	6.084	6.574	0.142	-0.268	0.244	0.01
TIPRL	0.999	1.822	0.972	0.694	1.224	0.844	-0.027	0.251	-1.128	0.15
SFT2D2	1.167	2.225	0.879	0.966	1.577	1.384	-0.288	0.698	-1.259	0.418
TBX19	2.343	2.906	1.977	2.275	2.522	2.313	-0.366	0.546	-0.632	0.038
XCL2	0.592	0.362	0.36	1.027	0.343	0.279	-0.232	-0.017	0.665	-0.748
XCL1	1.955	2.186	2.096	2.134	1.726	1.905	0.141	-0.371	-0.051	-0.229
DPT	5.177	5.129	5.288	5.329	5.008	5.198	0.111	-0.28	0.199	-0.13
ATP1B1	2.462	2.564	2.244	1.979	2.551	2.217	-0.218	0.306	-0.585	0.237
NME7	5.87	6.028	5.892	5.652	5.831	5.575	0.022	-0.062	-0.376	-0.078
BLZF1	1.222	2.049	0.995	1.123	1.358	0.957	-0.227	0.364	-0.926	-0.166
CCDC181	6.221	6.021	6.38	6.195	6.081	6.194	0.159	-0.299	0.174	-0.002
SLC19A2	1.559	2.347	1.467	1.646	2.045	1.594	-0.093	0.578	-0.701	-0.053
F5	5.141	5.514	5.21	5.355	4.939	5.167	0.069	-0.27	-0.159	-0.187
SELP	6.57	6.905	6.425	7.003	6.05	6.868	-0.145	-0.375	0.098	-0.135
C1orf112	7.322	7.572	7.383	7.573	7.067	7.522	0.061	-0.316	0.002	-0.051
SELL	4.185	4.796	4.07	4.546	3.609	4.342	-0.115	-0.461	-0.25	-0.204
SELE	5.59	5.674	5.681	5.8	5.364	5.748	0.091	-0.317	0.126	-0.052
SCYL3	2.056	2.894	1.731	2.03	2.449	1.739	-0.325	0.718	-0.865	-0.291
KIFAP3	4.913	5.288	4.989	5.141	5.088	5.021	0.077	0.099	-0.147	-0.12
METTL11B	3.43	3.105	3.602	2.741	3.48	2.85	0.172	-0.122	-0.364	0.108
GORAB	1.085	1.614	0.879	0.814	1.432	0.868	-0.207	0.553	-0.8	0.054
PRRX1	7.695	7.387	7.745	7.582	7.545	7.704	0.05	-0.201	0.196	0.122
MROH9	6.044	5.756	6.273	5.468	6.028	5.501	0.23	-0.246	-0.288	0.032
FMO3	3.977	3.577	4.014	3.384	3.783	3.347	0.036	-0.231	-0.193	-0.037
FMO2	5.718	5.382	5.765	5.728	5.568	5.8	0.047	-0.197	0.347	0.072
FMO1	5.969	5.937	6.037	6.171	5.85	6.258	0.068	-0.187	0.233	0.087
FMO4	2.715	3.336	2.693	2.918	2.858	2.929	-0.022	0.165	-0.418	0.011
PRRC2C	2.963	4.171	2.644	2.949	3.57	2.838	-0.319	0.927	-1.222	-0.111
MYOCOS	4.762	4.749	4.949	4.854	4.731	4.799	0.188	-0.219	0.105	-0.055
MYOC	3.839	3.883	3.997	4.051	3.815	3.941	0.158	-0.182	0.168	-0.11
VAMP4	1.988	2.731	1.483	1.895	2.214	1.607	-0.505	0.732	-0.837	-0.287
EEF1AKNMT	2.43	2.869	2.344	2.555	2.556	2.434	-0.086	0.211	-0.315	-0.121
DNM3	8.059	8.098	8.182	8.114	7.993	8.006	0.122	-0.189	0.015	-0.107
PIGC	4.24	4.505	4.252	4.188	4.186	4.061	0.012	-0.066	-0.317	-0.127
C1orf105	3.541	3.726	3.584	3.46	3.584	3.245	0.042	0.001	-0.266	-0.215
SUCO	2.392	3.688	2.318	2.748	2.914	2.616	-0.074	0.596	-0.94	-0.131
FASLG	2.749	2.624	2.837	2.965	2.439	2.747	0.088	-0.398	0.341	-0.218
TNFSF18	3.232	2.738	3.283	3.117	3.063	2.703	0.052	-0.221	0.379	-0.414
TNFSF4	5.207	5.216	5.268	5.677	4.948	5.432	0.061	-0.319	0.461	-0.245
PRDX6	-0.412	0.867	-0.181	-0.363	0.386	-0.419	0.231	0.567	-1.23	-0.056
SLC9C2	6.086	6.207	6.22	6.349	5.93	6.157	0.134	-0.29	0.141	-0.192
AL139142.2	6.063	5.979	6.191	6.137	5.931	6.09	0.128	-0.26	0.158	-0.047
ANKRD45	5.92	5.788	6.039	5.967	5.781	5.907	0.119	-0.258	0.179	-0.06
TEX50	1.037	0.94	1.143	1.453	1.075	1.368	0.107	-0.068	0.513	-0.085
KLHL20	2.826	3.73	2.429	2.789	3.056	2.532	-0.397	0.627	-0.94	-0.257
CENPL	1.233	2.216	0.804	1.281	1.247	0.957	-0.429	0.443	-0.935	-0.324
DARS2	1.376	2.564	1.123	1.378	1.717	1.139	-0.253	0.594	-1.186	-0.238
ZBTB37	1.826	2.731	1.418	1.989	2.141	1.883	-0.408	0.724	-0.742	-0.107
SERPINC1	2.223	2.548	2.263	2.348	2.104	2.395	0.04	-0.16	-0.2	0.047
RC3H1	2.552	3.964	2.263	2.595	3.245	2.65	-0.289	0.982	-1.369	0.055
RABGAP1L	6.731	7.464	6.631	6.794	6.938	6.673	-0.1	0.307	-0.67	-0.121
CACYBP	-0.082	0.964	-0.083	-0.124	0.277	0.014	-0.002	0.36	-1.088	0.138
MRPS14	-0.003	1.01	-0.398	-0.471	0.343	0.095	-0.395	0.741	-1.481	0.566
TNN	5.678	5.345	5.873	5.398	5.491	5.247	0.194	-0.382	0.053	-0.152
KIAA0040	2.151	2.948	1.871	2.049	2.493	2.207	-0.279	0.622	-0.899	0.158
TNR	9.301	8.964	9.403	9.109	9.132	9.146	0.102	-0.271	0.145	0.036
COP1	4.178	5.32	3.932	4.27	4.684	4.145	-0.247	0.753	-1.05	-0.125
PAPPA2	7.551	7.258	7.716	6.997	7.49	6.982	0.165	-0.226	-0.261	-0.014
ASTN1	7.686	7.372	7.831	7.237	7.572	7.254	0.145	-0.259	-0.135	0.018
BRINP2	6.538	6.18	6.654	6.139	6.373	6.199	0.116	-0.281	-0.041	0.059
SEC16B	4.582	5.135	4.734	5.181	4.542	4.962	0.152	-0.192	0.046	-0.219
RASAL2	5.558	5.929	5.574	5.309	5.885	5.323	0.016	0.311	-0.62	0.014
CLEC20A	3.38	3.299	3.735	3.528	3.393	3.139	0.355	-0.341	0.229	-0.389
TEX35	4.575	4.614	4.729	4.902	4.5	4.753	0.154	-0.229	0.289	-0.149
RALGPS2	5.384	5.525	5.475	5.012	5.528	4.896	0.091	0.054	-0.513	-0.116
ANGPTL1	2.092	2.391	2.137	1.659	2.208	1.635	0.045	0.071	-0.732	-0.025
FAM20B	2.734	3.402	2.747	2.548	3.063	2.329	0.013	0.316	-0.854	-0.218
TOR3A	0.355	0.916	0.094	0.42	0.819	0.134	-0.261	0.725	-0.497	-0.286
ABL2	3.444	4.318	3.283	3.38	3.929	3.481	-0.161	0.646	-0.938	0.101
SOAT1	2.092	3.126	1.847	2.144	2.896	2.243	-0.246	1.049	-0.983	0.1
AXDND1	7.476	7.092	7.62	7.282	7.321	7.23	0.144	-0.299	0.19	-0.052
NPHS2	5.605	5.368	5.722	5.324	5.412	5.545	0.117	-0.31	-0.045	0.222
TDRD5	7.002	6.386	7.095	6.555	6.79	6.559	0.093	-0.304	0.17	0.003
FAM163A	7.115	6.89	7.21	7.075	6.962	7.173	0.094	-0.247	0.185	0.098
TOR1AIP2	1.471	2.347	1.314	1.62	1.92	1.232	-0.157	0.606	-0.727	-0.389
TOR1AIP1	1.593	2.906	1.499	1.709	2.166	1.416	-0.095	0.667	-1.197	-0.293
CEP350	3.571	4.599	3.189	3.715	3.97	3.466	-0.382	0.781	-0.884	-0.249
QSOX1	2.348	3.018	2.177	2.241	2.78	2.074	-0.171	0.603	-0.777	-0.167
LHX4	7.475	7.237	7.493	7.47	7.284	7.633	0.018	-0.208	0.233	0.164
ACBD6	5.195	5.66	5.122	5.121	5.32	5.114	-0.073	0.198	-0.539	-0.008
XPR1	6.251	6.309	6.234	6.096	6.203	6.043	-0.016	-0.032	-0.213	-0.053
KIAA1614	5.726	5.536	5.889	5.691	5.551	5.806	0.163	-0.338	0.155	0.115
STX6	2.668	3.173	2.586	2.506	2.978	2.575	-0.082	0.392	-0.667	0.069
MR1	2.59	2.587	2.615	2.364	2.642	2.379	0.025	0.027	-0.223	0.015
CACNA1E	9.749	9.346	9.87	9.51	9.599	9.572	0.121	-0.271	0.164	0.061
ZNF648	5.323	4.91	5.411	5.194	5.191	5.404	0.088	-0.22	0.284	0.21
GLUL	0.921	1.405	0.671	0.669	1.337	0.748	-0.25	0.666	-0.736	0.079
TEDDM1	1.189	1.221	1.163	0.987	1.062	1.537	-0.026	-0.101	-0.234	0.55
RGSL1	7.222	7.312	7.347	7.506	7.062	7.502	0.125	-0.286	0.194	-0.004
RNASEL	1.317	1.701	1.202	1.104	1.595	1.041	-0.114	0.393	-0.596	-0.064
RGS16	4.124	3.327	4.091	3.474	3.883	3.408	-0.033	-0.208	0.148	-0.066
RGS8	6.987	6.955	7.072	7.192	6.744	7.255	0.085	-0.328	0.237	0.063
NPL	2.823	3.147	3.159	2.609	3.073	2.643	0.337	-0.087	-0.539	0.035
DHX9	1.706	2.924	1.575	1.722	2.295	1.836	-0.131	0.72	-1.203	0.114
SHCBP1L	7.027	6.873	7.129	7.214	6.856	7.19	0.102	-0.273	0.34	-0.024
LAMC1	7.489	6.806	7.578	7.029	7.309	6.994	0.089	-0.269	0.223	-0.035
LAMC2	7.122	6.936	7.264	7.319	6.983	7.293	0.142	-0.281	0.383	-0.026
NMNAT2	8.8	8.669	8.918	9.01	8.664	9.033	0.118	-0.254	0.341	0.023
SMG7	3.318	4.125	3.306	3.309	3.993	3.408	-0.012	0.687	-0.816	0.099
NCF2	1.602	1.981	1.966	1.362	2.344	1.675	0.364	0.379	-0.619	0.313
ARPC5	0.164	0.397	-0.654	-0.471	0.654	0.244	-0.819	1.308	-0.868	0.715
RGL1	7.395	7.905	7.483	8.078	7.277	8.023	0.088	-0.206	0.173	-0.055
APOBEC4	1.683	2.417	1.757	2.863	1.649	2.683	0.075	-0.109	0.446	-0.18
COLGALT2	6.552	6.595	6.675	6.842	6.36	6.734	0.123	-0.315	0.247	-0.109
TSEN15	4.345	4.604	4.331	4.323	4.333	4.089	-0.013	0.001	-0.281	-0.235
C1orf21	6.452	6.547	6.542	6.461	6.38	6.245	0.09	-0.162	-0.086	-0.216
EDEM3	2.122	3.095	1.847	1.938	2.493	1.883	-0.275	0.647	-1.157	-0.055
NIBAN1	4.053	4.879	3.835	3.953	4.497	3.933	-0.218	0.662	-0.927	-0.02
RNF2	2.868	3.331	2.898	2.527	3.086	2.553	0.029	0.188	-0.804	0.026
TRMT1L	1.48	2.476	0.949	1.539	1.822	1.551	-0.53	0.873	-0.937	0.012
SWT1	4.913	5.265	4.876	5.005	5.012	4.986	-0.037	0.136	-0.26	-0.02
IVNS1ABP	0.451	1.742	0.394	0.966	0.85	0.561	-0.056	0.455	-0.776	-0.405
HMCN1	8.494	8.05	8.6	8.026	8.327	8.006	0.106	-0.272	-0.024	-0.019
PRG4	3.02	3.1	3.007	3.259	3.059	2.896	-0.013	0.052	0.159	-0.363
TPR	1.988	3.208	1.907	2.02	2.588	1.905	-0.08	0.681	-1.188	-0.114
ODR4	1.243	2.772	0.829	1.697	1.83	1.463	-0.414	1	-1.075	-0.235
PDC	1.651	2.071	1.731	1.482	1.742	1.384	0.08	0.011	-0.588	-0.098
PTGS2	0.575	0.465	0.804	0.119	0.6	0.055	0.229	-0.204	-0.346	-0.064
PLA2G4A	4.67	4.923	4.667	4.181	4.794	4.177	-0.003	0.127	-0.742	-0.004
BRINP3	6.556	6.601	6.657	6.213	6.509	6.099	0.101	-0.148	-0.389	-0.114
RGS18	0.961	1.643	1.143	1.104	1.692	1.02	0.183	0.549	-0.539	-0.084
RGS21	3.74	3.845	3.899	3.733	3.684	3.477	0.159	-0.215	-0.112	-0.256
RGS13	3.834	4.011	3.969	4.148	3.673	4.01	0.135	-0.296	0.137	-0.137
UCHL5	1.76	2.875	1.619	1.672	2.178	1.788	-0.14	0.559	-1.204	0.117
RO60	0.986	2.264	0.804	1.23	1.767	1.416	-0.182	0.962	-1.034	0.186
GLRX2	0.231	0.964	-0.181	0.155	0.468	0.055	-0.411	0.648	-0.809	-0.1
CDC73	3.287	4.392	3.035	3.305	3.745	3.115	-0.253	0.71	-1.088	-0.19
KCNT2	6.78	6.869	6.935	6.662	6.791	6.543	0.155	-0.144	-0.208	-0.119
CFH	4.676	4.835	4.791	4.519	4.74	4.352	0.115	-0.051	-0.316	-0.167
CFHR3	0.673	1.334	0.972	0.536	0.88	0.244	0.299	-0.093	-0.798	-0.292
CFHR1	1.109	0.987	1.183	1.247	1.008	0.999	0.074	-0.175	0.26	-0.248
CFHR4	4.192	3.929	4.384	3.867	4.204	3.77	0.191	-0.179	-0.062	-0.097
CFHR2	2.151	1.873	2.137	1.567	2.267	1.478	-0.013	0.129	-0.306	-0.089
CFHR5	3.336	3.168	3.46	2.885	3.318	2.683	0.124	-0.141	-0.283	-0.202
F13B	3.851	3.581	4.15	3.593	3.866	3.404	0.299	-0.284	0.012	-0.189
ASPM	2.449	3.285	2.429	2.224	2.824	2.261	-0.019	0.394	-1.061	0.037
ZBTB41	1.675	2.85	1.349	1.758	2.071	1.537	-0.326	0.722	-1.092	-0.221
CRB1	6.635	6.664	6.84	6.639	6.633	6.559	0.205	-0.207	-0.026	-0.08
DENND1B	4.45	5.339	4.282	4.396	4.801	4.387	-0.168	0.519	-0.943	-0.01
C1orf53	5.203	4.904	5.15	5.247	4.951	5.282	-0.053	-0.199	0.343	0.035
LHX9	7.598	7.241	7.607	7.608	7.436	7.743	0.009	-0.171	0.367	0.135
NEK7	3.839	4.699	3.708	3.945	4.302	3.773	-0.131	0.594	-0.754	-0.172
PTPRC	0.781	2.135	0.36	0.946	1.577	0.844	-0.421	1.217	-1.189	-0.101
NR5A2	8.496	8.33	8.471	8.621	8.298	8.68	-0.025	-0.173	0.291	0.06
KIF14	2.684	3.73	2.793	2.771	3.046	2.85	0.109	0.254	-0.958	0.078
DDX59	2.297	2.918	2.137	2.506	2.513	2.18	-0.16	0.376	-0.413	-0.326
CAMSAP2	4.899	5.339	5.005	5.185	5.06	5.272	0.106	0.056	-0.154	0.087
GPR25	3.664	3.411	3.775	3.781	3.514	3.922	0.11	-0.261	0.37	0.141
INAVA	4.824	4.742	4.885	4.97	4.665	4.988	0.061	-0.22	0.227	0.019
KIF21B	5.031	5.107	4.926	5.084	4.723	4.955	-0.105	-0.203	-0.023	-0.129
CACNA1S	6.919	7.094	6.954	7.27	6.651	7.237	0.034	-0.303	0.177	-0.033
ASCL5	5.61	5.528	5.67	5.751	5.434	5.847	0.06	-0.237	0.223	0.096
TMEM9	5.05	4.987	5.132	5.402	4.912	5.286	0.082	-0.22	0.415	-0.116
IGFN1	6.067	6.031	6.2	6.313	5.885	6.306	0.133	-0.316	0.282	-0.007
PKP1	7.306	7.158	7.451	7.473	7.068	7.51	0.145	-0.384	0.314	0.038
TNNT2	5.714	5.496	5.877	5.848	5.478	5.876	0.163	-0.399	0.352	0.028
LAD1	6.014	5.785	6.03	6.047	5.764	6.054	0.016	-0.266	0.262	0.007
TNNI1	5.746	5.705	5.799	5.952	5.382	5.962	0.053	-0.416	0.248	0.009
PHLDA3	2.494	1.221	2.693	1.141	2.371	1.594	0.199	-0.322	-0.08	0.452
CSRP1	1.729	2.049	1.69	1.659	1.912	1.565	-0.039	0.222	-0.39	-0.094
NAV1	7.754	7.465	7.807	7.573	7.589	7.556	0.053	-0.218	0.109	-0.017
IPO9	2.302	3.308	2.197	2.477	2.764	2.387	-0.105	0.567	-0.831	-0.09
SHISA4	4.168	3.858	4.254	4.289	3.972	4.267	0.086	-0.282	0.431	-0.021
LMOD1	6.848	6.658	6.909	6.943	6.666	6.956	0.061	-0.244	0.286	0.013
TIMM17A	0.394	1.489	0.492	0.743	0.953	0.868	0.098	0.46	-0.746	0.124
RNPEP	1.178	2.026	1.259	0.987	1.462	0.999	0.082	0.202	-1.04	0.013
ELF3	1.745	1.934	1.796	2.01	1.845	2.044	0.052	0.049	0.076	0.034
GPR37L1	3.428	3.482	3.531	3.619	3.23	3.723	0.103	-0.3	0.137	0.104
ARL8A	0.187	0.326	0.052	-0.312	0.427	0.313	-0.135	0.376	-0.638	0.625
PTPN7	0.974	1.334	0.903	0.669	1.139	0.748	-0.071	0.236	-0.665	0.079
LGR6	8.614	8.658	8.695	8.93	8.422	9.001	0.081	-0.272	0.272	0.071
UBE2T	0.766	1.489	0.698	1.264	0.85	0.844	-0.067	0.151	-0.224	-0.42
PPP1R12B	9.162	9.098	9.08	9.39	8.974	9.465	-0.082	-0.106	0.292	0.075
SYT2	10.047	9.795	10.062	10.062	9.894	10.25	0.015	-0.168	0.266	0.188
KDM5B	3.532	3.982	3.659	3.531	3.807	3.28	0.127	0.147	-0.451	-0.252
RABIF	0.252	1.221	-0.181	-0.124	0.134	0.279	-0.433	0.314	-1.345	0.403
KLHL12	1.683	2.792	1.809	1.817	2.238	1.848	0.126	0.429	-0.976	0.031
ADIPOR1	0.641	1.316	0.135	0.881	1.247	0.644	-0.506	1.112	-0.435	-0.237
TMEM183A	0.413	1.161	0.492	0.791	0.787	0.671	0.079	0.295	-0.37	-0.12
PPFIA4	6.953	6.924	6.961	7.192	6.706	7.219	0.007	-0.254	0.268	0.027
MYOG	2.168	2.049	2.043	2.18	1.83	2.426	-0.124	-0.213	0.131	0.247
ADORA1	8.421	8.258	8.439	8.521	8.226	8.614	0.017	-0.213	0.263	0.093
MYBPH	4.363	4.269	4.212	4.225	4.145	4.438	-0.152	-0.067	-0.044	0.213
CHI3L1	3.035	1.334	2.786	0.791	2.668	0.797	-0.249	-0.118	-0.543	0.006
CHIT1	7.444	7.09	7.441	7.371	7.254	7.457	-0.003	-0.187	0.281	0.086
FMOD	5.586	5.567	5.605	5.803	5.479	5.946	0.018	-0.126	0.237	0.142
PRELP	4.541	4.533	4.549	4.771	4.26	4.891	0.007	-0.289	0.238	0.12
OPTC	4.507	4.533	4.642	4.839	4.29	4.781	0.135	-0.353	0.306	-0.058
ATP2B4	4.541	4.913	4.516	4.539	4.565	4.37	-0.025	0.049	-0.374	-0.168
LAX1	2.525	2.5	2.734	2.448	2.328	2.321	0.208	-0.405	-0.053	-0.127
ZC3H11A	2.292	3.073	2.117	2.189	2.812	2.243	-0.175	0.695	-0.884	0.055
ZBED6	2.292	3.073	2.117	2.189	2.812	2.234	-0.175	0.695	-0.884	0.046
SNRPE	-0.193	0.736	-0.398	-0.263	0.207	0.055	-0.205	0.605	-0.999	0.318
SOX13	7.001	6.762	7.099	7.026	6.84	7.062	0.098	-0.258	0.264	0.036
ETNK2	5.438	5.294	5.596	5.589	5.189	5.698	0.158	-0.407	0.296	0.109
REN	6.694	6.564	6.672	6.773	6.452	6.851	-0.022	-0.22	0.209	0.078
KISS1	4.954	4.749	5.003	5.039	4.723	5.129	0.049	-0.28	0.29	0.09
GOLT1A	5.716	5.618	5.841	5.989	5.482	5.977	0.125	-0.36	0.371	-0.013
PLEKHA6	8.237	8.238	8.277	8.408	8.031	8.42	0.04	-0.246	0.17	0.013
PIK3C2B	5.405	5.456	5.465	5.706	5.315	5.664	0.06	-0.15	0.25	-0.042
MDM4	1.737	2.632	1.69	1.916	2.339	1.938	-0.047	0.649	-0.715	0.022
LRRN2	7.381	7.221	7.489	7.438	7.174	7.544	0.107	-0.314	0.217	0.106
NFASC	8.915	8.713	9.066	9.012	8.734	9.053	0.151	-0.333	0.298	0.042
CNTN2	6.023	5.869	6.115	6.11	5.855	6.133	0.092	-0.26	0.241	0.022
RBBP5	1.585	2.617	1.59	1.438	1.991	1.58	0.005	0.4	-1.178	0.141
DSTYK	3.204	3.774	3.274	3.199	3.535	3.267	0.07	0.261	-0.575	0.068
TMCC2	6.157	5.863	6.118	6.089	5.939	6.064	-0.04	-0.178	0.226	-0.025
NUAK2	2.481	1.756	2.272	1.408	2.344	1.384	-0.208	0.072	-0.347	-0.024
KLHDC8A	6.585	6.346	6.597	6.693	6.405	6.786	0.012	-0.192	0.347	0.093
LEMD1	8.299	8.009	8.379	8.394	8.151	8.429	0.08	-0.228	0.385	0.035
BLACAT1	7.03	6.709	7.084	7.033	6.891	7.122	0.054	-0.193	0.324	0.088
CDK18	4.935	4.699	5.114	4.972	4.88	5.053	0.179	-0.234	0.273	0.081
MFSD4A	6.436	6.207	6.528	6.562	6.289	6.589	0.092	-0.239	0.355	0.027
ELK4	1.955	2.5	1.907	1.685	2.071	1.871	-0.048	0.164	-0.816	0.187
SLC45A3	5.79	5.061	5.851	5.306	5.549	5.346	0.062	-0.302	0.245	0.04
NUCKS1	1.797	2.476	1.809	1.468	2.154	1.594	0.013	0.345	-1.008	0.126
RAB29	0.095	1.033	0.094	0.042	0.636	0.313	-0.001	0.542	-0.991	0.271
SLC41A1	4.854	4.931	4.724	5.181	4.532	5.022	-0.13	-0.192	0.25	-0.158
PM20D1	5.283	5.341	5.305	5.74	5.072	5.746	0.022	-0.233	0.4	0.005
SLC26A9	5.837	6.029	5.886	6.222	5.646	6.291	0.049	-0.24	0.193	0.069
RAB7B	3.242	3.046	3.333	2.699	3.245	2.79	0.09	-0.088	-0.347	0.092
CTSE	2	2.96	1.931	3.079	1.775	2.999	-0.069	-0.156	0.119	-0.08
RHEX	5.561	5.813	5.517	5.775	5.391	5.789	-0.044	-0.126	-0.038	0.014
AVPR1B	4.996	4.84	4.972	5.077	4.854	5.19	-0.024	-0.119	0.237	0.114
FAM72A	0.252	0.498	0.36	0.26	0.582	-0.072	0.108	0.222	-0.238	-0.332
SRGAP2	3.955	4.863	3.844	3.978	4.326	4.015	-0.11	0.481	-0.885	0.037
IKBKE	1.745	1.934	1.56	1.378	1.97	1.594	-0.184	0.409	-0.556	0.216
RASSF5	6.037	6.21	5.601	5.688	5.687	5.88	-0.436	0.086	-0.522	0.192
EIF2D	2.013	2.476	1.575	1.851	2.184	1.848	-0.438	0.609	-0.625	-0.003
DYRK3	6.739	6.214	6.714	6.456	6.494	6.364	-0.025	-0.22	0.242	-0.092
MAPKAPK2	2.966	3.116	2.88	2.534	3.282	2.637	-0.086	0.402	-0.582	0.103
IL10	1.576	2.245	1.744	2.356	1.501	2.152	0.168	-0.243	0.111	-0.204
IL19	6.071	6.35	6.126	6.533	5.877	6.514	0.056	-0.249	0.182	-0.019
IL20	3.666	3.747	3.875	4.24	3.596	4.219	0.209	-0.279	0.494	-0.022
IL24	3.812	3.607	3.986	4.17	3.584	4.161	0.174	-0.402	0.563	-0.009
FCMR	5.311	5.198	5.36	5.593	5.194	5.659	0.049	-0.166	0.394	0.066
PIGR	4.734	4.658	4.874	4.997	4.656	5.049	0.14	-0.218	0.339	0.053
FCAMR	4.829	4.781	4.818	5.029	4.6	4.948	-0.011	-0.219	0.248	-0.081
C1orf116	4.295	4.138	4.305	4.493	4.136	4.428	0.009	-0.169	0.355	-0.065
PFKFB2	4.845	4.776	4.96	4.881	4.809	4.884	0.115	-0.15	0.105	0.004
YOD1	0.736	0.892	0.804	0.479	0.895	0.208	0.068	0.091	-0.413	-0.271
C4BPB	3.537	3.354	3.761	3.528	3.531	3.597	0.225	-0.231	0.174	0.069
C4BPA	5.323	5.076	5.449	5.392	5.221	5.351	0.125	-0.228	0.315	-0.04
CD55	4.298	4.339	4.32	4.315	4.284	4.228	0.023	-0.036	-0.024	-0.088
CR2	6.253	5.931	6.388	6.338	6.095	6.312	0.135	-0.293	0.408	-0.026
CR1	5.872	5.173	6.073	5.338	5.853	5.163	0.2	-0.219	0.164	-0.175
CR1L	7.21	7.03	7.319	7.376	7.106	7.376	0.109	-0.212	0.346	-0.001
CD46	2.139	2.772	1.931	1.959	2.459	2.114	-0.208	0.528	-0.814	0.155
CD34	5.752	5.371	5.76	5.828	5.538	5.842	0.008	-0.222	0.457	0.014
PLXNA2	9.065	9.063	9.052	9.224	8.774	9.279	-0.013	-0.278	0.161	0.054
CAMK1G	7.096	6.967	7.045	7.218	6.842	7.301	-0.051	-0.202	0.252	0.083
LAMB3	5.608	5.676	5.396	5.698	5.301	5.805	-0.213	-0.095	0.022	0.106
G0S2	1.471	1.055	1.717	0.45	0.865	0.797	0.247	-0.853	-0.605	0.347
HSD11B1	5.277	5.47	5.106	5.249	4.837	5.336	-0.171	-0.269	-0.221	0.087
TRAF3IP3	2.007	2.661	1.834	1.685	2.038	1.824	-0.172	0.204	-0.976	0.14
IRF6	5.616	5.856	5.73	6.201	5.46	6.259	0.114	-0.27	0.345	0.058
UTP25	1.84	2.54	1.744	1.77	2.141	1.905	-0.096	0.397	-0.77	0.135
SYT14	7.886	7.563	8.046	7.705	7.751	7.727	0.16	-0.296	0.142	0.022
SERTAD4	6.382	5.924	6.421	6.183	6.233	6.375	0.039	-0.188	0.26	0.191
HHAT	7.414	7.528	7.512	7.487	7.403	7.48	0.098	-0.109	-0.041	-0.007
KCNH1	8.365	7.976	8.503	7.91	8.297	7.922	0.139	-0.206	-0.066	0.012
AL590132.1	7.694	7.234	7.843	7.206	7.633	7.237	0.149	-0.21	-0.029	0.032
AC092017.3	7.564	7.061	7.684	7.361	7.448	7.379	0.12	-0.236	0.3	0.018
RCOR3	2.062	3.193	1.676	2.107	2.449	2.133	-0.386	0.773	-1.086	0.026
TRAF5	4.852	4.895	4.742	4.842	4.573	4.778	-0.109	-0.169	-0.053	-0.064
RD3	5.007	4.702	5.016	4.908	4.766	4.956	0.009	-0.249	0.205	0.048
NEK2	1.178	1.822	1.434	1.346	1.657	1.177	0.256	0.223	-0.476	-0.169
LPGAT1	4.03	4.05	3.635	3.172	3.967	3.129	-0.395	0.332	-0.878	-0.042
INTS7	3.63	4.281	3.507	3.51	3.741	3.181	-0.123	0.233	-0.771	-0.329
DTL	3.093	3.938	2.979	3.089	3.383	3.11	-0.114	0.404	-0.849	0.021
PPP2R5A	2.494	3.432	2.318	2.513	3.013	2.426	-0.177	0.695	-0.919	-0.086
PACC1	2.292	3.084	1.931	2.348	2.702	2.133	-0.361	0.771	-0.736	-0.215
NENF	1.275	1.422	0.804	0.767	1.304	0.697	-0.471	0.5	-0.655	-0.07
ATF3	6.23	5.771	5.991	5.548	5.928	5.85	-0.239	-0.063	-0.224	0.302
FAM71A	2.228	1.489	2.107	1.027	2.011	1.764	-0.122	-0.095	-0.462	0.737
BATF3	4.562	4.944	4.462	4.896	4.324	4.936	-0.1	-0.138	-0.049	0.04
NSL1	2.819	3.402	2.767	2.934	2.995	2.844	-0.052	0.229	-0.468	-0.09
TATDN3	1.097	1.946	0.46	0.924	1.631	0.532	-0.637	1.171	-1.021	-0.392
SPATA45	3.292	3.322	3.402	3.373	3.167	3.351	0.109	-0.234	0.051	-0.021
FLVCR1	1.916	2.799	1.895	2.206	2.339	1.776	-0.02	0.444	-0.592	-0.43
VASH2	6.536	6.293	6.569	6.6	6.332	6.489	0.033	-0.237	0.308	-0.111
ANGEL2	1.061	1.946	0.972	1.047	1.247	0.999	-0.089	0.275	-0.899	-0.047
RPS6KC1	4.511	5.354	4.36	4.309	4.808	4.358	-0.151	0.448	-1.045	0.049
PROX1	7.11	6.734	7.169	6.999	7.005	7.112	0.059	-0.164	0.265	0.112
SMYD2	4.004	4.176	4.107	4.049	4.04	3.997	0.103	-0.067	-0.128	-0.051
PTPN14	7.81	7.365	7.932	7.446	7.725	7.53	0.123	-0.208	0.081	0.083
CENPF	2.734	3.465	2.644	2.68	2.957	2.133	-0.09	0.313	-0.786	-0.547
KCNK2	7.421	7.044	7.464	7.01	7.256	7.15	0.043	-0.207	-0.034	0.14
KCTD3	2.916	3.526	2.747	2.835	3.127	2.657	-0.169	0.38	-0.691	-0.178
USH2A	8.213	8.067	8.364	7.769	8.147	7.694	0.152	-0.217	-0.298	-0.075
ESRRG	8.572	8.259	8.651	8.116	8.453	8.134	0.078	-0.198	-0.143	0.018
GPATCH2	5.269	5.813	5.327	5.432	5.401	5.26	0.058	0.074	-0.381	-0.171
SPATA17	7.134	6.773	7.24	6.77	7.005	6.727	0.106	-0.236	-0.003	-0.043
RRP15	2.476	3.313	2.235	2.52	2.736	2.411	-0.241	0.501	-0.793	-0.109
TGFB2	8.382	8.239	8.47	8.548	8.226	8.655	0.087	-0.244	0.309	0.107
LYPLAL1	1.833	2.594	1.483	1.851	2.071	1.971	-0.35	0.588	-0.744	0.12
ZC3H11B	0.575	0.892	0.949	1.298	0.407	0.935	0.375	-0.543	0.406	-0.363
SLC30A10	8.583	8.12	8.685	8.342	8.432	8.363	0.101	-0.253	0.222	0.021
EPRS1	2.738	3.626	2.235	2.455	2.978	2.495	-0.503	0.743	-1.171	0.04
BPNT1	1.306	2.4	1.349	1.453	1.595	0.913	0.043	0.246	-0.947	-0.54
IARS2	1.922	3.111	1.744	2.02	2.479	1.871	-0.178	0.734	-1.091	-0.148
RAB3GAP2	3.351	4.316	3.199	3.341	3.885	3.297	-0.152	0.687	-0.975	-0.044
MARK1	7.571	7.181	7.72	7.369	7.433	7.435	0.149	-0.287	0.188	0.066
C1orf115	4.568	4.529	4.562	4.797	4.322	4.925	-0.006	-0.24	0.268	0.127
MTARC2	5.18	5.004	5.378	5.273	5.102	5.261	0.198	-0.276	0.269	-0.012
MTARC1	3.421	3.142	3.778	3.333	3.584	3.03	0.357	-0.193	0.191	-0.303
AL445423.3	6.028	5.363	6.174	5.386	5.956	5.214	0.146	-0.218	0.023	-0.171
HLX	2.648	2.302	2.571	2.741	2.56	2.553	-0.077	-0.011	0.44	-0.188
DUSP10	2.416	2.697	2.404	2.107	2.784	1.949	-0.011	0.38	-0.59	-0.157
HHIPL2	4.802	4.582	5.109	4.806	4.811	4.775	0.306	-0.298	0.224	-0.031
TAF1A	1.347	2.548	1.259	1.722	1.837	1.139	-0.087	0.578	-0.826	-0.582
MIA3	2.672	3.137	2.686	2.602	2.957	2.568	0.014	0.271	-0.535	-0.034
AIDA	1.861	2.85	1.744	1.697	2.214	1.661	-0.117	0.47	-1.153	-0.036
BROX	4.573	2.468	4.442	2.448	4.413	2.104	-0.131	-0.029	-0.02	-0.344
FAM177B	5.086	3.168	5.118	3.517	4.896	3.515	0.032	-0.222	0.349	-0.003
DISP1	4.837	5.317	4.815	5.097	4.93	4.982	-0.022	0.115	-0.22	-0.115
TLR5	4.838	4.258	4.938	4.686	4.724	4.342	0.1	-0.214	0.428	-0.344
SUSD4	8.291	8.235	8.399	8.508	8.127	8.557	0.108	-0.271	0.272	0.049
CCDC185	3.819	3.294	3.884	3.376	3.714	3.617	0.065	-0.171	0.082	0.241
CAPN8	7.258	7.068	7.391	7.354	7.084	7.365	0.134	-0.307	0.285	0.011
CAPN2	3.876	4.497	3.893	4.251	3.952	4.108	0.017	0.059	-0.246	-0.142
TP53BP2	2.425	3.354	2.353	2.635	2.884	2.45	-0.072	0.531	-0.719	-0.185
FBXO28	1.929	3.035	1.69	1.873	2.423	2.003	-0.239	0.733	-1.162	0.13
DEGS1	2.83	3.073	3.159	3.181	2.899	3.091	0.329	-0.26	0.108	-0.09
NVL	3.078	4.104	2.874	3.28	3.559	2.884	-0.204	0.685	-0.824	-0.396
CNIH4	2.038	2.206	1.931	1.607	2.141	1.764	-0.107	0.211	-0.599	0.157
WDR26	1.854	2.918	1.744	2.069	2.312	1.824	-0.11	0.567	-0.85	-0.244
CNIH3	8.228	8.208	8.252	8.335	8.139	8.414	0.024	-0.113	0.126	0.079
DNAH14	7.968	7.967	8.131	7.985	7.92	7.872	0.163	-0.211	0.018	-0.114
LBR	1.327	1.835	1.183	1.178	1.905	1.196	-0.144	0.722	-0.657	0.018
ENAH	7.064	6.894	7.164	7.084	6.935	6.96	0.1	-0.228	0.19	-0.124
SRP9	-0.082	0.651	-0.586	-0.528	0.654	0.244	-0.504	1.24	-1.179	0.772
EPHX1	3.444	3.498	3.439	3.373	3.383	3.231	-0.005	-0.056	-0.126	-0.141
TMEM63A	2	2.356	1.784	1.873	2.413	1.648	-0.217	0.63	-0.483	-0.225
LEFTY1	3.853	3.88	3.854	3.973	3.654	3.997	0	-0.2	0.093	0.024
AL117348.2	4.03	4.135	3.989	4.134	3.863	4.14	-0.041	-0.126	-0.002	0.006
LEFTY2	3.096	2.69	3.139	3.006	2.91	3.163	0.043	-0.229	0.316	0.157
SDE2	0.641	1.334	0.175	0.479	0.88	0.589	-0.466	0.705	-0.855	0.11
H3-3A	0.231	0.498	-0.341	-0.215	0.254	-0.211	-0.571	0.594	-0.713	0.004
ACBD3	1.691	2.785	1.401	1.862	2.104	1.621	-0.29	0.703	-0.924	-0.241
MIXL1	4.189	3.911	4.327	4.238	3.982	4.225	0.138	-0.345	0.327	-0.013
LIN9	3.292	3.976	3.144	3.242	3.519	3.158	-0.148	0.374	-0.734	-0.084
PARP1	2.173	3.023	1.731	2.078	2.489	2.278	-0.442	0.758	-0.945	0.2
STUM	6.274	6.128	6.295	6.251	6.173	6.277	0.021	-0.122	0.122	0.026
ITPKB	4.313	4.219	4.446	3.883	4.551	3.668	0.133	0.105	-0.336	-0.215
PSEN2	2.772	3.035	2.563	2.41	2.689	2.354	-0.208	0.126	-0.624	-0.056
COQ8A	4.243	4.672	4.19	4.24	4.402	4.335	-0.053	0.212	-0.432	0.095
CDC42BPA	6.974	6.883	7.121	6.723	7.013	6.681	0.146	-0.108	-0.16	-0.042
ZNF678	4.181	4.73	4.089	4.085	4.335	4.061	-0.092	0.246	-0.646	-0.023
SNAP47	3.383	3.803	3.431	3.43	3.575	3.262	0.048	0.144	-0.374	-0.168
PRSS38	4.512	4.587	4.681	4.607	4.373	4.583	0.169	-0.308	0.019	-0.023
WNT9A	5.47	5.279	5.45	5.405	5.267	5.512	-0.02	-0.183	0.126	0.107
WNT3A	7.734	7.368	7.829	7.659	7.56	7.758	0.095	-0.269	0.291	0.1
ARF1	0.273	1.055	0.289	0.119	1.188	0.772	0.016	0.899	-0.936	0.654
GUK1	-0.222	0.708	-0.654	-0.363	0.159	-0.117	-0.432	0.813	-1.071	0.246
GJC2	2.59	2.738	2.747	2.863	2.444	2.951	0.157	-0.303	0.125	0.088
IBA57	1.396	1.672	1.384	1.213	1.348	1.177	-0.012	-0.036	-0.459	-0.036
OBSCN	6.456	6.434	6.513	6.396	6.29	6.364	0.057	-0.223	-0.038	-0.032
TRIM11	0.523	0.867	0.46	0.591	1.075	0.697	-0.063	0.615	-0.277	0.106
TRIM17	4.745	4.348	4.847	4.546	4.546	4.712	0.101	-0.3	0.198	0.167
H3-4	-0.003	-0.304	-0.285	0.191	0.03	-0.072	-0.282	0.315	0.495	-0.263
H2AW	0.853	0.465	1.017	0.563	1.176	1.249	0.164	0.159	0.098	0.686
H2BU1	3.093	2.347	3.002	2.944	3.016	2.973	-0.091	0.014	0.597	0.028
RNF187	0.164	0.432	0.36	0.191	0.564	0.411	0.195	0.204	-0.24	0.22
RHOU	1.593	2.374	1.314	2.049	1.281	1.675	-0.279	-0.033	-0.325	-0.375
RAB4A	1.775	2.69	1.931	1.862	2.232	1.971	0.156	0.301	-0.828	0.109
CCSAP	1.415	2.026	1.143	1.23	1.462	1.061	-0.272	0.319	-0.796	-0.169
ACTA1	4.899	4.58	4.947	4.893	4.814	5	0.048	-0.133	0.313	0.107
NUP133	2.723	3.709	2.686	2.748	3.026	2.502	-0.037	0.34	-0.961	-0.245
ABCB10	1.909	2.954	1.545	2.144	2.172	1.871	-0.364	0.627	-0.811	-0.273
TAF5L	1.576	2.443	1.434	1.33	1.875	1.302	-0.142	0.441	-1.113	-0.029
URB2	1.729	2.792	1.401	1.553	2.071	1.352	-0.329	0.67	-1.239	-0.201
GALNT2	5.12	5.667	5.158	5.159	5.328	5.14	0.038	0.17	-0.508	-0.019
PGBD5	7.994	7.773	8.055	7.915	7.749	7.957	0.062	-0.306	0.142	0.042
COG2	2.411	3.304	2.167	2.425	2.611	2.304	-0.244	0.443	-0.878	-0.121
AGT	4.059	3.68	4.128	3.652	3.865	3.511	0.069	-0.263	-0.029	-0.141
CAPN9	6.862	6.748	6.937	6.865	6.612	6.911	0.075	-0.325	0.117	0.046
C1orf198	4.809	4.403	4.9	4.644	4.69	4.62	0.091	-0.21	0.241	-0.025
TTC13	2.893	3.858	2.74	2.901	3.254	2.76	-0.152	0.513	-0.957	-0.142
ARV1	0.999	1.783	0.903	0.903	1.337	0.772	-0.097	0.434	-0.88	-0.131
FAM89A	4.443	3.938	4.327	3.878	4.21	3.919	-0.116	-0.117	-0.06	0.041
TRIM67	7.535	7.285	7.633	7.538	7.32	7.671	0.099	-0.314	0.253	0.133
AL109810.2	3.483	3.126	3.659	3.349	3.31	3.496	0.176	-0.349	0.222	0.147
C1orf131	0.705	1.505	0.524	0.643	1.326	0.722	-0.181	0.802	-0.862	0.079
GNPAT	1.729	2.759	1.499	1.938	2.22	1.607	-0.231	0.722	-0.821	-0.33
SPRTN	0.72	1.715	0.46	0.694	1.101	0.671	-0.26	0.641	-1.02	-0.023
EGLN1	3.051	3.565	2.951	3.006	3.248	2.826	-0.1	0.297	-0.56	-0.18
AL445524.2	8.789	8.453	8.804	8.74	8.628	8.877	0.015	-0.176	0.287	0.137
TSNAX	1.875	2.609	1.605	1.511	2.058	2.023	-0.27	0.453	-1.098	0.512
TSNAX-DISC1	6.103	6.421	6.242	6.084	6.216	6.071	0.139	-0.026	-0.337	-0.013
DISC1	6.438	6.818	6.536	6.304	6.578	6.272	0.097	0.042	-0.514	-0.032
SIPA1L2	5.576	5.381	5.648	4.781	5.675	4.778	0.072	0.027	-0.599	-0.003
MAP10	0.751	-0.144	0.879	-0.124	1.101	0.014	0.128	0.222	0.02	0.138
NTPCR	2.715	2.978	2.824	2.462	2.731	2.784	0.109	-0.093	-0.515	0.322
PCNX2	6.466	7.069	6.443	6.873	6.393	6.828	-0.023	-0.05	-0.195	-0.045
MAP3K21	4.884	4.643	4.851	4.575	4.742	4.604	-0.033	-0.109	-0.069	0.029
KCNK1	6.061	5.732	6.153	5.768	5.97	5.936	0.092	-0.183	0.037	0.168
SLC35F3	8.978	8.984	9.118	9.22	8.846	9.244	0.14	-0.272	0.236	0.024
COA6	-0.669	0.736	0.214	-0.124	0.468	-0.028	0.883	0.254	-0.86	0.096
TARBP1	3.096	3.982	2.922	3.19	3.307	3.12	-0.174	0.386	-0.792	-0.07
TOMM20	0.705	1.552	0.584	0.479	1.235	0.095	-0.121	0.651	-1.074	-0.384
RBM34	1.024	2.356	0.949	1.085	1.622	1.196	-0.075	0.673	-1.271	0.11
ARID4B	3.798	4.98	3.609	3.864	4.302	3.754	-0.188	0.693	-1.116	-0.109
GGPS1	0.071	1.505	-0.232	0.081	0.771	0.503	-0.303	1.003	-1.424	0.422
TBCE	4.099	4.699	4.049	4.163	4.218	3.976	-0.05	0.169	-0.535	-0.187
B3GALNT2	2.292	3.402	2.206	2.364	2.606	2.198	-0.085	0.4	-1.038	-0.165
GNG4	7.597	7.363	7.662	7.665	7.416	7.628	0.065	-0.246	0.302	-0.037
LYST	4.203	5.139	4.003	4.106	4.611	4.168	-0.201	0.608	-1.033	0.062
NID1	6.129	6.339	6.145	6.583	6.028	6.559	0.017	-0.118	0.244	-0.024
GPR137B	3.134	4.005	3.056	3.19	3.399	3.11	-0.078	0.343	-0.815	-0.08
ERO1B	2.943	3.736	3.083	3.185	3.155	3.271	0.14	0.073	-0.551	0.086
EDARADD	6.935	6.938	6.992	7.041	6.81	6.99	0.057	-0.181	0.103	-0.051
LGALS8	2.552	3.111	2.586	2.575	2.914	2.643	0.034	0.328	-0.535	0.068
HEATR1	2.212	3.266	1.648	2.258	2.588	1.927	-0.564	0.94	-1.008	-0.331
ACTN2	7.787	7.338	7.927	7.635	7.64	7.653	0.14	-0.287	0.297	0.018
MTR	5.244	5.442	5.316	5.296	5.305	5.262	0.072	-0.011	-0.146	-0.034
RYR2	8.358	8.154	8.531	7.805	8.361	7.89	0.173	-0.17	-0.349	0.085
ZP4	2.819	2.718	2.91	2.332	2.877	2.539	0.091	-0.033	-0.386	0.207
CHRM3	7.997	8.055	8.083	8.028	7.934	7.985	0.086	-0.15	-0.026	-0.043
FMN2	8.003	7.837	8.122	7.673	7.941	7.775	0.118	-0.181	-0.165	0.103
GREM2	5.838	5.705	5.916	5.421	5.764	5.517	0.079	-0.152	-0.283	0.096
RGS7	7.38	7.484	7.508	6.911	7.413	6.903	0.128	-0.095	-0.574	-0.008
FH	0.673	1.742	0.36	0.743	1.224	0.844	-0.314	0.864	-0.999	0.101
KMO	3.506	3.247	3.742	2.477	3.732	2.419	0.236	-0.009	-0.77	-0.058
OPN3	5.81	5.611	5.938	5.721	5.747	5.685	0.128	-0.191	0.109	-0.036
CHML	0.095	1.201	-0.037	0.119	0.183	-0.364	-0.132	0.22	-1.083	-0.483
WDR64	8.076	7.606	8.179	7.847	7.953	7.886	0.102	-0.226	0.24	0.039
EXO1	2.287	3.089	1.999	2.198	2.546	1.871	-0.287	0.547	-0.892	-0.326
BECN2	0.824	-0.422	0.829	0.617	0.321	0.589	0.005	-0.508	1.039	-0.028
MAP1LC3C	1.651	1.686	2.01	1.862	1.657	1.621	0.359	-0.353	0.175	-0.241
PLD5	8.098	7.716	8.223	7.623	8.053	7.684	0.125	-0.17	-0.093	0.06
ZBTB18	1.775	1.686	2.157	1.607	1.54	1.478	0.383	-0.618	-0.079	-0.129
C1orf100	3.444	3.522	3.527	3.369	3.566	3.327	0.082	0.039	-0.154	-0.042
ADSS2	1.691	2.85	1.314	1.697	2.166	1.752	-0.377	0.852	-1.153	0.054
CATSPERE	6.517	6.632	6.643	6.627	6.443	6.606	0.126	-0.2	-0.004	-0.022
DESI2	2.26	3.271	2.421	2.418	2.881	2.465	0.161	0.46	-0.853	0.047
AL451007.3	3.199	2.654	3.324	3.149	2.925	3.388	0.125	-0.399	0.496	0.239
HNRNPU	0.608	1.537	0.175	1.085	1.075	1.041	-0.433	0.9	-0.451	-0.045
EFCAB2	5.42	5.337	5.453	4.898	5.526	4.811	0.033	0.073	-0.439	-0.087
KIF26B	9.422	9.097	9.429	9.357	9.249	9.559	0.007	-0.18	0.26	0.203
SMYD3	7.825	8.095	7.817	7.842	7.754	7.742	-0.009	-0.063	-0.252	-0.1
TFB2M	1.243	2.383	0.524	1.066	1.595	0.722	-0.72	1.072	-1.316	-0.344
CNST	3.226	4.091	3.189	3.136	3.584	3.1	-0.037	0.395	-0.955	-0.035
SCCPDH	2.83	3.079	3.103	2.3	3.076	2.252	0.274	-0.028	-0.779	-0.047
AHCTF1	2.94	3.941	2.51	2.975	3.316	2.772	-0.43	0.806	-0.965	-0.203
ZNF695	4.956	4.623	5.117	4.628	4.965	4.675	0.161	-0.151	0.005	0.047
ZNF670-ZNF695	5.82	5.697	5.98	5.648	5.818	5.57	0.16	-0.162	-0.049	-0.077
ZNF670	3.119	3.663	2.916	3.321	3.127	3.046	-0.204	0.211	-0.342	-0.275
ZNF124	3.444	3.797	3.519	3.661	3.509	3.439	0.075	-0.01	-0.135	-0.222
ZNF496	3.017	3.173	3.018	2.812	2.91	2.48	0.001	-0.108	-0.361	-0.332
NLRP3	3.935	3.607	4.038	3.545	3.57	3.139	0.103	-0.468	-0.062	-0.406
OR2B11	2.179	1.552	2.454	1.298	2.065	1.041	0.275	-0.389	-0.255	-0.257
GCSAML	6.079	6.001	6.224	6.254	5.877	6.147	0.145	-0.346	0.253	-0.107
OR2C3	3.524	3.285	3.758	3.639	3.412	3.489	0.235	-0.346	0.354	-0.15
GCSAML-AS1	3.02	2.675	3.227	3.176	2.914	3.086	0.208	-0.314	0.501	-0.091
OR13G1	1.357	1.472	1.384	1.607	1.462	1.447	0.027	0.078	0.135	-0.16
OR6F1	0.394	0.94	0.752	0.563	0.6	0.244	0.358	-0.152	-0.377	-0.319
AC118470.1	1.415	1.946	1.401	1.758	1.421	1.594	-0.014	0.02	-0.188	-0.165
OR1C1	0.209	1.033	0.394	0.119	0.277	0.561	0.185	-0.117	-0.914	0.443
OR14A16	1.296	1.946	1.384	1.782	1.39	1.522	0.088	0.006	-0.164	-0.26
TRIM58	4.121	4.066	4.25	4.129	4.091	4.21	0.128	-0.158	0.063	0.08
OR2AJ1	2.343	2.409	2.478	2.402	2.328	2.084	0.135	-0.15	-0.006	-0.318
OR2L5	0.751	1.161	0.584	0.791	0.671	0.89	-0.167	0.087	-0.37	0.1
OR2L2	1.211	1.715	0.903	0.966	0.834	0.617	-0.308	-0.068	-0.748	-0.35
OR2L3	1.691	2.038	1.545	1.567	1.692	1.432	-0.146	0.147	-0.471	-0.135
OR2L13	0.022	0.68	-0.285	-0.081	0.407	0.379	-0.307	0.692	-0.761	0.46
OR2M2	1.167	0.964	0.903	0.743	0.981	0.821	-0.264	0.078	-0.221	0.078
OR2M3	2.11	2.32	2.032	2.069	1.997	1.894	-0.078	-0.035	-0.251	-0.175
OR2M4	2.573	2.69	2.593	2.654	2.454	2.67	0.02	-0.139	-0.035	0.016
OR2T33	0.999	1.161	0.752	0.767	0.636	0.379	-0.247	-0.116	-0.394	-0.388
OR2T12	1.568	1.91	1.367	1.362	1.52	1.522	-0.201	0.154	-0.548	0.16
OR2G6	3.717	2.906	3.838	3.094	3.43	3.056	0.121	-0.409	0.187	-0.038
OR2T29	1.265	1.201	1.349	1.525	1.088	1.463	0.085	-0.261	0.324	-0.063
OR2T10	2.133	2.587	2.187	2.68	2.078	2.696	0.054	-0.109	0.093	0.016
OR2T11	2.64	2.443	2.541	2.622	2.454	2.63	-0.099	-0.087	0.179	0.008
OR2T35	1.233	1.119	1.183	1.438	0.834	1.675	-0.05	-0.349	0.319	0.236
OR2T27	1.585	1.934	1.931	2.18	1.692	2.171	0.346	-0.239	0.246	-0.009
CR589904.2	5.303	5.169	5.327	5.373	5.211	5.225	0.024	-0.116	0.204	-0.149
OR14I1	1.415	1.643	1.717	2.144	1.442	2.171	0.303	-0.276	0.501	0.027
LYPD8	3.378	3.266	3.077	3.242	2.964	3.04	-0.3	-0.113	-0.024	-0.201
SH3BP5L	1.306	1.37	1.163	1.247	1.304	0.935	-0.143	0.141	-0.123	-0.312
ZNF672	-0.446	0.964	-1.055	-0.363	0.231	-0.028	-0.61	1.286	-1.327	0.335
ZNF692	-0.029	0.651	-0.232	-0.169	0.427	-0.211	-0.203	0.659	-0.82	-0.042
PGBD2	0.335	1.181	0.008	0.719	0.582	0.532	-0.327	0.574	-0.462	-0.187
FAM110C	5.369	5.018	5.439	5.149	5.246	5.436	0.071	-0.194	0.131	0.287
SH3YL1	4.167	4.272	4.323	4.101	4.123	4.147	0.156	-0.2	-0.171	0.046
ACP1	1.275	1.769	1.278	1.314	1.315	1.196	0.003	0.037	-0.455	-0.118
ALKAL2	4.718	4.483	4.739	4.559	4.486	4.89	0.021	-0.253	0.076	0.331
TMEM18	0.948	1.119	0.394	0.45	0.865	0.244	-0.553	0.471	-0.67	-0.206
SNTG2	7.829	7.165	7.952	7.016	7.711	7.091	0.123	-0.242	-0.149	0.075
TPO	3.69	3.723	3.602	3.535	3.504	3.674	-0.088	-0.098	-0.188	0.14
PXDN	6.316	6.255	6.396	6.079	6.236	6.243	0.08	-0.16	-0.176	0.164
MYT1L	9.174	8.982	9.224	8.992	9.015	9.089	0.05	-0.209	0.009	0.098
EIPR1	5.363	5.605	5.32	5.161	5.325	5.106	-0.044	0.006	-0.443	-0.055
TRAPPC12	-0.003	1.456	0.008	0.081	0.803	0.279	0.011	0.795	-1.375	0.198
AC108488.2	1.2	2.365	1.017	0.966	1.421	0.89	-0.183	0.404	-1.399	-0.076
RNASEH1	0.394	1.643	0.135	0.191	0.545	0.208	-0.259	0.41	-1.452	0.017
COLEC11	5.575	5.499	5.616	5.603	5.436	5.54	0.04	-0.18	0.105	-0.063
ALLC	5.818	5.61	5.995	5.744	5.685	5.762	0.177	-0.311	0.133	0.019
DCDC2C	7.001	6.86	7.155	6.843	6.858	6.918	0.154	-0.297	-0.017	0.075
SOX11	5.839	5.503	5.88	5.689	5.659	6.061	0.041	-0.22	0.186	0.372
CMPK2	3.308	3.723	2.849	2.477	3.079	2.873	-0.458	0.23	-1.246	0.396
RSAD2	3.814	4.381	3.342	2.901	3.409	3.794	-0.472	0.067	-1.48	0.893
RNF144A	6.158	6.27	6.159	6.195	6.01	6.133	0.001	-0.149	-0.076	-0.061
KIDINS220	3.407	4.431	3.213	3.559	3.795	3.558	-0.194	0.582	-0.872	-0.001
MBOAT2	5.269	5.664	5.458	5.495	5.391	5.256	0.189	-0.067	-0.169	-0.239
ASAP2	7.539	7.373	7.516	7.274	7.446	7.449	-0.024	-0.07	-0.099	0.175
ITGB1BP1	0.54	1.297	0.524	0.669	1.176	0.617	-0.017	0.652	-0.629	-0.052
CPSF3	2.086	3.001	1.757	1.916	2.284	1.971	-0.329	0.526	-1.084	0.055
IAH1	1.037	1.848	0.752	0.743	1.462	0.722	-0.285	0.71	-1.104	-0.021
ADAM17	2.212	3.237	1.977	2.308	2.812	2.161	-0.235	0.835	-0.93	-0.146
YWHAQ	2.032	2.978	1.871	1.839	2.489	2.013	-0.16	0.617	-1.138	0.174
TAF1B	3.539	4.265	3.279	3.593	3.771	3.729	-0.26	0.492	-0.672	0.136
GRHL1	6.635	6.5	6.613	6.726	6.483	6.815	-0.022	-0.13	0.226	0.089
KLF11	1.167	1.628	0.829	1.281	1.462	1.196	-0.337	0.632	-0.347	-0.086
CYS1	6.732	6.46	6.749	6.73	6.582	6.865	0.017	-0.167	0.27	0.135
RRM2	4.599	5.171	4.549	5.161	4.518	4.99	-0.05	-0.031	-0.009	-0.172
HPCAL1	4.662	4.479	4.782	4.514	4.886	4.356	0.119	0.105	0.035	-0.158
ODC1	0.231	0.465	0.394	-0.169	0.671	-0.477	0.163	0.277	-0.634	-0.308
NOL10	4.185	4.665	4.086	3.986	4.37	3.957	-0.099	0.284	-0.679	-0.029
ATP6V1C2	7.013	6.708	7.071	6.964	6.873	7.07	0.059	-0.198	0.256	0.105
PDIA6	6.415	6.155	6.408	6.44	6.25	6.522	-0.007	-0.158	0.285	0.083
KCNF1	4.386	4.039	4.502	4.247	4.125	4.485	0.116	-0.378	0.208	0.239
C2orf50	5.087	4.867	5.306	5.316	4.972	5.261	0.22	-0.334	0.449	-0.054
SLC66A3	1.737	2.391	1.859	1.938	1.883	1.949	0.122	0.024	-0.454	0.012
ROCK2	4.015	4.84	3.969	3.968	4.384	4.026	-0.047	0.415	-0.872	0.058
E2F6	1.049	2.082	1.367	1.16	1.472	1.139	0.318	0.105	-0.922	-0.02
GREB1	9.187	8.831	9.246	9.134	8.936	9.169	0.059	-0.31	0.302	0.035
NTSR2	5.316	4.985	5.485	5.337	5.202	5.41	0.169	-0.283	0.351	0.073
LPIN1	6.936	6.964	6.966	7.227	6.829	7.248	0.029	-0.137	0.263	0.021
TRIB2	6.324	6.085	6.209	6.359	5.999	6.468	-0.114	-0.21	0.274	0.109
LRATD1	5.676	5.352	5.793	5.407	5.572	5.779	0.117	-0.221	0.055	0.372
NBAS	5.363	6.252	5.183	5.257	5.715	5.178	-0.18	0.532	-0.995	-0.079
DDX1	1.804	2.624	1.222	1.782	2.154	1.232	-0.582	0.932	-0.843	-0.55
MYCN	5.638	5.341	5.722	5.534	5.442	5.777	0.084	-0.28	0.193	0.243
CYRIA	4.445	4.749	4.514	4.276	4.587	4.149	0.069	0.073	-0.473	-0.127
RAD51AP2	4.38	3.938	4.293	4.293	4.251	4.265	-0.087	-0.042	0.355	-0.028
VSNL1	7.58	7.518	7.687	7.66	7.41	7.673	0.107	-0.277	0.142	0.013
SMC6	5.084	5.41	5.182	5.14	5.186	5.102	0.098	0.004	-0.27	-0.038
GEN1	2.848	3.34	2.898	2.939	2.903	2.808	0.05	0.005	-0.401	-0.13
MSGN1	0.608	0.651	0.879	0.881	0.803	0.503	0.27	-0.075	0.23	-0.378
KCNS3	8.679	8.316	8.805	8.34	8.578	8.4	0.126	-0.227	0.024	0.06
NT5C1B-RDH14	4.583	4.392	4.715	4.544	4.382	4.504	0.132	-0.333	0.152	-0.04
NT5C1B	4.422	4.194	4.56	4.349	4.225	4.298	0.138	-0.335	0.155	-0.052
OSR1	6.468	6.095	6.387	6.361	6.337	6.553	-0.081	-0.049	0.265	0.192
WDR35	3.974	4.517	4	3.942	4.018	4.018	0.026	0.018	-0.575	0.076
MATN3	6.281	6.001	6.311	6.329	6.105	6.499	0.03	-0.206	0.327	0.171
LAPTM4A	0.657	1.686	0.36	0.767	1.52	1.177	-0.298	1.161	-0.919	0.41
SDC1	6.032	5.781	6.053	5.894	5.749	6.078	0.021	-0.304	0.113	0.185
PUM2	2.916	4.08	2.754	3.14	3.523	3.061	-0.163	0.77	-0.94	-0.079
RHOB	1.144	0.289	1.039	0.508	1.075	0.503	-0.105	0.036	0.219	-0.005
HS1BP3	6.641	6.724	6.63	6.832	6.399	6.858	-0.011	-0.23	0.108	0.026
GDF7	6.363	5.695	6.439	5.915	6.207	6.141	0.075	-0.232	0.22	0.226
LDAH	4.224	4.862	4.099	3.984	4.338	3.997	-0.124	0.239	-0.878	0.014
APOB	5.717	5.245	5.938	5.33	5.585	5.432	0.221	-0.353	0.085	0.103
TDRD15	4.167	3.648	4.226	3.79	3.819	3.691	0.059	-0.407	0.142	-0.099
KLHL29	9.744	9.327	9.827	9.541	9.556	9.628	0.082	-0.271	0.214	0.087
ATAD2B	3.69	4.86	3.576	3.775	4.206	3.593	-0.114	0.63	-1.085	-0.182
UBXN2A	3.29	4.016	3.072	3.07	3.538	3.1	-0.218	0.466	-0.946	0.031
MFSD2B	5.814	5.626	5.802	5.795	5.685	5.793	-0.012	-0.118	0.169	-0.003
WDCP	3.708	3.465	3.635	3.619	3.591	3.416	-0.073	-0.043	0.154	-0.204
FKBP1B	3.682	3.716	3.803	3.775	3.603	3.955	0.121	-0.201	0.059	0.179
FAM228B	3.906	4.608	3.949	4.099	4.044	4.005	0.042	0.095	-0.509	-0.094
PFN4	0.795	1.297	0.926	0.508	0.739	0.697	0.131	-0.188	-0.79	0.189
AC008073.3	4.493	4.781	4.569	4.684	4.452	4.596	0.077	-0.118	-0.097	-0.089
FAM228A	3.615	4.072	3.645	4.041	3.573	4.041	0.03	-0.073	-0.03	0
ITSN2	3.554	4.722	3.427	3.721	4.128	3.583	-0.127	0.701	-1.001	-0.138
NCOA1	4.905	5.76	4.818	4.938	5.267	4.861	-0.087	0.448	-0.821	-0.077
CENPO	1.286	2.32	1.183	1.298	1.613	1.352	-0.103	0.43	-1.022	0.054
ADCY3	4.71	4.947	4.717	4.704	4.691	4.546	0.007	-0.026	-0.243	-0.158
DNAJC27	1.722	2.264	1.53	1.497	1.775	1.537	-0.192	0.245	-0.767	0.04
EFR3B	7.91	7.605	8.057	7.906	7.741	7.876	0.147	-0.317	0.301	-0.03
POMC	5.842	5.474	5.851	5.879	5.64	5.817	0.008	-0.211	0.405	-0.061
DNMT3A	6.557	5.628	6.786	6.217	6.515	5.951	0.229	-0.271	0.589	-0.266
DTNB	6.971	6.981	7.136	7.163	6.902	6.914	0.165	-0.233	0.181	-0.248
ASXL2	3.694	4.625	3.613	3.839	4.078	3.717	-0.081	0.465	-0.786	-0.122
KIF3C	4.345	4.604	4.381	4.533	4.297	4.487	0.037	-0.085	-0.071	-0.046
RAB10	2.906	3.926	2.862	3.145	3.502	2.741	-0.045	0.64	-0.781	-0.404
GAREM2	6.028	5.719	6.09	5.972	5.908	6.115	0.062	-0.182	0.253	0.143
HADHA	2.239	3.193	2.206	2.198	2.659	2.152	-0.033	0.453	-0.995	-0.046
HADHB	2.435	2.805	2.438	2.03	2.633	1.894	0.003	0.195	-0.776	-0.136
ADGRF3	3.825	3.826	3.977	4.009	3.732	3.551	0.153	-0.245	0.183	-0.458
SELENOI	4.184	4.485	4.318	4.329	4.228	3.968	0.134	-0.09	-0.155	-0.361
DRC1	5.63	5.636	5.675	5.873	5.47	5.84	0.045	-0.205	0.237	-0.033
OTOF	7.303	7.217	7.407	7.451	7.101	7.446	0.104	-0.306	0.234	-0.005
FAM166C	6.184	5.907	6.283	6.155	6.047	6.263	0.1	-0.236	0.248	0.108
CIB4	7.278	7.266	7.342	7.438	6.995	7.49	0.064	-0.346	0.172	0.052
KCNK3	6.995	6.757	7.077	6.927	6.739	6.996	0.082	-0.338	0.17	0.069
SLC35F6	1.396	1.686	1.241	1.23	1.758	0.913	-0.155	0.518	-0.456	-0.317
CENPA	2.764	3.095	2.578	2.433	2.884	2.371	-0.186	0.306	-0.662	-0.062
DPYSL5	8.027	7.74	8.071	7.991	7.797	8.034	0.044	-0.274	0.251	0.043
MAPRE3	5.835	5.72	5.975	5.941	5.763	5.924	0.141	-0.213	0.221	-0.017
AGBL5	2.317	2.646	2.396	2.215	2.493	2.054	0.078	0.098	-0.431	-0.161
EMILIN1	1.037	1.098	1.183	1.438	1.035	1.12	0.146	-0.148	0.34	-0.318
KHK	2.026	2.114	1.988	2.03	2.025	1.871	-0.037	0.037	-0.084	-0.158
CGREF1	4.959	4.768	5.028	5.015	4.815	5.086	0.069	-0.213	0.248	0.07
ABHD1	1.593	1.439	1.662	1.362	1.401	1.368	0.069	-0.262	-0.077	0.006
PRR30	1.012	1.439	1.102	1.553	0.967	1.432	0.091	-0.136	0.114	-0.121
TCF23	3.096	2.96	3.035	3.246	2.881	3.262	-0.061	-0.154	0.286	0.016
SLC5A6	0.315	1.161	0.671	0.326	0.6	0.279	0.356	-0.07	-0.835	-0.047
CAD	1.337	1.848	1.296	1.281	1.482	1.232	-0.041	0.186	-0.566	-0.049
SLC30A3	6.878	6.482	6.899	6.82	6.747	6.908	0.021	-0.152	0.339	0.088
DNAJC5G	4.277	3.626	4.202	4.251	4.03	4.207	-0.075	-0.172	0.625	-0.044
TRIM54	5.489	4.995	5.643	5.348	5.388	5.467	0.154	-0.255	0.352	0.119
UCN	2.923	2.579	3.302	3.011	2.903	3.076	0.379	-0.399	0.432	0.065
MPV17	2.151	1.91	2.244	2.01	2.238	2.003	0.094	-0.007	0.1	-0.007
GTF3C2	1.568	2.46	1.06	1.468	1.883	1.249	-0.508	0.823	-0.992	-0.218
PPM1G	1.037	2.124	1.183	1.178	1.568	0.89	0.146	0.385	-0.946	-0.287
NRBP1	-0.055	0.867	0.394	0.226	0.427	0.095	0.449	0.033	-0.641	-0.131
IFT172	2.348	3.299	2.421	2.379	2.408	2.261	0.073	-0.013	-0.92	-0.118
FNDC4	4.318	4.036	4.261	4.349	4.015	4.306	-0.057	-0.246	0.314	-0.043
GCKR	6.005	5.722	6.112	6.077	5.877	6.043	0.107	-0.235	0.355	-0.034
C2orf16	6.689	6.553	6.787	6.841	6.589	6.841	0.098	-0.198	0.288	0
ZNF512	2.062	2.978	1.847	1.873	2.16	1.905	-0.216	0.313	-1.105	0.032
GPN1	0.766	1.981	1.039	0.643	1.2	0.913	0.273	0.161	-1.338	0.27
SUPT7L	0.209	1.334	-0.341	0.081	0.722	0.095	-0.55	1.063	-1.253	0.014
SLC4A1AP	1.024	2.283	0.854	1.511	1.7	1.158	-0.17	0.846	-0.772	-0.353
MRPL33	5.315	5.638	5.463	5.364	5.43	5.235	0.148	-0.033	-0.274	-0.13
RBKS	4.812	4.888	4.993	4.819	4.838	4.643	0.181	-0.155	-0.069	-0.176
BABAM2	6.376	6.851	6.391	6.42	6.441	6.307	0.015	0.051	-0.431	-0.114
FOSL2	1.76	2.4	2.021	2.34	1.977	1.894	0.262	-0.045	-0.06	-0.446
PLB1	7.427	7.452	7.514	7.643	7.251	7.589	0.087	-0.263	0.19	-0.054
PPP1CB	1.909	3.073	1.704	1.895	2.429	1.916	-0.205	0.725	-1.178	0.022
SPDYA	5.028	5.072	5.148	5.126	4.98	5.013	0.12	-0.168	0.054	-0.113
TRMT61B	0.689	1.643	0.492	0.966	1.27	0.617	-0.197	0.778	-0.677	-0.35
WDR43	1.994	3.062	1.757	2.198	2.474	1.701	-0.237	0.716	-0.865	-0.497
TOGARAM2	6.592	6.667	6.608	6.9	6.348	6.864	0.016	-0.26	0.233	-0.036
PCARE	3.266	3.203	3.447	3.552	3.016	3.36	0.181	-0.431	0.349	-0.192
CLIP4	4.879	4.763	4.785	4.726	4.789	4.722	-0.094	0.005	-0.037	-0.004
ALK	10.13	9.875	10.247	10.039	9.956	10.058	0.117	-0.291	0.164	0.019
YPEL5	0.164	1.26	0.008	0.042	0.924	0.171	-0.156	0.916	-1.218	0.129
LBH	8.208	7.298	8.188	7.581	7.95	7.577	-0.02	-0.237	0.283	-0.004
LCLAT1	5.712	5.888	5.693	5.44	5.639	5.387	-0.019	-0.054	-0.448	-0.053
CAPN13	7.82	7.136	7.956	7.363	7.614	7.342	0.136	-0.342	0.227	-0.022
GALNT14	8.278	8.089	8.288	8.095	7.972	8.048	0.01	-0.316	0.006	-0.047
CAPN14	5.518	5.49	5.537	5.635	5.371	5.606	0.019	-0.166	0.144	-0.029
EHD3	4.011	4.074	4.13	4.168	3.944	4.214	0.119	-0.187	0.094	0.046
XDH	6.732	6.59	6.83	6.817	6.556	6.859	0.098	-0.273	0.227	0.042
SRD5A2	6.371	5.899	6.497	6.029	6.184	6.086	0.126	-0.314	0.131	0.057
MEMO1	3.435	4.481	3.002	3.46	3.922	3.271	-0.434	0.92	-1.021	-0.189
DPY30	3.658	4.753	3.265	3.687	4.162	3.496	-0.393	0.897	-1.066	-0.191
SPAST	2.875	4.002	2.651	2.863	3.242	2.65	-0.224	0.591	-1.139	-0.213
SLC30A6	2.228	3.376	1.954	2.291	2.602	2.054	-0.274	0.647	-1.085	-0.237
NLRC4	2.406	2.668	2.438	1.862	2.736	1.824	0.031	0.298	-0.806	-0.037
YIPF4	1.061	2.492	1.434	1.264	1.97	1.158	0.373	0.535	-1.228	-0.106
BIRC6	4.203	5.343	3.92	4.118	4.666	4.149	-0.283	0.746	-1.225	0.032
TTC27	4.222	5.243	4.041	4.299	4.598	4.099	-0.181	0.557	-0.944	-0.2
LTBP1	8.78	8.537	8.824	8.61	8.614	8.656	0.044	-0.21	0.073	0.046
RASGRP3	4.891	4.923	5.006	4.634	5.08	4.673	0.115	0.074	-0.289	0.039
FAM98A	0.335	1.405	0.052	0.226	0.487	0.279	-0.283	0.436	-1.179	0.053
CRIM1	5.753	6.239	5.83	6.211	5.795	6.115	0.077	-0.035	-0.028	-0.096
FEZ2	5.641	5.76	5.756	5.747	5.602	5.732	0.115	-0.154	-0.014	-0.015
VIT	6.722	6.678	6.859	6.88	6.548	6.784	0.136	-0.311	0.202	-0.096
STRN	3.44	4.489	3.402	3.478	3.958	3.38	-0.038	0.556	-1.011	-0.098
HEATR5B	3.346	4.386	3.134	3.353	3.684	3.447	-0.211	0.55	-1.033	0.094
GPATCH11	0.142	1.456	-0.131	0.42	0.834	0.171	-0.273	0.965	-1.036	-0.248
EIF2AK2	2.387	3.449	1.988	2.078	2.719	2.207	-0.399	0.731	-1.371	0.129
SULT6B1	4.529	4.161	4.573	4.383	4.309	4.368	0.044	-0.264	0.221	-0.014
CEBPZOS	0.394	1.783	0.394	0.591	0.981	0.411	0	0.587	-1.192	-0.179
CEBPZ	1.109	2.245	0.804	1.007	1.734	1.12	-0.305	0.93	-1.238	0.113
NDUFAF7	0.673	1.934	0.252	0.859	1.212	0.722	-0.422	0.96	-1.075	-0.137
PRKD3	2.472	3.498	2.157	2.818	3.009	2.442	-0.314	0.852	-0.68	-0.376
[truncated: 15,405 more rows]

## Sheet: H3K14ac
Gene	H3K14ac-Donor88-naMDM Normalized ChiP-Seq counts	H3K14ac-Donor90-naMDM Normalized ChiP-Seq counts	H3K14ac-Donor88-aMDM Normalized ChiP-Seq counts	H3K14ac-Donor90-aMDM Normalized ChiP-Seq counts	H3K14ac-Donor88-aMDM+LCC-12 Normalized ChiP-Seq counts	H3K14ac-Donor90-aMDM+LCC-12 Normalized ChiP-Seq counts	log(2)FC-Donor88-aMDM vs naMDM	log(2)FC-Donor88-aMDM+LCC-12 vs aMDM	log(2)FC-Donor90-aMDM vs naMDM	log(2)FC-Donor90-aMDM+LCC-12 vs aMDM
NOC2L	5.029	5.064	4.984	5.342	5.034	5.441	-0.044	0.049	0.278	0.099
KLHL17	4.876	4.967	4.617	5.197	4.946	5.264	-0.259	0.329	0.231	0.066
PLEKHN1	4.705	4.595	4.617	5.751	5.269	4.826	-0.088	0.652	1.157	-0.926
HES4	4.965	5.064	5.764	7.294	7.057	7.667	0.799	1.293	2.23	0.373
ISG15	5.029	5.11	5.926	7.248	7.029	7.587	0.897	1.103	2.137	0.339
AGRN	5.09	5.361	5.203	6.139	5.648	6.596	0.114	0.444	0.778	0.456
TNFRSF18	5.684	5.575	5.729	6.674	6.407	6.779	0.045	0.679	1.099	0.105
TNFRSF4	5.71	5.04	6.562	7.15	6.592	6.905	0.852	0.03	2.109	-0.245
SDF4	5.723	5.655	5.6	6.389	5.61	6.503	-0.123	0.01	0.734	0.114
B3GALT6	5.671	5.623	5.541	6.398	5.591	6.471	-0.13	0.05	0.775	0.072
UBE2J2	5.63	5.524	5.393	5.675	5.428	5.373	-0.237	0.035	0.151	-0.303
ACAP3	5.129	5.524	4.893	5.438	5.034	4.664	-0.236	0.14	-0.087	-0.774
PUSL1	5.574	5.925	5.348	5.865	5.449	5.146	-0.227	0.102	-0.06	-0.72
INTS11	4.597	5.016	4.578	5.175	4.266	4.72	-0.019	-0.312	0.159	-0.456
CPTP	4.597	5.016	4.578	5.175	4.313	4.72	-0.019	-0.265	0.159	-0.456
DVL1	4.987	4.992	4.322	4.826	4.718	4.544	-0.665	0.396	-0.165	-0.282
AURKAIP1	5.869	5.746	5.437	5.644	5.963	5.407	-0.432	0.526	-0.102	-0.236
CCNL2	5.761	6.026	5.847	5.766	5.977	5.538	0.086	0.13	-0.259	-0.228
MRPL20	5.456	5.38	5.348	5.13	4.787	5.104	-0.108	-0.561	-0.25	-0.026
VWA1	4.678	5.399	4.796	5.282	4.946	4.972	0.117	0.15	-0.117	-0.31
ATAD3B	5.456	5.342	4.174	4.548	4.853	4.414	-1.282	0.678	-0.794	-0.133
ATAD3A	4.921	5.133	4.538	4.854	5.062	4.664	-0.383	0.523	-0.279	-0.191
SSU72	5.845	5.832	5.458	5.766	5.591	5.474	-0.387	0.133	-0.065	-0.292
FNDC10	5.049	4.889	4.412	5.036	5.062	4.664	-0.637	0.649	0.147	-0.372
MIB2	7.019	6.891	6.765	6.97	6.317	6.162	-0.255	-0.447	0.079	-0.808
CDK11B	5.798	4.749	5.657	4.404	5.666	4.774	-0.141	0.01	-0.345	0.37
SLC35E2B	6.103	4.862	5.986	5.51	5.648	5.061	-0.117	-0.339	0.647	-0.448
CDK11A	4.78	5.04	4.829	4.909	4.82	4.194	0.048	-0.009	-0.132	-0.714
NADK	7.926	8.165	8.283	8.268	7.658	7.376	0.357	-0.625	0.103	-0.892
GNB1	6.199	6.487	5.619	6.184	5.648	5.441	-0.58	0.029	-0.303	-0.743
TMEM52	5.344	5.489	4.654	5.261	5.062	5.301	-0.69	0.407	-0.228	0.04
FAAP20	6.279	6.186	6.372	6.093	5.977	5.538	0.093	-0.395	-0.092	-0.556
SKI	6.297	6.653	5.971	6.408	5.737	5.714	-0.325	-0.234	-0.246	-0.694
MORN1	5.167	5.177	5.098	5.011	5.089	4.605	-0.069	-0.009	-0.166	-0.406
RER1	5.167	5.155	5.098	5.036	5.089	4.605	-0.069	-0.009	-0.119	-0.431
PEX10	5.441	5.591	4.955	5.456	5.772	5.569	-0.486	0.817	-0.135	0.113
MEGF6	5.049	4.967	4.578	4.548	5.143	3.731	-0.471	0.565	-0.419	-0.816
TPRG1L	4.965	4.835	4.225	4.709	4.787	4.72	-0.74	0.562	-0.126	0.011
CCDC27	5.425	4.992	5.098	4.854	5.384	5.301	-0.327	0.286	-0.137	0.446
SMIM1	5.441	5.342	5.228	5.219	5.169	4.72	-0.212	-0.06	-0.123	-0.499
CEP104	5.487	5.454	5.638	5.627	5.194	5.741	0.151	-0.443	0.173	0.114
DFFB	5.502	5.454	5.6	5.611	5.194	5.741	0.098	-0.405	0.157	0.13
C1orf174	6.57	6.406	6.582	6.31	6.196	6.64	0.011	-0.386	-0.096	0.33
NPHP4	5.258	5.575	5.152	5.474	5.116	5.225	-0.107	-0.035	-0.101	-0.249
KCNAB2	4.829	5.087	4.578	4.548	4.489	4.113	-0.251	-0.089	-0.54	-0.435
AL031847.2	5.657	5.607	5.437	5.175	5.772	5.337	-0.22	0.335	-0.432	0.162
RNF207	5.109	4.967	5.5	5.706	5.428	4.925	0.391	-0.072	0.74	-0.781
ICMT	4.943	5.22	4.829	4.909	5.062	4.925	-0.114	0.233	-0.312	0.016
GPR153	4.652	5.087	4.654	4.581	4.359	4.876	0.003	-0.295	-0.506	0.295
ACOT7	5.761	6.239	5.58	5.996	5.269	4.876	-0.18	-0.312	-0.242	-1.12
ZBTB48	6.356	6.653	6.14	6.445	5.789	5.506	-0.216	-0.351	-0.208	-0.939
KLHL21	5.773	6.47	5.371	6.601	5.491	5.795	-0.402	0.121	0.132	-0.807
PHF13	5.88	6.514	5.521	6.658	5.61	5.943	-0.36	0.089	0.144	-0.715
THAP3	4.756	4.562	5.277	5.561	5.22	5.264	0.522	-0.058	0.999	-0.298
DNAJC11	5.049	5.507	4.924	5.282	4.853	5.337	-0.125	-0.072	-0.225	0.055
CAMTA1	6.475	6.581	6.773	6.543	6.27	6.404	0.299	-0.503	-0.038	-0.139
VAMP3	6.68	7.012	6.361	6.49	6.573	6.437	-0.319	0.212	-0.522	-0.053
PER3	5.937	6.653	5.798	6.021	6.208	6.831	-0.139	0.411	-0.632	0.809
TNFRSF9	6.356	6.34	6.73	6.568	6.649	6.792	0.374	-0.081	0.228	0.224
PARK7	5.671	5.938	5.729	5.736	5.87	6.035	0.058	0.142	-0.202	0.298
ERRFI1	5.049	4.967	5.098	5.153	5.491	5.186	0.049	0.393	0.186	0.033
SLC45A1	4.625	4.384	4.762	4.513	5.116	4.774	0.137	0.355	0.128	0.261
ENO1	7.834	7.609	7.904	7.76	7.312	6.953	0.07	-0.592	0.152	-0.808
CA6	5.441	5.22	5.178	4.826	5.61	5.714	-0.263	0.433	-0.394	0.887
SLC2A5	5.425	5.361	5.458	5.419	5.591	5.99	0.033	0.133	0.058	0.571
GPR157	5.98	6.164	6.942	7.237	7.125	6.792	0.962	0.183	1.073	-0.445
H6PD	7.525	7.621	8.111	7.96	7.171	7.076	0.586	-0.94	0.339	-0.884
SPSB1	7.014	7.926	7.395	7.957	7.071	7.331	0.381	-0.324	0.03	-0.625
SLC25A33	5.773	5.951	5.781	5.527	5.449	6.057	0.008	-0.331	-0.424	0.53
TMEM201	4.987	5.342	4.691	4.882	4.569	5.017	-0.296	-0.121	-0.46	0.135
PIK3CD	7.135	7.329	6.639	6.618	6.144	5.871	-0.496	-0.495	-0.711	-0.747
CLSTN1	6.113	6.29	6.03	6.217	5.902	5.407	-0.083	-0.128	-0.073	-0.81
CTNNBIP1	5.857	5.925	5.798	5.595	5.532	5.225	-0.06	-0.266	-0.331	-0.369
LZIC	5.671	5.951	5.711	5.879	5.72	5.658	0.04	0.009	-0.072	-0.222
NMNAT1	5.671	5.951	5.711	5.879	5.72	5.658	0.04	0.009	-0.072	-0.222
UBE4B	5.723	6.249	5.348	5.751	5.552	5.146	-0.375	0.204	-0.498	-0.606
KIF1B	7.374	7.455	7.713	7.677	7.228	6.953	0.339	-0.485	0.221	-0.724
PGD	7.406	7.555	7.704	7.657	6.879	5.943	0.298	-0.825	0.102	-1.714
CENPS-CORT	5.09	4.72	4.762	5.06	4.447	4.271	-0.328	-0.314	0.34	-0.789
CENPS	5.09	4.72	4.727	5.011	4.404	4.345	-0.363	-0.323	0.292	-0.667
DFFA	5.487	5.541	5.152	5.381	4.884	5.264	-0.335	-0.267	-0.16	-0.118
PEX14	5.425	5.454	5.098	5.342	4.753	5.146	-0.327	-0.345	-0.112	-0.197
C1orf127	5.834	5.016	5.6	5.456	5.572	5.264	-0.234	-0.028	0.44	-0.192
TARDBP	5.487	5.342	5.393	5.261	5.384	5.146	-0.094	-0.009	-0.081	-0.116
AL109811.3	5.456	5.322	5.458	5.302	5.384	5.186	0.002	-0.074	-0.02	-0.116
SRM	5.959	5.886	5.638	5.474	5.384	5.146	-0.321	-0.254	-0.412	-0.328
EXOSC10	5.502	5.241	4.796	5.302	5.194	5.441	-0.706	0.399	0.061	0.139
MTOR	5.293	5.22	4.538	5.036	4.718	5.104	-0.755	0.18	-0.184	0.068
UBIAD1	5.07	4.889	4.984	4.826	5.339	4.481	-0.085	0.355	-0.062	-0.346
FBXO6	6.113	5.938	6.832	7.183	6.621	6.278	0.719	-0.211	1.245	-0.905
MAD2L2	5.959	6.186	5.178	5.691	5.838	6.202	-0.781	0.661	-0.495	0.511
DRAXIN	5.959	6.228	5.178	5.691	5.854	6.202	-0.781	0.677	-0.538	0.511
AGTRAP	7.315	6.969	7.63	7.881	6.871	6.487	0.315	-0.759	0.912	-1.394
C1orf167	4.852	4.595	4.796	5.197	4.976	4.876	-0.057	0.18	0.602	-0.321
MTHFR	7.173	7.329	6.864	7.339	7.125	6.999	-0.308	0.261	0.011	-0.341
CLCN6	7.187	7.4	6.88	7.388	7.184	6.976	-0.306	0.304	-0.013	-0.412
KIAA2013	5.926	5.964	5.277	5.644	5.512	5.337	-0.648	0.234	-0.32	-0.306
PLOD1	5.959	5.761	5.814	5.492	5.116	5.569	-0.144	-0.698	-0.269	0.077
MFN2	6.388	6.434	5.638	5.675	5.702	5.146	-0.75	0.064	-0.759	-0.53
MIIP	5.834	6.153	6.179	6.31	5.61	5.846	0.345	-0.569	0.158	-0.465
TNFRSF8	4.78	5.342	5.014	5.322	5.684	6.1	0.233	0.67	-0.019	0.777
TNFRSF1B	7.701	7.84	7.73	8.196	7.164	7.469	0.03	-0.566	0.357	-0.727
VPS13D	5.845	6.359	5.764	6.499	6.27	5.741	-0.082	0.506	0.14	-0.758
DHRS3	6.961	7.791	6.712	6.681	6.091	6.1	-0.249	-0.621	-1.109	-0.582
AADACL4	4.805	4.225	5.152	4.739	5.292	5.506	0.347	0.141	0.514	0.767
C1orf158	4.852	4.046	4.654	4.366	4.359	6.035	-0.198	-0.295	0.32	1.669
PDPN	5.186	4.72	5.228	5.282	5.269	5.741	0.043	0.04	0.562	0.459
PRDM2	6.053	5.938	5.926	5.838	5.822	6.278	-0.127	-0.104	-0.1	0.441
TMEM51	6.917	7.078	6.773	7.537	6.747	6.893	-0.144	-0.026	0.46	-0.645
FHAD1	6.113	6.228	6.427	6.742	6.34	6.669	0.314	-0.087	0.514	-0.074
EFHD2	7.25	7.329	6.942	7.199	6.563	6.976	-0.308	-0.379	-0.129	-0.224
CELA2A	5.293	5.322	5.58	5.302	5.292	5.82	0.287	-0.288	-0.02	0.518
CELA2B	6.074	5.964	5.971	6.009	6.764	5.82	-0.102	0.793	0.045	-0.189
CASP9	5.546	5.912	6.072	6.184	6.118	5.538	0.526	0.046	0.272	-0.646
DNAJC16	5.456	5.818	6.044	6.082	6.035	5.538	0.588	-0.009	0.264	-0.544
AGMAT	4.705	4.422	4.762	4.614	5.384	5.017	0.057	0.623	0.193	0.403
DDI2	7.502	7.936	7.686	7.818	7.196	6.905	0.183	-0.489	-0.118	-0.913
PLEKHM2	7.349	7.521	7.412	7.48	7.282	7.485	0.063	-0.129	-0.041	0.005
UQCRHL	4.921	5.016	4.955	4.513	5.362	4.481	0.034	0.407	-0.503	-0.032
SPEN	8.155	8.106	7.943	8.146	7.626	7.17	-0.212	-0.317	0.04	-0.977
ZBTB17	5.441	6.001	5.746	6.49	5.532	6.221	0.306	-0.214	0.489	-0.269
HSPB7	5.684	5.22	5.863	5.456	5.47	5.337	0.179	-0.393	0.236	-0.119
CLCNKA	5.773	5.262	5.814	5.51	5.591	5.441	0.041	-0.223	0.248	-0.069
EPHA2	5.361	4.915	5.746	5.492	6.144	5.629	0.386	0.398	0.577	0.137
CPLANE2	5.109	5.155	5.437	5.107	5.72	5.569	0.328	0.283	-0.048	0.461
FBXO42	6.871	7.095	6.765	6.815	6.887	6.581	-0.107	0.122	-0.28	-0.235
SZRD1	6.848	7.089	6.756	6.779	6.839	6.55	-0.092	0.083	-0.31	-0.229
SPATA21	5.148	5.524	5.895	6.082	5.854	6.078	0.747	-0.041	0.557	-0.003
NECAP2	6.68	6.788	7.127	7.757	7.064	7.065	0.448	-0.064	0.969	-0.691
NBPF1	7.066	7.66	6.927	7.397	6.831	7.258	-0.139	-0.096	-0.263	-0.14
ATP13A2	5.441	5.302	5.5	6.162	5.684	5.373	0.06	0.184	0.86	-0.789
SDHB	6.388	6.823	6.501	6.28	5.666	5.741	0.113	-0.835	-0.543	-0.539
PADI2	5.88	6.752	5.879	6.36	5.805	5.686	-0.001	-0.074	-0.392	-0.674
PADI1	5.24	5.155	5.479	5.611	5.822	6.121	0.239	0.343	0.456	0.509
PADI3	5.409	5.04	5.5	5.644	5.591	5.967	0.091	0.091	0.603	0.323
PADI4	6.142	6.434	6.372	6.436	6.352	6.611	0.23	-0.02	0.002	0.175
PADI6	4.965	4.862	5.437	5.153	5.22	4.925	0.472	-0.217	0.291	-0.228
RCC2	6.788	6.669	6.501	6.666	6.157	6.035	-0.287	-0.344	-0.003	-0.631
ARHGEF10L	5.723	5.859	5.941	6.712	6.418	6.565	0.219	0.477	0.853	-0.147
ALDH4A1	5.603	5.558	5.458	5.322	4.946	4.72	-0.144	-0.512	-0.236	-0.603
IFFO2	5.71	5.342	5.437	5.838	5.532	5.474	-0.273	0.095	0.496	-0.364
UBR4	6.42	6.443	6.872	6.481	6.523	6.202	0.452	-0.349	0.038	-0.28
EMC1	6.686	6.722	6.072	6.195	6.157	5.99	-0.614	0.085	-0.527	-0.205
MRTO4	6.693	6.781	6.086	6.184	6.157	6.035	-0.607	0.071	-0.597	-0.149
AKR7A3	4.652	5.177	4.617	5.011	5.089	5.373	-0.035	0.473	-0.166	0.361
AKR7A2	6.966	7.699	6.694	7.334	6.658	6.454	-0.272	-0.036	-0.364	-0.88
SLC66A1	6.966	7.695	6.703	7.349	6.658	6.454	-0.263	-0.045	-0.346	-0.895
CAPZB	7.536	7.9	7.528	8.092	7.098	7.108	-0.008	-0.429	0.191	-0.984
MICOS10	7.223	7.414	7.231	7.727	6.91	6.856	0.007	-0.32	0.312	-0.871
NBL1	6.993	7.024	6.84	7.115	6.553	6.611	-0.153	-0.287	0.091	-0.505
MICOS10-NBL1	6.993	7.012	6.832	7.133	6.573	6.625	-0.161	-0.259	0.121	-0.507
TMCO4	6.467	6.415	6.658	6.65	6.352	6.404	0.191	-0.306	0.234	-0.246
OTUD3	5.148	4.915	5.152	5.197	5.316	4.605	0.004	0.164	0.282	-0.592
PLA2G2A	4.805	4.689	5.178	4.769	4.404	4.72	0.373	-0.774	0.079	-0.049
PLA2G5	4.73	4.046	4.654	4.614	5.194	5.506	-0.076	0.54	0.569	0.892
PLA2G2D	5.293	4.778	5.675	5.544	5.47	5.474	0.382	-0.204	0.766	-0.07
PLA2G2F	4.54	3.997	5.178	4.986	4.359	5.264	0.638	-0.818	0.989	0.277
PLA2G2C	5.344	5.361	5.393	4.826	5.339	5.846	0.049	-0.054	-0.535	1.019
UBXN10	5.148	4.992	5.325	5.219	5.591	5.506	0.177	0.266	0.227	0.287
MUL1	4.625	4.749	4.796	4.647	5.034	5.795	0.171	0.238	-0.103	1.148
CDA	7.528	7.71	7.361	7.359	6.839	6.725	-0.167	-0.522	-0.351	-0.634
PINK1	5.276	5.912	5.458	5.659	5.362	5.714	0.183	-0.096	-0.253	0.054
DDOST	6.022	6.026	6.072	5.996	5.977	5.569	0.05	-0.095	-0.029	-0.428
SH2D5	4.852	5.241	5.437	5.971	6.104	6.162	0.584	0.667	0.73	0.19
HP1BP3	6.396	6.415	6.127	6.35	6.396	5.795	-0.27	0.27	-0.065	-0.556
EIF4G3	6.347	6.707	6.086	6.379	6.063	6.315	-0.261	-0.023	-0.328	-0.064
ECE1	4.829	4.915	5.277	5.261	5.491	5.474	0.448	0.214	0.346	0.213
NBPF3	4.876	4.493	4.498	4.961	4.976	4.876	-0.378	0.478	0.467	-0.085
ALPL	5.409	5.199	5.07	4.854	5.428	5.506	-0.339	0.358	-0.345	0.652
RAP1GAP	7.045	7.46	6.712	6.815	6.658	6.471	-0.333	-0.054	-0.645	-0.345
USP48	6.667	6.461	6.721	6.626	6.418	6.035	0.054	-0.303	0.165	-0.591
LDLRAD2	5.204	5.177	5.152	5.011	5.491	5.017	-0.053	0.34	-0.166	0.006
HSPG2	6.074	6.28	5.301	5.706	5.755	5.337	-0.772	0.453	-0.574	-0.369
CELA3B	4.899	4.595	5.098	4.366	4.646	5.407	0.199	-0.452	-0.229	1.042
CELA3A	4.876	5.199	5.301	5.13	5.269	5.186	0.426	-0.033	-0.069	0.056
CDC42	6.842	6.773	6.95	6.822	6.461	5.599	0.108	-0.489	0.049	-1.223
C1QA	6.8	6.622	6.972	7.057	6.183	6.386	0.172	-0.789	0.435	-0.67
C1QC	6.988	6.34	7.167	7.045	6.933	6.297	0.179	-0.234	0.705	-0.748
C1QB	6.66	6.26	7.548	7.402	6.863	6.611	0.888	-0.684	1.143	-0.791
EPHB2	5.456	5.436	6.326	6.534	6.118	5.795	0.87	-0.208	1.098	-0.739
TEX46	5.129	4.807	5.393	5.893	5.572	5.846	0.264	0.179	1.086	-0.047
KDM1A	5.697	5.832	5.971	6.162	5.838	6.057	0.275	-0.133	0.33	-0.105
LUZP1	5.748	5.976	5.831	6.117	5.648	5.407	0.083	-0.183	0.14	-0.709
HTR1D	4.652	4.422	4.322	4.986	4.884	4.972	-0.33	0.562	0.565	-0.015
HNRNPR	6.404	6.27	6.815	6.85	6.492	6.202	0.411	-0.323	0.581	-0.649
ZNF436	6.646	6.857	7.127	7.494	7.125	6.779	0.481	-0.002	0.636	-0.715
TCEA3	5.276	5.282	4.955	5.282	5.47	5.017	-0.321	0.516	0	-0.265
ASAP3	4.756	4.493	4.796	5.107	5.406	4.876	0.04	0.611	0.614	-0.231
E2F2	6.288	6.73	5.911	6.33	6.183	6.202	-0.377	0.272	-0.399	-0.129
ID3	7.014	7.451	6.694	6.626	6.621	6.519	-0.32	-0.074	-0.825	-0.107
RPL11	5.31	5.472	5.393	5.659	6.208	5.741	0.083	0.815	0.188	0.082
ELOA	6.064	6.249	6.153	6.56	5.532	6.182	0.09	-0.621	0.31	-0.378
PITHD1	5.456	5.342	5.152	5.474	5.22	5.186	-0.305	0.068	0.132	-0.288
LYPLA2	5.616	5.976	5.847	5.824	5.755	6.012	0.231	-0.092	-0.153	0.189
GALE	6.279	6.781	6.166	6.626	5.932	5.146	-0.113	-0.234	-0.155	-1.48
HMGCL	5.502	6.05	5.07	5.107	5.552	5.337	-0.431	0.481	-0.942	0.23
FUCA1	6.094	6.452	5.986	6.021	5.992	5.92	-0.107	0.006	-0.431	-0.102
CNR2	6.18	5.859	6.015	5.611	5.977	6.141	-0.165	-0.038	-0.248	0.53
PNRC2	6.123	6.434	6.46	6.534	5.963	5.768	0.337	-0.497	0.1	-0.766
SRSF10	6.451	6.415	6.255	6.184	6.118	6.035	-0.197	-0.137	-0.231	-0.149
MYOM3	5.276	5.11	5.098	5.107	5.22	4.925	-0.178	0.122	-0.003	-0.183
IL22RA1	5.129	5.282	5.277	5.084	5.116	5.407	0.149	-0.161	-0.198	0.323
IFNLR1	7.453	7.729	7.1	7.388	6.649	6.683	-0.353	-0.452	-0.341	-0.705
GRHL3	5.293	4.941	5.657	5.175	5.702	5.104	0.363	0.046	0.234	-0.071
STPG1	5.531	5.436	5.781	5.766	5.629	5.846	0.25	-0.152	0.33	0.08
NIPAL3	5.129	5.322	5.5	5.595	5.591	5.741	0.371	0.091	0.272	0.147
RCAN3	6.619	6.556	6.372	6.593	6.258	6.487	-0.247	-0.114	0.037	-0.106
NCMAP	5.148	4.689	5.125	4.678	4.976	5.186	-0.023	-0.149	-0.011	0.508
SRRM1	4.965	4.493	5.07	4.647	4.753	4.605	0.105	-0.318	0.153	-0.041
CLIC4	7.484	7.253	8.066	8.062	7.539	6.987	0.583	-0.528	0.809	-1.075
RUNX3	6.556	5.859	7.059	6.772	7.125	6.121	0.503	0.066	0.913	-0.651
SYF2	6.66	6.73	6.658	6.779	6.523	6.278	-0.002	-0.135	0.05	-0.501
RSRP1	6.732	6.816	7.024	7.503	6.747	6.404	0.292	-0.277	0.687	-1.099
TMEM50A	6.751	6.816	7.031	7.507	6.764	6.404	0.28	-0.267	0.691	-1.103
RHCE	5.603	5.177	5.393	5.879	5.532	5.301	-0.21	0.139	0.702	-0.578
MACO1	5.798	5.282	5.479	5.893	5.666	5.407	-0.318	0.187	0.61	-0.485
LDLRAP1	6.725	7.338	6.242	6.568	6.282	6.141	-0.483	0.04	-0.77	-0.427
MAN1C1	5.845	6.05	5.58	5.838	5.789	5.99	-0.265	0.208	-0.212	0.152
SELENON	5.969	6.962	5.764	6.765	5.789	5.943	-0.206	0.025	-0.198	-0.821
AL020996.2	5.857	6.28	5.125	5.644	4.976	4.774	-0.732	-0.149	-0.636	-0.87
MTFR1L	5.857	6.228	6.113	6.021	5.491	5.146	0.256	-0.622	-0.207	-0.876
AUNIP	5.574	5.472	5.479	5.578	5.838	5.474	-0.095	0.359	0.106	-0.104
PAQR7	5.409	5.282	5.371	5.036	5.512	5.629	-0.038	0.141	-0.246	0.593
STMN1	5.008	5.199	4.498	4.826	5.47	5.017	-0.51	0.973	-0.372	0.191
PAFAH2	6.428	6.844	6.03	6.021	5.591	5.92	-0.398	-0.439	-0.822	-0.102
EXTL1	6.812	6.614	6.73	6.517	6.34	6.404	-0.082	-0.39	-0.097	-0.113
PDIK1L	6.396	6.581	6.267	6.35	5.772	5.686	-0.13	-0.495	-0.231	-0.664
C1orf232	5.684	5.489	5.348	5.153	5.648	5.186	-0.336	0.3	-0.337	0.033
AL391650.1	5.657	5.558	5.371	5.342	5.666	5.506	-0.287	0.295	-0.216	0.164
ZNF593	5.735	5.507	5.415	5.342	5.822	5.264	-0.32	0.407	-0.165	-0.079
CEP85	5.361	5.489	5.479	5.24	5.428	5.741	0.119	-0.051	-0.249	0.501
SH3BGRL3	8.208	8.685	7.644	7.764	6.781	6.121	-0.564	-0.863	-0.921	-1.643
UBXN11	8.204	8.666	7.46	7.524	6.863	6.404	-0.744	-0.597	-1.141	-1.121
CD52	8.224	8.679	7.439	7.58	6.903	6.55	-0.785	-0.536	-1.099	-1.03
CRYBG2	4.876	4.627	5.042	4.798	5.384	5.061	0.167	0.342	0.171	0.263
ZNF683	5.991	6.218	6.058	5.824	5.992	6.1	0.067	-0.066	-0.394	0.276
DHDDS	5.574	5.761	5.5	5.51	5.362	5.768	-0.074	-0.138	-0.251	0.259
HMGN2	6.584	6.73	5.847	5.971	5.902	5.82	-0.737	0.055	-0.758	-0.151
RPS6KA1	5.991	6.864	5.911	6.463	6.233	6.078	-0.08	0.323	-0.401	-0.385
ARID1A	7.081	7.264	7.073	7.026	6.407	5.714	-0.008	-0.666	-0.237	-1.312
PIGV	7.259	7.625	7.154	7.48	6.756	6.843	-0.105	-0.398	-0.144	-0.637
ZDHHC18	6.482	6.564	6.532	6.445	6.144	5.373	0.05	-0.388	-0.12	-1.072
GPN2	5.603	5.22	4.924	5.561	5.269	5.301	-0.678	0.344	0.341	-0.26
GPATCH3	5.869	5.818	5.926	6.046	5.963	6.297	0.057	0.036	0.228	0.251
NUDC	5.798	5.804	5.911	5.984	5.963	6.26	0.113	0.052	0.18	0.276
KDF1	4.73	4.528	4.893	4.909	4.976	5.407	0.163	0.083	0.381	0.499
TRNP1	4.921	5.241	5.301	4.739	5.034	5.337	0.38	-0.268	-0.502	0.598
TENT5B	5.008	5.016	5.203	5.011	4.946	5.017	0.195	-0.257	-0.005	0.006
SLC9A1	5.377	4.967	5.325	5.561	5.572	6.012	-0.052	0.247	0.595	0.451
WDTC1	5.616	5.746	5.6	5.644	5.666	5.474	-0.017	0.066	-0.102	-0.17
TMEM222	5.892	6.32	6.044	5.795	5.572	5.301	0.152	-0.472	-0.525	-0.494
SYTL1	7.12	7.996	7.066	6.951	6.847	6.437	-0.054	-0.219	-1.045	-0.513
MAP3K6	6.235	6.406	5.781	6.07	5.838	5.895	-0.454	0.058	-0.336	-0.174
CD164L2	5.24	4.562	4.984	4.678	5.269	4.664	-0.256	0.284	0.116	-0.015
GPR3	5.148	5.064	5.228	5.282	5.428	5.104	0.08	0.2	0.218	-0.178
WASF2	7.668	8.094	7.82	7.973	7.132	7.108	0.152	-0.688	-0.122	-0.865
AHDC1	5.516	6.28	5.393	5.302	5.269	5.506	-0.123	-0.125	-0.978	0.204
FGR	8.657	8.792	8.379	8.21	8.018	7.509	-0.278	-0.36	-0.582	-0.701
IFI6	6.459	6.29	7.969	8.074	7.282	6.792	1.51	-0.687	1.784	-1.282
FAM76A	5.914	6.05	5.415	5.51	5.491	5.629	-0.499	0.076	-0.54	0.119
STX12	6.955	7.06	7.291	7.369	6.847	5.99	0.336	-0.444	0.309	-1.379
PPP1R8	5.684	5.886	5.926	5.474	5.629	5.104	0.242	-0.297	-0.412	-0.37
THEMIS2	7.241	7.396	7.735	7.891	7.184	6.779	0.493	-0.551	0.495	-1.112
RPA2	5.425	4.689	5.693	5.362	5.702	6.121	0.268	0.009	0.672	0.759
SMPDL3B	5.892	5.746	5.5	5.675	5.932	5.337	-0.392	0.432	-0.071	-0.338
XKR8	5.71	5.804	6.058	6.206	5.666	5.795	0.348	-0.392	0.402	-0.411
EYA3	6.794	6.917	7.417	7.032	6.887	6.221	0.623	-0.53	0.115	-0.811
PTAFR	5.24	4.749	5.561	5.084	4.753	4.876	0.32	-0.808	0.335	-0.208
DNAJC8	5.761	5.789	5.619	5.932	5.772	5.658	-0.142	0.153	0.143	-0.275
ATP5IF1	5.914	5.925	6.001	5.879	5.822	5.599	0.087	-0.179	-0.046	-0.28
SESN2	6.646	6.911	6.799	7.349	6.956	6.697	0.152	0.157	0.438	-0.652
MED18	7.264	7.135	7.378	7.294	6.956	6.487	0.115	-0.422	0.159	-0.807
PHACTR4	5.723	5.701	5.657	6.034	5.648	5.658	-0.066	-0.009	0.332	-0.376
RCC1	7.091	7.386	6.824	6.918	6.461	6.182	-0.267	-0.362	-0.468	-0.736
TRNAU1AP	5.798	5.804	5.711	5.893	5.822	5.846	-0.087	0.111	0.089	-0.047
TAF12	6.977	7.06	6.856	6.727	6.196	6.297	-0.121	-0.66	-0.333	-0.43
RAB42	6.519	7.174	5.956	5.838	6.077	6.315	-0.563	0.12	-1.336	0.477
GMEB1	6.577	6.63	6.591	6.822	6.27	6.241	0.014	-0.322	0.193	-0.582
YTHDF2	6.331	6.186	6.23	6.389	5.977	5.871	-0.101	-0.252	0.203	-0.518
EPB41	6.556	6.669	6.562	6.976	6.363	6.725	0.006	-0.199	0.307	-0.252
SRSF4	6.725	6.707	7.344	7.444	6.602	6.386	0.619	-0.743	0.737	-1.058
MECR	4.987	5.454	4.924	4.647	5.169	5.061	-0.062	0.245	-0.807	0.415
MATN1	4.756	3.997	4.727	4.935	5.005	4.194	-0.029	0.278	0.938	-0.741
LAPTM5	8.229	8.306	7.947	7.846	7.022	6.669	-0.282	-0.925	-0.46	-1.177
SDC3	5.773	5.951	5.541	5.595	6.007	5.82	-0.232	0.466	-0.356	0.226
PUM1	6.253	6.369	6.326	6.139	6.157	5.768	0.073	-0.169	-0.229	-0.371
SNRNP40	5.937	6.239	5.956	5.852	5.822	5.871	0.02	-0.135	-0.387	0.019
ZCCHC17	5.937	6.27	5.971	5.838	5.854	5.871	0.035	-0.117	-0.432	0.033
FABP3	5.204	5.489	5.458	4.986	4.753	5.474	0.254	-0.705	-0.503	0.488
TINAGL1	5.684	5.558	5.415	5.456	5.552	5.599	-0.269	0.137	-0.102	0.143
HCRTR1	5.276	5.302	5.393	5.302	5.666	5.474	0.117	0.273	0	0.172
PEF1	5.926	5.607	6.166	6.31	6.077	6.078	0.241	-0.089	0.703	-0.232
COL16A1	4.652	3.947	5.07	4.366	5.339	4.876	0.419	0.269	0.419	0.51
SPOCD1	5.761	5.789	5.863	5.474	5.629	5.017	0.103	-0.234	-0.315	-0.457
PTP4A2	7.241	7.324	7.18	7.268	7.007	6.503	-0.061	-0.173	-0.055	-0.766
KHDRBS1	6.404	6.505	6.14	6.463	6.34	6.315	-0.264	0.2	-0.042	-0.148
TMEM39B	5.293	5.575	5.437	5.06	5.292	5.373	0.144	-0.144	-0.515	0.312
KPNA6	6.043	6.061	6.113	6.217	5.963	5.795	0.07	-0.151	0.155	-0.422
TXLNA	6.673	7.363	6.62	6.864	6.34	6.315	-0.053	-0.28	-0.499	-0.549
CCDC28B	5.167	4.862	5.203	5.261	4.976	5.474	0.036	-0.227	0.399	0.213
TMEM234	5.914	5.832	6.044	6.259	5.789	5.686	0.13	-0.255	0.428	-0.573
EIF3I	5.914	5.872	6.086	6.29	5.702	5.629	0.172	-0.384	0.418	-0.662
LCK	5.785	5.302	5.831	5.011	6.063	5.146	0.045	0.232	-0.291	0.134
HDAC1	5.81	5.938	5.971	5.971	6.063	5.301	0.162	0.092	0.033	-0.67
MARCKSL1	6.217	5.818	6.46	6.618	6.007	5.795	0.243	-0.453	0.8	-0.823
TSSK3	6.605	6.904	6.481	6.666	6.352	6.611	-0.125	-0.129	-0.238	-0.055
BSDC1	6.074	5.686	5.831	5.971	5.917	5.99	-0.243	0.086	0.285	0.019
ZBTB8A	5.393	5.789	4.691	5.107	5.089	5.017	-0.702	0.398	-0.682	-0.09
ZBTB8OS	7.32	7.5	7.309	7.248	6.747	6.503	-0.01	-0.562	-0.252	-0.745
RBBP4	7.307	7.451	7.261	7.178	6.667	6.471	-0.046	-0.594	-0.273	-0.707
SYNC	5.869	6.443	5.956	6.543	5.684	6.241	0.088	-0.272	0.1	-0.302
KIAA1522	5.748	6.073	6.03	6.626	5.822	6.1	0.282	-0.208	0.553	-0.526
YARS1	6.776	6.531	6.639	6.593	6.17	6.278	-0.137	-0.469	0.062	-0.315
S100PBP	6.712	6.564	6.747	6.601	6.352	6.386	0.035	-0.396	0.037	-0.215
RNF19B	6.591	6.677	7.726	7.829	7.392	7.129	1.135	-0.334	1.152	-0.7
AK2	5.276	4.967	5.814	5.81	5.491	5.768	0.539	-0.323	0.843	-0.041
AZIN2	5.276	4.967	5.831	5.852	5.449	5.768	0.555	-0.381	0.885	-0.084
ZNF362	6.497	6.581	5.693	5.893	5.822	5.871	-0.804	0.129	-0.688	-0.022
PHC2	6.955	6.514	6.303	5.795	6.144	5.846	-0.653	-0.158	-0.718	0.051
ZSCAN20	6.113	6.387	5.847	5.51	5.822	5.714	-0.266	-0.025	-0.878	0.204
SMIM12	5.723	5.541	5.711	5.659	5.61	5.264	-0.012	-0.101	0.118	-0.396
GJB5	4.943	4.659	5.348	4.404	5.339	5.225	0.405	-0.009	-0.255	0.821
GJA4	4.78	3.536	5.541	5.342	4.646	5.146	0.76	-0.895	1.806	-0.197
AC114490.3	6.497	6.638	7.154	6.983	6.492	5.967	0.657	-0.662	0.345	-1.016
AC114490.2	6.388	6.514	6.405	6.658	6.118	5.846	0.017	-0.288	0.144	-0.812
TMEM35B	6.49	6.63	7.154	6.989	6.461	5.967	0.664	-0.693	0.359	-1.022
ZMYM6	6.364	6.479	6.416	6.642	6.077	5.741	0.053	-0.339	0.163	-0.901
ZMYM1	6.262	6.406	6.372	6.56	6.035	5.714	0.11	-0.337	0.153	-0.846
SFPQ	6.706	6.653	6.394	6.65	6.523	6.454	-0.312	0.129	-0.003	-0.196
ZMYM4	6.084	5.925	6.03	6.184	5.87	6.297	-0.054	-0.16	0.259	0.113
KIAA0319L	5.903	6.27	5.746	6.206	5.963	6.035	-0.157	0.216	-0.064	-0.171
NCDN	5.948	6.33	5.764	6.259	5.992	6.141	-0.184	0.228	-0.071	-0.118
PSMB2	5.834	5.775	6.481	6.735	6.021	5.741	0.647	-0.46	0.96	-0.994
C1orf216	6.235	6.349	6.044	6.445	5.992	6.057	-0.191	-0.052	0.096	-0.388
CLSPN	5.657	5.087	5.178	5.107	4.853	4.414	-0.48	-0.325	0.02	-0.693
AGO4	6.244	6.898	5.926	6.871	6.482	6.241	-0.318	0.556	-0.027	-0.63
AGO3	6.836	7.012	6.303	6.666	6.815	6.421	-0.533	0.512	-0.346	-0.245
TEKT2	4.32	4.889	4.727	4.986	4.853	5.474	0.406	0.126	0.097	0.488
ADPRS	5.88	5.964	6.481	6.822	6.021	5.99	0.6	-0.46	0.859	-0.833
COL8A2	6.86	7.933	6.532	7.069	6.305	6.792	-0.328	-0.227	-0.864	-0.277
TRAPPC3	7.394	7.648	7.378	7.832	7.029	7.17	-0.016	-0.349	0.184	-0.663
MAP7D1	7.39	7.564	7.309	7.745	6.941	6.941	-0.081	-0.368	0.182	-0.805
THRAP3	6.788	6.837	6.832	6.931	6.429	6.1	0.044	-0.403	0.094	-0.832
SH3D21	5.773	6.597	5.798	6.543	5.648	6.683	0.024	-0.15	-0.055	0.141
EVA1B	5.167	6.05	5.125	5.838	5.089	5.92	-0.042	-0.036	-0.212	0.082
STK40	7.191	7.386	7.889	7.58	7.335	6.669	0.697	-0.553	0.193	-0.911
LSM10	6.094	6.397	6.481	6.249	5.902	5.686	0.387	-0.579	-0.148	-0.563
OSCP1	5.222	5.607	5.458	5.492	5.384	5.301	0.236	-0.074	-0.115	-0.191
MRPS15	6.189	6.7	6.1	6.28	6.131	6.012	-0.09	0.031	-0.42	-0.267
CSF3R	6.751	7.419	6.601	7.294	6.363	6.581	-0.15	-0.238	-0.125	-0.713
ZC3H12A	7.965	7.71	8.875	8.863	8.068	7.951	0.91	-0.807	1.153	-0.912
MEAF6	5.684	5.818	5.941	5.561	5.648	5.686	0.258	-0.294	-0.256	0.125
SNIP1	5.109	5.418	5.657	5.561	5.684	5.658	0.547	0.028	0.144	0.096
GNL2	4.987	4.835	5.07	5.036	5.005	4.414	0.084	-0.065	0.201	-0.622
C1orf109	4.987	5.155	5.098	4.986	4.646	4.774	0.111	-0.452	-0.169	-0.213
CDCA8	4.652	4.941	4.727	4.854	4.359	4.605	0.075	-0.367	-0.087	-0.249
YRDC	5.959	6.496	5.926	6.525	5.61	5.104	-0.033	-0.316	0.029	-1.421
C1orf122	5.441	5.899	5.415	6.07	5.116	4.72	-0.025	-0.299	0.171	-1.35
MTF1	6.396	6.653	6.942	7.199	6.196	5.99	0.546	-0.747	0.546	-1.21
INPP5B	6.288	6.29	6.542	6.543	6.592	6.182	0.254	0.05	0.252	-0.361
SF3A3	5.204	5.282	5.203	5.011	5.339	4.876	-0.001	0.136	-0.271	-0.135
FHL3	6.794	7.152	6.361	6.705	5.902	5.92	-0.433	-0.459	-0.447	-0.785
UTP11	5.773	5.731	5.393	5.197	5.591	5.407	-0.38	0.198	-0.534	0.21
POU3F1	4.965	5.133	4.322	3.966	4.753	4.113	-0.643	0.431	-1.167	0.147
RRAGC	6.347	6.864	6.965	7.439	6.91	6.64	0.618	-0.055	0.575	-0.799
MYCBP	5.148	5.342	5.277	5.06	4.915	4.925	0.129	-0.362	-0.282	-0.135
AKIRIN1	6.364	6.28	6.372	6.585	6.461	5.99	0.008	0.089	0.305	-0.595
NDUFS5	6.262	6.31	6.058	5.852	6.063	6.333	-0.204	0.005	-0.458	0.482
PABPC4	6.074	6.26	5.879	6.093	6.077	7.054	-0.194	0.198	-0.166	0.961
HEYL	4.705	4.225	5.098	4.769	5.194	5.146	0.393	0.096	0.544	0.377
HPCAL4	4.73	4.093	4.829	4.326	5.491	5.017	0.098	0.662	0.234	0.691
PPIE	4.678	4.225	4.617	3.966	5.384	5.061	-0.062	0.768	-0.259	1.095
TRIT1	5.926	6.218	5.986	5.675	5.948	5.658	0.061	-0.039	-0.543	-0.018
MYCL	6.68	6.653	6.255	6.75	6.317	6.26	-0.425	0.063	0.097	-0.49
MFSD2A	7.361	7.652	7.147	7.621	7.132	7.461	-0.214	-0.016	-0.031	-0.16
CAP1	7.965	7.843	7.412	7.825	6.963	5.943	-0.553	-0.448	-0.018	-1.882
PPT1	6.865	6.857	6.512	6.206	5.772	6.121	-0.354	-0.74	-0.651	-0.085
RLF	6.199	6.32	6.572	6.593	6.385	5.99	0.373	-0.186	0.273	-0.603
TMCO2	5.09	4.992	5.042	4.826	4.853	5.225	-0.047	-0.19	-0.165	0.399
ZMPSTE24	6.123	6.239	6.405	6.31	5.854	5.686	0.282	-0.551	0.072	-0.624
COL9A2	4.943	4.862	4.924	5.362	5.47	5.407	-0.019	0.546	0.5	0.045
SMAP2	7.045	7.006	8.158	8.169	7.765	7.087	1.112	-0.393	1.163	-1.082
ZFP69B	6.279	5.804	5.458	5.527	5.449	5.768	-0.821	-0.009	-0.277	0.241
ZFP69	5.71	5.623	5.6	5.527	5.702	6.035	-0.11	0.102	-0.096	0.508
EXO5	5.441	5.38	5.393	5.175	5.362	6.221	-0.048	-0.031	-0.205	1.046
ZNF684	5.671	5.623	5.971	5.611	5.61	5.943	0.301	-0.361	-0.012	0.332
RIMS3	4.899	5.177	5.325	5.107	5.292	5.441	0.426	-0.032	-0.07	0.334
NFYC	7.246	7.264	6.773	6.681	6.329	6.437	-0.473	-0.444	-0.582	-0.244
KCNQ4	4.652	4.749	4.578	4.478	5.116	5.373	-0.074	0.538	-0.272	0.895
CITED4	5.937	5.859	5.521	6.117	5.532	6.297	-0.416	0.011	0.258	0.18
CTPS1	5.327	5.262	5.437	5.51	5.552	5.538	0.11	0.115	0.248	0.028
SCMH1	5.857	5.671	5.711	5.893	6.27	6.351	-0.146	0.559	0.222	0.459
EDN2	5.09	4.941	5.277	5.13	5.362	5.104	0.188	0.084	0.189	-0.026
HIVEP3	5.008	4.862	4.955	4.548	5.116	5.506	-0.053	0.162	-0.314	0.959
AC119676.1	5.471	4.835	5.711	5.736	5.963	5.943	0.24	0.251	0.902	0.207
GUCA2B	5.293	4.992	5.458	5.107	5.362	5.658	0.165	-0.096	0.116	0.55
GUCA2A	5.129	4.862	5.125	4.935	5.034	5.337	-0.004	-0.091	0.073	0.402
FOXJ3	5.735	5.454	5.415	5.766	5.854	5.99	-0.32	0.439	0.312	0.224
ZMYND12	6.66	6.573	6.449	6.408	6.27	6.487	-0.211	-0.179	-0.165	0.079
PPCS	6.673	6.564	6.47	6.426	6.282	6.471	-0.203	-0.188	-0.138	0.044
PPIH	5.377	5.241	5.07	5.302	5.292	5.225	-0.306	0.222	0.061	-0.077
YBX1	6.123	6.759	6.192	6.28	6.144	6.831	0.069	-0.048	-0.479	0.551
CLDN19	5.09	4.992	4.861	5.24	5.034	4.481	-0.228	0.172	0.249	-0.759
P3H1	6.372	6.387	6.303	6.151	6.352	5.846	-0.069	0.049	-0.237	-0.305
C1orf50	6.364	6.378	6.291	6.128	6.352	5.846	-0.073	0.061	-0.25	-0.282
AC098484.3	6.356	6.359	6.291	6.128	6.317	5.82	-0.065	0.026	-0.231	-0.308
TMEM269	5.07	4.182	5.098	3.804	5.034	4.664	0.028	-0.064	-0.379	0.86
SVBP	5.456	4.992	5.437	5.419	5.591	5.506	-0.019	0.154	0.427	0.087
ERMAP	5.441	4.967	5.371	5.381	5.552	5.373	-0.07	0.181	0.415	-0.009
ZNF691	6.189	5.818	6.205	6.543	6.451	5.99	0.015	0.246	0.725	-0.553
SLC2A1	5.926	5.775	5.458	6.082	5.87	5.714	-0.467	0.412	0.307	-0.368
FAM183A	4.876	4.528	5.178	4.201	4.266	6.078	0.302	-0.912	-0.327	1.877
EBNA1BP2	5.409	5.302	5.58	5.219	5.737	6.121	0.171	0.157	-0.084	0.902
CFAP57	5.09	4.862	5.07	4.614	4.646	5.441	-0.019	-0.425	-0.248	0.827
TMEM125	5.441	5.155	5.458	5.084	5.666	5.768	0.018	0.208	-0.071	0.684
C1orf210	5.845	5.951	5.178	5.852	5.789	5.871	-0.668	0.611	-0.099	0.019
TIE1	6.271	6.788	6.14	6.217	6.17	6.333	-0.131	0.03	-0.571	0.117
MPL	5.393	5.155	5.253	5.4	5.005	5.538	-0.14	-0.248	0.245	0.138
CDC20	5.735	5.746	5.764	5.595	5.532	5.146	0.028	-0.232	-0.151	-0.449
ELOVL1	7.12	7.135	6.942	7.15	6.639	6.221	-0.178	-0.303	0.015	-0.928
MED8	6.38	6.514	6.676	6.891	6.221	5.846	0.296	-0.455	0.378	-1.045
SZT2	6.347	6.47	6.572	6.857	6.196	5.846	0.225	-0.376	0.387	-1.011
HYI	5.63	5.804	5.325	5.036	5.512	5.714	-0.305	0.187	-0.768	0.678
PTPRF	5.671	5.976	5.657	5.751	5.886	5.895	-0.014	0.23	-0.225	0.144
KDM4A	5.834	6.186	6.255	6.618	6.063	5.82	0.421	-0.191	0.432	-0.797
AL451062.4	5.834	6.186	6.255	6.618	6.063	5.82	0.421	-0.191	0.432	-0.797
ST3GAL3	5.456	5.064	5.458	4.909	5.22	4.544	0.002	-0.239	-0.155	-0.364
ARTN	5.222	5.282	5.371	5.219	5.491	5.225	0.148	0.121	-0.063	0.006
IPO13	6.331	6.581	6.405	6.75	6.407	6.581	0.075	0.002	0.169	-0.169
ATP6V0B	6.693	6.943	6.46	6.642	6.492	6.905	-0.233	0.033	-0.301	0.263
B4GALT2	5.327	6.142	5.415	5.527	4.82	5.061	0.088	-0.595	-0.615	-0.466
CCDC24	5.327	5.04	5.437	5.781	5.512	6.1	0.11	0.075	0.74	0.319
SLC6A9	5.773	5.761	5.657	6.238	6.091	5.871	-0.117	0.434	0.477	-0.367
DMAP1	5.344	5.016	5.042	4.798	5.169	5.441	-0.302	0.126	-0.218	0.643
ERI3	5.129	4.595	4.861	4.581	4.946	5.795	-0.267	0.085	-0.013	1.213
RNF220	4.805	4.458	5.203	4.909	5.169	5.225	0.398	-0.034	0.451	0.317
TMEM53	7.771	8.14	7.999	8.007	7.007	6.64	0.228	-0.991	-0.133	-1.367
ARMH1	7.764	8.143	7.984	7.998	7.015	6.669	0.219	-0.969	-0.145	-1.329
KIF2C	5.344	5.558	5.203	5.644	4.718	5.017	-0.141	-0.485	0.086	-0.626
RPS8	6.712	6.802	6.291	6.454	5.902	6.315	-0.422	-0.389	-0.348	-0.139
PLK3	7.014	7.419	7.243	7.704	7.105	7.427	0.229	-0.138	0.285	-0.277
TCTEX1D4	7.6	7.53	7.543	7.782	6.941	6.221	-0.057	-0.602	0.252	-1.561
BTBD19	8.434	8.372	8.431	8.427	7.84	6.964	-0.003	-0.591	0.056	-1.463
PTCH2	5.008	4.835	4.893	4.798	5.194	5.301	-0.115	0.301	-0.037	0.503
EIF2B3	5.773	5.454	5.638	5.261	5.449	5.301	-0.135	-0.188	-0.193	0.04
HECTD3	5.959	6.406	6.14	6.35	6.17	6.351	0.181	0.03	-0.056	0.001
UROD	5.834	6.349	6.001	6.259	6.104	6.26	0.167	0.103	-0.09	0
ZSWIM5	5.487	4.992	5.619	5.342	5.143	4.972	0.132	-0.476	0.351	-0.371
HPDL	5.129	4.749	4.617	4.709	5.116	4.876	-0.512	0.5	-0.04	0.167
MUTYH	6.199	5.872	6.192	5.751	6.077	4.876	-0.007	-0.115	-0.121	-0.875
AL451136.1	6.012	6.31	6.449	6.389	5.992	6.297	0.437	-0.457	0.079	-0.092
TOE1	6.208	5.859	6.314	5.766	6.063	5.407	0.107	-0.251	-0.093	-0.359
TESK2	6.001	6.31	6.449	6.389	5.977	6.297	0.447	-0.472	0.079	-0.092
CCDC163	5.186	4.967	4.796	4.647	5.428	5.146	-0.39	0.632	-0.32	0.499
MMACHC	5.222	5.016	4.796	4.678	5.449	5.225	-0.427	0.654	-0.338	0.547
PRDX1	7.484	7.391	7.433	7.592	7.472	6.964	-0.05	0.039	0.201	-0.628
AKR1A1	6.865	7.112	6.703	6.964	6.694	6.487	-0.162	-0.009	-0.149	-0.477
NASP	5.822	5.454	5.895	5.984	5.591	5.104	0.073	-0.304	0.53	-0.88
GPBP1L1	6.888	7.012	7.199	7.115	6.676	6.078	0.311	-0.523	0.103	-1.037
TMEM69	6.842	6.943	7.141	7.045	6.639	6.057	0.299	-0.501	0.101	-0.988
IPP	6.836	6.692	6.965	6.864	6.621	6.26	0.129	-0.344	0.172	-0.605
MAST2	6.123	6.026	6.291	5.984	6.352	6.503	0.168	0.061	-0.042	0.519
PIK3R3	5.327	5.22	5.711	5.781	5.702	5.943	0.384	-0.009	0.561	0.163
P3R3URF-PIK3R3	5.31	4.72	5.098	5.06	5.406	4.826	-0.212	0.308	0.34	-0.234
TSPAN1	5.276	4.778	5.479	5.24	5.532	5.186	0.204	0.053	0.462	-0.054
P3R3URF	5.31	4.72	5.098	5.06	5.406	4.826	-0.212	0.308	0.34	-0.234
POMGNT1	4.756	4.307	5.125	4.798	4.313	5.017	0.369	-0.812	0.491	0.219
LURAP1	5.344	5.241	4.984	5.4	5.428	5.373	-0.359	0.443	0.159	-0.028
LRRC41	6.738	6.969	6.522	6.925	6.649	6.471	-0.216	0.127	-0.044	-0.454
UQCRH	6.706	6.937	6.47	6.878	6.649	6.437	-0.236	0.179	-0.059	-0.44
NSUN4	6.235	6.415	6.591	6.426	6.374	6.012	0.356	-0.217	0.011	-0.414
FAAH	4.652	4.458	4.762	4.441	5.292	5.599	0.11	0.531	-0.017	1.158
DMBX1	5.409	5.701	5.541	5.919	5.902	5.474	0.132	0.361	0.218	-0.445
TMEM275	5.186	4.749	4.955	4.826	5.572	4.544	-0.231	0.617	0.077	-0.282
KNCN	5.07	4.307	5.253	4.513	4.976	4.345	0.184	-0.277	0.206	-0.168
MKNK1	6.404	6.737	6.98	7.242	6.592	6.182	0.575	-0.388	0.505	-1.061
MOB3C	6.428	6.73	6.98	7.232	6.602	6.202	0.552	-0.378	0.502	-1.03
TEX38	5.222	5.22	4.924	4.882	5.143	5.061	-0.298	0.219	-0.338	0.179
EFCAB14	6.103	6.522	6.14	6.543	6.246	6.1	0.037	0.106	0.02	-0.443
CYP4B1	4.899	4.807	4.762	4.157	5.244	5.599	-0.137	0.483	-0.649	1.442
CYP4A11	5.109	4.528	4.796	4.769	5.062	5.82	-0.314	0.266	0.241	1.051
CYP4A22	5.167	4.307	4.893	4.404	5.406	5.714	-0.274	0.513	0.097	1.31
PDZK1IP1	4.921	4.659	5.986	5.438	5.143	4.544	1.065	-0.844	0.779	-0.893
TAL1	4.756	4.862	4.984	5.302	5.384	4.72	0.229	0.4	0.44	-0.583
STIL	5.24	5.241	5.203	5.282	5.406	4.876	-0.037	0.203	0.041	-0.406
CMPK1	6.527	6.661	6.127	6.36	6.021	5.82	-0.4	-0.106	-0.301	-0.539
FOXD2	5.186	5.472	5.152	5.282	5.244	5.407	-0.034	0.093	-0.19	0.125
SLC5A9	5.377	5.177	5.847	5.419	5.72	5.714	0.47	-0.127	0.242	0.295
SPATA6	5.546	5.322	4.924	5.322	5.428	5.599	-0.622	0.504	0	0.277
AGBL4	5.258	4.458	4.861	5.322	5.572	6.182	-0.397	0.71	0.864	0.859
BEND5	5.222	5.133	5.437	5.24	5.572	5.943	0.214	0.135	0.107	0.703
ELAVL4	5.258	4.458	4.893	5.322	5.532	6.26	-0.365	0.639	0.864	0.937
FAF1	5.31	5.671	5.098	4.961	5.512	5.407	-0.212	0.414	-0.71	0.446
CDKN2C	5.293	5.686	5.042	4.961	5.406	5.337	-0.251	0.364	-0.725	0.376
RNF11	6.519	6.994	6.694	6.976	6.658	6.779	0.175	-0.036	-0.017	-0.198
EPS15	6.271	6.186	6.427	6.712	6.352	5.943	0.157	-0.076	0.527	-0.769
OSBPL9	5.969	5.607	6.416	5.824	6.472	6.241	0.447	0.055	0.216	0.417
NRDC	6.776	6.589	7.094	6.957	6.503	6.035	0.318	-0.591	0.368	-0.922
RAB3B	4.73	4.458	4.578	4.678	5.292	5.538	-0.152	0.714	0.22	0.86
TXNDC12	6.865	6.994	6.965	6.801	6.747	6.26	0.1	-0.218	-0.193	-0.541
AL445685.3	5.546	5.845	5.371	5.611	5.755	5.943	-0.175	0.384	-0.234	0.332
KTI12	5.441	5.789	5.277	5.438	5.684	6.012	-0.163	0.407	-0.352	0.575
BTF3L4	6.922	7.101	7.087	6.97	6.903	6.471	0.164	-0.184	-0.131	-0.499
ZFYVE9	5.425	5.454	5.203	5.261	5.72	5.686	-0.222	0.517	-0.193	0.425
CC2D1B	6.428	6.622	6.703	6.822	6.305	6.697	0.275	-0.398	0.201	-0.125
ORC1	5.991	5.789	5.895	5.721	5.72	5.373	-0.096	-0.175	-0.068	-0.349
PRPF38A	6.012	5.832	5.895	5.736	5.702	5.474	-0.117	-0.193	-0.095	-0.262
TUT4	5.657	5.938	5.847	5.781	6.221	5.92	0.19	0.374	-0.157	0.139
GPX7	5.276	5.639	5.348	5.51	5.362	5.82	0.072	0.014	-0.13	0.311
SHISAL2A	5.09	5.087	5.5	5.4	5.591	5.506	0.411	0.091	0.313	0.106
COA7	5.456	5.746	5.561	5.561	5.72	5.538	0.105	0.159	-0.185	-0.023
ZYG11B	5.502	6.061	5.541	5.736	5.572	5.373	0.039	0.031	-0.325	-0.364
ECHDC2	5.589	5.859	5.301	5.381	5.772	5.741	-0.287	0.471	-0.478	0.36
SCP2	5.589	5.899	5.371	5.4	5.772	5.741	-0.218	0.401	-0.499	0.341
PODN	4.78	5.064	4.984	5.13	5.034	5.741	0.204	0.049	0.066	0.611
SLC1A7	5.71	5.133	5.847	5.219	5.143	5.301	0.137	-0.704	0.086	0.082
CPT2	6.598	6.744	6.591	6.727	6.418	6.351	-0.007	-0.173	-0.017	-0.376
CZIB	5.24	4.941	5.371	5.084	5.169	5.017	0.13	-0.202	0.143	-0.067
MAGOH	5.07	5.155	5.711	5.322	5.737	5.599	0.642	0.026	0.167	0.277
LRP8	6.57	6.28	6.361	6.249	5.194	4.925	-0.21	-1.166	-0.031	-1.324
NDC1	5.71	5.558	5.277	4.739	4.915	5.629	-0.433	-0.362	-0.819	0.889
YIPF1	6.364	6.425	6.427	6.472	6.035	6.315	0.063	-0.392	0.048	-0.157
DIO1	6.917	7.095	7.059	6.983	6.611	6.683	0.142	-0.448	-0.112	-0.3
HSPB11	5.71	5.731	5.911	5.945	6.007	5.967	0.201	0.096	0.214	0.021
LRRC42	5.697	5.731	5.926	5.971	6.021	5.99	0.229	0.095	0.24	0.019
LDLRAD1	4.899	4.659	5.125	4.769	5.244	4.826	0.226	0.119	0.11	0.057
TMEM59	6.451	6.581	6.832	6.976	6.282	6.351	0.38	-0.55	0.395	-0.625
TCEANC2	6.467	6.564	6.856	6.989	6.294	6.351	0.389	-0.562	0.425	-0.638
AL357673.1	6.074	6.522	5.831	6.139	5.822	6.035	-0.243	-0.009	-0.383	-0.105
CDCP2	6.314	6.218	6.086	5.691	6.091	5.871	-0.228	0.005	-0.527	0.18
CYB5RL	6.074	6.522	5.831	6.139	5.822	6.035	-0.243	-0.009	-0.383	-0.105
SSBP3	5.644	5.472	5.657	5.766	5.755	5.686	0.013	0.098	0.294	-0.08
ACOT11	6.253	6.461	5.58	6.093	5.886	6.057	-0.672	0.306	-0.368	-0.037
FAM151A	5.377	4.346	5.911	5.438	6.091	5.629	0.534	0.18	1.091	0.191
TTC4	4.965	4.835	5.228	5.197	5.116	5.474	0.263	-0.112	0.363	0.277
PARS2	5.471	5.361	5.521	5.036	5.512	5.337	0.049	-0.009	-0.325	0.301
TTC22	5.204	4.493	5.203	5.197	5.362	5.506	-0.001	0.159	0.704	0.309
LEXM	5.393	5.11	6.03	5.984	5.822	5.569	0.637	-0.208	0.873	-0.415
DHCR24	6.57	6.443	6.303	5.865	5.789	5.686	-0.268	-0.514	-0.577	-0.179
USP24	6.769	6.669	6.591	6.843	6.543	6.471	-0.178	-0.048	0.175	-0.373
AC119674.2	6.364	6.47	6.03	6.32	6.482	6.581	-0.334	0.452	-0.149	0.26
C8A	4.876	4.307	4.829	4.441	5.22	5.264	-0.047	0.391	0.134	0.822
C8B	4.73	4.595	5.098	4.513	5.005	5.599	0.368	-0.093	-0.082	1.086
DAB1	6.244	6.496	6.217	6.151	6.294	6.121	-0.027	0.076	-0.346	-0.03
OMA1	6.235	6.479	6.23	6.139	6.282	6.078	-0.005	0.052	-0.339	-0.061
TACSTD2	7.223	6.987	6.773	6.499	6.208	5.82	-0.45	-0.565	-0.488	-0.679
MYSM1	5.88	5.731	5.895	5.932	5.963	6.26	0.015	0.068	0.201	0.327
JUN	8.323	8.301	8.167	8.244	8	7.716	-0.155	-0.167	-0.056	-0.528
FGGY	7.547	7.836	7.46	7.734	7.593	7.267	-0.086	0.132	-0.102	-0.467
HOOK1	4.965	4.595	5.098	5.13	5.194	5.871	0.133	0.096	0.535	0.741
CYP2J2	4.78	4.422	4.796	4.986	5.143	5.301	0.015	0.347	0.565	0.314
C1orf87	5.167	4.992	5.152	4.798	5.47	6.035	-0.015	0.319	-0.194	1.237
NFIA	6.113	6.31	5.781	5.595	5.854	6.012	-0.333	0.074	-0.715	0.418
TM2D1	6.253	6.207	6.326	6.269	6.407	5.92	0.073	0.081	0.062	-0.35
PATJ	5.31	5.322	5.393	4.678	5.362	5.569	0.083	-0.031	-0.644	0.89
KANK4	5.24	4.889	4.796	5.474	5.428	5.104	-0.445	0.632	0.585	-0.37
USP1	6.769	6.581	6.542	6.426	6.34	6.297	-0.227	-0.202	-0.155	-0.13
DOCK7	6.217	6.606	5.941	6.517	6.17	6.278	-0.276	0.229	-0.089	-0.238
ATG4C	5.671	5.989	5.58	5.736	5.552	5.871	-0.09	-0.029	-0.252	0.134
FOXD3	4.178	4.493	4.984	4.647	5.269	6.1	0.806	0.284	0.153	1.453
ALG6	4.987	4.889	5.014	4.986	5.005	5.967	0.027	-0.009	0.097	0.98
ITGB3BP	5.903	6.196	5.746	6.07	5.917	5.795	-0.157	0.171	-0.127	-0.275
EFCAB7	5.487	4.992	5.393	5.107	5.244	5.017	-0.094	-0.149	0.116	-0.09
PGM1	5.88	6.196	5.729	6.058	5.87	5.795	-0.152	0.142	-0.139	-0.263
ROR1	4.73	4.528	5.042	4.513	5.362	4.925	0.312	0.319	-0.015	0.412
CACHD1	5.276	4.749	5.371	5.4	5.684	5.714	0.095	0.314	0.651	0.314
RAVER2	5.409	4.941	4.829	5.24	5.491	5.82	-0.58	0.662	0.299	0.58
JAK1	7.196	7.329	7.857	7.734	7.699	7.485	0.661	-0.158	0.405	-0.249
AK4	5.798	6.47	6.512	7.133	6.649	7.043	0.714	0.137	0.663	-0.089
DNAJC6	6.244	6.406	6.058	6.117	6.104	6.26	-0.186	0.046	-0.29	0.143
LEPROT	7.232	7.451	7.338	7.253	7.029	6.711	0.106	-0.31	-0.198	-0.542
LEPR	7.255	7.469	7.338	7.258	7.043	6.738	0.084	-0.295	-0.211	-0.52
PDE4B	5.441	5.436	6.166	5.919	5.977	5.967	0.726	-0.189	0.483	0.047
SGIP1	5.487	5.399	5.301	5.084	5.666	6.1	-0.185	0.365	-0.315	1.016
TCTEX1D1	5.684	5.591	5.619	5.627	5.72	6.1	-0.065	0.101	0.036	0.472
INSL5	4.921	4.659	5.371	4.709	5.034	6.315	0.45	-0.337	0.05	1.606
WDR78	5.959	5.951	5.879	5.838	5.292	5.768	-0.079	-0.587	-0.113	-0.07
MIER1	5.969	5.951	5.879	5.852	5.292	5.768	-0.09	-0.587	-0.099	-0.084
SLC35D1	6.189	5.761	5.711	5.919	5.72	5.658	-0.478	0.009	0.159	-0.262
C1orf141	4.78	4.689	5.098	4.769	4.976	5.264	0.318	-0.122	0.079	0.495
IL23R	5.148	5.11	5.042	4.986	4.682	5.895	-0.106	-0.36	-0.124	0.909
IL12RB2	4.921	4.72	4.861	5.107	5.244	4.972	-0.06	0.383	0.388	-0.136
SERBP1	6.865	7.042	6.807	6.735	6.592	6.221	-0.058	-0.215	-0.307	-0.514
GADD45A	7.055	6.781	7.237	6.398	7.329	6.26	0.181	0.093	-0.382	-0.139
GNG12	5.109	4.915	4.368	4.986	5.977	5.538	-0.741	1.609	0.071	0.551
DIRAS3	4.899	4.093	4.225	4.366	4.569	5.741	-0.673	0.344	0.273	1.376
WLS	5.377	5.133	5.798	5.474	5.789	5.795	0.421	-0.009	0.341	0.321
RPE65	5.204	4.749	5.657	5.691	5.428	5.895	0.452	-0.229	0.941	0.205
DEPDC1	5.276	5.133	5.228	5.153	5.838	5.967	-0.047	0.61	0.02	0.814
LRRC40	5.644	5.541	6.217	6.33	5.854	5.768	0.574	-0.363	0.789	-0.562
SRSF11	5.657	5.541	6.242	6.36	5.822	5.82	0.585	-0.42	0.819	-0.539
ANKRD13C	6.103	5.912	5.926	5.81	5.977	5.92	-0.177	0.051	-0.103	0.11
HHLA3	6.103	5.938	5.926	5.795	5.977	5.967	-0.177	0.051	-0.143	0.172
CTH	5.148	5.064	5.729	4.986	5.552	5.264	0.581	-0.177	-0.078	0.277
PTGER3	5.603	4.595	5.325	4.548	5.737	5.407	-0.278	0.413	-0.047	0.86
ZRANB2	5.574	5.623	5.58	5.578	5.805	6.1	0.006	0.225	-0.045	0.521
NEGR1	5.502	4.862	5.561	5.282	5.684	5.264	0.059	0.123	0.42	-0.018
LRRIQ3	5.574	5.832	5.941	6.139	5.932	6.078	0.367	-0.009	0.308	-0.061
FPGT	5.574	5.832	5.941	6.151	5.948	6.078	0.367	0.006	0.319	-0.072
FPGT-TNNI3K	5.574	5.832	5.941	6.151	5.948	6.078	0.367	0.006	0.319	-0.072
TNNI3K	4.756	3.947	4.368	4.201	4.608	5.967	-0.388	0.24	0.254	1.765
LRRC53	5.008	4.689	5.098	4.404	4.884	6.487	0.09	-0.214	-0.286	2.083
ERICH3	4.876	4.595	5.178	4.157	5.362	5.686	0.302	0.184	-0.437	1.529
CRYZ	5.63	4.992	5.5	5.24	5.449	5.569	-0.13	-0.051	0.249	0.329
TYW3	5.657	5.04	5.521	5.197	5.47	5.474	-0.137	-0.05	0.157	0.277
SLC44A5	4.805	4.562	4.796	4.244	4.853	6.012	-0.009	0.057	-0.318	1.768
ACADM	6.123	6.359	5.911	5.675	5.805	6.012	-0.212	-0.105	-0.684	0.337
RABGGTB	7.019	7.238	7.038	6.787	6.667	6.202	0.018	-0.371	-0.451	-0.585
ASB17	4.965	4.422	4.498	4.286	5.005	5.871	-0.467	0.507	-0.136	1.585
ST6GALNAC3	5.31	5.886	5.6	5.691	6.091	6.202	0.29	0.491	-0.195	0.511
ST6GALNAC5	4.899	4.182	4.322	4.647	5.22	5.538	-0.577	0.898	0.464	0.891
PIGK	5.258	5.342	5.371	5.011	5.491	6.1	0.112	0.121	-0.33	1.088
AK5	5.129	4.992	5.348	5.282	6.091	5.506	0.219	0.743	0.29	0.224
AC118549.1	6.279	6.573	6.153	6.139	5.932	5.871	-0.126	-0.221	-0.433	-0.269
USP33	5.98	6.085	6.086	6.534	6.183	5.82	0.106	0.097	0.449	-0.714
MIGA1	4.943	5.016	5.014	5.107	5.512	5.538	0.07	0.498	0.091	0.431
NEXN	4.987	4.889	5.098	5.107	5.491	5.538	0.111	0.393	0.218	0.431
FUBP1	6.788	6.692	7.167	6.765	6.839	6.333	0.379	-0.328	0.073	-0.431
DNAJB4	6.8	6.684	7.154	6.779	6.839	6.351	0.354	-0.315	0.095	-0.428
GIPC2	6.8	6.606	7.114	6.765	6.839	6.26	0.314	-0.275	0.159	-0.505
PTGFR	4.876	4.422	4.654	4.065	4.608	6.121	-0.221	-0.046	-0.357	2.056
IFI44L	5.671	5.524	7.769	7.571	7.329	6.535	2.099	-0.44	2.047	-1.037
IFI44	6.084	5.591	7.1	6.931	6.621	6.535	1.017	-0.48	1.34	-0.397
ADGRL4	4.805	3.393	4.174	3.966	4.53	6.221	-0.63	0.355	0.573	2.255
ADGRL2	5.409	5.342	5.301	5.084	5.169	5.506	-0.108	-0.132	-0.258	0.422
TTLL7	5.09	4.595	4.861	4.647	5.47	5.741	-0.228	0.609	0.052	1.095
SAMD13	5.845	6.614	5.863	5.561	6.208	6.351	0.018	0.345	-1.052	0.79
DNASE2B	5.327	5.22	5.125	5.4	5.72	6.202	-0.202	0.595	0.18	0.801
RPF1	5.761	5.716	5.619	5.611	5.666	6.437	-0.142	0.047	-0.105	0.826
GNG5	7.72	8.245	7.621	7.559	7.24	6.725	-0.1	-0.381	-0.686	-0.834
SPATA1	7.771	8.283	7.695	7.609	7.276	6.738	-0.076	-0.418	-0.675	-0.87
CTBS	7.641	7.867	7.582	7.657	7.3	6.752	-0.059	-0.282	-0.21	-0.905
SSX2IP	5.425	5.436	5.458	5.197	5.089	5.506	0.033	-0.369	-0.239	0.309
LPAR3	4.625	4.659	4.762	5.107	4.946	5.225	0.137	0.184	0.449	0.118
MCOLN2	6.094	5.322	7.18	6.938	6.918	6.078	1.086	-0.262	1.615	-0.859
WDR63	5.109	4.595	5.437	5.322	5.902	4.925	0.328	0.465	0.728	-0.398
MCOLN3	5.502	5.524	5.348	5.419	6.221	5.301	-0.154	0.873	-0.105	-0.118
SYDE2	5.425	5.282	4.893	4.798	5.552	5.967	-0.532	0.659	-0.484	1.169
C1orf52	5.471	5.342	5.152	5.419	5.854	5.795	-0.32	0.703	0.077	0.376
BCL10	7.241	6.975	7.471	7.115	7.05	6.881	0.229	-0.421	0.141	-0.235
ZNHIT6	5.644	5.399	5.675	5.322	5.992	6.297	0.031	0.317	-0.077	0.975
COL24A1	5.88	6.096	5.814	6.379	6.27	6.941	-0.066	0.456	0.283	0.562
ODF2L	5.377	5.731	5.561	5.919	5.963	5.943	0.184	0.402	0.188	0.024
CLCA2	5.24	4.807	5.203	4.798	5.089	5.741	-0.037	-0.114	-0.009	0.943
CLCA1	5.393	5.282	5.203	4.854	5.491	6.012	-0.19	0.288	-0.428	1.158
CLCA4	4.899	4.889	5.014	4.404	5.292	6.535	0.115	0.279	-0.485	2.131
SH3GLB1	7.091	7.543	7.297	7.453	6.918	6.711	0.207	-0.379	-0.089	-0.742
SELENOF	6.877	7.072	6.552	6.445	6.543	6.369	-0.325	-0.009	-0.627	-0.076
HS2ST1	6.9	7.083	6.542	6.398	6.523	6.351	-0.358	-0.019	-0.685	-0.047
AC093155.3	4.899	4.659	5.253	4.798	5.406	5.407	0.354	0.153	0.139	0.609
LMO4	6.988	7.018	6.562	7.08	7.007	6.535	-0.426	0.445	0.062	-0.546
PKN2	6.534	6.207	6.314	6.37	6.317	6.012	-0.22	0.003	0.162	-0.357
GTF2B	5.409	5.302	6.113	5.824	5.948	6.035	0.704	-0.166	0.521	0.211
KYAT3	6.732	6.752	6.84	7.014	6.903	6.64	0.108	0.063	0.262	-0.374
RBMXL1	6.732	6.752	6.84	7.014	6.903	6.64	0.108	0.063	0.262	-0.374
GBP3	6.646	6.539	7.708	7.613	7.132	7.17	1.062	-0.576	1.074	-0.443
GBP1	7.06	6.597	8.7	8.368	8.064	7.737	1.639	-0.635	1.771	-0.631
GBP2	5.167	5.177	5.437	5.81	5.789	5.967	0.27	0.352	0.632	0.157
GBP7	5.361	5.04	5.178	5.595	5.22	6.141	-0.183	0.042	0.554	0.547
GBP4	6.271	5.671	8.46	8.371	7.967	7.689	2.19	-0.493	2.7	-0.682
GBP5	6.794	6.207	8.949	8.659	8.559	7.744	2.155	-0.39	2.452	-0.915
GBP6	5.441	5.11	5.798	5.644	5.666	5.714	0.357	-0.132	0.533	0.07
LRRC8B	7.035	7.072	6.824	6.836	6.573	6.596	-0.211	-0.251	-0.235	-0.241
LRRC8C	6.794	6.34	6.73	6.379	6.533	6.333	-0.064	-0.197	0.04	-0.046
AC093423.3	6.788	6.369	6.721	6.35	6.503	6.315	-0.067	-0.218	-0.018	-0.035
LRRC8D	6.865	6.975	6.303	6.151	6.157	6.141	-0.563	-0.145	-0.824	-0.009
ZNF326	6.033	6.207	5.926	6.259	5.886	6.057	-0.107	-0.04	0.052	-0.202
ZNF644	6.372	6.239	6.291	6.151	6.451	6.625	-0.081	0.16	-0.088	0.475
CDC7	5.409	5.472	5.437	5.24	5.702	5.741	0.028	0.265	-0.232	0.501
BRDT	5.167	4.528	5.014	4.065	5.292	6.351	-0.153	0.279	-0.463	2.286
EPHX4	5.204	4.915	5.479	5.13	5.269	5.686	0.275	-0.211	0.215	0.556
SETSIP	4.921	4.889	5.125	4.244	4.884	5.599	0.204	-0.241	-0.645	1.355
BTBD8	5.948	6.026	5.521	5.751	5.87	6.182	-0.427	0.35	-0.274	0.43
C1orf146	4.625	4.807	5.125	4.286	4.787	5.846	0.5	-0.338	-0.521	1.56
GLMN	5.926	5.655	5.863	5.474	6.144	5.795	-0.062	0.281	-0.181	0.321
RPAP2	5.914	5.671	5.895	5.51	6.183	5.795	-0.019	0.288	-0.161	0.285
GFI1	6.043	5.899	5.746	5.342	5.648	4.972	-0.297	-0.099	-0.557	-0.371
EVI5	4.852	5.064	5.042	5.107	5.362	5.795	0.19	0.319	0.043	0.687
RPL5	6.123	5.925	6.303	5.659	5.992	5.82	0.18	-0.311	-0.266	0.161
DIPK1A	6.612	6.249	6.896	6.481	6.592	6.141	0.284	-0.304	0.232	-0.34
MTF2	6.208	6.606	6.279	6.29	5.789	5.658	0.071	-0.49	-0.315	-0.633
TMED5	7.43	7.396	7.052	6.898	6.694	6.278	-0.378	-0.358	-0.498	-0.62
CCDC18	7.418	7.377	7.045	6.871	6.781	6.278	-0.373	-0.264	-0.506	-0.593
DR1	6.944	7.072	7.114	6.794	6.703	6.315	0.17	-0.411	-0.278	-0.479
FNBP1L	5.441	5.938	5.393	5.721	6.007	6.437	-0.048	0.613	-0.217	0.716
BCAR3	6.712	6.175	6.372	6.046	6.513	6.221	-0.34	0.141	-0.129	0.175
DNTTIP2	5.425	5.746	5.781	5.838	5.772	6.078	0.356	-0.009	0.092	0.24
GCLM	5.684	5.746	6.192	6.499	6.063	5.871	0.508	-0.129	0.753	-0.628
ABCA4	4.876	4.346	5.125	4.647	4.569	5.017	0.249	-0.556	0.3	0.37
ARHGAP29	4.899	4.992	5.301	5.06	5.591	6.333	0.403	0.29	0.069	1.273
ABCD3	5.991	6.119	5.619	5.795	5.822	5.846	-0.372	0.203	-0.324	0.051
F3	7.241	7.232	7.908	7.753	7.105	6.437	0.667	-0.803	0.52	-1.315
SLC44A3	4.678	4.835	5.07	4.909	4.787	5.538	0.392	-0.284	0.074	0.629
CNN3	4.73	4.422	4.498	4.854	5.22	5.146	-0.233	0.722	0.433	0.291
ALG14	5.471	5.886	5.638	5.595	5.737	5.686	0.166	0.1	-0.291	0.091
TLCD4	5.049	4.422	4.727	4.548	5.406	5.658	-0.323	0.68	0.126	1.11
TLCD4-RWDD3	5.029	4.307	4.829	4.513	5.406	5.92	-0.2	0.577	0.206	1.407
RWDD3	5.857	5.818	5.781	5.984	5.772	6.182	-0.077	-0.009	0.166	0.198
PTBP2	5.748	5.845	5.711	5.996	6.374	6.26	-0.037	0.663	0.151	0.263
DPYD	4.756	5.282	4.984	4.647	4.946	6.421	0.229	-0.039	-0.636	1.774
SNX7	5.09	4.807	5.098	4.854	5.47	6.221	0.008	0.373	0.048	1.367
PLPPR4	4.943	4.595	4.893	4.614	5.089	5.92	-0.05	0.196	0.02	1.305
FRRS1	6.012	6.487	5.986	6.35	6.077	6.141	-0.026	0.091	-0.137	-0.209
AGL	5.869	5.623	5.746	5.751	5.854	5.871	-0.123	0.108	0.128	0.12
SLC35A3	4.987	4.862	5.479	4.826	5.61	6.221	0.493	0.131	-0.036	1.395
AC118553.2	5.07	4.889	5.561	4.935	5.684	6.1	0.491	0.123	0.046	1.165
MFSD14A	6.977	6.917	7.344	7.242	6.815	6.805	0.367	-0.53	0.325	-0.438
SASS6	5.222	4.941	4.955	4.986	5.552	5.686	-0.268	0.597	0.045	0.7
TRMT13	5.258	4.967	4.924	5.011	5.491	5.686	-0.334	0.567	0.045	0.675
DBT	5.327	5.22	5.348	5.322	5.292	5.82	0.021	-0.055	0.102	0.498
RTCA	6.012	6.434	6.291	6.417	6.035	6.012	0.279	-0.256	-0.017	-0.405
GPR88	5.409	5.322	5.831	5.627	5.491	5.686	0.422	-0.34	0.305	0.059
VCAM1	5.959	5.262	6.372	5.4	6.049	6.121	0.413	-0.323	0.138	0.72
EXTL2	6.686	6.622	7.167	7.279	6.879	6.404	0.481	-0.288	0.657	-0.875
SLC30A7	6.738	6.614	7.107	7.232	6.879	6.315	0.369	-0.228	0.618	-0.916
DPH5	5.926	5.38	5.956	5.627	5.838	5.967	0.031	-0.118	0.247	0.339
S1PR1	5.81	5.087	5.971	5.561	6.104	5.871	0.162	0.133	0.474	0.31
RNPC3	6.428	6.425	6.491	6.227	6.305	6.26	0.063	-0.186	-0.197	0.032
AMY2A	4.597	4.346	4.412	4.244	5.339	6.012	-0.184	0.927	-0.102	1.768
PRMT6	5.723	5.22	5.58	5.766	5.822	6.1	-0.142	0.241	0.546	0.333
VAV3	6.217	6.038	6.113	5.984	6.104	5.569	-0.104	-0.009	-0.054	-0.415
SLC25A24	6.854	6.93	6.481	6.938	6.482	6.437	-0.373	0.001	0.007	-0.5
FAM102B	6.68	6.461	6.703	6.35	6.563	5.871	0.023	-0.14	-0.111	-0.479
HENMT1	5.616	5.418	5.253	5.084	5.902	5.629	-0.363	0.649	-0.334	0.545
PRPF38B	6.57	6.452	6.314	6.379	6.461	6.182	-0.256	0.147	-0.073	-0.197
STXBP3	6.356	6.496	6.1	6.009	6.208	5.99	-0.256	0.109	-0.487	-0.019
AKNAD1	5.574	5.282	5.863	5.474	5.822	5.506	0.289	-0.041	0.192	0.032
GPSM2	4.78	4.689	5.152	4.709	4.853	5.104	0.371	-0.299	0.02	0.395
CLCC1	5.574	5.282	5.863	5.492	5.805	5.506	0.289	-0.058	0.21	0.014
WDR47	5.644	5.399	5.561	5.362	5.292	5.264	-0.083	-0.268	-0.037	-0.098
TAF13	6.142	5.951	6.14	5.51	5.629	5.599	-0.002	-0.511	-0.441	0.089
TMEM167B	6.788	6.788	7.059	6.601	6.563	6.121	0.271	-0.496	-0.186	-0.481
SARS1	5.937	5.964	6.255	6.499	6.781	6.221	0.318	0.527	0.535	-0.278
CELSR2	4.73	4.595	4.796	4.678	5.116	5.061	0.065	0.321	0.083	0.383
PSRC1	5.948	6.001	5.911	5.795	5.854	5.569	-0.037	-0.056	-0.206	-0.227
MYBPHL	5.24	5.04	5.125	5.084	5.244	4.925	-0.115	0.119	0.044	-0.159
SORT1	6.686	6.95	6.888	6.472	6.196	6.012	0.202	-0.692	-0.477	-0.46
PSMA5	6.527	6.677	6.904	6.857	6.429	6.315	0.377	-0.475	0.181	-0.542
SYPL2	4.73	4.862	5.014	4.647	5.062	5.506	0.283	0.048	-0.215	0.86
ATXN7L2	5.204	4.967	5.228	5.219	4.884	4.72	0.024	-0.344	0.252	-0.499
CYB561D1	5.344	5.472	4.924	5.219	5.089	4.481	-0.42	0.165	-0.253	-0.738
AMIGO1	5.344	5.454	5.371	5.197	5.684	5.895	0.027	0.314	-0.257	0.698
GNAI3	7.096	7.19	7.073	7.221	6.513	6.221	-0.023	-0.56	0.031	-1
GNAT2	7.575	7.517	7.199	7.098	6.221	6.519	-0.376	-0.978	-0.419	-0.579
AMPD2	7.499	7.367	7.428	7.133	6.482	6.182	-0.071	-0.946	-0.235	-0.951
GSTM4	6.314	6.28	6.427	6.525	6.035	5.871	0.114	-0.392	0.245	-0.654
GSTM2	5.07	4.967	5.152	5.24	5.034	5.599	0.082	-0.118	0.274	0.359
GSTM1	1.392	4.941	1.329	5.219	1.324	4.972	-0.063	-0.005	0.278	-0.247
GSTM5	4.597	4.967	4.617	5.175	4.82	5.407	0.02	0.203	0.209	0.232
GSTM3	4.987	4.807	4.924	4.739	5.339	5.714	-0.062	0.415	-0.067	0.975
EPS8L3	6.152	6.061	6.291	6.472	6.196	6.503	0.139	-0.095	0.411	0.031
CSF1	7.89	8.026	7.84	7.815	7.765	7.609	-0.049	-0.076	-0.212	-0.205
AHCYL1	7.066	7.329	7.031	7.133	7.078	7.087	-0.035	0.047	-0.196	-0.046
STRIP1	5.344	5.087	6.044	5.659	5.316	5.768	0.7	-0.728	0.572	0.109
UBL4B	4.829	4.627	4.762	4.986	4.884	4.271	-0.067	0.123	0.359	-0.715
KCNC4	5.502	5.804	4.796	5.595	5.72	6.26	-0.706	0.924	-0.209	0.665
RBM15	6.653	6.589	6.326	6.195	6.282	6.487	-0.327	-0.044	-0.394	0.292
LAMTOR5	6.459	7.089	6.001	6.33	5.932	6.241	-0.458	-0.068	-0.759	-0.09
PROK1	5.516	5.607	5.228	5.4	5.384	5.301	-0.288	0.156	-0.207	-0.099
KCNA10	7.11	8.156	7.045	7.319	6.543	6.976	-0.065	-0.502	-0.837	-0.344
KCNA2	6.226	5.418	6.639	6.56	6.764	6.64	0.413	0.125	1.142	0.08
KCNA3	6.142	5.899	6.303	6.31	6.815	6.64	0.16	0.512	0.411	0.33
CD53	6.776	6.564	6.95	6.75	6.63	6.404	0.174	-0.32	0.185	-0.346
LRIF1	6.123	5.872	6.303	5.893	6.602	6.421	0.18	0.299	0.02	0.528
DRAM2	7.453	7.625	6.856	7.166	6.756	6.856	-0.597	-0.101	-0.458	-0.311
CEPT1	7.37	7.547	6.79	7.098	6.63	6.765	-0.579	-0.16	-0.449	-0.333
DENND2D	7.586	7.917	7.667	7.857	7.246	6.893	0.082	-0.421	-0.06	-0.964
CHI3L2	8.229	8.64	8.19	8.358	7.895	7.624	-0.039	-0.295	-0.282	-0.735
CHIA	4.899	4.458	4.762	4.548	4.976	6.078	-0.137	0.214	0.09	1.531
PIFO	5.258	4.915	5.458	5.282	5.512	6.221	0.2	0.054	0.367	0.939
OVGP1	4.965	4.627	5.042	4.769	5.194	5.741	0.077	0.152	0.142	0.972
WDR77	6.189	6.63	6.113	6.046	5.838	6.241	-0.076	-0.275	-0.584	0.195
ATP5PB	6.18	6.614	6.153	6.034	5.838	6.162	-0.027	-0.315	-0.58	0.128
C1orf162	6.836	7.343	6.562	6.37	6.429	6.121	-0.274	-0.133	-0.974	-0.249
TMIGD3	5.425	5.591	5.5	5.644	5.838	6.596	0.075	0.338	0.052	0.952
ADORA3	7.298	7.555	6.582	6.499	6.021	6.351	-0.717	-0.561	-1.056	-0.148
RAP1A	5.276	4.915	5.228	5.107	5.591	6.297	-0.047	0.363	0.192	1.19
INKA2	5.531	6.108	5.729	5.4	5.737	5.741	0.198	0.009	-0.708	0.341
DDX20	5.671	6.175	5.746	5.492	5.666	5.741	0.076	-0.08	-0.683	0.249
CTTNBP2NL	7.37	7.451	7.167	7.462	6.895	6.278	-0.203	-0.272	0.011	-1.184
WNT2B	6.412	6.387	6.166	6.195	5.932	6.278	-0.246	-0.234	-0.192	0.083
ST7L	7.655	7.513	7.92	7.757	7.519	6.818	0.265	-0.401	0.244	-0.939
CAPZA1	7.736	7.559	7.924	7.825	7.568	6.893	0.187	-0.355	0.266	-0.932
MOV10	6.217	6.218	6.562	6.56	6.077	5.506	0.345	-0.485	0.342	-1.053
RHOC	6.171	7.072	6.242	6.957	6.063	5.768	0.071	-0.179	-0.115	-1.189
AL603832.3	5.377	4.493	4.984	4.581	5.116	4.544	-0.392	0.132	0.088	-0.037
PPM1J	5.502	5.454	5.6	5.627	5.684	5.795	0.098	0.084	0.173	0.167
TAFA3	6.152	6.788	6.1	6.139	6.104	5.82	-0.052	0.005	-0.648	-0.319
SLC16A1	6.693	7.024	6.522	6.772	6.472	6.297	-0.171	-0.05	-0.252	-0.475
LRIG2	5.697	5.623	5.521	5.544	5.737	5.337	-0.176	0.217	-0.079	-0.207
MAGI3	4.829	4.889	5.042	4.935	5.316	4.925	0.213	0.274	0.046	-0.01
PHTF1	6.262	6.28	6.279	6.551	6.104	5.82	0.017	-0.175	0.271	-0.731
RSBN1	5.892	5.912	5.458	5.838	5.805	5.538	-0.434	0.347	-0.075	-0.3
PTPN22	7.638	7.758	7.212	6.735	6.91	6.611	-0.426	-0.301	-1.023	-0.124
BCL2L15	5.129	5.016	5.693	5.302	5.362	6.141	0.564	-0.331	0.286	0.839
AP4B1	6.725	6.677	6.864	6.499	6.157	5.686	0.139	-0.707	-0.178	-0.813
DCLRE1B	6.725	6.677	6.864	6.499	6.157	5.686	0.139	-0.707	-0.178	-0.813
HIPK1	6.917	7.024	6.765	6.822	6.472	6.519	-0.152	-0.293	-0.202	-0.304
OLFML3	5.56	4.595	5.675	5.036	5.666	5.225	0.115	-0.009	0.441	0.189
SYT6	4.852	4.562	5.521	5.219	5.902	5.599	0.668	0.381	0.657	0.38
TRIM33	7.502	7.819	7.35	7.55	7.519	7.564	-0.152	0.169	-0.268	0.014
BCAS2	5.393	5.22	5.228	5.362	5.854	6.182	-0.165	0.626	0.142	0.82
DENND2C	4.652	4.528	4.691	5.011	5.116	5.186	0.039	0.425	0.483	0.175
NRAS	6.235	5.925	6.62	6.35	6.049	5.474	0.385	-0.571	0.425	-0.876
CSDE1	6.57	6.406	7.572	7.194	6.639	6.611	1.002	-0.933	0.788	-0.583
SIKE1	5.574	4.967	5.415	5.381	5.491	5.768	-0.159	0.076	0.415	0.387
TSHB	4.756	4.689	4.654	4.441	5.034	5.741	-0.101	0.379	-0.248	1.3
TSPAN2	5.969	5.938	5.926	5.852	5.932	6.221	-0.043	0.006	-0.087	0.37
VANGL1	4.805	5.199	4.955	5.219	5.292	6.078	0.15	0.338	0.02	0.859
CASQ2	4.987	4.807	5.325	4.614	5.532	5.373	0.338	0.207	-0.192	0.758
SLC22A15	6.68	6.638	6.591	6.829	6.895	6.881	-0.089	0.303	0.192	0.051
MAB21L3	5.24	4.749	5.5	4.826	5.755	5.99	0.26	0.255	0.077	1.163
ATP1A1	7.281	7.491	6.965	7.104	6.895	6.711	-0.316	-0.07	-0.387	-0.393
CD58	7.614	7.195	7.924	7.673	7.756	7.548	0.31	-0.168	0.478	-0.124
IGSF3	5.409	5.302	5.693	5.261	5.572	5.741	0.284	-0.122	-0.041	0.48
CD2	5.969	5.591	6.217	5.766	5.902	6.1	0.248	-0.316	0.175	0.333
PTGFRN	5.148	5.302	5.393	5.175	5.552	6.057	0.245	0.159	-0.127	0.881
CD101	7.345	7.508	6.491	6.379	6.44	6.404	-0.854	-0.051	-1.129	0.024
TTF2	5.81	5.282	6.23	5.456	6.035	5.658	0.42	-0.195	0.174	0.202
TRIM45	5.56	5.241	5.228	4.739	5.491	5.714	-0.332	0.263	-0.502	0.975
VTCN1	5.029	4.778	5.098	4.709	5.143	5.599	0.069	0.045	-0.069	0.89
MAN1A2	6.605	6.766	6.491	6.576	6.553	6.519	-0.114	0.062	-0.19	-0.058
TENT5C	4.78	4.749	5.301	4.986	5.339	5.569	0.521	0.038	0.237	0.582
GDAP2	5.761	5.912	6.058	5.893	5.244	5.741	0.297	-0.814	-0.02	-0.151
WDR3	5.735	5.925	6.058	5.893	5.22	5.658	0.323	-0.839	-0.033	-0.235
SPAG17	5.148	4.749	5.228	4.739	5.269	6.26	0.08	0.04	-0.01	1.52
WARS2	5.502	4.967	5.5	4.798	5.702	5.506	-0.001	0.202	-0.169	0.708
HAO2	5.049	4.967	5.042	4.614	4.946	5.407	-0.007	-0.096	-0.352	0.793
HSD3B2	4.965	4.749	5.325	4.678	5.169	6.202	0.36	-0.156	-0.071	1.523
HSD3B1	5.258	4.889	4.955	5.084	5.449	6.141	-0.303	0.495	0.195	1.057
ZNF697	7.484	7.478	7.502	7.138	6.871	6.738	0.018	-0.631	-0.339	-0.4
PHGDH	7.453	7.464	7.492	7.121	6.847	6.697	0.039	-0.644	-0.343	-0.424
HMGCS2	5.148	5.133	5.014	4.581	5.591	5.686	-0.134	0.577	-0.552	1.105
REG4	4.756	4.562	5.301	5.107	5.61	5.569	0.546	0.309	0.545	0.461
ADAM30	4.921	4.595	5.277	4.826	5.512	6.1	0.356	0.234	0.232	1.273
NOTCH2	5.869	6.425	5.814	6.058	5.72	6.057	-0.055	-0.094	-0.367	-0.001
SEC22B	5.869	5.11	6.1	5.81	5.87	5.967	0.231	-0.229	0.699	0.157
AC253572.1	5.574	5.155	5.152	5.919	5.552	5.373	-0.423	0.4	0.764	-0.547
NBPF26	5.574	5.155	5.152	5.919	5.572	5.373	-0.423	0.42	0.764	-0.547
FCGR1B	6.706	7.006	7.533	7.476	6.621	6.141	0.827	-0.912	0.47	-1.335
FAM72B	4.756	4.595	4.225	5.578	4.166	4.414	-0.53	-0.059	0.983	-1.164
SRGAP2B	5.109	4.778	4.861	5.492	4.404	4.271	-0.248	-0.457	0.714	-1.22
PDZK1	5.276	4.992	5.203	4.826	4.884	5.301	-0.073	-0.319	-0.165	0.474
CD160	5.029	4.384	5.125	4.769	4.946	4.481	0.096	-0.179	0.385	-0.288
RNF115	6.001	6.33	6.572	6.964	6.513	6.843	0.57	-0.059	0.634	-0.12
POLR3C	6.012	6.33	6.562	6.964	6.513	6.843	0.55	-0.049	0.634	-0.12
NUDT17	5.748	5.872	5.479	5.919	5.629	5.714	-0.269	0.15	0.047	-0.205
PIAS3	5.049	5.22	4.617	5.011	5.116	5.017	-0.433	0.5	-0.209	0.006
PEX11B	5.276	5.591	6.166	7.104	5.449	5.82	0.89	-0.717	1.513	-1.283
RBM8A	6.725	6.614	7.094	6.681	6.363	6.035	0.368	-0.731	0.068	-0.647
AC243547.3	6.725	6.622	7.094	6.674	6.352	5.967	0.368	-0.742	0.052	-0.707
LIX1L	5.657	5.241	5.277	5.419	5.789	5.373	-0.38	0.511	0.178	-0.046
ANKRD34A	5.589	5.761	5.814	6.173	5.552	5.686	0.226	-0.262	0.412	-0.487
POLR3GL	5.574	5.731	5.798	6.162	5.532	5.686	0.223	-0.266	0.431	-0.476
TXNIP	7.55	8.14	7.291	7.775	7.164	7.229	-0.259	-0.127	-0.365	-0.546
HJV	5.81	5.731	5.879	5.675	6.049	6.121	0.069	0.17	-0.056	0.445
NBPF10	5.456	5.639	5.831	6.093	5.572	5.967	0.375	-0.259	0.454	-0.127
NOTCH2NLA	5.456	5.639	5.831	6.093	5.572	5.967	0.375	-0.259	0.454	-0.127
NBPF12	6.094	6.27	5.814	6.009	6.183	6.471	-0.279	0.369	-0.261	0.462
PRKAB2	6.549	6.864	6.919	6.898	6.703	6.843	0.371	-0.216	0.034	-0.055
FMO5	6.497	6.715	5.956	6.058	6.063	6.121	-0.541	0.107	-0.657	0.063
CHD1L	6.372	6.589	5.895	5.971	6.007	6.078	-0.477	0.112	-0.618	0.107
BCL9	5.31	5.262	5.393	5.153	5.684	5.186	0.083	0.291	-0.109	0.033
ACP6	5.293	5.399	5.07	4.935	5.292	5.82	-0.223	0.222	-0.464	0.885
GJA5	5.616	5.507	5.831	5.544	5.854	6.351	0.214	0.024	0.037	0.807
GJA8	4.987	4.778	4.762	4.366	4.753	5.741	-0.225	-0.009	-0.413	1.376
GPR89B	4.876	4.941	4.893	4.961	5.116	5.569	0.017	0.223	0.02	0.608
NBPF11	5.798	5.845	5.253	5.659	5.963	6.421	-0.545	0.71	-0.186	0.761
NBPF9	4.965	4.862	4.617	5.492	5.005	5.741	-0.348	0.388	0.63	0.249
NOTCH2NLC	5.186	5.489	5.6	6.259	5.406	5.943	0.414	-0.194	0.77	-0.316
AC242842.3	5.186	5.489	5.6	6.269	5.449	5.943	0.414	-0.15	0.78	-0.326
FCGR1A	6.339	6.911	7.121	7.289	6.329	6.1	0.782	-0.792	0.378	-1.19
H2BC18	6.022	6.31	6.405	6.765	6.573	6.535	0.383	0.167	0.455	-0.23
H3C13	5.845	6.196	6.23	6.445	6.258	6.162	0.384	0.028	0.248	-0.283
H2AC18	5.09	5.489	5.014	4.854	5.244	4.113	-0.076	0.231	-0.635	-0.742
H2AC19	4.805	5.133	5.277	4.581	4.682	4.414	0.472	-0.595	-0.552	-0.167
H2BC21	7.932	7.822	8.077	7.94	7.811	6.738	0.145	-0.266	0.118	-1.202
H2AC20	7.904	7.843	8.111	7.95	7.827	6.868	0.207	-0.284	0.107	-1.082
H2AC21	7.681	7.732	7.845	7.685	7.681	6.893	0.163	-0.163	-0.048	-0.792
BOLA1	7.704	7.754	7.869	7.696	7.69	6.893	0.165	-0.179	-0.058	-0.803
SV2A	5.516	5.133	5.203	5.419	5.406	5.795	-0.313	0.203	0.286	0.376
SF3B4	6.512	6.7	6.394	6.408	6.246	6.241	-0.118	-0.149	-0.292	-0.167
MTMR11	6.152	6.239	6.192	6.56	6.17	6.565	0.04	-0.022	0.321	0.006
OTUD7B	5.456	5.342	5.437	5.971	5.72	6.162	-0.019	0.283	0.629	0.19
VPS45	6.541	6.653	6.438	6.195	5.948	5.373	-0.103	-0.491	-0.458	-0.822
PLEKHO1	7.801	8.216	8.087	7.881	7.007	6.241	0.286	-1.08	-0.335	-1.64
ANP32E	6.633	6.47	6.512	6.173	6.208	5.943	-0.121	-0.303	-0.297	-0.23
CA14	4.921	5.436	5.764	5.084	5.428	4.664	0.843	-0.336	-0.352	-0.42
APH1A	7.06	7.217	7.243	7.383	6.721	6.437	0.182	-0.522	0.166	-0.946
C1orf54	6.877	7.107	6.987	7.253	6.563	6.471	0.11	-0.424	0.146	-0.782
CIART	4.678	4.307	5.07	4.986	5.512	5.104	0.392	0.441	0.679	0.118
MRPS21	5.09	5.133	4.984	4.986	5.339	4.925	-0.105	0.355	-0.147	-0.062
PRPF3	5.959	5.655	6.896	7.199	6.533	6.121	0.937	-0.363	1.544	-1.079
RPRD2	6.751	6.692	6.46	5.984	6.282	6.141	-0.291	-0.178	-0.708	0.157
TARS2	5.344	4.889	5.277	5.011	5.532	5.629	-0.067	0.255	0.122	0.617
ECM1	5.892	6.196	5.746	5.984	5.648	5.569	-0.146	-0.099	-0.213	-0.415
ADAMTSL4	6.836	7.054	6.832	6.499	6.091	6.057	-0.004	-0.741	-0.555	-0.442
MCL1	7.484	7.377	7.865	7.924	7.488	7.587	0.381	-0.377	0.547	-0.337
ENSA	5.959	6.001	6.639	6.543	6.294	5.871	0.68	-0.345	0.541	-0.672
GOLPH3L	4.678	4.493	4.322	4.909	5.062	5.301	-0.357	0.74	0.415	0.392
CTSS	7.281	7.877	7.699	7.563	7.057	7.065	0.418	-0.642	-0.314	-0.498
CTSK	6.314	7.248	6.416	6.576	6.429	7.322	0.103	0.013	-0.672	0.746
ARNT	6.347	6.539	6.242	6.742	6.363	6.182	-0.105	0.121	0.203	-0.561
SETDB1	5.869	6.26	5.956	5.865	6.021	5.871	0.088	0.064	-0.394	0.005
CERS2	6.436	6.614	5.863	6.184	6.035	6.404	-0.573	0.172	-0.429	0.219
ANXA9	5.029	4.835	4.893	4.854	4.853	4.544	-0.136	-0.041	0.02	-0.31
MINDY1	6.262	6.34	6.279	6.568	6.196	6.278	0.017	-0.083	0.228	-0.29
PRUNE1	6.235	6.32	6.255	6.551	6.183	6.297	0.019	-0.071	0.231	-0.254
C1orf56	5.377	5.064	5.125	5.282	5.702	5.871	-0.252	0.577	0.218	0.589
CDC42SE1	6.199	5.976	6.205	6.3	5.992	5.871	0.006	-0.213	0.324	-0.429
MLLT11	7.177	7.428	7.433	7.753	7.132	7.229	0.256	-0.302	0.325	-0.524
GABPB2	6.171	5.989	6.217	6.32	5.977	5.895	0.047	-0.24	0.332	-0.425
TNFAIP8L2	6.933	6.63	6.832	6.642	6.317	5.146	-0.102	-0.515	0.012	-1.496
SCNM1	6.933	6.638	6.832	6.642	6.329	5.146	-0.102	-0.503	0.004	-1.496
LYSMD1	5.761	5.11	5.521	5.261	5.666	5.569	-0.24	0.145	0.151	0.308
PIP5K1A	6.314	6.27	6.23	6.499	6.144	5.795	-0.084	-0.086	0.229	-0.704
PSMD4	5.785	5.418	5.971	5.824	5.822	5.506	0.186	-0.15	0.406	-0.317
ZNF687	6.988	7.118	6.927	7.221	6.451	5.871	-0.061	-0.476	0.103	-1.35
PI4KB	6.977	6.994	7.237	7.038	6.513	5.895	0.26	-0.724	0.045	-1.143
RFX5	6.57	6.228	7.361	7.166	6.685	6.202	0.791	-0.676	0.938	-0.965
SELENBP1	5.361	5.22	5.152	5.595	5.362	5.301	-0.209	0.21	0.374	-0.294
PSMB4	5.869	5.731	6.179	6.36	6.183	5.82	0.31	0.004	0.629	-0.539
POGZ	5.903	6.175	6.438	6.151	5.917	5.714	0.535	-0.521	-0.024	-0.437
CGN	5.167	4.749	4.984	4.961	5.648	5.407	-0.182	0.663	0.212	0.446
TUFT1	5.531	5.472	5.693	5.456	5.684	5.967	0.162	-0.009	-0.016	0.511
SNX27	6.757	6.981	7.045	7.284	6.941	7.248	0.288	-0.104	0.303	-0.036
MRPL9	5.616	5.623	6.044	5.561	5.917	6.078	0.428	-0.127	-0.062	0.517
OAZ3	5.516	5.472	5.895	5.527	5.932	5.99	0.379	0.037	0.055	0.463
TDRKH	5.63	5.22	5.5	5.011	5.512	5.061	-0.13	0.012	-0.209	0.05
LINGO4	5.029	5.282	5.178	5.197	5.292	5.104	0.149	0.115	-0.085	-0.093
RORC	6.043	6.3	5.926	5.865	5.629	5.741	-0.117	-0.297	-0.435	-0.124
C2CD4D	5.109	4.778	5.253	4.739	5.552	5.538	0.144	0.299	-0.039	0.798
THEM5	5.344	4.458	5.348	5.107	4.946	5.186	0.004	-0.402	0.649	0.079
THEM4	5.892	6.096	5.746	5.996	6.049	6.535	-0.146	0.303	-0.1	0.538
S100A10	7.651	7.668	7.602	7.584	7.132	6.55	-0.05	-0.47	-0.084	-1.034
S100A11	7.739	7.942	7.812	7.715	7.451	7.021	0.072	-0.361	-0.227	-0.694
TCHHL1	5.361	4.992	5.152	4.709	5.47	6.386	-0.209	0.319	-0.282	1.677
RPTN	6.556	6.196	6.383	6.195	6.611	6.437	-0.173	0.228	-0.001	0.242
HRNR	5.327	4.835	4.829	4.065	5.116	6.182	-0.498	0.287	-0.77	2.117
FLG2	4.54	4.267	5.042	4.244	5.194	5.92	0.502	0.152	-0.022	1.675
CRNN	5.258	4.749	4.829	4.326	5.339	5.629	-0.429	0.51	-0.423	1.302
CRCT1	5.109	4.493	5.042	4.201	5.244	4.925	-0.067	0.202	-0.292	0.723
LCE3E	4.852	4.182	4.538	3.334	4.718	5.741	-0.314	0.18	-0.848	2.407
LCE3D	5.09	4.659	5.152	4.157	4.853	5.629	0.062	-0.299	-0.501	1.471
LCE3A	5.644	4.384	5.07	3.966	5.648	5.569	-0.573	0.577	-0.419	1.603
LCE2D	5.129	4.493	4.829	4.441	5.143	6.035	-0.3	0.314	-0.052	1.594
LCE2C	5.293	4.778	4.984	4.647	5.316	5.967	-0.309	0.331	-0.132	1.32
LCE2B	5.008	4.528	5.014	4.366	5.269	5.569	0.006	0.255	-0.162	1.203
LCE4A	5.008	4.384	4.368	4.404	4.884	6.078	-0.64	0.516	0.019	1.674
C1orf68	5.24	4.749	4.456	4.326	4.884	5.714	-0.785	0.429	-0.423	1.388
LCE1E	4.965	4.267	4.861	4.157	5.089	5.373	-0.104	0.228	-0.109	1.215
LCE1D	5.008	4.046	4.984	3.554	5.244	4.876	-0.023	0.26	-0.491	1.322
LCE1C	4.652	4.493	4.498	4.112	5.143	5.686	-0.154	0.645	-0.382	1.574
LCE6A	4.965	4.307	5.098	4.678	5.428	5.768	0.133	0.33	0.371	1.09
AL162596.1	4.921	4.384	5.277	4.513	5.449	6.278	0.356	0.172	0.128	1.765
SMCP	4.705	4.138	4.829	3.485	4.853	5.871	0.124	0.024	-0.654	2.386
IVL	5.07	4.659	5.07	4.548	5.089	5.599	0.001	0.019	-0.111	1.051
SPRR4	4.876	4.562	5.178	4.441	5.629	6.26	0.302	0.451	-0.121	1.818
SPRR1A	4.45	3.947	4.924	4.286	5.089	5.741	0.474	0.165	0.339	1.455
SPRR3	5.029	4.384	5.6	4.366	5.169	6.078	0.571	-0.431	-0.019	1.713
SPRR1B	5.148	4.627	4.984	4.614	5.406	5.871	-0.163	0.422	-0.013	1.256
SPRR2D	4.829	4.493	5.125	4.326	5.116	5.99	0.296	-0.009	-0.167	1.663
SPRR2A	5.008	4.595	4.691	4.286	5.22	5.846	-0.317	0.529	-0.309	1.56
SPRR2E	4.678	4.862	4.861	4.112	5.143	6.057	0.183	0.281	-0.75	1.945
SPRR2F	4.625	4.225	4.861	4.112	4.404	5.768	0.237	-0.457	-0.113	1.656
LELP1	5.008	4.778	5.541	4.404	5.062	6.241	0.533	-0.479	-0.374	1.837
PRR9	5.377	4.346	5.07	4.798	5.005	4.925	-0.306	-0.065	0.452	0.127
LORICRIN	5.761	5.241	5.58	5.795	5.932	5.714	-0.18	0.352	0.554	-0.081
PGLYRP3	5.456	5.177	5.371	5.282	5.737	5.967	-0.085	0.367	0.105	0.685
PGLYRP4	5.09	4.689	5.693	5.474	5.512	5.301	0.604	-0.181	0.784	-0.173
S100A9	7.651	8.103	7.699	7.584	6.839	6.625	0.048	-0.86	-0.519	-0.959
S100A12	6.482	6.661	6.582	6.829	6.363	6.437	0.1	-0.219	0.168	-0.392
S100A8	6.782	7.118	6.383	6.481	6.374	6.596	-0.399	-0.009	-0.637	0.115
S100A7A	5.409	6.218	5.675	5.51	5.552	6.221	0.266	-0.123	-0.708	0.712
S100A7L2	4.852	4.749	5.277	4.769	5.316	5.373	0.425	0.039	0.02	0.604
S100A7	5.393	5.133	5.561	5.706	5.552	5.846	0.168	-0.009	0.573	0.14
S100A6	7.324	7.601	7.231	7.503	6.658	6.856	-0.093	-0.573	-0.098	-0.647
S100A5	7.29	7.625	7.031	6.951	6.823	6.581	-0.259	-0.208	-0.674	-0.37
S100A4	6.459	6.715	6.765	6.891	6.503	6.471	0.305	-0.262	0.177	-0.421
S100A3	6.66	6.878	6.815	6.905	6.451	6.471	0.155	-0.365	0.027	-0.434
S100A2	7.035	7.469	7.315	7.194	6.492	6.162	0.28	-0.823	-0.275	-1.032
S100A16	6.133	6.744	6.648	6.37	5.684	5.82	0.516	-0.964	-0.375	-0.549
S100A14	6.171	6.461	6.648	6.697	6.208	6.078	0.478	-0.44	0.236	-0.619
S100A13	6.279	7.157	6.501	6.389	6.118	6.487	0.222	-0.384	-0.768	0.098
S100A1	6.331	7.163	6.747	7.069	6.221	6.55	0.417	-0.526	-0.094	-0.518
CHTOP	6.905	7.289	6.912	7.051	6.649	6.471	0.006	-0.263	-0.238	-0.58
SNAPIN	5.327	5.541	5.729	5.906	5.552	5.538	0.402	-0.177	0.365	-0.368
ILF2	5.471	5.558	5.479	5.691	5.61	5.407	0.008	0.131	0.133	-0.284
NPR1	5.991	5.818	6.072	6.727	5.648	5.741	0.081	-0.424	0.91	-0.986
GATAD2B	6.451	6.878	6.611	6.735	6.44	6.035	0.159	-0.171	-0.143	-0.7
DENND4B	7.746	7.732	7.592	7.383	6.948	6.831	-0.154	-0.644	-0.349	-0.553
CRTC2	6.297	6.415	6.205	6.61	6.17	5.92	-0.092	-0.035	0.194	-0.69
SLC39A1	6.001	6.249	5.911	6.07	5.552	5.741	-0.091	-0.359	-0.18	-0.328
AL358472.7	5.914	6.096	5.911	6.543	5.854	6.012	-0.004	-0.056	0.446	-0.53
CREB3L4	6.084	6.32	5.986	6.162	5.552	5.795	-0.097	-0.434	-0.158	-0.367
JTB	6.244	6.387	6.267	6.593	6.007	6.162	0.023	-0.26	0.206	-0.431
AL358472.6	6.38	6.7	6.782	7.274	6.091	5.99	0.402	-0.691	0.574	-1.284
RAB13	6.364	6.7	6.782	7.263	6.063	5.99	0.418	-0.719	0.564	-1.274
RPS27	6.053	6.349	6.279	6.184	6.233	6.519	0.225	-0.046	-0.165	0.335
NUP210L	5.948	6.514	5.619	5.81	5.244	5.474	-0.329	-0.375	-0.704	-0.336
TPM3	5.56	5.199	5.458	5.527	5.552	5.538	-0.102	0.094	0.328	0.011
C1orf43	7.25	7.495	7.024	7.467	7.329	7.667	-0.227	0.306	-0.028	0.201
UBAP2L	7.21	7.469	6.965	7.421	7.288	7.548	-0.245	0.324	-0.048	0.128
HAX1	6.314	5.989	6.676	6.29	6.482	5.846	0.362	-0.194	0.301	-0.444
AQP10	5.008	4.749	5.07	4.441	5.47	5.301	0.063	0.4	-0.308	0.86
ATP8B2	5.167	5.322	5.941	5.945	5.684	5.741	0.774	-0.257	0.623	-0.204
IL6R	8.015	8.053	8.203	7.966	7.752	7.525	0.187	-0.451	-0.087	-0.441
SHE	4.652	4.72	4.368	4.441	5.491	5.569	-0.284	1.123	-0.279	1.128
TDRD10	4.597	4.749	4.538	4.286	5.532	5.686	-0.058	0.994	-0.463	1.4
UBE2Q1	6.152	6.33	6.242	6.162	5.822	6.333	0.09	-0.42	-0.168	0.171
ADAR	5.603	6.369	5.541	5.945	5.61	6.182	-0.062	0.069	-0.423	0.236
KCNN3	4.705	4.267	4.955	4.326	5.143	5.337	0.25	0.188	0.06	1.011
PMVK	6.396	6.29	6.349	5.795	5.822	5.99	-0.047	-0.527	-0.495	0.195
PBXIP1	5.361	5.087	5.764	5.153	5.449	5.407	0.403	-0.314	0.066	0.254
SHC1	6.757	7.054	7.433	7.284	6.685	5.967	0.676	-0.748	0.23	-1.317
CKS1B	6.738	7.089	7.522	7.359	6.764	5.943	0.784	-0.758	0.27	-1.416
FLAD1	5.129	5.155	5.253	5.282	5.194	4.972	0.124	-0.059	0.126	-0.31
ZBTB7B	6.854	7.613	6.782	7.681	6.543	6.351	-0.072	-0.239	0.068	-1.329
DCST2	4.73	4.627	5.07	4.513	5.089	4.664	0.34	0.019	-0.114	0.151
DCST1	4.805	4.659	5.098	4.513	5.143	4.774	0.293	0.045	-0.146	0.261
ADAM15	6.404	7.168	5.941	6.3	5.552	5.474	-0.463	-0.389	-0.868	-0.826
EFNA3	5.008	4.862	5.014	4.935	5.428	5.301	0.006	0.414	0.073	0.366
EFNA1	5.409	6.207	5.348	6.009	5.737	5.92	-0.061	0.39	-0.198	-0.089
SLC50A1	7.168	6.943	7.167	7.138	6.563	6.057	-0.001	-0.604	0.195	-1.082
DPM3	6.482	6.864	6.856	6.517	6.543	6.121	0.374	-0.313	-0.348	-0.396
KRTCAP2	5.24	5.558	5.042	5.81	5.269	5.337	-0.198	0.226	0.252	-0.472
AL713999.1	5.377	5.38	6.03	6.238	5.648	4.876	0.653	-0.382	0.858	-1.362
TRIM46	5.204	5.575	5.098	5.852	5.269	5.301	-0.106	0.171	0.277	-0.551
MUC1	5.204	4.862	6.303	6.642	6.035	5.407	1.099	-0.268	1.78	-1.235
THBS3	6.848	7.555	7.009	7.121	6.806	6.278	0.161	-0.203	-0.434	-0.843
MTX1	6.763	7.386	6.912	6.97	6.756	6.221	0.148	-0.156	-0.416	-0.749
FDPS	6.612	6.7	6.648	6.481	6.764	6.241	0.036	0.116	-0.218	-0.241
ASH1L	6.812	7.107	7.423	7.373	6.91	6.369	0.61	-0.512	0.267	-1.005
YY1AP1	6.673	6.878	6.648	6.931	6.543	6.162	-0.025	-0.105	0.054	-0.77
DAP3	6.757	6.871	6.765	7.02	6.639	6.297	0.008	-0.125	0.149	-0.723
GON4L	6.577	6.3	6.957	6.681	6.385	5.337	0.38	-0.572	0.381	-1.344
SYT11	6.57	6.359	6.95	6.689	6.363	5.506	0.38	-0.587	0.33	-1.183
RIT1	6.364	6.539	6.62	6.871	6.157	5.599	0.256	-0.463	0.332	-1.272
KHDC4	6.199	5.951	6.03	6.162	5.977	5.629	-0.169	-0.052	0.211	-0.533
RXFP4	6.806	6.669	6.166	6.021	5.977	5.629	-0.64	-0.189	-0.648	-0.393
SSR2	5.327	5.241	5.325	5.438	5.269	5.474	-0.002	-0.056	0.196	0.036
UBQLN4	6.497	6.857	6.611	6.658	6.021	6.221	0.113	-0.59	-0.2	-0.437
LAMTOR2	6.732	7.101	6.88	6.891	6.183	6.278	0.148	-0.697	-0.209	-0.613
RAB25	5.029	4.941	5.125	5.13	4.53	4.544	0.096	-0.595	0.189	-0.586
MEX3A	5.129	5.489	5.5	5.362	5.552	5.017	0.371	0.052	-0.128	-0.345
LMNA	5.258	5.558	5.521	5.362	5.591	5.104	0.262	0.07	-0.196	-0.258
SEMA4A	6.38	6.28	6.611	6.843	6.721	6.471	0.23	0.11	0.563	-0.373
SLC25A44	6.549	6.249	6.667	6.33	6.282	5.99	0.118	-0.385	0.081	-0.341
PMF1-BGLAP	5.377	5.199	5.746	5.153	5.552	5.373	0.369	-0.194	-0.046	0.22
PMF1	5.377	5.199	5.746	5.153	5.552	5.373	0.369	-0.194	-0.046	0.22
SMG5	6.686	6.891	7.533	7.52	6.17	6.1	0.846	-1.362	0.629	-1.42
TMEM79	6.7	6.864	7.533	7.524	6.157	6.078	0.833	-1.375	0.66	-1.446
GLMP	5.798	6.142	5.693	5.945	5.822	5.943	-0.105	0.129	-0.196	-0.002
CCT3	5.377	5.04	5.178	5.197	5.316	4.972	-0.199	0.138	0.157	-0.226
TSACC	5.327	5.418	5.152	5.175	5.491	4.876	-0.176	0.34	-0.242	-0.299
RHBG	5.361	5.133	5.178	5.219	5.684	5.104	-0.183	0.507	0.086	-0.115
C1orf61	6.812	7.054	6.703	6.742	6.533	6.278	-0.109	-0.17	-0.312	-0.464
MEF2D	7.294	7.86	6.856	7.625	7.125	7.065	-0.438	0.269	-0.235	-0.56
IQGAP3	5.735	5.489	5.541	5.13	5.61	4.826	-0.195	0.069	-0.359	-0.304
TTC24	4.921	4.967	5.301	4.678	4.82	4.544	0.38	-0.481	-0.288	-0.134
NAXE	5.167	5.489	5.638	5.456	5.491	5.337	0.471	-0.147	-0.034	-0.119
GPATCH4	5.471	5.262	5.393	5.282	5.116	4.876	-0.078	-0.277	0.02	-0.406
NES	5.471	5.761	5.348	5.578	5.339	4.826	-0.124	-0.009	-0.183	-0.752
CRABP2	7.158	7.87	6.501	6.957	6.429	6.057	-0.657	-0.072	-0.913	-0.901
ISG20L2	6.043	6.239	6.072	6.238	5.948	6.182	0.029	-0.125	-0.001	-0.056
RRNAD1	6.103	6.3	6.166	6.32	5.977	6.221	0.063	-0.189	0.02	-0.099
MRPL24	5.798	5.639	5.895	5.721	5.292	5.225	0.097	-0.603	0.082	-0.496
HDGF	6.288	6.514	6.79	7.216	6.573	6.333	0.502	-0.218	0.702	-0.882
PRCC	7.691	8.053	7.927	8.132	7.43	7.229	0.236	-0.498	0.079	-0.903
SH2D2A	5.471	4.941	5.541	5.261	5.552	5.301	0.069	0.011	0.32	0.04
NTRK1	5.502	5.322	5.814	5.419	5.737	5.474	0.313	-0.077	0.097	0.055
PEAR1	5.574	5.177	5.764	6.117	5.886	6.221	0.189	0.123	0.939	0.105
LRRC71	4.625	4.689	5.07	4.769	5.339	4.774	0.446	0.269	0.079	0.005
ARHGEF11	6.305	6.788	6.349	6.944	6.602	6.779	0.044	0.252	0.156	-0.166
ETV3L	7.115	6.597	6.965	6.601	6.806	6.725	-0.15	-0.159	0.004	0.123
ETV3	7.499	6.924	7.592	7.144	7.419	6.953	0.093	-0.173	0.22	-0.191
FCRL5	4.876	4.493	4.924	4.882	5.269	5.599	0.049	0.344	0.388	0.717
FCRL4	4.73	4.493	4.893	4.478	5.316	5.337	0.163	0.423	-0.016	0.86
FCRL3	5.109	4.689	5.178	4.882	5.572	5.225	0.068	0.394	0.192	0.344
FCRL2	5.029	5.361	5.393	4.961	5.512	6.141	0.364	0.119	-0.4	1.18
FCRL1	4.51	4.967	5.203	4.882	5.428	6.519	0.693	0.225	-0.085	1.637
CD5L	4.899	4.528	5.393	5.084	5.406	6.315	0.494	0.013	0.556	1.231
KIRREL1	4.987	4.562	4.691	4.854	5.22	5.264	-0.296	0.529	0.293	0.409
AL138899.3	4.987	4.493	5.541	5.06	5.362	5.629	0.554	-0.179	0.567	0.568
CD1D	5.425	5.701	5.371	5.644	5.406	5.846	-0.054	0.036	-0.058	0.202
CD1A	7.307	6.369	6.694	6.128	6.533	6.333	-0.613	-0.161	-0.24	0.205
CD1C	7.978	7.174	7.249	6.29	6.451	6.437	-0.729	-0.799	-0.883	0.147
CD1B	7.461	6.228	6.919	5.996	6.533	6.315	-0.541	-0.386	-0.232	0.319
CD1E	7.29	6.096	6.756	5.919	6.396	6.471	-0.534	-0.36	-0.177	0.551
OR10T2	5.148	4.835	5.415	4.854	5.532	5.895	0.267	0.117	0.02	1.041
OR10K2	4.73	5.22	5.458	5.036	5.316	5.943	0.728	-0.142	-0.184	0.907
OR10K1	5.129	5.155	5.178	4.935	5.512	6.162	0.049	0.334	-0.22	1.227
OR10R2	5.456	5.11	5.437	5.219	5.552	6.202	-0.019	0.115	0.108	0.983
OR6Y1	5.129	4.689	5.178	4.709	5.292	5.871	0.049	0.115	0.02	1.162
OR6P1	4.899	4.889	5.042	4.826	5.512	6.351	0.144	0.469	-0.062	1.525
OR10X1	5.344	5.04	5.371	4.709	5.428	6.241	0.027	0.057	-0.331	1.531
OR10Z1	5.07	4.807	5.178	4.441	5.034	6.141	0.108	-0.144	-0.366	1.7
SPTA1	5.531	5.155	5.437	5.691	5.406	6.315	-0.094	-0.031	0.535	0.625
OR6K2	4.899	4.225	4.924	4.441	4.946	6.369	0.026	0.022	0.216	1.928
OR6K3	5.008	4.422	5.07	4.826	5.406	6.012	0.063	0.336	0.405	1.186
OR6N1	5.657	5.155	5.301	5.036	5.72	6.386	-0.356	0.419	-0.119	1.35
OR6K6	5.471	4.778	5.393	5.06	5.61	6.121	-0.078	0.217	0.282	1.06
OR6N2	5.049	4.862	5.098	4.909	5.666	6.404	0.049	0.568	0.047	1.495
MNDA	7.345	7.06	7.286	6.551	6.847	6.315	-0.059	-0.438	-0.509	-0.236
PYHIN1	5.546	5.322	5.814	5.084	5.838	6.611	0.269	0.024	-0.238	1.527
IFI16	5.948	5.818	6.685	6.173	6.34	5.474	0.737	-0.345	0.355	-0.699
AIM2	4.921	5.155	4.727	4.935	5.292	6.297	-0.194	0.566	-0.22	1.362
CADM3	4.54	4.72	4.274	5.011	5.292	5.104	-0.265	1.018	0.292	0.093
ACKR1	5.671	5.454	5.693	5.219	5.552	5.82	0.023	-0.141	-0.235	0.602
FCER1A	5.773	5.454	5.458	5.51	5.854	6.596	-0.315	0.396	0.056	1.086
OR10J1	5.81	5.524	5.911	5.342	5.789	6.611	0.101	-0.122	-0.182	1.268
OR10J5	5.109	4.807	5.098	4.678	5.449	6.315	-0.011	0.351	-0.129	1.637
APCS	5.344	5.155	5.125	4.826	4.884	6.315	-0.219	-0.241	-0.329	1.489
CRP	4.876	4.835	4.893	4.798	5.292	6.535	0.017	0.399	-0.037	1.736
DUSP23	6.18	6.228	5.479	5.419	5.72	5.337	-0.701	0.241	-0.809	-0.082
FCRL6	5.81	5.951	6.058	6.184	6.233	6.182	0.248	0.175	0.233	-0.002
SLAMF8	8.438	8.432	8.837	8.489	7.508	6.581	0.398	-1.328	0.057	-1.908
AL590560.2	5.616	5.418	5.619	5.595	5.648	5.686	0.003	0.029	0.177	0.091
VSIG8	5.671	5.155	5.657	5.691	5.886	5.658	-0.014	0.23	0.535	-0.033
CFAP45	5.531	5.541	5.437	5.781	5.789	6.162	-0.094	0.352	0.24	0.381
TAGLN2	7.491	7.358	7.28	7.339	6.798	6.535	-0.212	-0.482	-0.019	-0.805
IGSF9	5.425	5.607	5.437	5.175	6.077	6.012	0.012	0.64	-0.432	0.837
SLAMF9	7.158	7.152	6.782	6.727	6.978	7.097	-0.377	0.196	-0.424	0.37
KCNJ10	4.943	4.807	5.325	4.678	5.552	5.741	0.381	0.227	-0.129	1.063
PIGM	5.671	5.155	5.863	5.219	5.963	5.895	0.193	0.099	0.063	0.677
KCNJ9	5.049	4.915	5.437	5.036	5.629	5.186	0.388	0.192	0.121	0.15
IGSF8	6.084	6.669	6.542	6.772	6.34	6.221	0.458	-0.202	0.103	-0.551
ATP1A2	5.204	4.689	5.479	5.261	5.316	5.599	0.275	-0.163	0.572	0.338
ATP1A4	5.516	5.22	5.619	5.419	5.702	5.795	0.103	0.083	0.199	0.376
CASQ1	4.943	4.422	5.07	4.441	4.915	4.876	0.127	-0.155	0.019	0.435
PEA15	6.888	6.975	6.872	7.221	6.91	6.487	-0.016	0.038	0.246	-0.734
DCAF8	6.584	6.766	6.912	6.593	6.658	6.805	0.327	-0.254	-0.173	0.212
AL139011.2	6.235	6.737	6.14	5.958	5.755	5.373	-0.095	-0.385	-0.779	-0.586
PEX19	5.869	6.085	5.638	5.362	5.406	4.774	-0.231	-0.232	-0.723	-0.588
COPA	7.055	7.174	7.154	7.115	6.694	6.386	0.098	-0.46	-0.058	-0.729
NCSTN	7.06	7.174	7.16	7.127	6.685	6.369	0.1	-0.475	-0.047	-0.758
NHLH1	5.574	5.818	5.561	5.527	5.932	5.538	-0.014	0.372	-0.291	0.011
VANGL2	5.293	4.967	5.561	5.595	5.512	5.795	0.268	-0.049	0.628	0.2
SLAMF6	5.748	5.804	5.814	5.751	5.737	6.141	0.066	-0.077	-0.052	0.39
CD84	8.333	8.286	8.128	7.494	7.558	7.602	-0.205	-0.569	-0.792	0.108
SLAMF1	7.04	6.487	7.799	7.334	7.145	7.076	0.759	-0.654	0.847	-0.258
CD48	7.881	8.234	8.661	8.604	7.96	7.836	0.78	-0.701	0.37	-0.769
SLAMF7	7.2	7.363	8.695	8.584	8.256	7.986	1.495	-0.439	1.221	-0.597
LY9	6.706	6.164	6.685	6.551	7.132	6.893	-0.021	0.447	0.387	0.342
CD244	6.605	6.33	6.552	6.426	6.658	6.535	-0.053	0.106	0.097	0.108
ITLN1	5.845	5.859	5.971	5.984	5.886	6.535	0.126	-0.085	0.125	0.551
F11R	6.103	6.73	6.648	6.843	6.091	6.437	0.545	-0.558	0.114	-0.406
AL591806.4	5.186	5.11	5.014	5.706	5.362	5.337	-0.172	0.348	0.596	-0.369
TSTD1	5.167	5.11	5.014	5.706	5.362	5.337	-0.153	0.348	0.596	-0.369
USF1	7.831	7.815	7.943	7.734	7.215	6.905	0.111	-0.727	-0.081	-0.829
ARHGAP30	7.268	7.508	7.315	7.546	6.738	6.162	0.047	-0.577	0.038	-1.384
NECTIN4	6.877	7.329	6.747	7.309	6.933	7.118	-0.13	0.186	-0.019	-0.191
KLHDC9	5.991	5.607	5.911	6.249	5.902	5.92	-0.08	-0.009	0.641	-0.329
PFDN2	6.467	6.987	6.562	6.989	6.503	6.369	0.095	-0.059	0.002	-0.62
NIT1	6.482	6.987	6.562	6.983	6.513	6.351	0.08	-0.049	-0.005	-0.631
DEDD	6.719	6.924	6.872	7.038	6.523	6.421	0.153	-0.349	0.115	-0.618
UFC1	5.81	5.761	6.217	5.865	6.007	5.741	0.408	-0.211	0.105	-0.124
USP21	4.965	4.807	4.924	4.826	5.169	4.664	-0.041	0.245	0.02	-0.163
PPOX	5.07	4.595	5.07	4.647	5.316	4.774	0.001	0.245	0.052	0.127
B4GALT3	5.697	5.716	5.458	5.675	5.666	5.407	-0.239	0.208	-0.041	-0.268
ADAMTS4	6.66	6.425	6.658	6.389	6.077	5.943	-0.002	-0.581	-0.036	-0.445
NDUFS2	6.412	6.164	6.255	6.021	5.948	5.768	-0.158	-0.307	-0.143	-0.253
FCER1G	7.468	7.819	8.246	8.278	7.631	7.322	0.778	-0.616	0.46	-0.956
APOA2	5.425	5.524	5.228	5.107	4.718	5.373	-0.197	-0.51	-0.417	0.265
TOMM40L	5.671	5.731	5.6	5.838	5.572	5.104	-0.071	-0.028	0.107	-0.734
NR1I3	5.186	4.835	4.762	4.678	4.884	4.876	-0.424	0.123	-0.156	0.198
MPZ	5.487	5.591	5.228	4.581	5.169	5.146	-0.258	-0.06	-1.01	0.564
SDHC	6.605	6.795	6.394	6.674	6.282	6.121	-0.211	-0.113	-0.121	-0.553
FCGR2A	7.182	7.464	7.367	7.248	7.3	7.385	0.185	-0.067	-0.217	0.137
HSPA6	5.222	5.716	5.561	5.611	5.854	6.596	0.338	0.294	-0.105	0.985
FCGR3A	6.763	7.042	6.773	6.642	6.63	6.917	0.01	-0.143	-0.4	0.275
FCGR3B	5.327	5.262	5.746	5.736	5.838	5.741	0.419	0.092	0.475	0.005
FCGR2B	5.258	4.778	4.893	4.478	5.194	4.605	-0.365	0.301	-0.301	0.128
FCRLA	6.66	6.844	6.449	6.49	6.385	6.655	-0.211	-0.063	-0.354	0.164
FCRLB	6.905	7.299	6.314	6.426	6.118	6.655	-0.591	-0.197	-0.873	0.228
DUSP12	6.208	6.434	6.242	5.852	5.406	5.658	0.034	-0.836	-0.582	-0.194
ATF6	5.834	5.454	6.113	5.81	6.363	6.421	0.28	0.25	0.356	0.611
OLFML2B	5.167	5.899	5.07	5.084	5.755	5.714	-0.096	0.684	-0.815	0.63
NOS1AP	5.63	5.859	5.371	5.544	6.035	6.182	-0.26	0.665	-0.315	0.638
AL512785.2	5.773	5.241	6.179	5.302	5.805	6.035	0.406	-0.374	0.061	0.732
SPATA46	4.829	5.04	5.014	5.219	4.884	5.629	0.185	-0.129	0.179	0.41
C1orf226	5.049	5.177	5.098	5.219	5.005	5.92	0.049	-0.093	0.042	0.701
SH2D1B	5.63	5.241	5.5	5.13	5.629	6.162	-0.13	0.129	-0.111	1.031
UHMK1	5.531	5.558	5.986	6.31	5.737	6.012	0.455	-0.249	0.752	-0.298
UAP1	6.347	6.3	5.729	6.128	5.886	6.057	-0.619	0.157	-0.172	-0.071
DDR2	5.293	4.562	5.521	4.739	5.089	5.599	0.228	-0.431	0.178	0.86
HSD17B7	5.903	5.38	5.911	5.419	6.118	6.057	0.007	0.207	0.039	0.638
RGS4	5.049	4.138	4.893	4.581	5.143	4.925	-0.156	0.25	0.443	0.343
NUF2	5.471	4.595	5.6	5.084	6.077	6.221	0.128	0.477	0.489	1.137
RXRG	5.276	4.093	5.042	4.244	5.339	5.714	-0.233	0.297	0.152	1.47
MGST3	6.788	7.089	6.338	6.618	6.429	6.1	-0.45	0.091	-0.472	-0.518
ALDH9A1	6.226	6.434	5.693	5.824	5.684	5.407	-0.533	-0.009	-0.61	-0.417
TMCO1	6.314	6.397	6.192	5.766	5.932	5.538	-0.122	-0.26	-0.631	-0.228
UCK2	6.271	6.378	6.153	5.706	5.917	5.506	-0.117	-0.236	-0.672	-0.2
FAM78B	4.78	3.841	5.125	4.961	5.062	4.72	0.345	-0.063	1.12	-0.241
POGK	6.719	7.129	6.512	6.681	6.429	6.141	-0.207	-0.083	-0.448	-0.54
TADA1	5.148	5.418	5.301	5.561	5.22	5.658	0.153	-0.082	0.144	0.096
ILDR2	5.31	5.04	5.228	5.456	5.532	4.544	-0.082	0.304	0.416	-0.912
MAEL	5.31	5.016	5.228	5.456	5.532	4.544	-0.082	0.304	0.44	-0.912
GPA33	4.987	4.889	5.152	5.036	5.292	5.538	0.165	0.141	0.147	0.502
DUSP27	5.516	5.302	5.693	5.362	5.47	6.121	0.177	-0.223	0.059	0.759
POU2F1	6.428	6.26	6.127	6.162	6.208	5.871	-0.301	0.082	-0.098	-0.291
CD247	5.186	4.689	5.879	5.036	5.552	5.538	0.694	-0.327	0.346	0.502
CREG1	6.451	7.018	6.98	7.439	6.472	6.278	0.528	-0.508	0.421	-1.161
RCSD1	7.414	7.482	7.869	7.832	7.503	7.248	0.455	-0.365	0.35	-0.584
MPZL1	6.563	6.387	6.542	7.008	6.602	7.139	-0.021	0.06	0.62	0.131
MPC2	7.255	7.391	7.212	7.263	6.871	7.097	-0.043	-0.341	-0.128	-0.166
DCAF6	7.32	7.495	7.224	7.319	6.956	7.304	-0.095	-0.268	-0.176	-0.015
GPR161	4.987	4.967	4.654	5.322	5.886	5.506	-0.332	1.232	0.356	0.184
TIPRL	5.914	6.119	6.267	6.07	6.513	6.868	0.352	0.246	-0.049	0.799
SFT2D2	7.349	7.248	8.209	8.309	7.573	6.964	0.86	-0.636	1.061	-1.345
TBX19	5.029	4.862	4.893	4.065	4.82	5.225	-0.136	-0.073	-0.797	1.16
XCL2	5.07	4.528	4.984	4.882	5.449	5.569	-0.085	0.465	0.354	0.687
XCL1	5.029	4.889	5.042	4.513	5.384	4.972	0.014	0.342	-0.376	0.459
DPT	5.222	4.749	5.301	4.678	5.339	5.943	0.079	0.038	-0.071	1.265
ATP1B1	7.13	7.124	7.147	7.144	6.523	5.846	0.018	-0.624	0.02	-1.298
NME7	5.531	5.064	6.086	6.697	5.87	5.82	0.555	-0.216	1.633	-0.877
BLZF1	5.531	5.064	6.086	6.705	5.87	5.795	0.555	-0.216	1.641	-0.91
CCDC181	4.899	4.807	4.617	5.011	5.089	5.506	-0.282	0.473	0.205	0.495
SLC19A2	6.084	6.349	6.001	6.021	6.563	6.697	-0.083	0.562	-0.328	0.676
F5	5.644	5.087	5.458	5.036	6.144	5.017	-0.185	0.686	-0.051	-0.019
SELP	5.393	5.262	5.764	5.611	6.196	6.202	0.371	0.432	0.349	0.59
C1orf112	5.222	4.835	5.458	5.153	5.269	5.658	0.236	-0.19	0.318	0.505
SELL	5.109	4.915	5.228	5.197	5.47	4.925	0.119	0.242	0.282	-0.273
SELE	4.876	4.778	4.924	4.826	5.034	5.686	0.049	0.109	0.048	0.86
METTL18	5.589	5.302	5.6	5.107	5.591	5.629	0.011	-0.009	-0.195	0.521
SCYL3	6.271	5.989	6.782	6.705	6.418	6.1	0.511	-0.363	0.716	-0.605
METTL11B	4.51	4.627	4.893	4.157	5.062	6.404	0.383	0.169	-0.47	2.246
GORAB	7.21	6.962	7.167	6.944	7.022	6.421	-0.043	-0.145	-0.018	-0.524
PRRX1	4.54	4.595	5.253	4.614	5.47	5.714	0.713	0.217	0.02	1.1
FMO3	5.029	4.528	4.861	4.286	5.339	5.686	-0.167	0.478	-0.242	1.4
FMO2	4.876	4.862	5.203	4.935	5.362	5.337	0.327	0.159	0.073	0.402
FMO1	4.705	4.384	5.178	4.404	5.062	5.373	0.473	-0.116	0.019	0.969
FMO4	5.723	5.845	5.5	5.474	6.157	6.315	-0.223	0.657	-0.371	0.841
PRRC2C	6.339	6.3	6.904	7.008	6.798	6.655	0.565	-0.106	0.708	-0.353
MYOCOS	4.73	4.659	4.727	4.244	4.718	5.714	-0.004	-0.009	-0.414	1.47
MYOC	5.148	4.346	4.829	4.854	5.062	4.72	-0.319	0.233	0.508	-0.135
VAMP4	6.83	7.284	7.114	7.178	6.993	6.369	0.284	-0.121	-0.106	-0.809
EEF1AKNMT	5.81	5.886	5.58	5.945	5.902	5.871	-0.229	0.321	0.06	-0.075
DNM3	5.186	4.627	5.042	5.24	5.428	5.686	-0.143	0.386	0.613	0.446
PIGC	5.822	5.342	6.153	5.611	6.077	6.078	0.331	-0.076	0.269	0.467
C1orf105	5.148	4.749	5.277	4.882	5.362	5.714	0.129	0.084	0.132	0.832
SUCO	6.396	5.912	6.491	6.249	6.317	6.012	0.095	-0.174	0.336	-0.236
FASLG	5.616	4.967	5.58	5.438	5.72	6.221	-0.036	0.139	0.471	0.784
TNFSF18	6.253	5.818	7.114	6.864	6.747	6.278	0.861	-0.367	1.046	-0.586
TNFSF4	6.297	5.282	6.192	5.438	6.407	6.035	-0.105	0.215	0.155	0.597
PRDX6	6.738	6.987	6.63	6.543	6.363	6.369	-0.108	-0.267	-0.445	-0.174
SLC9C2	5.574	5.342	5.693	5.261	5.805	6.752	0.119	0.112	-0.081	1.491
AL139142.2	5.129	4.458	5.253	4.739	5.449	5.741	0.124	0.196	0.281	1.002
ANKRD45	5.109	4.458	5.253	4.739	5.47	5.741	0.144	0.217	0.281	1.002
TEX50	4.805	4.72	4.654	4.326	5.089	6.241	-0.151	0.435	-0.393	1.914
KLHL20	5.723	5.789	5.415	5.362	5.666	5.967	-0.308	0.251	-0.428	0.605
CENPL	5.761	6.05	5.348	5.544	5.244	5.301	-0.413	-0.104	-0.505	-0.243
DARS2	5.761	6.026	5.325	5.544	5.244	5.264	-0.436	-0.081	-0.481	-0.281
ZBTB37	6.467	6.684	6.552	6.184	6.294	5.967	0.085	-0.258	-0.5	-0.217
SERPINC1	4.805	4.915	5.07	4.739	5.116	5.741	0.266	0.046	-0.176	1.002
RC3H1	6.744	6.904	6.703	6.885	6.492	6.697	-0.041	-0.211	-0.02	-0.187
RABGAP1L	5.834	5.976	5.541	6.07	6.157	5.846	-0.293	0.616	0.093	-0.224
GPR52	5.186	4.807	5.098	4.935	5.428	5.629	-0.088	0.33	0.128	0.694
CACYBP	6.812	7	7.045	6.666	6.396	6.351	0.233	-0.648	-0.334	-0.315
MRPS14	5.377	5.064	5.178	4.739	5.61	5.871	-0.199	0.433	-0.325	1.131
TNN	5.425	4.889	5.415	5.197	5.384	5.599	-0.01	-0.031	0.308	0.402
KIAA0040	6.788	6.63	7.444	7.289	7.036	6.535	0.656	-0.408	0.659	-0.755
COP1	6.888	7.042	6.927	7.08	6.831	6.162	0.039	-0.096	0.038	-0.919
PAPPA2	4.965	4.138	4.829	4.112	5.339	6.333	-0.136	0.51	-0.026	2.222
SEC16B	4.852	4.992	5.415	4.935	5.591	5.967	0.563	0.176	-0.057	1.032
RASAL2	7.484	7.769	7.69	7.8	7.282	6.805	0.207	-0.408	0.031	-0.995
CLEC20A	4.705	4.595	5.178	4.614	4.787	5.061	0.473	-0.391	0.02	0.447
TEX35	5.09	4.967	5.541	4.826	5.666	5.741	0.451	0.125	-0.14	0.915
RALGPS2	5.008	4.941	5.437	5.852	5.116	5.407	0.429	-0.321	0.911	-0.444
ANGPTL1	5.377	5.541	5.348	5.261	5.755	5.795	-0.029	0.407	-0.28	0.533
FAM20B	5.697	5.686	5.729	5.971	5.666	5.99	0.032	-0.063	0.285	0.019
TOR3A	7.25	7.353	7.024	7.364	6.978	6.752	-0.227	-0.045	0.011	-0.612
ABL2	5.822	6.05	5.971	6.426	6.131	6.351	0.15	0.16	0.377	-0.075
SOAT1	6.549	7.157	6.888	6.911	6.694	6.202	0.339	-0.194	-0.246	-0.71
AXDND1	6.262	6.05	6.217	6.184	6.118	6.141	-0.044	-0.1	0.135	-0.043
TOR1AIP2	5.546	5.623	5.831	5.578	5.666	5.629	0.285	-0.165	-0.045	0.05
TOR1AIP1	6.993	6.669	7.134	7.232	7.043	6.625	0.141	-0.091	0.563	-0.606
CEP350	7.125	6.622	6.856	6.65	6.429	6.297	-0.269	-0.427	0.028	-0.353
QSOX1	6.757	6.891	6.747	6.983	6.363	6.26	-0.01	-0.384	0.092	-0.723
ACBD6	5.71	5.746	5.675	5.721	5.532	5.104	-0.035	-0.143	-0.025	-0.617
XPR1	5.616	5.607	5.863	5.578	5.532	5.741	0.247	-0.331	-0.029	0.163
KIAA1614	4.876	4.562	4.829	4.513	5.116	4.876	-0.047	0.287	-0.049	0.363
STX6	6.8	6.937	6.799	6.989	6.17	5.768	-0.001	-0.628	0.052	-1.221
MR1	7.694	8.071	8.121	8.126	7.868	7.493	0.427	-0.253	0.055	-0.633
IER5	7.749	7.437	7.611	7.649	7.607	7.41	-0.138	-0.004	0.212	-0.239
GLUL	7.834	8.08	7.877	7.969	7.819	7.402	0.042	-0.058	-0.111	-0.568
TEDDM1	5.361	5.064	5.541	5.282	4.976	5.871	0.18	-0.565	0.218	0.589
RGSL1	5.393	5.832	6.015	5.751	6.183	6.752	0.622	0.168	-0.08	1.001
RNASEL	6.288	5.964	6.88	6.56	6.17	6.1	0.592	-0.71	0.596	-0.46
RGS16	6.279	7.14	5.911	5.81	5.22	5.538	-0.369	-0.691	-1.331	-0.272
RGS8	5.276	5.04	5.393	5.282	5.47	5.658	0.117	0.077	0.242	0.376
NPL	6.812	7.269	6.242	6.735	6.621	6.487	-0.57	0.378	-0.534	-0.248
DHX9	6.171	6.27	5.764	5.838	5.772	5.337	-0.407	0.008	-0.432	-0.501
LAMC1	5.456	5.964	6.1	6.37	6.021	6.386	0.644	-0.079	0.406	0.017
LAMC2	4.921	4.941	5.178	5.084	5.194	5.658	0.257	0.017	0.143	0.574
SMG7	6.776	6.93	7.121	6.85	6.676	6.779	0.345	-0.445	-0.08	-0.072
NCF2	8.425	8.409	8.339	8.324	7.852	7.331	-0.086	-0.487	-0.085	-0.992
ARPC5	7.277	7.201	7.309	7.155	6.895	6.141	0.033	-0.414	-0.045	-1.014
RGL1	7.259	7.152	7.297	7.133	6.823	6.057	0.038	-0.475	-0.019	-1.076
APOBEC4	5.456	5.133	5.831	5.706	5.772	5.967	0.375	-0.059	0.573	0.261
COLGALT2	5.09	4.778	5.228	4.769	5.316	5.506	0.139	0.088	-0.009	0.737
TSEN15	5.822	5.639	5.479	5.838	5.992	6.035	-0.342	0.513	0.198	0.197
C1orf21	6.074	6.349	5.814	6.162	6.282	6.421	-0.259	0.468	-0.187	0.259
EDEM3	6.372	6.349	5.986	6.28	6.049	6.078	-0.386	0.063	-0.069	-0.202
NIBAN1	7.205	6.891	7.739	7.489	7.397	7.076	0.534	-0.342	0.598	-0.413
RNF2	6.693	6.581	6.192	6.757	6.553	6.565	-0.501	0.361	0.176	-0.192
TRMT1L	6.961	6.904	7.744	7.85	7.029	6.596	0.783	-0.715	0.945	-1.254
SWT1	6.961	6.904	7.748	7.85	7.029	6.596	0.787	-0.719	0.945	-1.254
IVNS1ABP	7.572	7.206	7.885	7.15	7.852	7.118	0.313	-0.033	-0.056	-0.031
HMCN1	5.186	4.889	5.348	5.456	5.755	5.846	0.162	0.407	0.567	0.39
TPR	5.589	5.832	6.015	5.51	5.702	4.876	0.427	-0.313	-0.322	-0.633
ODR4	5.574	5.818	6.001	5.527	5.684	4.925	0.427	-0.317	-0.291	-0.602
PTGS2	6.226	6.186	7.009	7.444	6.91	6.905	0.783	-0.099	1.258	-0.539
PLA2G4A	5.516	5.686	6.044	5.736	5.532	5.82	0.528	-0.512	0.05	0.084
BRINP3	4.987	4.72	4.796	3.966	5.089	5.846	-0.191	0.294	-0.754	1.88
RGS18	6.769	6.05	5.729	4.826	5.572	5.871	-1.041	-0.157	-1.223	1.044
RGS21	5.393	4.967	4.456	4.614	5.143	5.225	-0.937	0.687	-0.352	0.611
RGS1	7.086	6.943	7.073	6.666	7.472	6.964	-0.013	0.399	-0.277	0.299
RPS27AP5	5.293	4.689	5.098	4.769	5.316	6.386	-0.195	0.218	0.079	1.617
RGS2	6.877	6.816	6.1	6.29	6.823	6.655	-0.777	0.723	-0.526	0.364
UCHL5	6.68	6.823	6.63	6.33	6.472	6.078	-0.05	-0.158	-0.493	-0.252
RO60	6.732	6.851	6.667	6.36	6.602	6.078	-0.065	-0.065	-0.491	-0.282
GLRX2	6.584	7.152	6.044	6.128	6.063	6.035	-0.54	0.019	-1.024	-0.093
CDC73	5.948	6.32	6.405	6.162	6.118	6.241	0.458	-0.288	-0.158	0.079
B3GALT2	5.186	4.889	5.253	5.342	5.316	5.686	0.067	0.063	0.453	0.344
KCNT2	5.327	5.016	4.924	4.678	5.22	5.871	-0.403	0.295	-0.338	1.193
CFH	4.965	4.915	5.393	5.153	5.572	5.506	0.428	0.179	0.238	0.353
CFHR4	4.829	3.895	4.691	3.074	4.608	5.92	-0.138	-0.083	-0.821	2.845
CFHR5	5.008	4.72	4.617	4.016	5.005	6.078	-0.391	0.388	-0.703	2.062
F13B	4.943	4.967	4.984	4.065	5.384	6.333	0.041	0.4	-0.902	2.269
ASPM	4.678	4.346	4.578	4.478	5.089	4.876	-0.1	0.511	0.131	0.399
ZBTB41	6.022	6.207	6.416	6.139	6.221	5.629	0.394	-0.196	-0.068	-0.511
CRB1	4.921	4.659	5.014	4.678	5.512	5.714	0.093	0.498	0.02	1.036
DENND1B	7.586	7.442	7.908	7.753	7.456	6.831	0.322	-0.452	0.311	-0.922
C1orf53	5.049	5.322	5.07	5.24	4.915	5.871	0.021	-0.155	-0.082	0.631
NEK7	6.519	6.661	6.747	6.666	6.246	6.315	0.228	-0.502	0.005	-0.351
NR5A2	4.943	4.528	4.322	4.441	5.169	5.186	-0.621	0.847	-0.087	0.745
ZNF281	5.948	6.186	6.058	6.3	6.363	6.64	0.11	0.305	0.115	0.34
KIF14	5.589	5.155	5.203	5.175	5.406	4.271	-0.385	0.203	0.02	-0.904
DDX59	6.961	6.837	6.919	7.032	6.747	6.565	-0.042	-0.172	0.195	-0.467
CAMSAP2	6.738	6.359	6.63	6.705	6.738	6.369	-0.108	0.109	0.346	-0.336
INAVA	6.322	5.804	6.058	6.082	6.246	6.035	-0.264	0.187	0.278	-0.047
KIF21B	6.084	6.228	6.03	5.865	6.021	6.141	-0.054	-0.009	-0.363	0.276
CACNA1S	4.965	4.778	4.984	4.678	5.269	4.72	0.019	0.284	-0.1	0.042
TMEM9	5.773	5.951	5.847	6.162	6.118	6.202	0.074	0.271	0.211	0.04
IGFN1	5.516	5.804	6.14	6.173	5.932	6.315	0.623	-0.207	0.369	0.142
TNNT2	4.987	4.595	5.415	4.647	4.976	4.826	0.429	-0.439	0.052	0.179
LAD1	6.053	4.627	6.694	6.697	6.611	5.99	0.641	-0.083	2.07	-0.707
TNNI1	5.109	4.835	5.437	5.036	5.316	4.664	0.328	-0.121	0.201	-0.372
PHLDA3	7.223	7.89	6.279	7.15	6.44	6.471	-0.945	0.161	-0.741	-0.679
CSRP1	6.271	6.228	6.326	6.128	6.429	5.768	0.056	0.103	-0.1	-0.36
IPO9	5.502	5.399	5.325	5.527	4.569	5.407	-0.177	-0.755	0.128	-0.12
SHISA4	5.603	4.992	5.415	5.24	5.666	5.686	-0.187	0.251	0.249	0.446
LMOD1	4.78	4.807	5.042	4.614	5.116	4.925	0.262	0.074	-0.192	0.31
TIMM17A	6.288	5.925	6.416	6.217	6.118	6.278	0.128	-0.299	0.291	0.062
RNPEP	5.926	5.872	5.657	5.865	5.428	5.506	-0.269	-0.229	-0.007	-0.359
GPR37L1	5.07	4.384	5.277	4.441	5.292	4.271	0.208	0.015	0.057	-0.17
ARL8A	6.451	7.006	6.303	7.045	6.258	6.351	-0.149	-0.045	0.039	-0.693
PTPN7	7.536	7.897	7.367	7.274	6.773	7.16	-0.169	-0.594	-0.623	-0.114
PPP1R12B	5.644	5.686	5.325	5.706	5.47	5.301	-0.319	0.146	0.02	-0.405
KDM5B	6.619	6.943	6.267	6.822	6.258	6.818	-0.352	-0.009	-0.121	-0.005
RABIF	5.56	5.322	5.393	5.456	5.428	4.345	-0.167	0.035	0.134	-1.111
KLHL12	5.735	5.623	5.764	5.691	5.854	6.012	0.028	0.091	0.067	0.322
ADIPOR1	6.001	6.05	5.781	5.932	6.049	5.741	-0.221	0.269	-0.117	-0.191
CYB5R1	6.812	6.759	6.217	6.3	6.131	5.92	-0.595	-0.086	-0.459	-0.381
TMEM183A	6.534	6.581	6.773	6.481	6.472	6.333	0.239	-0.302	-0.1	-0.148
PPFIA4	4.73	5.177	4.654	5.011	5.034	5.407	-0.076	0.379	-0.166	0.396
MYOG	4.943	5.282	5.415	5.627	5.591	5.407	0.472	0.176	0.345	-0.22
ADORA1	4.756	5.399	5.479	5.51	5.629	5.104	0.724	0.15	0.111	-0.406
MYBPH	6.68	6.766	6.14	5.824	5.917	5.225	-0.54	-0.223	-0.942	-0.598
CHI3L1	7.777	8.45	8.327	8.448	7.488	7.744	0.55	-0.839	-0.002	-0.704
CHIT1	7.561	7.534	7.444	7.511	6.482	5.967	-0.117	-0.962	-0.023	-1.545
BTG2	8.222	8.208	8.148	8.252	7.949	7.66	-0.074	-0.199	0.044	-0.592
FMOD	5.258	4.807	5.437	5.011	5.572	5.686	0.179	0.135	0.205	0.675
PRELP	5.258	4.749	5.5	5.527	5.384	5.768	0.242	-0.116	0.778	0.241
OPTC	4.73	5.064	4.796	5.107	5.116	4.876	0.065	0.321	0.043	-0.231
ATP2B4	6.993	7.304	6.667	6.626	6.639	6.565	-0.326	-0.028	-0.678	-0.06
LAX1	5.09	5.087	5.814	4.961	5.552	5.871	0.725	-0.262	-0.126	0.91
ZC3H11A	5.798	5.845	5.926	6.389	6.305	6.26	0.128	0.379	0.543	-0.129
ZBED6	5.798	5.845	5.926	6.389	6.317	6.278	0.128	0.391	0.543	-0.11
SNRPE	5.049	4.889	5.277	4.441	5.089	4.972	0.228	-0.188	-0.448	0.53
SOX13	5.361	5.361	4.984	5.24	5.648	5.82	-0.376	0.663	-0.121	0.58
ETNK2	5.148	6.038	5.393	5.438	5.684	5.569	0.245	0.291	-0.6	0.131
REN	5.109	4.941	5.253	5.561	5.384	5.629	0.144	0.131	0.62	0.067
KISS1	4.943	4.778	5.415	5.107	5.116	5.017	0.472	-0.299	0.329	-0.09
GOLT1A	5.07	4.562	5.437	5.036	5.47	4.664	0.367	0.034	0.474	-0.372
PLEKHA6	5.502	5.541	5.415	5.736	5.648	5.741	-0.087	0.233	0.195	0.005
PPP1R15B	8.056	7.971	8.42	8.109	7.852	7.689	0.364	-0.568	0.138	-0.42
PIK3C2B	5.937	6.522	5.956	6.07	6.063	5.768	0.02	0.107	-0.452	-0.302
MDM4	6.966	7.042	6.782	6.727	6.773	6.404	-0.185	-0.009	-0.315	-0.324
RBBP5	6.074	5.872	6.1	6.151	5.72	5.599	0.026	-0.38	0.278	-0.552
DSTYK	6.244	6.837	5.986	6.249	6.221	6.141	-0.258	0.235	-0.588	-0.107
TMCC2	5.327	5.558	6.001	5.24	5.629	5.337	0.674	-0.372	-0.318	0.097
NUAK2	6.751	6.937	6.95	7.344	6.44	6.297	0.199	-0.51	0.407	-1.047
CDK18	6.133	6.653	6.338	6.576	6.131	6.581	0.205	-0.207	-0.077	0.004
MFSD4A	4.78	3.997	4.654	4.286	5.143	4.481	-0.126	0.488	0.289	0.195
ELK4	6.084	6.096	6.338	6.058	6.007	5.714	0.254	-0.331	-0.039	-0.344
SLC45A3	5.822	6.31	5.693	5.879	5.822	5.943	-0.129	0.129	-0.431	0.064
NUCKS1	6.235	6.218	6.14	5.824	5.648	5.768	-0.095	-0.492	-0.394	-0.056
RAB29	5.98	6.05	6.919	7.216	6.676	6.683	0.939	-0.243	1.166	-0.533
SLC41A1	4.829	4.941	5.458	5.175	5.491	5.658	0.629	0.033	0.234	0.482
PM20D1	4.756	4.659	4.727	4.647	5.384	5.506	-0.029	0.658	-0.012	0.86
SLC26A9	5.487	5.04	5.911	5.175	6.183	5.795	0.424	0.272	0.135	0.619
RAB7B	7.691	8.286	7.649	7.641	7.477	7.358	-0.042	-0.171	-0.645	-0.283
CTSE	4.899	5.22	4.955	5.659	4.976	5.768	0.056	0.021	0.439	0.109
RHEX	6.512	6.207	7.384	7.665	6.871	7.129	0.872	-0.513	1.458	-0.536
AVPR1B	4.652	4.595	5.07	4.909	5.269	5.301	0.419	0.198	0.314	0.392
FAM72A	6.444	6.434	6.694	6.871	5.805	5.104	0.25	-0.889	0.437	-1.767
SRGAP2	5.914	5.989	6.113	6.227	4.946	4.664	0.199	-1.167	0.239	-1.564
IKBKE	8.152	8.134	8.404	8.237	7.125	6.697	0.251	-1.279	0.102	-1.539
RASSF5	6.68	6.47	7.748	7.503	6.993	7.41	1.068	-0.755	1.033	-0.092
EIF2D	4.965	4.72	5.042	5.011	5.169	5.186	0.077	0.126	0.292	0.175
DYRK3	5.31	5.886	6.179	6.227	6.573	6.738	0.869	0.393	0.342	0.511
MAPKAPK2	6.152	6.452	6.62	6.815	6.144	6.182	0.468	-0.476	0.363	-0.633
IL10	6.459	6.597	6.405	6.37	6.73	6.683	-0.054	0.324	-0.228	0.313
IL19	7.32	7.195	6.832	6.765	6.747	6.421	-0.488	-0.085	-0.431	-0.344
IL20	5.049	4.346	4.984	5.197	4.976	5.373	-0.065	-0.009	0.851	0.175
IL24	5.393	4.72	5.479	5.24	5.838	5.768	0.086	0.359	0.52	0.528
FCMR	8.362	8.948	8.104	8.086	8.026	8.228	-0.258	-0.079	-0.863	0.142
PIGR	6.043	5.671	6.044	5.578	5.886	6.26	0.001	-0.158	-0.093	0.681
FCAMR	6.084	5.746	6.685	6.61	6.385	6.386	0.602	-0.3	0.864	-0.223
C1orf116	5.574	5.472	5.479	5.342	5.449	6.141	-0.095	-0.03	-0.13	0.799
PFKFB2	5.204	5.418	5.458	4.935	5.362	6.057	0.254	-0.096	-0.483	1.122
YOD1	6.133	6.175	6.1	6.139	6.104	6.241	-0.033	0.005	-0.035	0.101
C4BPB	5.327	4.835	5.152	5.06	5.532	5.569	-0.176	0.38	0.225	0.509
C4BPA	5.377	4.807	5.458	5.4	5.917	6.535	0.081	0.459	0.593	1.134
CD55	6.83	6.707	6.872	6.911	7.306	7.238	0.042	0.434	0.204	0.327
CR2	5.222	5.399	5.521	5.153	5.702	6.012	0.298	0.182	-0.246	0.859
CR1	7.06	7.621	6.512	6.37	6.649	6.386	-0.549	0.137	-1.251	0.017
CR1L	4.987	4.562	6.015	5.984	5.886	6.241	1.029	-0.129	1.422	0.257
CD46	6.428	6.7	6.942	6.898	6.523	6.565	0.514	-0.419	0.199	-0.333
CD34	5.222	5.04	5.5	5.261	5.339	5.686	0.278	-0.161	0.221	0.425
PLXNA2	4.921	5.472	5.042	5.107	5.491	5.373	0.121	0.449	-0.365	0.265
CAMK1G	4.805	4.422	5.348	4.678	5.428	5.629	0.543	0.08	0.256	0.95
LAMB3	6.757	6.27	7.243	7.221	7.007	7.054	0.486	-0.236	0.951	-0.167
G0S2	6.412	6.415	7.127	7.537	7.64	7.525	0.715	0.512	1.122	-0.012
HSD11B1	5.697	5.472	5.746	5.474	5.838	6.121	0.049	0.092	0.002	0.647
TRAF3IP3	6.888	6.788	7.315	7.274	7.138	7.054	0.427	-0.177	0.486	-0.219
C1orf74	5.487	5.436	6.001	5.438	5.572	6.078	0.514	-0.429	0.002	0.641
IRF6	5.735	5.399	5.847	5.971	5.805	6.315	0.112	-0.042	0.572	0.344
UTP25	5.456	5.454	5.711	5.595	6.118	6.64	0.255	0.407	0.141	1.045
HHAT	6.235	6.27	5.711	5.627	5.932	5.967	-0.524	0.221	-0.642	0.339
AC092017.3	5.441	5.016	5.638	5.219	5.684	6.078	0.197	0.046	0.203	0.859
RCOR3	6.653	6.884	6.326	6.49	6.077	5.846	-0.327	-0.249	-0.394	-0.644
TRAF5	5.903	5.436	6.291	5.919	6.639	6.202	0.388	0.349	0.483	0.282
SLC30A1	7.091	7.504	6.935	7.708	7.118	7.149	-0.156	0.184	0.204	-0.558
LPGAT1	5.589	5.575	6.23	6.593	6.233	6.162	0.641	0.003	1.018	-0.431
INTS7	5.63	5.507	5.415	5.342	5.116	4.544	-0.215	-0.299	-0.165	-0.798
DTL	5.63	5.507	5.415	5.342	5.116	4.544	-0.215	-0.299	-0.165	-0.798
PPP2R5A	6.894	6.917	6.372	6.576	6.44	6.333	-0.522	0.068	-0.341	-0.243
PACC1	6.142	6.31	6.1	6.436	6.221	6.162	-0.043	0.121	0.126	-0.274
NENF	5.327	5.302	5.301	5.527	6.035	5.373	-0.026	0.734	0.225	-0.154
ATF3	6.86	7.264	7.672	7.592	7.392	6.738	0.812	-0.28	0.329	-0.854
BATF3	6.094	6.228	6.773	7.032	6.773	6.596	0.68	0	0.804	-0.437
NSL1	5.991	6.05	6.001	6.139	5.932	6.121	0.01	-0.068	0.09	-0.019
TATDN3	5.991	6.05	6.015	6.151	5.963	6.121	0.025	-0.053	0.101	-0.03
FLVCR1	6.217	6.061	6.113	6.021	6.246	5.943	-0.104	0.132	-0.04	-0.078
ANGEL2	6.113	6.119	6.058	6.389	6.007	5.82	-0.055	-0.052	0.27	-0.568
RPS6KC1	5.684	5.761	6.001	6.021	6.131	6.487	0.317	0.13	0.261	0.465
SMYD2	5.697	6.05	5.863	6.525	5.977	5.943	0.166	0.114	0.476	-0.582
KCNK2	4.899	4.422	4.578	3.966	4.884	5.943	-0.32	0.306	-0.456	1.977
KCTD3	5.409	5.155	5.203	5.381	5.755	5.871	-0.206	0.552	0.226	0.49
USH2A	5.09	4.093	4.654	4.157	4.718	6.369	-0.435	0.064	0.065	2.212
GPATCH2	5.167	4.862	5.277	5.342	5.512	6.278	0.11	0.234	0.48	0.936
SPATA17	5.222	4.835	5.301	5.322	5.491	6.26	0.079	0.19	0.488	0.937
RRP15	5.204	5.322	5.152	5.261	5.532	5.846	-0.053	0.38	-0.061	0.585
TGFB2	5.98	5.064	5.863	5.578	6.305	5.943	-0.117	0.442	0.514	0.365
LYPLAL1	6.966	7.018	6.582	6.499	6.781	6.987	-0.385	0.2	-0.519	0.488
ZC3H11B	4.215	5.241	4.578	4.854	4.53	5.146	0.363	-0.048	-0.387	0.291
EPRS1	5.857	5.489	5.895	6.29	5.666	5.569	0.038	-0.229	0.801	-0.721
BPNT1	5.186	5.524	5.541	5.81	5.491	5.337	0.355	-0.05	0.285	-0.472
IARS2	4.899	4.627	4.893	5.084	5.089	4.972	-0.005	0.196	0.457	-0.112
RAB3GAP2	6.142	6.359	6.562	6.436	6.317	6.404	0.42	-0.245	0.077	-0.032
MARK1	4.419	4.267	4.955	4.882	5.269	5.658	0.536	0.314	0.615	0.776
C1orf115	4.876	3.947	5.098	4.112	5.143	5.441	0.222	0.045	0.165	1.329
MTARC2	5.56	5.342	5.693	5.261	5.737	5.658	0.133	0.044	-0.081	0.396
MTARC1	6.053	6.397	5.6	5.561	5.886	5.943	-0.454	0.286	-0.836	0.382
AL445423.3	6.053	6.397	5.6	5.578	5.917	6.012	-0.454	0.317	-0.819	0.434
HLX	8.597	8.227	8.535	8.16	8.24	7.477	-0.062	-0.295	-0.066	-0.683
DUSP10	7.394	7.201	7.735	8.004	8.102	7.879	0.341	0.367	0.803	-0.125
HHIPL2	5.09	4.307	5.042	4.909	4.915	5.629	-0.047	-0.127	0.602	0.72
TAF1A	5.008	5.361	5.619	5.932	5.269	5.92	0.611	-0.35	0.571	-0.013
MIA3	5.456	5.177	5.393	5.595	5.666	5.264	-0.063	0.273	0.417	-0.331
AIDA	6.356	6.142	6.73	6.931	6.482	6.26	0.374	-0.248	0.789	-0.672
BROX	6.459	6.27	6.756	7.008	6.563	6.333	0.297	-0.193	0.738	-0.674
DISP1	5.276	4.915	5.014	4.647	5.269	6.1	-0.262	0.255	-0.269	1.453
TLR5	6.356	7.018	5.863	5.906	6.063	6.333	-0.492	0.2	-1.112	0.427
SUSD4	4.965	3.536	4.691	4.326	5.269	4.481	-0.274	0.578	0.79	0.155
CAPN8	5.008	5.38	5.393	5.153	5.22	6.581	0.385	-0.174	-0.227	1.428
CAPN2	5.88	5.399	5.729	5.438	5.591	5.795	-0.152	-0.138	0.039	0.357
TP53BP2	7.1	7.206	6.942	7.08	6.592	6.655	-0.158	-0.35	-0.126	-0.426
FBXO28	6.396	6.378	6.14	6.139	6.282	6.202	-0.256	0.142	-0.239	0.062
DEGS1	5.148	5.241	4.762	4.769	5.034	4.925	-0.386	0.272	-0.472	0.156
NVL	5.822	5.899	5.521	5.4	5.684	5.741	-0.301	0.164	-0.499	0.341
CNIH4	6.388	6.898	6.807	6.925	6.091	6.1	0.419	-0.716	0.027	-0.825
WDR26	5.56	5.489	5.5	5.721	5.629	5.658	-0.06	0.129	0.232	-0.064
CNIH3	6.57	6.962	6.46	6.576	6.385	6.351	-0.111	-0.074	-0.386	-0.225
DNAH14	5.327	4.72	5.437	4.854	5.449	5.569	0.11	0.013	0.135	0.714
LBR	6.57	7.168	6.427	6.72	6.183	5.686	-0.143	-0.244	-0.448	-1.034
ENAH	4.805	5.199	4.578	5.13	5.512	5.337	-0.227	0.934	-0.069	0.207
SRP9	5.991	5.976	6.086	5.81	5.948	5.967	0.095	-0.138	-0.167	0.157
EPHX1	5.56	5.591	5.458	5.527	5.838	5.441	-0.102	0.38	-0.064	-0.086
TMEM63A	7.671	8.221	7.471	7.807	6.948	6.929	-0.201	-0.522	-0.414	-0.878
AL117348.2	6.226	6.175	6.015	5.893	5.977	5.714	-0.211	-0.038	-0.282	-0.179
PYCR2	6.235	6.196	6.03	5.919	5.992	5.686	-0.205	-0.038	-0.277	-0.233
SDE2	7.066	7.179	7.361	7.324	7.043	6.765	0.296	-0.318	0.145	-0.559
H3-3A	7.398	7.343	6.995	7.086	6.815	6.752	-0.403	-0.18	-0.257	-0.334
ACBD3	6.253	6.29	6.205	6.37	6.208	6.725	-0.048	0.004	0.079	0.355
LIN9	4.987	4.889	4.861	4.935	4.82	5.373	-0.125	-0.041	0.046	0.438
PARP1	5.684	5.155	5.561	5.362	5.491	5.795	-0.123	-0.07	0.206	0.433
STUM	5.24	5.436	5.152	5.578	5.532	5.846	-0.089	0.38	0.142	0.268
ITPKB	7.434	8.253	6.291	7.274	6.747	7.509	-1.143	0.456	-0.979	0.236
PSEN2	6.356	6.26	6.14	6.626	6.63	7.054	-0.216	0.49	0.366	0.428
CDC42BPA	5.008	5.38	5.521	5.282	5.512	5.92	0.513	-0.009	-0.098	0.638
ZNF678	5.008	5.199	5.437	5.011	5.428	6.182	0.429	-0.009	-0.188	1.17
SNAP47	5.167	6.001	5.228	4.826	5.339	5.92	0.061	0.111	-1.175	1.093
JMJD4	5.603	5.087	5.371	5.342	5.062	5.407	-0.232	-0.309	0.255	0.065
ARF1	7.177	7.446	7.315	7.653	6.863	6.805	0.138	-0.452	0.207	-0.848
MRPL55	6.467	6.573	6.153	6.34	6.208	6.404	-0.314	0.055	-0.232	0.063
GUK1	6.372	6.63	6.46	7.092	6.602	6.26	0.087	0.142	0.463	-0.833
IBA57	5.644	6.061	5.521	6.151	5.591	5.506	-0.123	0.07	0.089	-0.644
TRIM11	6.094	6.239	5.911	6.454	6.118	5.82	-0.183	0.207	0.215	-0.634
H2AW	5.761	5.804	5.325	5.627	5.917	5.407	-0.436	0.592	-0.176	-0.22
H2BU1	5.748	5.716	5.253	5.611	5.902	5.301	-0.495	0.649	-0.105	-0.31
RNF187	6.208	6.387	6.242	6.195	6.317	5.599	0.034	0.075	-0.192	-0.596
RHOU	6.467	6.645	7.395	7.258	7.091	6.843	0.928	-0.304	0.613	-0.415
RAB4A	5.441	6.013	5.926	5.906	5.684	6.437	0.485	-0.242	-0.107	0.531
CCSAP	6.556	6.95	6.03	6.128	6.035	6.182	-0.526	0.005	-0.822	0.054
NUP133	5.926	6.239	6.015	6.184	6.035	6.1	0.09	0.02	-0.055	-0.085
ABCB10	6.033	6.415	6.03	6.269	5.822	6.035	-0.003	-0.208	-0.146	-0.235
TAF5L	5.761	5.845	5.746	5.419	5.491	5.146	-0.014	-0.255	-0.426	-0.273
URB2	5.697	5.775	5.675	5.381	5.362	5.104	-0.022	-0.313	-0.394	-0.277
GALNT2	4.943	4.889	4.955	4.548	5.339	5.337	0.011	0.384	-0.341	0.79
COG2	5.531	6.001	5.521	5.197	5.61	5.441	-0.011	0.089	-0.804	0.244
AGT	4.852	4.749	4.796	4.798	5.406	5.741	-0.057	0.611	0.049	0.943
CAPN9	5.361	5.558	5.479	5.084	5.805	5.264	0.119	0.326	-0.474	0.18
C1orf198	5.167	5.38	5.277	5.544	5.552	5.846	0.11	0.275	0.164	0.302
TTC13	6.142	6.505	6.1	5.919	5.87	5.871	-0.043	-0.229	-0.586	-0.048
ARV1	6.142	6.531	6.113	5.945	5.886	5.871	-0.029	-0.227	-0.585	-0.075
FAM89A	5.71	6.531	5.178	6.151	5.87	5.82	-0.532	0.693	-0.38	-0.33
C1orf131	6.152	5.859	6.405	6.151	5.963	6.26	0.254	-0.443	0.292	0.109
GNPAT	6.152	5.859	6.405	6.151	5.963	6.26	0.254	-0.443	0.292	0.109
EXOC8	6.208	5.964	6.166	6.426	5.963	5.871	-0.042	-0.204	0.463	-0.556
SPRTN	6.18	6.026	6.267	6.534	6.007	6.057	0.087	-0.26	0.508	-0.477
EGLN1	6.226	6.461	5.798	6.021	5.822	5.768	-0.428	0.024	-0.44	-0.253
AL445524.2	6.053	6.13	5.911	6.082	6.118	6.297	-0.143	0.207	-0.049	0.215
TSNAX	6.022	6.13	5.895	6.07	6.077	6.297	-0.127	0.182	-0.061	0.227
TSNAX-DISC1	6.053	6.13	5.895	6.082	6.118	6.297	-0.158	0.223	-0.049	0.215
DISC1	6.084	6.085	6.491	6.426	6.385	6.421	0.407	-0.106	0.342	-0.006
SIPA1L2	5.293	4.992	5.098	5.06	5.552	5.714	-0.195	0.454	0.069	0.654
MAP10	6.253	6.369	6.072	6.238	6.34	6.856	-0.181	0.268	-0.13	0.618
NTPCR	5.88	5.964	6.072	6.07	6.118	6.487	0.192	0.046	0.106	0.417
PCNX2	6.001	5.938	5.956	5.706	5.87	5.768	-0.045	-0.086	-0.232	0.062
MAP3K21	4.921	4.862	5.277	5.302	5.22	5.768	0.356	-0.058	0.44	0.466
COA6	7.144	7.135	7.212	7.074	6.592	6.369	0.068	-0.62	-0.06	-0.706
TARBP1	5.546	5.361	5.042	4.961	4.884	4.826	-0.503	-0.158	-0.4	-0.135
IRF2BP2	8.02	7.853	7.795	7.708	7.69	7.461	-0.226	-0.105	-0.146	-0.247
TOMM20	6.123	5.925	5.6	5.971	5.755	5.741	-0.523	0.155	0.046	-0.23
RBM34	5.735	5.575	5.541	6.07	5.491	5.264	-0.195	-0.05	0.495	-0.806
ARID4B	7.196	7.018	7.237	7.462	6.806	6.351	0.041	-0.431	0.444	-1.111
GGPS1	7.071	6.864	7.052	7.221	6.639	6.182	-0.019	-0.413	0.357	-1.039
TBCE	7.582	7.451	7.563	7.775	7.27	6.964	-0.02	-0.292	0.324	-0.811
B3GALNT2	6.712	6.556	6.166	6.35	6.233	6.519	-0.546	0.067	-0.206	0.169
LYST	7.349	6.904	7.395	6.576	6.956	6.404	0.046	-0.439	-0.328	-0.173
NID1	5.748	5.361	5.711	5.879	6.049	6.386	-0.037	0.338	0.518	0.507
GPR137B	6.497	6.47	6.582	6.666	6.73	6.351	0.084	0.148	0.196	-0.315
ERO1B	5.531	5.241	5.58	5.474	5.755	5.967	0.049	0.174	0.233	0.493
EDARADD	4.876	4.458	5.042	4.678	5.143	5.337	0.167	0.1	0.22	0.659
ACTN2	4.899	4.384	5.479	4.961	5.406	6.078	0.581	-0.073	0.576	1.117
MTR	6.064	6.073	6.179	6.551	6.611	6.905	0.116	0.432	0.478	0.354
MT1HL1	4.987	4.562	4.829	3.966	5.116	5.506	-0.158	0.287	-0.596	1.54
ZP4	5.24	4.493	4.924	4.157	5.143	6.351	-0.316	0.219	-0.336	2.194
CHRM3	4.678	4.346	4.893	4.909	5.244	5.301	0.215	0.351	0.562	0.392
GREM2	5.07	4.941	4.829	4.798	5.449	5.741	-0.241	0.621	-0.143	0.943
FH	6.152	6.05	5.764	5.644	5.963	5.538	-0.388	0.199	-0.406	-0.106
KMO	7.41	6.864	7.267	6.666	6.978	6.503	-0.143	-0.289	-0.198	-0.163
OPN3	4.921	4.862	4.538	4.826	5.491	5.99	-0.383	0.953	-0.036	1.163
CHML	5.959	5.859	5.58	5.675	6.208	6.369	-0.378	0.628	-0.184	0.694
WDR64	4.852	5.133	5.277	5.153	5.384	5.99	0.425	0.107	0.02	0.837
BECN2	5.049	4.422	5.203	4.065	4.853	5.441	0.154	-0.351	-0.357	1.376
MAP1LC3C	6.605	6.013	6.242	6.139	6.34	6.404	-0.363	0.098	0.126	0.264
ZBTB18	6.142	6.142	6.338	6.151	6.352	6.012	0.195	0.014	0.009	-0.138
C1orf100	7.081	7.279	6.773	6.898	7.125	6.831	-0.307	0.352	-0.381	-0.068
ADSS2	6.331	6.63	5.956	6.36	6.472	6.987	-0.374	0.515	-0.27	0.627
CATSPERE	5.186	5.22	4.538	4.769	4.884	6.1	-0.647	0.346	-0.451	1.331
DESI2	6.084	5.925	6.113	6.128	6.208	6.278	0.03	0.095	0.203	0.15
AL451007.3	5.129	4.627	4.762	4.961	4.682	4.826	-0.367	-0.079	0.334	-0.135
COX20	7.173	7.129	7.224	7.063	6.798	6.202	0.052	-0.426	-0.067	-0.861
HNRNPU	7.484	7.473	7.401	7.462	7.151	6.765	-0.083	-0.249	-0.011	-0.697
EFCAB2	7.03	6.987	6.782	6.75	6.73	6.404	-0.248	-0.052	-0.237	-0.346
KIF26B	4.852	4.267	4.578	4.826	5.062	4.925	-0.274	0.484	0.56	0.098
TFB2M	5.914	6.061	5.711	5.659	6.294	5.599	-0.203	0.583	-0.402	-0.06
CNST	5.903	6.108	5.729	5.675	6.329	5.658	-0.174	0.6	-0.433	-0.018
SCCPDH	6.103	6.378	5.971	6.249	5.948	5.658	-0.132	-0.024	-0.129	-0.591
AHCTF1	6.314	6.218	5.941	5.838	6.063	5.714	-0.372	0.122	-0.38	-0.124
ZNF695	4.48	4.182	5.014	4.709	5.449	5.967	0.533	0.436	0.527	1.258
ZNF670-ZNF695	5.276	5.177	5.619	5.24	5.772	5.895	0.343	0.153	0.063	0.655
ZNF670	5.276	5.177	5.619	5.24	5.772	5.895	0.343	0.153	0.063	0.655
ZNF669	5.644	5.342	5.325	5.322	5.684	6.121	-0.319	0.359	-0.019	0.798
ZNF124	5.616	5.399	5.301	4.961	5.737	5.99	-0.315	0.436	-0.438	1.029
ZNF496	6.467	6.857	6.832	7.378	7.419	7.803	0.365	0.587	0.521	0.425
NLRP3	6.871	6.987	6.864	6.634	6.482	6.141	-0.007	-0.382	-0.353	-0.493
OR2B11	6.86	7.691	7.002	7.086	6.621	6.941	0.142	-0.381	-0.605	-0.145
GCSAML	4.756	4.862	5.178	4.441	5.194	6.437	0.422	0.017	-0.421	1.996
OR2C3	5.09	5.064	5.152	4.678	5.316	6.057	0.062	0.164	-0.386	1.378
GCSAML-AS1	5.186	5.22	5.07	5.261	5.629	6.351	-0.115	0.559	0.041	1.09
OR2G2	4.965	4.138	4.538	4.647	5.143	6.057	-0.427	0.604	0.508	1.41
OR6F1	4.652	4.562	4.691	4.366	5.062	6.278	0.039	0.371	-0.196	1.913
OR14K1	5.129	4.835	4.984	4.614	5.194	6.035	-0.144	0.21	-0.22	1.42
OR1C1	5.008	4.182	4.617	4.065	4.608	6.162	-0.391	-0.009	-0.117	2.097
OR14A16	4.899	4.093	4.762	4.513	4.915	5.871	-0.137	0.154	0.42	1.358
OR11L1	5.049	5.177	5.277	5.153	5.449	5.768	0.228	0.172	-0.024	0.615
TRIM58	4.73	4.862	4.924	4.769	5.143	5.373	0.194	0.219	-0.093	0.604
OR2W3	4.899	4.046	5.203	4.201	5.062	5.795	0.305	-0.142	0.156	1.593
OR2AJ1	4.852	4.562	4.829	4.112	4.976	6.162	-0.024	0.147	-0.45	2.05
OR2L8	4.876	4.915	5.07	3.554	5.062	5.967	0.195	-0.009	-1.361	2.412
OR2AK2	5.222	4.835	5.437	5.219	5.292	6.202	0.214	-0.144	0.384	0.983
OR2L5	4.678	4.307	4.174	4.244	4.884	6.012	-0.504	0.71	-0.063	1.768
OR2L13	5.008	4.458	4.796	3.804	5.062	6.315	-0.212	0.266	-0.654	2.512
OR2M5	4.899	4.807	4.617	4.404	4.946	6.333	-0.282	0.329	-0.403	1.929
OR2M2	4.652	4.307	4.691	4.065	4.569	5.741	0.039	-0.121	-0.242	1.676
OR2M4	4.73	4.458	4.762	3.966	4.915	5.99	0.031	0.154	-0.492	2.024
OR2T33	4.78	4.493	4.727	4.112	4.884	5.82	-0.054	0.158	-0.382	1.709
OR2T12	4.625	4.458	4.538	4.112	4.753	6.1	-0.086	0.214	-0.346	1.988
OR2M7	4.78	3.947	4.617	4.326	4.853	6.369	-0.164	0.236	0.379	2.043
OR14C36	5.148	4.138	4.796	4.647	4.976	6.221	-0.352	0.18	0.508	1.575
OR2T34	5.785	5.342	5.831	5.419	6.035	5.538	0.045	0.204	0.077	0.119
OR2T10	5.88	5.623	5.746	5.51	5.822	5.943	-0.134	0.076	-0.114	0.434
OR14I1	4.852	4.562	4.727	4.739	5.194	5.407	-0.126	0.468	0.178	0.668
LYPD8	5.723	5.558	6.086	6.046	5.992	6.487	0.363	-0.094	0.488	0.441
SH3BP5L	6.288	6.29	6.127	6.29	5.886	6.057	-0.161	-0.241	0	-0.233
ZNF672	6.877	6.802	7.045	6.878	6.611	6.221	0.168	-0.434	0.076	-0.657
ZNF692	6.763	6.93	6.192	6.139	6.104	5.967	-0.571	-0.088	-0.791	-0.173
PGBD2	5.546	5.342	5.479	5.527	5.384	5.795	-0.066	-0.095	0.185	0.268
SH3YL1	5.276	5.472	4.861	5.036	5.648	5.658	-0.414	0.786	-0.436	0.622
ACP1	5.502	5.524	5.301	5.24	5.87	6.012	-0.2	0.569	-0.284	0.772
TMEM18	6.152	5.989	5.458	5.675	5.512	5.658	-0.694	0.054	-0.314	-0.018
EIPR1	5.735	6.061	5.5	5.474	5.292	5.92	-0.235	-0.208	-0.587	0.446
TRAPPC12	6.279	6.27	5.711	6.046	5.838	6.1	-0.568	0.127	-0.224	0.054
ADI1	6.42	6.397	5.746	5.419	6.035	5.895	-0.674	0.289	-0.978	0.476
AC108488.2	5.684	5.859	5.746	5.691	5.737	5.871	0.063	-0.009	-0.168	0.18
RNASEH1	5.684	5.859	5.746	5.691	5.737	5.871	0.063	-0.009	-0.168	0.18
RPS7	5.516	5.262	5.541	5.362	5.292	5.967	0.024	-0.248	0.1	0.605
CMPK2	5.948	5.064	8.094	8.39	7.686	7.097	2.146	-0.408	3.326	-1.292
RSAD2	6.053	5.11	8.339	8.68	7.971	7.393	2.285	-0.368	3.57	-1.287
RNF144A	5.029	4.992	4.955	5.011	5.062	5.538	-0.074	0.107	0.02	0.526
ID2	6.854	7.338	6.179	6.37	5.963	5.795	-0.675	-0.217	-0.969	-0.575
KIDINS220	5.81	6.13	6.481	6.31	6.221	6.297	0.671	-0.26	0.18	-0.013
MBOAT2	5.63	5.064	5.847	4.647	5.702	5.538	0.217	-0.145	-0.417	0.891
ASAP2	5.671	5.804	5.986	6.238	5.648	6.012	0.316	-0.339	0.434	-0.226
ITGB1BP1	7.484	7.736	7.134	7.373	6.196	6.611	-0.35	-0.938	-0.363	-0.763
CPSF3	7.457	7.691	7.114	7.378	6.183	6.611	-0.343	-0.931	-0.313	-0.768
IAH1	6.012	6.514	5.911	6.206	5.902	6.035	-0.101	-0.009	-0.308	-0.171
ADAM17	7.438	7.405	7.384	7.359	7.252	6.655	-0.054	-0.132	-0.046	-0.704
YWHAQ	6.497	6.597	6.98	6.957	6.503	6.012	0.483	-0.477	0.36	-0.945
TAF1B	6.305	6.47	6.255	6.36	6.17	5.967	-0.051	-0.084	-0.11	-0.393
GRHL1	5.148	4.915	5.014	5.036	5.169	5.474	-0.134	0.155	0.121	0.438
KLF11	5.723	5.804	5.638	5.81	5.854	5.441	-0.085	0.216	0.006	-0.369
CYS1	4.178	4.595	4.691	4.935	5.22	4.774	0.513	0.529	0.34	-0.161
RRM2	6.226	6.531	5.541	5.852	5.512	5.441	-0.685	-0.029	-0.679	-0.411
HPCAL1	7.019	7.762	6.361	7.063	6.282	6.611	-0.659	-0.079	-0.699	-0.452
ODC1	6.288	6.505	6.338	6.269	6.007	6.454	0.05	-0.331	-0.235	0.185
NOL10	5.903	5.558	6.242	5.906	6.104	5.569	0.339	-0.138	0.348	-0.337
ATP6V1C2	4.51	4.458	5.253	5.219	5.244	5.337	0.743	-0.009	0.761	0.118
PDIA6	4.943	4.778	4.796	4.986	5.384	5.337	-0.148	0.589	0.208	0.351
KCNF1	4.921	5.361	4.829	4.739	5.22	5.629	-0.092	0.391	-0.622	0.889
C2orf50	5.186	5.302	5.228	5.011	5.572	5.017	0.043	0.343	-0.291	0.006
SLC66A3	6.404	6.119	6.47	6.389	6.461	6.012	0.066	-0.009	0.27	-0.376
ROCK2	5.276	4.807	5.371	5.011	5.244	5.895	0.095	-0.126	0.205	0.884
E2F6	5.81	6.085	5.746	5.879	5.886	5.741	-0.063	0.14	-0.206	-0.138
TRIB2	5.657	5.302	6.338	6.259	5.854	5.714	0.681	-0.483	0.957	-0.545
NBAS	5.276	5.399	5.042	5.322	5.629	5.895	-0.233	0.587	-0.077	0.573
DDX1	4.943	5.22	4.829	5.036	5.362	5.301	-0.114	0.533	-0.184	0.265
CYRIA	6.314	6.13	6.927	7.069	7.43	7.548	0.613	0.503	0.938	0.48
SMC6	5.773	5.558	5.58	5.342	5.838	6.333	-0.193	0.258	-0.216	0.991
GEN1	6.208	5.575	6.001	5.932	6.374	5.795	-0.207	0.373	0.358	-0.138
MSGN1	5.869	5.686	5.956	6.093	5.963	6.333	0.088	0.006	0.407	0.24
RDH14	5.546	5.418	6.255	6.082	5.963	6.655	0.709	-0.292	0.664	0.573
NT5C1B-RDH14	4.805	4.493	4.578	4.112	4.853	6.315	-0.227	0.275	-0.382	2.203
NT5C1B	4.805	4.493	4.578	4.112	4.853	6.315	-0.227	0.275	-0.382	2.203
TTC32	6.961	6.597	7.038	6.31	7.022	7.097	0.077	-0.016	-0.287	0.787
WDR35	4.829	4.458	4.225	4.581	5.22	5.895	-0.604	0.994	0.123	1.314
MATN3	4.899	4.889	5.125	4.581	5.316	4.972	0.226	0.191	-0.308	0.39
LAPTM4A	7.158	7.367	6.927	7.221	6.895	6.752	-0.231	-0.032	-0.146	-0.469
PUM2	6.033	6.239	5.798	6.046	5.902	6.035	-0.235	0.104	-0.193	-0.011
RHOB	6.322	6.677	5.729	6.269	6.903	6.976	-0.593	1.174	-0.407	0.706
HS1BP3	5.959	6.752	6.086	6.634	6.374	6.697	0.127	0.288	-0.118	0.063
LDAH	5.937	5.925	5.971	5.51	6.104	6.386	0.035	0.133	-0.416	0.877
ATAD2B	7.154	7.201	7.231	7.115	6.658	6.611	0.077	-0.573	-0.085	-0.505
UBXN2A	7.149	7.195	7.231	7.098	6.649	6.596	0.082	-0.582	-0.097	-0.502
WDCP	4.965	4.862	5.348	5.302	5.116	5.407	0.383	-0.232	0.44	0.105
FKBP1B	4.965	4.889	5.415	5.322	5.062	5.407	0.45	-0.353	0.433	0.085
SF3B6	5.773	5.671	5.814	5.644	5.648	5.506	0.041	-0.167	-0.027	-0.137
FAM228B	5.798	5.701	5.831	5.644	5.666	5.538	0.033	-0.165	-0.058	-0.106
TP53I3	5.657	5.671	5.178	5.721	5.532	5.407	-0.48	0.354	0.051	-0.314
PFN4	5.735	6.142	5.638	5.766	5.737	6.297	-0.098	0.1	-0.376	0.531
AC008073.3	5.761	6.119	5.711	5.721	5.87	6.297	-0.05	0.159	-0.398	0.576
ITSN2	6.563	6.425	6.522	6.61	6.611	6.843	-0.041	0.089	0.185	0.234
NCOA1	6.646	6.788	7.127	7.086	6.513	6.55	0.481	-0.615	0.299	-0.536
PTRHD1	6.133	5.671	5.926	5.932	5.47	5.186	-0.207	-0.456	0.262	-0.746
CENPO	6.208	5.686	6.015	5.958	5.532	5.186	-0.192	-0.483	0.272	-0.772
ADCY3	5.377	5.361	5.301	5.932	5.316	6.278	-0.076	0.015	0.571	0.346
DNAJC27	6.842	6.864	6.927	6.75	6.756	6.611	0.085	-0.171	-0.114	-0.139
EFR3B	5.258	5.639	5.098	5.302	5.116	4.826	-0.16	0.018	-0.337	-0.476
POMC	5.008	4.835	4.861	5.036	5.428	5.373	-0.146	0.567	0.201	0.337
DNMT3A	4.876	5.454	4.654	4.769	4.718	5.301	-0.221	0.064	-0.685	0.532
DTNB	5.222	5.845	5.253	5.675	5.532	5.741	0.031	0.279	-0.17	0.066
ASXL2	6.436	6.415	6.46	6.398	6.049	6.351	0.024	-0.41	-0.017	-0.047
KIF3C	4.705	4.595	4.861	5.107	5.034	5.225	0.157	0.172	0.512	0.118
RAB10	7.457	7.284	7.939	8.106	7.712	7.18	0.482	-0.226	0.822	-0.927
HADHA	6.619	7.101	6.591	6.31	6.352	6.611	-0.028	-0.24	-0.79	0.3
HADHB	6.396	6.722	6.242	6.162	6.035	6.241	-0.154	-0.207	-0.56	0.079
ADGRF3	6.053	6.196	6.481	6.601	6.34	6.162	0.427	-0.14	0.405	-0.44
SELENOI	5.07	5.489	4.924	4.678	4.82	4.925	-0.145	-0.104	-0.811	0.246
DRC1	4.45	4.458	5.437	5.107	4.166	4.664	0.987	-1.271	0.649	-0.444
CIB4	4.705	4.346	5.253	4.798	5.406	4.72	0.548	0.153	0.452	-0.078
SLC35F6	6.199	6.614	6.314	6.829	6.461	6.565	0.116	0.147	0.216	-0.264
CENPA	6.199	6.614	6.326	6.829	6.461	6.565	0.128	0.135	0.216	-0.264
MAPRE3	5.441	5.655	5.178	5.611	5.629	5.686	-0.263	0.451	-0.044	0.075
TMEM214	5.822	6.27	6.326	6.184	6.091	6.297	0.504	-0.235	-0.086	0.113
OST4	6.103	6.548	6.242	6.757	5.917	6.121	0.139	-0.325	0.21	-0.637
EMILIN1	5.845	6.218	6.03	6.49	5.629	5.264	0.184	-0.401	0.272	-1.227
KHK	5.657	5.789	5.393	5.438	5.292	5.768	-0.264	-0.101	-0.352	0.331
ABHD1	5.516	5.716	5.277	5.302	5.292	5.225	-0.239	0.015	-0.414	-0.077
PREB	6.271	6.33	5.879	6.034	5.789	5.768	-0.391	-0.091	-0.296	-0.265
SLC5A6	6.217	6.397	6.166	5.996	5.917	6.057	-0.051	-0.249	-0.4	0.06
ATRAID	6.388	6.443	6.217	6.009	5.992	6.182	-0.171	-0.225	-0.434	0.173
CAD	5.425	5.22	5.228	5.175	5.428	5.373	-0.197	0.2	-0.045	0.197
SLC30A3	5.88	5.859	5.619	5.342	5.702	5.225	-0.261	0.083	-0.517	-0.117
DNAJC5G	6.161	6.073	5.814	5.544	5.87	5.264	-0.347	0.056	-0.529	-0.281
TRIM54	7.394	7.648	7.024	6.642	6.329	6.278	-0.37	-0.695	-1.007	-0.364
GTF3C2	6.396	6.781	6.279	6.36	5.789	5.629	-0.118	-0.49	-0.421	-0.731
EIF2B4	7.04	6.7	7.107	6.871	6.035	6.1	0.067	-1.072	0.171	-0.771
SNX17	7.045	6.722	7.107	6.885	6.035	6.1	0.062	-1.072	0.162	-0.785
ZNF513	5.735	5.775	5.6	5.492	5.648	5.714	-0.136	0.048	-0.283	0.222
PPM1G	5.892	5.671	5.6	5.578	5.339	5.741	-0.292	-0.261	-0.093	0.163
NRBP1	6.505	6.857	6.383	7.057	6.131	6.078	-0.121	-0.252	0.199	-0.978
FNDC4	4.943	4.807	5.125	5.13	5.552	5.538	0.182	0.427	0.323	0.408
GCKR	4.921	4.778	5.277	5.261	5.512	5.82	0.356	0.234	0.483	0.559
ZNF512	6.084	6.038	6.349	6.49	6.503	6.805	0.266	0.153	0.453	0.315
CCDC121	6.66	6.207	6.127	5.781	5.854	5.373	-0.533	-0.272	-0.426	-0.408
GPN1	6.732	6.415	6.242	5.879	6.007	5.569	-0.489	-0.236	-0.536	-0.31
SUPT7L	5.258	5.575	5.831	5.595	5.449	5.061	0.573	-0.381	0.02	-0.533
SLC4A1AP	5.186	5.575	5.847	5.544	5.406	5.061	0.661	-0.441	-0.03	-0.483
MRPL33	6.033	6.32	6.153	5.81	5.87	6.012	0.12	-0.283	-0.51	0.203
RBKS	6.314	6.415	6.712	6.49	7.007	6.725	0.398	0.295	0.075	0.235
BABAM2	6.297	6.415	6.703	6.525	6.963	6.535	0.407	0.26	0.11	0.009
FOSL2	7.268	7.526	7.218	7.563	7.477	7.219	-0.05	0.259	0.037	-0.344
PLB1	4.652	4.384	5.253	4.739	4.946	4.774	0.601	-0.307	0.355	0.034
PPP1CB	7.196	7.211	6.765	6.712	7.064	6.805	-0.431	0.299	-0.499	0.093
TRMT61B	5.109	4.889	5.125	4.798	4.976	4.826	0.016	-0.149	-0.091	0.028
WDR43	5.24	5.11	5.301	5.659	5.648	6.1	0.061	0.346	0.549	0.44
PCARE	6.719	7.269	6.512	6.481	6.352	6.315	-0.207	-0.16	-0.787	-0.166
CLIP4	5.049	5.872	5.277	4.935	5.532	6.057	0.228	0.255	-0.937	1.122
YPEL5	6.527	6.479	6.491	6.29	6.429	5.82	-0.036	-0.062	-0.189	-0.47
LBH	5.409	5.322	5.125	5.627	5.72	5.92	-0.284	0.595	0.305	0.292
LCLAT1	5.344	4.889	5.277	4.614	5.491	5.506	-0.067	0.214	-0.275	0.892
GALNT14	5.109	4.941	5.203	4.709	5.194	5.846	0.094	-0.009	-0.232	1.137
CAPN14	5.24	5.489	5.301	5.011	5.684	6.404	0.061	0.383	-0.478	1.392
EHD3	5.276	5.558	5.415	5.011	5.629	6.369	0.139	0.214	-0.547	1.358
XDH	5.167	5.177	5.798	5.474	5.789	6.035	0.631	-0.009	0.297	0.561
MEMO1	6.556	6.759	6.205	6.128	5.737	5.895	-0.351	-0.467	-0.631	-0.233
DPY30	4.899	5.087	5.228	5.06	4.976	4.72	0.33	-0.253	-0.027	-0.34
SPAST	5.914	6.186	6.127	6.195	5.666	5.337	0.212	-0.461	0.009	-0.858
SLC30A6	5.892	6.013	6.015	5.706	5.886	5.538	0.124	-0.129	-0.307	-0.168
NLRC4	7.25	7.596	7.066	6.674	6.993	6.141	-0.184	-0.073	-0.923	-0.532
YIPF4	5.516	5.38	5.847	5.675	6.246	6.26	0.331	0.398	0.295	0.584
BIRC6	6.459	6.539	6.255	6.697	6.374	6.315	-0.205	0.12	0.158	-0.382
TTC27	4.899	4.72	4.924	4.882	4.884	5.337	0.026	-0.04	0.162	0.455
RASGRP3	5.222	4.992	5.253	4.961	5.362	6.182	0.031	0.109	-0.031	1.221
FAM98A	5.735	5.623	5.638	5.527	5.532	5.768	-0.098	-0.106	-0.096	0.241
FEZ2	4.829	4.889	4.578	4.366	5.169	5.506	-0.251	0.591	-0.523	1.141
VIT	6.404	6.63	5.911	6.32	6.246	6.437	-0.494	0.335	-0.309	0.117
STRN	5.98	6.196	5.911	6.009	5.87	6.012	-0.07	-0.04	-0.188	0.003
HEATR5B	5.845	5.845	5.348	5.419	5.406	5.599	-0.498	0.058	-0.426	0.18
GPATCH11	5.834	5.859	5.301	5.419	5.384	5.599	-0.532	0.083	-0.44	0.18
EIF2AK2	6.199	5.859	7.186	7.226	6.79	6.503	0.988	-0.397	1.367	-0.724
SULT6B1	5.487	5.489	5.58	5.611	5.512	5.474	0.094	-0.069	0.122	-0.137
CEBPZOS	5.471	5.472	5.6	5.627	5.491	5.538	0.128	-0.109	0.156	-0.09
CEBPZ	6.18	6.406	6.001	6.162	6.035	6.315	-0.179	0.034	-0.244	0.153
NDUFAF7	6.18	6.406	6.001	6.139	6.049	6.297	-0.179	0.048	-0.267	0.158
PRKD3	6.911	6.911	6.782	6.689	6.451	6.386	-0.129	-0.331	-0.222	-0.303
QPCT	6.619	6.816	6.501	6.128	6.396	6.078	-0.118	-0.105	-0.688	-0.05
CDC42EP3	5.589	5.489	5.301	4.961	5.384	5.92	-0.287	0.083	-0.529	0.959
RMDN2	5.761	6.085	5.479	5.721	5.143	5.264	-0.281	-0.337	-0.363	-0.458
CYP1B1	6.279	6.085	6.291	6.269	5.992	6.012	0.012	-0.299	0.185	-0.257
ATL2	5.344	5.731	5.58	5.627	5.512	5.768	0.236	-0.069	-0.104	0.141
HNRNPLL	7.449	7.543	6.942	7.08	6.429	6.437	-0.507	-0.513	-0.462	-0.643
GALM	7.187	7.41	7.444	7.172	6.756	6.611	0.258	-0.689	-0.238	-0.561
SRSF7	6.171	6.479	6.086	6.49	6.482	6.221	-0.085	0.396	0.011	-0.269
GEMIN6	6.161	6.487	6.1	6.49	6.482	6.241	-0.062	0.382	0.003	-0.25
DHX57	4.705	4.595	5.203	4.286	5.316	5.407	0.499	0.113	-0.309	1.121
MORN2	4.678	4.595	5.203	4.286	5.339	5.373	0.525	0.136	-0.309	1.087
ARHGEF33	5.186	4.689	4.727	4.548	5.005	5.895	-0.459	0.278	-0.142	1.348
SOS1	6.094	6.13	6.63	6.65	6.451	6.221	0.536	-0.179	0.519	-0.429
CDKL4	4.286	4.778	5.098	4.854	4.884	4.664	0.812	-0.214	0.076	-0.191
MAP4K3	7.631	7.84	7.333	7.467	7.196	7.129	-0.298	-0.136	-0.373	-0.338
TMEM178A	4.652	4.862	5.277	4.678	5.269	6.121	0.626	-0.009	-0.184	1.442
THUMPD2	6.497	6.496	6.63	6.822	6.582	6.752	0.132	-0.047	0.326	-0.07
SLC8A1	5.186	4.862	5.277	5.13	5.116	6.26	0.092	-0.161	0.268	1.129
EML4	7.105	7.372	6.88	6.822	6.418	6.655	-0.225	-0.462	-0.55	-0.168
COX7A2L	5.293	4.72	5.437	5.362	5.339	5.943	0.144	-0.098	0.642	0.582
OXER1	6.396	7.083	6.166	6.28	5.902	6.752	-0.23	-0.264	-0.804	0.472
HAAO	6.86	7.184	6.747	6.75	6.503	6.683	-0.112	-0.245	-0.435	-0.067
ZFP36L2	7.795	8.023	7.395	7.771	7.057	6.953	-0.4	-0.338	-0.252	-0.819
THADA	5.589	5.282	5.657	5.13	5.737	5.686	0.068	0.081	-0.152	0.556
PLEKHH2	4.852	4.267	4.654	4.441	5.143	4.826	-0.198	0.488	0.175	0.385
C1GALT1C1L	4.652	4.749	4.322	4.647	4.718	5.714	-0.33	0.396	-0.103	1.067
DYNC2LI1	4.48	4.046	4.498	4.548	5.316	5.967	0.017	0.818	0.502	1.419
LRPPRC	5.327	5.558	5.541	5.13	5.491	6.182	0.214	-0.05	-0.428	1.051
PPM1B	6.404	6.452	6.491	6.445	6.208	6.182	0.087	-0.283	-0.007	-0.263
AC013717.1	6.653	6.638	6.799	6.765	6.492	6.278	0.145	-0.306	0.127	-0.486
SLC3A1	4.829	4.689	4.225	4.404	4.853	5.92	-0.604	0.627	-0.286	1.516
PREPL	5.671	5.623	6.058	5.527	6.021	5.714	0.388	-0.037	-0.096	0.187
CAMKMT	5.697	5.639	6.058	5.544	6.021	5.768	0.361	-0.037	-0.095	0.224
SRBD1	5.603	5.845	6.044	6.021	5.702	6.333	0.442	-0.342	0.176	0.312
PRKCE	6.18	6.722	6.326	7.086	6.543	6.805	0.146	0.217	0.364	-0.282
EPAS1	5.361	5.436	5.014	5.595	5.406	5.538	-0.347	0.393	0.159	-0.057
TMEM247	6.482	6.27	6.648	6.206	6.385	6.779	0.166	-0.263	-0.064	0.573
ATP6V1E2	7.434	7.513	7.885	7.692	7.583	7.248	0.451	-0.302	0.18	-0.444
RHOQ	7.561	7.765	7.943	7.719	7.554	7.2	0.382	-0.389	-0.046	-0.52
PIGF	6.297	6.744	6.267	6.206	6.258	6.611	-0.03	-0.009	-0.538	0.405
CRIPT	6.279	6.809	6.255	6.227	6.27	6.655	-0.025	0.015	-0.582	0.427
SOCS5	6.199	6.677	5.941	6.269	6.196	6.369	-0.257	0.254	-0.407	0.099
MCFD2	7.091	7.174	6.919	7.324	6.503	6.421	-0.171	-0.417	0.151	-0.904
TTC7A	5.959	6.47	5.675	6.105	6.363	6.581	-0.284	0.688	-0.365	0.476
STPG4	5.644	5.655	5.58	5.261	5.428	5.264	-0.063	-0.152	-0.394	0.002
AC073283.3	6.917	6.823	6.88	6.481	6.533	5.846	-0.037	-0.347	-0.342	-0.635
CALM2	6.824	6.752	6.84	6.389	6.451	5.768	0.016	-0.389	-0.363	-0.621
EPCAM	5.186	4.627	5.393	5.06	5.491	5.474	0.207	0.098	0.433	0.414
MSH2	5.892	6.05	4.924	5.084	4.976	5.407	-0.968	0.052	-0.966	0.323
MSH6	4.965	3.895	4.984	4.016	5.089	5.104	0.019	0.105	0.121	1.088
FBXO11	7.019	7.112	6.896	6.918	6.747	6.202	-0.123	-0.149	-0.194	-0.716
FOXN2	7.39	7.367	7.538	7.369	7.306	6.315	0.148	-0.232	0.001	-1.053
PPP1R21	6.18	6.359	6.314	5.996	5.87	6.221	0.134	-0.444	-0.362	0.225
STON1	5.456	4.967	5.619	5.381	5.666	5.895	0.163	0.047	0.415	0.514
STON1-GTF2A1L	5.546	4.967	5.521	5.456	5.72	5.741	-0.025	0.199	0.489	0.285
GTF2A1L	4.899	4.749	4.762	3.914	5.22	5.569	-0.137	0.458	-0.835	1.655
AC073082.1	4.78	4.093	4.538	3.86	4.608	5.686	-0.242	0.07	-0.233	1.826
FSHR	4.805	4.528	4.617	3.485	4.915	6.202	-0.188	0.299	-1.044	2.717
NRXN1	4.899	4.093	4.924	3.554	5.089	6.386	0.026	0.165	-0.538	2.832
CHAC2	5.09	5.04	5.325	4.709	5.428	5.146	0.235	0.103	-0.331	0.436
ERLEC1	6.482	6.378	6.542	6.238	6.208	5.895	0.06	-0.334	-0.14	-0.343
PSME4	6.271	6.153	6.481	6.857	6.685	6.351	0.21	0.205	0.704	-0.506
ACYP2	6.279	6.207	6.522	6.898	6.703	6.386	0.243	0.181	0.691	-0.512
TSPYL6	4.965	4.627	4.829	4.326	5.47	6.162	-0.136	0.642	-0.301	1.835
[truncated: 12,583 more rows]

## Sheet: H3K9ac
Gene	H3K9ac-Donor88-naMDM Normalized ChiP-Seq counts	H3K9ac-Donor90-naMDM Normalized ChiP-Seq counts	H3K9ac-Donor88-aMDM Normalized ChiP-Seq counts	H3K9ac-Donor90-aMDM Normalized ChiP-Seq counts	H3K9ac-Donor88-aMDM+LCC-12 Normalized ChiP-Seq counts	H3K9ac-Donor90-aMDM+LCC-12 Normalized ChiP-Seq counts	log(2)FC-Donor88-aMDM vs naMDM	log(2)FC-Donor88-aMDM+LCC-12 vs aMDM	log(2)FC-Donor90-aMDM vs naMDM	log(2)FC-Donor90-aMDM+LCC-12 vs aMDM
[truncated: 16,283 more rows]

[truncated: 1 more sheets: H3K9me2]
