# Supplementary material for: A druggable copper-signalling pathway that drives inflammation
Source: Nature. 2023 Apr 26;617(7960):386–94. doi: 10.1038/s41586-023-06017-4 (PMC10131557; doi:10.1038/s41586-023-06017-4)
Supplement: Supplementary file 11 — Supplementary Table 8 [file 41586_2023_6017_MOESM11_ESM.xlsx]

## Sheet: Title
	Supplementary Table 8
	GO terms of RNA analysis of genes downregulated in MDM treated with LCC-12 during activation

## Sheet: aMDM LCC-12 downregulated
ID	Description	GeneRatio	BgRatio	p-value	adjusted p-value	q-value	gene ID	Count	tot
GO:0140053	mitochondrial gene expression	87/3685	162/18670	6.01004e-22	3.74906e-18	3.18722e-18	FASTKD5/MTIF2/MRPL16/IARS2/GFM1/LARS2/FASTKD3/EARS2/RCC1L/MRPL19/MRPL35/MRPL13/MRPL1/MRPL30/GFM2/MRPS18B/MRPL40/MRPL50/MTRF1/MRPS7/TEFM/GATB/MRPL32/TARS2/PPARGC1B/MRPS11/MRPS33/MRPL51/PTCD3/MRPL28/UQCC1/TRUB2/TSFM/MRPS25/ERAL1/DARS2/MRPS23/HSD17B10/TWNK/MTERF1/TRMT10A/PNPT1/MRPS10/MRPS9/MRPS31/MRPL53/MRPL27/MRPS17/MRPL39/AARS2/MRPS14/MRPL58/MRPL18/MRPS21/TRMT61B/MRPL54/MRPL20/ELAC2/MRPS12/MTO1/MT…	87	162
GO:0032543	mitochondrial translation	74/3685	135/18670	1.45705e-19	4.54454e-16	3.86348e-16	MTIF2/MRPL16/IARS2/GFM1/LARS2/FASTKD3/EARS2/RCC1L/MRPL19/MRPL35/MRPL13/MRPL1/MRPL30/GFM2/MRPS18B/MRPL40/MRPL50/MTRF1/MRPS7/GATB/MRPL32/TARS2/MRPS11/MRPS33/MRPL51/PTCD3/MRPL28/UQCC1/TRUB2/TSFM/MRPS25/ERAL1/DARS2/MRPS23/MRPS10/MRPS9/MRPS31/MRPL53/MRPL27/MRPS17/MRPL39/AARS2/MRPS14/MRPL58/MRPL18/MRPS21/MRPL54/MRPL20/MRPS12/MTG2/MRPL17/MRPL4/NSUN3/CHCHD1/MTIF3/MRPS16/RPUSD3/MRPL22/LRPPRC/MTG1/MTRF1L/R…	74	135
GO:0002831	regulation of response to biotic stimulus	151/3685	400/18670	2.52997e-17	4.31845e-14	3.67128e-14	IKBKE/PSMC2/PSMB2/PSMD1/PSMC6/SLAMF8/PYCARD/PSMD12/PSMD3/PSMB6/SAMHD1/PSME3/IKBKG/PSMA1/PSMA3/ZBP1/AP1G1/PSMC3/TBK1/FGL2/POLR3F/PSME2/FPR2/PSMB8/PSMD13/ACOD1/PSMD2/TRIM6/AIM2/TRIM38/IL12RB1/ICAM3/FADD/BIRC2/PSPC1/PSMA2/NPLOC4/CARD8/POLR3B/MUC1/TAB1/PSMB5/PSMD14/TRIM5/ZMPSTE24/NLRX1/PPM1B/PSMA5/IFNAR2/STAT1/PSMF1/PSME1/WNT5A/IFNGR2/PSMB10/DDX58/DHX9/TRAF3IP1/GBP5/PSMB3/CD1D/HEXIM1/FBXW11/JAK2/APPL…	151	400
GO:0002446	neutrophil mediated immunity	178/3685	499/18670	2.76913e-17	4.31845e-14	3.67128e-14	FUCA2/PSMC2/PSMD1/DYNLL1/DYNC1LI1/KPNB1/DDOST/NCSTN/IDH1/WDR1/PYCARD/DOCK2/ACAA1/PSMD12/PSMD3/VCP/ACTR2/CTSZ/CD47/NDUFC2/METTL7A/DIAPH1/PGAM1/PKM/ARMC8/PSMC3/FGL2/DNAJC13/FPR2/NFAM1/DERA/PSMD13/PSMD2/DEGS1/LAMTOR2/ATG7/ARSB/ALAD/JAGN1/CD53/BST1/FAF2/BST2/PSMA2/SLC44A2/CMTM6/LAMTOR1/AGL/PSMD14/DNASE1L1/PECAM1/PSMA5/GHDC/NIT2/CCT2/VCL/VAMP8/IRAK4/VPS35L/ADGRE5/HSP90AA1/HK3/QSOX1/HVCN1/TMEM179B/STOM…	178	499
GO:0000209	protein polyubiquitination	125/3685	310/18670	3.8098e-17	4.57353e-14	3.88813e-14	PSMC2/PSMB2/PSMD1/FBXL17/PSMC6/PSMD12/PSMD3/PSMB6/FBXO41/PSME3/PSMA1/FBXO9/TRIP12/PSMA3/ZNRF2/PSMC3/CDC23/RNF20/PSME2/PSMB8/TMEM129/THOP1/UBR2/PSMD13/PSMD2/TRIM6/UBE2E3/TRIM38/BIRC2/RNF31/PSMA2/FBXL5/MKRN1/UBE3A/PSMB5/PSMD14/TRIM5/CUL3/PSMA5/IFI27/PSMF1/PSME1/PSMB10/UBE3C/DZIP3/WSB1/UBE2N/HERC6/FBXO7/SMURF2/PSMB3/UBE2E1/FBXW11/SHPRH/FBXO38/NHLRC1/SMURF1/TRIM21/PSMA4/FBXO44/CUL1/TRAF2/PSMB7/PPIL2/…	125	310
GO:0031146	SCF-dependent proteasomal ubiquitin-dependent protein catabolic process	56/3685	95/18670	4.39904e-17	4.57353e-14	3.88813e-14	PSMC2/PSMB2/PSMD1/FBXL17/PSMC6/PSMD12/PSMD3/PSMB6/PSME3/CUL4B/PSMA1/FBXO9/PSMA3/PSMC3/PSME2/PSMB8/PSMD13/PSMD2/PSMA2/CUL2/FBXL5/PSMB5/PSMD14/CUL3/PSMA5/PSMF1/PSME1/PSMB10/PSMB3/FBXW11/FBXO38/DMAC2/PSMA4/FBXO44/CUL1/PSMB7/RNF7/CUL5/PSMD4/PSMB1/STYX/FBXL8/BTRC/PSMC5/FBXO6/FBXO4/SKP2/FBXO33/PSMD5/PSMC1/PSMD11/SKP1/FBXL13/FBXO39/FBXL12/FBXO48	56	95
GO:0045088	regulation of innate immune response	123/3685	305/18670	6.73614e-17	6.00287e-14	5.10326e-14	IKBKE/PSMC2/PSMB2/PSMD1/PSMC6/SLAMF8/PYCARD/PSMD12/PSMD3/PSMB6/SAMHD1/PSME3/IKBKG/PSMA1/PSMA3/ZBP1/AP1G1/PSMC3/TBK1/POLR3F/PSME2/FPR2/PSMB8/PSMD13/ACOD1/PSMD2/TRIM6/AIM2/ICAM3/FADD/BIRC2/PSPC1/PSMA2/POLR3B/MUC1/TAB1/PSMB5/PSMD14/TRIM5/NLRX1/PSMA5/IFNAR2/STAT1/PSMF1/PSME1/WNT5A/IFNGR2/PSMB10/DHX9/GBP5/PSMB3/CD1D/HEXIM1/FBXW11/JAK2/APPL1/TIRAP/USP18/MNDA/SFPQ/ERAP1/FFAR2/TREML2/PSMA4/CUL1/PTPN11/PS…	123	305
GO:0043312	neutrophil degranulation	173/3685	485/18670	7.86314e-17	6.13129e-14	5.21244e-14	FUCA2/PSMC2/PSMD1/DYNLL1/DYNC1LI1/KPNB1/DDOST/NCSTN/IDH1/PYCARD/DOCK2/ACAA1/PSMD12/PSMD3/VCP/ACTR2/CTSZ/CD47/NDUFC2/METTL7A/DIAPH1/PGAM1/PKM/ARMC8/PSMC3/FGL2/DNAJC13/FPR2/NFAM1/DERA/PSMD13/PSMD2/DEGS1/LAMTOR2/ATG7/ARSB/ALAD/CD53/BST1/FAF2/BST2/PSMA2/SLC44A2/CMTM6/LAMTOR1/AGL/PSMD14/DNASE1L1/PECAM1/PSMA5/GHDC/NIT2/CCT2/VCL/VAMP8/VPS35L/ADGRE5/HSP90AA1/HK3/QSOX1/HVCN1/TMEM179B/STOM/CRACR2A/PTPRC/CA…	173	485
GO:0042119	neutrophil activation	176/3685	498/18670	1.18855e-16	8.23797e-14	7.00341e-14	FUCA2/PSMC2/PSMD1/DYNLL1/DYNC1LI1/KPNB1/DDOST/NCSTN/IDH1/PYCARD/DOCK2/ACAA1/PSMD12/PSMD3/VCP/ACTR2/CTSZ/CD47/NDUFC2/METTL7A/DIAPH1/PGAM1/PKM/ARMC8/PSMC3/FGL2/DNAJC13/FPR2/NFAM1/DERA/PSMD13/PSMD2/DEGS1/LAMTOR2/ATG7/ARSB/ALAD/IL18/CD53/BST1/FAF2/BST2/PSMA2/SLC44A2/CMTM6/LAMTOR1/AGL/PSMD14/DNASE1L1/PECAM1/PSMA5/GHDC/NIT2/CCT2/VCL/VAMP8/VPS35L/ADGRE5/HSP90AA1/HK3/QSOX1/HVCN1/TMEM179B/STOM/CRACR2A/PTP…	176	498
GO:0002283	neutrophil activation involved in immune response	173/3685	488/18670	1.5522e-16	9.68262e-14	8.23156e-14	FUCA2/PSMC2/PSMD1/DYNLL1/DYNC1LI1/KPNB1/DDOST/NCSTN/IDH1/PYCARD/DOCK2/ACAA1/PSMD12/PSMD3/VCP/ACTR2/CTSZ/CD47/NDUFC2/METTL7A/DIAPH1/PGAM1/PKM/ARMC8/PSMC3/FGL2/DNAJC13/FPR2/NFAM1/DERA/PSMD13/PSMD2/DEGS1/LAMTOR2/ATG7/ARSB/ALAD/CD53/BST1/FAF2/BST2/PSMA2/SLC44A2/CMTM6/LAMTOR1/AGL/PSMD14/DNASE1L1/PECAM1/PSMA5/GHDC/NIT2/CCT2/VCL/VAMP8/VPS35L/ADGRE5/HSP90AA1/HK3/QSOX1/HVCN1/TMEM179B/STOM/CRACR2A/PTPRC/CA…	173	488
GO:0090305	nucleic acid phosphodiester bond hydrolysis	119/3685	302/18670	1.65746e-15	9.39928e-13	7.99068e-13	KPNB1/CSTF2/DIS3L/USB1/ERCC3/DBR1/SAMHD1/EXOG/CUL4B/EXD2/CPSF3/CPSF6/RNASEH1/REXO4/PARN/DCPS/POP1/SETMAR/SMG6/DCLRE1C/NCBP1/TSEN15/TUT1/EME2/DCLRE1A/ZC3H12D/PARP1/ERI2/DNASE1L1/DGCR8/ANGEL2/CSTF3/DROSHA/PCF11/PMS2/ERCC2/MOV10/CASP3/EDC3/MGME1/PNPT1/OGG1/ELAC1/ISG20L2/XPA/RAD50/APEX2/CPSF2/ISG20/AIFM1/TSN/DDX1/FCF1/TATDN3/GTF2H5/RNASET2/XRN2/RAD9B/ZC3H12A/TRIR/RNASEH2B/POP4/UTP23/HARBI1/GTF2H2/WRN…	119	302
GO:0051607	defense response to virus	98/3685	238/18670	2.03309e-14	9.4351e-12	8.02113e-12	FAM111A/PYCARD/SAMHD1/GBP1/TBK1/FGL2/RTP4/POLR3F/CRCP/TRIM6/AIM2/TRIM38/ATG7/IL12RB1/FADD/BIRC2/BST2/NPLOC4/POLR3B/TLR3/TRIM5/ZMPSTE24/NLRX1/PPM1B/IFNAR2/IFI27/STAT1/IFITM1/CXCL9/DDX58/IFIH1/DHX9/TRAF3IP1/PTPRC/TRIM22/IFIT3/IFIT1/NT5C3A/POLR3A/APOBEC3G/CGAS/APOBEC3F/TSPAN32/IFI16/DTX3L/MX2/ISG20/IFI6/CARD9/DDX1/OAS1/IFIT2/ELMOD2/IFIT1B/ZC3H12A/UNC93B1/BECN1/TRIM56/PARP9/CNOT7/ILF3/CD40/NLRC5/IFIT…	98	238
GO:0002479	antigen processing and presentation of exogenous peptide antigen via MHC class I, TAP-dependent	45/3685	75/18670	2.11753e-14	9.4351e-12	8.02113e-12	PSMC2/PSMB2/PSMD1/PSMC6/TAP1/PSMD12/PSMD3/PSMB6/PSME3/PDIA3/IKBKG/PSMA1/PSMA3/PSMC3/PSME2/PSMB8/PSMD13/PSMD2/PSMA2/PSMB5/PSMD14/PSMA5/SEC22B/PSMF1/PSME1/VAMP8/PSMB10/PSMB3/SNAP23/PSMA4/PSMB7/CYBA/FCGR1B/PSMD4/NCF4/PSMB1/NCF1/PSMC5/CYBB/PSMD5/PSMC1/TAPBP/B2M/ITGAV/PSMD11	45	75
GO:0009615	response to virus	122/3685	323/18670	2.84592e-14	1.18352e-11	1.00616e-11	IKBKE/FAM111A/PYCARD/HNRNPUL1/SAMHD1/IKBKG/GBP1/TBK1/FGL2/RTP4/POLR3F/CRCP/AP1S1/TRIM6/AIM2/TRIM38/ATG7/IL12RB1/FADD/BIRC2/BST2/PSMA2/NPLOC4/CCL8/IFI44/URI1/CLU/POLR3B/TLR3/TRIM5/ZMPSTE24/NLRX1/PPM1B/IFNAR2/IFI27/STAT1/IFITM1/CXCL9/IFNGR2/DDX58/IFIH1/DHX9/TRAF3IP1/PTPRC/TRIM22/IFIT3/IFIT1/NT5C3A/TBX21/POLR3A/APOBEC3G/CGAS/CCT5/APOBEC3F/TSPAN32/HYAL3/IFI16/DTX3L/CFL1/MX2/ISG20/IFI6/CARD9/DDX1/OAS1…	122	323
GO:0002474	antigen processing and presentation of peptide antigen via MHC class I	52/3685	96/18670	6.87907e-14	2.52421e-11	2.14593e-11	PSMC2/PSMB2/PSMD1/PSMC6/TAPBPL/TAP1/PSMD12/PSMD3/PSMB6/PSME3/PDIA3/IKBKG/PSMA1/PSMA3/PSMC3/PSME2/PSMB8/PSMD13/PSMD2/HFE/PSMA2/PSMB5/PSMD14/PSMA5/SEC22B/PSMF1/PSME1/VAMP8/PSMB10/PSMB3/IDE/SNAP23/ERAP1/PSMA4/PSMB7/CYBA/FCGR1B/SAR1B/PSMD4/NCF4/PSMB1/FCER1G/NCF1/PSMC5/CYBB/PSMD5/PSMC1/TAPBP/B2M/ITGAV/PSMD11/MR1	52	96
GO:0070646	protein modification by small protein removal	111/3685	299/18670	1.52808e-12	3.40434e-10	2.89415e-10	PSMC2/PSMB2/PSMD1/PSMC6/USP8/PSMD12/PSMD3/VCP/PSMB6/PSME3/IKBKG/USP11/PSMA1/VCPIP1/SMAD1/PSMA3/PSMC3/CYLD/PSME2/PSMB8/TOR1A/PSMD13/PSMD2/MINDY1/USP48/USP33/USP5/BIRC2/STAM2/PSMA2/TAB1/PSMB5/PSMD14/OTUD4/OTUD6B/PSMA5/USP40/TANK/PSMF1/KAT2A/PSME1/RNF123/PSMB10/DDX58/IFIH1/BRCC3/SMURF2/TRRAP/PSMB3/USP28/USP18/ACTR8/ATXN7/ACTB/TRIM21/ENY2/PSMA4/USP15/TRAF2/PSMB7/RUVBL1/TADA3/RIPK1/USP7/PSMD4/BAP1/PSM…	111	299
GO:0051186	cofactor metabolic process	150/3685	449/18670	3.66797e-12	7.62693e-10	6.48394e-10	ATIC/DLD/GSTK1/IDH1/IBA57/PCCB/MAT2A/VCP/GCLM/MMAA/ELOVL1/GCH1/PNPO/PPCS/CROT/ACSS1/PPCDC/PMVK/MGST2/PDHB/ACAT1/NFS1/LIAS/ACSL1/IREB2/GART/COQ7/SOD1/FLAD1/ALAD/CNDP2/GSTZ1/HMBS/SUCLG2/MLYCD/TCN2/MOCS2/DGAT2/PDK2/NDUFA9/SUCLA2/ISCA2/NUBPL/ACBD6/MCCC1/FECH/PTGS2/HSP90AA1/BTD/HMOX1/CRYZL1/GSS/NUDT12/GSR/GGT7/ACOT2/CBR4/NMRK1/MCCC2/COQ5/OXSM/APIP/THTPA/GGT1/MTHFD2L/COQ4/ABCD1/PRDX4/COASY/PIPOX/COX15/…	150	449
GO:0031349	positive regulation of defense response	127/3685	384/18670	3.45589e-10	5.67312e-08	4.82293e-08	IKBKE/PTGER4/PSMC2/PSMB2/PSMD1/PSMC6/MYD88/PYCARD/PSMD12/PSMD3/PSMB6/CD81/CD47/PSME3/IKBKG/LRRK2/PSMA1/PSMA3/MGST2/ZBP1/AP1G1/PSMC3/TBK1/POLR3F/PSME2/FPR2/PSMB8/IL17RC/PSMD13/PSMD2/TRIM6/AIM2/ICAM3/IL18/FADD/SNX4/PSPC1/PSMA2/BTK/POLR3B/MUC1/TAB1/PSMB5/PSMD14/TLR3/TRIM5/PSMA5/PSMF1/PIK3CG/PSME1/VAMP8/WNT5A/PSMB10/PTGS2/DHX9/SUCNR1/GBP5/PSMB3/CD1D/HEXIM1/FBXW11/JAK2/APPL1/MNDA/TNFRSF1A/SFPQ/FFAR2/P…	127	384
GO:0010972	negative regulation of G2/M transition of mitotic cell cycle	45/3685	93/18670	4.69378e-10	7.50764e-08	6.38253e-08	PSMC2/PSMB2/PSMD1/PSMC6/PSMD12/PSMD3/PSMB6/TAOK3/PSME3/PSMA1/PSMA3/PSMC3/PSME2/PSMB8/PSMD13/PSMD2/PSMA2/PSMB5/PSMD14/PSMA5/PSMF1/PSME1/PSMB10/NAE1/PSMB3/PSMA4/CHMP4C/CUL1/PSMB7/PSMD4/RINT1/PSMB1/RAD17/TOPBP1/PSMC5/BRCA1/ORC1/PSMD5/PSMC1/AURKA/PSMD11/SKP1/MRE11/CLSPN/ATM	45	93
GO:0006521	regulation of cellular amino acid metabolic process	34/3685	62/18670	9.32142e-10	1.45367e-07	1.23582e-07	PSMC2/PSMB2/PSMD1/PSMC6/OAZ2/PSMD12/PSMD3/PSMB6/NQO1/PSME3/PSMA1/PSMA3/PSMC3/PSME2/PSMB8/PSMD13/PSMD2/PSMA2/PSMB5/PSMD14/PSMA5/PSMF1/PSME1/PSMB10/PSMB3/PSMA4/PSMB7/PSMD4/PSMB1/PSMC5/PSMD5/PSMC1/SLC7A7/PSMD11	34	62
GO:0060337	type I interferon signaling pathway	45/3685	95/18670	1.12157e-09	1.6658e-07	1.41616e-07	IKBKE/MYD88/SAMHD1/ZBP1/TBK1/PSMB8/IFI35/TRIM6/FADD/BST2/IFNAR2/IFI27/STAT1/IFITM1/WNT5A/IFIT3/USP18/IFIT1/PTPN11/TYK2/GBP2/PTPN1/MX2/ISG20/IFI6/METTL3/OAS1/IFIT2/CNOT7/NLRC5/IFITM2/PTPN6/ADAR/SP100/IRF8/RSAD2/MX1/STAT2/OAS3/CDC37/MAVS/EGR1/IFITM3/OASL/IRF3	45	95
GO:0071357	cellular response to type I interferon	45/3685	95/18670	1.12157e-09	1.6658e-07	1.41616e-07	IKBKE/MYD88/SAMHD1/ZBP1/TBK1/PSMB8/IFI35/TRIM6/FADD/BST2/IFNAR2/IFI27/STAT1/IFITM1/WNT5A/IFIT3/USP18/IFIT1/PTPN11/TYK2/GBP2/PTPN1/MX2/ISG20/IFI6/METTL3/OAS1/IFIT2/CNOT7/NLRC5/IFITM2/PTPN6/ADAR/SP100/IRF8/RSAD2/MX1/STAT2/OAS3/CDC37/MAVS/EGR1/IFITM3/OASL/IRF3	45	95
GO:0000086	G2/M transition of mitotic cell cycle	89/3685	247/18670	1.41326e-09	1.93031e-07	1.64103e-07	PSMC2/PSMB2/PSMD1/DYNLL1/PSMC6/PSMD12/PSMD3/PSMB6/TAOK3/CCNY/PSME3/PSMA1/PSMA3/PSMC3/PSME2/PSMB8/PSMD13/PSMD2/PSMA2/PSMB5/PSMD14/HAUS1/PSMA5/VPS4B/PSMF1/PSME1/PSMB10/HSP90AA1/KDM8/NAE1/TAF2/PSMB3/FBXW11/MTA3/KAT14/PRKAR2B/PSMA4/CHMP4C/CUL1/PSMB7/PRKACA/TUBA4A/MAPRE1/CCNB3/PSMD4/RINT1/PSMB1/RAD17/RNASEH2B/CDC25B/BTRC/ACTR1A/OFD1/DCTN2/TOPBP1/CEP192/PSMC5/ENSA/PCM1/DBF4B/NES/BRCA1/CEP41/SKP2/ORC1/P…	89	247
GO:1902750	negative regulation of cell cycle G2/M phase transition	48/3685	105/18670	1.42344e-09	1.93031e-07	1.64103e-07	PSMC2/PSMB2/PSMD1/PSMC6/PSMD12/PSMD3/PSMB6/TAOK3/PSME3/PSMA1/PSMA3/PSMC3/PSME2/PSMB8/PSMD13/PSMD2/PSMA2/PSMB5/PSMD14/PSMA5/PSMF1/PSME1/PSMB10/NAE1/BRCC3/PSMB3/PSMA4/CHMP4C/CUL1/PSMB7/ATF5/PSMD4/RINT1/PSMB1/RAD17/TOPBP1/PSMC5/BRCA1/ABRAXAS1/ORC1/PSMD5/PSMC1/AURKA/PSMD11/SKP1/MRE11/CLSPN/ATM	48	105
GO:0007031	peroxisome organization	40/3685	81/18670	2.00758e-09	2.60902e-07	2.21802e-07	DNM1L/GSTK1/IDH1/ACAA1/CROT/PEX11B/ABCD3/MLYCD/ACOX1/DHRS4/PEX3/ACOT2/NUDT19/IDE/ABCD1/PIPOX/PEX7/ACOX3/PEX26/ACOT8/PEX19/CAT/PEX1/ECI2/PEX11G/MFF/EHHADH/HMGCL/ECH1/ACOT4/PEX10/DDO/HACL1/PEX2/USP9X/MAVS/PEX6/UBB/NUDT7/PEX11A	40	81
GO:0050852	T cell receptor signaling pathway	76/3685	202/18670	2.44813e-09	3.01856e-07	2.56619e-07	PSMC2/PSMB2/PSMD1/PSMC6/PSMD12/PSMD3/PSMB6/INPP5D/CD81/PSME3/IKBKG/PSMA1/GBP1/PSMA3/PSMC3/CYLD/PSME2/PSMB8/EIF2B1/PSMD13/PSMD2/PIK3R1/RNF31/FYB1/PSMA2/BTK/NCK1/PSMB5/PSMD14/PSMA5/BTN2A2/PSMF1/PSME1/PSMB10/UBE2N/PSMB3/PTPRC/FBXW11/PSEN1/CD4/PSMA4/CUL1/WAS/PSMB7/PRAM1/PSMD4/PSMB1/DUSP22/ZC3H12A/BTRC/ITK/PTPN22/RBCK1/PAK1/PRKD2/PTPN6/PDE4B/PSMC5/HLA-DPA1/CTLA4/THEMIS2/ERMAP/PSMD5/PSMC1/NECTIN2/CEACA…	76	202
GO:0006520	cellular amino acid metabolic process	115/3685	348/18670	2.46788e-09	3.01856e-07	2.56619e-07	DLD/PSMC2/PSMB2/PSMD1/PSMC6/OAZ2/IARS2/PSMD12/PSMD3/PSMB6/GCLM/NQO1/PSME3/LARS2/PSMA1/PSPH/ALDH18A1/PSMA3/ACAT1/PSMC3/EARS2/SLC25A12/PSME2/PSMB8/NFS1/PSMD13/PSMD2/GART/CTPS2/GSTZ1/PSMA2/GATB/TARS2/PSMB5/PSMD14/TXN2/PSMA5/MCCC1/NIT2/PSMF1/PSME1/PSMB10/HIBCH/GSS/IVD/HPD/ACADSB/DARS2/NAGS/PSMB3/HSD17B10/MCCC2/PLOD1/APIP/GGT1/MTHFD2L/ALDH8A1/PRDX4/PIPOX/PSMA4/PSMB7/PSMD4/SEPSECS/PSMB1/CARS2/MTHFD1/AA…	115	348
GO:0070498	interleukin-1-mediated signaling pathway	46/3685	100/18670	2.42574e-09	3.01856e-07	2.56619e-07	PSMC2/PSMB2/PSMD1/PSMC6/MYD88/PSMD12/PSMD3/PSMB6/PSME3/IKBKG/PSMA1/PSMA3/PSMC3/PSME2/PSMB8/PSMD13/PSMD2/PSMA2/TAB1/PSMB5/PSMD14/OTUD4/PSMA5/PSMF1/PSME1/IRAK4/PSMB10/UBE2N/PSMB3/FBXW11/PSMA4/CUL1/PSMB7/PSMD4/PSMB1/BTRC/PSMC5/PSMD5/PSMC1/VRK2/IL1RN/PSMD11/SKP1/NOD2/EGR1/UBB	46	100
GO:0001819	positive regulation of cytokine production	144/3685	464/18670	3.20484e-09	3.77204e-07	3.20675e-07	SASH3/PTGER4/MYD88/PYCARD/CD81/LRRK2/SPN/POLR3GL/ZBP1/TBK1/FAM49B/POLR3F/CRCP/NFAM1/IL17RC/TRIM6/CASP8/AIM2/SOD1/PIK3R1/IL12RB1/PANX1/IL18/FADD/BIRC2/NPLOC4/HK1/CD86/C5/CLU/CARD8/POLR3B/TLR3/NLRX1/MCOLN2/IL20RB/STAT1/WNT5A/PTGS2/DDX58/IFIH1/DHX9/HMOX1/GBP5/PTPRC/JAK2/APPL1/TIRAP/PSEN1/CD4/MNDA/FFAR2/PTPN11/TRAF2/POLR3A/ZNF580/CGAS/CYBA/IFI16/HAVCR2/RIPK1/CCL1/PTAFR/CD46/IL27RA/CARD9/DDX1/AFAP1L2/…	144	464
GO:0033108	mitochondrial respiratory chain complex assembly	44/3685	96/18670	6.16107e-09	7.11718e-07	6.05058e-07	SAMM50/SCO1/NDUFC2/FASTKD3/NDUFB3/NDUFAF1/TTC19/NDUFA9/NUBPL/NDUFS2/COA5/UQCC1/NDUFAF7/SDHAF2/COX20/NDUFB2/COA4/COX18/DMAC2/NDUFA8/NDUFS1/COX19/COX16/TIMMDC1/AARS2/ACAD9/NDUFAB1/TIMM21/COA1/NDUFC1/NDUFA12/NDUFA5/NDUFB7/NDUFV1/UQCR10/DMAC1/SDHAF3/NDUFB6/LYRM7/BCS1L/NDUFB1/PET117/FOXRED1/NDUFA1	44	96
GO:0043624	cellular protein complex disassembly	79/3685	217/18670	6.83839e-09	7.61748e-07	6.4759e-07	MRPL16/WDR1/SH3BP1/TWF2/MRPL19/MRPL35/MRPL13/MRPL1/MRPL30/GFM2/MRPS18B/ADD1/MRPL40/LIMA1/MRPL50/MTRF1/MRPS7/MRPL32/MRPS11/MRPS33/MRPL51/VPS4B/PTCD3/VILL/MRPL28/MRPS25/CLASP2/ERAL1/GSPT2/MRPS23/CARMIL2/TRIOBP/MRPS10/MRPS9/MRPS31/CAPZA1/MRPL53/SYNJ1/ETF1/MRPL27/CFL1/SPTA1/MRPS17/TMOD1/MRPL39/JMJD4/MRPS14/MRPL58/CAPZA2/MRPL18/SPTBN5/MRPS21/MRPL54/MRPL20/MRPS12/MRPL17/MRPL4/CHCHD1/NES/GLE1/MRPS16/MRP…	79	217
GO:0044839	cell cycle G2/M phase transition	92/3685	266/18670	8.01176e-09	8.61679e-07	7.32545e-07	PSMC2/PSMB2/PSMD1/DYNLL1/PSMC6/PSMD12/PSMD3/PSMB6/TAOK3/CCNY/PSME3/PSMA1/PSMA3/PSMC3/PSME2/PSMB8/PSMD13/PSMD2/PSMA2/PSMB5/PSMD14/HAUS1/PSMA5/VPS4B/PSMF1/PSME1/PSMB10/HSP90AA1/KDM8/NAE1/TAF2/BRCC3/PSMB3/FBXW11/MTA3/KAT14/PRKAR2B/PSMA4/CHMP4C/CUL1/PSMB7/PRKACA/TUBA4A/MAPRE1/ATF5/CCNB3/PSMD4/RINT1/PSMB1/RAD17/RNASEH2B/CDC25B/BTRC/ACTR1A/OFD1/DCTN2/TOPBP1/CEP192/PSMC5/ENSA/PCM1/DBF4B/NES/BRCA1/CEP41/…	92	266
GO:0032508	DNA duplex unwinding	48/3685	110/18670	9.36426e-09	9.73571e-07	8.27669e-07	ERCC3/CUL4B/SMARCAD1/CHTF8/SETX/CHD4/RECQL/CHD9/MCM3/PARP1/DHX9/ERCC2/CHD8/TWNK/ACTR8/XPA/MCM4/RAD50/RUVBL1/WRNIP1/DDX1/GTF2H5/XRCC6/GTF2H2/WRN/ERCC8/ASCC3/HELQ/RECQL5/DHX36/ZRANB3/GTF2H1/HELB/DDX3X/RFC3/RFC2/XRCC5/RFC4/INO80/GINS4/BRIP1/RPA1/FBH1/GTF2H3/UBB/MRE11/CETN2/CHD6	48	110
GO:0038061	NIK/NF-kappaB signaling	69/3685	183/18670	1.18105e-08	1.20777e-06	1.02677e-06	IKBKE/PSMC2/PSMB2/PSMD1/PSMC6/PSMD12/PSMD3/PSMB6/PSME3/PSMA1/PSMA3/PSMC3/CYLD/PSME2/PSMB8/PSMD13/PSMD2/IL18/BIRC2/RIPK3/PSMA2/PSMB5/PSMD14/TLR3/PPM1B/PSMA5/PSMF1/PSME1/PSMB10/PSMB3/FBXW11/TIRAP/PSMA4/CUL1/TRIP6/TRAF2/PSMB7/ACTN4/HAVCR2/PSMD4/PSMB1/ZC3H12A/BTRC/TLR4/PTPN22/TLR7/ILK/RBCK1/EDN1/TRADD/AKIP1/PSMC5/NLRP3/LGALS9/TLR2/HDAC7/PSMD5/RASSF2/PSMC1/LIMS1/BIRC3/PSMD11/SKP1/NOD2/C1QTNF3/PRDX1/MA…	69	183
GO:0051054	positive regulation of DNA metabolic process	71/3685	191/18670	1.45172e-08	1.42387e-06	1.21048e-06	HNRNPA2B1/FUS/ACTR2/PARN/CCT6A/CHTF8/SETMAR/PARP1/OTUD4/CCT2/HSP90AA1/UBE2N/PARP3/DHX9/TNFSF13/ERCC2/BRCC3/PTGES3/PTPRC/ATR/SIRT6/TBX21/WAS/PPP1R10/RAD50/CCT5/DTX3L/USP7/MGMT/PDGFRB/WRN/PARP9/TNFSF4/CD40/ERCC8/PCNA/DHX36/PRKD2/TGFB1/CCT4/APLF/BRCA1/FBXO4/TNKS2/HGF/NABP2/ABRAXAS1/MLH1/HNRNPD/EXOSC3/KDM4D/CCT7/STAT6/CTNNB1/RFC3/RFC2/PRKDC/XRCC5/PML/RFC4/SLX4/USP9X/SHLD3/FAM168A/RNF8/TP53BP1/CCT3/MS…	71	191
GO:0009062	fatty acid catabolic process	47/3685	108/18670	1.47762e-08	1.42387e-06	1.21048e-06	PCCB/ABHD3/ACAA1/MMAA/CROT/LPIN3/ACAT1/ABCD3/DECR1/ALDH3A2/MLYCD/CPT2/ETFA/ACOX1/ACAA2/HIBCH/IVD/ETFDH/NUDT19/ETFBKMT/ABCD1/PEX7/ACADM/BDH2/ACOX3/HADHA/ACOT8/ACBD5/ACADVL/ECI2/GCDH/HADHB/EHHADH/ECHDC2/ECHDC1/PCCA/ECH1/ABCD2/HACL1/PEX2/ACADS/AIG1/PCK2/ETFB/AKT2/ECHS1/NUDT7	47	108
GO:0060071	Wnt signaling pathway, planar cell polarity pathway	47/3685	108/18670	1.47762e-08	1.42387e-06	1.21048e-06	PSMC2/PSMB2/PSMD1/PSMC6/CLTC/PSMD12/PSMD3/PSMB6/PSME3/PSMA1/PSMA3/PSMC3/PSME2/PSMB8/PSMD13/PSMD2/PSMA2/PSMB5/PSMD14/PFN1/MKS1/ARHGEF19/AP2M1/PSMA5/PSMF1/PSME1/WNT5A/PSMB10/SMURF2/PSMB3/SMURF1/PSMA4/PSMB7/PSMD4/PSMB1/FZD1/MAGI2/VANGL1/PSMC5/CELSR2/AP2A1/PTK7/PSMD5/PSMC1/PSMD11/AP2S1/ABL1	47	108
GO:0032606	type I interferon production	53/3685	128/18670	1.48367e-08	1.42387e-06	1.21048e-06	IKBKE/MYD88/PYCARD/POLR3GL/ZBP1/TBK1/CYLD/POLR3F/CRCP/ACOD1/TRIM38/NPLOC4/POLR3B/TLR3/NLRX1/PPM1B/STAT1/DDX58/IFIH1/DHX9/UBA7/TRAF3IP1/TIRAP/TRIM21/PTPN11/POLR3A/CGAS/IFI16/HAVCR2/XRCC6/TRIM56/NLRC5/TLR4/PIN1/PTPN22/TLR7/DHX36/TRIM32/NMI/OTUD5/TLR2/DDX3X/DHX58/STAT6/CTNNB1/TNFAIP3/PRKDC/XRCC5/TLR8/MAVS/MRE11/POLR2K/IRF3	53	128
GO:0060218	hematopoietic stem cell differentiation	39/3685	83/18670	1.88042e-08	1.75075e-06	1.48838e-06	PSMC2/PSMB2/PSMD1/PSMC6/PSMD12/PSMD3/PSMB6/PSME3/PSMA1/PSMA3/PSMC3/PSME2/PSMB8/PSMD13/PSMD2/PSMA2/PSMB5/PSMD14/PSMA5/PSMF1/PSME1/PSMB10/ERCC2/PSMB3/PSMA4/PSMB7/PSMD4/SRF/METTL3/PSMB1/LMO2/PSMC5/RUNX1/HOXB4/PSMD5/PSMC1/XRCC5/PSMD11/ABL1	39	83
GO:0061418	regulation of transcription from RNA polymerase II promoter in response to hypoxia	37/3685	77/18670	2.04724e-08	1.85082e-06	1.57345e-06	PSMC2/PSMB2/PSMD1/PSMC6/PSMD12/PSMD3/PSMB6/PSME3/PSMA1/PSMA3/PSMC3/PSME2/PSMB8/HIGD1A/PSMD13/PSMD2/PSMA2/CUL2/PSMB5/PSMD14/PSMA5/PSMF1/PSME1/PSMB10/PSMB3/PSMA4/PSMB7/HIF1AN/PSMD4/PSMB1/LIMD1/PSMC5/PSMD5/PSMC1/PSMD11/EGR1/UBB	37	77
GO:0043487	regulation of RNA stability	68/3685	183/18670	2.95726e-08	2.57692e-06	2.19073e-06	PSMC2/PSMB2/PSMD1/PSMC6/MYD88/HNRNPM/PSMD12/PSMD3/PSMB6/PSME3/SYNCRIP/TARDBP/PSMA1/PSMA3/PARN/FASTKD3/PSMC3/PSME2/PSMB8/PSMD13/YWHAB/PSMD2/SMG6/PSMA2/RBM23/ZC3H12D/PSMB5/PSMD14/PSMA5/ANGEL2/PSMF1/PSME1/PSMB10/CIRBP/DHX9/TNFSF13/MOV10/PSMB3/TIRAP/FASTKD1/PSMA4/PSMB7/ANP32A/TNPO1/HNRNPU/PSMD4/METTL3/PSMB1/ZC3H12A/XPO1/DHX36/PSMC5/HNRNPD/EXOSC3/PSMD5/PSMC1/EXOSC9/PSMD11/EIF4G1/TENT2/DIS3/HNRNPR/APEX…	68	183
GO:0045333	cellular respiration	71/3685	194/18670	3.04188e-08	2.59935e-06	2.2098e-06	DLD/FASTKD5/IDH1/VCP/NDUFC2/FASTKD3/PDHB/UQCRFS1/SLC25A12/IREB2/NDUFB3/NDUFAF1/SUCLG2/NDUFA9/ETFA/SUCLA2/PRELID1/NDUFS2/DNAJC15/SDHC/ETFRF1/IDH3A/ETFDH/SDHAF2/NDUFB2/FASTKD1/IDE/PNPT1/ME2/SLC25A14/SIRT3/NDUFA8/NDUFS1/UQCR11/COX15/COX6C/IDH3B/PDHA1/SDHD/ADSL/AFG1L/PANK2/BID/CAT/FH/FAHD1/TRAP1/OGDH/MTFR1L/CS/NDUFAB1/NDUFC1/ALDH5A1/NDUFA12/NDUFA5/NDUFB7/NDUFV1/UQCR10/NNT/AIFM2/CYC1/DHTKD1/NDUFB6/GPD…	71	194
GO:1902036	regulation of hematopoietic stem cell differentiation	35/3685	72/18670	3.38181e-08	2.81277e-06	2.39124e-06	PSMC2/PSMB2/PSMD1/PSMC6/PSMD12/PSMD3/PSMB6/PSME3/PSMA1/PSMA3/PSMC3/PSME2/PSMB8/PSMD13/PSMD2/PSMA2/PSMB5/PSMD14/PSMA5/PSMF1/PSME1/PSMB10/PSMB3/PSMA4/PSMB7/PSMD4/METTL3/PSMB1/LMO2/PSMC5/RUNX1/PSMD5/PSMC1/PSMD11/ABL1	35	72
GO:0043574	peroxisomal transport	34/3685	70/18670	5.43101e-08	4.28843e-06	3.64576e-06	GSTK1/IDH1/ACAA1/CROT/ABCD3/MLYCD/ACOX1/DHRS4/PEX3/ACOT2/NUDT19/IDE/ABCD1/PIPOX/PEX7/ACOX3/PEX26/ACOT8/PEX19/CAT/PEX1/ECI2/EHHADH/HMGCL/ECH1/ACOT4/PEX10/DDO/HACL1/PEX2/USP9X/PEX6/UBB/NUDT7	34	70
GO:0006506	GPI anchor biosynthetic process	20/3685	31/18670	6.73659e-08	5.25286e-06	4.46565e-06	PIGN/GPAA1/PGAP3/PIGB/DPM1/PIGU/MPPE1/PYURF/PIGV/PIGC/DPM2/PIGF/PIGG/PIGM/PGAP2/PIGS/PIGH/PIGP/PIGZ/PIGT	20	31
GO:0042157	lipoprotein metabolic process	52/3685	130/18670	7.8975e-08	5.86483e-06	4.98591e-06	APOL3/APOL2/PIGN/GPAA1/ZDHHC21/APOL1/PGAP3/PIGB/ATG7/DPM1/DGAT2/ABHD13/PIGU/PPM1B/APOL4/PIK3C3/MPPE1/LYPLAL1/ZDHHC5/PYURF/PIGV/ZDHHC16/GBA/PIGC/DPM2/PIGF/HHAT/ZDHHC23/LYPLA1/ZDHHC12/PIGG/ZDHHC24/ZDHHC18/PIGM/PGAP2/PIGS/ABHD17B/ZDHHC2/PPT1/PIGH/ITGAV/NMT2/PIGP/PIGZ/WDR45B/APOL6/WDR45/PIGT/MTTP/ZDHHC4/ATM/ATG10	52	130
GO:0043903	regulation of interspecies interactions between organisms	77/3685	222/18670	1.12603e-07	8.07377e-06	6.86381e-06	FUCA2/DDX5/FAM111A/YTHDC2/HDAC1/EXOC7/EXOC2/PPID/GTF2B/TARDBP/PSMC3/VAPB/POLR2B/TRIM6/TRIM38/TRIM14/BST2/CCL8/TRIM5/VPS4B/IFI27/STAT1/IFITM1/DHX9/CHMP3/STOM/CD4/TRIM21/IFIT1/DYNLT1/CHMP4C/APOBEC3G/APOBEC3F/HACD3/TAF11/IFI16/CFL1/ISG20/TRIM31/OAS1/BANF1/ZC3H12A/SLPI/POLR2G/CSF1R/MORC2/CNOT7/ILF3/IFITM2/POLR2A/IFIT5/TRIM32/IGF2R/TRIM59/LGALS9/ADAR/APOBEC3D/RSAD2/DDX3X/NECTIN2/PARP10/ITGAV/TNIP1/MX1…	77	222
GO:0006505	GPI anchor metabolic process	20/3685	32/18670	1.46216e-07	9.88913e-06	8.40712e-06	PIGN/GPAA1/PGAP3/PIGB/DPM1/PIGU/MPPE1/PYURF/PIGV/PIGC/DPM2/PIGF/PIGG/PIGM/PGAP2/PIGS/PIGH/PIGP/PIGZ/PIGT	20	32
GO:0044282	small molecule catabolic process	133/3685	445/18670	1.4982e-07	9.94229e-06	8.45232e-06	DLD/ENTPD1/PCCB/ABHD3/ACAA1/MMAA/CROT/PGK1/LPIN3/PGAM1/SNX17/PKM/ACAT1/SLC25A12/DERA/ABCD3/DECR1/ALDH3A2/ALDH1B1/GSTZ1/MLYCD/FUT8/CPT2/NAGK/HK1/ETFA/ACOX1/IDNK/ACAA2/FUT4/TXN2/NUDT18/MCCC1/GLYCTK/FUT7/HIBCH/IVD/SULT1A1/HK3/HPD/ACADSB/ETFDH/NUDT19/HSD17B10/MCCC2/PGM2/ALDH8A1/ETFBKMT/ABCD1/PIPOX/NT5C3A/GALT/APOBEC3G/PEX7/ACADM/SYNJ1/BDH2/APOBEC3F/NUDT5/ACOX3/ADPGK/HADHA/HYAL3/ACOT8/INPP5B/PFKP/ACBD…	133	445
GO:0002703	regulation of leukocyte mediated immunity	72/3685	205/18670	1.64022e-07	1.0658e-05	9.06078e-06	SASH3/CD81/AP1G1/FAM49B/SUPT6H/HFE/IL12RB1/IL18/FADD/SNX4/RIPK3/BST2/BTK/TLR3/IL20RB/VAMP8/DDX58/PARP3/HMOX1/TNFSF13/CD1D/PTPRC/FBXO38/TBX21/TRAF2/WAS/SPHK2/PRAM1/HAVCR2/CLC/PTAFR/IL27RA/DDX1/PIK3R6/FCER1G/DUSP22/LAG3/FES/TNFSF4/CD40/TLR4/JAK3/DHX36/PTPN6/TGFB1/NLRP3/APLF/LGALS9/VAV1/MLH1/EXOSC3/SERPINB9/RSAD2/ITGB2/STAT6/NECTIN2/KIR2DL4/CEACAM1/B2M/CD226/NOD2/TYROBP/SHLD3/MAVS/TP53BP1/MALT1/STAP…	72	205
GO:0006497	protein lipidation	39/3685	89/18670	1.94897e-07	1.24058e-05	1.05466e-05	PIGN/GPAA1/ZDHHC21/PGAP3/PIGB/ATG7/DPM1/PIGU/PPM1B/PIK3C3/MPPE1/ZDHHC5/PYURF/PIGV/ZDHHC16/GBA/PIGC/DPM2/PIGF/HHAT/ZDHHC23/ZDHHC12/PIGG/ZDHHC24/ZDHHC18/PIGM/PGAP2/PIGS/ABHD17B/ZDHHC2/PIGH/NMT2/PIGP/PIGZ/WDR45B/WDR45/PIGT/ZDHHC4/ATG10	39	89
GO:0000723	telomere maintenance	60/3685	162/18670	2.14592e-07	1.33862e-05	1.13801e-05	HNRNPA2B1/SMG5/PARN/CCT6A/RAD51D/TERF1/YLPM1/SMG6/DCLRE1C/PRIM2/DCLRE1A/PARP1/CCT2/HSP90AA1/PARP3/PTGES3/ATR/LTO1/HDAC8/SIRT6/PPP1R10/RAD50/CCT5/HNRNPU/USP7/XRCC6/WRN/POLD4/POLD1/STN1/PCNA/DHX36/XRCC3/BRCA2/CCT4/FBXO4/TNKS2/NABP2/HNRNPD/SP100/CCT7/CTNNB1/RFC3/ERCC4/RFC2/PRKDC/XRCC5/PML/RFC4/SLX4/POLA1/DCLRE1B/POLD3/POLE3/APEX1/RPA1/SMC5/CCT3/MRE11/ATM	60	162
GO:0001736	establishment of planar polarity	49/3685	124/18670	2.87284e-07	1.72315e-05	1.46491e-05	PSMC2/PSMB2/PSMD1/PSMC6/CLTC/WDR1/PSMD12/PSMD3/PSMB6/PSME3/PSMA1/PSMA3/PSMC3/PSME2/PSMB8/PSMD13/PSMD2/PSMA2/PSMB5/PSMD14/PFN1/MKS1/ARHGEF19/AP2M1/PSMA5/PSMF1/PSME1/WNT5A/PSMB10/SMURF2/PSMB3/SMURF1/PSMA4/PSMB7/PSMD4/PSMB1/FZD1/MAGI2/VANGL1/PSMC5/CELSR2/AP2A1/PTK7/PSMD5/PSMC1/PSMD11/AP2S1/ABL1/TP63	49	124
GO:0007164	establishment of tissue polarity	49/3685	124/18670	2.87284e-07	1.72315e-05	1.46491e-05	PSMC2/PSMB2/PSMD1/PSMC6/CLTC/WDR1/PSMD12/PSMD3/PSMB6/PSME3/PSMA1/PSMA3/PSMC3/PSME2/PSMB8/PSMD13/PSMD2/PSMA2/PSMB5/PSMD14/PFN1/MKS1/ARHGEF19/AP2M1/PSMA5/PSMF1/PSME1/WNT5A/PSMB10/SMURF2/PSMB3/SMURF1/PSMA4/PSMB7/PSMD4/PSMB1/FZD1/MAGI2/VANGL1/PSMC5/CELSR2/AP2A1/PTK7/PSMD5/PSMC1/PSMD11/AP2S1/ABL1/TP63	49	124
GO:0006625	protein targeting to peroxisome	32/3685	68/18670	3.33695e-07	1.94541e-05	1.65387e-05	GSTK1/IDH1/ACAA1/CROT/MLYCD/ACOX1/DHRS4/PEX3/ACOT2/NUDT19/IDE/PIPOX/PEX7/ACOX3/PEX26/ACOT8/PEX19/CAT/PEX1/ECI2/EHHADH/HMGCL/ECH1/ACOT4/PEX10/DDO/HACL1/PEX2/USP9X/PEX6/UBB/NUDT7	32	68
GO:0072662	protein localization to peroxisome	32/3685	68/18670	3.33695e-07	1.94541e-05	1.65387e-05	GSTK1/IDH1/ACAA1/CROT/MLYCD/ACOX1/DHRS4/PEX3/ACOT2/NUDT19/IDE/PIPOX/PEX7/ACOX3/PEX26/ACOT8/PEX19/CAT/PEX1/ECI2/EHHADH/HMGCL/ECH1/ACOT4/PEX10/DDO/HACL1/PEX2/USP9X/PEX6/UBB/NUDT7	32	68
GO:0072663	establishment of protein localization to peroxisome	32/3685	68/18670	3.33695e-07	1.94541e-05	1.65387e-05	GSTK1/IDH1/ACAA1/CROT/MLYCD/ACOX1/DHRS4/PEX3/ACOT2/NUDT19/IDE/PIPOX/PEX7/ACOX3/PEX26/ACOT8/PEX19/CAT/PEX1/ECI2/EHHADH/HMGCL/ECH1/ACOT4/PEX10/DDO/HACL1/PEX2/USP9X/PEX6/UBB/NUDT7	32	68
GO:0002822	regulation of adaptive immune response based on somatic recombination of immune receptors built from immunoglobulin superfamily domains	54/3685	145/18670	6.94908e-07	3.73173e-05	3.17248e-05	SASH3/CD81/FAM49B/SUPT6H/HFE/IL12RB1/IL18/FADD/TNFSF13B/RIPK3/BTK/IL20RB/PARP3/TNFSF13/CD1D/PTPRC/CD4/FBXO38/LOXL3/TBX21/TRAF2/WAS/HAVCR2/SOCS5/CLC/IL27RA/FCER1G/DUSP22/ZC3H12A/TNFSF4/CD40/JAK3/PTPN6/TGFB1/NLRP3/APLF/MLH1/EXOSC3/RSAD2/STAT6/TNFAIP3/NECTIN2/CEACAM1/B2M/CD226/SHLD3/TP53BP1/MALT1/AGER/PRKCZ/MSH2/PPP3CB/HPX/MEF2C	54	145
GO:0035567	non-canonical Wnt signaling pathway	55/3685	150/18670	9.77655e-07	5.04018e-05	4.28484e-05	PSMC2/PSMB2/PSMD1/PSMC6/CLTC/PSMD12/PSMD3/PSMB6/PSME3/PSMA1/PSMA3/PSMC3/PSME2/PSMB8/PSMD13/PSMD2/PSMA2/PSMB5/PSMD14/PFN1/MKS1/ARHGEF19/AP2M1/PSMA5/PSMF1/PSME1/WNT5A/PSMB10/MOV10/SMURF2/IFT80/PSMB3/SMURF1/PSMA4/PSMB7/TCF7L2/PSMD4/PSMB1/PDE6B/FZD1/MAGI2/VANGL1/PSMC5/CELSR2/AP2A1/PTK7/PSMD5/PSMC1/CTNNB1/PLCB3/PSMD11/AP2S1/NLK/PPP3CB/ABL1	55	150
GO:0034612	response to tumor necrosis factor	97/3685	312/18670	1.0493e-06	5.32159e-05	4.52408e-05	PSMC2/PSMB2/PSMD1/SPPL2A/PSMC6/YTHDC2/PYCARD/PSMD12/PSMD3/PSMB6/GCH1/PSME3/IKBKG/PSMA1/GBP1/PSMA3/PSMC3/CYLD/PSME2/PSMB8/PSMD13/ACOD1/PSMD2/CASP8/AIM2/BIRC2/TNFSF13B/RNF31/TXNDC17/PSMA2/CCL8/CARD8/PSMB5/PSMD14/PSMA5/STAT1/TANK/PSMF1/KAT2A/PSME1/PSMB10/PTGS2/DHX9/GSS/TNFSF13/GBA/PSMB3/CASP3/JAK2/GGT1/TNFRSF1A/PSMA4/TRAF2/PSMB7/CCL2/CYBA/GBP2/ACTN4/HYAL3/NUB1/RIPK1/CCL1/PSMD4/PSMB1/ZC3H12A/TNFSF18/…	97	312
GO:0002718	regulation of cytokine production involved in immune response	36/3685	84/18670	1.09286e-06	5.4538e-05	4.63648e-05	SASH3/CD81/TRIM6/HFE/IL18/BST2/HK1/BTK/TLR3/CUEDC2/WNT5A/DDX58/HMOX1/TRIL/FFAR2/TBX21/TRAF2/CLC/DDX1/FCER1G/TNFSF4/TLR4/JAK3/DHX36/TGFB1/NLRP3/RSAD2/KIR2DL4/B2M/CD226/NOD2/CD74/MAVS/MAPK14/MALT1/PRKCZ	36	84
GO:0042110	T cell activation	134/3685	464/18670	1.10763e-06	5.48366e-05	4.66187e-05	SASH3/PTGER4/FKBP1A/DDOST/TNFAIP8L2/NCSTN/AP3B1/PYCARD/DOCK2/CD81/FLOT2/CD47/SPN/FGL2/CYLD/FAM49B/CLECL1/CASP8/HFE/SOD1/PIK3R1/IL12RB1/IL18/FADD/TNFSF13B/RIPK3/DLG1/CD86/NCK1/FANCA/PRELID1/BTN2A2/IL20RB/PIK3CG/KAT2A/PSMB10/TGFBR2/DROSHA/DOCK8/FUT7/YES1/CD1D/PTPRC/CASP3/DLG5/PSEN1/CD4/LCP1/HLA-DOA/TREML2/LOXL3/PTPN11/TBX21/WAS/GRB2/CGAS/VSIR/CCL2/CORO1A/LIG4/HAVCR2/SPTA1/SOCS5/CLC/CD46/TMEM131L/SR…	134	464
GO:0010212	response to ionizing radiation	54/3685	147/18670	1.14295e-06	5.57011e-05	4.73536e-05	INTS3/COP1/ALAD/DCLRE1C/TSPYL5/PARP1/ZMPSTE24/TANK/TLK2/BRCC3/BAK1/PTPRC/CASP3/USP28/ATR/GRB2/XRCC4/CYBA/LIG4/IFI16/GTF2H5/MGMT/RAD9B/MTA1/INIP/XRCC6/WRN/ERCC8/TOPBP1/CXCL10/BRCA2/TGFB1/PRKAA1/BRCA1/FBXO4/NABP2/ABRAXAS1/CCL7/KDM4D/PRKDC/XRCC5/PML/VCAM1/INO80/RNF8/POLE3/IKBIP/EGR1/MAPK14/TP53BP1/TMEM109/MSH2/ATM/INTS7	54	147
GO:0019079	viral genome replication	47/3685	122/18670	1.17869e-06	5.69973e-05	4.84555e-05	DDX5/FAM111A/YTHDC2/DEK/VCP/UBP1/PPID/VAPB/TRIM6/TRIM38/BST2/CCL8/IFI27/IFITM1/STOM/IFIT1/APOBEC3G/CCL2/APOBEC3F/HACD3/IFI16/ISG20/OAS1/BANF1/ZC3H12A/SLPI/HTATSF1/MORC2/CNOT7/ILF3/IFITM2/IFIT5/ADAR/APOBEC3D/RSAD2/DDX3X/PARP10/TNIP1/MX1/OAS3/MAVS/IFITM3/APOBEC3H/OASL/CCL5/TARBP2/RAB29	47	122
GO:0006353	DNA-templated transcription, termination	33/3685	75/18670	1.48551e-06	7.02016e-05	5.9681e-05	CSTF2/ERCC3/CPSF3/PAPOLA/SETX/NCBP1/POLR1A/ZMPSTE24/CSTF3/DHX9/PCF11/ERCC2/MTERF1/POLR1B/SNRPF/CPSF2/TAF1B/GTF2H5/XRN2/GTF2H2/POLR2A/CSTF2T/GTF2H1/PABPN1/TTF2/TBP/CLP1/SNRPD3/POLR1E/LSM10/GTF2H3/POLR2K/NCBP2	33	75
GO:0002367	cytokine production involved in immune response	41/3685	102/18670	1.55103e-06	7.1911e-05	6.11342e-05	SASH3/CD81/TRIM6/HFE/IL18/BST2/DLG1/HK1/BTK/TLR3/CUEDC2/WNT5A/DDX58/HMOX1/TRIL/FFAR2/TBX21/TRAF2/SPHK2/CLC/DDX1/FCER1G/TNFSF4/TLR4/JAK3/DHX36/TGFB1/NLRP3/TLR2/RSAD2/KIR2DL4/B2M/CD226/NOD2/CD74/MAVS/MAPK14/MALT1/PRKCZ/INAVA/MR1	41	102
GO:0060271	cilium assembly	109/3685	366/18670	2.32478e-06	0.000103586	8.8062e-05	DYNLL1/TCTN3/ACTR2/ACTR3/CYLD/HSPB11/LRRC61/CDKL1/WDR11/TMEM67/ATAT1/MKS1/HAUS1/FAM92A/ATG3/TTC30B/CPLANE2/HSP90AA1/TCTN1/STK36/TRAF3IP1/SPAG16/RILP/IFT80/SNX10/SCLT1/NEK1/PRKAR2B/TTLL1/FOPNL/PRKACA/ABCC4/EVI5L/IFT43/IFT27/RABEP2/TUBA4A/KIF17/MAPRE1/IFT74/TNPO1/CCDC88A/TTC21B/DYNLL2/DISC1/DZIP1L/KIAA0586/RAB8A/CDC14A/OCRL/CFAP53/ACTR1A/TCHP/NPHP4/GAS8/OFD1/ODF2L/BBS4/DNALI1/ARHGAP35/DCTN2/CEP192/…	109	366
GO:0006403	RNA localization	75/3685	230/18670	2.45745e-06	0.00010872	9.24273e-05	HNRNPA2B1/RBM8A/RAE1/NUP205/SRSF9/SMG5/CPSF3/CPSF6/SSB/PARN/SRSF5/DHX38/CCT6A/RBM26/SUPT6H/THOC7/TERF1/NXT2/SMG6/FYTTD1/NCBP1/SRSF1/NUP133/CCT2/TGFBR2/DHX9/EIF4A3/RIOK2/ATR/CETN3/SFPQ/PNPT1/ENY2/NUP160/CCT5/CPSF2/RUVBL1/MX2/HNRNPU/NUP37/NUP107/EIF6/IWS1/HNRNPA3/MRPL18/NUP88/UPF2/HNRNPA1L2/XPO1/DHX36/RANBP17/MAGOH/CCT4/NUP155/NUP210/GLE1/G3BP2/PABPN1/SNUPN/EXOSC3/KIF5C/CCT7/LRPPRC/MCM3AP/MVP/TST/M…	75	230
GO:0070555	response to interleukin-1	69/3685	207/18670	2.57304e-06	0.000111463	9.47585e-05	PSMC2/PSMB2/PSMD1/RBMX/PSMC6/MYD88/YTHDC2/PYCARD/PSMD12/PSMD3/PSMB6/CD47/PSME3/IKBKG/PSMA1/GBP1/PSMA3/PSMC3/PSME2/PSMB8/PSMD13/ACOD1/PSMD2/PSMA2/CD38/CCL8/TAB1/PSMB5/PSMD14/OTUD4/PSMA5/TANK/PSMF1/PSME1/IRAK4/PSMB10/UBE2N/PSMB3/FBXW11/PSMA4/CUL1/PSMB7/CCL2/CYBA/GBP2/HYAL3/CCL1/PSMD4/PSMB1/ZC3H12A/BTRC/EDN1/PSMC5/HNMT/LGALS9/CCL7/PSMD5/PSMC1/VRK2/IL1RN/PSMD11/SKP1/NOD2/EGR1/PRKCI/GBP3/UBB/ABCC2/CCL5	69	207
GO:0050863	regulation of T cell activation	96/3685	314/18670	2.67863e-06	0.000115236	9.79668e-05	SASH3/TNFAIP8L2/AP3B1/PYCARD/CD81/FLOT2/CD47/SPN/FGL2/CYLD/FAM49B/CLECL1/HFE/SOD1/PIK3R1/IL12RB1/IL18/FADD/TNFSF13B/RIPK3/DLG1/CD86/NCK1/FANCA/PRELID1/BTN2A2/IL20RB/KAT2A/TGFBR2/DROSHA/DOCK8/YES1/CD1D/PTPRC/CASP3/DLG5/CD4/HLA-DOA/LOXL3/PTPN11/TBX21/GRB2/CGAS/VSIR/CCL2/CORO1A/HAVCR2/SPTA1/SOCS5/CLC/CD46/TMEM131L/METTL3/PIK3R6/NCKAP1L/DUSP22/LAG3/ZC3H12A/TNFSF18/AIF1/TNFSF4/SIRPB1/ERBB2/PTPN22/JAK3…	96	314
GO:0009259	ribonucleotide metabolic process	120/3685	414/18670	3.25709e-06	0.000137282	0.000116709	ATP5F1A/ATIC/DLD/VCP/ELOVL1/PPCS/RAE1/ATP5PB/NUP205/ITPA/CROT/LRRK2/PGK1/PGAM1/ACSS1/DNAJC30/PKM/PPCDC/PMVK/PDHB/ACAT1/SLC25A12/OPA1/SLC35B2/ACSL1/GART/CTPS2/GSTZ1/SUCLG2/MLYCD/GIMAP7/DLG1/DGAT2/HK1/PDK2/PARP1/PAPSS1/SUCLA2/NUDT18/NUP133/ACBD6/AK2/ADCY7/DHODH/SULT1A1/HK3/ATP5F1B/ACOT2/CBR4/MFN1/MCCC2/OXSM/PSEN1/ABCD1/COASY/PIPOX/SIRT6/NUP160/CASK/PDHA1/SPHK2/ADPGK/BPNT1/ADSL/ACOT8/PFKP/ELOVL3/PAN…	120	414
GO:0017004	cytochrome complex assembly	19/3685	34/18670	3.33049e-06	0.000139434	0.000118538	SCO1/FASTKD3/TTC19/COA5/UQCC1/COX20/COA4/COX18/COX15/CYBA/COX19/COX16/TIMM21/COA1/HCCS/UQCR10/LYRM7/BCS1L/PET117	19	34
GO:0019693	ribose phosphate metabolic process	122/3685	424/18670	4.02107e-06	0.000165023	0.000140292	ATP5F1A/ATIC/DLD/VCP/ELOVL1/PPCS/RAE1/ATP5PB/NUP205/ITPA/CROT/LRRK2/PGK1/PGAM1/ACSS1/DNAJC30/PKM/PPCDC/PMVK/PDHB/ACAT1/SLC25A12/OPA1/SLC35B2/ACSL1/GART/CTPS2/GSTZ1/SUCLG2/MLYCD/GIMAP7/DLG1/DGAT2/HK1/PDK2/PARP1/PAPSS1/SUCLA2/NUDT18/NUP133/ACBD6/AK2/ADCY7/DHODH/SULT1A1/HK3/ATP5F1B/ACOT2/CBR4/MFN1/MCCC2/PRPS2/OXSM/PSEN1/ABCD1/COASY/PIPOX/SIRT6/NUP160/CASK/NUDT5/PDHA1/SPHK2/ADPGK/BPNT1/ADSL/ACOT8/PFK…	122	424
GO:0006661	phosphatidylinositol biosynthetic process	44/3685	116/18670	4.12547e-06	0.000166368	0.000141436	ARF3/INPP5D/AGAP2/PIGN/GPAA1/FPR2/PGAP3/PIGB/FIG4/PIK3R3/PIK3R1/DPM1/PIGU/PIK3C3/MPPE1/PIK3CG/MTMR6/PYURF/PIGV/PIGC/DPM2/PIGF/SACM1L/MTMR8/MTM1/SYNJ1/PIGG/PIGM/PI4K2B/PIK3R6/PGAP2/OCRL/MTMR1/PIGS/INPP5J/INPP4A/PIGH/PIGP/PIGZ/PIK3CD/PIGT/IMPA1/ATM/CDS1	44	116
GO:0032200	telomere organization	60/3685	175/18670	4.13387e-06	0.000166368	0.000141436	HNRNPA2B1/SMG5/PARN/CCT6A/RAD51D/TERF1/YLPM1/SMG6/DCLRE1C/PRIM2/DCLRE1A/PARP1/CCT2/HSP90AA1/PARP3/PTGES3/ATR/LTO1/HDAC8/SIRT6/PPP1R10/RAD50/CCT5/HNRNPU/USP7/XRCC6/WRN/POLD4/POLD1/STN1/PCNA/DHX36/XRCC3/BRCA2/CCT4/FBXO4/TNKS2/NABP2/HNRNPD/SP100/CCT7/CTNNB1/RFC3/ERCC4/RFC2/PRKDC/XRCC5/PML/RFC4/SLX4/POLA1/DCLRE1B/POLD3/POLE3/APEX1/RPA1/SMC5/CCT3/MRE11/ATM	60	175
GO:0006979	response to oxidative stress	127/3685	451/18670	8.3113e-06	0.00030678	0.000260805	IDH1/HNRNPM/ARL6IP5/ERCC3/GCLM/GCH1/NQO1/LRRK2/LANCL1/IMPACT/TOR1A/SETX/LIAS/SOD1/ATG7/ALAD/MCL1/FUT8/MSRB2/RIPK3/CD38/PDK2/BTK/PPARGC1B/UBE3A/PSMB5/PARP1/TXN2/MAPKAP1/NDUFS2/BRF2/NCOA7/STAT1/PPP2CB/PTGS2/GSKIP/HMOX1/MTF1/GSS/GSR/FBXO7/ERCC2/GGT7/BAK1/ETFDH/CASP3/JAK2/PSEN1/SFPQ/PNPT1/OGG1/ABCD1/SCARA3/PRDX4/TRAF2/ERCC6L2/ZNF580/XPA/CYBA/RIPK1/AIFM1/ANKRD2/NCF4/MGMT/PRDX3/CAT/SLC25A24/ZC3H12A/SZT…	127	451
GO:0044782	cilium organization	111/3685	384/18670	8.57585e-06	0.000314683	0.000267524	DYNLL1/TCTN3/ACTR2/ACTR3/CYLD/HSPB11/LRRC61/CDKL1/WDR11/TMEM67/TTC30A/ATAT1/MKS1/HAUS1/FAM92A/ATG3/TTC30B/CPLANE2/HSP90AA1/TCTN1/STK36/TRAF3IP1/SPAG16/RILP/IFT80/SNX10/SCLT1/NEK1/PRKAR2B/TTLL1/FOPNL/PRKACA/ABCC4/EVI5L/IFT43/IFT27/RABEP2/TUBA4A/KIF17/MAPRE1/IFT74/TNPO1/CCDC88A/TTC21B/DYNLL2/DISC1/DZIP1L/KIAA0586/RAB8A/CDC14A/OCRL/CFAP53/ACTR1A/TCHP/NPHP4/GAS8/OFD1/ODF2L/BBS4/DNALI1/ARHGAP35/DCTN2/…	111	384
GO:0042180	cellular ketone metabolic process	77/3685	246/18670	9.92262e-06	0.000357788	0.000304169	PSMC2/PSMB2/PSMD1/PSMC6/OAZ2/PSMD12/PSMD3/PSMB6/NQO1/PSME3/PSMA1/PSMA3/PSMC3/PSME2/PSMB8/PSMD13/PSMD2/COQ7/GSTZ1/MLYCD/PSMA2/DGAT2/PDK2/NDUFA9/PSMB5/PSMD14/DHRS4/PSMA5/PSMF1/SCAP/PSME1/PSMB10/PTGS2/STARD4/CRYZL1/CBR4/PSMB3/COQ5/COQ4/ALDH8A1/ETFBKMT/ABCD1/PSMA4/PSMB7/COQ8B/PSMD4/PANK2/CBR3/TPI1/PSMB1/ERLIN2/CLCN2/EIF6/ACADVL/GOT2/PSMC5/BRCA1/ABCD2/PRKCE/KYAT3/PSMD5/PSMC1/SLC7A7/SRD5A1/LHB/COQ6/CEA…	77	246
GO:2000736	regulation of stem cell differentiation	43/3685	116/18670	1.04133e-05	0.000371189	0.000315562	PSMC2/PSMB2/PSMD1/PSMC6/PSMD12/PSMD3/PSMB6/PSME3/PSMA1/PSMA3/PSMC3/PSME2/PSMB8/PSMD13/PSMD2/TRIM6/PSMA2/OCIAD1/PSMB5/PSMD14/PSMA5/PSMF1/PSME1/PSMB10/PSMB3/PWP1/PSMA4/PSMB7/HNRNPU/PSMD4/METTL3/PSMB1/LMO2/DHX36/PSMC5/RUNX1/HOXB4/PSMD5/PSMC1/PSMD11/PDGFRA/ABL1/CDK12	43	116
GO:0031503	protein-containing complex localization	85/3685	281/18670	1.52303e-05	0.000513549	0.000436587	DYNLL1/HNRNPA2B1/RBM8A/RAE1/NUP205/SRSF9/SMG5/CPSF3/SSB/SRSF5/SNAPIN/DHX38/SUPT6H/HSPB11/THOC7/GRIPAP1/TERF1/CLSTN1/SMG6/FYTTD1/NCBP1/TTC30A/SRSF1/NPTN/DLG1/IQSEC2/NUP133/TTC30B/EIF4A3/RIOK2/TRAF3IP1/IFT80/MIOS/ATR/SFPQ/ENY2/NUP160/IFT43/CPSF2/IFT27/KIF17/IFT74/TNPO1/HNRNPU/TTC21B/NUP37/DYNLL2/NUP107/EIF6/IWS1/RAB8A/EXOC3L1/RALB/NUP88/UPF2/USP46/TTC26/XPO1/KIFAP3/IFT88/MAGOH/CACNG8/AP3D1/PCM1/NUP…	85	281
GO:0015931	nucleobase-containing compound transport	75/3685	241/18670	1.609e-05	0.000533882	0.000453873	HNRNPA2B1/SLC35E4/RBM8A/SLC35A4/RAE1/NUP205/SRSF9/SMG5/CPSF3/CPSF6/SSB/SRSF5/DHX38/RBM26/SUPT6H/THOC7/SLC35B2/NXT2/SMG6/SLC35E3/FYTTD1/NCBP1/SRSF1/SLC35C2/NUP133/SLC35A1/SLC25A4/TGFBR2/DHX9/EIF4A3/RIOK2/SLC35B4/CETN3/SFPQ/PNPT1/ENY2/ABCD1/NUP160/CPSF2/SLC35A5/MX2/RIPK1/HNRNPU/NUP37/NUP107/SLC25A24/EIF6/IWS1/HNRNPA3/MRPL18/NUP88/UPF2/HNRNPA1L2/XPO1/RANBP17/MAGOH/NUP155/NUP210/GLE1/G3BP2/PABPN1/SNU…	75	241
GO:1905330	regulation of morphogenesis of an epithelium	59/3685	180/18670	2.33559e-05	0.000743338	0.000631939	PSMC2/PSMB2/PSMD1/PSMC6/CLTC/PSMD12/PSMD3/PSMB6/PSME3/PSMA1/PSMA3/PSMC3/PSME2/PSMB8/PSMD13/PSMD2/PSMA2/PSMB5/PSMD14/PFN1/MKS1/ARHGEF19/AP2M1/PSMA5/STAT1/PSMF1/PSME1/WNT5A/PSMB10/CLASP2/SMURF2/PSMB3/RNF207/SMURF1/PSMA4/SIRT6/PSMB7/PSMD4/PSMB1/FZD1/MAGI2/VANGL1/CXCL10/PSMC5/TGFB1/CELSR2/AP2A1/PTK7/HGF/PSMD5/PSMC1/CTNNB1/FGF7/MDK/PSMD11/AP2S1/CLASP1/ABL1/ESR1	59	180
GO:0042098	T cell proliferation	60/3685	184/18670	2.38205e-05	0.000754277	0.000641239	SASH3/NCSTN/PYCARD/DOCK2/CD81/SPN/CLECL1/IL12RB1/IL18/FADD/TNFSF13B/RIPK3/DLG1/CD86/NCK1/BTN2A2/IL20RB/PIK3CG/PSMB10/TGFBR2/DOCK8/CD1D/PTPRC/CASP3/DLG5/CD4/VSIR/CORO1A/HAVCR2/SPTA1/CLC/CD46/TMEM131L/NCKAP1L/TNFSF18/AIF1/TNFSF4/ERBB2/JAK3/PDCD1LG2/PTPN6/HLA-DMB/HLA-DPA1/TGFB1/CTLA4/LGALS9/CTPS1/CTNNB1/CCDC88B/CCND3/VCAM1/IDO1/CD276/MALT1/AGER/PPP3CB/SATB1/MSN/ABL1/CCL5	60	184
GO:0045930	negative regulation of mitotic cell cycle	98/3685	338/18670	2.46269e-05	0.000775872	0.000659598	PSMC2/PSMB2/PSMD1/DYNC1LI1/PSMC6/YTHDC2/INTS3/PSMD12/PSMD3/PSMB6/TAOK3/PSME3/PSMA1/PSMA3/PSMC3/PSME2/PSMB8/PSMD13/PSMD2/SETMAR/EME2/PSMA2/DLG1/RB1/MUC1/PSMB5/PSMD14/PSMA5/BTN2A2/ANGEL2/PSMF1/PSME1/PSMB10/ZWILCH/NAE1/CDC73/FBXO7/TOM1L1/PSMB3/ZNF655/PNPT1/PSMA4/CHMP4C/CUL1/PPP1R10/PSMB7/CCL2/FAM107A/FAP/RIPK1/BRD7/PSMD4/RINT1/PSMB1/RAD17/RAD9B/CDC14A/CNOT7/TRIAP1/TEX14/TOPBP1/PCNA/MAGI2/XRCC3/CASP2…	98	338
GO:0060760	positive regulation of response to cytokine stimulus	25/3685	57/18670	2.89572e-05	0.000903175	0.000767823	IKBKE/ZBP1/TBK1/TRIM6/FADD/WNT5A/DDX58/IFIH1/DHX9/TRAF2/RIPK1/PARP9/NLRC5/TLR4/EDN1/TRIM32/ADAM17/TLR2/CD74/MAVS/TXK/AGPAT2/IRF3/HPX/TRIM44	25	57
GO:0009165	nucleotide biosynthetic process	83/3685	278/18670	3.21752e-05	0.000983866	0.000836421	ATP5F1A/ATIC/DLD/VCP/ELOVL1/AGPAT3/PPCS/ATP5PB/ACSS1/DNAJC30/PKM/PPCDC/PDHB/ACAT1/SLC25A12/SLC35B2/ACSL1/GART/DCTD/CTPS2/FLAD1/GSTZ1/MLYCD/PDK2/PARP1/TK2/PAPSS1/CMPK2/AK2/ADCY7/PTGS2/DHODH/NUDT12/ATP5F1B/CBR4/NMRK1/DCK/PRPS2/MTHFD2L/COASY/RAD50/AGPAT5/PDHA1/SPHK2/ADSL/ELOVL3/PANK2/MTHFD1/ATP5PF/NADSYN1/NME7/PARP9/LCLAT1/GCDH/VPS9D1/ENO1/NADK/TGFB1/NPR1/UMPS/ATP5F1C/CTPS1/PFAS/UPRT/ATP5MF/DCAKD/PP…	83	278
GO:0046034	ATP metabolic process	89/3685	304/18670	3.84109e-05	0.00113022	0.000960846	ATP5F1A/DLD/DNM1L/VCP/RAE1/ATP5PB/NUP205/NDUFC2/PGK1/PGAM1/DNAJC30/PARG/PKM/UQCRFS1/SLC25A12/NDUFB3/NDUFAF1/TEFM/HK1/NDUFA9/PARP1/NUP133/NDUFS2/AK2/DNAJC15/SDHC/HK3/ATP5F1B/SDHAF2/NDUFB2/ATP6V1B2/PSEN1/ABCD1/SIRT6/NDUFA8/NUP160/NDUFS1/UQCR11/COX15/COX6C/NUDT5/SDHD/SPHK2/ADPGK/PFKP/AFG1L/NUP37/TPI1/ATP5IF1/ATP5PF/BID/NUP107/PFKFB1/EIF6/ATP7A/OGDH/ATP1B1/ENO3/NUP88/VPS9D1/NDUFAB1/ENO1/NADK/TGFB1/NU…	89	304
GO:0070085	glycosylation	80/3685	269/18670	5.13193e-05	0.00146849	0.00124841	DDOST/TMEM165/VCP/ALG1/C1GALT1C1/ALG8/DOLK/PIGB/MAN1A2/FUOM/ALG5/FUT8/MFNG/DPM1/POGLUT1/SLC35C2/TMEM59/B3GAT3/MUC1/FUT4/ST3GAL5/EXTL3/FUT7/PIGV/FKRP/POFUT1/GBA/ALG11/RPN2/ALG14/SDF2/PSEN1/DPM2/DOLPP1/MAGT1/ALG6/GALNT4/ST3GAL2/B4GAT1/C1GALT1/ALG1L2/UGGT2/EXT2/ALG13/GCNT1/ALG10/POMGNT1/XXYLT1/B4GALT7/MGAT2/GCNT2/ALG2/GALNT2/TET1/FKTN/STT3A/ALG10B/DPY19L4/GXYLT1/UBE2G2/MAN1A1/DPY19L3/RXYLT1/MPDU1/A4…	80	269
GO:0009308	amine metabolic process	47/3685	138/18670	5.25276e-05	0.0014962	0.00127197	PSMC2/PSMB2/PSMD1/PSMC6/OAZ2/PSMD12/PSMD3/PSMB6/NQO1/PSME3/PSMA1/PSMA3/PSMC3/PSME2/PSMB8/PSMD13/PSMD2/PSMA2/PSMB5/PSMD14/PSMA5/PSMF1/PSME1/PSMB10/SULT1A1/PSMB3/PSMA4/PSMB7/PSMD4/PSMB1/NAAA/ATP7A/GDE1/GCDH/PSMC5/HNMT/MOXD1/PSMD5/PSMC1/ITGB2/SLC7A7/AGMAT/VCAM1/PSMD11/IDO1/PDE1B/ABCC2	47	138
GO:0045454	cell redox homeostasis	30/3685	76/18670	5.64661e-05	0.00157248	0.00133683	DLD/PDIA3/TMX1/TMX2/TXNDC9/TXN2/TMX3/GSR/QSOX1/HVCN1/PRDX4/ERP44/CYBA/NCF4/PRDX3/GLRX3/PRDX5/PTGES2/NCF1/CYBB/TXNDC15/MPO/TXNDC11/GLRX/NNT/PRDX1/APEX1/TMX4/ERO1A/TXNRD2	30	76
GO:0070663	regulation of leukocyte proliferation	68/3685	222/18670	6.76005e-05	0.00179443	0.00152552	SASH3/PYCARD/INPP5D/CD81/SPN/CLECL1/IL12RB1/IL18/FADD/BST1/TNFSF13B/RIPK3/BST2/CD38/DLG1/CD86/CCL8/BTK/NCK1/BTN2A2/IL20RB/TGFBR2/CD1D/PTPRC/CASP3/DLG5/TIRAP/CD4/MNDA/VSIR/CORO1A/HAVCR2/SPTA1/CLC/CD46/TMEM131L/LST1/NCKAP1L/TNFSF18/AIF1/TNFSF4/CD40/TLR4/ERBB2/PTPN22/JAK3/PDCD1LG2/PTPN6/HLA-DMB/HLA-DPA1/SLC39A10/TGFB1/VAV3/CTLA4/LGALS9/CTNNB1/TNFAIP3/CCDC88B/VCAM1/CD74/TYROBP/IDO1/CD276/AGER/GSTP1/A…	68	222
GO:0050870	positive regulation of T cell activation	63/3685	202/18670	6.85945e-05	0.00180545	0.00153488	SASH3/AP3B1/PYCARD/CD81/FLOT2/CD47/CYLD/FAM49B/CLECL1/PIK3R1/IL12RB1/IL18/FADD/TNFSF13B/CD86/NCK1/BTN2A2/TGFBR2/DOCK8/YES1/CD1D/PTPRC/CD4/PTPN11/GRB2/VSIR/CCL2/CORO1A/HAVCR2/SPTA1/SOCS5/CD46/PIK3R6/NCKAP1L/AIF1/TNFSF4/SIRPB1/JAK3/PDCD1LG2/PAK1/PTPN6/HLA-DMB/AP3D1/CD5/HLA-DPA1/TGFB1/NLRP3/CTLA4/RUNX1/LGALS9/VAV1/CCDC88B/MDK/VCAM1/NOD2/CD74/CSK/CD276/RAG1/MALT1/AGER/PRKCZ/CCL5	63	202
GO:0035456	response to interferon-beta	15/3685	28/18670	7.06009e-05	0.00185046	0.00157314	IKBKE/ACOD1/TRIM6/AIM2/BST2/TLR3/IFNAR2/STAT1/IFITM1/MNDA/PNPT1/IFI16/IFITM2/UBE2G2/IFITM3	15	28
GO:0006790	sulfur compound metabolic process	104/3685	372/18670	7.18931e-05	0.00186862	0.00158859	DLD/GSTK1/IDH1/IBA57/PCCB/MAT2A/GCLM/CHPF2/ELOVL1/PPCS/ACSS1/PMVK/MGST2/PDHB/ACAT1/NFS1/SLC35B2/LIAS/ACSL1/SOD1/ARSB/CNDP2/GSTZ1/SUCLG2/MLYCD/DGAT2/PDK2/PAPSS1/SUCLA2/TXN2/ISCA2/NUBPL/ACBD6/MCCC1/CHST14/BTD/GSS/SULT1A1/GSR/GGT7/ACOT2/CBR4/MCCC2/OXSM/APIP/THTPA/GGT1/MTHFD2L/ABCD1/PIPOX/CIAPIN1/PDHA1/ST3GAL2/TPK1/BPNT1/B4GAT1/ISCA1/ACOT8/ELOVL3/XYLT1/DSE/MTHFD1/HLCS/GLRX3/PDZD11/OGDH/CIAO2A/MMACHC/…	104	372
GO:0006490	oligosaccharide-lipid intermediate biosynthetic process	12/3685	20/18670	8.79833e-05	0.0022586	0.00192012	ALG1/ALG8/DOLK/ALG11/ALG14/DOLPP1/ALG6/ALG13/ALG10/ALG2/ALG10B/MPDU1	12	20
GO:0010565	regulation of cellular ketone metabolic process	57/3685	180/18670	9.37499e-05	0.00238957	0.00203146	PSMC2/PSMB2/PSMD1/PSMC6/OAZ2/PSMD12/PSMD3/PSMB6/NQO1/PSME3/PSMA1/PSMA3/PSMC3/PSME2/PSMB8/PSMD13/PSMD2/GSTZ1/MLYCD/PSMA2/DGAT2/PDK2/PSMB5/PSMD14/PSMA5/PSMF1/SCAP/PSME1/PSMB10/PTGS2/STARD4/PSMB3/ETFBKMT/ABCD1/PSMA4/PSMB7/PSMD4/PANK2/PSMB1/ERLIN2/CLCN2/EIF6/ACADVL/PSMC5/BRCA1/ABCD2/PRKCE/PSMD5/PSMC1/SLC7A7/CEACAM1/ERLIN1/PSMD11/CD74/EGR1/COQ3/AKT2	57	180
GO:0051650	establishment of vesicle localization	58/3685	184/18670	9.42344e-05	0.00238957	0.00203146	AP3B1/CTSZ/ARFGAP2/AP3M1/CDK5/IKBKG/LRRK2/PPP6C/SNAPIN/PDCD6/TOR1A/BLOC1S4/MYO5A/WDR11/KLHL12/CUL3/TRAPPC4/SEC22B/CLASP2/PICALM/TRAPPC6B/PSEN1/SNAP23/SYNJ1/USO1/ACTN4/TRAPPC9/SAR1B/AP1M2/TMEM230/CTSC/BBS4/DCTN2/KIFAP3/C17orf75/AP3D1/BLOC1S3/HAP1/TRAPPC2/HTT/CEP19/KIF5C/CTNNB1/PEF1/ARL6/CLASP1/RAB17/MYO1C/TRIM46/RAB27A/DYNC1I1/PRKCZ/TRAPPC1/MYO7A/CNIH2/MAP4K2/RAB11A/BBS7	58	184
GO:0016311	dephosphorylation	128/3685	478/18670	9.67037e-05	0.00244226	0.00207625	FKBP1A/PTPA/PTPRO/INPP5D/PTPN18/SMG5/PTPN7/PPP6C/LPIN3/PSPH/PPP2R5C/RBM26/RCAN1/G6PC3/YWHAB/FIG4/PUDP/PPP4R1/SMG6/CNEP1R1/RIPK3/RPAP2/DLG1/PPM1F/PPARGC1B/URI1/B3GAT3/NCK1/TAB1/PPM1B/PPP1CA/DUSP6/PPM1M/DUSP19/PLPP6/STYXL1/PPP1R3B/MTMR6/PPP2CB/GNAI2/PHACTR4/PPP2R1B/PPP1R7/PTPRE/GBA/DAPP1/SDHAF2/SGPP1/PTPRC/FBXW11/JAK2/LMTK2/THTPA/ACP2/HDHD2/PPM1N/NT5C3A/PTPN11/PPP1R10/SACM1L/MTMR8/MTM1/UBASH3B/SYNJ…	128	478
GO:0006119	oxidative phosphorylation	48/3685	145/18670	9.81744e-05	0.0024694	0.00209933	ATP5F1A/DLD/VCP/ATP5PB/NDUFC2/PGK1/DNAJC30/UQCRFS1/NDUFB3/NDUFAF1/TEFM/NDUFA9/NDUFS2/DNAJC15/SDHC/ATP5F1B/SDHAF2/NDUFB2/ABCD1/NDUFA8/NDUFS1/UQCR11/COX15/COX6C/SDHD/AFG1L/ATP5PF/BID/ATP7A/NDUFAB1/NDUFC1/NDUFA12/ATP5F1C/NDUFA5/NDUFB7/ATP5MF/NDUFV1/UQCR10/CYC1/NDUFB6/COX5A/ATP5MC1/ATP5F1E/NDUFA4/NDUFB1/MSH2/ATP5MG/NDUFA1	48	145
GO:0016050	vesicle organization	92/3685	325/18670	0.000112459	0.00271907	0.00231158	AP3B1/USP8/TAP1/CTSZ/ARFGAP2/C2CD5/PPP6C/SNAPIN/AP1G1/VAPB/DNAJC13/PDCD6/SCARB2/STX16/BLOC1S4/SAMD9L/STAM2/KLHL12/SAMD9/LAMTOR1/AP2M1/CUL3/STX6/SNX19/VPS4B/PIK3C3/TRAPPC4/SEC22B/VPS33B/CPLANE2/PICALM/SNX11/TRAPPC6B/RILP/CHMP3/SNX10/SNAP23/PLEKHJ1/STX17/VAMP1/VPS41/CHMP4C/SEC23B/SYNJ1/ACRBP/USO1/CORO1A/RAB39A/TRAPPC9/SAR1B/SNX33/PI4K2B/CHMP6/CLCN3/VPS36/RAB8A/TMEM127/CTSC/AP3D1/AKTIP/BLOC1S3/CD2AP…	92	325
GO:0002200	somatic diversification of immune receptors	29/3685	75/18670	0.000115369	0.0027605	0.00234681	SAMHD1/SUPT6H/DCLRE1C/PARP3/TNFSF13/PMS2/PTPRC/MSH3/TBX21/XRCC4/LIG4/IL27RA/TNFSF4/CD40/TGFB1/APLF/ADAR/MLH1/EXOSC3/STAT6/CTNNBL1/PRKDC/MCM3AP/SHLD3/RNF8/RAG1/TP53BP1/MSH2/ATM	29	75
GO:0002712	regulation of B cell mediated immunity	22/3685	51/18670	0.000116385	0.0027605	0.00234681	SUPT6H/BTK/PARP3/TNFSF13/PTPRC/TBX21/IL27RA/FCER1G/TNFSF4/CD40/PTPN6/TGFB1/APLF/MLH1/EXOSC3/STAT6/NECTIN2/CD226/SHLD3/TP53BP1/MSH2/HPX	22	51
GO:0002889	regulation of immunoglobulin mediated immune response	22/3685	51/18670	0.000116385	0.0027605	0.00234681	SUPT6H/BTK/PARP3/TNFSF13/PTPRC/TBX21/IL27RA/FCER1G/TNFSF4/CD40/PTPN6/TGFB1/APLF/MLH1/EXOSC3/STAT6/NECTIN2/CD226/SHLD3/TP53BP1/MSH2/HPX	22	51
GO:2001020	regulation of response to DNA damage stimulus	65/3685	214/18670	0.000126897	0.00299843	0.00254908	DDX5/FUS/DEK/ACTR2/TRIP12/PARG/NSMCE4A/SETMAR/MCL1/CLU/MUC1/PARP1/ZMPSTE24/CASP9/UBE2N/PARP3/DHX9/MAGEF1/BRCC3/RMI2/ATR/OGG1/SIRT6/WAS/PPP1R10/CGAS/BCLAF1/DTX3L/WRNIP1/CYREN/ETAA1/RINT1/MGMT/BID/RNASEH2B/PARP9/ERCC8/TRIAP1/RECQL5/PCNA/SMYD2/TRIM32/PTTG1IP/HELB/BRCA1/FBXO4/TAF9B/ABRAXAS1/KDM4D/ERCC4/PRKDC/PML/CD74/SHLD3/FAM168A/RNF8/NSMCE1/PLA2R1/TP53BP1/DDIAS/FBH1/HIC1/ABL1/ATM/EID3	65	214
GO:0051648	vesicle localization	62/3685	202/18670	0.000129591	0.00302766	0.00257393	AP3B1/CTSZ/ARFGAP2/AP3M1/CDK5/IKBKG/LRRK2/PPP6C/SNAPIN/PDCD6/TOR1A/BLOC1S4/MYO5A/WDR11/KLHL12/CUL3/TRAPPC4/SEC22B/PIK3CG/VPS33B/CLASP2/PICALM/TRAPPC6B/PSEN1/SNAP23/SYNJ1/USO1/MYO1A/ACTN4/TRAPPC9/SAR1B/AP1M2/TMEM230/CTSC/BBS4/DCTN2/MAGI2/KIFAP3/C17orf75/AP3D1/BLOC1S3/HAP1/TRAPPC2/HTT/CEP19/KIF5C/CTNNB1/PEF1/ARL6/CLASP1/RAB17/MYO1C/TRIM46/RAB27A/DYNC1I1/PRKCZ/TRAPPC1/MYO7A/CNIH2/MAP4K2/RAB11A/BBS7	62	202
GO:0070200	establishment of protein localization to telomere	11/3685	18/18670	0.000139246	0.00320522	0.00272488	CCT6A/TERF1/CCT2/ATR/CCT5/BRCA2/CCT4/NABP2/CCT7/CCT3/ATM	11	18
GO:0070661	leukocyte proliferation	85/3685	298/18670	0.000151936	0.00345904	0.00294066	SASH3/NCSTN/PYCARD/DOCK2/INPP5D/CD81/SPN/TBK1/CLECL1/IL12RB1/IL18/FADD/BST1/TNFSF13B/RIPK3/BST2/CD38/DLG1/CD86/CCL8/BTK/CLU/NCK1/BTN2A2/IL20RB/PIK3CG/PSMB10/TGFBR2/DOCK8/CD1D/PTPRC/CASP3/DLG5/TIRAP/CD4/MNDA/VSIR/CORO1A/HAVCR2/SPTA1/CLC/CD46/TMEM131L/LST1/NCKAP1L/TNFSF18/AIF1/CSF1R/TNFSF4/CD40/TLR4/ERBB2/PTPN22/JAK3/PDCD1LG2/PTPN6/HLA-DMB/HLA-DPA1/SLC39A10/TGFB1/VAV3/CTLA4/LGALS9/CTPS1/CD19/CTNNB1…	85	298
GO:0006260	DNA replication	79/3685	273/18670	0.000153976	0.00349274	0.00296931	FAM111A/SSBP1/SAMHD1/WAPL/RBBP7/SUPT16H/GTPBP4/TERF1/CHTF8/SETMAR/ATG7/EME2/PRIM2/RECQL/MCM3/ZMPSTE24/CDK2AP1/BAZ1A/TOP1/PRIMPOL/ATRIP/DHX9/ORC4/CENPX/TWNK/RMI1/RMI2/ATR/MSH3/MGME1/ORC5/MCM4/RAD50/RTF2/PPP2CA/LIG4/WRNIP1/ACVRL1/CCDC88A/ETAA1/RAD17/RAD9B/MCMBP/WRN/POLD4/RECQL5/POLD1/STN1/TOPBP1/PCNA/RBBP6/DBF4B/BRCA2/ZRANB3/HELB/BRCA1/POLK/ING4/ORC1/RFC3/RFC2/TIPIN/REPIN1/RFC4/SLX4/POLA1/INO80/EHM…	79	273
GO:0030217	T cell differentiation	71/3685	240/18670	0.000156959	0.00353469	0.00300497	SASH3/PTGER4/AP3B1/DOCK2/SPN/FGL2/CYLD/SOD1/IL12RB1/IL18/FADD/RIPK3/CD86/FANCA/PRELID1/BTN2A2/KAT2A/TGFBR2/DROSHA/FUT7/CD1D/PTPRC/CD4/HLA-DOA/LOXL3/TBX21/VSIR/LIG4/SOCS5/CD46/TMEM131L/SRF/METTL3/PIK3R6/NCKAP1L/FCER1G/LAG3/ZC3H12A/ATP7A/ITK/TNFSF4/ERBB2/PTPN22/JAK3/SLC46A2/AP3D1/TGFB1/NLRP3/ADAM17/CTLA4/RUNX1/LGALS9/VAV1/TMEM98/RSAD2/RHOH/STAT6/CTNNB1/PRKDC/B2M/MDK/CD74/EGR1/PIK3CD/PREX1/RAG1/MALT…	71	240
GO:1902116	negative regulation of organelle assembly	18/3685	39/18670	0.000169872	0.0037181	0.0031609	LRRK2/SEC22B/STYXL1/KAT2A/MTM1/EVI5L/BECN1/NBDY/FEZ2/TCHP/ODF2L/BRCA1/MAK/CCP110/KAT2B/MAP4/TBC1D30/CEP97	18	39
GO:0045191	regulation of isotype switching	16/3685	33/18670	0.000190612	0.00406275	0.0034539	SUPT6H/PARP3/TNFSF13/PTPRC/TBX21/IL27RA/TNFSF4/CD40/TGFB1/APLF/MLH1/EXOSC3/STAT6/SHLD3/TP53BP1/MSH2	16	33
GO:0062125	regulation of mitochondrial gene expression	14/3685	27/18670	0.000195051	0.00413852	0.00351831	FASTKD3/RCC1L/UQCC1/TRUB2/TSFM/MTG2/PRKAA1/NSUN3/RPUSD3/LRPPRC/MTG1/MRPS27/CDK5RAP1/TRMT10C	14	27
GO:0022613	ribonucleoprotein complex biogenesis	124/3685	468/18670	0.000199095	0.00421001	0.00357908	RBMX/CUL4B/SRSF9/BMS1/CPSF6/TSR2/REXO4/UTP6/CRNKL1/SRSF5/GTPBP4/RPUSD2/SETX/MRPL1/WDR3/WDR77/EIF5/NCBP1/DDX52/PRMT7/STRAP/SRSF1/MTREX/MRPS7/MRPS11/EBNA1BP2/HSP90AA1/DROSHA/TFB1M/LSM4/DHX9/EIF4A3/NOL11/CDC73/RIOK2/ERAL1/UTP11/PTGES3/FDXACB1/GEMIN6/ATR/SNRPD1/EIF4H/TGS1/LTO1/PWP1/RIOK1/CELF2/MRPS9/ISG20L2/HEATR3/DDX23/KRR1/SNRPF/DHX37/RUVBL1/ISG20/C1D/UTP14C/DDX1/FCF1/MRM2/GTF2H5/IMP4/XRN2/CD2BP2/I…	124	468
GO:0008154	actin polymerization or depolymerization	63/3685	209/18670	0.000202195	0.00424677	0.00361034	HCLS1/ARPC2/WDR1/PYCARD/SH3BP1/ACTR2/DIAPH1/TWF2/ACTR3/BRK1/ADD1/RHOBTB2/LIMA1/MSRB2/ARPC4/DLG1/FCHSD1/NCK1/PFN1/WASHC3/VILL/MSRB1/WIPF1/CTTN/ACTR3C/CARMIL2/JAK2/CAP1/GMFB/TRIOBP/PSTPIP1/WAS/CAPZA1/GRB2/CORO1A/FAM107A/VASP/CFL1/SPTA1/TMOD1/NCKAP1L/RASA1/AIF1/ARHGAP18/CAPZA2/SPTBN5/BBS4/ARHGAP35/HAX1/GMFG/ARPIN/PRKCE/ARPC1B/VIL1/PLEKHG2/TWF1/CARMIL1/DBNL/MYO1C/PREX1/ARPC3/CFL2/PSTPIP2	63	209
GO:0043254	regulation of protein-containing complex assembly	115/3685	429/18670	0.00020367	0.00426339	0.00362447	PTGER4/PSMC2/DNM1L/PSMC6/HCLS1/ARPC2/PYCARD/ERCC3/VCP/ACTR2/CUL4B/TWF2/ACTR3/PSMC3/IMPACT/BRK1/TERF1/AIM2/ADD1/RHOBTB2/BIRC2/ATAT1/ARPC4/DLG1/FCHSD1/RB1/CLU/NCK1/PFN1/PARP1/FARP2/ICE1/TRAPPC12/VILL/DNAJC15/HSP90AA1/CTTN/ERCC2/ACTR3C/TRAF3IP1/GBA/GBP5/CARMIL2/ATR/GMFB/LCP1/IDE/MED25/TRIOBP/VPS41/PTPN11/WAS/CAPZA1/GRB2/XPA/MEFV/CORO1A/MAPRE1/VASP/NCLN/SPTA1/SAR1B/GTF2H5/TMOD1/NCKAP1L/RASA1/BID/TBCD…	115	429
GO:0001959	regulation of cytokine-mediated signaling pathway	55/3685	177/18670	0.00021291	0.00441239	0.00375114	IKBKE/SPPL2A/PYCARD/SAMHD1/IKBKG/ZBP1/TBK1/CYLD/TRIM6/CASP8/FADD/BIRC2/RNF31/CARD8/OTUD4/IFNAR2/STAT1/WNT5A/IFNGR2/PTPRC/JAK2/USP18/TNFRSF1A/PTPN11/TRAF2/PTPN1/RIPK1/METTL3/PARP9/CNOT7/NLRC5/RBCK1/EDN1/TRADD/PTPN6/TRIM32/ADAM17/RUNX1/ADAR/TNFAIP3/VRK2/BIRC3/IL1RN/CDC37/CD74/MAVS/STAP1/TXK/AGPAT2/GSTP1/SUMO1/IRF3/HPX/CCL5/TRIM44	55	177
GO:0002830	positive regulation of type 2 immune response	10/3685	16/18670	0.000219149	0.00452666	0.00384828	CD81/IL18/CD86/TNFSF4/NLRP3/RSAD2/NOD2/CD74/IDO1/PRKCZ	10	16
GO:1903039	positive regulation of leukocyte cell-cell adhesion	65/3685	218/18670	0.000227872	0.0046913	0.00398825	SASH3/AP3B1/PYCARD/CD81/FLOT2/CD47/CYLD/FAM49B/CLECL1/PIK3R1/IL12RB1/IL18/FADD/TNFSF13B/CD86/NCK1/BTN2A2/TGFBR2/DOCK8/YES1/CD1D/PTPRC/CD4/PTPN11/GRB2/VSIR/CCL2/CORO1A/HAVCR2/SPTA1/SOCS5/PTAFR/CD46/PIK3R6/NCKAP1L/AIF1/TNFSF4/SIRPB1/JAK3/PDCD1LG2/PAK1/PTPN6/HLA-DMB/AP3D1/CD5/HLA-DPA1/TGFB1/NLRP3/CTLA4/RUNX1/LGALS9/VAV1/ITGB2/CCDC88B/MDK/VCAM1/NOD2/CD74/CSK/CD276/RAG1/MALT1/AGER/PRKCZ/CCL5	65	218
GO:0048193	Golgi vesicle transport	100/3685	368/18670	0.00030452	0.00589936	0.00501527	DYNLL1/ARF3/DYNC1LI1/TEX261/PITPNB/VCP/CTSZ/ARFGAP2/EXOC2/LRRK2/PPP6C/RAB30/COG5/AP1G1/VAPB/PDCD6/MYO5A/BLZF1/EXOC6/COPA/KLHL12/VAMP5/SLC10A7/LMAN2/CUL3/GOPC/STX6/MPPE1/TRAPPC12/TRAPPC4/SEC22B/VAMP8/VPS35L/BCAP29/TRAPPC6B/DOP1A/COPB1/SNAP23/STX17/NRBP2/COG4/VPS52/SEC23B/CAPZA1/USO1/LYPLA1/TRAPPC9/SPTA1/PROS1/SAR1B/DYNC1LI2/TMED3/RP2/RINT1/DYNLL2/RER1/RAB31/RAB33B/RAB8A/ACTR10/ACTR1A/CAPZA2/COPG2/…	100	368
GO:0016226	iron-sulfur cluster assembly	12/3685	22/18670	0.000304037	0.00589936	0.00501527	IBA57/NFS1/ISCA2/NUBPL/CIAPIN1/ISCA1/GLRX3/CIAO2A/NUBP1/CIAO1/BOLA2B/NFU1	12	22
GO:0031163	metallo-sulfur cluster assembly	12/3685	22/18670	0.000304037	0.00589936	0.00501527	IBA57/NFS1/ISCA2/NUBPL/CIAPIN1/ISCA1/GLRX3/CIAO2A/NUBP1/CIAO1/BOLA2B/NFU1	12	22
GO:0070129	regulation of mitochondrial translation	13/3685	25/18670	0.000318685	0.00615137	0.00522951	FASTKD3/RCC1L/UQCC1/TRUB2/TSFM/MTG2/NSUN3/RPUSD3/LRPPRC/MTG1/MRPS27/CDK5RAP1/TRMT10C	13	25
GO:0006914	autophagy	129/3685	496/18670	0.000346212	0.00656435	0.0055806	DNM1L/DYNLL1/CLTC/EIF4G2/PYCARD/VCP/EXOC7/CDK5/IKBKG/LRRK2/TEX264/FUNDC1/SNAPIN/TBK1/ATP6V0E1/SNX6/SNX14/LAMTOR2/ATG7/USP33/ARSB/MCL1/STAM2/TMEM59/CLU/DRAM1/ANXA7/LAMTOR1/TRIM5/ZMPSTE24/VPS4B/ATG3/PIK3C3/SEC22B/VAMP8/HSP90AA1/HMOX1/CTTN/QSOX1/RPTOR/FBXO7/TLK2/MFN1/GBA/SLC38A9/CHMP3/CASP3/ATP6V1B2/TRIM22/CISD2/CAPN1/FUNDC2/PSEN1/NHLRC1/RRAGA/SMURF1/TRIM21/STX17/OSBPL7/NRBP2/VPS41/CHMP4C/MTMR8/PRKA…	129	496
GO:0061919	process utilizing autophagic mechanism	129/3685	496/18670	0.000346212	0.00656435	0.0055806	DNM1L/DYNLL1/CLTC/EIF4G2/PYCARD/VCP/EXOC7/CDK5/IKBKG/LRRK2/TEX264/FUNDC1/SNAPIN/TBK1/ATP6V0E1/SNX6/SNX14/LAMTOR2/ATG7/USP33/ARSB/MCL1/STAM2/TMEM59/CLU/DRAM1/ANXA7/LAMTOR1/TRIM5/ZMPSTE24/VPS4B/ATG3/PIK3C3/SEC22B/VAMP8/HSP90AA1/HMOX1/CTTN/QSOX1/RPTOR/FBXO7/TLK2/MFN1/GBA/SLC38A9/CHMP3/CASP3/ATP6V1B2/TRIM22/CISD2/CAPN1/FUNDC2/PSEN1/NHLRC1/RRAGA/SMURF1/TRIM21/STX17/OSBPL7/NRBP2/VPS41/CHMP4C/MTMR8/PRKA…	129	496
GO:0002285	lymphocyte activation involved in immune response	55/3685	181/18670	0.000397401	0.0074176	0.00630598	PTGER4/CD81/SPN/AP1G1/FGL2/SUPT6H/ITFG2/IL12RB1/IL18/DOCK10/MFNG/CD86/PARP3/TNFSF13/DOCK11/PTPRC/PSEN1/LCP1/LOXL3/TBX21/CORO1A/LIG4/HAVCR2/SOCS5/CD46/IL27RA/FCER1G/ZC3H12A/TNFSF18/ATP7A/TNFSF4/CD40/TLR4/JAK3/HLA-DMB/TGFB1/NLRP3/APLF/LGALS9/CD19/MLH1/EXOSC3/TMEM98/STAT6/CEACAM1/MDK/SHLD3/RNF8/RAB27A/TP53BP1/MALT1/PRKCZ/MSH2/ABL1/APBB1IP	55	181
GO:0006457	protein folding	66/3685	227/18670	0.000444768	0.00806531	0.00685662	DNAJC7/FKBP1A/CWC27/VCP/PDIA3/PPID/CCT6A/PPIL1/DNAJB6/DNAJA1/TOR1A/EMC1/SIL1/DNAJB12/RIC3/CLU/NUDCD2/CCT2/PFDN1/GNAI2/HSP90AA1/TTC1/VBP1/DNAJC18/FKBP5/PTGES3/TOR1B/PRDX4/DNAJB11/ERP44/CCT5/PPIL2/GNB4/TBCEL/DERL1/DNAJC5/RP2/PEX19/TBCD/TRAP1/DNAJB4/DNAJC19/DFFA/CCT4/FKBP9/MESD/LMAN2L/GANAB/PPIC/PSMC1/CCT7/LTBP4/MPDU1/B2M/HSPA14/CDC37/CD74/GRN/PDCL3/ATF6/PDCL/CCT3/ERO1A/P3H1/DNAJB14/ERP27	66	227
GO:1902018	negative regulation of cilium assembly	8/3685	12/18670	0.000526377	0.00943546	0.00802144	EVI5L/TCHP/ODF2L/MAK/CCP110/MAP4/TBC1D30/CEP97	8	12
GO:0034504	protein localization to nucleus	74/3685	262/18670	0.000535572	0.00957277	0.00813817	HDAC3/KPNB1/HCLS1/CDK5/LRRK2/DMAP1/TARDBP/NF2/SUFU/CCT6A/DNAJB6/TOR1A/NXT2/PIK3R1/IPO8/CNEP1R1/TOR1AIP1/PLRG1/POLR1A/PARP1/RANBP6/NUP133/CCT2/PTGS2/NF1/APPL1/PSEN1/HEATR3/PPP1R10/XPA/SUPT7L/CCT5/GBP2/TNPO1/DTX3L/TNPO2/HNRNPU/TNPO3/NUP107/ZC3H12A/NOL8/WRN/PARP9/PIN1/BBS4/NUP88/TAF8/XPO1/RANBP17/DCLK2/TGFB1/CCT4/NUP155/PTTG1IP/CD2AP/FBXO4/SNUPN/SP100/TMEM98/CCT7/TRIM29/PML/EFCAB7/SKP1/COL1A1/INTS13…	74	262
GO:0043413	macromolecule glycosylation	73/3685	258/18670	0.000550047	0.00977548	0.0083105	DDOST/TMEM165/VCP/ALG1/C1GALT1C1/ALG8/DOLK/MAN1A2/ALG5/FUT8/MFNG/DPM1/POGLUT1/SLC35C2/TMEM59/B3GAT3/MUC1/FUT4/ST3GAL5/EXTL3/FUT7/FKRP/POFUT1/ALG11/RPN2/ALG14/SDF2/PSEN1/DPM2/DOLPP1/MAGT1/ALG6/GALNT4/ST3GAL2/B4GAT1/C1GALT1/ALG1L2/UGGT2/EXT2/ALG13/GCNT1/ALG10/POMGNT1/XXYLT1/B4GALT7/MGAT2/GCNT2/ALG2/GALNT2/TET1/FKTN/STT3A/ALG10B/DPY19L4/GXYLT1/UBE2G2/MAN1A1/DPY19L3/RXYLT1/MPDU1/A4GALT/MPI/MAN2A1/SLC…	73	258
GO:0008630	intrinsic apoptotic signaling pathway in response to DNA damage	35/3685	104/18670	0.000577043	0.0102261	0.00869361	IKBKE/PYCARD/PIK3R1/MCL1/CLU/MUC1/CASP9/HMOX1/BAK1/USP28/TNFRSF1A/XPA/IFI16/BID/TRIAP1/CASP2/BRCA2/TRIM32/BRCA1/TAF9B/MLH1/PRKDC/PML/CD74/BCL2L2/DDIAS/TMEM109/FBH1/MSH2/HIC1/TOPORS/ABL1/TP63/ATM/SHISA5	35	104
GO:0044242	cellular lipid catabolic process	63/3685	217/18670	0.000616696	0.0108671	0.00923851	IDH1/PCCB/ABHD3/ACAA1/MMAA/CROT/LPIN3/MGST2/ACAT1/NAGA/AOAH/ABCD3/DECR1/ALDH3A2/MLYCD/CPT2/ETFA/ACOX1/ACAA2/PIK3CG/HIBCH/IVD/ETFDH/GBA/NUDT19/ETFBKMT/ABCD1/PEX7/ACADM/BDH2/ACOX3/HADHA/ACOT8/PLA2G4A/ACBD5/ACADVL/ECI2/GDE1/GCDH/HADHB/EHHADH/ECHDC2/ECHDC1/PCCA/ECH1/ABCD2/HACL1/PEX2/PPT1/ACADS/PNPLA4/SGPL1/PNPLA1/AIG1/PCK2/ETFB/AKT2/ASAH2B/ECHS1/DDHD2/ENPP2/NUDT7/GALC	63	217
GO:0071479	cellular response to ionizing radiation	26/3685	71/18670	0.000684453	0.0117945	0.010027	TSPYL5/ZMPSTE24/TANK/TLK2/ATR/GRB2/CYBA/LIG4/IFI16/GTF2H5/MGMT/RAD9B/XRCC6/WRN/TGFB1/FBXO4/KDM4D/XRCC5/INO80/POLE3/EGR1/MAPK14/TP53BP1/TMEM109/ATM/INTS7	26	71
GO:0007159	leukocyte cell-cell adhesion	91/3685	337/18670	0.000690001	0.0118574	0.0100804	SASH3/TNFAIP8L2/AP3B1/PYCARD/CD81/FLOT2/CD47/SPN/FGL2/CYLD/FAM49B/CLECL1/HFE/PIK3R1/IL12RB1/IL18/FADD/TNFSF13B/DLG1/CD86/NCK1/PECAM1/BTN2A2/IL20RB/TGFBR2/DOCK8/ITGB1/YES1/CD1D/PTPRC/CASP3/DLG5/CD4/LOXL3/PTPN11/TBX21/GRB2/ITGB7/VSIR/CCL2/CORO1A/HAVCR2/SPTA1/SOCS5/PTAFR/CD46/TMEM131L/PIK3R6/NCKAP1L/DUSP22/LAG3/ZC3H12A/AIF1/GCNT1/S100A8/TNFSF4/SIRPB1/ERBB2/PTPN22/JAK3/PDCD1LG2/PAK1/PTPN6/HLA-DMB/AP3…	91	337
GO:0031398	positive regulation of protein ubiquitination	38/3685	117/18670	0.000751162	0.0127663	0.0108531	FKBP1A/HDAC3/LRRK2/CTR9/RNF20/PDCD6/BIRC2/TSPYL5/UBE3A/CUL3/AMER1/UBE2N/CENPX/MYCBP2/NHLRC1/FAM107A/DERL1/NDFIP2/SPRTN/UBE2S/MTA1/PIN1/PTPN22/ADRB2/PTTG1IP/NMI/BRCA1/FBXO4/SKP2/PEF1/BIRC3/ARRDC4/NOD2/MASTL/MALT1/UBB/INAVA/TOPORS	38	117
GO:0033059	cellular pigmentation	20/3685	50/18670	0.000770438	0.0129892	0.0110426	AP3B1/SNAPIN/AP1G1/BLOC1S4/MYO5A/VPS33B/BBS4/DCTN2/CD63/AP3D1/BLOC1S3/PMEL/ARL6/RAB17/SHROOM3/RAB27A/MYO7A/AP1M1/RAB11A/BBS7	20	50
GO:0044351	macropinocytosis	7/3685	10/18670	0.000791661	0.013169	0.0111955	MAPKAPK3/PYCARD/DOCK2/APPL1/SNX33/STX1B/CARMIL1	7	10
GO:0070584	mitochondrion morphogenesis	11/3685	21/18670	0.000856852	0.0139194	0.0118334	DNM1L/SSBP1/OPA1/NUBPL/PNPT1/MTM1/OPA3/SLIRP/PANK2/MFF/POLDIP2	11	21
GO:2001252	positive regulation of chromosome organization	52/3685	174/18670	0.00086133	0.0139558	0.0118643	HNRNPA2B1/LRRK2/PPHLN1/CTR9/PARN/CCT6A/RNF20/TERF1/RTF1/RB1/MUC1/MTF2/CUL3/CCT2/KAT2A/UBE2N/ATR/SFPQ/SIRT6/PPP1R10/RAD50/CCT5/LIG4/SPHK2/EED/ANAPC5/HNRNPU/BRD7/BECN1/ANAPC4/GTF2H2/MORC2/WDR61/DHX36/PRKD2/TGFB1/CCT4/TET1/BRCA1/FBXO4/TNKS2/NABP2/HNRNPD/CCT7/CTNNB1/XRCC5/PML/SLX4/SMC5/CCT3/MRE11/ATM	52	174
GO:0002532	production of molecular mediator involved in inflammatory response	26/3685	72/18670	0.000872712	0.0141036	0.01199	MYD88/SLAMF8/PYCARD/IL17RC/CHID1/SNX4/BTK/ADCY7/CUEDC2/VAMP8/GBP5/APPL1/SNAP23/ABCD1/MEFV/BAP1/FCER1G/ZC3H12A/SERPINE1/TLR4/ABCD2/GPSM3/NOD2/GRN/IDO1/MAPK14	26	72
GO:0001666	response to hypoxia	95/3685	359/18670	0.00108838	0.0166634	0.0141662	PSMC2/PSMB2/PSMD1/DNM1L/PSMC6/PSMD12/PSMD3/ERCC3/PSMB6/PSME3/PGK1/PSMA1/PKM/PSMA3/FUNDC1/PSMC3/PSME2/PSMB8/OPA1/HIGD1A/PSMD13/PSMD2/ASCL2/ALAD/BIRC2/PSMA2/CD38/CUL2/PSMB5/PSMD14/ACAA2/TXN2/PSMA5/PSMF1/SCAP/PSME1/PSMB10/PTGS2/NF1/TGFBR2/HMOX1/ERCC2/PSMB3/CASP3/PLOD1/PSMA4/PSMB7/CYBA/ACTN4/HIF1AN/ADSL/ACVRL1/PSMD4/SRF/PSMB1/CAT/LIMD1/USF1/BECN1/ATP7A/ITPR2/ATP1B1/PIN1/PAK1/EDN1/ENO1/PSMC5/TGFB1/PRK…	95	359
GO:0002260	lymphocyte homeostasis	23/3685	62/18670	0.00111238	0.0169245	0.0143882	FADD/TNFSF13B/DOCK10/RIPK3/DOCK11/BAK1/CASP3/PPP2R3C/CORO1A/SPTA1/NCKAP1L/JAK3/SLC46A2/SIT1/TGFB1/LGALS9/SPNS2/TNFAIP3/CD74/RAG1/PPP3CB/ABL1/MEF2C	23	62
GO:0060249	anatomical structure homeostasis	113/3685	439/18670	0.0011548	0.0174423	0.0148283	SASH3/HNRNPA2B1/INPP5D/CDK5/SMG5/PARN/CCT6A/ACTG1/RAD51D/TERF1/SOD1/YLPM1/SMG6/ADD1/DCLRE1C/STRAP/PRIM2/CD38/RB1/DCLRE1A/PPARGC1B/PARP1/MKS1/TSPOAP1/IL20RB/CCT2/PTGS2/NF1/HSP90AA1/PARP3/NCDN/PTGES3/SNX10/ATR/LTO1/HDAC8/ACTB/ZG16B/SIRT6/PTPN11/PPP1R10/MTM1/UBASH3B/RAD50/CCT5/CORO1A/PBLD/HNRNPU/USP7/SRF/LAMP2/FH/CLCN3/CSF1R/DCSTAMP/XRCC6/WRN/POLD4/TLR4/FGGY/NPHP4/CHRNA1/BBS4/POLD1/ADRB2/CTSH/STN1/P…	113	439
GO:0032781	positive regulation of ATPase activity	21/3685	55/18670	0.00117524	0.0176229	0.0149819	DYNLL1/SSBP1/DNAJB6/DNAJA1/SETMAR/TOR1AIP1/PFN1/DNAJC15/DHX9/MSH3/DNAJB11/HNRNPU/DYNLL2/GTF2H2/ATP1B1/DNAJB4/DNAJC19/AHSA1/ATP1B3/MSH2/UHRF1	21	55
GO:0048284	organelle fusion	39/3685	124/18670	0.00128338	0.0191067	0.0162433	DNM1L/GDAP1/TAP1/AFG3L2/C2CD5/VCPIP1/SNAPIN/RCC1L/OPA1/STX16/SAMD9L/SAMD9/STX6/SEC22B/CPLANE2/BAK1/MFN1/CHMP3/SNAP23/STX17/VAMP1/VPS41/USO1/CORO1A/RAB39A/RAB8A/MFF/VAV3/STX10/STX1B/RAB34/VPS16/TAPBP/STX12/VTI1A/MIGA2/TBC1D4/ANKFY1/AKT2	39	124
GO:0006103	2-oxoglutarate metabolic process	9/3685	16/18670	0.00132983	0.0197511	0.0167912	DLD/IDH1/L2HGDH/OGDH/GOT2/KYAT3/GOT1/ADHFE1/IDH2	9	16
GO:0006839	mitochondrial transport	71/3685	258/18670	0.00147391	0.0211849	0.0180101	ATP5F1A/SAMM50/GDAP1/AFG3L2/ATP5PB/SLC25A20/LRRK2/DNAJC30/MICU2/SLC25A12/OPA1/PMPCA/YWHAB/CASP8/RNF31/CPT2/ACAA2/DNAJC15/MTX2/HSP90AA1/FBXO7/ATP5F1B/TIMM10B/TMEM102/BAK1/MRS2/CNP/PSEN1/COX18/TIMM13/PNPT1/DYNLT1/SLC25A14/SLC25A28/TOMM40L/IMMP1L/BAP1/ATP5IF1/ATP5PF/BID/SLC25A24/UBL5/MRPL18/PMPCB/HAX1/DNAJC19/TIMM21/MFF/TIMM8B/PRKAA1/LEPROT/TOMM34/MIPEP/TIMM23/TMEM14A/ATP5F1C/SFXN2/ATP5MF/THEM4/AGK/…	71	258
GO:0031647	regulation of protein stability	77/3685	284/18670	0.00150566	0.0215296	0.0183031	HDAC3/PYCARD/USP8/CD81/FLOT2/LRRK2/TARDBP/NF2/CCT6A/GTPBP4/PIK3R1/USP33/CLU/CMTM6/PFN1/CUL3/USP40/CCT2/KAT2A/HSP90AA1/KDM8/CDC73/FBXO7/PTGES3/SWSAP1/CASP3/USP28/FBXW11/USP18/ISOC2/HDAC8/TRIM21/DPM2/SIRT6/CCT5/FAM107A/DERL1/NCLN/TADA3/USP7/STK4/PEX19/LAMP2/LSS/BTRC/TBL1X/ATP1B1/PIN1/USP13/CTSH/GIPC1/CCT4/HTT/FBXO4/TAF9B/RASSF2/CCT7/PEX2/AURKA/PRKDC/RTN4/STX12/USP9X/NLK/CDC37/TYROBP/GRN/STXBP4/ATP1…	77	284
GO:0022406	membrane docking	52/3685	178/18670	0.00150762	0.0215296	0.0183031	DYNLL1/TCTN3/VAPB/VPS45/STX16/EXOC6/TMEM67/MKS1/HAUS1/STX6/VAMP8/VPS33B/RABEPK/HSP90AA1/TCTN1/SCLT1/PRKAR2B/STX17/PRKACA/USO1/TUBA4A/MAPRE1/SCFD2/RAB8A/RALB/ACTR1A/NPHP4/OFD1/EXOC6B/DCTN2/CEP192/PCM1/CEP41/STX10/STX1B/CCP110/PPFIA3/HAUS7/VCAM1/STX12/CENPJ/TUBG1/CEP76/CLASP1/TUBA1A/TUBB4B/B9D2/SNX3/MSN/CETN2/CEP97/RAB11A	52	178
GO:0032801	receptor catabolic process	15/3685	35/18670	0.00150825	0.0215296	0.0183031	CLTC/CDK5/AP2M1/CAPN1/SMURF1/PTPN1/DTX3L/BECN1/CLTA/TGFB1/AP2A1/RNF43/AP2S1/FURIN/VLDLR	15	35
GO:0061025	membrane fusion	46/3685	154/18670	0.00167246	0.0235503	0.020021	DNM1L/TAP1/C2CD5/VCPIP1/SNAPIN/RCC1L/OPA1/STX16/ATG7/SAMD9L/SAMD9/ANXA7/STX6/SEC22B/VPS33B/CPLANE2/MFN1/CHMP3/CD4/SNAP23/STX17/VAMP1/VPS41/USO1/CORO1A/RAB39A/MX2/DCSTAMP/RAB8A/GCA/VAV3/BET1L/SPACA6/STX10/STX1B/RAB34/VPS16/TAPBP/NECTIN2/MX1/STX12/FOLR3/VTI1A/TBC1D4/ANKFY1/AKT2	46	154
GO:0008064	regulation of actin polymerization or depolymerization	52/3685	179/18670	0.00172429	0.0239557	0.0203656	HCLS1/ARPC2/WDR1/PYCARD/SH3BP1/ACTR2/TWF2/ACTR3/BRK1/ADD1/RHOBTB2/LIMA1/ARPC4/DLG1/FCHSD1/NCK1/PFN1/VILL/CTTN/ACTR3C/CARMIL2/GMFB/TRIOBP/WAS/CAPZA1/GRB2/CORO1A/VASP/CFL1/SPTA1/TMOD1/NCKAP1L/RASA1/ARHGAP18/CAPZA2/SPTBN5/BBS4/ARHGAP35/HAX1/GMFG/ARPIN/PRKCE/ARPC1B/VIL1/PLEKHG2/TWF1/CARMIL1/DBNL/MYO1C/PREX1/ARPC3/CFL2	52	179
GO:0019371	cyclooxygenase pathway	7/3685	11/18670	0.00180546	0.0247515	0.0210422	PTGS2/PTGES3/CBR1/PTGES2/PTGS1/PTGDS/TBXAS1	7	11
GO:0045351	type I interferon biosynthetic process	7/3685	11/18670	0.00180546	0.0247515	0.0210422	TBK1/TLR3/TLR4/TLR7/NMI/TLR8/IRF3	7	11
GO:0070203	regulation of establishment of protein localization to telomere	7/3685	11/18670	0.00180546	0.0247515	0.0210422	CCT6A/TERF1/CCT2/CCT5/CCT4/CCT7/CCT3	7	11
GO:0019320	hexose catabolic process	21/3685	57/18670	0.00198486	0.026858	0.022833	PGK1/PGAM1/PKM/SLC25A12/FUT8/HK1/FUT4/GLYCTK/FUT7/HK3/PGM2/GALT/ADPGK/PFKP/TPI1/ENO3/TKFC/ENO1/GALM/PFKL/GALE	21	57
GO:0007034	vacuolar transport	43/3685	143/18670	0.00201598	0.0270963	0.0230356	AP3B1/VCP/AP3M1/LRRK2/SNAPIN/AP1G1/SCARB2/ARSB/VIPAS39/CLU/M6PR/VPS4B/RILP/CHMP3/LEPROTL1/TMEM50A/SMURF1/VPS41/CHMP4C/VPS52/MTM1/NDFIP2/DTX3L/DENND3/LAMP2/MON1A/CHMP6/VPS36/BECN1/SPTBN5/ADRB2/HGSNAT/CACNG8/AP3D1/AKTIP/IGF2R/LEPROT/SORT1/VPS16/VTI1A/EHD3/GRN/ANKFY1	43	143
GO:0015985	energy coupled proton transport, down electrochemical gradient	12/3685	26/18670	0.00206687	0.0274323	0.0233212	ATP5F1A/ATP5PB/DNAJC30/ATP5F1B/ATP5PF/VPS9D1/ATP5F1C/ATP5MF/CYC1/ATP5MC1/ATP5F1E/ATP5MG	12	26
GO:0006071	glycerol metabolic process	10/3685	20/18670	0.00232629	0.0300953	0.0255852	DGAT2/TPI1/TKFC/GOT1/GK/COQ2/GPD2/PCK2/COQ3/MYOF	10	20
GO:0051767	nitric-oxide synthase biosynthetic process	10/3685	20/18670	0.00232629	0.0300953	0.0255852	LRRK2/PGGT1B/STAT1/JAK2/CCL2/TLR4/EDN1/TLR2/NOD2/GSTP1	10	20
GO:0051769	regulation of nitric-oxide synthase biosynthetic process	10/3685	20/18670	0.00232629	0.0300953	0.0255852	LRRK2/PGGT1B/STAT1/JAK2/CCL2/TLR4/EDN1/TLR2/NOD2/GSTP1	10	20
GO:0006744	ubiquinone biosynthetic process	9/3685	17/18670	0.00233311	0.0300953	0.0255852	COQ7/NDUFA9/COQ5/COQ4/COQ8B/COQ6/COQ2/COQ3/UBIAD1	9	17
GO:0071360	cellular response to exogenous dsRNA	9/3685	17/18670	0.00233311	0.0300953	0.0255852	TLR3/DDX58/IFIH1/DHX9/IFIT1/CGAS/RALB/MAVS/IRF3	9	17
GO:1901663	quinone biosynthetic process	9/3685	17/18670	0.00233311	0.0300953	0.0255852	COQ7/NDUFA9/COQ5/COQ4/COQ8B/COQ6/COQ2/COQ3/UBIAD1	9	17
GO:0140056	organelle localization by membrane tethering	49/3685	169/18670	0.00240052	0.0306755	0.0260784	DYNLL1/TCTN3/VAPB/VPS45/STX16/EXOC6/TMEM67/MKS1/HAUS1/STX6/VAMP8/VPS33B/RABEPK/HSP90AA1/TCTN1/SCLT1/PRKAR2B/STX17/PRKACA/USO1/TUBA4A/MAPRE1/SCFD2/RAB8A/RALB/ACTR1A/NPHP4/OFD1/EXOC6B/DCTN2/CEP192/PCM1/CEP41/STX10/STX1B/CCP110/PPFIA3/HAUS7/STX12/CENPJ/TUBG1/CEP76/CLASP1/TUBA1A/TUBB4B/B9D2/CETN2/CEP97/RAB11A	49	169
GO:0071166	ribonucleoprotein complex localization	39/3685	128/18670	0.00244697	0.0309619	0.0263219	HNRNPA2B1/RBM8A/RAE1/NUP205/SRSF9/SMG5/CPSF3/SSB/SRSF5/DHX38/SUPT6H/THOC7/SMG6/FYTTD1/NCBP1/SRSF1/NUP133/EIF4A3/RIOK2/ENY2/NUP160/CPSF2/NUP37/NUP107/EIF6/IWS1/NUP88/UPF2/XPO1/MAGOH/NUP155/NUP210/GLE1/PABPN1/MCM3AP/PRPF31/UPF3B/RRS1/NCBP2	39	128
GO:0090174	organelle membrane fusion	32/3685	100/18670	0.00246057	0.0310709	0.0264146	TAP1/C2CD5/VCPIP1/SNAPIN/RCC1L/STX16/SAMD9L/SAMD9/STX6/SEC22B/CPLANE2/MFN1/CHMP3/SNAP23/STX17/VAMP1/VPS41/USO1/CORO1A/RAB39A/RAB8A/VAV3/STX10/STX1B/RAB34/VPS16/TAPBP/STX12/VTI1A/TBC1D4/ANKFY1/AKT2	32	100
GO:0034599	cellular response to oxidative stress	80/3685	302/18670	0.00248353	0.0311089	0.0264469	ARL6IP5/GCH1/NQO1/LRRK2/LANCL1/IMPACT/SETX/SOD1/ATG7/MCL1/FUT8/MSRB2/RIPK3/PDK2/BTK/PPARGC1B/PARP1/MAPKAP1/BRF2/NCOA7/GSKIP/HMOX1/GSR/FBXO7/JAK2/SFPQ/PNPT1/ABCD1/TRAF2/ERCC6L2/ZNF580/CYBA/RIPK1/AIFM1/ANKRD2/NCF4/MGMT/PRDX3/CAT/SLC25A24/ZC3H12A/SZT2/AIF1/FZD1/ATP13A2/BECN1/TRAP1/ATP7A/TLR4/PRDX5/HDAC2/PCNA/NCF1/PRKAA1/CYBB/HGF/HNRNPD/ATP2A2/MPO/MGST1/STAT6/CTNNB1/TNFAIP3/MAP1LC3A/DHFR/CCS/VRK2/CFL…	80	302
GO:0009411	response to UV	42/3685	141/18670	0.00274016	0.0337142	0.0286617	ERCC3/CUL4B/PPID/IMPACT/PIK3R1/PARP1/PRIMPOL/CASP9/PTGS2/CIRBP/ERCC2/BAK1/CASP3/USP28/ATR/SCARA3/XPA/HYAL3/UBE2A/SPRTN/METTL3/CAT/USF1/GTF2H2/WRN/ERCC8/TRIAP1/POLD1/PCNA/DHX36/BRCA2/TRIM32/ZRANB3/PRKAA1/POLK/ERCC4/TIPIN/PML/INO80/POLD3/RHBDD1/MSH2	42	141
GO:0001774	microglial cell activation	18/3685	48/18670	0.00324368	0.0386885	0.0328905	LRRK2/FPR2/CLU/TLR3/PTPRC/JAK2/AIF1/C1QA/CTSC/TLR7/TLR2/ITGB2/TLR8/TYROBP/GRN/STAP1/AGER/ATM	18	48
GO:0002269	leukocyte activation involved in inflammatory response	18/3685	48/18670	0.00324368	0.0386885	0.0328905	LRRK2/FPR2/CLU/TLR3/PTPRC/JAK2/AIF1/C1QA/CTSC/TLR7/TLR2/ITGB2/TLR8/TYROBP/GRN/STAP1/AGER/ATM	18	48
GO:0019318	hexose metabolic process	66/3685	244/18670	0.0033165	0.0394064	0.0335008	FUCA2/PGK1/PGAM1/PKM/PDHB/SLC25A12/PASK/G6PC3/FUOM/MLYCD/FUT8/DGAT2/HK1/PDK2/FUT4/ZMPSTE24/PPP1CA/MAN2B2/PPP1R3B/GLYCTK/FUT7/SLC35B4/HK3/POFUT1/PGM2/GALT/CREM/PDHA1/ADPGK/MAN2B1/PFKP/H6PD/TPI1/GDPGP1/OAS1/PPP4R3B/PFKFB1/NCOA2/USF1/ENO3/FPGT/TKFC/GOT2/EPM2AIP1/ENO1/GALM/COX11/PRKAA1/ALDH5A1/PFKL/SLC25A11/MPI/MAN2A1/PMM1/GOT1/SDHAF3/C1QTNF3/B3GLCT/GPD2/MAPK14/PFKFB4/PCK2/AKT2/PHKG2/GALE/GSK3B	66	244
GO:0044346	fibroblast apoptotic process	11/3685	24/18670	0.00337963	0.0397026	0.0337527	CUL3/PRDM11/PIK3CG/API5/BAK1/CHD8/BID/IER3IP1/BTG1/STK17B/TP63	11	24
GO:0071677	positive regulation of mononuclear cell migration	11/3685	24/18670	0.00337963	0.0397026	0.0337527	FPR2/CREB3/CCL1/AIF1/SERPINE1/CCR1/CXCL10/TGFB1/S100A14/AGER/CCL5	11	24
GO:1990542	mitochondrial transmembrane transport	30/3685	94/18670	0.0034487	0.0402113	0.0341851	ATP5F1A/AFG3L2/ATP5PB/SLC25A20/DNAJC30/MICU2/SLC25A12/OPA1/CPT2/DNAJC15/ATP5F1B/MRS2/PNPT1/SLC25A28/TOMM40L/ATP5PF/MRPL18/DNAJC19/TIMM21/TIMM23/ATP5F1C/SFXN2/ATP5MF/TST/MCUB/TIMM17A/CYC1/ATP5MC1/ATP5F1E/ATP5MG	30	94
GO:0043473	pigmentation	31/3685	98/18670	0.00346917	0.0402554	0.0342226	HPS5/AP3B1/SNAPIN/AP1G1/FIG4/BLOC1S4/MYO5A/VPS33B/NF1/HPS6/SZT2/ATP7A/BBS4/USP13/DCTN2/CD63/VANGL1/AP3D1/BLOC1S3/PMEL/SPNS2/ATP6AP2/ARL6/RAB17/SHROOM3/RAB27A/MYO7A/AP1M1/RAB11A/MEF2C/BBS7	31	98
GO:0002456	T cell mediated immunity	33/3685	106/18670	0.00347725	0.0402554	0.0342226	SASH3/CD81/GNL1/FAM49B/HFE/IL12RB1/IL18/FADD/RIPK3/DLG1/IL20RB/CD1D/PTPRC/FBXO38/TBX21/TRAF2/WAS/CLC/CD46/DUSP22/TNFSF4/CTSC/CTSH/NLRP3/RSAD2/NECTIN2/CEACAM1/B2M/RAB27A/MALT1/AGER/PRKCZ/PPP3CB	33	106
GO:0042108	positive regulation of cytokine biosynthetic process	23/3685	67/18670	0.00357913	0.0410859	0.0349287	SPN/TBK1/CD86/TLR3/WNT5A/HMOX1/PTPRC/JAK2/TIRAP/PSEN1/CD4/PTAFR/TLR4/TLR7/CYBB/TLR1/TLR8/CD74/TYROBP/EGR1/CD276/LTB/AGER	23	67
GO:0035751	regulation of lysosomal lumen pH	7/3685	12/18670	0.00359617	0.0410859	0.0349287	TMEM165/LRRK2/SNAPIN/CCDC115/PPT1/CLN5/GRN	7	12
GO:0036005	response to macrophage colony-stimulating factor	7/3685	12/18670	0.00359617	0.0410859	0.0349287	CSF1R/DCSTAMP/TLR4/MST1R/TLR2/PDE1B/STAP1	7	12
GO:0036006	cellular response to macrophage colony-stimulating factor stimulus	7/3685	12/18670	0.00359617	0.0410859	0.0349287	CSF1R/DCSTAMP/TLR4/MST1R/TLR2/PDE1B/STAP1	7	12
GO:0035455	response to interferon-alpha	10/3685	21/18670	0.00366214	0.041687	0.0354396	BST2/IFNAR2/IFITM1/IFIT3/MX2/IFIT2/IFITM2/KLHL20/ADAR/IFITM3	10	21
GO:0050715	positive regulation of cytokine secretion	41/3685	139/18670	0.00370714	0.0420457	0.0357446	PTGER4/PYCARD/LRRK2/IL17RC/TRIM6/AIM2/PANX1/HK1/C5/CARD8/WNT5A/DDX58/IFIH1/DHX9/FFAR2/HAVCR2/CCL1/AIF1/CSF1R/TLR4/TRIM16/SCAMP5/PTPN22/DHX36/NLRP3/CLEC6A/LGALS9/TLR2/NLRP2/TLR1/MDK/SAA1/NOD2/C1QTNF3/TLR8/MAVS/MAPK14/AGER/PRKCZ/ABL1/IRF3	41	139
GO:0090026	positive regulation of monocyte chemotaxis	9/3685	18/18670	0.00385473	0.0431618	0.0366935	FPR2/CREB3/CCL1/AIF1/SERPINE1/CCR1/CXCL10/S100A14/CCL5	9	18
GO:1903076	regulation of protein localization to plasma membrane	30/3685	95/18670	0.00410617	0.0453638	0.0385654	STAC3/CLTC/CDK5/GBP1/GRIPAP1/PIK3R1/DLG1/TMEM59/AP2M1/GOPC/VAMP8/ITGB1/PICALM/APPL1/NHLRC1/ACTB/CNPY4/LYPLA1/RER1/EPHB2/PTPN9/TGFB1/PRKCE/VIL1/RAB11FIP2/RANGRF/CSK/PRKCI/RAB11A/PPP2R5A	30	95
GO:0002534	cytokine production involved in inflammatory response	18/3685	49/18670	0.00419607	0.0459212	0.0390393	MYD88/PYCARD/IL17RC/CHID1/ADCY7/CUEDC2/GBP5/APPL1/ABCD1/MEFV/BAP1/ZC3H12A/TLR4/ABCD2/GPSM3/NOD2/IDO1/MAPK14	18	49
GO:0032535	regulation of cellular component size	94/3685	370/18670	0.00426598	0.0466046	0.0396203	HCLS1/ARPC2/SLC12A9/WDR1/PYCARD/SH3BP1/ACTR2/CDK5/PEX11B/TWF2/ACTR3/BRK1/ADD1/RHOBTB2/LIMA1/ARPC4/DLG1/FCHSD1/NCK1/ANXA7/PFN1/AP2M1/PPP1CA/TRPV2/VILL/WNT5A/CTTN/RPTOR/ACTR3C/PICALM/RILP/CARMIL2/GMFB/BMPR2/TRIOBP/SEMA4F/WAS/CAPZA1/GRB2/CORO1A/VASP/CFL1/SPTA1/SRF/TMOD1/DISC1/NCKAP1L/RASA1/ATP13A2/CLCN3/ATP7A/ARHGAP18/SHTN1/CAPZA2/SPTBN5/BBS4/ILK/ARHGAP35/HAX1/GMFG/PAK1/RNF6/EDN1/SLC12A3/PEX11G/ARPI…	94	370
GO:0050702	interleukin-1 beta secretion	19/3685	53/18670	0.00452659	0.0488527	0.0415315	PYCARD/AIM2/PANX1/HK1/CARD8/WNT5A/GBP5/TMEM106A/ZC3H12A/TLR4/TRIM16/SERPINB1/NLRP3/LGALS9/TNFAIP3/NLRP2/PML/NOD2/TLR8	19	53
GO:0042092	type 2 immune response	14/3685	35/18670	0.00460829	0.049563	0.0421353	CD81/IL18/CD86/TBX21/SOCS5/IL27RA/TNFSF4/NLRP3/RSAD2/STAT6/NOD2/CD74/IDO1/PRKCZ	14	35
GO:0046822	regulation of nucleocytoplasmic transport	32/3685	104/18670	0.00483325	0.0516263	0.0438895	HDAC3/HCLS1/CDK5/DMAP1/TARDBP/CPSF6/SUFU/RBM26/SUPT6H/PIK3R1/IFI27/PTGS2/NF1/DHX9/RIOK2/PSEN1/PTPN11/PRKACA/TCF7L2/MX2/ZC3H12A/IWS1/UHMK1/XPO1/TGFB1/SP100/PPP1R12A/EFCAB7/MAVS/MAPK14/NCBP2/GSK3B	32	104
GO:0097530	granulocyte migration	41/3685	141/18670	0.00488578	0.0520094	0.0442151	PTGER4/SLAMF8/WDR1/CD99L2/IL17RC/JAGN1/BST1/CCL8/PECAM1/MCOLN2/PIK3CG/CXCL9/IRAK4/TIRAP/HRH1/CCL2/CCL1/CMKLR1/NCKAP1L/FCER1G/S100A8/EDN1/PDE4B/CXCL10/ITGA9/C3AR1/VAV3/VAV1/CCL7/ITGB2/MDK/IL1RN/SAA1/CD74/EPX/PIK3CD/MAPK14/PREX1/S100A14/CXCR2/CCL5	41	141
GO:0051099	positive regulation of binding	50/3685	179/18670	0.00496491	0.0522045	0.044381	FKBP1A/CDK5/LRRK2/WAPL/GTF2B/SYAP1/TRIM6/HFE/USP33/ADD1/NCBP1/MFNG/RB1/PARP1/PPP2CB/WNT5A/DHX9/ERCC2/JAK2/TIRAP/PSEN1/MED25/HDAC8/TRAF2/TCF7L2/PPP2CA/MAPRE1/DERL1/DTX3L/SPTA1/PYGO2/STK4/MBD2/RAPGEF2/PARP9/RALB/PIN1/EDF1/AKTIP/TGFB1/KDM4D/CTNNB1/B2M/EIF4G1/CLN5/DDRGK1/ABL1/VTN/GSK3B/MEF2C	50	179
GO:1900015	regulation of cytokine production involved in inflammatory response	17/3685	46/18670	0.00495987	0.0522045	0.044381	MYD88/PYCARD/IL17RC/CHID1/ADCY7/CUEDC2/GBP5/APPL1/ABCD1/MEFV/BAP1/ZC3H12A/TLR4/ABCD2/GPSM3/NOD2/MAPK14	17	46
GO:0045123	cellular extravasation	21/3685	61/18670	0.00505024	0.0528249	0.0449084	PTGER4/CD47/SPN/CD99L2/FADD/BST1/RIPK3/PECAM1/PIK3CG/ITGB1/ITGB7/CCL2/PTAFR/IL27RA/GCNT1/ITGB2/MDK/VCAM1/PODXL2/PIK3CD/AGER	21	61
GO:0042769	DNA damage response, detection of DNA damage	15/3685	39/18670	0.00527627	0.0546733	0.0464799	CUL4B/DNAJA1/MRPS11/PARP1/NEK1/MRPS9/POLD4/POLD1/PCNA/RFC3/RFC2/RFC4/POLD3/RPA1/UBB	15	39
GO:0006739	NADP metabolic process	13/3685	32/18670	0.00534832	0.0551452	0.046881	IDH1/PGAM1/TP53I3/DERA/TALDO1/NUDT12/PGM2/ME2/H6PD/PGD/NADK/NNT/IDH2	13	32
GO:0070671	response to interleukin-12	18/3685	50/18670	0.00536722	0.0552488	0.046969	HNRNPA2B1/CD47/PSME2/SOD1/IL12RB1/PITPNA/TALDO1/JAK2/LCP1/CAPZA1/LMNB1/TYK2/CFL1/STAT4/CNN2/HNRNPF/BOLA2B/MSN	18	50
GO:0034311	diol metabolic process	10/3685	22/18670	0.00553921	0.056368	0.0479205	GCH1/GBA/SGPP1/SPHK2/SPR/QDPR/SPTLC1/PCBD2/DHFR/ASAH2B	10	22
GO:0007033	vacuole organization	46/3685	163/18670	0.00557343	0.0566238	0.048138	TMEM165/LRRK2/SNAPIN/SCARB2/FIG4/ATG7/CCDC115/ARSB/LAMTOR1/VPS4B/ATG3/PIK3C3/SEC22B/GBA/PSEN1/ACP2/SMURF1/STX17/VPS41/MTM1/CORO1A/RAB39A/NDP/ZKSCAN3/TMEM41B/ATP13A2/BECN1/RAB33B/FEZ2/RALB/SYNPO2/IFT88/AKTIP/RUFY4/RAB34/VPS16/PPT1/MAP1LC3A/MAN2A1/STX12/CLN5/GRN/WDR45B/WDR45/TBC1D14/MYO7A	46	163
GO:0009396	folic acid-containing compound biosynthetic process	6/3685	10/18670	0.00593366	0.0594128	0.0505091	ATIC/GCH1/GART/DHFR2/MTHFD1/DHFR	6	10
GO:0032025	response to cobalt ion	6/3685	10/18670	0.00593366	0.0594128	0.0505091	CASP8/ALAD/CASP9/CASP3/ATP7A/SERPINF1	6	10
GO:1901657	glycosyl compound metabolic process	38/3685	130/18670	0.00596952	0.059676	0.0507328	FUCA2/ATIC/LRRK2/NAGA/OPA1/DERA/OARD1/PUDP/GIMAP7/DLG1/TK2/NUDT18/DHODH/CBR4/MFN1/GBA/DCK/PRPS2/NT5C3A/APOBEC3G/CASK/APOBEC3F/DHFR2/LCMT2/NME7/ADAL/ADA2/UMPS/ACPP/AHCY/APOBEC3D/UPRT/DPYS/GMPR2/IMPDH1/TRMT12/APOBEC3H/DPYD	38	130
GO:0061900	glial cell activation	20/3685	58/18670	0.00600486	0.0599333	0.0509516	LRRK2/FPR2/CLU/TLR3/PTPRC/JAK2/PSEN1/AIF1/C1QA/CTSC/TLR7/TLR2/ITGB2/TLR8/TYROBP/GRN/STAP1/AGER/ATM/BACE2	20	58
GO:0034312	diol biosynthetic process	9/3685	19/18670	0.00605385	0.0601336	0.0511219	GCH1/GBA/SPHK2/SPR/QDPR/SPTLC1/PCBD2/DHFR/ASAH2B	9	19
GO:0071456	cellular response to hypoxia	56/3685	207/18670	0.00640246	0.0626979	0.0533018	PSMC2/PSMB2/PSMD1/PSMC6/PSMD12/PSMD3/PSMB6/PSME3/PGK1/PSMA1/PSMA3/PSMC3/PSME2/PSMB8/OPA1/HIGD1A/PSMD13/PSMD2/PSMA2/CUL2/PSMB5/PSMD14/ACAA2/PSMA5/PSMF1/PSME1/PSMB10/PTGS2/HMOX1/PSMB3/PSMA4/PSMB7/HIF1AN/PSMD4/PSMB1/LIMD1/ATP7A/EDN1/ENO1/PSMC5/PRKAA1/CYBB/SUV39H1/PRKCE/PSMD5/PSMC1/TMBIM6/CFLAR/PSMD11/SLC8A1/SUV39H2/BRIP1/EGR1/ERO1A/UBB/STC2	56	207
GO:0034982	mitochondrial protein processing	7/3685	13/18670	0.0064716	0.0627835	0.0533746	AFG3L2/LRRK2/PMPCA/IMMP1L/PMPCB/MIPEP/ATP23	7	13
GO:0009116	nucleoside metabolic process	32/3685	106/18670	0.00660718	0.0637026	0.0541559	ATIC/LRRK2/OPA1/DERA/OARD1/PUDP/GIMAP7/DLG1/TK2/NUDT18/DHODH/MFN1/DCK/PRPS2/NT5C3A/APOBEC3G/CASK/APOBEC3F/DHFR2/NME7/ADAL/ADA2/UMPS/ACPP/AHCY/APOBEC3D/UPRT/DPYS/GMPR2/IMPDH1/APOBEC3H/DPYD	32	106
GO:0098869	cellular oxidant detoxification	31/3685	102/18670	0.00668207	0.0641002	0.054494	GSTK1/GCH1/NQO1/MGST2/SOD1/GSTZ1/TXNDC17/PTGS2/GSR/PRDX4/PRDX3/CAT/SZT2/ATP7A/PRDX5/HBD/PTGS1/MGST3/KDM3B/MPO/MGST1/DHFR/HBB/CCS/NNT/PRDX1/EPX/FBLN5/TXNRD2/GSTP1/UBIAD1	31	102
GO:0019674	NAD metabolic process	18/3685	51/18670	0.00679224	0.0645355	0.054864	PGK1/PGAM1/PKM/SLC25A12/BST1/CD38/HK1/HK3/NMRK1/ADPGK/PFKP/TPI1/NADSYN1/ENO3/ENO1/NADK/PFKL/GPD2	18	51
GO:0006734	NADH metabolic process	15/3685	40/18670	0.00692749	0.0654753	0.055663	VCP/PGK1/PGAM1/PKM/SLC25A12/HK1/NUDT12/HK3/ADPGK/PFKP/TPI1/ENO3/ENO1/PFKL/GPD2	15	40
GO:0099111	microtubule-based transport	51/3685	187/18670	0.00758758	0.0706437	0.0600569	DYNLL1/AP3B1/AP3M1/FLOT2/SNAPIN/HSPB11/OPA1/BLOC1S4/SOD1/TTC30A/TTC30B/STK36/TRAF3IP1/IFT80/SFPQ/TTLL1/IFT43/IFT27/KIF17/IFT74/TNPO1/HNRNPU/TTC21B/DYNLL2/ACTR10/CFAP53/ACTR1A/COPG2/GAS8/OFD1/CABYR/TTC26/KIFAP3/IFT88/AP3D1/BLOC1S3/HAP1/PCM1/HTT/MAK/KIF5C/LRPPRC/ICK/KIAA0556/TRIM46/DYNC1I1/DST/PRKCZ/UBB/SPA17/CNIH2	51	187
GO:0035561	regulation of chromatin binding	10/3685	23/18670	0.00808976	0.0742117	0.0630901	WAPL/MED25/DTX3L/BTAF1/PYGO2/MBD2/PARP9/KDM4D/CTNNB1/FBH1	10	23
GO:0050690	regulation of defense response to virus by virus	12/3685	30/18670	0.00848054	0.0768919	0.0653687	AP1B1/DOCK2/AP1G1/AP1S1/AP2M1/ELMO1/CD4/AP1M2/AP2A1/B2M/AP2S1/AP1M1	12	30
GO:0062012	regulation of small molecule metabolic process	105/3685	429/18670	0.0086287	0.0781216	0.0664141	PSMC2/PSMB2/PSMD1/KPNB1/PSMC6/CLTC/OAZ2/PSMD12/PSMD3/VCP/PSMB6/RAE1/NUP205/NQO1/PSME3/PGAM1/PSMA1/DNAJC30/PSMA3/PMVK/PSMC3/SLC25A12/PSME2/PSMB8/PASK/PSMD13/PSMD2/SOD1/VDR/GSTZ1/MLYCD/PSMA2/DGAT2/PDK2/PSMB5/PSMD14/PARP1/ZMPSTE24/ARV1/PPP1CA/NUP133/PSMA5/PSMF1/SCAP/PSME1/PPP1R3B/PSMB10/PTGS2/STARD4/SLC35B4/PSMB3/HRH1/PSEN1/ETFBKMT/ABCD1/PSMA4/SIRT6/PSMB7/NUP160/SPHK2/PTAFR/PSMD4/PANK2/NUP37/PSMB1/N…	105	429
GO:0050868	negative regulation of T cell activation	33/3685	112/18670	0.00872959	0.0789206	0.0670933	TNFAIP8L2/SPN/FGL2/HFE/DLG1/CD86/BTN2A2/IL20RB/CASP3/DLG5/LOXL3/TBX21/VSIR/HAVCR2/SOCS5/TMEM131L/DUSP22/LAG3/ZC3H12A/TNFSF4/ERBB2/PTPN22/JAK3/PDCD1LG2/PTPN6/TGFB1/CTLA4/RUNX1/LGALS9/CEACAM1/MDK/CD74/IDO1	33	112
GO:0034976	response to endoplasmic reticulum stress	73/3685	285/18670	0.00880561	0.0794926	0.0675797	EDEM2/PSMC6/TMCO1/VCP/PDIA3/LRRK2/TMX1/TARDBP/TMUB2/VAPB/TMEM129/OPA1/TOR1A/ATF6B/DNAJB12/PIK3R1/ADD1/TMEM67/HERPUD2/FAF2/NPLOC4/CLU/NCK1/CREB3/EXTL3/PPP2CB/JKAMP/DNAJC18/BAK1/RNFT1/EDEM1/SDF2/NHLRC1/FBXO44/DNAJB11/TRAF2/ERP44/CCL2/DERL1/PTPN1/UFL1/AIFM1/UGGT2/ERLIN2/SCAMP5/RNF121/ACADVL/USP13/FBXO6/UBE2G2/OS9/ATP2A2/TMBIM6/PML/ERLIN1/PARP16/CCDC47/KLHDC3/MYDGF/ATF6/RHBDD1/EDEM3/ERO1A/TLN1/DDRGK1…	73	285
GO:0120192	tight junction assembly	19/3685	56/18670	0.00885314	0.0798062	0.0678463	DLG1/PECAM1/GPBAR1/PRKACA/ACTN4/PARD3/SRF/TBCD/TJP1/NPHP4/RUNX1/OCLN/LSR/RAB13/MTDH/MYO1C/PRKCI/APC/MARVELD2	19	56
GO:0007584	response to nutrient	58/3685	219/18670	0.00897318	0.0805391	0.0684693	GDAP1/GCLM/NQO1/NMRAL1/PKM/SLC16A1/OPA1/ACSL1/SOD1/VDR/ARSB/PANX1/ALAD/PDK2/AGL/HAT1/STAT1/GNAI2/PTGS2/TGFBR2/HMOX1/P2RY11/DHODH/CD4/OGG1/CYBA/UFL1/ADSL/AIFM1/SRF/MGMT/HLCS/CAT/USF1/FES/BECN1/PCNA/CXCL10/POR/HMGCL/ENSA/TGFB1/CYBB/GIPR/AHCY/BCKDHB/TMBIM6/VCAM1/SLC8A1/NOD2/NNT/COL1A1/BRIP1/P2RX5/P2RX6/GSTP1/C2/STC2	58	219
GO:0002577	regulation of antigen processing and presentation	9/3685	20/18670	0.00910367	0.0808192	0.0687074	TAPBPL/PYCARD/FGL2/HFE/HLA-DOA/WAS/HLA-DOB/NOD2/CD74	9	20
GO:0035458	cellular response to interferon-beta	9/3685	20/18670	0.00910367	0.0808192	0.0687074	ACOD1/TRIM6/AIM2/TLR3/STAT1/MNDA/PNPT1/IFI16/UBE2G2	9	20
GO:0033157	regulation of intracellular protein transport	65/3685	250/18670	0.00917633	0.0811632	0.0689999	HDAC3/EDEM2/HCLS1/OAZ2/CD81/C2CD5/CDK5/LRRK2/DMAP1/TARDBP/TCAF1/SUFU/SUPT6H/GRIPAP1/YWHAB/CASP8/PIK3R1/RNF31/B3GAT3/ICE1/IFI27/PTGS2/NF1/RIOK2/STOM/EDEM1/PSEN1/LCP1/PTPN11/PRKACA/TCF7L2/NUCB1/PTPN1/SAR1B/BAP1/TTC21B/ATP5IF1/BID/ZC3H12A/UBL5/ATP13A2/IWS1/ERBB2/HAX1/UHMK1/PAK1/XPO1/MFF/PCM1/TGFB1/PRKAA1/LEPROT/UBE2G2/OS9/TMEM30A/SP100/ITGB2/EFCAB7/MAVS/MYO1C/MAPK14/AKT2/TP63/GSK3B/RAB29	65	250
GO:0051881	regulation of mitochondrial membrane potential	23/3685	72/18670	0.00954935	0.0834298	0.0709268	ARL6IP5/VCP/GCLM/LRRK2/SOD1/PARP1/PRELID1/BAK1/ABCD1/NDUFS1/PPP2R3C/IFI6/PANK2/ATP5IF1/PRDX3/BID/CLIC1/GOT1/TUSC2/NNT/AKT2/UBB/ABL1	23	72
GO:0043666	regulation of phosphoprotein phosphatase activity	34/3685	117/18670	0.00982665	0.0852408	0.0724664	FKBP1A/PTPA/PPP2R5C/RCAN1/PPP4R1/URI1/B3GAT3/STYXL1/PPP1R3B/GNAI2/PHACTR4/PPP2R1B/PPP1R7/PTPRC/JAK2/LMTK2/PPP1R10/CALM2/NCKAP1L/PDGFRB/MAGI2/ENSA/SLC39A10/PPP2R5E/HTT/CD33/PPP1R12A/SHOC2/MASTL/DMPK/PPP2R2A/GSK3B/PPP1R9B/PPP2R5A	34	117
GO:0061621	canonical glycolysis	11/3685	27/18670	0.00987962	0.0852408	0.0724664	PGK1/PGAM1/PKM/HK1/HK3/ADPGK/PFKP/TPI1/ENO3/ENO1/PFKL	11	27
GO:0061718	glucose catabolic process to pyruvate	11/3685	27/18670	0.00987962	0.0852408	0.0724664	PGK1/PGAM1/PKM/HK1/HK3/ADPGK/PFKP/TPI1/ENO3/ENO1/PFKL	11	27
GO:0006735	NADH regeneration	11/3685	27/18670	0.00987962	0.0852408	0.0724664	PGK1/PGAM1/PKM/HK1/HK3/ADPGK/PFKP/TPI1/ENO3/ENO1/PFKL	11	27
GO:0008340	determination of adult lifespan	8/3685	17/18670	0.0100521	0.0858974	0.0730246	INPP5D/LRRK2/COQ7/ZMPSTE24/IDE/CGAS/MSH2/ATM	8	17
GO:0016246	RNA interference	8/3685	17/18670	0.0100521	0.0858974	0.0730246	DROSHA/DHX9/HENMT1/TSN/TSNAX/ADAR/CLP1/TARBP2	8	17
GO:0006740	NADPH regeneration	8/3685	17/18670	0.0100521	0.0858974	0.0730246	IDH1/PGAM1/DERA/TALDO1/PGM2/H6PD/PGD/NNT	8	17
GO:0010256	endomembrane system organization	108/3685	445/18670	0.0100913	0.0861142	0.0732089	USP8/USP6NL/LRRK2/TARDBP/VCPIP1/RAB30/VAPB/DNAJC13/TOR1A/SCARB2/STX16/MYO5A/SOD1/BIN3/BLZF1/NEK9/JAGN1/STAM2/CNEP1R1/TOR1AIP1/NPLOC4/PACSIN2/CLU/FCHO1/LAMTOR1/ZMPSTE24/ARV1/LMAN2/STX6/SNX19/VPS4B/PIK3C3/TRAPPC12/TRAM2/VPS33B/CLASP2/RILP/CHMP3/PTPRC/SNX10/TOR1B/TRIM72/PLEKHJ1/STX17/ABCD1/COG4/CHMP4C/SYNJ1/ACRBP/USO1/PPP2CA/XKR8/ANO7/SPTA1/TMED3/SNX33/PI4K2B/BANF1/CHMP6/CLCN3/VPS36/RAB33B/SHTN1/TME…	108	445
GO:0007131	reciprocal meiotic recombination	18/3685	53/18670	0.0105568	0.0893529	0.0759622	UBR2/RAD51D/EME2/CENPX/RMI1/MSH3/RAD50/HELQ/MLH3/MLH1/ERCC4/SLX4/KLHDC3/BRIP1/MRE11/DMC1/ATM/MUS81	18	53
GO:0015780	nucleotide-sugar transmembrane transport	7/3685	14/18670	0.0107589	0.0902074	0.0766887	SLC35E4/SLC35A4/SLC35C2/SLC35A1/SLC35B4/SLC35A5/SLC35C1	7	14
GO:0045628	regulation of T-helper 2 cell differentiation	6/3685	11/18670	0.0108875	0.090676	0.0770871	IL18/CD86/SOCS5/TNFSF4/NLRP3/PRKCZ	6	11
GO:0072678	T cell migration	21/3685	65/18670	0.0112646	0.092622	0.0787414	PYCARD/SPN/CD99L2/FADD/RIPK3/PIK3CG/WNT5A/DOCK8/TMEM102/ITGB7/CCL2/IL27RA/AIF1/CXCL16/CXCL10/ADAM17/SLC12A2/PIK3CD/CXCR3/MSN/CCL5	21	65
GO:0006801	superoxide metabolic process	23/3685	73/18670	0.0113957	0.092622	0.0787414	GCH1/NQO1/FPR2/SOD1/BST1/GNAI2/CYBA/NCF4/SZT2/ATP7A/NCF1/EDN1/TGFB1/CYBB/MPO/ITGB2/DHFR/CCS/TYROBP/PRDX1/PREX1/FBLN5/GSTP1	23	73
GO:0010288	response to lead ion	10/3685	24/18670	0.0114541	0.092622	0.0787414	ALAD/PPP1CA/PPP2CB/PTGS2/PPP2CA/CAT/QDPR/BECN1/ATP7A/MAP1LC3A	10	24
GO:0046174	polyol catabolic process	10/3685	24/18670	0.0114541	0.092622	0.0787414	SYNJ1/INPP5B/TPI1/OCRL/TKFC/INPP5J/GK/GPD2/IMPA1/NUDT3	10	24
GO:1901658	glycosyl compound catabolic process	15/3685	42/18670	0.0114548	0.092622	0.0787414	FUCA2/NAGA/DERA/NUDT18/GBA/NT5C3A/APOBEC3G/APOBEC3F/ADAL/ADA2/AHCY/APOBEC3D/DPYS/APOBEC3H/DPYD	15	42
GO:0032970	regulation of actin filament-based process	95/3685	388/18670	0.0118657	0.0955078	0.0811947	PTGER4/HCLS1/ARPC2/WDR1/PYCARD/SH3BP1/ACTR2/CDK5/CD47/TWF2/SRI/ACTR3/NF2/GPR65/BRK1/PIK3R1/ADD1/RHOBTB2/LIMA1/BST1/BST2/ARPC4/DLG1/FCHSD1/PPM1F/NCK1/PFN1/ARHGEF19/VILL/CTTN/CLASP2/ACTR3C/CARMIL2/GMFB/TRIOBP/RNF207/WAS/CAPZA1/GRB2/CORO1A/KCNJ2/FAM107A/VASP/CFL1/SPTA1/CCDC88A/TMOD1/NCKAP1L/RASA1/RND1/ABRACL/PDGFRB/CSF1R/FES/ARHGAP18/CAPZA2/SPTBN5/BBS4/ILK/ARHGAP35/HAX1/GMFG/SYNPO2/PAK1/EDN1/PDE4B/A…	95	388
GO:0002237	response to molecule of bacterial origin	85/3685	343/18670	0.0122321	0.0978253	0.0831649	MAPKAPK3/PTGER4/PYCARD/GCH1/CTR9/MGST2/ACOD1/LIAS/TRIM6/CASP8/ALAD/IL18/CD86/CARD8/TRIM5/CMPK2/CASP9/CXCL9/WNT5A/PTGS2/RPS6KA3/CDC73/CSF2RB/CNP/CASP3/JAK2/TIRAP/GGT1/LY86/TRIB1/CCL2/HAVCR2/PTGER2/PTAFR/CARD9/CEBPE/PRDX3/ZC3H12A/SLPI/S100A8/SERPINE1/TNFSF4/TLR4/C4B/PTPN22/HDAC2/PDCD1LG2/SGMS1/EDN1/PDE4B/CXCL10/SRR/TGFB1/NLRP3/ADAM17/PLSCR4/LGALS9/PABPN1/ATP2A2/OTUD5/PRKCE/IRF8/TLR2/MPO/MGST1/TNFAI…	85	343
GO:0034656	nucleobase-containing small molecule catabolic process	17/3685	50/18670	0.0126011	0.100504	0.0854423	ENTPD1/DERA/NUDT18/NT5C3A/GALT/APOBEC3G/APOBEC3F/NUDT5/ADAL/ENTPD6/ADA2/AHCY/APOBEC3D/DPYS/NUDT9/APOBEC3H/DPYD	17	50
GO:0051304	chromosome separation	27/3685	90/18670	0.0129841	0.102266	0.0869404	DYNC1LI1/SMARCAD1/CDC23/TACC3/EME2/RB1/CUL3/RIOK2/CENPX/RMI1/ANAPC5/ANAPC1/ANAPC4/HELQ/RECQL5/TEX14/XRCC3/SPDL1/NCAPD2/ANAPC15/MLH1/DIS3L2/ERCC4/SLX4/APC/ATM/MUS81	27	90
GO:0006450	regulation of translational fidelity	9/3685	21/18670	0.0131848	0.103066	0.0876205	IARS2/LARS2/TARS2/DTD2/AARS2/HSPA14/CDK5RAP1/VARS2/GATC	9	21
GO:0046386	deoxyribose phosphate catabolic process	9/3685	21/18670	0.0131848	0.103066	0.0876205	SAMHD1/DERA/NUDT18/MBD4/PGM2/OGG1/SMUG1/DCTPP1/NTHL1	9	21
GO:2000269	regulation of fibroblast apoptotic process	9/3685	21/18670	0.0131848	0.103066	0.0876205	PRDM11/PIK3CG/API5/CHD8/BID/IER3IP1/BTG1/STK17B/TP63	9	21
GO:0031663	lipopolysaccharide-mediated signaling pathway	19/3685	58/18670	0.0132468	0.103421	0.0879225	ACOD1/IL18/CARD8/TRIM5/LY86/TRIB1/CCL2/PTAFR/TLR4/PTPN22/TGFB1/PRKCE/TLR2/TNFAIP3/MTDH/MAPK14/MALT1/IRF3/CCL5	19	58
GO:0038179	neurotrophin signaling pathway	14/3685	39/18670	0.0136565	0.105563	0.0897432	SLC9A6/NDN/CASP3/PTPN11/GRB2/CORO1A/RAPGEF2/KIDINS220/MAGI2/ZFYVE27/HAP1/AKT1S1/SORT1/SPRY2	14	39
GO:1902042	negative regulation of extrinsic apoptotic signaling pathway via death domain receptors	14/3685	39/18670	0.0136565	0.105563	0.0897432	CASP8/FADD/TNFSF10/HMOX1/TRAF2/RIPK1/SERPINE1/TRADD/RNF34/BRCA1/HGF/TNFAIP3/CFLAR/ITPRIP	14	39
GO:0001909	leukocyte mediated cytotoxicity	31/3685	107/18670	0.013842	0.106865	0.0908497	AP1G1/FAM49B/IL12RB1/IL18/FADD/RIPK3/CD1D/PTPRC/CORO1A/HAVCR2/PIK3R6/LAG3/CTSC/CTSH/PTPN6/LGALS9/VAV1/SERPINB9/NECTIN2/KIR2DL4/CEACAM1/B2M/CD226/TUSC2/TYROBP/PRDX1/RAB27A/TUBB4B/STAP1/AGER/PPP3CB	31	107
GO:0051701	interaction with host	53/3685	202/18670	0.0144783	0.111501	0.0947913	FUCA2/KPNB1/CTNND1/EXOC7/CD81/EXOC2/PPID/VAPB/THOC7/SCARB2/CASP8/TRIM38/ATG7/CD86/TRIM5/VPS4B/VAMP8/IFITM1/ITGB1/CHMP3/CD4/IDE/RRAGA/TRIM21/IFIT1/DYNLT1/CHMP4C/GRB2/ITGB7/HYAL3/CTSB/CD46/TRIM31/SLC52A1/IFITM2/TGFB1/TRIM32/TRIM59/LGALS9/PABPN1/SERPINB9/EPS15/CTNNB1/NECTIN2/ITGAV/TNIP1/PML/CD74/TRIM35/IFITM3/ZNF502/SNX3/ANPEP	53	202
GO:0034605	cellular response to heat	38/3685	137/18670	0.0145994	0.112295	0.0954663	DNAJC7/VCP/RAE1/NUP205/RBBP7/DAXX/PDCD6/TFEC/DNAJB6/NUP133/PTGS2/NF1/HSP90AA1/HMOX1/RPTOR/PTGES3/ATR/PRKACA/NUP160/NUP37/NUP107/HDAC2/NUP88/DHX36/CXCL10/NUP155/NUP210/CAMK2G/AKT1S1/ATP2A2/HSPA14/RPA1/MYOF/IER5/SUMO1/HSBP1/ATM/GSK3B	38	137
GO:0042116	macrophage activation	28/3685	95/18670	0.0147878	0.113604	0.0965787	LRRK2/FPR2/CLU/TLR3/WNT5A/SUCNR1/PTPRC/JAK2/TMEM106A/HAVCR2/ZC3H12A/AIF1/C1QA/TLR4/CTSC/TLR7/IL31RA/PRKCE/TLR2/ITGB2/TLR1/TLR8/CD74/TYROBP/GRN/STAP1/AGER/ATM	28	95
GO:0007252	I-kappaB phosphorylation	8/3685	18/18670	0.01501	0.11386	0.0967965	IKBKE/TLR3/PRDX4/TRAF2/TLR4/TLR7/TLR2/DDRGK1	8	18
GO:0031293	membrane protein intracellular domain proteolysis	8/3685	18/18670	0.01501	0.11386	0.0967965	SPPL2A/NCSTN/PSEN1/TGFB1/ADAM17/APH1B/RHBDD1/APH1A	8	18
GO:1904872	regulation of telomerase RNA localization to Cajal body	8/3685	18/18670	0.01501	0.11386	0.0967965	PARN/CCT6A/CCT2/CCT5/RUVBL1/CCT4/CCT7/CCT3	8	18
GO:0070231	T cell apoptotic process	16/3685	47/18670	0.0150584	0.11386	0.0967965	FADD/RIPK3/GIMAP8/PRELID1/WNT5A/DOCK8/BAK1/RIPK1/CLC/JAK3/SLC46A2/DFFA/LGALS9/IDO1/RAG1/CCL5	16	47
GO:1904951	positive regulation of establishment of protein localization	109/3685	456/18670	0.0152486	0.11515	0.097893	PTGER4/DNM1L/DYNLL1/HDAC3/EDEM2/HCLS1/OAZ2/PYCARD/TM7SF3/CD81/C2CD5/CDK5/LRRK2/PPID/DMAP1/SRI/TARDBP/TCAF1/CCT6A/IL17RC/YWHAB/TRIM6/CASP8/AIM2/PIK3R1/PANX1/RNF31/CD38/HK1/C5/B3GAT3/CARD8/ICE1/CCT2/WNT5A/PTGS2/DDX58/IFIH1/DHX9/RIOK2/STOM/EDEM1/JAK2/PSEN1/FFAR2/SIRT3/PRKACA/TCF7L2/CCT5/HAVCR2/SAR1B/CCL1/BAP1/BID/ZC3H12A/UBL5/AIF1/ATP13A2/CSF1R/TNFSF4/TLR4/TRIM16/ERBB2/SCAMP5/PTPN22/PAK1/DHX36/MFF/G…	109	456
