# Supplementary material for: A druggable copper-signalling pathway that drives inflammation
Source: Nature. 2023 Apr 26;617(7960):386–94. doi: 10.1038/s41586-023-06017-4 (PMC10131557; doi:10.1038/s41586-023-06017-4)
Supplement: Supplementary file 12 — Supplementary Table 9 [file 41586_2023_6017_MOESM12_ESM.xlsx]

## Sheet: Title
	Supplementary Table 9
	RNA-seq analysis of aMDM under CD44 knock out conditions

## Sheet:  ko vs wt 
Gene	log(2)FC-Donor113	log(2)FC-Donor114	log(2)FC-Donor116	log(2)FC-Donor117
(MARC1)	0.152025	0.794625	0.822397	0.212863
(MARCH1)	0.157774	-0.00822165	-0.0423294	-0.177399
(MARC2)	0.626813	-0.386901	0.596737	-0.186914
(MARCH2)	-0.153642	0.0167497	-0.107136	-0.121092
(SEPT2)	0.0432935	0.0311894	0.0376838	-0.0617792
(MARCH3)	-0.21895	-0.333569	-0.238491	0.115772
(SEPT3)	0.147005	0.428581	0.719304	0.428646
(SEPT4)	-0.287131	-0.37043	0.112193	-0.00656071
(MARCH5)	0.0714324	0.000984688	-0.0614385	-0.205062
(MARCH6)	0.0403838	-0.0956769	0.0485687	0.0292065
(SEPT6)	-0.0661538	0.137689	-0.103395	0.0327379
(MARCH7)	0.151868	0.0988103	0.00517889	0.0236373
(SEPT7)	0.138575	0.0832395	-0.0115029	-0.124282
(MARCH8)	0.0815541	0.0122535	-0.195107	-0.0996446
(SEPT8)	0.0155181	0.140637	0.061992	0.0981389
(MARCH9)	-0.381981	0.349999	0.0144476	0.123433
(SEPT9)	-0.0514774	-0.0168791	-0.109208	-0.066333
(SEPT10)	0.124085	0.10182	-0.0708315	0.0742265
(SEPT11)	0.108545	-0.182916	-0.0126054	-0.140532
A1BG-AS1	-0.313233	-0.350042	-0.200019	-0.0600297
A2M	0.256831	0.190875	0.213733	0.113973
A4GALT	-0.142081	-0.112172	-0.223123	-0.518977
AAAS	-0.118472	0.129563	0.083952	0.15503
AACS	0.0664087	0.0704729	-0.232462	-0.164051
AAGAB	0.00762255	0.0161079	-0.0460581	-0.0840088
AAK1	0.256664	-0.0831138	0.0574032	0.0918161
AAMDC	-0.265889	0.146456	-0.415508	-0.0860229
AAMP	0.0348982	0.0825801	0.0151539	-0.0870924
AAR2	0.0790855	0.128008	-0.0627593	-0.000730848
AARS	0.123592	0.0363536	-0.0191696	0.0285092
AARS2	-0.0320977	0.0274002	0.190446	0.0906493
AARSD1	-1.30048	-0.978845	0.425692	1.08003
AASDH	0.070049	0.0657321	0.0829058	-0.164883
AASDHPPT	0.0936019	0.0710066	0.0351399	-0.232503
AASS	0.311674	0.28179	0.335494	0.597757
AATBC	-0.546252	0.30702	0.194366	0.133569
AATF	0.00837306	0.136863	0.0299533	0.0217375
AATK	-0.300975	-0.0926057	0.0368552	-0.250873
ABAT	0.0880005	0.0826413	0.47981	0.0257456
ABCA1	0.411522	-0.267213	-0.0154248	-0.0728453
ABCA10	0.00768347	-0.145248	-0.0474436	0.463209
ABCA2	0.0110356	-0.0429181	0.0484823	0.153708
ABCA3	0.205152	0.1602	0.113066	0.537389
ABCA5	0.0981642	-0.160873	0.205153	0.374341
ABCA6	0.5581	-0.183874	0.173829	0.189738
ABCA7	-0.0554989	-0.262617	-0.113726	0.37387
ABCA9	0.125225	-0.398849	0.316471	0.24419
ABCB1	0.371002	0.194485	0.153233	0.0855219
ABCB10	0.186252	-0.101098	0.0758415	-0.0272138
ABCB4	0.262218	0.0149765	-0.00494256	-0.238421
ABCB7	0.0589018	0.144959	0.165161	-0.0656232
ABCB8	-0.132925	0.00438726	-0.139605	0.10795
ABCB9	-0.0320845	0.200256	0.203771	0.237036
ABCC1	0.172434	-0.103161	0.141518	0.00588245
ABCC10	-0.0670738	-0.132774	0.0122653	0.0879978
ABCC11	0.0564968	0.291907	-0.0951404	0.104192
ABCC2	-0.924597	1.01695	-0.108022	0.108801
ABCC3	0.0996729	0.0380426	0.129267	0.43544
ABCC4	0.0286025	-0.254023	0.0424136	-0.166936
ABCC5	-0.0230674	-0.133313	-0.216586	0.0397594
ABCC6	0.261445	-0.294674	0.0522013	0.0589408
ABCD1	-0.140753	-0.0453852	-0.0669191	0.124207
ABCD3	0.0799324	0.00915583	-0.024232	-0.0257046
ABCD4	-0.137598	-0.0830486	-0.00965067	0.146092
ABCE1	0.0709573	0.0435832	0.0238589	-0.248132
ABCF1	0.0453614	0.116684	0.0284784	-0.0104118
ABCF2	-0.303201	-0.0415698	-0.0747486	0.025062
ABCF3	-0.0663589	-0.0197885	0.0593869	-0.0242786
ABCG1	0.196219	0.148074	0.0374988	0.216873
ABCG2	-0.330841	-0.155723	-0.275713	-1.24688
ABHD10	0.00284081	-0.0671621	-0.0543067	-0.113956
ABHD11	-0.345829	0.228882	-0.010803	0.143722
ABHD11-AS1	0.0762601	0.178696	-0.522562	-2.12824
ABHD12	-0.0631876	-0.00166685	-0.16078	-0.0601129
ABHD13	0.14428	0.0134148	-0.0884945	0.00579653
ABHD14A	-0.535459	-0.150611	-0.163853	-0.607764
ABHD14B	-0.0765788	-0.0388701	-0.280599	-0.0274697
ABHD15	0.0719008	0.232395	0.0912728	0.0393473
ABHD17A	-0.381002	-0.171639	0.0298957	0.0541908
ABHD17B	-0.0396562	-0.209916	-0.338376	-0.167663
ABHD17C	-0.0516574	-0.123627	-0.264069	-0.314774
ABHD18	0.0066721	-0.0770822	0.112195	0.0228249
ABHD2	0.233905	-0.0135751	0.099371	-0.0285735
ABHD3	0.204827	0.0608981	0.0806353	0.0577105
ABHD4	0.0828516	-0.00484202	-0.0140526	-0.00479042
ABHD5	0.0252093	0.0474029	-0.040624	-0.0921103
ABHD6	0.117115	0.0631207	-0.110973	0.0853852
ABHD8	-0.244977	-0.0922508	-0.146638	0.00264191
ABI1	0.132562	-0.0215511	-0.0474547	-0.0782277
ABI2	-0.110153	-0.163536	-0.0112905	0.247342
ABI3	-0.514437	-0.267168	-0.45771	-0.21504
ABL1	0.0568638	-0.0333007	0.0788176	0.0509872
ABL2	0.342718	-0.107018	0.0521592	0.110741
ABLIM1	0.228871	0.195923	-0.806343	0.253811
ABLIM3	0.581725	-0.875751	-0.0951404	-0.416363
ABR	0.141138	0.00366921	-0.0758752	-0.0281101
ABRACL	0.0893959	0.166905	0.0662379	-0.252117
ABRAXAS1	0.0861677	0.0740442	0.0700941	-0.280438
ABRAXAS2	0.15075	-0.0212565	0.148081	-0.0574679
ABT1	0.102473	-0.0365053	-0.0572774	-0.0880316
ABTB1	-0.179614	-0.00563229	0.00998102	0.0302707
ABTB2	0.0909353	-0.171745	0.0216502	0.0421034
AC000123.2	0.420362	-1.07506	0.0653243	0.396507
AC000123.3	0.411324	-0.625313	0.0794642	1.46977
AC000403.1	0.0871741	-0.290148	-0.747217	-0.447856
AC002091.1	-0.0344036	0.187657	0.0364786	-0.012146
AC002091.2	-0.0641668	-0.205279	0.0361042	0.0486951
AC002310.1	-0.139008	0.0389716	0.848276	0.19369
AC002350.1	-0.683338	0.178696	0.310116	0.00524511
AC002456.1	-0.494297	-0.523918	0.176162	0.575561
AC002464.1	-0.991509	0.491854	2.56782	1.07505
AC002467.1	0.345217	-0.121813	-0.0951404	0.31787
AC003072.1	-0.0749636	0.0182317	-0.527251	-0.749726
AC003102.1	-0.691601	-0.164891	0.223542	0.726814
AC004069.1	0.0549062	0.513115	-0.988225	0.013118
AC004233.3	-0.255453	0.830773	0.556936	0.648256
AC004241.1	0.0416	-0.0651472	0.0622323	0.0260711
AC004241.2	0.485005	-0.368791	-0.0951404	0.256426
AC004453.1	0.0503117	0.298991	-0.336148	-0.202238
AC004540.1	-0.110153	-0.527572	-0.0951404	0.0974749
AC004584.3	0.194702	-0.293372	-0.0951404	0.790931
AC004656.1	0.317907	-0.038115	0.533517	0.111929
AC004687.1	-0.818987	-0.621005	0.0336614	0.463635
AC004706.3	-0.241398	-1.40627	-0.0951404	0.366157
AC004771.1	-0.324278	0.274912	-0.429559	0.799411
AC004771.3	-0.00705953	0.178696	-0.729012	0.930656
AC004803.1	0.125914	-0.0354284	-0.281553	0.383168
AC004812.2	-1.03927	-0.74145	0.230846	-0.11526
AC004825.2	0.4999	0.744294	1.0044	2.23322
AC004846.1	-0.123668	0.00111993	-0.123476	0.113705
AC004846.2	-0.545248	-0.214449	1.06713	0.512052
AC004847.1	-0.215822	-0.15552	-0.0709364	0.563292
AC004854.2	-0.617113	0.547084	0.187259	0.665759
AC004865.2	-0.0758015	-0.274669	-0.737984	0.529739
AC004889.1	-0.415008	-0.332804	1.20742	-0.18818
AC004890.2	-0.364254	-0.219063	0.25929	0.930656
AC004921.1	-0.574363	0.253658	-0.692381	-0.229001
AC004943.2	-0.0342042	-0.0412693	0.26743	0.073396
AC004951.1	-0.172889	-0.30673	-0.0951404	1.7451
AC004951.2	-0.39966	0.0584021	0.291883	0.19369
AC004967.2	-1.45411	0.0676651	1.83086	0.26584
AC004980.1	-1.06124	-0.513181	-0.625655	0.19369
AC004982.2	0.396807	-0.221842	-0.450235	-0.87044
AC004987.2	0.0107718	-0.193963	0.405758	0.658094
AC004988.1	-0.00433618	0.121552	0.133129	0.0828231
AC005005.3	0.191503	-0.517911	-0.6021	0.11352
AC005034.3	0.366524	0.054517	0.0835655	-0.0790407
AC005077.4	-0.944143	-1.03361	-0.580567	0.19369
AC005082.1	0.192031	0.143507	-0.259026	0.19369
AC005083.1	-0.316604	-0.268763	0.224901	-0.0473179
AC005154.2	-1.06873	-0.103703	0.305398	0.453334
AC005224.1	0.0891558	-0.348052	0.0104698	0.840809
AC005225.2	0.396807	-0.191672	0.220887	-1.11297
AC005229.4	0.14249	0.072568	0.191617	-0.0056186
AC005255.1	0.517878	1.1672	-0.320433	-0.872805
AC005261.1	0.106658	-0.423968	0.00543659	0.632574
AC005261.3	0.334987	-0.131644	0.366764	0.397704
AC005262.2	0.159034	0.633262	-0.988225	0.445229
AC005280.1	-0.345256	0.505197	0.359425	-0.160741
AC005288.1	0.317268	-0.172776	-1.05667	-0.543275
AC005306.1	-0.149412	0.664123	0.439897	0.889433
AC005332.3	-0.110153	-0.277682	0.174046	0.151255
AC005332.4	-0.17914	0.137766	-0.160073	0.348796
AC005332.5	-0.396271	-0.400597	0.0854319	0.765106
AC005332.6	0.0781881	-0.0871578	0.153542	-0.00663986
AC005412.1	1.00915	0.0107517	0.0728043	0.131629
AC005479.1	0.807385	-0.899306	0.507524	1.09639
AC005519.1	-0.744025	-1.40627	1.04236	-0.193333
AC005520.2	0.702761	2.98605	-0.243239	-0.458386
AC005622.1	1.34051	-0.899306	-0.591098	0.538826
AC005632.2	-0.237135	0.0111739	0.123908	-0.0157911
AC005674.2	-0.241013	-0.32899	-0.155261	0.761637
AC005696.1	-0.163592	0.0343065	0.435374	1.09639
AC005726.1	0.055337	-0.264433	0.390286	0.866396
AC005726.3	-0.00518346	-1.69577	0.0361042	0.103492
AC005785.2	1.5779	-0.999641	0.26743	1.04169
AC005786.3	-0.206368	-0.792157	-0.436177	0.19369
AC005831.1	0.142966	-0.613499	0.362067	0.50264
AC005839.1	0.199391	-1.01284	0.521531	0.559562
AC005840.2	-0.606111	-0.47338	1.81913	-0.0473179
AC005840.4	0.825141	-0.0241205	-0.198234	0.380103
AC005912.1	0.352373	0.591671	0.194366	-0.0620394
AC006001.2	-0.110153	-0.381604	0.13163	0.29914
AC006001.3	-0.222606	0.10301	-0.109413	0.216072
AC006027.1	0.109413	-0.481817	0.837745	0.790931
AC006033.2	0.0121825	0.108734	0.250729	0.0719857
AC006059.1	0.337306	-0.0926057	0.771593	-0.140729
AC006064.2	0.3883	-0.0338483	0.183161	0.631376
AC006064.4	-0.95815	0.633262	0.335494	0.354155
AC006116.1	0.602045	0.541266	0.572284	-0.378216
AC006116.8	0.953977	-0.103703	0.641825	-0.837337
AC006252.1	-0.381455	-0.513181	-1.15927	0.498545
AC006254.1	0.0503117	-0.351818	-0.297449	0.426889
AC006330.1	0.640819	0.387643	-0.429559	1.97796
AC006333.2	0.0309747	0.0272257	-0.0359446	-0.119874
AC006435.2	-0.239051	0.268894	1.74136	-0.512579
AC006453.2	1.02735	0.388914	-0.321911	-0.291737
AC006480.2	-0.0445647	-2.45357	-0.45771	0.724205
AC006504.5	-0.110153	0.120398	0.145868	0.275817
AC006538.1	0.464083	-0.162341	0.194366	0.11352
AC006974.2	0.240128	1.02669	-0.226385	0.19369
AC006978.1	-0.220604	-0.194655	-0.021013	0.51612
AC007036.1	0.504296	0.328074	-0.0951404	-0.0170769
AC007038.1	1.05543	-0.44474	1.75901	1.40426
AC007038.2	-0.45119	0.582052	0.505252	0.602155
AC007066.2	-0.688129	0.318421	0.475175	0.724205
AC007114.1	-0.298598	-0.583144	-0.740475	0.445229
AC007191.1	0.361915	-0.155723	-0.301591	0.761974
AC007249.2	0.311674	0.621215	-0.411168	-0.0800706
AC007292.1	-0.411642	0.0335797	-0.0167137	-0.0239952
AC007318.1	-0.200351	0.784417	1.42423	-0.576828
AC007318.2	0.830141	-0.778235	-3.36816	-0.140729
AC007336.1	0.17399	-0.775912	0.54561	0.873117
AC007336.2	-0.720207	-2.14323	0.965401	-0.0231212
AC007382.1	0.183908	-0.30673	0.41636	0.720438
AC007383.2	-0.278098	0.656018	-0.45771	0.440605
AC007384.1	0.0847924	-0.145045	0.68426	-0.00390976
AC007388.1	0.0121825	-0.0637361	-0.131805	-0.00334664
AC007390.2	0.179354	0.178696	0.111311	0.759287
AC007406.5	0.295936	-0.188513	-0.108499	0.156337
AC007448.4	0.0438806	-0.134462	0.848276	-0.761456
AC007485.2	-0.515409	-0.0277545	0.740229	0.674019
AC007546.1	-1.24766	-0.195699	1.08928	0.524896
AC007566.1	-0.151672	-0.412664	0.148417	0.513627
AC007610.4	-1.26769	0.430235	-0.482163	-1.18482
AC007637.1	-0.467088	-0.714388	0.201841	-0.0127607
AC007686.1	0.0453646	-0.437975	0.507524	-1.24688
AC007686.3	0.434843	0.461096	-0.862967	-1.0287
AC007728.2	-0.276987	-0.198478	0.0262085	0.0870076
AC007728.3	0.340013	-0.725726	0.366191	0.718111
AC007780.1	-3.28008	-1.40627	-0.323409	1.41608
AC007878.1	0.125914	-0.507195	0.013794	1.71853
AC007906.2	0.563037	0.541266	0.149278	-0.328731
AC007969.1	-0.207177	0.307594	-0.233469	-0.0857697
AC007991.2	-0.129608	-0.102925	0.502998	0.356385
AC007991.4	0.375274	0.430235	0.466739	0.648256
AC007996.1	-0.206368	0.178696	0.29565	0.0270403
AC008033.3	0.207329	-1.12015	-0.0951404	0.536992
AC008038.1	-0.699151	0.606118	-0.233303	0.244764
AC008074.2	0.237655	0.233247	0.0542373	-0.105691
AC008105.3	-0.402185	-0.1713	0.309089	0.365157
AC008115.3	-0.0546579	0.115961	0.952165	0.073396
AC008124.1	-0.101302	-0.124064	0.13163	0.0162072
AC008429.1	0.265995	0.115961	-0.0951404	1.9099
AC008438.1	0.186829	0.323086	-1.06037	-0.157782
AC008467.1	-0.182303	-1.50936	0.521531	1.16672
AC008494.3	0.183043	0.0246627	-0.00855268	-0.328731
AC008555.8	-0.110153	-0.644426	-0.560804	-0.103292
AC008622.2	-0.00705953	-0.0796156	-0.790883	-0.151445
AC008687.4	-1.23791	-0.584863	-0.384647	1.53249
AC008735.1	0.0549062	-1.40627	0.0854319	1.241
AC008736.1	-0.230447	0.0101906	-0.2602	-0.0934079
AC008738.5	0.147005	-0.221842	-1.21713	-1.08093
AC008752.3	-0.635244	0.178696	-0.0951404	0.833515
AC008760.2	-0.802031	-0.868609	-0.625655	-0.0578486
AC008763.1	-0.0677178	0.254645	-0.175311	-0.100757
AC008764.8	0.0481091	0.428056	-0.384647	0.0958429
AC008764.9	-0.678437	0.781361	-0.667047	-0.324777
AC008840.1	-1.23214	-0.648467	0.0180702	-0.0524704
AC008870.2	-0.351161	-0.591822	0.452347	0.766876
AC008894.3	-0.617113	-0.688037	-0.399995	0.33808
AC008906.1	-0.00705953	-2.99123	-0.0951404	0.528109
AC008915.2	-0.453455	-0.558269	0.00107495	-0.283632
AC008957.1	0.0459662	-0.102717	-0.0440662	-0.315152
AC008957.3	0.86416	-0.942203	0.0702346	1.16223
AC008966.1	0.0324514	0.178696	0.156398	-0.453429
AC008969.1	-0.600204	-0.375239	-0.00277635	0.612775
AC008982.2	-0.419697	-0.286145	-0.285243	0.714522
AC009005.1	-0.340637	0.254645	0.0854319	0.278579
AC009041.2	-0.243291	0.266381	0.37954	0.142616
AC009053.1	0.015075	-0.598261	-0.191852	0.380103
AC009061.2	0.513879	0.530169	0.187259	-0.111164
AC009065.4	-0.492024	-0.0526292	0.0854319	-0.0473179
AC009090.5	0.400042	-1.58135	1.0832	0.858506
AC009093.2	0.410679	0.263585	0.194366	1.22016
AC009113.1	-0.224713	0.178696	-1.21444	-0.173519
AC009119.1	-0.403349	0.630076	-0.664161	0.0966657
AC009120.1	0.179354	-1.16011	-0.281553	1.11123
AC009120.2	0.151475	-0.410442	-0.0217672	0.29533
AC009126.1	-0.063232	0.366629	-0.502483	-0.191803
AC009133.1	-0.333598	-0.497657	-0.0539504	0.596836
AC009283.1	0.0514361	0.464605	0.0148325	0.336885
AC009303.4	-0.141517	-0.057371	0.177062	0.0100492
AC009318.1	-0.190323	-0.11081	-0.275713	0.545163
AC009403.1	-0.245505	-1.21985	-0.323409	-0.324777
AC009404.1	0.0649337	-0.155723	-0.894842	0.0905967
AC009506.1	0.0312854	0.0204343	0.218795	0.096549
AC009533.1	0.0101412	-0.314524	-0.0951404	0.442127
AC009570.1	-3.04875	0.0938075	-0.482163	0.19369
AC009704.2	0.561224	-0.603712	0.601467	-0.103292
AC009779.2	0.0216769	0.0806979	-0.0063311	-0.137658
AC009812.1	-0.847119	-0.797845	-0.384647	0.0539654
AC009812.4	1.26836	-0.558269	0.6667	0.289906
AC009831.1	0.146841	0.222993	0.239621	0.126798
AC009902.2	0.318181	-0.115751	0.933429	-0.133475
AC009902.3	-0.54405	-0.0674642	1.48982	0.19369
AC009948.1	0.153264	0.0892973	0.0763536	0.327922
AC009948.4	1.1853	-0.257403	-0.558112	0.641149
AC009951.1	1.2884	-1.32719	0.26743	2.60177
AC009961.1	0.00768347	-0.0803909	-0.171089	0.240233
AC009962.1	-0.0252641	-0.792157	-0.0951404	-0.0231212
AC009974.1	0.0891558	0.295736	0.841666	0.629789
AC010168.2	-0.22477	-0.145045	0.378461	0.328873
AC010186.2	0.0747647	0.0417864	-0.00367132	0.0981829
AC010186.3	0.195367	-0.0579099	-0.218325	0.5484
AC010210.1	-0.472723	-0.569117	-0.45771	1.3753
AC010226.1	-0.561532	-0.30673	0.239279	0.0847558
AC010247.1	-0.436654	-1.08878	0.117013	-0.291737
AC010247.2	0.0459662	-0.714388	0.26743	0.19369
AC010326.4	-0.457075	-0.348933	-0.127202	0.45408
AC010422.6	-0.213247	-0.351818	-0.40548	0.349809
AC010422.8	-0.640668	-0.844387	0.0902731	0.253811
AC010487.1	0.0135823	0.915662	-0.301591	0.0455916
AC010615.1	-0.296566	-0.00187588	0.281008	0.400141
AC010618.3	-0.0185225	-0.00771676	0.0251539	0.476553
AC010642.2	0.14991	0.289728	-0.797754	0.245221
AC010654.1	0.517878	-0.0526292	-0.410014	-0.0423772
AC010680.2	0.49024	-0.224659	-0.384647	0.524896
AC010889.1	0.531393	0.178696	-0.0951404	-0.368189
AC010969.2	-0.316604	-0.0206124	0.104168	0.712157
AC010980.1	-0.110153	0.709211	0.0104698	0.538826
AC010980.2	1.15994	-0.624612	0.0544619	0.334936
AC011337.1	-0.244454	-0.339771	-0.0951404	1.31568
AC011374.2	-0.710546	-1.0437	-0.657019	0.349809
AC011450.1	-0.353196	0.314048	-0.37987	0.741178
AC011461.1	0.651687	-0.427025	0.470457	0.33808
AC011466.3	0.385804	-0.61777	-0.883636	1.95922
AC011468.1	0.0573037	-0.386901	0.719304	1.09639
AC011476.3	0.0962979	-0.772394	2.53713	0.810362
AC011477.2	0.509575	0.78875	0.848276	-0.357325
AC011481.3	-0.557612	0.565719	-0.625655	-0.774601
AC011484.1	-0.76223	-0.1145	-0.0396453	-0.884312
AC011497.2	-0.152588	0.0526166	-0.22989	0.0519621
AC011498.7	-0.484549	-0.0784615	-1.19468	0.358749
AC011815.1	-0.988847	0.26038	0.65822	0.0270403
AC011899.2	0.212013	0.13282	-0.25511	0.0093459
AC011899.3	0.257953	0.463426	-1.04623	0.788051
AC011944.1	-0.435729	0.309941	0.918935	0.146769
AC011978.2	0.280637	-0.930928	-0.0951404	0.304722
AC011997.1	-1.33255	-1.40627	-0.196424	-0.268214
AC012020.1	0.375274	-0.0277545	0.359425	0.877217
AC012020.2	-0.270618	-2.25426	0.160117	0.911919
AC012073.1	0.295103	-0.131644	0.176162	0.0493003
AC012085.1	0.0930613	0.64436	0.15458	-0.301635
AC012146.1	-0.295368	0.178696	-1.36523	-0.0754964
AC012181.1	0.27399	-0.738841	0.0854319	0.19369
AC012181.2	0.245506	0.178696	0.234167	0.488138
AC012184.3	0.271718	-0.0728424	-0.0951404	-0.374594
AC012306.2	0.49024	0.00360966	-0.426346	0.545163
AC012313.1	0.0799499	-0.0315213	-0.345464	0.0578068
AC012313.10	-0.632994	-0.376693	0.0414327	0.347041
AC012313.2	-0.621653	-0.648467	-0.76833	-0.0958164
AC012313.4	0.914509	-0.427025	-0.301591	-0.473734
AC012313.5	-0.68721	0.777334	0.841666	-0.291737
AC012360.2	-0.793679	0.541266	1.2585	-0.0754964
AC012360.3	-0.45374	0.510772	0.540095	-0.0152567
AC012363.1	0.0392246	0.0927963	0.22468	0.450211
AC012368.1	-0.622359	0.0870659	0.458795	0.317426
AC012467.2	0.0662735	-0.542588	-0.368901	0.285321
AC012511.1	0.390745	0.862223	0.104168	0.316547
AC012513.3	0.0525765	0.385147	-0.0951404	0.11352
AC012615.1	-0.444572	0.0884986	0.797944	-0.074243
AC012640.2	-0.296566	-0.328264	-1.47365	0.19369
AC012645.3	-0.783343	1.3162	0.0251539	1.01681
AC012651.1	-0.181412	-1.21616	-0.0951404	0.964208
AC013394.1	0.400042	-0.591822	-0.988225	1.91952
AC015660.2	0.2009	0.105197	-0.0550042	-0.0952483
AC015712.2	-0.557612	-0.397805	-0.446613	-0.382811
AC015799.1	0.252417	0.449998	-0.0951404	1.02596
AC015802.6	-0.234332	-1.26188	1.04236	0.302625
AC015813.1	-0.474817	-0.245909	0.0941736	0.894533
AC015813.5	-0.163592	-0.513181	0.013794	0.854204
AC015813.6	0.00889965	-0.217232	0.848276	0.508564
AC015871.3	-0.078269	-0.44003	0.181821	0.390727
AC015911.3	0.00734054	-0.247782	0.111311	0.545881
AC015911.8	0.155922	-0.172776	-0.262597	0.464142
AC015912.3	-1.29458	-0.203174	-0.301591	-0.0578486
AC015922.3	0.208529	0.558401	-0.0571725	0.0815798
AC015969.1	-0.244454	0.579234	-0.0951404	0.028631
AC015982.1	-0.484549	-0.30673	-0.408298	-0.305881
AC016027.1	0.313655	-0.494493	-0.301591	0.19369
AC016065.1	0.117024	-0.468423	-0.314707	0.313984
AC016355.1	0.427504	-0.449335	0.0361042	-0.709013
AC016397.2	-0.706256	-0.11081	-0.0324046	0.0149843
AC016596.1	0.0762601	0.752932	0.641825	-0.278378
AC016727.1	-0.340159	0.130602	0.180494	0.19369
AC016734.1	-0.221184	0.323086	-0.346679	-0.543275
AC016747.1	0.220517	0.129683	-0.282179	0.0596293
AC016757.1	0.00380317	0.291907	-0.370775	0.19369
AC016831.6	-0.615076	0.207551	0.885231	1.01832
AC016876.1	0.39432	-0.558269	0.701326	0.594228
AC017074.1	-0.110153	-0.0969381	0.452347	0.50403
AC017104.1	-0.110153	1.15907	3.07478	0.930656
AC017116.2	-0.777578	-0.46285	0.435374	1.03194
AC018413.1	-0.95815	-0.217232	1.24881	-0.527594
AC018521.5	0.198205	0.0286709	0.237759	0.173927
AC018529.2	0.343673	0.0286709	1.77933	-0.123167
AC018628.1	0.0342369	0.447883	0.41182	3.16769
AC018638.2	-0.484862	-0.429636	0.117767	0.949686
AC018638.4	-0.197439	-0.51562	-0.112815	0.609361
AC018638.5	-0.580926	-0.451207	0.138059	0.857438
AC018645.2	1.02735	-0.00187588	0.00107495	0.19369
AC018647.2	-0.128582	-0.00213341	-0.0359108	-0.0595159
AC018690.1	0.355511	0.0584021	0.521531	1.77865
AC018755.4	0.451726	-0.46285	-0.0951404	-0.0615669
AC018797.2	-0.0162861	0.470652	0.601467	0.19369
AC018926.3	1.13377	0.915662	0.521531	-0.236944
AC019069.1	0.0793248	0.461096	0.238539	0.0154691
AC019080.1	-0.145342	0.133608	0.0158909	-0.0979134
AC019163.1	-0.976886	-0.0526292	-0.399995	0.724205
AC020656.1	0.200187	0.0459412	0.218018	-0.0987607
AC020658.5	-0.371351	0.419704	1.01448	0.650897
AC020904.2	-0.444572	2.22932	0.752857	0.624325
AC020910.4	0.0704192	0.178696	0.256332	-0.502918
AC020910.5	-0.388454	-0.360942	-0.289957	0.257116
AC020915.1	0.121173	-0.437975	-0.206172	-0.520006
AC020915.3	0.0181711	0.146635	-0.336148	-0.370808
AC020916.1	-0.560277	0.00501657	-0.0144091	0.346661
AC020917.4	-0.4046	-2.48427	-0.226385	0.324935
AC020922.2	-0.233668	-0.0175271	0.0937893	-0.256787
AC020951.1	2.32281	0.410022	-1.6801	0.990157
AC020978.7	0.651687	-0.527572	-0.275713	0.803744
AC021016.2	-0.142666	0.516392	0.180494	-0.490448
AC021054.1	0.00369606	-0.196967	0.213533	0.394738
AC021078.1	-0.168452	-0.325158	0.262241	0.551402
AC021097.1	-0.448322	1.27823	0.26743	0.538826
AC021106.1	0.464393	0.0950384	-0.311952	0.545163
AC021188.1	-0.439461	-0.0728424	-0.45771	-0.749726
AC021192.1	0.0445696	-0.569117	-0.275713	-0.853616
AC022098.1	-0.216133	0.027041	0.0978632	0.402133
AC022107.1	0.451726	0.399667	-0.0951404	-0.0510434
AC022149.1	0.375274	0.664123	-0.832106	-0.416363
AC022150.4	-0.153874	-0.438932	-0.409522	0.539559
AC022167.2	-0.257495	-0.317261	0.232024	0.0624457
AC022182.2	-0.0414403	-0.778235	0.807562	-0.119468
AC022211.2	0.0488365	-0.0996048	0.390286	1.27775
AC022400.5	-0.142214	-0.510375	1.01675	0.55626
AC022400.7	-0.841815	-0.282033	0.365589	0.378608
AC022400.8	-0.381455	-0.714388	-1.14245	-0.654307
AC022509.1	0.0480147	-0.0935064	-0.16729	0.543971
AC022509.2	-0.0659854	0.0383867	0.00795312	0.434139
AC022509.3	-0.546252	-0.726444	0.922347	0.0905967
AC022509.4	0.265995	-0.782829	0.26743	0.0905967
AC022706.1	0.614987	0.339161	1.30341	1.29323
AC022816.1	0.701775	0.145906	-0.00820473	-0.196625
AC022916.1	0.317268	0.098526	-0.370775	-0.229001
AC023157.3	0.197028	1.46558	-0.171089	0.410502
AC023202.1	0.290385	-0.0107814	0.256332	0.598947
AC024060.1	0.352819	0.178696	1.42423	0.439851
AC024075.1	-0.59558	-0.0241205	-0.25126	0.602155
AC024075.2	-0.0931799	0.230691	0.447009	0.342746
AC024084.1	-0.59558	0.430235	-0.226385	1.4433
AC024257.3	-0.0567138	-2.14323	-0.25126	0.865067
AC024293.1	-0.0740838	0.321301	-0.447247	0.0254187
AC024575.1	0.121173	-1.19982	0.727982	0.19369
AC024909.2	-0.738184	-0.0495726	0.0609788	-0.406702
AC025048.2	-0.029341	-0.0991568	0.472335	0.426889
AC025048.4	0.0833547	0.083748	-0.0951404	0.261197
AC025164.1	0.728096	-0.449335	0.675378	0.796355
AC025165.5	-0.241398	-0.449335	0.505252	1.06363
AC025171.1	-0.0893446	0.107657	-0.000191964	0.307646
AC025171.2	-0.164945	0.373513	0.0322389	-0.013823
AC025181.2	-0.0800958	-0.266443	0.142551	-0.193333
AC025423.1	0.320481	0.365109	-0.0951404	0.669028
AC025423.4	0.0926639	-0.427025	0.3373	-0.308131
AC025580.2	-0.0929266	-0.431357	-0.0421374	0.691856
AC025682.1	0.0402638	-0.0728424	-0.0951404	1.05351
AC025857.2	-0.373897	-0.513181	0.255616	0.580713
AC026250.1	-0.251016	-0.778235	0.300788	-1.95315
AC026271.1	-0.160602	0.230974	-0.293469	-0.286476
AC026304.1	1.04739	0.614795	-0.0951404	0.0624457
AC026310.2	0.0962979	-0.47338	-0.212977	-0.895947
AC026403.1	0.0762601	0.178696	0.503497	0.302625
AC026412.1	-0.234066	-0.324736	0.00598156	-0.385859
AC026471.1	0.269402	0.0272636	0.10078	-0.0466472
AC026471.4	-0.566531	0.0182317	-0.294449	0.594228
AC026691.1	0.298312	-0.61777	-0.40548	-0.242409
AC026979.4	0.108857	0.541266	-0.877549	-0.819856
AC027020.2	-0.110153	-0.385802	0.580237	0.327991
AC027097.1	-0.0766005	0.145906	0.095682	-0.147347
AC027097.2	0.3883	-0.441032	0.112801	-0.00861797
AC027290.2	0.913434	-0.81632	0.0158909	1.38102
AC027307.2	0.12172	0.0383237	-0.142253	0.627409
AC027559.1	-0.933275	0.541266	0.239279	-0.853616
AC027644.1	-0.78153	-2.05834	-0.384647	1.53764
AC027644.3	0.185737	-0.214449	-0.0458127	-0.345675
AC027796.2	0.0549062	-0.172776	0.26743	1.77865
AC027796.4	-0.161077	0.00750972	0.727982	1.25472
AC034199.1	0.0396952	0.283285	0.362251	0.512052
AC034231.1	-0.969975	0.178696	0.256332	-0.140729
AC034236.1	0.437335	-0.519923	-0.00101819	0.0746375
AC034236.2	-1.34894	-1.16526	-0.336148	-0.408974
AC035139.1	0.159034	-0.131644	0.400817	-0.343967
AC036214.2	0.159034	0.0443953	-0.558112	0.594228
AC037459.3	-0.235189	0.0197068	-0.0951404	-0.00638763
AC040162.1	-0.320103	-0.0756208	0.160747	0.217471
AC040970.1	-0.110153	-0.172776	0.307231	0.303141
AC040977.1	-0.215763	-0.176399	-0.3445	0.851584
AC046185.3	-0.416633	-0.266929	0.281008	0.272762
AC048337.1	-0.170274	0.0824811	-0.45771	-0.209665
AC048341.1	-0.312258	0.292465	0.275398	0.942754
AC048341.2	0.420362	0.178696	0.0675891	0.19369
AC053513.1	0.495568	-0.251938	-0.651534	2.1286
AC055713.1	-0.237532	-0.195699	0.641825	0.698163
AC055811.4	0.234982	-0.61777	-1.37525	0.073396
AC060766.1	-0.221184	-0.544786	0.0483512	-0.0548861
AC060766.4	0.361915	1.76366	0.870094	-0.336825
AC060766.7	0.365185	-0.275869	1.05029	0.930656
AC060780.1	-0.59558	-0.121813	0.218018	0.705896
AC062029.1	0.529671	-1.40627	-1.03856	0.594228
AC062037.2	-0.313367	-0.201908	0.251782	0.398308
AC063950.1	-0.270618	-1.12796	-0.346679	1.95922
AC064799.1	-0.76223	0.614795	0.118984	0.679117
AC064801.2	0.723837	-1.7473	0.0854319	1.69376
AC064807.1	0.858138	0.274912	-0.029552	-0.0253196
AC067751.1	0.0649337	-0.0719997	0.199307	0.570545
AC067852.2	-0.347413	-0.0648081	-0.100216	-0.0976969
AC067852.3	0.10627	-0.798342	0.229586	1.17441
AC067930.4	0.451726	0.489036	-0.25926	-0.0204346
AC067945.1	-0.28524	0.118575	1.18497	1.32145
AC068152.1	0.495568	-0.046177	-0.327633	-0.321698
AC068282.1	0.0735302	-0.267247	-0.158488	0.685079
AC068338.2	-0.00421958	0.242122	0.513281	0.0309607
AC068580.1	-0.110153	-0.635748	0.473143	-0.509917
AC068580.4	-0.883877	-0.669301	0.752857	1.48546
AC068587.4	-0.484549	0.178696	1.74136	0.861115
AC068722.2	-0.151083	0.100163	0.370523	0.273861
AC068768.1	-0.137898	0.178696	-0.244518	-0.0262755
AC068870.2	0.256275	-0.229768	-0.0951404	-1.28024
AC068888.1	0.345792	0.350649	0.455875	0.332853
AC069185.1	0.165481	0.339161	-0.605335	-0.074243
AC069209.1	0.115312	0.178696	0.342546	0.323947
AC069257.2	-0.296566	-0.328264	-1.6801	0.19369
AC069281.2	-0.884386	-0.568017	-0.0178346	1.42532
AC069360.1	-0.361692	-0.899306	0.370523	0.324935
AC069528.2	0.147005	-0.868609	0.933429	1.77865
AC072061.1	0.0573037	0.178696	-0.255605	0.247129
AC073046.1	0.578918	-0.351818	-0.525775	-0.378216
AC073073.2	0.118116	-0.11081	0.0699189	-0.137516
AC073107.1	0.0631786	-0.558269	-0.215435	0.439851
AC073111.5	-0.457796	0.121173	-0.306949	0.0871699
AC073332.1	-0.847119	-0.275869	-0.281553	0.562078
AC073335.2	-0.15785	0.143507	-0.068423	0.703885
AC073343.1	-0.110153	-0.131644	-0.0951404	0.349809
AC073367.1	-0.95815	-1.34855	-0.370775	-0.0776118
AC073370.1	-0.640668	0.614795	-0.787018	-0.327142
AC073508.3	-0.527429	-0.0104987	-0.0753092	0.327991
AC073548.1	-0.43717	-0.0856097	0.350143	0.471747
AC073611.1	-0.074856	0.211991	-0.445083	-0.348019
AC073861.1	1.11224	0.385147	-0.0417011	0.256426
AC073869.1	-0.24632	0.00914162	0.0503425	0.0413524
AC073896.2	-0.110153	1.57725	-0.832106	-0.709013
AC073896.4	-0.219651	0.0452429	0.270409	-0.103539
AC073957.3	-0.360476	-0.189691	-0.326466	-0.0204346
AC074117.1	-0.0666951	0.254313	-0.167592	0.620423
AC074141.1	-0.533961	0.468203	-0.469536	1.77865
AC078785.1	0.325946	-0.754189	-1.16331	0.124977
AC078819.1	0.194702	-0.328264	-0.651534	-1.64281
AC078845.1	-0.0123057	0.023627	-0.48697	-0.3648
AC078846.1	-0.0425143	0.121552	-0.428267	1.20411
AC078850.1	0.203005	1.00333	1.48982	1.04169
AC078883.1	-0.30719	-0.15251	0.687268	0.19369
AC079209.1	0.312538	-0.166439	-0.00494256	0.464992
AC079630.1	0.0531252	0.249332	-0.254864	0.286527
AC079921.2	-0.211436	-0.801675	-0.237745	0.73584
AC080013.1	0.0483508	-0.351818	0.600603	-0.383005
AC080112.1	0.195619	-0.328065	-0.195542	-0.0852857
AC083798.2	-0.497176	0.419704	1.81913	-0.429746
AC083799.1	0.0738539	0.0341341	0.105605	-0.0338531
AC083837.1	0.978505	-0.395143	0.171214	1.17193
AC083837.2	0.568661	-0.211686	-0.131268	-0.04549
AC083843.2	-0.175085	-0.630873	0.540703	0.499626
AC083855.2	0.0655617	0.108092	-0.151084	0.150261
AC083862.2	0.0265467	-0.12061	0.0415483	0.129426
AC083899.1	0.0210915	-0.128485	0.285464	0.0230466
AC083949.1	-0.423968	-0.476969	-0.370775	0.0958429
AC084018.2	-0.564719	0.289728	-0.832106	0.400141
AC084033.3	0.626813	1.86675	0.0799463	-0.0578486
AC084125.2	-0.478004	-0.10936	0.945124	0.823171
AC084824.1	-0.326964	0.323086	0.0251539	0.724205
AC087163.3	0.161149	0.00360966	-0.275713	0.108801
AC087500.1	0.209784	0.0513171	-0.124735	0.500715
AC087501.4	0.290385	0.565719	-0.01497	-0.176678
AC087645.2	-0.229206	0.0999844	-0.378312	-0.543275
AC087741.1	-0.157588	-0.0790741	0.00322031	0.320377
AC090004.1	-0.477362	-0.39554	-0.0951404	0.95553
AC090114.2	-0.351161	0.0577716	0.277337	0.131961
AC090181.1	-0.152588	-0.221842	0.693356	1.67556
AC090181.2	0.0286747	-0.0225107	-0.25126	0.908713
AC090181.3	-0.042249	-1.4798	0.668419	1.06982
AC090197.1	0.295103	0.915662	0.701326	0.617498
AC090198.1	0.184294	0.975163	-0.525775	0.028631
AC090204.1	-0.186102	0.514746	-0.201074	-0.21875
AC090498.1	-0.178866	0.489036	0.697627	0.22888
AC090517.5	0.0676341	-0.224659	0.556936	-0.226418
AC090559.1	-0.194834	0.178696	-0.451957	0.0829634
AC090587.2	-0.396774	-0.429424	-0.13666	-0.243996
AC090589.3	-0.035191	-0.569117	-0.0951404	1.14478
AC090607.2	-0.0677178	-0.224659	0.359425	0.483197
AC090616.6	-0.110153	-0.978845	1.2585	3.13229
AC090617.5	-0.620348	-0.272683	-0.0951404	-1.39127
AC090673.1	0.0782921	-0.669301	-0.0951404	-0.202238
AC090825.1	0.230884	-0.00187588	-0.00898372	1.33119
AC091133.1	-0.00121865	-0.268763	0.305398	0.569839
AC091152.2	0.0307095	-1.31607	0.111311	-0.576828
AC091182.1	-0.176565	-0.0538477	-0.198234	-0.113883
AC091185.1	0.523719	0.483551	0.352319	1.66762
AC091230.1	0.130855	-1.0437	0.6667	3.00105
AC091729.3	0.0921552	0.485878	0.396472	0.453334
AC091808.1	-0.0740838	0.438759	-0.177134	-0.0319699
AC091825.1	0.260215	0.454331	1.12725	-0.824688
AC091982.3	0.0631786	-0.364446	0.2152	0.568086
AC092070.2	0.150191	0.0805806	0.0800336	0.000133701
AC092115.3	-0.336924	-0.738841	-0.469536	0.616381
AC092119.2	-0.326964	-1.40627	0.340959	-0.242409
AC092279.1	0.215088	-0.421696	-0.988225	-0.190096
AC092295.2	-0.560319	-0.725726	-0.37987	-0.56987
AC092368.3	0.228471	-0.108743	0.390286	0.096937
AC092375.2	-0.389129	1.26984	1.0044	0.19369
AC092490.1	-0.563519	0.71419	0.380198	-1.00425
AC092683.1	-0.461625	-1.10141	-0.45771	0.19369
AC092718.4	0.135134	0.160662	0.0854319	0.209203
AC092718.7	1.29424	-0.792157	-0.711812	0.278579
AC092723.4	0.953977	0.178696	-0.144468	-0.142359
AC092747.4	-0.235005	0.311452	0.420501	0.0980069
AC092755.2	0.0891558	-0.920839	0.0492495	0.19369
AC092803.2	-1.26769	0.541266	-0.45771	0.741178
AC092835.1	0.455444	-0.377697	0.807562	0.249185
AC092910.3	0.0962979	-0.427025	0.236066	1.39805
AC092919.2	0.0649337	0.128943	-0.384647	-0.328731
AC092944.1	-0.139008	0.541266	-0.146671	0.147148
AC092999.1	0.0307095	0.244285	-0.669376	-0.148911
AC093063.1	-1.18816	0.0474518	0.199307	-0.336825
AC093157.1	0.232449	-0.022001	0.0361042	0.647056
AC093157.2	0.461753	-0.0206124	0.118984	0.19369
AC093278.2	0.211247	0.173641	-0.0396453	-0.00124612
AC093297.2	-0.0592291	0.118575	0.338756	0.162993
AC093323.1	0.279639	0.604622	0.308215	-0.11665
AC093382.1	0.264242	0.519733	-1.47365	0.483197
AC093484.1	-0.309462	-0.268763	0.693356	-0.0056186
AC093484.3	0.458131	0.995832	0.466739	1.46378
AC093503.2	0.165481	-0.513181	-0.531239	0.380103
AC093525.7	0.252417	-0.507195	0.752857	-0.233731
AC093525.8	-0.677341	-0.686187	-0.124584	0.939715
AC093535.2	-1.17428	-1.40627	0.807562	-1.75384
AC093583.1	0.0813622	0.052494	0.0346523	0.216494
AC093627.4	-0.0704433	0.0730862	0.41182	0.19369
AC093673.1	0.0057461	-0.217232	-0.2602	-0.0646218
AC093700.1	0.230884	-1.0437	0.174046	-0.502918
AC093752.1	0.00118447	-0.211095	0.0200294	0.105005
AC093827.4	-0.193409	0.64436	-0.0951404	-0.117771
AC093909.1	-1.69512	-0.166439	-0.0191915	1.12658
AC096537.1	-0.190323	2.6812	0.435374	-0.520006
AC096586.1	-0.351161	-1.26188	1.34543	0.00727708
AC096667.1	0.142389	-0.301633	-0.342624	0.257349
AC096677.1	-0.19228	-0.340912	-0.158219	0.171235
AC096733.2	-0.533961	1.43245	-0.185338	-0.473734
AC096921.2	0.451726	0.28179	1.3337	0.498545
AC096992.2	-0.889554	-0.205447	0.362067	0.169237
AC097103.2	0.0649337	1.0814	1.32936	0.759287
AC097359.2	0.0660039	0.0824811	-0.228114	-0.0414133
AC097376.2	0.0851033	0.49357	0.556936	0.766876
AC097461.1	-0.326964	0.0343065	1.12725	0.354155
AC097534.2	0.0101412	-1.0437	-0.567209	0.124977
AC097658.1	0.15778	0.178696	0.180494	-0.291737
AC097662.1	0.855082	-2.14323	-0.2602	-0.0634676
AC098613.1	0.195661	0.290673	0.0395528	0.0796128
AC098614.1	-1.08669	0.178696	0.0218991	-0.884312
AC098679.2	-0.0560456	-0.3137	-0.000503494	1.55076
AC098824.1	0.513284	0.83921	0.556936	-1.24688
AC099063.4	-0.223364	0.721839	-0.747217	-0.353798
AC099336.2	-0.582221	1.66902	0.372639	0.930656
AC099343.2	-0.183216	-0.260188	0.631295	0.19369
AC099343.3	0.414268	-0.0480745	-0.615973	-0.0958164
AC099489.1	-0.185507	-0.691887	0.197311	-0.0156182
AC099524.1	0.172247	0.0225772	-0.787018	1.15062
AC099552.1	0.550361	-0.481817	1.48982	0.19369
AC099778.1	-0.186102	-2.14323	-0.0951404	1.241
AC100810.1	-0.0700756	-0.297403	0.176772	-0.56815
AC100861.1	-0.263688	0.455806	-0.175718	-0.310782
AC100861.2	0.581725	0.178696	0.156398	-0.16888
AC102953.2	-0.533961	-0.0796156	-0.191356	0.407815
AC103691.1	-0.152176	0.080849	0.0723164	-0.164357
AC103706.1	-0.863513	1.32756	0.73885	-0.749726
AC103810.3	-1.1646	0.846121	0.133129	0.534727
AC104083.1	0.0115923	-0.33	-0.204904	-0.394939
AC104109.2	0.451726	-0.558269	-0.366442	-0.623446
AC104118.1	-0.513509	-0.488728	0.209714	1.25782
AC104162.2	0.192031	-0.782829	-0.23953	0.733056
AC104411.1	-0.300675	0.178696	0.239279	0.00524511
AC104447.1	-1.01939	0.491854	-0.223464	0.488138
AC104581.3	-0.564719	0.385147	-0.384647	0.130954
AC104653.1	-0.39966	-0.368791	0.701326	-0.3648
AC104794.2	-0.408234	-0.800545	-0.13033	-0.181521
AC104825.1	0.0266257	-0.128485	-0.136363	0.269639
AC104964.3	-0.110153	-0.63844	0.0854319	-0.209665
AC104986.2	0.0782921	-0.591822	0.507524	-0.248828
AC105020.1	0.4999	0.513115	0.521531	2.14122
AC105020.6	0.317268	1.2567	-0.294449	2.06816
AC105052.4	0.0962979	0.749012	-0.226385	0.105334
AC105118.1	-0.252757	-1.21985	0.752857	0.930656
AC105277.1	-0.361692	0.386388	-0.537659	-0.372576
AC105285.1	-0.76223	-0.481817	-0.304087	0.353046
AC105339.2	-0.190323	0.359269	0.300788	1.16454
AC105345.1	-0.515409	-0.583144	-0.0951404	0.341789
AC105749.1	0.844993	-0.536327	0.245897	0.306901
AC106782.2	0.483163	0.0699123	0.0903255	0.124679
AC106782.6	-0.0686338	0.133958	0.310116	1.10292
AC106791.1	0.788918	0.0182317	0.63	0.19369
AC106865.1	0.00305759	0.367141	0.942334	0.0186035
AC106886.5	0.0324514	-0.691243	0.952165	0.538826
AC107027.3	0.27399	-0.0996048	0.104168	-0.0615669
AC107375.1	0.0241481	-0.558269	-0.226385	1.07505
AC107884.1	-0.179814	-0.117835	0.0307821	0.425733
AC107959.1	0.313655	-0.0354284	0.26743	-0.0237632
AC108010.1	-0.699151	-0.594642	0.427006	0.214907
AC108134.3	-0.31117	-0.167223	0.193454	0.277483
AC108449.2	-0.0356748	-0.0533462	0.323085	0.318317
AC108463.1	0.203005	0.0756029	0.332281	2.01966
AC108488.1	-0.130191	-0.191672	0.028595	0.157621
AC108673.2	0.177743	0.0626382	-0.401472	0.329574
AC108704.2	0.341226	-0.542588	-1.25268	-0.02449
AC109322.1	-0.423311	-0.30673	-0.813369	0.624325
AC109347.1	0.0962979	0.320251	0.0759052	-0.208856
AC109347.2	-0.110153	0.915662	-0.0951404	-1.0764
AC109460.3	-0.892562	0.795368	1.48982	0.597046
AC110079.1	-0.383105	-0.574406	0.116129	0.318741
AC110769.2	-0.00705953	0.606118	0.6667	1.06042
AC111170.3	0.147005	0.125257	1.48982	3.17975
AC112198.2	1.07427	-0.197452	-0.0951404	-0.7574
AC112220.2	-0.0598579	0.0590675	-0.0415356	0.0566225
AC112496.1	0.235201	-0.446455	-0.123246	0.569974
AC113361.1	-0.222263	-0.933197	0.26743	0.19369
AC113404.3	0.156362	-0.232372	-0.0951404	0.0436648
AC113935.1	0.0282937	0.317243	0.109168	-0.0196
AC114271.1	0.0556977	0.229771	-0.0449546	-0.250299
AC114296.1	-0.847119	-0.681126	-0.0951404	0.483197
AC115223.1	-0.455289	1.23314	0.180494	-1.0287
AC115618.3	0.370737	-0.394489	-0.0951404	-0.654307
AC116036.2	-0.36541	0.784417	0.0492495	-0.193333
AC116347.1	0.125091	-0.0458639	0.282395	-0.282119
AC116407.2	0.608076	0.864588	0.187259	0.253811
AC116533.1	-0.231715	-0.054976	-0.120903	-0.529302
AC116913.1	-0.822351	0.519733	0.163172	0.249185
AC118344.2	0.0537331	-0.726444	0.417066	0.774537
AC118549.1	0.25721	0.123043	-0.0422577	-0.0711022
AC118553.2	-0.557612	-0.0969381	0.727982	1.77865
AC120049.1	-0.110153	0.454331	-0.943137	-0.943813
AC120057.3	0.0127037	0.323086	0.390286	-0.135617
AC120114.1	-0.415008	0.468203	0.466739	0.506848
AC120114.3	0.247576	-0.264148	0.308215	1.42564
AC120193.1	0.545512	0.241775	-0.397325	-0.271973
AC120498.9	-0.486302	-1.00573	0.521531	0.865067
AC121761.1	-0.416089	0.217691	0.107677	0.243443
AC121761.2	0.234982	-0.217232	0.156398	0.899959
AC122688.3	0.0459662	-0.461128	0.2152	-0.378216
AC123768.2	0.103972	-1.00573	0.641825	0.594228
AC124045.1	-0.95815	0.949215	0.0854319	0.407815
AC124242.1	-0.0604	-0.217232	0.822397	-0.512579
AC124319.4	1.26836	0.368174	-0.0951404	2.38132
AC124798.1	0.221923	0.150268	-0.37225	0.367022
AC124944.3	0.0747647	-0.548778	0.500963	-0.0910393
AC125257.1	0.24608	0.393487	0.194366	0.0355728
AC125437.1	0.0481091	0.468203	0.546406	0.580713
AC125611.2	-0.254543	0.410022	1.34543	0.073396
AC126474.1	0.431996	0.223784	0.641825	0.70065
AC126474.2	0.306287	0.0941186	0.345799	0.485754
AC126755.1	0.355511	-1.40627	-0.0951404	0.488138
AC127024.5	-0.110153	0.178696	-1.17314	1.43248
AC127024.8	0.575738	0.234191	-0.832106	0.410502
AC127070.4	0.391245	-0.941213	0.343744	1.50035
AC127496.7	-0.423311	-1.00573	-0.0951404	0.624325
AC127502.1	0.989383	0.178696	1.29972	-0.0958164
AC127502.2	-0.151376	0.223784	-0.421456	0.36034
AC131011.1	0.0926639	-0.257403	-0.00494256	-0.855778
AC131206.1	0.130855	0.178696	0.73885	0.679117
AC131212.2	0.121173	-1.469	-1.87941	0.594228
AC131212.3	0.309561	-0.780198	-0.22252	0.748658
AC132008.2	-0.000868168	-0.346796	0.177232	0.216385
AC132192.2	0.851373	1.00182	-0.6021	-0.447856
AC132872.1	-0.28631	-0.195699	0.390286	1.93912
AC132872.4	-0.110153	-0.397805	-0.440276	0.817127
AC132938.3	0.676673	0.208754	-0.245166	-0.132811
AC132938.5	-0.0758015	-0.12217	-0.870709	1.09513
AC132942.1	0.0944647	-0.0892368	-1.6801	0.724205
AC133552.2	0.186829	-0.513181	0.380198	0.251406
AC134682.1	-0.0199552	0.0756029	1.08928	-0.0127607
AC135048.4	-0.236786	0.178696	1.04236	0.19369
AC135050.3	-0.856626	0.178696	0.279255	-0.1971
AC135050.5	-0.745997	-0.272683	-0.229441	1.10292
AC135050.6	-0.0887265	0.397073	0.248618	0.499145
AC135279.3	-0.270618	-0.0926057	-0.613607	-0.0376353
AC135506.1	-0.338422	-0.958807	0.96899	0.861115
AC135983.2	-0.784383	0.28179	-0.0951404	0.253191
AC136628.3	0.389418	-1.96815	-1.21713	0.589619
AC137767.1	-1.04304	0.178696	0.00107495	-1.08642
AC138035.1	-0.0711589	-0.485436	-0.0264276	0.664141
AC138150.1	0.203005	0.178696	1.17495	0.877217
AC138150.2	-0.110153	0.107438	0.365833	0.19369
AC138207.4	-0.0387179	-0.387505	0.0868575	0.669028
AC138207.8	-0.179694	-0.530524	0.556936	-0.0958164
AC138356.1	0.000878292	-0.534999	-0.711812	-0.0376353
AC138393.1	0.0425822	-0.969584	0.182713	0.682079
AC138393.3	-1.05357	-0.155723	-0.0951404	0.0493003
AC138409.2	0.0649337	-0.578032	0.935887	2.35289
AC138932.1	-1.07539	-0.0623117	-0.594711	-0.206848
AC138969.1	-0.36541	-0.958807	0.404431	0.741178
AC139495.3	0.10598	0.606118	-1.6801	1.11123
AC139530.1	-0.533961	-0.183874	-0.567209	0.0186035
AC139795.1	-0.141517	-0.50483	-0.32834	0.304722
AC139795.2	-0.142943	0.0443953	-0.0287979	-0.441546
AC139887.2	0.375274	-0.558269	0.00107495	1.08678
AC141586.1	0.135424	0.114087	0.108188	1.36601
AC144652.1	0.187341	0.069762	0.0868575	-0.092931
AC144831.1	-0.152176	-0.50483	0.390286	-0.278378
AC145098.2	0.186829	0.309941	-0.191356	0.138195
AC145207.5	-0.237532	0.385147	0.641825	0.759287
AC145343.1	-0.980092	-1.40627	-1.05667	0.982186
AC147067.1	0.328289	0.142627	-0.399995	-0.271973
AC147651.3	-0.0593863	0.0392152	-0.0189555	0.0359278
AC215522.2	0.134	-0.515024	-0.313321	0.870076
AC232271.1	-0.175004	-0.507195	0.0180702	0.573721
AC240565.2	-0.0586227	-0.162341	-0.399995	1.82374
AC241585.1	-0.148885	0.347202	-0.367871	0.19369
AC241952.1	0.00765138	-0.274773	0.042843	0.155525
AC242376.2	-0.359512	-0.356797	-0.178798	1.01414
AC242988.2	0.813226	-0.681126	-0.642628	-0.157782
AC243772.2	-0.516778	-1.40627	0.0277164	0.38961
AC243964.3	0.178385	-0.630698	0.162017	0.116038
AC244021.1	0.103972	-0.0969381	-0.625655	0.50403
AC244033.2	0.187928	0.323086	-0.705194	0.324935
AC244034.2	0.396807	-1.16526	1.30341	0.322014
AC244154.1	-0.0843899	-0.394489	-0.0951404	0.354155
AC244197.2	0.337306	-0.286967	-0.0951404	-0.543275
AC244197.3	0.230884	-0.778235	0.256332	0.289906
AC244669.1	-0.215123	0.553092	-0.494943	-0.564109
AC244669.2	-0.00121865	-0.0331782	-0.206172	0.491772
AC245060.4	-0.07158	0.123662	0.0820795	0.007761
AC245100.8	-0.0524375	0.109984	-0.228819	-0.111164
AC245140.2	0.400042	-0.0996048	0.284891	-0.79019
AC245297.1	0.0140901	0.00965842	0.0378193	-0.105214
AC245297.3	0.967849	-0.328264	0.0773268	0.741178
AC245452.1	0.222117	0.372783	0.143372	0.402007
AC253536.3	0.626813	-1.69577	0.0609788	0.462877
ACAA1	-0.131095	-0.0589639	-0.0467664	-0.018164
ACAA2	-0.00429375	0.0587533	0.0843957	-0.107168
ACACA	0.261397	-0.121559	0.0027544	-0.251186
ACACB	0.250266	0.0387833	0.0761132	0.151636
ACAD10	-0.143301	-0.206978	0.0346275	0.112218
ACAD11	-0.31847	-0.201335	0.247092	0.2143
ACAD8	-0.0299269	-0.0547286	-0.103245	-0.0686654
ACAD9	-0.151788	-0.0328955	-0.0210994	0.154118
ACADM	0.151743	0.0940656	-0.0306706	-0.282084
ACADS	-0.14964	-0.121462	-0.215348	-0.19973
ACADSB	0.0617997	-0.123066	0.0332631	-0.099393
ACADVL	-0.153316	-0.0624784	-0.0101718	-0.0424172
ACAP1	-0.197254	-0.115328	0.0199935	0.0384494
ACAP2	0.259608	-0.067565	0.00646339	-0.0712176
ACAP2-IT1	-0.0438105	-0.754189	0.245897	0.973091
ACAP3	-0.297977	-0.323571	0.0123441	0.0872512
ACAT1	-0.0635635	-0.0687739	-0.111608	-0.16849
ACAT2	0.0512506	0.0216571	0.182428	-0.147027
ACBD3	0.274887	-0.026752	-0.0452415	0.0459827
ACBD4	0.200187	-0.22656	-0.10457	0.642905
ACBD5	0.0651439	-0.0424154	-0.0202833	-0.0230825
ACBD6	-0.19802	-0.0259214	-0.203115	-0.0382736
ACCS	-0.554455	-0.307669	0.0185436	0.0360822
ACD	0.0247192	0.281423	0.00207275	-0.0405763
ACE	-0.0125671	-0.280408	-0.0751026	-0.0917502
ACER2	0.00907544	-0.0127848	-0.0238817	0.126051
ACER3	0.0917902	-0.0443655	-0.134979	-0.00651991
ACHE	0.626813	-0.0796156	-0.0581462	0.380103
ACIN1	-0.121244	-0.0585276	0.0387642	0.0924371
ACKR4	0.737844	0.0676651	0.942334	1.23116
ACLY	0.131677	0.0642296	-0.0440261	-0.00984027
ACO1	0.0883005	-0.0325277	-0.0281097	-0.0340768
ACO2	0.0335303	0.113259	-0.0261125	-0.0109771
ACOD1	-0.0684814	-0.285807	-0.0928802	-0.395071
ACOT1	0.0386405	-0.218062	-0.126052	-0.472017
ACOT11	-0.110153	-0.474825	-0.0890786	0.0710201
ACOT13	0.0380458	0.0503487	-0.146157	-0.0969553
ACOT2	0.106603	-0.0130938	-0.170801	-0.11
ACOT4	0.0595933	-0.0559562	-0.243058	-0.296361
ACOT7	0.0199861	-0.102355	-0.120335	-0.202868
ACOT8	-0.0685104	0.0303821	0.00964758	-0.131272
ACOT9	-0.0650557	-0.0020338	0.12097	-0.0210373
ACOX1	0.110078	-0.0476486	0.0252614	-0.132815
ACOX2	-0.30663	0.318704	-0.0951404	-0.875351
ACOX3	0.0923332	-0.0960047	0.0112116	-0.0210546
ACP1	-0.0329419	0.0809434	0.0931445	-0.0644548
ACP2	-0.0220172	0.0751112	-0.0681928	-0.0732956
ACP5	0.00020801	0.2296	-0.054335	-0.0939546
ACP6	0.0408548	-0.536736	0.0844938	0.206021
ACPP	0.269986	0.16705	0.134938	0.0243603
ACRBP	-0.110153	-1.0126	0.0653243	-0.0454115
ACSF2	-0.285088	-0.228536	-0.200211	-0.0395838
ACSF3	-0.201535	-0.103904	-0.143142	0.248299
ACSL1	-0.0374616	-0.208076	-0.0254322	-0.124847
ACSL3	0.118291	0.12877	0.0300973	-0.01144
ACSL4	0.238583	-0.0494353	0.00397425	-0.172189
ACSL5	-0.0336747	0.0526391	-0.00371119	-0.0330949
ACSM3	-0.320371	-0.558269	0.101448	0.0396566
ACSM5	-0.370216	0.0950384	-1.53571	-0.996641
ACSS1	-0.0625728	-0.149291	0.0210788	0.0123367
ACSS2	0.0349011	0.0363557	0.0448845	0.00945906
ACSS3	1.33042	-0.591822	-0.00494256	0.861115
ACTA2	0.0753735	0.0868053	-0.113934	0.131288
ACTB	0.00963251	0.156921	-0.147257	-0.0230641
ACTG1	0.0258029	0.222671	-0.114218	-0.0967834
ACTL10	-0.213247	-0.15251	-0.92913	0.796355
ACTL6A	-0.00288901	0.10416	0.0924397	-0.0862064
ACTN1	0.13386	-0.00709441	0.0176637	-0.00538343
ACTN4	0.0117172	-0.0274925	-0.031411	0.0825794
ACTR10	0.0368023	0.0731639	-0.0156532	-0.196411
ACTR1A	-0.018527	-0.0256583	0.0297232	-0.0352144
ACTR1B	0.120438	-0.0274672	-0.0546581	-0.157104
ACTR2	0.201236	0.0293389	-0.0164879	-0.163632
ACTR3	0.120515	0.0539751	-0.0186623	-0.0985695
ACTR3B	0.241319	0.332047	-0.0504021	0.0974749
ACTR3C	0.460163	-0.0386605	-0.365592	-0.00390976
ACTR5	0.00455864	-0.119827	-0.207982	-0.0188544
ACTR6	0.0695577	0.0814892	0.0996323	-0.214487
ACTR8	0.126608	-0.0389972	-0.0159091	-0.109097
ACTRT3	-0.442229	-0.170107	-0.117683	-0.0834194
ACVR1	0.208389	0.00463072	0.0537026	0.00870907
ACVR1B	0.111701	-0.00187588	-0.0420628	-0.101468
ACVR1C	0.290385	-0.714388	1.12725	-0.362703
ACVR2A	0.129007	-0.0647719	0.188868	-0.06242
ACVR2B	0.0121249	-0.193889	-0.227962	0.231742
ACVRL1	-0.106146	0.150668	-0.0230267	0.125578
ACYP1	-0.0453019	0.100391	0.248447	0.126352
ACYP2	-0.378086	-0.252401	-0.222963	-0.191408
ADA	-0.18225	-0.450002	-0.289942	-0.424529
ADA2	0.0690024	0.0810055	-0.0679846	0.000390386
ADAL	0.0445696	0.00276582	-0.16729	0.037571
ADAM10	0.156299	-0.0445169	0.04678	-0.158647
ADAM11	-1.00324	-0.558269	-0.0229906	-0.458386
ADAM12	-0.161837	0.107563	0.0161289	-0.0103237
ADAM15	0.0389998	0.110516	0.0628687	0.105625
ADAM17	0.126982	0.00587871	0.0680498	0.0690667
ADAM19	-0.233888	0.453895	0.152111	0.275749
ADAM23	0.506518	-0.183874	-0.506865	-0.0423772
ADAM28	-0.274591	-0.429931	-0.413797	-0.425936
ADAM8	-0.0674446	-0.105805	0.136955	0.128997
ADAM9	0.104097	0.0453532	0.0282074	-0.143536
ADAMDEC1	-0.266982	-0.293061	-0.227971	-0.260979
ADAMTS13	-0.368465	-0.0706631	-0.354228	0.80562
ADAMTS14	0.233149	0.178696	0.245897	1.54733
ADAMTS2	3.59029	0.0285206	-0.12793	0.0102441
ADAMTSL4	-0.0224522	0.25889	0.236024	0.550287
ADAMTSL4-AS1	0.352819	-0.568819	-0.233469	1.10863
ADAMTSL5	-0.110153	-0.0969381	0.822397	1.88175
ADAP1	-0.110153	-0.150447	-0.217476	0.681418
ADAP2	-0.0141651	-0.0874681	-0.079684	-0.0694135
ADAR	0.175204	-0.0610156	-0.0315185	-0.0497019
ADARB1	0.163543	0.0740199	-0.0284823	0.23394
ADAT1	-0.0260721	0.0612598	-0.0741484	-0.0288365
ADAT2	-0.600078	0.204459	0.315928	0.344557
ADAT3	-1.00324	-0.0904903	0.0699189	-0.623446
ADCK1	-0.201693	-0.154688	-0.0998244	-0.0490112
ADCK2	0.0482955	-0.0546614	0.0740303	-0.0669616
ADCK5	-0.171067	0.00319957	0.106158	0.435711
ADCY10P1	-0.288595	-0.579486	-0.164681	0.469325
ADCY3	0.101096	-0.0587244	0.0622754	-0.00914619
ADCY4	-0.250039	-0.403664	0.146881	0.889013
ADCY6	-0.446202	-0.14729	-0.482163	-0.195721
ADCY7	0.0358737	-0.118857	-0.0250639	-0.0006197
ADCY9	0.11625	-0.132383	-0.0654695	0.0901738
ADD1	0.0117681	-0.104207	-0.0397231	0.0278438
ADD2	0.203662	0.468203	0.390286	0.0847558
ADD3	0.116568	-0.130511	-0.0429269	-0.0879114
ADGRA2	0.32104	0.320251	0.0251539	0.882004
ADGRB1	-0.00886968	-0.600014	0.323085	0.19369
ADGRD1	0.125491	0.463426	2.11785	0.66961
ADGRE1	-0.1503	-0.336535	0.0061257	-0.304763
ADGRE2	0.110642	0.097022	-0.039876	0.0102646
ADGRE3	0.300312	-0.797845	1.0624	-1.10177
ADGRE4P	-0.300019	-0.184274	-0.00807353	0.238778
ADGRE5	-0.0066058	-0.0161906	-0.0733581	-0.0340974
ADGRF3	-0.47854	0.468203	0.174046	0.570545
ADGRG2	0.27196	-0.0497658	0.451201	0.434201
ADGRG5	0.00951721	0.0584021	-1.23264	-2.30881
ADGRG6	0.0801068	-1.07244	0.425692	-0.943813
ADGRL1	0.517878	-0.248725	-0.0951404	0.483197
ADH5	0.00856116	-0.115389	0.0018499	-0.1868
ADI1	-0.108521	-0.0531108	0.0617018	0.0417872
ADIPOR1	-0.0615949	9.33932e-05	0.0137219	0.0647699
ADIPOR2	0.1015	0.085853	-0.0305258	-0.024525
ADIRF-AS1	-0.191617	-0.300224	-0.498933	0.013118
ADK	0.0247805	0.241401	-0.103038	-0.301273
ADM	-0.0962875	-0.0151674	-0.125237	-0.0477168
ADM2	-0.117909	0.0428972	-0.069223	0.252285
ADNP	0.145607	0.0355916	-0.051515	0.0781251
ADNP-AS1	-0.461625	0.64436	-0.832106	-0.31327
ADNP2	0.154801	0.0250142	0.0594807	0.14007
ADO	0.065509	0.0567019	-0.0106477	-0.0333199
ADORA1	0.394939	0.513115	-0.198234	-0.291737
ADORA2A	0.337306	-0.89406	0.243028	-0.157782
ADORA2B	0.263525	0.258867	-0.366442	0.560118
ADORA2BP1	-0.263052	-0.550342	-0.199729	-0.437665
ADORA3	-0.680469	1.24283	0.234167	0.354155
ADPGK	-0.0158245	-0.0571601	0.0172443	0.0533425
ADPGK-AS1	0.0422967	-0.334734	-0.17644	0.0431752
ADPRH	0.147067	0.0814925	0.0750827	-0.0785796
ADPRHL1	-0.110153	-0.558269	1.20742	0.629789
ADPRHL2	0.0544087	-0.0416769	0.0500738	-0.0665988
ADPRM	0.236371	-0.257403	0.116883	-0.616898
ADRA2B	0.137552	0.142247	0.263873	-0.0642063
ADRB1	-0.28794	0.178696	1.48982	-0.18818
ADRB2	0.464083	0.435854	0.797944	-0.16888
ADRM1	-0.241772	0.0530471	-0.154764	0.101916
ADSL	0.0793248	-0.486568	0.096703	-0.11526
ADSS	0.134944	0.0552473	-0.141815	-0.138619
ADSSL1	0.931667	0.0474518	-0.436177	1.13711
ADTRP	0.967849	0.867767	0.73885	0.580713
AEBP2	0.213351	0.114963	-0.0911189	0.0734824
AEN	0.0308348	0.170861	-0.0481735	0.0446763
AES	-0.0621718	-0.0748506	-0.200577	-0.0231642
AF111167.2	0.387153	-0.0295101	0.220598	-0.162629
AF111169.3	-0.246357	-0.212729	0.13163	-0.307208
AF117829.1	-0.0622362	-0.286657	0.0452079	0.482609
AF127577.4	0.282632	-0.3663	-0.204592	-0.374256
AF131215.5	0.782932	-1.40627	0.466739	0.648256
AFAP1	0.141386	0.295341	-0.323409	0.422191
AFAP1L1	0.15231	-0.393051	0.245897	-0.361661
AFAP1L2	-1.39026	0.726184	0.256332	0.964208
AFDN	0.0845634	-0.0280676	-0.0793443	0.323671
AFF1	0.260373	-0.135261	-0.037115	0.00309129
AFF2	0.580642	0.178696	0.476766	0.324935
AFF4	0.306113	-0.100998	0.0630639	0.0319264
AFG1L	-0.0854558	-0.0342292	-0.161001	-0.180392
AFG3L1P	-0.0305926	-0.153298	0.140138	0.470985
AFG3L2	0.00313368	-0.00763475	0.0590905	-0.0253977
AFMID	0.0165268	0.0308212	-0.177817	-0.111482
AFTPH	0.164856	0.0298	0.064073	-0.0340424
AGA	0.0435638	0.13294	0.0224216	-0.0494964
AGAP1	2.36789	-0.383183	1.04236	-0.6403
AGAP2	-0.0541323	-0.0773698	-0.0336365	-0.160656
AGAP3	-0.150048	-0.0750722	-0.14117	-0.0270804
AGAP4	-0.302043	-0.239369	0.363065	0.788848
AGAP6	-0.175741	-0.116898	0.179762	0.208412
AGAP9	0.0670874	-0.238499	-0.171424	0.689648
AGBL2	0.383662	-0.332804	-0.23953	-0.204069
AGBL3	0.554663	-0.0206124	-0.326466	0.00524511
AGBL5	-0.00810175	-0.447085	0.160589	0.178504
AGER	-0.00518346	-0.674078	-0.891607	0.105334
AGFG1	0.138177	-0.033535	0.0779797	-0.00862246
AGFG2	-0.345297	-0.0327082	-0.0398953	0.323372
AGGF1	-0.0460672	0.110038	0.072025	-0.0137631
AGK	0.187808	-0.00353082	-0.0438138	0.0405334
AGL	0.384005	-0.130414	-0.164681	-0.0874722
AGMAT	-0.338422	-0.669301	0.370523	0.19369
AGO1	0.155354	-0.0749375	-0.0792408	-0.0536699
AGO2	0.208637	-0.234188	-0.083559	0.258651
AGO3	0.164644	-0.074086	0.028203	0.356936
AGO4	0.158445	-0.154848	0.0551483	0.168939
AGPAT1	0.207249	0.0436087	0.0237759	0.11239
AGPAT2	-0.314707	-0.135713	-0.0561707	0.0385578
AGPAT3	-0.0103217	-0.0499582	-0.0601028	0.0273438
AGPAT4	-0.128019	-0.182718	0.406257	-0.0291119
AGPAT4-IT1	0.401347	-0.754189	0.0492495	0.341789
AGPAT5	0.0260793	-0.0940098	0.164693	-0.0992494
AGPS	0.10026	-0.0867379	-0.0101068	-0.169672
AGRN	-0.121662	-0.30662	-0.102735	0.134693
AGTPBP1	0.160455	-0.0449103	0.00234941	0.153031
AGTRAP	0.0421314	0.0756233	-0.127645	-0.0754045
AHCTF1	0.281702	-0.0107602	-0.0694872	-0.0410026
AHCY	0.0130863	-0.139789	-0.101838	-0.170878
AHCYL1	0.126901	0.125152	0.00964325	-0.00495689
AHCYL2	0.103661	0.0883662	0.0163228	-0.0864541
AHDC1	-0.161227	-0.714388	-0.384647	0.149393
AHI1	0.104809	0.0621497	0.176162	0.152194
AHNAK	0.729746	-0.438304	-0.0292499	0.209333
AHNAK2	0.0759257	-0.425259	-0.153523	-0.234312
AHR	0.408928	0.0224643	-0.236419	-0.0140481
AHRR	-0.0607665	-0.0980912	0.234937	0.349362
AHSA1	-0.0936324	0.038685	-0.00557431	0.00113474
AHSA2P	-0.321571	-0.176014	0.17579	0.432576
AIDA	0.0897424	0.0886787	0.0988399	-0.0294652
AIF1	-0.0825077	0.060064	-0.063236	-0.0571973
AIFM1	0.0611006	0.0141938	-0.0994858	-0.0883553
AIFM2	-0.0133121	0.00912177	-0.0840011	-0.126583
AIFM3	-0.329866	-0.186178	-0.201213	0.373792
AIG1	-0.315378	0.178696	-0.360874	-0.331938
AIM2	-0.0942991	-0.0325416	0.0683722	-0.0398161
AIMP1	0.0858002	0.152922	-0.0666455	-0.181746
AIMP2	0.0342369	-0.0801047	-0.114562	0.0434933
AIP	0.0212127	0.0931378	-0.126839	-0.0458033
AJM1	-0.384428	0.00207671	0.0755033	0.402385
AK1	-0.444348	0.164956	-0.0702657	-0.139114
AK2	0.0473317	0.0374273	-0.0158617	0.0109802
AK3	0.0566787	-0.0421692	0.0449046	-0.226447
AK4	0.20017	0.07141	0.0477523	-0.128853
AK4P1	-0.847119	-0.064005	-0.45771	-0.226418
AK6	0.165175	-0.0761839	-0.0951404	-0.0321912
AK8	-0.260076	0.199181	-0.155105	-0.358422
AK9	0.199127	0.0478772	-0.058768	0.0295708
AKAP1	-0.0490068	0.0319861	-0.0545131	0.00289935
AKAP10	-0.00797933	-0.00581415	0.0358152	-0.0591258
AKAP11	0.422563	-0.1322	-0.0051966	-0.0105175
AKAP12	0.528489	0.225239	0.684734	0.0947238
AKAP13	0.317293	-0.169	-0.0474548	0.0451749
AKAP3	-0.266272	0.178696	-0.286189	-0.0294515
AKAP5	0.432989	0.258867	-0.217997	1.1686
AKAP7	0.196178	0.240841	0.0991582	0.101572
AKAP8	-0.10257	-0.0233661	0.0501592	0.149319
AKAP8L	-0.0526759	0.0380045	-0.00111748	0.202837
AKAP9	0.439589	-0.200223	0.0792057	0.0594736
AKIP1	-0.115046	-0.0106506	0.0908253	-0.114221
AKIRIN1	-0.00734119	0.0559139	-0.0242946	-0.0762945
AKIRIN2	-0.087917	0.0178928	-0.0872065	-0.0491631
AKNA	-0.0148267	-0.0761956	-0.0716864	0.0959685
AKR1A1	-0.0261391	-0.00574038	-0.102558	-0.187883
AKR1B1	0.0211324	-0.0227164	0.00022023	-0.18415
AKR1E2	-0.371351	-0.157353	0.104168	0.0624457
AKR7A2	-0.026363	0.0719075	-0.0951404	-0.139159
AKR7A3	0.116618	-0.47338	2.10649	-0.291737
AKT1	0.00109705	0.0432919	0.0040092	0.0500813
AKT1S1	-0.224173	-0.203419	-0.110764	0.375034
AKT2	0.0268196	0.0271106	-0.0937424	-0.0380122
AKT3	0.0812535	-0.353972	-0.066015	-0.0565986
AKTIP	0.0769639	0.348205	0.0492495	-0.0816061
AL008721.2	0.176468	-0.912452	0.752857	0.367022
AL020996.1	-0.59558	0.0884986	0.0158909	-0.253769
AL021368.2	-0.155241	-0.772394	0.524588	1.08678
AL021707.1	-0.630985	-0.0526292	-0.718577	-0.271973
AL021707.6	-0.68721	-0.0950644	0.429019	0.940404
AL021707.8	-0.0546579	-0.492681	-0.336148	0.0826589
AL021807.1	-0.484549	-0.351818	0.96899	-0.291737
AL022311.1	0.0938609	0.0159669	0.174046	1.15227
AL022316.1	-0.263052	-0.022001	0.118374	-0.305881
AL022322.1	-0.0342042	-0.513181	0.752857	0.19369
AL022341.2	-0.585491	-0.796213	0.641825	0.448947
AL023653.1	0.194702	-0.183874	0.590751	0.995145
AL024507.2	0.27687	-1.87193	-0.191356	-0.412031
AL031123.1	0.103039	-0.344144	-0.327183	0.0528277
AL031123.2	0.0235254	-0.688037	0.370523	-0.161405
AL031281.2	0.541924	-0.669301	0.209714	1.33912
AL031282.2	-0.222263	-0.325776	0.160117	0.365302
AL031316.1	0.782932	-0.15251	0.177591	-0.0754964
AL031587.5	-0.16941	0.0608599	0.263186	0.114322
AL031590.1	-0.30719	-0.191672	0.443726	-0.580034
AL031595.3	0.445236	-0.526948	-0.353452	0.825447
AL031775.1	0.207817	-0.368791	0.240909	-0.156252
AL031777.3	0.687658	-0.699997	0.0191923	-0.113117
AL031985.3	-0.033191	-1.28597	-0.0951404	-0.00081282
AL034417.4	-1.12609	-0.558269	-0.226385	0.524896
AL035071.1	-0.0252641	0.392821	-0.217997	0.679117
AL035413.1	-0.309462	0.565719	-0.531239	0.0826589
AL035446.1	-1.02089	-0.319757	-0.305358	-0.291737
AL035446.2	0.0549062	-0.14688	0.0457222	-0.619224
AL035530.2	-0.276803	-0.372319	-0.651534	1.16454
AL035587.1	-0.298598	-0.0065185	0.111311	0.153613
AL035681.1	0.0573037	0.121325	0.111311	-0.281438
AL049597.2	-0.110153	0.376296	0.0104698	-0.490448
AL049634.1	0.387966	-0.0526292	0.0778444	0.46446
AL049697.1	-0.796044	-0.958807	-1.15927	0.995145
AL049795.1	-0.326964	-1.36383	0.514913	0.0455916
AL049840.3	0.0198458	-0.324935	0.0197617	-0.0465443
AL049840.4	-0.069098	-0.0401747	-0.0951404	-0.0250303
AL049840.5	0.858138	-0.840669	-0.787018	1.48057
AL050341.2	-0.0549235	-0.219524	-0.041033	-0.224714
AL050343.1	-0.290725	-0.0728424	-1.14245	2.34053
AL078604.2	-0.340637	-0.449335	0.0492495	0.564784
AL078621.3	-0.110153	-1.69577	-0.747217	-0.291737
AL080250.1	-0.196741	0.367141	0.26743	0.86688
AL080317.1	0.458131	-0.875751	1.2585	0.803744
AL096678.1	0.75658	0.579234	0.532891	0.324935
AL096855.1	-0.456329	-0.583144	0.10078	0.58448
AL096870.2	-1.05357	-0.644426	-0.226385	1.24814
AL109614.1	1.34356	-0.558269	0.300788	0.349809
AL109806.1	-1.08939	-0.847776	-0.275713	0.731347
AL109809.1	-0.309462	-0.621005	-0.350397	0.400141
AL109811.3	-0.540787	-0.920839	-0.346679	-0.236944
AL109918.1	-0.468946	0.178696	-0.0951404	-0.279379
AL109976.1	-0.631851	0.148639	-0.433309	-0.310076
AL117332.1	0.165481	-1.00573	0.466739	-1.10177
AL117335.1	-0.0583916	0.383922	0.826386	0.290831
AL117339.5	0.00768347	-0.558269	0.587119	0.587354
AL118506.1	-0.22239	-0.19584	0.173627	0.355245
AL118516.1	-0.59558	-0.858778	0.0912728	0.407815
AL118558.3	-0.0441898	0.519733	0.384469	-0.0776118
AL121603.2	0.11306	-0.116969	-0.414006	-0.171516
AL121721.1	0.66478	1.62936	0.611128	0.821721
AL121753.2	-0.345256	-0.3137	-0.339559	0.829878
AL121760.1	0.252417	0.373953	-0.988225	-0.123167
AL121772.3	-0.110153	0.268894	0.26743	-0.87044
AL121832.3	-0.290725	-0.217232	0.466739	0.95553
AL121944.1	0.0649337	0.726184	0.0361042	-0.440182
AL121985.1	-0.175004	0.44663	-0.740475	0.282499
AL121985.3	0.00380317	0.688891	0.180494	0.703885
AL132639.2	-0.163592	0.118575	0.00270696	0.671012
AL132656.1	0.822733	-0.782829	-0.0951404	0.368777
AL132656.4	0.980995	-0.282635	0.314948	-0.38467
AL132780.1	-0.847119	0.489036	-0.747217	-0.376626
AL132989.1	-0.636901	-0.122959	0.201841	0.419572
AL133216.2	-0.00151176	-0.487448	-0.012204	0.34034
AL133243.3	-0.444572	0.106547	0.641825	0.679117
AL133330.1	0.71701	-0.827788	0.353722	1.40073
AL133338.1	0.27687	-0.517911	0.300788	-1.01067
AL133355.1	0.517878	0.268894	1.83086	0.00727708
AL133367.1	0.0140264	-0.778235	0.2152	0.659354
AL133371.2	-0.503817	0.287631	-0.976496	-0.543275
AL133415.1	-0.110153	1.25145	0.833306	0.241784
AL135818.1	0.069058	0.107908	-0.0951404	0.146769
AL135905.1	0.296472	0.560567	0.532891	0.964208
AL135905.2	1.0854	-0.178238	-0.803678	0.543633
AL135925.1	1.5779	-0.257403	-0.736686	-2.43858
AL135999.1	-0.461535	-0.196311	0.0387938	0.296899
AL136040.1	-0.0139377	-0.368791	-0.255605	-0.16888
AL136295.2	-0.736826	-1.40627	0.390286	-0.120125
AL136295.5	-0.0889365	-0.245111	0.396248	0.882331
AL136295.7	-0.666546	0.516865	-0.0951404	0.547872
AL136454.1	-1.58408	0.178696	-0.384647	-0.749726
AL136981.2	0.145104	0.830773	-0.226385	0.19369
AL137003.1	0.165481	-0.0674642	0.370523	-0.440182
AL137003.2	-0.234332	0.353027	0.822397	0.153613
AL137145.2	0.0210915	-0.0926057	-0.471289	-0.602776
AL137779.2	0.186829	-0.738841	0.335494	-0.404947
AL138724.1	-0.0524375	-0.572276	-0.000503494	0.450848
AL138756.1	0.456431	1.16099	-0.12793	0.563447
AL138781.1	0.0177645	-0.11081	-0.350397	-0.866851
AL138781.2	-0.530262	-0.427025	0.797944	-0.915934
AL138899.1	1.47481	0.0676651	0.26743	0.589619
AL138963.3	0.137065	-0.854218	0.308215	-1.96551
AL138976.2	0.428713	0.00360966	0.572284	1.31568
AL139260.1	-0.397849	-0.217232	0.476276	-0.243519
AL139287.1	-0.367311	-0.558269	0.136185	-0.291737
AL139349.1	-0.394882	0.106547	-0.321911	1.22472
AL139384.1	0.214436	0.305736	-0.0862895	0.268761
AL139385.1	0.672256	0.326795	0.556936	1.12658
AL139407.1	0.205874	0.208754	0.390286	0.716111
AL139424.2	-0.135916	-0.843905	0.206515	1.28945
AL157392.3	0.0175397	-0.675262	0.222517	0.977096
AL157394.1	0.617321	-0.875751	0.840154	0.58448
AL157893.1	0.840937	-0.162341	-0.429559	0.641149
AL157912.1	0.420362	-0.0152455	-1.15927	0.143937
AL157935.2	0.169307	0.424857	-0.0951404	0.0545275
AL158152.1	0.0846632	-0.351818	1.3398	0.00421241
AL158206.1	0.0977168	0.0162217	-0.642628	-0.0906128
AL158211.5	0.141386	0.541266	-0.40548	-0.119468
AL158212.3	0.329497	-0.253889	-0.0517478	0.425016
AL158801.5	0.344413	-0.183874	0.209714	0.33808
AL159166.1	-0.0474173	0.614795	-0.0951404	-0.505308
AL159169.2	-0.59558	0.118575	0.532891	0.037571
AL160006.1	0.0692948	0.0130442	0.186273	0.271459
AL160272.1	-0.426181	-0.844387	-0.437742	0.30127
AL161421.1	0.643207	0.506751	0.291883	0.538826
AL161457.2	-0.413222	-0.70449	1.0044	-0.133475
AL161669.1	-1.69512	-3.28074	-0.488804	-0.0204346
AL161785.1	-0.201241	0.0155062	0.547703	-0.138665
AL161891.1	-0.182303	-0.0623117	-1.14245	-0.87044
AL161910.1	-0.110153	0.64436	-0.112952	-0.305881
AL162258.2	-0.393547	0.144345	-0.236695	0.367022
AL162377.1	-0.110153	0.798424	0.397256	0.19369
AL162414.1	-0.241398	0.178696	-0.294449	-0.451645
AL162424.1	-0.266272	0.274912	0.0251539	0.594228
AL162431.2	-0.266272	-0.372319	-0.189263	0.19369
AL162458.1	-0.728066	-0.0784615	0.10246	0.55626
AL162586.1	-0.364254	-0.0796156	0.479974	-0.200941
AL162724.1	1.22545	0.0938075	1.12725	1.5722
AL163051.2	-0.351161	-1.16526	-0.625655	1.16454
AL353147.1	-0.06471	-0.789595	-0.0951404	0.0653661
AL353194.1	-0.290725	-0.134462	0.209714	0.304722
AL353593.1	0.0549062	0.178696	-0.215435	0.755569
AL353622.1	-0.326964	1.33624	-0.92913	-0.527594
AL353625.1	-0.0447135	-0.804285	0.19325	0.351858
AL353708.1	-0.417335	0.368799	0.247092	-0.28765
AL353743.1	0.626813	-0.558269	-0.0431457	0.390727
AL353743.4	0.840937	-1.89169	1.12725	0.506848
AL353763.1	0.190901	0.697725	-0.663424	0.162993
AL353763.2	-0.0333958	-0.228647	0.360229	0.313984
AL353795.3	0.737844	-0.0969381	-0.0951404	1.53764
AL353796.1	-0.0342042	-0.527572	0.435374	0.19369
AL353807.3	0.0782921	-0.778235	0.425692	0.19369
AL354696.1	0.352819	0.740575	-0.491069	0.11352
AL354718.1	0.317268	1.22052	0.310116	0.19369
AL354732.1	0.172247	-0.245111	1.48982	-0.374594
AL354740.1	0.353052	-0.0803909	0.393249	0.0536827
AL354920.1	-0.329719	-0.118285	-0.313321	-0.199974
AL355001.2	-0.335445	-0.717195	-0.604613	-0.918203
AL355304.1	0.937153	0.699529	1.62107	1.95922
AL355312.3	-0.110153	0.323086	-0.471289	1.13711
AL355338.1	0.186829	0.178696	-0.660738	0.524896
AL355388.2	-0.318906	-0.296642	-0.0679189	0.339911
AL355472.1	-1.48866	-0.183874	1.48982	-1.0287
AL355488.1	-0.290725	-0.782829	0.807562	0.471991
AL355512.1	-0.00454283	0.292653	1.1028	0.796355
AL355816.2	0.20472	0.314048	0.0445844	-0.0894818
AL355987.4	-0.484549	0.870574	0.245897	0.296784
AL356056.2	0.626813	-0.431357	0.121671	-0.629432
AL356215.1	-0.497176	-0.455176	0.400817	-0.0958164
AL356273.3	0.165481	0.107875	0.837745	1.09019
AL356356.1	0.0709868	-0.410442	0.14162	1.10399
AL356417.3	0.249577	-0.328264	-0.867418	0.0861103
AL356488.3	-0.152588	0.541266	-0.436177	0.348413
AL356599.1	-0.0147335	-0.266443	-0.0656966	-0.452201
AL356801.1	0.581725	-1.0437	0.721996	0.434698
AL357033.3	-0.304656	0.427273	-0.0951404	0.706339
AL357033.4	-0.0796724	0.178696	-0.0167137	0.300112
AL357054.4	-0.562027	0.255658	0.229058	0.427363
AL357060.1	0.13996	0.0889662	-0.282103	0.0948368
AL358472.2	0.49024	0.870574	0.390286	-0.860758
AL358472.3	-0.178866	0.73509	-0.0951404	0.445229
AL358472.4	0.258234	-0.197452	0.507524	-0.55967
AL358472.6	-0.392553	-0.714388	-0.0951404	0.47609
AL359183.1	-0.095744	0.34233	0.225457	-0.0356954
AL359397.2	-0.283485	-0.103703	0.372639	0.0159031
AL359532.1	-0.183032	0.0884986	0.0148325	0.372859
AL359643.2	0.541924	-1.60557	-0.0951404	-0.473734
AL359644.1	-0.110153	0.178696	1.74136	0.334553
AL359711.2	0.492511	-0.0354284	-0.326466	-0.434341
AL359752.1	0.159607	0.0780024	0.365833	0.832424
AL359762.1	0.0307095	-0.370506	0.0188158	-0.166125
AL359762.3	-0.76223	-0.885434	-0.40548	0.967414
AL359878.1	-0.67575	1.27823	-0.594711	0.392999
AL359915.2	0.0425209	0.283285	0.0239123	0.329254
AL359922.3	0.451726	-1.11676	-1.19468	0.950419
AL360004.1	0.225896	-0.232092	-0.0951404	-0.644559
AL360181.1	-0.532844	1.01269	1.12725	0.296784
AL360181.2	0.17126	-0.167479	-1.1156	1.44745
AL360270.2	0.822733	-0.183874	0.0158909	0.0624457
AL365181.3	0.230884	-0.286967	0.296285	-0.362703
AL365203.2	-0.0426462	-0.130254	-0.336148	-0.529792
AL365205.1	-0.206368	-0.702659	-0.0951404	1.01083
AL365273.1	-0.444572	-0.59042	0.346565	0.703163
AL365295.1	-0.847119	-0.0728424	-0.865659	-0.11665
AL365361.1	-0.549037	0.683169	0.461253	-0.0958164
AL390036.1	-0.816422	-0.437975	-0.482163	-0.520006
AL390066.1	-0.361692	-0.130254	0.219241	0.428646
AL390719.1	-0.480868	-0.163905	3.36429	-0.206848
AL390728.4	-0.234081	-0.223334	0.162225	0.282224
AL390728.6	0.384033	0.0952114	0.147903	0.0918705
AL390755.1	-0.653295	-0.293372	0.556936	-0.0473179
AL390879.1	-0.769813	-0.228962	-0.0201783	-0.446134
AL391069.3	0.46855	0.649587	-0.0951404	0.00358732
AL391095.1	-0.195042	-0.714388	0.861791	-0.943813
AL391244.1	-0.0971165	0.323086	-0.0485351	-0.107669
AL391244.3	-0.278098	0.0378338	-0.436177	-0.336825
AL391280.1	-1.13872	-0.681126	-0.208351	0.587354
AL391422.4	-0.341479	0.0168455	-0.0951404	0.0819418
AL391684.1	-0.278835	0.721839	1.03262	-0.0507285
AL391832.2	-0.444572	0.870574	0.281008	0.327991
AL391832.3	1.2884	0.178696	-0.961874	-0.968581
AL391834.2	-0.110153	1.09623	-0.0951404	-0.623446
AL391988.1	0.209537	0.15946	0.556936	-0.362703
AL392172.1	0.0577916	0.352028	-1.3977	0.12154
AL441992.1	-0.403599	-0.368791	0.310116	-0.341977
AL442125.1	0.346225	-0.796213	0.0653243	1.58273
AL445472.1	0.437335	-0.488728	-0.625655	-1.23515
AL445524.1	-0.0286889	-0.260836	0.270315	-0.0607749
AL450326.1	-0.0802515	-0.137331	-0.129698	-0.183784
AL450384.2	-0.54405	0.178696	0.870094	0.545163
AL450405.1	-0.847119	-2.39084	-2.14914	2.07597
AL451123.1	0.182298	0.135677	0.142551	0.17308
AL451165.2	-0.606829	-0.2552	-0.301591	-0.360245
AL512303.1	0.737844	-0.772394	1.97525	-0.543275
AL512306.2	-0.110153	0.077413	-0.00350989	-0.0987607
AL512306.3	0.252417	0.864588	-0.323409	0.902227
AL512353.1	-0.343352	0.430235	-0.146671	-0.190453
AL512408.1	-0.871993	-0.39321	0.678584	0.879582
AL512785.1	-0.152588	0.314048	-1.6801	-0.16888
AL513165.1	1.00915	1.14022	-0.0951404	0.755569
AL513314.2	0.840937	-0.943294	0.521531	0.803744
AL513329.1	-0.806761	0.309941	0.239279	0.629789
AL513477.1	-0.316604	0.519733	0.41182	0.907386
AL513550.1	0.127627	0.202642	-0.029552	0.360541
AL590369.1	0.0290097	0.155796	0.461253	0.538826
AL590560.1	-0.0175419	-0.115751	-0.988225	0.251406
AL590648.3	-0.110153	0.147332	-0.514854	-0.786681
AL590666.2	0.179354	-0.503563	0.861791	2.51562
AL590764.1	0.0875773	0.00536477	-0.111723	-0.0592301
AL590867.2	-0.129389	0.396877	-0.380424	-0.258546
AL591468.1	0.27527	-0.00503017	0.0834641	0.0352081
AL591485.1	0.125914	-1.25015	0.245897	0.396507
AL591845.1	-0.371199	-0.76472	0.618555	-0.230118
AL591895.1	-0.370723	-0.228158	-0.218172	0.0729763
AL592148.3	-0.653295	0.178696	0.156398	0.589619
AL592295.4	-0.0388943	-0.558269	-0.4929	-0.719895
AL592429.1	-0.195042	1.02669	0.566863	0.167459
AL596087.1	-0.233888	1.01407	-0.353452	-0.0345788
AL596094.1	-0.39966	0.454331	0.156398	-1.49437
AL596202.1	-0.554455	-0.558269	-0.185338	0.400141
AL596244.1	0.0220948	-0.47338	-0.909585	-0.132296
AL596330.1	0.437335	0.178696	0.0784398	0.0819418
AL604028.1	-0.37934	0.410022	0.390286	0.861115
AL604028.2	1.14764	-0.183874	-1.14959	0.545163
AL606760.1	-0.417335	0.726184	-1.04623	0.731347
AL606834.1	-0.251016	0.178696	1.28337	0.130954
AL606834.2	-0.110153	-0.0674642	-0.632797	-0.0165275
AL627171.2	-0.861125	-0.0926057	-0.518948	0.0653661
AL627309.5	0.350821	-0.988201	-0.243239	-0.0551303
AL627309.6	-0.427405	-0.568429	-0.115178	0.645302
AL627309.7	-0.459161	-0.329391	-0.0350194	0.962658
AL645568.1	-0.275212	-0.00771676	0.101896	0.128102
AL645728.1	0.327799	0.452457	-0.0951404	-0.0127607
AL663070.1	-0.896446	-1.47842	-0.504785	0.442511
AL669831.1	-0.110153	-0.626982	0.752857	1.10995
AL669831.5	0.455444	-1.00573	0.111311	0.128102
AL672207.1	0.095329	0.00372275	0.145868	-0.243954
AL683813.1	0.626813	0.359269	0.697055	0.767926
AL683842.1	-0.00705953	-0.423968	-0.0951404	-0.0127607
AL691432.2	-0.374699	0.0624433	-0.22989	0.171494
AL691447.2	0.199016	-0.246609	-0.0951404	1.11123
AL731563.3	0.337306	-0.268763	0.2152	0.930656
AL731571.1	-0.309462	-0.669301	0.848276	0.0493003
AL732372.2	0.361233	-1.01082	0.143867	1.07434
AL844908.1	-0.386948	0.250975	-0.138533	0.563591
AL928654.4	-0.0370896	-0.577067	-0.730376	0.19369
ALAD	0.0463387	0.139834	0.0181704	-0.0357561
ALAS1	0.081665	0.00319919	0.0244935	0.0117028
ALCAM	0.2427	0.0886124	0.0735509	-8.38279e-05
ALDH16A1	-0.171258	-0.280069	-0.0472618	0.19693
ALDH18A1	-0.0994465	-0.166658	-0.082448	0.00433693
ALDH1A1	-0.0172498	0.24887	0.0122193	-0.20693
ALDH1A2	0.190059	0.335895	-0.337188	-0.350328
ALDH1B1	-0.0224484	0.0314518	0.143098	-0.15481
ALDH1L2	0.0713111	-0.141648	0.148895	0.202745
ALDH2	-0.0464678	0.00193402	0.0138139	-0.0270454
ALDH3A2	0.0121274	-0.0489121	0.0144025	-0.189702
ALDH3B1	-0.0467498	0.00422945	-0.0971966	0.0530932
ALDH4A1	-0.0604856	0.0320624	-0.039215	-0.109206
ALDH5A1	0.157696	-0.074185	-0.100053	-0.0586457
ALDH6A1	0.0290873	0.083748	-0.100335	-0.285276
ALDH7A1	0.00861677	-0.664902	-0.21346	-0.214775
ALDH9A1	0.0592791	0.0539799	0.0633815	-0.151546
ALDOA	-0.252019	0.0642275	-0.177794	0.326701
ALDOC	0.0280094	0.0474518	0.076471	0.23986
ALG1	-0.0276502	-0.0996048	-0.0682419	-0.0340362
ALG10	-0.0672125	0.0804324	0.321369	-0.0368635
ALG10B	0.023656	-0.0616828	0.0579636	0.0515651
ALG11	0.241319	-0.310439	-0.164072	-0.128707
ALG12	-0.0431529	-0.0133131	0.284171	-0.0121248
ALG13	0.131274	-0.00854269	0.0515366	0.261428
ALG14	0.0733874	-0.0484811	-0.0314349	-0.366158
ALG1L13P	1.08018	1.04543	0.672686	0.744705
ALG2	0.0574353	-0.0234983	-0.0287858	-0.0218705
ALG3	0.00626647	-0.00403126	-0.0737138	0.0603989
ALG5	0.126025	0.14366	0.12304	-0.226138
ALG6	-0.0178458	0.126659	0.00769058	0.00599887
ALG8	0.0774298	0.28878	0.0677879	-0.119995
ALG9	0.0985136	-0.259628	0.142551	-0.289174
ALKBH1	-0.0248571	0.0406442	-0.106763	-0.176388
ALKBH2	-0.173232	-0.0415698	-0.257108	0.797268
ALKBH3	-0.145187	-0.0684805	-0.0517478	-0.107001
ALKBH4	0.0110895	0.159396	-0.0865529	0.0711597
ALKBH5	0.0189997	0.121148	-0.0545633	-0.0445258
ALKBH6	-0.244107	0.258867	0.481361	0.428794
ALKBH7	-0.316112	-0.312692	-0.373259	-0.334749
ALKBH8	0.371754	-0.0895938	-0.0107742	-0.0645359
ALMS1	0.415723	-0.131895	-0.0214383	0.0293738
ALMS1P1	0.320481	-0.131644	-0.0333011	-0.0634676
ALOX12-AS1	-0.476024	-0.0564071	-0.0215175	0.295971
ALOX15B	-0.0738264	-0.0507142	-0.251108	-0.203664
ALOX5	-0.00804219	0.632268	-0.0264276	0.141359
ALOX5AP	0.22464	0.540801	0.196573	0.319616
ALPK1	0.135244	-0.12791	0.129958	0.25488
ALPK3	-0.14729	-0.552521	-0.0789301	-0.125087
ALPL	-0.270618	0.178696	0.507524	0.354155
ALS2	0.210858	-0.0916518	-0.0828306	0.0151705
ALS2CL	-0.271116	-0.2491	0.00795312	0.19369
ALS2CR12	-0.245505	-0.221842	-0.0951404	0.857823
ALYREF	-0.049205	0.284465	0.115685	0.0847558
AMACR	-0.532844	0.802133	-0.0951404	0.403908
AMBRA1	0.107017	-0.00565399	-0.0445627	-0.102977
AMD1	0.143041	0.184493	0.0400629	-0.109105
AMDHD1	-0.5127	0.699529	-1.43909	0.0270403
AMDHD2	-0.330096	0.00145598	-0.168923	0.299624
AMER1	-0.0638098	-0.143569	-0.064525	-0.03385
AMFR	0.00364943	-0.0521303	-0.0117606	-0.134831
AMIGO1	-0.351161	0.248518	-0.453188	-0.512579
AMIGO2	0.15778	0.248659	0.251958	0.496759
AMMECR1	0.170867	0.0680201	-0.147744	-0.00536358
AMMECR1L	0.0423812	0.0555386	0.0850228	-0.049177
AMN	0.927322	-0.0526292	-0.988225	0.885568
AMN1	0.136008	-0.133688	-0.110327	0.0105679
AMOT	-0.200351	1.36903	-0.47957	0.2993
AMOTL2	0.252417	-1.0437	0.482405	0.462877
AMPD2	-0.0429193	-0.136332	0.00574931	0.0120072
AMPD3	-0.000357192	-0.0841356	-0.0502251	-0.0057471
AMY2B	-0.151083	0.139348	-0.189777	0.0960269
AMZ1	0.0300403	-0.340183	0.0371074	-0.0324446
AMZ2	-0.0211329	0.0243931	0.204166	0.111808
AMZ2P1	-0.246509	-0.321509	0.127807	-0.135617
ANAPC1	0.185964	-0.0863836	0.00267565	0.0309996
ANAPC10	-0.179337	0.264305	-0.0432393	0.254444
ANAPC11	-0.0109456	0.129237	-0.0262287	-0.221641
ANAPC13	0.0453646	0.0869508	0.218157	-0.111492
ANAPC15	-0.0727188	0.19927	0.103288	-0.0716324
ANAPC16	-0.0451191	0.0192541	-0.0555824	-0.134758
ANAPC2	-0.145162	-0.120691	0.00687709	-0.0310079
ANAPC4	-0.111275	-0.148061	0.196744	0.17634
ANAPC5	0.0587638	0.0151067	0.020414	-0.00430222
ANAPC7	-0.0788364	0.0421446	-0.00852602	0.0320539
ANGEL1	0.0404666	-0.134057	-0.0140017	0.0159092
ANGEL2	0.0852368	-0.110596	0.0856519	0.129441
ANGPTL6	-0.0553822	0.388255	0.230846	0.19369
ANK1	0.303071	0.236412	-0.123429	-0.665134
ANK2	0.0990468	-0.440954	-0.150196	-0.26867
ANKAR	0.437335	-0.757578	-0.334148	-0.264515
ANKDD1A	0.0452873	0.0464486	-0.135926	-0.110285
ANKEF1	0.20472	-0.368791	-1.6801	-0.291737
ANKFY1	0.1068	-0.133749	0.0372228	-0.0335902
ANKH	-0.0217971	0.207551	-0.187876	0.0528277
ANKHD1	0.0172263	-0.814546	0.430488	0.16145
ANKHD1-EIF4EBP3	-0.110153	-0.425895	0.478045	0.365302
ANKIB1	0.192147	0.0072411	0.0384808	-0.0529273
ANKLE1	-0.035191	0.610807	0.177062	0.19369
ANKLE2	-0.0384034	0.025791	0.0639866	0.13281
ANKMY1	-0.0295627	-0.22385	0.0386812	0.250163
ANKMY2	-0.0638055	-0.0126692	0.168031	0.0281753
ANKRA2	0.140801	0.0888682	0.0549351	-0.161803
ANKRD1	-0.42024	-0.259588	-0.736686	0.835236
ANKRD10	0.0243068	-0.15364	0.0486924	0.141627
ANKRD10-IT1	0.094752	-0.696331	-0.0581462	0.610199
ANKRD11	0.121786	-0.143851	-0.0774895	0.180645
ANKRD12	0.167349	-0.0154141	0.0848366	0.111163
ANKRD13A	0.083937	0.0174424	0.0260007	-0.00542293
ANKRD13C	0.253582	0.0507282	-0.0969483	-0.167491
ANKRD13D	-0.213067	-0.0487003	-0.0492667	0.195614
ANKRD16	0.188609	0.430235	-0.593099	-0.1148
ANKRD17	0.1895	-0.119038	0.00352494	0.0139448
ANKRD2	-0.715874	0.319559	-0.49413	0.0024658
ANKRD20A5P	-0.472723	-0.0526292	0.675378	-0.699395
ANKRD22	-0.000185725	0.136027	0.0386174	0.0358337
ANKRD24	-0.168807	0.278663	-0.174484	-0.050879
ANKRD26	-0.0466642	-0.380873	0.129135	0.257203
ANKRD27	0.154024	0.119115	0.0102719	-0.0179663
ANKRD28	0.194093	0.0207588	0.0850705	-0.0883798
ANKRD29	-0.0506787	-0.129147	-0.297395	-0.472167
ANKRD33B	0.141709	-0.00755958	0.171375	0.247006
ANKRD34A	-0.34622	0.468203	0.596737	0.354155
ANKRD35	-0.577932	-0.251938	-0.185338	-0.16888
ANKRD36	0.0629617	-0.907958	0.111311	0.620621
ANKRD36B	0.173019	-0.5268	0.784178	0.26989
ANKRD36C	0.681068	-0.934198	0.291883	0.375784
ANKRD37	0.0530371	0.424857	-0.14468	0.00421241
ANKRD39	-0.57854	-0.346395	-0.501766	-0.0754964
ANKRD40	0.126752	-0.100829	0.0869825	-0.0136975
ANKRD42	0.0642501	-0.174483	-0.216309	0.0378682
ANKRD44	0.318155	-0.0412943	0.0442079	0.016562
ANKRD44-IT1	1.81585	-0.558269	0.752857	1.52711
ANKRD46	0.185194	0.042492	-0.222052	-0.0989173
ANKRD49	0.00840115	0.178696	0.312062	0.00609713
ANKRD50	0.144953	-0.290166	0.1046	-0.0203558
ANKRD52	0.0662363	-0.0401767	0.066851	0.179342
ANKRD54	-0.215417	0.079843	-0.177464	0.172248
ANKRD6	0.224857	-0.0526292	-0.0615878	-0.208534
ANKRD66	0.52279	0.502351	-0.236003	0.162326
ANKRD9	0.139383	-0.00523768	0.113807	0.296118
ANKS1A	0.127983	-0.0558527	0.084819	-0.00885244
ANKS3	-0.0245443	-0.394861	-0.0951404	0.0543746
ANKS6	-0.0284989	0.163629	0.00749454	-0.0881773
ANKZF1	-0.161683	-0.112673	0.0958391	0.0883555
ANLN	1.1436	0.506751	-0.141683	0.616381
ANO10	0.11701	0.066377	0.145356	-0.129348
ANO5	0.29364	-0.0451366	-0.257735	-0.316847
ANO6	0.148642	-0.0671318	0.0546781	-0.0879659
ANO7	1.16995	0.73509	-0.755654	1.07505
ANO7L1	-0.376228	-0.241018	-0.377948	-0.0170769
ANO8	-0.28617	-0.0461379	0.191617	0.285759
ANO9	-0.615276	-0.0732714	0.163423	0.111424
ANOS1	0.375274	0.063876	-0.00771026	-0.381021
ANP32A	-0.0163375	-0.0513466	-0.0748244	0.00474191
ANP32B	0.0367302	0.0932531	-0.0697059	0.00392021
ANP32E	0.236374	0.182267	-0.0586847	-0.161074
ANPEP	-0.0361632	-0.0579203	-0.139893	0.0582791
ANTXR2	0.0927259	-0.025228	-0.000767612	-0.0300275
ANXA1	0.08045	0.0881714	0.0756295	-0.0345181
ANXA11	-0.000510423	0.0829157	-0.0126813	0.0881516
ANXA2	0.0262655	0.0426805	0.00214394	-0.0678146
ANXA2P2	-0.0803288	0.208367	-0.0428631	-0.0625444
ANXA2R	0.226642	-0.170311	0.312808	0.118533
ANXA3	0.617321	0.61214	0.555198	0.288327
ANXA4	0.0673061	-0.0396036	-0.0655877	-0.136171
ANXA5	-0.0435056	0.0353218	-0.0218379	-0.107749
ANXA6	0.220942	0.347218	0.191053	0.29447
ANXA7	0.0455352	0.0106424	-0.0272504	-0.128754
ANXA9	-0.0586227	0.664123	-0.429559	-0.248828
AOAH	0.202838	-0.0726749	0.0260109	0.0230332
AOC1	-0.0973176	0.0537951	-0.308384	-0.261543
AOC2	-0.227391	-0.437975	-0.132135	-0.0717709
AOC3	-0.0139377	-0.293372	0.111311	0.589619
AP000254.1	0.159034	-0.0765607	1.48982	-0.673043
AP000347.1	-0.0586227	-1.02941	0.661588	0.403908
AP000547.3	-0.292151	0.383314	0.350803	0.892688
AP000662.1	-0.209891	0.252225	-0.0238817	0.0646483
AP000692.1	-0.200351	-0.875751	-0.429559	0.382135
AP000695.1	-0.0252641	-0.0354284	0.340959	0.641149
AP000695.2	-0.45119	0.447883	-0.198234	-0.16888
AP000763.3	-0.23807	-0.265606	0.0989467	1.23279
AP000766.1	0.174576	-0.0892368	0.521531	0.629789
AP000769.1	0.0267569	0.286612	0.0799463	0.31073
AP000787.1	0.0210915	0.0239738	0.163172	1.05351
AP000808.1	0.241319	0.0996248	-0.687716	-0.216775
AP000866.1	-0.388454	-0.0354284	-1.56907	0.0974749
AP000866.6	-0.190323	-0.293372	0.435374	1.00562
AP000873.2	-0.799224	-0.63844	-0.281553	1.05351
AP000873.4	-0.258252	0.541266	1.17495	0.0493003
AP000904.1	-0.95815	0.383314	0.194366	3.00105
AP000919.4	0.151045	-0.0996048	-0.0951404	0.833515
AP001000.1	0.0241481	1.00586	0.84562	0.299624
AP001033.2	-0.316604	-0.317261	-0.229441	1.35928
AP001056.1	0.728096	-0.999641	-0.803678	-0.336825
AP001062.1	-0.226988	-0.102782	-0.087854	0.00133744
AP001063.1	-0.301943	0.120201	-0.186049	0.341789
AP001160.3	0.400042	0.744294	-0.801409	-0.291737
AP001189.5	-0.110153	0.456998	0.068979	-0.355997
AP001324.1	-0.718574	0.949215	-0.118792	0.249724
AP001330.5	-0.0495267	0.134975	0.306477	-0.754595
AP001362.2	0.0314011	-0.519275	0.259955	0.155722
AP001372.2	0.3178	-0.128876	-0.255605	-0.304429
AP001434.1	-0.110153	0.178696	1.24046	0.304722
AP001453.2	-0.131062	0.273333	0.111311	0.0186035
AP001453.3	-0.537084	0.0141606	0.00734259	-0.0304331
AP001486.2	0.130855	0.385147	-0.801409	1.77865
AP001972.5	-0.0213164	-0.0215416	-0.014988	0.0423595
AP001992.1	-0.444248	-0.815427	0.403313	1.18574
AP002358.2	-0.215123	0.263585	-0.131551	-0.353798
AP002360.1	-0.110153	0.565719	0.514913	0.750084
AP002381.2	0.325946	-0.61777	-0.191356	0.656662
AP002387.1	0.0459662	0.915662	-1.44878	0.19369
AP002490.1	-0.28262	-0.217232	-0.615973	0.117741
AP002495.1	0.110113	0.221132	0.118984	0.384513
AP002748.3	-1.07423	-0.468423	-0.504785	-0.638582
AP002761.4	0.470693	0.178696	-0.723172	-0.0215778
AP002770.1	-1.00324	-0.183874	-0.215435	-0.353798
AP002807.1	-0.351569	-0.0520113	0.276088	0.565906
AP002954.1	-0.518618	-0.635748	-0.231024	-0.381425
AP002990.1	-0.413769	-0.0394838	0.328261	0.109216
AP003068.2	-0.28524	0.302432	0.310116	-0.543275
AP003084.1	-0.0199552	-0.488728	-0.381049	-0.0958164
AP003086.1	-0.254543	-0.217232	0.00270696	0.19369
AP003108.2	-0.90662	-0.603712	-1.49369	0.617498
AP003119.3	-0.805896	-1.01034	0.390286	-0.0473179
AP003392.4	-0.204275	0.228449	-0.517831	0.149969
AP003469.2	0.224266	0.365109	1.34543	-0.31327
AP003469.4	-0.59558	0.0584021	0.0331837	-0.330731
AP003486.1	0.0620799	-0.625313	-0.0592952	0.320882
AP003557.1	0.20472	0.291907	-0.0470461	0.0600118
AP003557.2	-0.316604	-0.47338	-0.625655	0.930656
AP003717.1	-0.920492	0.345346	1.48982	0.33808
AP005136.2	0.626813	0.274912	-0.0951404	0.26584
AP005329.3	-0.393325	0.915662	0.0933047	-0.279379
AP006222.1	-0.423311	-0.0365716	-0.452075	0.19369
AP006621.2	-0.486302	-0.6098	-0.651534	-0.371907
AP006621.3	-0.640668	-0.284276	0.259955	-0.0819442
AP006621.5	0.0523217	0.00360966	0.0322389	0.59145
AP006623.1	-0.190323	-0.875751	-0.943137	1.77865
AP1AR	0.188609	-0.0586064	0.0572487	-0.1253
AP1B1	-0.0031757	-0.0253761	-0.0698825	0.0460264
AP1G1	0.161568	-0.000260779	0.0858815	0.0531002
AP1G2	-0.13461	-0.0773024	0.0039918	0.265651
AP1M1	-0.0116609	-0.0152319	-0.108458	0.00439383
AP1M2	0.231664	0.0988957	-1.06599	-0.00463851
AP1S1	-0.00388716	-0.0202725	-0.0643581	-0.0681197
AP1S2	0.0732234	-0.0661555	-0.0634128	-0.213623
AP1S3	0.466542	-0.134462	0.48556	0.425733
AP2A1	-0.0463819	-0.104533	-0.00412226	0.0150455
AP2A2	-0.062004	-0.116334	-0.0082999	-0.000681727
AP2B1	0.0915003	-0.0250448	0.00349891	-0.0371728
AP2M1	0.00236865	0.0492867	-0.079739	-0.0798469
AP2S1	-0.0507987	0.0852789	0.0248928	-0.0804881
AP3B1	0.129077	0.0730263	-0.0335297	-0.0212463
AP3B2	0.0793248	0.574625	-0.534025	0.636208
AP3D1	-0.0132143	-0.000504275	-0.0873289	0.0368432
AP3M1	0.0472109	0.0789634	0.0342139	-0.0950798
AP3M2	-0.0134144	0.11959	-0.0897921	-0.225744
AP3S1	0.0526346	0.0588479	0.0210716	-0.0448503
AP3S2	0.0108801	0.029662	0.0398186	0.0524757
AP4B1	-0.00847553	0.0431212	0.073088	-0.00992312
AP4E1	0.291091	-0.068399	0.00708435	-0.139469
AP4M1	0.140603	-0.217232	0.0833349	-0.144005
AP4S1	0.237127	0.0627031	0.198961	0.0748646
AP5B1	-0.0745266	-0.0976195	-0.109679	0.0912499
AP5M1	0.130153	-0.0795604	0.0429075	-0.110031
AP5S1	-0.172493	-0.0895737	0.0731793	0.0933343
AP5Z1	-0.362766	-0.176093	-0.101421	0.125471
APAF1	0.296889	0.00360966	0.0392537	0.0643549
APBA3	-0.166116	-0.157606	-0.00964764	0.575732
APBB1	-0.256839	0.0433445	0.107677	-0.637912
APBB1IP	0.0440718	-0.107481	0.0111836	-0.093919
APBB2	0.314397	0.0268699	0.211901	0.198281
APBB3	-0.528557	0.249955	-0.180186	-0.0425239
APC	0.229045	-0.147061	0.0131646	0.0565138
APEH	0.0822892	-0.0414838	-0.024631	-0.0803823
APEX1	-0.0995117	-0.0351404	-0.0770833	-0.0977693
APEX2	-0.073725	0.0931239	0.208875	0.0344805
APH1A	-0.0196321	-0.012044	-0.0741487	-0.0581465
APH1B	-0.0812775	-0.0623117	0.0423066	-0.102745
API5	0.120527	0.0808165	0.0493617	-0.100995
APIP	0.117935	-0.111075	-0.0480413	-0.124818
APLF	-0.128358	-0.0428406	-0.226657	-0.00451275
APLP1	0.000878292	0.309941	2.22679	0.19369
APLP2	0.021633	-0.0624878	-0.0176214	-0.125935
APMAP	0.0335809	0.078709	0.0722178	-0.125298
APOBEC3A	-0.193612	-0.129778	-0.0573937	0.0325027
APOBEC3B	-0.145515	-0.0538749	-0.312946	0.203166
APOBEC3C	-0.0290151	0.103674	-0.157137	-0.0086326
APOBEC3D	-0.0620587	-0.0107814	-0.463528	-0.226885
APOBEC3F	-0.0124214	0.240636	-0.150677	0.169381
APOBEC3G	0.00349963	0.034931	0.0248154	0.00416215
APOBEC3H	0.144164	0.532749	-0.268472	-0.228689
APOBR	-0.117055	0.010814	0.102369	0.203809
APOC1	-0.355031	-0.492306	-0.067298	-0.460937
APOC1P1	-0.575817	0.178696	0.0158909	-0.774601
APOD	-0.0252641	0.291907	-0.0820249	0.139751
APOE	-0.245259	-0.478926	-0.145067	-0.18603
APOL1	0.0374682	0.0752732	0.0264301	-0.0828747
APOL2	-0.126186	-0.087226	-0.0576756	-0.0681702
APOL3	-0.0673296	-0.173622	-0.139964	-0.144427
APOL4	-0.0267387	-0.0300111	0.00798995	-0.0988757
APOL6	0.240673	-0.00316317	-0.00872068	-0.0758071
APOLD1	0.466348	0.650765	-1.05207	-0.119468
APOM	0.264242	-1.11676	-1.86068	1.9099
APOO	-0.0129898	-0.0930616	0.0549592	-0.099322
APOOL	0.158734	-0.00890084	-0.0265637	0.165003
APOPT1	-0.459874	-0.0987102	0.367103	0.171059
APP	0.140834	0.0692774	-0.00541271	-0.0505259
APPBP2	0.120804	0.0485291	0.042674	-0.0941812
APPL1	0.0907146	-0.0573941	0.0429402	-0.0440436
APPL2	-0.00385082	0.00101887	0.0397318	0.135021
APRT	-0.369272	-0.0760435	-0.104896	-0.0723198
APTR	-0.0802515	-0.0365716	0.390286	0.431634
APTX	-0.0108587	-0.0823676	-0.0280695	-0.00850527
AQP3	0.132755	0.327777	-0.071995	0.254407
AQP9	0.267139	0.199077	0.0583954	-0.0324024
AQR	0.189917	-0.0268433	-0.00477756	0.0348734
AR	0.782932	1.02669	-1.1792	-0.734757
ARAF	-0.025675	-0.00472249	-0.0790611	0.0666131
ARAP1	0.0260366	-0.0477154	-0.0428983	0.0145769
ARAP2	0.201509	-0.0429385	0.101617	0.0650895
ARAP3	0.168964	0.310898	0.0684929	0.103913
ARCN1	0.0937256	0.0897823	0.0127953	-0.103999
AREG	-0.465248	1.03533	0.797944	1.77865
AREL1	0.107261	0.0441207	-0.0346158	-0.0321009
ARF1	0.00513013	0.0365455	-0.033717	-0.0256412
ARF3	0.122503	0.0524389	-0.0407149	-0.0976979
ARF4	0.0815033	0.0652913	-0.0298155	-0.135286
ARF5	-0.0611511	0.0939209	-0.063902	-0.00181698
ARF6	0.0746319	0.0350001	-0.0768309	-0.138637
ARFGAP1	-0.122357	0.00549498	0.00488111	0.0615389
ARFGAP2	0.0199847	-0.0273748	-0.0638685	0.0553346
ARFGAP3	0.0336179	0.0596944	0.00673334	-0.104054
ARFGEF1	0.22118	0.0662417	0.0902458	-0.0250123
ARFGEF2	0.366594	-0.117226	0.0772329	-0.0528876
ARFGEF3	0.636561	-0.0457764	0.031308	-0.119019
ARFIP1	0.206607	0.0415841	0.0608889	-0.0703815
ARFIP2	0.0610722	0.0794415	-0.0142341	-0.0206985
ARFRP1	-0.178911	-0.00761344	0.0136516	0.0061134
ARG2	-0.110153	0.0204343	0.448002	-0.403551
ARGLU1	0.0135171	-0.156377	0.139562	0.201219
ARHGAP1	0.0754895	0.0637331	-0.0752948	0.0105869
ARHGAP10	0.0513744	0.116074	-0.0409074	-0.0116386
ARHGAP11A	0.154089	0.0132063	0.194366	-0.0105091
ARHGAP12	0.172326	-0.0870689	0.0266371	-0.0371755
ARHGAP15	-0.0515914	0.182582	-0.00635035	-0.175667
ARHGAP17	-0.0479363	0.00859498	-0.010485	0.018462
ARHGAP18	0.0820937	-0.0617596	0.0461692	-0.150439
ARHGAP19	0.475513	0.225103	0.26743	-0.0697594
ARHGAP20	0.209388	-0.480716	-0.342838	-0.471574
ARHGAP21	0.244119	0.098382	0.00031209	0.0806183
ARHGAP22	-0.134082	-0.106466	-0.206172	0.0224316
ARHGAP23	0.351751	-0.803602	-0.263412	0.013118
ARHGAP24	0.165481	-0.17963	0.0264216	-0.00594746
ARHGAP25	0.0680411	0.0453384	0.0476805	-0.00776387
ARHGAP26	0.245643	0.132862	0.272983	0.0905967
ARHGAP27	-0.274308	-0.175511	0.143125	-0.0857408
ARHGAP27P1-BPTFP1-KPNA2P3	0.00305759	-0.377697	0.393249	0.597757
ARHGAP30	0.0342446	0.00940925	-0.103042	0.106222
ARHGAP31	0.177322	-0.0453236	-0.0646422	-0.0181936
ARHGAP32	0.466691	-0.098265	0.2152	0.0428235
ARHGAP33	-0.825176	-0.487303	0.377929	0.786266
ARHGAP35	0.185659	-0.115931	-0.0429001	-0.0271233
ARHGAP4	-0.274695	-0.197775	-0.203558	0.18707
ARHGAP45	-0.202084	-0.0560024	-0.0374637	0.0921096
ARHGAP5	0.193695	-0.160724	-0.0996254	-0.188495
ARHGAP5-AS1	-0.444572	0.301553	0.180494	-0.853616
ARHGAP6	0.0495707	0.673733	0.499221	-0.100757
ARHGAP9	-0.317175	0.182137	0.0559104	0.290766
ARHGDIA	-0.170325	-0.0541733	-0.0757111	0.0859595
ARHGDIB	-0.0307559	0.113774	-0.121978	-0.0538665
ARHGEF1	-0.171857	-0.121455	0.0813877	0.22554
ARHGEF10L	-0.0692595	-0.228768	-0.212753	-0.0465397
ARHGEF11	0.0911579	-0.0847178	0.0494276	0.0625605
ARHGEF12	0.253202	-0.139649	-0.0661126	-0.1063
ARHGEF17	-0.0184011	-0.226681	-0.374263	-0.141851
ARHGEF18	-0.182605	-0.101017	0.676731	0.0462229
ARHGEF19	-0.185605	-0.054976	0.229058	0.0639223
ARHGEF2	0.0693216	0.0255587	-0.0345809	0.0587236
ARHGEF28	0.232921	-0.351818	-1.00587	-0.0516422
ARHGEF3	0.117397	0.0843004	-0.0451117	-0.0469543
ARHGEF34P	0.347837	0.0892973	-0.196424	0.724205
ARHGEF35	0.563037	0.310541	-0.495678	0.124977
ARHGEF40	-0.0656485	-0.0499503	-0.245713	0.0580591
ARHGEF5	0.297124	-0.189691	-0.00700946	0.219453
ARHGEF6	0.147419	0.0718124	-0.0372762	-0.0606638
ARHGEF7	-0.0252418	0.027078	0.0998589	-0.0577439
ARHGEF9	0.055112	0.436378	0.0447458	-0.230915
ARID1A	0.261804	-0.0601611	-0.0524367	0.248363
ARID1B	0.224955	-0.100828	0.052258	-0.0340305
ARID2	0.316771	-0.113741	0.0720626	0.25865
ARID3A	0.0249346	-0.121167	-0.0582199	0.0916454
ARID3B	-0.30815	-0.0542632	-0.250085	0.185051
ARID4A	0.0868838	0.0139807	0.0872336	-0.0403713
ARID4B	0.167835	-0.0923973	0.0481718	-0.0422146
ARID5A	-0.0982958	-0.12045	-0.141034	0.0855158
ARID5B	0.228879	-0.123056	-0.0480904	-0.0729542
ARIH1	0.0985125	0.0343341	-0.0160264	-0.0405418
ARIH2	-0.0636698	0.0157215	0.045417	0.0200511
ARIH2OS	0.382243	0.0280175	-0.491069	0.0217375
ARL1	0.146794	0.00846158	-0.018245	-0.132915
ARL10	0.139609	-0.00474977	-0.0682362	0.329292
ARL11	-0.0304308	-0.00545938	-0.00680476	-0.0461682
ARL13B	-0.104382	0.156501	-0.124939	0.0869728
ARL14EP	-0.0440133	0.0367387	-0.0386575	-0.113986
ARL15	0.18853	0.0398129	-0.04344	-0.180664
ARL16	-0.159575	-0.255521	0.0353378	-0.0527998
ARL17B	0.186829	-0.278511	0.641825	0.245221
ARL2	-0.106168	0.16542	-0.143168	0.18224
ARL2BP	-0.00582627	0.100399	-0.0239662	-0.0783976
ARL3	-0.153977	-0.138786	0.154441	-0.215357
ARL4A	0.365415	0.518731	0.165306	0.171288
ARL4C	-0.223903	-0.0118255	-0.29324	-0.069932
ARL4D	0.0549062	-0.164605	0.180494	0.469325
ARL5A	0.248399	-0.057764	0.0468058	-0.0361633
ARL5B	0.213869	-0.169007	-0.0479099	-0.141658
ARL6	0.328171	-0.31019	-0.0114824	-0.02255
ARL6IP1	0.072513	0.0999063	0.0484524	-0.188673
ARL6IP5	0.11508	0.0265517	-0.0051653	-0.148102
ARL6IP6	0.0958292	0.0245647	-0.0163711	0.0821383
ARL8A	-0.0304151	0.0349848	-0.0482093	0.08551
ARL8B	0.0504799	0.0488287	0.0242601	-0.132056
ARMC1	0.0581713	0.130527	0.123512	-0.239096
ARMC10	-0.0756921	-0.0336611	0.152873	-0.102809
ARMC2	-0.577932	0.406965	-0.422305	0.500872
ARMC5	-0.416884	-0.0751447	-0.0662028	0.134687
ARMC6	-0.14338	0.0998094	0.0402446	-0.1025
ARMC7	-0.146222	0.00458909	-0.217893	-0.323857
ARMC8	0.142167	-0.104121	0.0229447	-0.0190295
ARMC9	0.0325757	-0.155428	0.0251539	-0.0592088
ARMCX1	-0.128571	0.0359882	0.026707	-0.15525
ARMCX2	0.557272	-0.572276	0.272793	0.0725538
ARMCX3	0.16235	0.0835972	0.0855675	0.00584734
ARMCX4	-0.0931299	-0.214967	-0.081782	0.330263
ARMCX5	-0.0384253	-0.131934	0.127682	0.0745884
ARMCX5-GPRASP2	0.55398	-0.194347	0.162017	0.110032
ARMCX6	0.0983905	0.171336	-0.215435	0.0985853
ARMH1	-0.304818	-0.186258	0.224067	-0.146238
ARMH3	0.0363236	-0.0926563	-0.129637	0.00154276
ARMH4	-0.802031	-0.0969381	1.48982	0.296784
ARMT1	0.214847	0.0581706	-0.00955828	-0.122266
ARNT	0.0549819	-0.112578	-0.0759246	-0.0939809
ARNTL	-0.0355215	-0.133099	0.0152921	0.19246
ARNTL2	0.0361809	0.155572	0.00239184	-0.00825838
ARPC1A	0.0991101	0.0947951	-0.0951404	-0.08063
ARPC1B	0.166442	-0.0524316	-0.152741	0.182984
ARPC2	-0.0247342	0.0151522	-0.0364892	-0.0312312
ARPC3	0.0196672	0.0762693	0.0792104	-0.118604
ARPC4	0.0503428	0.0451741	-0.139307	-0.226392
ARPC5	0.0136325	0.0763661	0.0354638	-0.177714
ARPC5L	-0.0998725	-0.0669799	0.186573	0.0682519
ARPIN	0.125649	0.115144	-0.00153652	0.224628
ARPP19	0.194146	0.0600566	0.0524961	-0.0422264
ARRB1	0.0161025	-0.13748	-0.0975778	-0.144317
ARRB2	-0.0964584	0.0511656	0.0311299	0.135282
ARRDC1	-0.47854	-0.29352	-0.0893619	0.25777
ARRDC1-AS1	-0.253348	0.0027187	-0.240135	-0.127149
ARRDC2	-0.217435	-0.116008	-0.0208388	0.120588
ARRDC3	0.0763076	0.0748999	0.115244	-0.0307599
ARRDC3-AS1	0.718081	0.799108	-0.00898372	0.394388
ARRDC4	0.117568	0.0587965	-0.0551405	-0.0426926
ARRDC5	1.33042	-0.539533	-0.00350989	1.20896
ARSA	-0.297871	-0.1724	-0.178271	0.150081
ARSB	0.0708518	0.0158358	-0.092687	-0.00771662
ARSD	0.0762887	-0.0400469	-0.0404129	-0.123697
ARSG	0.572107	0.165213	0.243531	0.181464
ARSK	0.034842	-0.0827448	0.00147782	-0.240572
ARV1	-0.0700756	-0.102436	0.174397	-0.0824435
ARVCF	-0.275212	-0.16304	-0.0588442	0.0513373
ASAH1	0.0155072	-0.0628107	-0.0281343	-0.110353
ASAH2B	0.241319	0.226791	0.145868	-0.271973
ASAP1	0.147609	0.013359	0.041012	0.154711
ASAP1-IT2	-0.351161	0.250846	-3.55457	0.19369
ASAP2	0.110393	0.0921188	0.147026	0.0636871
ASAP3	-0.110153	2.05317	-0.236003	0.47609
ASB1	0.0719347	0.143415	-0.0319235	0.00355431
ASB13	0.0783461	-0.0250427	-0.066955	-0.257599
ASB16-AS1	-0.423197	-0.114949	-0.230965	0.277714
ASB2	-0.0288529	-0.194347	-0.0951404	-0.527594
ASB3	0.236023	-0.418544	1.27164	-0.0646218
ASB6	-0.0122134	0.0918915	0.104838	-0.00318634
ASB7	0.0984166	-0.00292413	-0.074435	-0.263992
ASB8	0.00236742	0.0543752	-0.00748769	-0.0605598
ASCC1	0.222461	0.0864271	-0.00500966	-0.0514574
ASCC2	-0.0300622	-0.0479125	-0.0234343	0.00975967
ASCC3	0.276356	0.000571858	0.0773153	0.00673728
ASCL2	-0.16567	0.125025	-0.222708	0.130347
ASF1A	-0.0203938	-0.181943	-0.136326	-0.0200052
ASF1B	-0.152433	0.451907	-0.00245837	0.0315847
ASGR1	-0.42701	-0.544786	1.1028	0.278579
ASGR2	0.110347	0.720846	-0.3445	-0.0532245
ASH1L	0.33223	-0.263315	0.0983234	0.260175
ASH1L-AS1	-0.394882	-0.250696	-0.128693	0.351952
ASH2L	-0.000813027	-0.0193208	-0.0185099	0.00740667
ASIC3	-0.454334	0.0824811	-0.466235	0.809459
ASL	0.0794323	0.164587	0.309312	-0.0583994
ASNA1	0.0070648	0.152407	-0.061057	-0.0764843
ASNS	-0.186102	0.419704	-0.217997	3.08122
ASNSD1	0.0183526	0.0450622	0.0478589	-0.0183482
ASPH	0.135432	-0.0596643	0.0365388	-0.0822748
ASPHD1	-0.195848	-0.0968626	0.214087	-0.152434
ASPHD2	0.00925846	-0.0117121	-0.0233062	0.152938
ASPM	-0.847119	1.30909	-0.321022	0.641149
ASPSCR1	-0.349778	-0.185617	-0.0565258	0.369245
ASRGL1	-0.27761	0.0578982	0.0840285	-0.0629464
ASS1	0.651687	-0.920839	0.040344	0.211072
ASTE1	0.00839584	-0.35407	0.254642	-0.389584
ASTL	0.0295717	-0.126158	-1.01268	0.679117
ASTN2	0.877569	0.709211	-0.832106	-2.41774
ASXL1	-0.0414602	-0.00175494	0.0733032	0.0262484
ASXL2	0.281991	-0.0780252	0.0533297	-0.00500178
ATAD1	0.169693	-0.0602064	-0.00132998	-0.133731
ATAD2	0.0610113	-0.0732356	0.0741973	0.000483439
ATAD2B	0.284551	-0.0451703	0.144805	0.0981928
ATAD3A	-0.148309	0.326795	-0.147502	-0.0585233
ATAD3B	-0.334078	0.116584	0.110207	0.461286
ATAD5	0.0640517	0.138619	0.224549	0.35918
ATAT1	-0.110153	0.178696	-0.0220769	0.0347007
ATE1	0.075337	-0.0834697	0.00930487	-0.176082
ATF1	0.137718	0.0250114	-0.161168	-0.166139
ATF2	0.133197	0.141143	0.0202377	-0.0879621
ATF3	0.0895106	0.0458985	0.0257328	-0.125294
ATF4	-0.0791051	0.154141	-0.0923835	0.0525854
ATF5	-0.289584	-0.239947	-0.155661	-0.0731339
ATF6	0.108632	0.0260742	0.0126007	-0.0535134
ATF6B	0.0847318	0.0466854	-0.100819	0.0576133
ATF7	0.032261	-0.0988939	0.03385	0.106445
ATF7IP	0.214	0.118677	0.0326571	0.0228155
ATF7IP2	-0.186102	-0.11081	0.155112	0.110634
ATG10	-0.125142	0.190331	-0.0769549	-0.18818
ATG101	0.0880319	0.131	-0.0149113	-0.113672
ATG12	0.0880243	0.0312685	0.0730671	-0.004744
ATG13	0.0544165	0.0299145	-0.019171	-0.0507285
ATG14	-0.00638513	-0.160723	0.118199	-0.0167103
ATG16L1	-0.0690883	-0.074291	-0.0728245	0.0491215
ATG16L2	-0.287155	-0.130709	0.167808	0.350788
ATG2A	0.0339836	0.000128214	-0.0112662	0.0819068
ATG2B	0.229402	-0.136288	-0.143872	-0.0149224
ATG3	-0.0597584	0.0503723	-0.0332935	-0.0485362
ATG4A	-0.0703154	0.0135189	0.0234138	-0.176857
ATG4B	-0.0280631	0.0328008	0.0145939	0.0353546
ATG4C	0.104029	-0.0729816	0.0469801	-0.250586
ATG4D	-0.046238	0.0785066	0.0599461	-0.111011
ATG5	-0.0140192	0.0972196	0.0390045	-0.179598
ATG7	0.101361	0.0170831	-0.0188826	-0.115138
ATG9A	0.0769888	-0.014451	-0.0939391	0.01299
ATG9B	-0.64781	0.367141	0.0457222	0.392999
ATIC	-0.0184481	0.0519051	-0.00808547	-0.128683
ATL1	0.0736499	0.0705281	0.207183	-0.180955
ATL2	0.163893	0.101069	0.203804	0.1208
ATL3	0.25806	-0.000209423	0.020612	-0.0372776
ATM	0.409809	-0.219396	0.0861033	0.162513
ATMIN	0.019312	0.024794	-0.0112481	-0.0684952
ATN1	-0.0342124	-0.105715	-0.0478028	0.228986
ATOH8	-0.230447	0.74698	-0.708786	-0.634543
ATOX1	-0.118441	-0.0250844	-0.00788002	-0.267229
ATP10A	-0.298086	-0.172309	-0.395446	0.0518829
ATP10D	0.0365067	-0.0875487	-0.0441876	-0.00618072
ATP11A	0.250898	-0.227737	-0.0577839	0.0196883
ATP11B	0.271108	-0.0173219	0.0560853	-0.0506755
ATP11C	0.298312	-0.136991	0.152326	0.00958806
ATP13A1	0.0302248	-0.0378155	0.00668161	0.100133
ATP13A2	-0.151777	-0.234756	-0.210656	0.066428
ATP13A3	0.322138	0.000417629	0.156698	-0.139809
ATP1A1	0.162738	0.12969	0.0620073	0.0440753
ATP1A1-AS1	0.737844	0.0884986	-0.477011	0.237412
ATP1B1	0.0730372	0.0272631	0.063821	-0.126955
ATP1B2	0.209828	0.460914	2.02034	0.820506
ATP1B3	-0.0533009	0.0921294	0.0772357	-0.111176
ATP23	-0.326964	0.459717	-0.198234	-0.000578616
ATP2A1	-1.04044	0.0305977	0.0361042	0.744705
ATP2A2	0.139775	0.0417939	0.0784568	0.0231166
ATP2A3	0.173976	0.16586	0.166432	0.335114
ATP2B1	0.271456	-0.0184916	0.0730852	-0.201551
ATP2B2	0.188112	-0.271781	-0.292177	-0.0734139
ATP2B3	0.238855	-0.115751	-1.6801	-0.0615669
ATP2B4	0.366958	-0.0514495	0.226289	0.124353
ATP2C1	0.0458537	-0.0203212	-0.0448879	-0.185751
ATP2C2	-0.110153	-0.644426	1.37879	1.14478
ATP5F1A	0.0382206	0.0633083	-0.0351602	-0.194038
ATP5F1B	-0.0368168	0.000810124	-0.0735801	-0.119225
ATP5F1C	-0.0660521	0.0748961	-0.0158709	-0.208058
ATP5F1D	-0.28937	-0.0827448	-0.0983535	-0.15409
ATP5F1E	-0.0612995	0.112639	0.0354915	-0.243285
ATP5IF1	-0.255372	-0.0928234	-0.0347739	-0.023403
ATP5MC1	0.0142706	0.147393	-0.141891	-0.0861674
ATP5MC2	0.0101752	0.151779	-0.0323224	-0.0494517
ATP5MC3	-0.00606617	0.0428769	-0.0187181	-0.181668
[truncated: 12,406 more rows]
