# Supplementary material for: A druggable copper-signalling pathway that drives inflammation
Source: Nature. 2023 Apr 26;617(7960):386–94. doi: 10.1038/s41586-023-06017-4 (PMC10131557; doi:10.1038/s41586-023-06017-4)
Supplement: Supplementary file 13 — Supplementary Table 10 [file 41586_2023_6017_MOESM13_ESM.xlsx]

## Sheet: Title
	Supplementary Table 10
	RNA-seq analysis of SPM

## Sheet: SPM LPS+LCC-12 vs SPM LPS
Gene	SPM LPS	SPM LPS+LCC-12	log(2)FC	Average Expression
(March1)	7.03506	6.59341	-0.441646	6.81424
(Sept1)	2.58434	3.01758	0.433238	2.80096
(Marc2)	4.59744	4.52836	-0.0690882	4.5629
(March2)	4.69897	4.90578	0.206815	4.80238
(Sept2)	3.6082	3.74943	0.141232	3.67881
(March3)	0.64615	1.41388	0.767727	1.03001
(March5)	4.85608	4.90678	0.0506937	4.88143
(Sept5)	-0.0539474	-0.791192	-0.737245	-0.42257
(March6)	6.75868	6.57321	-0.185474	6.66595
(Sept6)	3.85411	4.01026	0.156143	3.93219
(March7)	7.1203	6.65416	-0.466143	6.88723
(Sept7)	7.90794	7.9448	0.0368595	7.92637
(March8)	5.33893	5.38809	0.0491597	5.36351
(Sept8)	6.14075	7.04345	0.902694	6.5921
(March9)	-0.509296	-4.61857	-4.10927	-2.56393
(Sept9)	7.19665	7.7049	0.508252	7.45078
(Sept10)	3.92441	3.72259	-0.201819	3.8235
(Sept11)	7.39518	8.07042	0.675247	7.7328
0610009B22Rik	1.40492	1.7156	0.310678	1.56026
0610009E02Rik	-0.684225	-1.27723	-0.593006	-0.980728
0610009L18Rik	0.469343	0.235121	-0.234223	0.352232
0610010F05Rik	4.96478	5.36586	0.401076	5.16532
0610012G03Rik	3.46094	3.44182	-0.0191206	3.45138
0610030E20Rik	5.70118	5.64017	-0.061005	5.67068
0610038B21Rik	-0.594111	-0.13856	0.455551	-0.366335
0610039K10Rik	-1.38962	-1.27723	0.112392	-1.33343
0610040B10Rik	-0.429192	-0.428283	0.00090916	-0.428737
0610040J01Rik	0.664521	-0.20572	-0.870242	0.229401
0610043K17Rik	0.383225	-2.79579	-3.17901	-1.20628
1010001N08Rik	0.469343	-0.0433404	-0.512684	0.213002
1110002J07Rik	2.91106	2.28544	-0.625617	2.59825
1110002L01Rik	2.94902	3.0065	0.0574727	2.97776
1110003F10Rik	-0.780345	0.183563	0.963908	-0.298391
1110004F10Rik	6.17959	6.19779	0.0181993	6.18869
1110006O24Rik	-0.88333	0.0168178	0.900148	-0.433256
1110008L16Rik	2.47929	2.70205	0.222759	2.59067
1110008P14Rik	2.93396	2.52177	-0.41219	2.72786
1110012L19Rik	2.02575	1.91054	-0.115205	1.96814
1110017D15Rik	-1.73006	-3.60775	-1.87769	-2.66891
1110019D14Rik	1.29129	1.66009	0.368802	1.47569
1110025M09Rik	1.14195	1.07499	-0.0669606	1.10847
1110032A03Rik	2.2552	1.86217	-0.393027	2.05868
1110038B12Rik	3.23987	3.62691	0.387038	3.43339
1110038F14Rik	3.7654	3.54756	-0.21784	3.65648
1110046J04Rik	-1.63713	0.402313	2.03944	-0.617408
1110051M20Rik	0.338158	0.552126	0.213968	0.445142
1110059E24Rik	3.59628	3.5952	-0.00108341	3.59574
1110059G10Rik	2.9933	3.41692	0.423617	3.20511
1110065P20Rik	1.43733	2.16434	0.727004	1.80083
1190001M18Rik	-1.63713	-3.60775	-1.97062	-2.62244
1190007I07Rik	0.168318	0.669212	0.500894	0.418765
1200007C13Rik	-0.316804	-0.0129478	0.303856	-0.164876
1300002E11Rik	2.18694	2.47964	0.292702	2.33329
1300014J16Rik	0.0334631	-0.106117	-0.13958	-0.0363268
1300017J02Rik	-1.54982	-2.60238	-1.05255	-2.0761
1500002C15Rik	-0.594111	-0.0433404	0.550771	-0.318726
1500002F19Rik	-1.24545	-2.01563	-0.770178	-1.63054
1500004A13Rik	-0.390748	-0.0743871	0.316361	-0.232568
1500005C15Rik	2.47929	2.17097	-0.308325	2.32513
1500009C09Rik	1.71801	0.552126	-1.16589	1.13507
1500011B03Rik	3.16119	3.30074	0.139542	3.23097
1500015A07Rik	2.53027	1.98019	-0.550087	2.25523
1600002D24Rik	0.00491068	-2.14148	-2.14639	-1.06829
1600002K03Rik	1.3829	2.06098	0.678085	1.72194
1600010M07Rik	2.54522	1.66949	-0.875732	2.10736
1600012H06Rik	4.59385	4.80596	0.212107	4.69991
1600014C10Rik	7.20295	5.56598	-1.63696	6.38447
1600014C23Rik	-1.54982	-3.60775	-2.05793	-2.57879
1600020E01Rik	2.8917	2.29154	-0.600152	2.59162
1600022D10Rik	-0.146997	-1.20674	-1.05974	-0.676869
1600023N17Rik	-1.54982	-2.43185	-0.882031	-1.99084
1700001G11Rik	-1.73006	-3.28367	-1.55361	-2.50687
1700001G17Rik	-1.24545	-4.02639	-2.78094	-2.63592
1700001L05Rik	2.03989	1.47948	-0.560408	1.75968
1700001P01Rik	-1.63713	-3.0192	-1.38207	-2.32817
1700006J14Rik	-0.830919	-0.428283	0.402636	-0.629601
1700007L15Rik	-1.17843	-1.42947	-0.251046	-1.30395
1700008J07Rik	1.06105	0.284899	-0.776151	0.672975
1700010I14Rik	2.01146	2.242	0.230535	2.12673
1700011B04Rik	-1.93607	-2.01563	-0.0795514	-1.97585
1700012B09Rik	-0.830919	-0.691555	0.139364	-0.761237
1700012D14Rik	-0.0539474	0.402313	0.45626	0.174183
1700016A09Rik	-0.246465	-1.89987	-1.65341	-1.07317
1700016L21Rik	-1.63713	-3.60775	-1.97062	-2.62244
1700016P03Rik	-1.63713	-1.51207	0.125055	-1.5746
1700017B05Rik	4.81556	4.94211	0.126554	4.87883
1700017D01Rik	0.448291	-0.791192	-1.23948	-0.171451
1700018A23Rik	-0.937717	-1.69298	-0.755266	-1.31535
1700018M17Rik	1.56994	0.284899	-1.28504	0.92742
1700019L13Rik	-0.88333	-2.01563	-1.1323	-1.44948
1700020D05Rik	1.2432	1.62186	0.378658	1.43253
1700020I14Rik	6.44469	6.75281	0.308122	6.59875
1700020L24Rik	-0.684225	-0.312714	0.371511	-0.49847
1700021F05Rik	3.63639	3.81019	0.173793	3.72329
1700022N22Rik	-1.31574	-0.350217	0.965518	-0.832976
1700023B13Rik	-0.88333	-2.60238	-1.71905	-1.74285
1700023H06Rik	-1.24545	-2.01563	-0.770178	-1.63054
1700025G04Rik	1.55032	2.40281	0.852497	1.97657
1700025N23Rik	-0.731485	-0.388722	0.342763	-0.560104
1700027J07Rik	-0.830919	-2.14148	-1.31056	-1.4862
1700028E10Rik	0.243567	0.572312	0.328745	0.40794
1700028J19Rik	-0.994234	-1.35134	-0.35711	-1.17279
1700028N14Rik	1.29129	1.41388	0.12259	1.35258
1700029H14Rik	-1.05306	-0.898225	0.154832	-0.975641
1700029I15Rik	0.193839	0.611856	0.418017	0.402848
1700029J07Rik	-0.509296	-2.60238	-2.09308	-1.55584
1700030J22Rik	0.718273	0.59222	-0.126053	0.655246
1700030K09Rik	2.54026	2.42518	-0.115071	2.48272
1700034H15Rik	-1.11438	-0.20572	0.90866	-0.66005
1700034P13Rik	-1.11438	-1.27723	-0.162851	-1.19581
1700037C18Rik	1.30306	1.28526	-0.0177997	1.29416
1700037H04Rik	4.13009	4.13933	0.00924698	4.13471
1700040L08Rik	-1.11438	-1.35134	-0.236964	-1.23286
1700041G16Rik	-0.731485	-3.0192	-2.28772	-1.87534
1700047G03Rik	-2.46513	-0.740514	1.72462	-1.60282
1700047M11Rik	3.57459	2.7604	-0.814188	3.1675
1700051K13Rik	-1.17843	-2.60238	-1.42395	-1.8904
1700052K11Rik	2.36599	1.98772	-0.378269	2.17686
1700054O19Rik	-1.4675	-0.20572	1.26178	-0.836611
1700055D18Rik	-0.937717	-1.27723	-0.339515	-1.10747
1700056E22Rik	-0.594111	-2.01563	-1.42151	-1.30487
1700056N10Rik	1.7783	1.85395	0.075646	1.81612
1700058P15Rik	-0.509296	-3.0192	-2.50991	-1.76425
1700061G19Rik	-1.24545	-1.13953	0.105915	-1.19249
1700063J08Rik	-1.05306	-3.0192	-1.96615	-2.03613
1700066B19Rik	-4.04065	-1.07532	2.96533	-2.55798
1700066M21Rik	2.67322	2.73377	0.0605486	2.70349
1700067K01Rik	0.168318	-1.79272	-1.96104	-0.812202
1700071M16Rik	3.3937	1.56255	-1.83115	2.47813
1700086O06Rik	-1.24545	-0.510815	0.734633	-0.878131
1700086P04Rik	-1.17843	-2.27937	-1.10095	-1.7289
1700088E04Rik	-0.115309	-0.740514	-0.625204	-0.427911
1700092M07Rik	-1.31574	-0.898225	0.41751	-1.10698
1700096K18Rik	0.989988	-0.0743871	-1.06437	0.4578
1700097N02Rik	-1.38962	-3.28367	-1.89405	-2.33665
1700099I09Rik	-0.937717	-1.07532	-0.137601	-1.00652
1700102P08Rik	0.899818	1.11682	0.217001	1.00832
1700109H08Rik	2.94151	2.77789	-0.16362	2.8597
1700110C19Rik	-1.63713	-1.20674	0.43039	-1.42193
1700110K17Rik	-1.38962	-3.60775	-2.21813	-2.49869
1700113A16Rik	-0.830919	-2.14148	-1.31056	-1.4862
1700120B22Rik	-1.82939	-3.28367	-1.45428	-2.55653
1700120C14Rik	-0.0539474	-0.553922	-0.499974	-0.303934
1700122E12Rik	-1.05306	-0.13856	0.914497	-0.595808
1700123M08Rik	-0.390748	-1.42947	-1.03872	-0.91011
1700123O20Rik	3.70899	3.74943	0.0404363	3.72921
1700124L16Rik	-3.04773	-1.69298	1.35474	-2.37035
1810006J02Rik	0.820117	-0.898225	-1.71834	-0.0390543
1810009A15Rik	-2.63446	-1.35134	1.28312	-1.9929
1810013L24Rik	6.59143	6.42811	-0.163319	6.50977
1810014B01Rik	2.16129	1.52161	-0.639676	1.84145
1810019N24Rik	-1.4675	-1.89987	-0.432372	-1.68369
1810021B22Rik	-2.82635	-1.01384	1.81251	-1.92009
1810022K09Rik	4.6188	5.12576	0.506963	4.87228
1810024B03Rik	1.5404	1.11682	-0.423584	1.32861
1810026B05Rik	5.55805	5.78937	0.231318	5.67371
1810030O07Rik	4.59026	4.69066	0.100404	4.64046
1810032O08Rik	1.96033	2.42518	0.464852	2.19276
1810034E14Rik	1.36053	1.70649	0.345958	1.53351
1810037I17Rik	3.98596	4.19572	0.209761	4.09084
1810041H14Rik	-1.38962	-0.791192	0.598431	-1.09041
1810043G02Rik	2.96394	2.67431	-0.28963	2.81912
1810044D09Rik	-1.93607	-2.14148	-0.205407	-2.03878
1810049J17Rik	-4.04065	-1.42947	2.61118	-2.73506
1810055G02Rik	3.43709	3.51404	0.0769455	3.47557
1810058I24Rik	4.35883	3.97468	-0.384154	4.16675
1810059H22Rik	-1.54982	-4.61857	-3.06874	-3.0842
1810062O18Rik	-1.11438	-1.27723	-0.162851	-1.19581
2010001A14Rik	-0.246465	0.102598	0.349063	-0.0719336
2010007H06Rik	-1.24545	-0.240511	1.00494	-0.742979
2010008C14Rik	-0.994234	1.37992	2.37416	0.192844
2010013B24Rik	-0.55108	-0.691555	-0.140475	-0.621318
2010015M23Rik	0.448291	-0.0129478	-0.461239	0.217672
2010016I18Rik	5.37424	4.97849	-0.395748	5.17637
2010109A12Rik	-1.4675	-2.01563	-0.548124	-1.74156
2010110E17Rik	2.42645	0.845433	-1.58102	1.63594
2010110K18Rik	-1.31574	-1.27723	0.0385041	-1.29648
2010204K13Rik	-1.54982	-1.89987	-0.35005	-1.72485
2010300C02Rik	-3.30934	-1.35134	1.958	-2.33034
2010309G21Rik	0.383225	0.235121	-0.148104	0.309173
2010310C07Rik	2.86811	0.878234	-1.98988	1.87317
2010315B03Rik	3.58186	3.62932	0.047464	3.60559
2010320M18Rik	1.30306	0.845433	-0.457629	1.07425
2210016F16Rik	5.20963	5.45757	0.247938	5.3336
2210016L21Rik	3.65259	4.12744	0.474855	3.89002
2210406H18Rik	3.18366	2.76917	-0.414487	2.97642
2210408F21Rik	0.852528	0.489815	-0.362713	0.671171
2210408I21Rik	0.915243	1.29744	0.382196	1.10634
2210411M09Rik	0.55061	-0.171749	-0.722359	0.18943
2210412B16Rik	-1.93607	-1.42947	0.506602	-1.68277
2210417A02Rik	-0.638465	0.0168178	0.655282	-0.310823
2300009A05Rik	0.608689	1.18395	0.575263	0.896321
2310001H17Rik	5.39089	3.84793	-1.54295	4.61941
2310002F09Rik	1.18076	1.68811	0.507353	1.43443
2310009A05Rik	2.70018	2.68361	-0.0165668	2.6919
2310009B15Rik	1.7355	2.26078	0.525282	1.99814
2310010J17Rik	1.16794	0.0745675	-1.09337	0.621252
2310011J03Rik	4.51505	4.45822	-0.0568314	4.48664
2310015A10Rik	5.21743	4.13255	-1.08487	4.67499
2310022A10Rik	4.83698	4.86545	0.0284778	4.85121
2310022B05Rik	3.94146	4.62695	0.685492	4.2842
2310033P09Rik	4.43304	4.41277	-0.0202731	4.4229
2310039H08Rik	0.770093	1.01725	0.247161	0.893674
2310040G24Rik	-0.429192	-0.13856	0.290632	-0.283876
2310043P16Rik	3.67768	2.49029	-1.18739	3.08398
2310044K18Rik	-0.88333	-3.60775	-2.72442	-2.24554
2310047D07Rik	0.608689	-0.510815	-1.1195	0.0489374
2310057M21Rik	3.37151	3.43081	0.0592959	3.40116
2310058D17Rik	2.04691	1.2355	-0.811411	1.6412
2310061I04Rik	2.53027	2.36859	-0.161678	2.44943
2410002F23Rik	3.74828	3.94789	0.199608	3.84808
2410004B18Rik	4.656	4.37735	-0.278649	4.51668
2410004P03Rik	-3.62915	-1.20674	2.42241	-2.41794
2410006H16Rik	3.78022	3.02126	-0.758964	3.40074
2410017I17Rik	-1.4675	-2.79579	-1.32829	-2.13164
2410022M11Rik	0.0614613	-1.13953	-1.20099	-0.539036
2410131K14Rik	3.59867	3.31578	-0.282893	3.45723
2500002B13Rik	1.5893	1.66009	0.0707864	1.6247
2500004C02Rik	1.18076	0.260224	-0.920532	0.720491
2510002D24Rik	2.10187	2.03212	-0.0697443	2.06699
2510009E07Rik	6.17319	6.80359	0.630395	6.48839
2510016D11Rik	0.448291	1.28526	0.836971	0.866776
2510017J16Rik	0.00491068	-0.20572	-0.210631	-0.100405
2510039O18Rik	6.00542	5.91521	-0.0902074	5.96032
2510046G10Rik	-0.55108	-2.01563	-1.46455	-1.28335
2610001A08Rik	-4.61857	-1.51207	3.10649	-3.06532
2610001J05Rik	4.13174	4.5903	0.458559	4.36102
2610002M06Rik	4.41823	4.42531	0.00707687	4.42177
2610005L07Rik	3.55749	3.53476	-0.0227268	3.54613
2610008E11Rik	2.65954	2.96511	0.305567	2.81233
2610012C04Rik	-0.0539474	0.910306	0.964253	0.428179
2610020C07Rik	0.383225	-0.20572	-0.588945	0.0887523
2610021A01Rik	3.15796	3.05751	-0.100446	3.10773
2610024D14Rik	0.627541	-0.0129478	-0.640489	0.307297
2610028D06Rik	-1.11438	-1.07532	0.0390621	-1.09485
2610037D02Rik	3.96203	3.85825	-0.103778	3.91014
2610044O15Rik8	2.59396	2.7604	0.166442	2.67718
2610203C22Rik	1.56016	2.50086	0.940695	2.03051
2610301B20Rik	2.2369	1.87035	-0.366553	2.05362
2610306M01Rik	-0.316804	-0.644203	-0.327399	-0.480503
2610306O10Rik	0.718273	0.687835	-0.0304379	0.703054
2610318N02Rik	0.360867	1.18395	0.823085	0.77241
2610507B11Rik	8.29822	8.87478	0.576562	8.5865
2610507I01Rik	-1.31574	0.402313	1.71805	-0.456711
2700012I20Rik	-2.3136	-2.01563	0.297976	-2.16461
2700016F22Rik	-0.0242182	-0.350217	-0.325999	-0.187218
2700029L08Rik	1.00448	1.17077	0.16629	1.08763
2700038G22Rik	0.803634	1.52161	0.71798	1.16262
2700049A03Rik	3.44243	3.54501	0.102585	3.49372
2700062C07Rik	2.68226	2.54749	-0.134773	2.61487
2700081O15Rik	0.589588	0.878234	0.288646	0.733911
2700097O09Rik	2.24912	2.43624	0.187118	2.34268
2700099C18Rik	1.51025	1.97261	0.462364	1.74143
2810001G20Rik	0.608689	0.468432	-0.140258	0.538561
2810002D19Rik	2.69572	1.95734	-0.738379	2.32653
2810004N23Rik	5.09409	5.26016	0.166075	5.17712
2810006K23Rik	2.38273	2.54749	0.164757	2.46511
2810013P06Rik	2.24302	2.51135	0.268327	2.37719
2810021J22Rik	2.17417	2.45267	0.278498	2.31342
2810025M15Rik	1.47945	2.50086	1.02141	1.99015
2810029C07Rik	-1.54982	-1.42947	0.120351	-1.48965
2810039B14Rik	-1.82939	-3.0192	-1.18981	-2.4243
2810402E24Rik	2.24302	2.61716	0.374133	2.43009
2810403D21Rik	0.448291	1.07499	0.626696	0.761639
2810405F17Rik	1.3829	1.11682	-0.266077	1.24986
2810408I11Rik	0.426927	0.742303	0.315376	0.584615
2810425M01Rik	-1.11438	-1.59969	-0.485315	-1.35704
2810428J06Rik	-1.93607	-0.791192	1.14488	-1.36363
2810442N19Rik	-0.638465	-2.79579	-2.15732	-1.71713
2810454H06Rik	-1.31574	-2.27937	-0.96364	-1.79756
2810455O05Rik	-1.17843	-2.60238	-1.42395	-1.8904
2900005J15Rik	2.00427	2.38581	0.381536	2.19504
2900026A02Rik	0.490093	-0.791192	-1.28129	-0.15055
2900041M22Rik	-1.63713	-3.60775	-1.97062	-2.62244
2900052L18Rik	-2.05128	-1.69298	0.358295	-1.87213
2900060B14Rik	-3.04773	-1.79272	1.255	-2.42022
2900076A07Rik	1.33782	1.85395	0.516129	1.59588
2900078I11Rik	-2.63446	-1.35134	1.28312	-1.9929
2900089D17Rik	-0.246465	0.157076	0.403542	-0.0446945
2900093K20Rik	-0.594111	-0.598356	-0.00424529	-0.596234
2900097C17Rik	6.83872	7.04661	0.207882	6.94266
3000002C10Rik	-0.281206	-0.0433404	0.237865	-0.162273
3010003L21Rik	-1.73006	-1.20674	0.523321	-1.4684
3110001I22Rik	2.34336	2.64124	0.297882	2.4923
3110009E18Rik	1.36053	1.11682	-0.243714	1.23868
3110039I08Rik	-0.429192	-3.28367	-2.85448	-1.85643
3110040N11Rik	3.07455	2.91856	-0.155982	2.99656
3110056K07Rik	3.07455	2.96511	-0.109436	3.01983
3110062G12Rik	0.718273	1.45794	0.739669	1.08811
3110067C02Rik	-1.11438	-1.01384	0.10054	-1.06411
3110070M22Rik	-2.46513	-2.01563	0.449505	-2.24038
3110080O07Rik	0.218918	-0.312714	-0.531631	-0.0468982
3110082I17Rik	4.00951	4.25312	0.243613	4.13132
3222401L13Rik	-2.05128	-0.898225	1.15305	-1.47475
3300002I08Rik	0.786961	0.650346	-0.136616	0.718653
3300005D01Rik	-0.594111	-0.644203	-0.0500921	-0.619157
3830403N18Rik	0.735754	0.0745675	-0.661186	0.405161
3830406C13Rik	3.47922	3.86644	0.387228	3.67283
3830408C21Rik	-1.05306	-1.20674	-0.153683	-1.1299
3930402G23Rik	-1.93607	-2.43185	-0.495781	-2.18396
4430402I18Rik	-1.4675	-2.01563	-0.548124	-1.74156
4632404H12Rik	3.01494	3.32771	0.312764	3.17132
4632415L05Rik	3.21827	2.94203	-0.276247	3.08015
4632418H02Rik	1.27942	1.34515	0.065732	1.31228
4632427E13Rik	4.75897	4.58782	-0.171155	4.6734
4632428C04Rik	-4.61857	-1.42947	3.1891	-3.02402
4633401B06Rik	-1.4675	-1.35134	0.116157	-1.40942
4731419I09Rik	1.93028	0.987498	-0.942782	1.45889
4732414G09Rik	-0.594111	-1.69298	-1.09887	-1.14355
4732416N19Rik	1.64588	1.44705	-0.198824	1.54646
4732419C18Rik	0.469343	0.811869	0.342525	0.640606
4732440D04Rik	3.46619	3.20379	-0.2624	3.33499
4732465J04Rik	0.868464	-0.312714	-1.18118	0.277875
4732471J01Rik	0.884226	0.669212	-0.215014	0.776719
4732491K20Rik	-2.46513	-1.51207	0.953056	-1.9886
4732496C06Rik	1.01883	0.468432	-0.550402	0.743633
4831440E17Rik	0.0889265	-2.14148	-2.23041	-1.02628
4833407H14Rik	4.36165	3.31578	-1.04587	3.83872
4833411C07Rik	-2.17649	-1.59969	0.576791	-1.88809
4833412C15Rik	-1.93607	-1.27723	0.658843	-1.60665
4833412K13Rik	0.0614613	0.102598	0.0411367	0.0820297
4833413G10Rik	0.426927	-0.312714	-0.739641	0.0571064
4833417C18Rik	-1.73006	-0.740514	0.989547	-1.23529
4833418N02Rik	2.19959	1.54223	-0.657361	1.87091
4833419F23Rik	0.627541	-0.388722	-1.01626	0.11941
4833420G17Rik	5.61406	5.62696	0.0129008	5.62051
4833421G17Rik	0.115879	-0.791192	-0.907071	-0.337657
4833438C02Rik	4.50998	4.07358	-0.436399	4.29178
4833439L19Rik	5.55004	5.37091	-0.179135	5.46047
4833445I07Rik	-0.88333	0.828748	1.71208	-0.0272907
4921509O07Rik	1.4158	0.379582	-1.03622	0.897693
4921514A10Rik	0.267803	-0.240511	-0.508313	0.013646
4921516A02Rik	-0.179397	-1.13953	-0.960136	-0.659465
4921524J17Rik	3.44509	3.37156	-0.0735237	3.40832
4921531C22Rik	1.52037	1.29744	-0.22293	1.4089
4921536K21Rik	-4.04065	-0.598356	3.44229	-2.3195
4930402H24Rik	5.43168	5.0149	-0.416781	5.22329
4930403P22Rik	-0.429192	-2.43185	-2.00266	-1.43052
4930404A12Rik	-1.63713	-3.28367	-1.64654	-2.4604
4930404I05Rik	-1.17843	-0.740514	0.437912	-0.95947
4930404N11Rik	0.510549	-0.0129478	-0.523496	0.2488
4930405A21Rik	0.899818	0.70622	-0.193598	0.803019
4930405O22Rik	-0.0843021	0.631229	0.715531	0.273464
4930412C18Rik	0.218918	-0.276161	-0.495078	-0.0286215
4930412F12Rik	0.360867	0.531653	0.170786	0.44626
4930412M03Rik	-0.780345	-3.0192	-2.23886	-1.89977
4930414F18Rik	-1.73006	-3.0192	-1.28914	-2.37463
4930423D22Rik	-0.780345	-2.79579	-2.01544	-1.78807
4930426L09Rik	-0.212542	-0.0433404	0.169201	-0.127941
4930429F24Rik	-1.93607	-2.79579	-0.859714	-2.36593
4930430E12Rik	3.03626	2.61229	-0.423971	2.82428
4930430F08Rik	1.78671	2.17757	0.39086	1.98214
4930431P03Rik	-0.390748	-3.28367	-2.89292	-1.83721
4930431P19Rik	0.899818	0.468432	-0.431386	0.684125
4930432B10Rik	-0.731485	-0.598356	0.133129	-0.664921
4930432J09Rik	-3.30934	-0.598356	2.71099	-1.95385
4930432K21Rik	-0.316804	-1.20674	-0.889936	-0.761772
4930438A08Rik	4.41281	3.38304	-1.02977	3.89792
4930439D14Rik	-3.04773	-1.51207	1.53565	-2.2799
4930440I19Rik	-0.316804	1.22278	1.53959	0.452989
4930444A19Rik	0.291638	-0.598356	-0.889994	-0.153359
4930451G09Rik	-1.63713	-1.69298	-0.0558533	-1.66506
4930452A19Rik	-0.994234	-3.60775	-2.61352	-2.30099
4930453N24Rik	3.93579	4.31882	0.383022	4.12731
4930455G09Rik	0.405241	2.04662	1.64138	1.22593
4930458D05Rik	-0.509296	-1.79272	-1.28343	-1.15101
4930459C07Rik	-1.63713	-1.69298	-0.0558533	-1.66506
4930469K13Rik	-0.830919	-1.42947	-0.598553	-1.1302
4930473A02Rik	-0.830919	-0.691555	0.139364	-0.761237
4930477G07Rik	-2.05128	-0.106117	1.94516	-1.0787
4930480K23Rik	-2.3136	-1.59969	0.713906	-1.95665
4930481A15Rik	-0.731485	-1.59969	-0.86821	-1.16559
4930481B07Rik	-1.17843	-1.27723	-0.0988052	-1.22783
4930488N15Rik	-2.82635	-1.51207	1.31427	-2.16921
4930500F10Rik	0.193839	-0.428283	-0.622122	-0.117222
4930503L19Rik	4.32891	4.51929	0.190378	4.4241
4930505N22Rik	-1.93607	-0.468959	1.46712	-1.20252
4930507D05Rik	-2.82635	-1.01384	1.81251	-1.92009
4930509G22Rik	-1.63713	-4.02639	-2.38926	-2.83176
4930509H03Rik	-0.731485	0.235121	0.966605	-0.248182
4930512H18Rik	-1.4675	-2.14148	-0.67398	-1.80449
4930512J16Rik	-1.4675	0.894359	2.36186	-0.286571
4930513N10Rik	-0.731485	-1.79272	-1.06124	-1.2621
4930515G01Rik	-2.05128	-0.553922	1.49736	-1.3026
4930518I15Rik	2.45839	1.55243	-0.90596	2.00541
4930519G04Rik	-1.54982	-2.01563	-0.465802	-1.78272
4930519P11Rik	-2.3136	-1.42947	0.884129	-1.87154
4930522L14Rik	1.42661	0.687835	-0.738773	1.05722
4930523C07Rik	5.42159	4.84278	-0.578809	5.13219
4930524O07Rik	-1.93607	-1.59969	0.336379	-1.76788
4930526A20Rik	-1.11438	-3.28367	-2.16929	-2.19903
4930532G15Rik	-1.54982	-2.79579	-1.24596	-2.17281
4930537H20Rik	-0.830919	-2.27937	-1.44846	-1.55515
4930539J05Rik	0.700577	-0.0433404	-0.743918	0.328618
4930544D05Rik	-1.82939	-1.42947	0.399921	-1.62943
4930548H24Rik	-1.17843	-2.14148	-0.963055	-1.65995
4930552P12Rik	-0.937717	-0.791192	0.146524	-0.864455
4930553I21Rik	-0.780345	0.687835	1.46818	-0.0462553
4930555A03Rik	-1.05306	-0.954875	0.0981822	-1.00397
4930556J24Rik	-1.31574	-0.350217	0.965518	-0.832976
4930556M19Rik	0.193839	0.926078	0.732239	0.559959
4930557K07Rik	-1.24545	-3.0192	-1.77376	-2.13233
4930558J18Rik	-2.3136	-1.89987	0.413728	-2.10674
4930562C15Rik	-2.82635	-1.69298	1.13336	-2.25967
4930562F07Rik	-0.594111	-0.791192	-0.197082	-0.692652
4930563E22Rik	-0.731485	-0.791192	-0.0597075	-0.761339
4930577N17Rik	0.0889265	-1.35134	-1.44027	-0.631209
4930578M01Rik	-1.73006	-1.79272	-0.0626616	-1.76139
4930578M07Rik	-2.17649	-1.27723	0.899254	-1.72686
4930579C12Rik	0.64615	-0.510815	-1.15696	0.0676675
4930579G18Rik	-2.05128	-1.42947	0.621805	-1.74038
4930579G24Rik	0.820117	0.926078	0.105961	0.873097
4930579K19Rik	-0.994234	-2.79579	-1.80155	-1.89501
4930581F22Rik	5.71557	4.55396	-1.16161	5.13476
4930589O11Rik	0.218918	-1.42947	-1.64839	-0.605277
4930590J08Rik	0.338158	0.284899	-0.053259	0.311528
4930592I03Rik	-1.73006	-3.28367	-1.55361	-2.50687
4930593A02Rik	-1.63713	-3.0192	-1.38207	-2.32817
4930594C11Rik	0.608689	0.209572	-0.399117	0.409131
4930594M22Rik	-3.04773	-1.51207	1.53565	-2.2799
4930596I21Rik	-0.212542	0.209572	0.422114	-0.00148477
4930597A21Rik	-1.38962	-4.61857	-3.22894	-3.0041
4930598A11Rik	-1.54982	-2.60238	-1.05255	-2.0761
4930599N23Rik	2.81153	1.15747	-1.65406	1.9845
4931406B18Rik	0.405241	-1.79272	-2.19796	-0.693741
4931406C07Rik	3.42367	3.86235	0.438678	3.64301
4931406P16Rik	4.94988	5.47375	0.523875	5.21182
4931408C20Rik	5.87641	7.61014	1.73374	6.74327
4931414P19Rik	2.08832	1.56255	-0.525768	1.82544
4931415C17Rik	0.218918	-4.61857	-4.83749	-2.19983
4931428F04Rik	1.61787	1.80361	0.185741	1.71074
4931440F15Rik	-1.4675	-2.01563	-0.548124	-1.74156
4931440P22Rik	2.00427	1.95734	-0.0469267	1.98081
4932422M17Rik	0.383225	-0.276161	-0.659386	0.0535322
4932431P20Rik	-1.24545	-2.79579	-1.55034	-2.02062
4932438A13Rik	8.11436	7.67808	-0.436276	7.89622
4933404O12Rik	1.19346	0.94168	-0.251784	1.06757
4933406C10Rik	-1.73006	-2.01563	-0.285564	-1.87284
4933406I18Rik	-0.780345	-0.510815	0.269531	-0.64558
4933406P04Rik	-0.731485	-0.843717	-0.112232	-0.787601
4933407K13Rik	1.53042	1.66949	0.139069	1.59996
4933408B17Rik	0.168318	-0.954875	-1.12319	-0.393278
4933411K16Rik	-2.82635	-1.59969	1.22665	-2.21302
4933412E12Rik	2.14175	1.99522	-0.146537	2.06848
4933412O06Rik	1.68239	0.972386	-0.710008	1.32739
4933415A04Rik	-1.4675	-4.61857	-3.15107	-3.04303
4933417C20Rik	-0.429192	-0.598356	-0.169165	-0.513774
4933417E11Rik	-0.731485	1.03191	1.76339	0.15021
4933421O10Rik	2.35472	1.85395	-0.500773	2.10433
4933422A05Rik	-3.62915	-1.51207	2.11707	-2.57061
4933423P22Rik	-0.731485	-2.01563	-1.28414	-1.37356
4933424M12Rik	-0.994234	-3.0192	-2.02497	-2.00672
4933426B08Rik	-2.46513	-2.01563	0.449505	-2.24038
4933427D14Rik	-2.46513	-2.01563	0.449505	-2.24038
4933430I17Rik	-1.05306	-1.79272	-0.739666	-1.42289
4933431G14Rik	-1.17843	-4.02639	-2.84796	-2.60241
4933431K14Rik	-0.429192	-0.598356	-0.169165	-0.513774
4933432I03Rik	0.168318	-0.0743871	-0.242705	0.0469653
4933433G15Rik	1.25538	0.260224	-0.995152	0.7578
4933433G19Rik	-2.46513	-1.42947	1.03566	-1.9473
4933433H22Rik	-3.30934	-0.468959	2.84038	-1.88915
4933434E20Rik	5.61288	5.53995	-0.0729288	5.57642
4933439C10Rik	0.360867	-0.898225	-1.25909	-0.268679
4933439K11Rik	1.21855	0.235121	-0.983428	0.726835
4933440N22Rik	-0.684225	0.531653	1.21588	-0.0762861
5031425E22Rik	4.76537	4.49966	-0.265715	4.63251
5031425F14Rik	2.01146	2.82071	0.809245	2.41609
5031434O11Rik	0.315085	0.284899	-0.0301863	0.299992
5031439G07Rik	8.0551	8.30752	0.252415	8.18131
5033406O09Rik	-1.73006	-0.791192	0.938869	-1.26063
5033417F24Rik	-0.780345	-0.691555	0.0887906	-0.73595
5330406M23Rik	3.41013	3.0753	-0.334827	3.24272
5330438D12Rik	-0.509296	0.424691	0.933987	-0.0423027
5330439K02Rik	-0.468688	-1.20674	-0.738052	-0.837714
5330439M10Rik	-3.62915	0.0168178	3.64596	-1.80616
5430400D12Rik	-1.24545	-3.28367	-2.03822	-2.26456
5430402O13Rik	-0.55108	-0.598356	-0.0472759	-0.574718
5430403G16Rik	0.700577	0.356487	-0.34409	0.528532
5430405H02Rik	2.56002	1.76027	-0.799745	2.16014
5430414B19Rik	0.218918	0.333017	0.1141	0.275967
5430416N02Rik	3.10177	3.40008	0.298311	3.25092
5430420F09Rik	-0.0539474	0.130094	0.184042	0.0380735
5430425K12Rik	0.0614613	-0.312714	-0.374175	-0.125626
5430427O19Rik	4.71998	3.91862	-0.801359	4.3193
5430430B14Rik	0.915243	-0.388722	-1.30397	0.26326
5430430K15Rik	-1.54982	-4.02639	-2.47656	-2.78811
5430434F05Rik	2.33191	2.72026	0.388347	2.52609
5430437J10Rik	3.41013	3.45818	0.0480548	3.43416
5530601H04Rik	3.00776	3.10678	0.0990179	3.05727
5730405O15Rik	1.48979	0.284899	-1.20489	0.887343
5730409E04Rik	1.72678	2.15098	0.424194	1.93888
5730455P16Rik	2.86811	3.02858	0.16047	2.94835
5730480H06Rik	3.25207	3.3629	0.110824	3.30749
5730521K06Rik	-0.212542	-0.843717	-0.631175	-0.528129
5830408C22Rik	2.2369	2.06098	-0.175917	2.14894
5830415G21Rik	-0.638465	-2.60238	-1.96391	-1.62042
5830417I10Rik	3.19634	3.02858	-0.167761	3.11246
5830428M24Rik	3.17087	1.83736	-1.3335	2.50411
5830432E09Rik	2.55017	2.74715	0.196975	2.64866
5830444F18Rik	-0.0539474	-2.43185	-2.37791	-1.2429
5830448L01Rik	0.243567	0.70622	0.462653	0.474894
5830454E08Rik	-0.212542	-2.79579	-2.58325	-1.50416
5830462O15Rik	3.21204	2.93814	-0.2739	3.07509
5930403N24Rik	1.65509	-0.428283	-2.08337	0.613405
5930420M18Rik	-0.468688	-1.27723	-0.808543	-0.87296
5930430L01Rik	-1.93607	-3.0192	-1.08313	-2.47764
6030400A10Rik	3.09839	2.54238	-0.556011	2.82039
6030408B16Rik	-2.46513	-2.01563	0.449505	-2.24038
6030442K20Rik	-1.24545	-0.843717	0.401731	-1.04458
6030443J06Rik	0.338158	0.650346	0.312188	0.494252
6030458C11Rik	4.46876	4.67791	0.209145	4.57333
6030460B20Rik	-0.115309	0.0168178	0.132127	-0.0492457
6230400D17Rik	1.04711	0.861927	-0.185188	0.954521
6330403L08Rik	1.26745	1.99522	0.72777	1.63133
6330408M09Rik	-0.684225	-0.13856	0.545665	-0.411392
6330418K02Rik	3.83193	3.6245	-0.207438	3.72822
6330537M06Rik	2.86811	2.58771	-0.280402	2.72791
6330549D23Rik	-0.390748	-0.106117	0.284631	-0.248432
6330562C20Rik	0.664521	1.2481	0.583578	0.95631
6430511E19Rik	1.89181	2.3915	0.499686	2.14165
6430531B16Rik	0.168318	-0.644203	-0.812521	-0.237943
6430548M08Rik	7.65439	7.78668	0.132288	7.72054
6430550D23Rik	-0.468688	-1.79272	-1.32403	-1.13071
6430573P05Rik	-0.509296	-0.553922	-0.0446255	-0.531609
6430590A07Rik	2.16775	2.31569	0.147948	2.24172
6430710M23Rik	-1.54982	-2.43185	-0.882031	-1.99084
6530402F18Rik	6.89281	6.02685	-0.865957	6.45983
6530413G14Rik	-1.38962	-3.0192	-1.62958	-2.20441
6720427I07Rik	3.5302	4.03046	0.500263	3.78033
6720464F23Rik	0.915243	0.552126	-0.363117	0.733684
6720475M21Rik	0.291638	-0.428283	-0.71992	-0.0683225
6720482G16Rik	-0.212542	0.510886	0.723427	0.149172
6720489N17Rik	5.70507	3.89076	-1.8143	4.79791
6820431F20Rik	2.72227	2.60741	-0.114866	2.66484
8030442B05Rik	-0.731485	-4.61857	-3.88708	-2.67503
8030453O22Rik	1.2432	2.76917	1.52597	2.00619
8030462N17Rik	5.06066	4.92945	-0.131213	4.99506
8430406P12Rik	0.960553	1.27298	0.312427	1.11677
8430429K09Rik	1.76133	1.53196	-0.229373	1.64665
9030025P20Rik	1.81165	2.28544	0.473788	2.04855
9030407P20Rik	0.64615	0.446727	-0.199423	0.546438
9130002K18Rik	0.753026	1.59251	0.839487	1.17277
9130008F23Rik	1.19346	2.17757	0.984109	1.68552
9130019O22Rik	2.29111	1.98019	-0.310926	2.13565
9130023H24Rik	2.33765	2.87859	0.540946	2.60812
9130208D14Rik	5.19469	4.81128	-0.383414	5.00299
9130221H12Rik	3.76965	2.7427	-1.02695	3.25618
9130230L23Rik	2.88388	2.91462	0.0307393	2.89925
9130230N09Rik	2.16129	0.845433	-1.31586	1.50336
9130401M01Rik	2.40476	2.87859	0.473839	2.64167
9130604C24Rik	-0.937717	-0.898225	0.0394914	-0.917971
9230105E05Rik	-1.63713	-4.02639	-2.38926	-2.83176
9230111E07Rik	1.21855	0.861927	-0.356622	1.04024
9230112E08Rik	3.09501	2.59266	-0.50235	2.84383
9230114K14Rik	1.27942	0.94168	-0.337736	1.11055
9230116L04Rik	-2.82635	-1.59969	1.22665	-2.21302
9230116N13Rik	-1.31574	-0.388722	0.927013	-0.852229
9330020H09Rik	0.960553	0.650346	-0.310207	0.805449
9330104G04Rik	-0.0242182	-1.69298	-1.66876	-0.858601
9330136K24Rik	-1.63713	-1.79272	-0.155593	-1.71493
9330151L19Rik	1.5404	2.28544	0.74504	1.91292
9330159M07Rik	1.6366	0.130094	-1.50651	0.883347
9330160F10Rik	1.75277	2.24829	0.495514	2.00053
9330161L09Rik	-0.212542	-0.106117	0.106425	-0.159329
9330162G02Rik	0.608689	0.650346	0.0416563	0.629518
9330175E14Rik	4.00771	2.97272	-1.03499	3.49022
9330179D12Rik	0.0889265	-1.42947	-1.5184	-0.670273
9330182L06Rik	-1.54982	-1.89987	-0.35005	-1.72485
9430015G10Rik	3.57702	3.59273	0.0157156	3.58487
9430031K09Rik	-2.46513	-0.644203	1.82093	-1.55467
9430034N14Rik	4.69674	4.06292	-0.633815	4.37983
9430037G07Rik	-0.55108	-1.20674	-0.65566	-0.87891
9430038I01Rik	3.08822	3.29467	0.206454	3.19145
9430060I03Rik	0.193839	-0.350217	-0.544057	-0.078189
9430081H08Rik	0.0614613	-1.51207	-1.57354	-0.725307
9430087J23Rik	-1.54982	-2.01563	-0.465802	-1.78272
9430091E24Rik	-0.390748	-0.0743871	0.316361	-0.232568
9530003O04Rik	-2.63446	-1.13953	1.49493	-1.887
9530018F02Rik	0.530718	1.03191	0.501187	0.781312
9530022L04Rik	-1.05306	-4.02639	-2.97333	-2.53972
9530027J09Rik	-2.17649	-2.01563	0.16086	-2.09606
9530050K03Rik	-1.38962	-0.898225	0.491398	-1.14392
9530052C20Rik	-2.3136	-1.51207	0.801527	-1.91284
9530056E24Rik	2.37717	2.31569	-0.0614796	2.34643
9530059O14Rik	-0.0242182	2.67431	2.69852	1.32504
9530062K07Rik	0.115879	-1.13953	-1.25541	-0.511827
9530068E07Rik	6.48012	6.79636	0.316241	6.63824
9530078K11Rik	-0.468688	0.260224	0.728912	-0.104232
9530082P21Rik	2.82384	1.94965	-0.874198	2.38675
9530085L11Rik	1.5893	1.00245	-0.58685	1.29588
9630010A21Rik	3.11519	2.04662	-1.06856	2.5809
9630028I04Rik	-2.63446	-1.59969	1.03477	-2.11708
9830107B12Rik	5.10253	4.01211	-1.09043	4.55732
9830132P13Rik	-2.17649	-1.59969	0.576791	-1.88809
9830144P21Rik	-1.38962	-1.69298	-0.303359	-1.5413
9930004E17Rik	-0.780345	-1.27723	-0.496886	-1.02879
9930012K11Rik	1.39395	-0.20572	-1.59967	0.594114
9930014A18Rik	-0.830919	0.157076	0.987995	-0.336921
9930017N22Rik	4.15466	3.78878	-0.365884	3.97172
9930021J03Rik	5.39639	5.42463	0.0282415	5.41051
9930022D16Rik	1.98247	1.30952	-0.672953	1.64599
9930024M15Rik	1.29129	0.59222	-0.699067	0.941753
9930104L06Rik	3.52015	3.81866	0.298515	3.6694
9930111J21Rik1	5.58422	4.89781	-0.686412	5.24101
9930111J21Rik2	7.32346	6.89558	-0.427884	7.10952
9930120I10Rik	1.20606	1.85395	0.647887	1.53
a	-2.3136	-2.01563	0.297976	-2.16461
A030001D20Rik	-1.54982	-2.43185	-0.882031	-1.99084
A030005L19Rik	-1.38962	-3.28367	-1.89405	-2.33665
A130010J15Rik	2.48447	2.55258	0.0681039	2.51853
A130012E19Rik	2.65035	2.83749	0.187131	2.74392
A130014A01Rik	3.54515	3.53219	-0.0129602	3.53867
A130048G24Rik	4.17723	3.90873	-0.268496	4.04298
A130050O07Rik	-0.88333	-0.106117	0.777213	-0.494723
A130051J06Rik	-0.731485	-1.59969	-0.86821	-1.16559
A130071D04Rik	6.12881	5.90381	-0.225001	6.01631
A130077B15Rik	1.98977	1.65063	-0.339145	1.8202
A230028O05Rik	1.85229	1.6411	-0.211187	1.7467
A230050P20Rik	3.69342	3.30978	-0.383638	3.5016
A230056P14Rik	-4.61857	-1.35134	3.26722	-2.98496
A230060F14Rik	-4.61857	-1.51207	3.10649	-3.06532
A230072C01Rik	0.243567	-0.0743871	-0.317954	0.08459
A230072E10Rik	-1.11438	-1.89987	-0.785493	-1.50713
A230103J11Rik	-1.17843	-2.14148	-0.963055	-1.65995
A330023F24Rik	5.83138	5.17031	-0.661068	5.50085
A330035P11Rik	-1.24545	-1.89987	-0.654426	-1.57266
A330040F15Rik	1.30306	-1.89987	-3.20293	-0.298406
A330069E16Rik	0.360867	0.0459816	-0.314886	0.203425
A430005L14Rik	3.68219	3.88875	0.206557	3.78547
A430019L02Rik	2.5101	1.88656	-0.623539	2.19833
A430027C01Rik	0.193839	0.0168178	-0.177022	0.105329
A430033K04Rik	1.2432	1.22278	-0.0204232	1.23299
A430035B10Rik	-0.684225	-0.350217	0.334008	-0.517221
A430046D13Rik	1.76133	1.5007	-0.260631	1.63102
A430057M04Rik	-1.11438	-0.510815	0.603565	-0.812597
A430078G23Rik	4.42498	3.22307	-1.20192	3.82402
A430078I02Rik	-0.937717	-1.01384	-0.0761231	-0.975778
A430093F15Rik	-1.24545	-0.791192	0.454255	-1.01832
A430103D13Rik	-0.353302	-1.27723	-0.923929	-0.815267
A430105J06Rik	1.26745	0.0459816	-1.22146	0.656714
A430106G13Rik	-2.63446	0.0168178	2.65128	-1.30882
A430110C17Rik	2.49478	2.20369	-0.291088	2.34923
A430110L20Rik	0.490093	-0.468959	-0.959052	0.0105673
A4galt	-2.63446	-1.59969	1.03477	-2.11708
A530010L16Rik	1.4158	2.15098	0.735172	1.78339
A530013C23Rik	2.72227	2.30969	-0.412579	2.51598
A530017D24Rik	2.71788	2.69286	-0.0250182	2.70537
A530030E21Rik	0.803634	0.59222	-0.211415	0.697927
A530032D15Rik	4.47268	2.72026	-1.75242	3.59647
A530040E14Rik	0.820117	-0.898225	-1.71834	-0.0390543
A530041M06Rik	0.193839	0.631229	0.43739	0.412534
A530046M15Rik	-1.4675	-4.61857	-3.15107	-3.04303
A530058O07Rik	-1.93607	-2.79579	-0.859714	-2.36593
A530064D06Rik	5.70894	4.61969	-1.08925	5.16432
A530064N14Rik	-1.63713	-2.60238	-0.965246	-2.11975
A530072M11Rik	0.218918	-0.388722	-0.60764	-0.0849023
A530076I17Rik	-1.17843	0.631229	1.80966	-0.273598
A530088E08Rik	1.69138	1.1305	-0.560884	1.41094
A630001G21Rik	5.90131	6.11162	0.210311	6.00647
A630001O12Rik	2.59875	0.183563	-2.41518	1.39115
A630009H07Rik	-3.30934	-1.51207	1.79727	-2.41071
A630012P03Rik	-0.937717	-4.02639	-3.08867	-2.48205
A630035G10Rik	0.243567	0.102598	-0.140969	0.173083
A630052C17Rik	0.405241	0.777505	0.372264	0.591373
A630072L19Rik	-0.509296	-1.59969	-1.0904	-1.0545
A630072M18Rik	2.33765	1.965	-0.372652	2.15132
A630081D01Rik	3.81969	2.49029	-1.3294	3.15499
A630089N07Rik	1.90732	2.24829	0.340963	2.0778
A730011C13Rik	2.07465	0.845433	-1.22922	1.46004
A730017L22Rik	2.03283	1.965	-0.0678369	1.99892
A730061H03Rik	-0.55108	-1.69298	-1.1419	-1.12203
A730063M14Rik	-1.24545	-0.106117	1.13933	-0.675782
A730071L15Rik	-1.17843	-2.14148	-0.963055	-1.65995
A730081D07Rik	0.338158	-0.598356	-0.936514	-0.130099
A730085K08Rik	-1.17843	-3.0192	-1.84078	-2.09881
A730090N16Rik	-1.93607	-1.07532	0.860756	-1.5057
A730091E23Rik	-2.82635	-0.740514	2.08583	-1.78343
A830005F24Rik	-2.17649	-2.01563	0.16086	-2.09606
A830012C17Rik	-2.82635	-1.27723	1.54912	-2.05179
A830035O19Rik	0.0334631	-0.350217	-0.383681	-0.158377
A830082N09Rik	0.490093	0.910306	0.420212	0.700199
A930002H24Rik	-1.4675	-2.14148	-0.67398	-1.80449
A930004J17Rik	3.51256	3.58033	0.0677677	3.54644
A930005H10Rik	0.735754	0.611856	-0.123898	0.673805
A930006K02Rik	0.589588	0.489815	-0.0997733	0.539701
A930007I19Rik	4.92056	4.2119	-0.708663	4.56623
A930012O16Rik	-0.179397	-0.312714	-0.133317	-0.246056
A930014D07Rik	-0.830919	-1.07532	-0.244399	-0.953118
A930015D03Rik	1.31474	1.80361	0.488867	1.55917
A930015P04Rik	0.142336	-1.59969	-1.74203	-0.728679
A930024E05Rik	-1.11438	-1.59969	-0.485315	-1.35704
A930028N01Rik	0.193839	-0.898225	-1.09206	-0.352193
A930030B08Rik	-1.05306	-2.14148	-1.08842	-1.59727
A930033H14Rik	0.803634	1.27298	0.469346	1.03831
A930035D04Rik	-2.46513	-1.69298	0.772147	-2.07906
A930037H05Rik	2.37159	0.94168	-1.42991	1.65664
AA386476	-0.179397	0.446727	0.626124	0.133665
AA413626	-0.830919	-0.312714	0.518205	-0.571816
AA414768	4.25658	4.58906	0.332482	4.42282
AA465934	0.360867	0.552126	0.191258	0.456497
AA467197	3.60344	2.26078	-1.34267	2.93211
AA474408	1.11548	0.926078	-0.189405	1.02078
AA543186	-0.994234	-2.43185	-1.43762	-1.71304
AA914427	-2.17649	-0.428283	1.7482	-1.30238
AA986860	-2.05128	-0.954875	1.0964	-1.50308
Aaas	3.92821	3.73159	-0.196622	3.8299
Aacs	5.44569	5.08244	-0.363256	5.26406
Aagab	5.15301	5.48311	0.330099	5.31806
Aak1	5.98089	6.01906	0.0381661	5.99997
Aamdc	0.682662	-0.0743871	-0.757049	0.304137
Aamp	6.71913	6.65889	-0.060247	6.68901
Aar2	3.51509	3.4663	-0.048796	3.49069
Aars	6.77198	6.5807	-0.19128	6.67634
Aars2	3.37987	3.44729	0.067422	3.41358
Aarsd1	-1.73006	-1.79272	-0.0626616	-1.76139
Aasdh	3.26718	3.50619	0.239012	3.38669
Aasdhppt	2.65954	2.96511	0.305567	2.81233
Aatf	5.90807	5.65326	-0.25481	5.78067
Aatk	4.35035	3.68368	-0.666662	4.01701
AB124611	7.39689	6.96307	-0.433825	7.17998
Abca1	8.34088	8.52702	0.186142	8.43395
Abca13	6.85606	5.36441	-1.49165	6.11024
Abca2	4.49723	5.05759	0.560362	4.77741
Abca3	7.11572	7.46839	0.352673	7.29206
Abca5	1.34922	0.183563	-1.16566	0.766392
Abca6	1.56994	2.62684	1.0569	2.09839
Abca7	7.55311	7.28409	-0.269023	7.4186
Abca8b	-0.0539474	-2.14148	-2.08753	-1.09771
Abca9	5.83291	6.67356	0.840655	6.25323
Abcb10	3.27018	3.52703	0.256845	3.3986
Abcb1a	-0.429192	0.742303	1.17149	0.156556
Abcb1b	3.32029	3.66265	0.342368	3.49147
Abcb4	1.03304	-0.954875	-1.98792	0.0390845
Abcb7	5.28578	6.02089	0.735119	5.65333
Abcb8	3.03978	3.56278	0.522994	3.30128
Abcb9	0.115879	-0.276161	-0.392039	-0.080141
Abcc1	7.37283	7.18023	-0.192598	7.27653
Abcc10	3.5352	3.34834	-0.186861	3.44177
Abcc3	5.627	5.77855	0.151545	5.70278
Abcc4	6.43234	6.34475	-0.0875901	6.38855
Abcc5	7.53044	7.59758	0.0671378	7.56401
Abcc8	-0.684225	-2.60238	-1.91815	-1.6433
Abcd1	5.77596	6.09994	0.323979	5.93795
Abcd2	5.33678	5.04501	-0.291778	5.1909
Abcd3	4.15304	4.58161	0.428571	4.36732
Abcd4	3.83397	4.30832	0.474359	4.07114
Abce1	6.78148	7.00475	0.223262	6.89311
Abcf1	7.5491	7.54157	-0.00753336	7.54533
Abcf2	5.84856	5.84176	-0.00679868	5.84516
Abcf3	5.59204	5.44599	-0.14605	5.51901
Abcg1	6.71115	6.67239	-0.0387551	6.69177
Abcg2	2.14175	1.93413	-0.207622	2.03794
Abcg3	2.08832	3.37731	1.28899	2.73282
Abcg4	-0.731485	-1.51207	-0.78059	-1.12178
Abhd1	2.92255	2.55258	-0.369977	2.73757
Abhd10	3.32318	2.9459	-0.377283	3.13454
Abhd11	3.94146	4.07712	0.135666	4.00929
Abhd12	5.56601	5.97614	0.41013	5.77108
Abhd12b	-2.05128	-1.89987	0.151404	-1.97558
Abhd13	4.50617	4.58036	0.0741947	4.54327
Abhd14a	0.682662	0.687835	0.00517298	0.685248
Abhd14b	-0.353302	-0.20572	0.147582	-0.279511
Abhd15	0.469343	0.552126	0.0827822	0.510735
Abhd16a	4.67085	5.11634	0.445497	4.89359
Abhd17a	4.05374	4.2578	0.204066	4.15577
Abhd17b	4.39916	4.45415	0.054991	4.42665
Abhd17c	3.83193	4.21671	0.38478	4.02432
Abhd18	3.34328	3.19405	-0.14923	3.26866
Abhd2	6.9557	6.55081	-0.404884	6.75325
Abhd3	-2.82635	-1.20674	1.61961	-2.01654
Abhd4	4.19472	3.96135	-0.233372	4.07803
Abhd5	5.04146	4.7561	-0.285368	4.89878
Abhd6	-0.509296	-0.0743871	0.434909	-0.291842
Abhd8	1.07485	1.44705	0.372199	1.26095
Abi1	7.73212	7.75874	0.0266252	7.74543
Abi2	3.63872	4.36872	0.730005	4.00372
Abi3	5.41143	6.04502	0.633591	5.72822
Abitram	3.48181	3.49302	0.0112056	3.48741
Abl1	5.76429	5.96425	0.199963	5.86427
Abl2	6.28354	6.50462	0.221081	6.39408
Ablim1	3.99143	3.74277	-0.248665	3.8671
Ablim2	-0.830919	-1.42947	-0.598553	-1.1302
Abr	8.28539	7.48446	-0.800926	7.88492
Abracl	5.31151	5.50494	0.193432	5.40822
Abraxas1	2.38827	2.62684	0.238571	2.50755
Abraxas2	5.745	5.76546	0.0204579	5.75523
Abt1	3.01136	3.29771	0.286352	3.15453
Abtb1	6.02555	5.03049	-0.99506	5.52802
Abtb2	6.27758	5.59402	-0.68356	5.9358
AC090881.2	-0.830919	0.209572	1.04049	-0.310673
AC103947.2	0.426927	-2.01563	-2.44255	-0.794349
AC105061.2	1.06105	-0.388722	-1.44977	0.336164
AC106834.1	-1.54982	-1.79272	-0.242899	-1.67127
AC107768.1	-0.88333	-1.35134	-0.468015	-1.11734
AC109138.11	-0.684225	-3.28367	-2.59945	-1.98395
AC109138.6	-1.63713	-1.79272	-0.155593	-1.71493
AC109152.1	-1.73006	-1.01384	0.716221	-1.37195
AC113491.1	-1.11438	-0.954875	0.159505	-1.03463
AC113540.1	0.589588	0.402313	-0.187275	0.49595
AC115117.1	-0.316804	0.130094	0.446898	-0.0933547
AC115631.1	-1.38962	-0.898225	0.491398	-1.14392
AC115752.1	-0.429192	-0.312714	0.116478	-0.370953
AC117232.1	-2.3136	-0.644203	1.6694	-1.4789
AC119228.1	2.17417	1.11682	-1.05735	1.64549
AC121821.2	-0.994234	-2.60238	-1.60814	-1.79831
AC121967.1	-0.246465	0.284899	0.531364	0.0192169
AC122252.1	-0.0242182	-1.79272	-1.7685	-0.90847
AC122252.2	3.34328	1.99522	-1.34806	2.66925
AC122252.3	-0.638465	-1.79272	-1.15426	-1.21559
AC122442.1	-0.55108	-2.43185	-1.88077	-1.49147
AC122895.1	-1.73006	-2.79579	-1.06573	-2.26292
AC123702.1	2.72227	1.52161	-1.20066	2.12194
AC124459.1	-0.731485	-1.13953	-0.408048	-0.935509
AC124512.1	0.360867	0.631229	0.270362	0.496048
AC124513.1	0.682662	0.926078	0.243416	0.80437
AC125059.1	-2.05128	-1.07532	0.97596	-1.5633
AC125101.1	2.70906	0.309159	-2.3999	1.50911
AC125456.1	-0.780345	-0.644203	0.136142	-0.712274
AC127331.2	-0.937717	-0.0743871	0.86333	-0.506052
AC129205.1	-3.04773	-1.69298	1.35474	-2.37035
AC131065.2	-0.390748	-0.598356	-0.207608	-0.494552
AC131185.2	-0.994234	-0.276161	0.718074	-0.635198
AC131675.2	-0.638465	-0.954875	-0.31641	-0.79667
AC132148.1	1.99704	2.74715	0.750107	2.37209
AC132251.1	0.490093	-1.27723	-1.76732	-0.393569
AC132253.2	0.770093	-1.59969	-2.36979	-0.414801
AC132253.3	-0.638465	-1.51207	-0.87361	-1.07527
AC132253.4	-1.11438	-1.79272	-0.678343	-1.45355
AC132253.5	1.74416	0.0745675	-1.66959	0.909364
AC132253.6	0.510549	0.910306	0.399757	0.710427
AC132253.7	1.43733	0.402313	-1.03502	0.919822
AC132253.8	0.193839	0.510886	0.317046	0.352363
AC132253.9	-2.17649	-1.59969	0.576791	-1.88809
AC132307.1	-1.73006	-1.51207	0.217987	-1.62107
AC132351.1	-1.38962	-4.02639	-2.63676	-2.70801
AC132402.1	-0.88333	-1.51207	-0.628745	-1.1977
AC132404.1	-2.05128	-1.20674	0.844538	-1.62901
AC132481.1	0.753026	0.235121	-0.517905	0.494073
AC132481.2	1.69138	1.20995	-0.481428	1.45067
AC132957.1	-0.830919	-0.0433404	0.787578	-0.43713
AC133451.1	0.836413	0.424691	-0.411722	0.630552
AC133451.2	-1.4675	-2.27937	-0.811874	-1.87344
AC133509.1	0.115879	0.70622	0.590342	0.41105
AC133523.3	-0.88333	-0.843717	0.0396132	-0.863523
AC133523.4	-2.17649	-0.553922	1.62256	-1.3652
AC134563.1	0.753026	0.552126	-0.2009	0.652576
AC134830.2	-0.468688	-0.644203	-0.175515	-0.556446
AC137605.2	-3.04773	-0.691555	2.35617	-1.86964
AC137853.2	-1.24545	-0.0129478	1.2325	-0.629198
AC138174.2	0.115879	-0.171749	-0.287628	-0.0279353
AC138790.3	-2.3136	-1.35134	0.962257	-1.83247
AC139347.1	0.142336	-1.20674	-1.34908	-0.532202
AC140207.2	-1.11438	-4.61857	-3.50419	-2.86647
AC140336.1	-0.0539474	-0.0129478	0.0409996	-0.0334476
AC144621.1	-1.93607	-1.07532	0.860756	-1.5057
AC145556.1	0.193839	0.379582	0.185742	0.286711
AC148019.2	-2.46513	-1.59969	0.865435	-2.03241
AC148019.3	-3.62915	-0.843717	2.78543	-2.23643
AC148174.3	-1.24545	-3.0192	-1.77376	-2.13233
AC149054.1	-3.04773	-1.01384	2.03389	-2.03078
AC152396.2	-1.63713	-0.740514	0.896616	-1.18882
AC154328.1	-0.994234	0.0168178	1.01105	-0.488708
AC154542.1	0.627541	0.468432	-0.159109	0.547986
AC154652.2	0.0889265	-1.27723	-1.36616	-0.594152
AC155261.1	1.46903	-0.791192	-2.26023	0.338921
AC158975.2	0.360867	0.878234	0.517366	0.619551
AC160336.1	-0.994234	0.379582	1.37382	-0.307326
AC164009.1	-1.38962	-1.35134	0.038279	-1.37048
AC165951.1	3.24599	2.35118	-0.894811	2.79858
AC165951.2	-0.731485	-2.43185	-1.70037	-1.58167
AC165962.1	2.12858	1.10301	-1.02557	1.61579
AC166172.1	0.735754	0.669212	-0.0665418	0.702483
AC166172.3	-1.24545	-1.69298	-0.447535	-1.46922
AC166172.4	-0.937717	-0.553922	0.383795	-0.745819
AC166575.1	1.29129	1.18395	-0.107335	1.23762
AC166748.1	-1.54982	-1.07532	0.474506	-1.31257
AC169509.1	-0.316804	0.650346	0.967149	0.166771
AC241534.1	-0.246465	-0.0129478	0.233517	-0.129707
Acaa1a	5.33392	5.57038	0.236463	5.45215
Acaa1b	0.115879	0.0168178	-0.0990609	0.0663482
Acaa2	4.84505	5.04861	0.203561	4.94683
Acaca	5.60339	6.35753	0.754139	5.98046
Acacb	-0.994234	-0.388722	0.605512	-0.691478
Acad10	1.2432	1.27298	0.0297755	1.25809
Acad11	3.25207	3.19405	-0.0580254	3.22306
Acad12	1.5404	1.79504	0.254641	1.66772
Acad8	2.74834	3.28247	0.534129	3.01541
Acad9	4.22752	4.1941	-0.0334279	4.21081
Acadl	6.448	5.97282	-0.475181	6.21041
Acadm	4.93103	5.0745	0.143464	5.00276
Acads	4.01668	4.39871	0.382029	4.20769
Acadsb	5.31877	5.10599	-0.212779	5.21238
Acadvl	5.09916	5.26327	0.164108	5.18122
Acap1	5.24057	4.05218	-1.18839	4.64638
Acap2	8.26766	8.04695	-0.220709	8.1573
Acap3	5.14158	5.69816	0.556576	5.41987
Acat1	4.96014	5.38024	0.4201	5.17019
Acat2	1.81987	1.82058	0.000709705	1.82023
Acat3	0.0614613	-0.171749	-0.233211	-0.055144
Acbd3	7.14464	6.92556	-0.21908	7.0351
Acbd4	3.14166	3.24524	0.103582	3.19345
Acbd5	6.14648	5.85881	-0.287674	6.00264
Acbd6	2.71788	3.32771	0.609824	3.02279
Accs	1.97513	2.26078	0.285651	2.11795
Acd	4.04675	4.08768	0.0409262	4.06721
Ace	2.46364	2.25455	-0.209097	2.35909
Acer2	-3.04773	-1.51207	1.53565	-2.2799
Acer3	6.27758	6.65859	0.381009	6.46809
Ache	-1.73006	-3.0192	-1.28914	-2.37463
Acin1	8.13715	8.09559	-0.0415558	8.11637
Ackr2	-3.30934	-0.598356	2.71099	-1.95385
Ackr3	2.37717	3.83963	1.46246	3.1084
Acly	7.81887	8.41044	0.591578	8.11465
Aco1	4.76111	5.13003	0.368915	4.94557
Aco2	6.61494	6.75253	0.137589	6.68374
Acod1	9.81263	9.5634	-0.249231	9.68802
Acot1	0.426927	-1.27723	-1.70416	-0.425152
Acot11	4.38399	5.00843	0.624439	4.69621
Acot13	2.69572	3.12398	0.428257	2.90985
Acot2	0.899818	1.29744	0.397622	1.09863
Acot6	-0.509296	-1.07532	-0.566022	-0.792307
Acot7	5.50169	5.21513	-0.286552	5.35841
Acot8	4.10508	3.82288	-0.282204	3.96398
Acot9	5.76748	5.75335	-0.0141311	5.76042
Acox1	5.2761	5.57414	0.298039	5.42512
Acox3	5.9367	5.8485	-0.0881994	5.8926
Acoxl	0.55061	-2.60238	-3.15299	-1.02588
Acp1	3.5327	3.63413	0.10143	3.58342
Acp2	7.63633	7.81502	0.17869	7.72567
Acp5	6.74121	6.68142	-0.0597872	6.71132
Acp6	2.84413	3.52961	0.685475	3.18687
Acpp	4.59744	3.75827	-0.839178	4.17786
Acrbp	2.26727	1.80361	-0.463661	2.03544
Acsbg1	1.155	0.552126	-0.602875	0.853563
Acsf2	2.2369	2.73824	0.501341	2.48757
Acsf3	2.64111	2.87454	0.233428	2.75782
Acsl1	5.43235	5.44325	0.010899	5.4378
Acsl3	2.16129	2.73377	0.572474	2.44753
Acsl4	6.93999	7.14571	0.205712	7.04285
Acsl5	8.02876	7.84709	-0.181669	7.93792
Acss1	3.27617	3.63173	0.355561	3.45395
Acss2	2.12195	2.94976	0.827814	2.53585
Acta2	4.80731	3.21987	-1.58744	4.01359
Actb	13.3276	13.3924	0.0647749	13.36
Actg-ps1	-1.17843	-2.79579	-1.61736	-1.98711
Actg1	9.17708	9.23107	0.0539823	9.20408
Actl6a	5.30347	5.54953	0.246063	5.4265
Actl7b	-0.55108	-1.07532	-0.524238	-0.813199
Actn1	7.07144	6.08991	-0.981536	6.58067
Actn4	7.89292	8.12312	0.230191	8.00802
Actr10	5.14076	4.94017	-0.200592	5.04047
Actr1a	6.52134	6.63149	0.11015	6.57642
Actr1b	5.30932	5.19981	-0.10951	5.25456
Actr2	9.61072	9.56651	-0.044209	9.58862
Actr3	10.3054	10.3723	0.0668621	10.3388
Actr3b	-3.30934	-0.691555	2.61779	-2.00045
Actr5	3.28213	3.37731	0.0951824	3.32972
Actr6	2.63646	2.74715	0.110684	2.6918
Actr8	4.0745	4.04317	-0.0313231	4.05883
Acvr1	3.3631	3.73831	0.375208	3.5507
Acvr1b	5.79223	5.80278	0.0105428	5.79751
Acvr2a	3.85211	3.65558	-0.196535	3.75384
Acvr2b	0.00491068	1.35683	1.35192	0.680872
Acvrl1	4.94049	5.04501	0.10452	4.99275
Acy1	2.83605	2.99906	0.163008	2.91756
Acy3	-1.24545	-0.843717	0.401731	-1.04458
Acyp1	1.76133	1.54223	-0.219103	1.65178
Acyp2	0.852528	1.965	1.11247	1.40876
Ada	2.51517	4.13764	1.62247	3.3264
Adal	2.97133	3.31279	0.341452	3.14206
Adam10	7.69671	8.32992	0.633213	8.01332
Adam11	-1.54982	-3.28367	-1.73385	-2.41675
Adam15	7.79288	8.23488	0.442004	8.01388
Adam17	8.21058	8.12258	-0.0880035	8.16658
Adam18	-0.55108	-3.28367	-2.73259	-1.91738
Adam19	6.85756	5.46972	-1.38784	6.16364
Adam1a	1.01883	1.19701	0.178177	1.10792
Adam21	-1.24545	-2.60238	-1.35693	-1.92391
Adam22	-1.05306	-1.20674	-0.153683	-1.1299
Adam23	-0.594111	2.08225	2.67636	0.744071
Adam3	1.94538	-0.20572	-2.1511	0.869832
Adam30	-0.0242182	-2.60238	-2.57816	-1.3133
Adam32	0.0889265	-0.510815	-0.599741	-0.210944
Adam33	3.70899	2.36859	-1.3404	3.03879
Adam4	1.2432	0.59222	-0.650985	0.917712
Adam6b	-2.46513	-1.69298	0.772147	-2.07906
Adam8	9.26389	8.5982	-0.665697	8.93105
Adam9	7.90782	7.93241	0.0245878	7.92011
Adamdec1	-2.63446	-1.20674	1.42772	-1.9206
Adamts10	5.49143	6.9167	1.42527	6.20407
Adamts14	-1.54982	-2.14148	-0.591658	-1.84565
Adamts2	-2.82635	-1.69298	1.13336	-2.25967
Adamts6	2.32615	2.45267	0.126514	2.38941
Adamts7	0.820117	0.183563	-0.636554	0.50184
Adamts9	0.530718	-1.13953	-1.67025	-0.304407
Adamtsl1	-1.93607	-2.60238	-0.666302	-2.26923
Adamtsl4	6.96962	6.30798	-0.661635	6.6388
Adamtsl5	3.47922	4.38022	0.901002	3.92972
Adap1	6.09323	6.1215	0.0282743	6.10736
Adap2	6.70173	6.77529	0.0735679	6.73851
Adap2os	0.989988	0.957115	-0.0328729	0.973551
Adar	8.03174	7.24238	-0.789367	7.63706
Adarb1	3.01136	3.69293	0.681574	3.35214
Adat1	2.64111	2.69747	0.0563582	2.66929
Adat2	0.836413	1.45794	0.621529	1.14718
Adck1	3.0503	3.20702	0.156716	3.12866
Adck2	3.11519	3.32176	0.20657	3.21847
Adck5	3.02919	3.21667	0.187478	3.12293
Adcy10	-1.93607	-1.89987	0.0362007	-1.91797
Adcy3	1.14195	0.446727	-0.695221	0.794337
Adcy4	0.55061	-0.740514	-1.29112	-0.094952
Adcy6	0.168318	1.11682	0.948501	0.642569
Adcy7	7.64589	8.16255	0.51666	7.90422
Adcy9	3.67768	4.24371	0.566034	3.9607
Add1	7.70422	7.42569	-0.278531	7.56496
Add3	8.13961	9.00597	0.866354	8.57279
Adgb	4.42633	4.39446	-0.0318672	4.41039
Adgra2	0.884226	4.11546	3.23123	2.49984
Adgra3	1.59889	1.85395	0.255061	1.72642
Adgrb1	-1.24545	-3.60775	-2.36231	-2.4266
Adgrd1	-0.937717	-1.07532	-0.137601	-1.00652
Adgre1	9.71459	9.68705	-0.0275422	9.70082
Adgre4	5.33176	6.43639	1.10463	5.88408
Adgre5	10.6268	10.4228	-0.203935	10.5248
Adgrf1	-4.61857	-1.13953	3.47904	-2.87905
Adgrf3	0.142336	-0.598356	-0.740693	-0.22801
Adgrf5	-0.994234	-1.51207	-0.51784	-1.25315
Adgrg3	4.24136	3.23894	-1.00242	3.74015
Adgrg5	0.338158	0.183563	-0.154595	0.26086
Adgrg6	5.27908	6.19413	0.915048	5.73661
Adgrg7	0.770093	-1.51207	-2.28217	-0.370991
Adgrl1	-1.38962	0.894359	2.28398	-0.247632
Adgrl2	0.589588	0.828748	0.23916	0.709168
Adgrl3	-0.937717	-2.60238	-1.66466	-1.77005
Adgrl4	-1.24545	-0.106117	1.13933	-0.675782
Adgrv1	-1.24545	-2.14148	-0.896034	-1.69346
Adh5	5.07017	4.97186	-0.0983109	5.02101
Adhfe1	0.360867	-1.69298	-2.05385	-0.666058
Adi1	2.76121	2.21657	-0.544633	2.48889
Adipor1	8.07841	7.49722	-0.581195	7.78782
Adipor2	6.82756	6.82924	0.00168065	6.8284
Adk	4.52891	4.43911	-0.0897944	4.48401
Adm	-2.05128	-0.20572	1.84556	-1.1285
Adnp	2.70906	1.74257	-0.966491	2.22581
Adnp2	5.78386	5.52125	-0.262602	5.65256
Ado	4.40053	4.78124	0.380714	4.59089
Adora1	-1.24545	-3.28367	-2.03822	-2.26456
Adora2a	4.83089	4.27945	-0.551436	4.55517
Adora2b	4.75362	4.67207	-0.0815482	4.71285
Adora3	2.38827	1.47948	-0.908789	1.93387
Adpgk	5.02734	5.03958	0.0122419	5.03346
Adprh	6.75975	6.29513	-0.464619	6.52744
Adprhl2	3.32029	3.60503	0.284745	3.46266
Adprm	3.61293	3.17107	-0.441867	3.392
Adra2a	-0.780345	-2.60238	-1.82203	-1.69136
Adrb2	7.05978	6.08903	-0.970747	6.5744
Adrm1	6.30675	6.26173	-0.045023	6.28424
Adsl	5.06758	5.21112	0.143533	5.13935
Adss	6.61435	6.46333	-0.151021	6.53884
Adssl1	5.27086	5.74726	0.476397	5.50906
Adtrp	0.383225	0.972386	0.589161	0.677806
Aebp1	0.570231	-1.42947	-1.9997	-0.429621
Aebp2	5.4397	5.8224	0.382695	5.63105
Aen	4.73418	4.60384	-0.130341	4.66901
Aes	5.70618	5.78613	0.0799543	5.74615
AF357399	-0.179397	0.235121	0.414518	0.0278616
Afap1	3.58909	3.11369	-0.475404	3.35139
Afap1l1	2.01862	1.94191	-0.0767124	1.98027
Afdn	5.64157	5.92995	0.288388	5.78576
Aff1	8.11018	7.32519	-0.784988	7.71768
Aff2	0.426927	-1.51207	-1.939	-0.542574
Aff3	2.73971	2.94203	0.202319	2.84087
Aff4	7.33103	7.1921	-0.138928	7.26157
Afg1l	2.81153	3.16111	0.349573	2.98632
Afg3l1	5.52701	5.75169	0.224684	5.63935
Afg3l2	6.58361	7.04886	0.465252	6.81623
Afmid	0.168318	0.209572	0.0412542	0.188945
Afp	-1.31574	-1.79272	-0.476987	-1.55423
Aftph	6.65798	6.52289	-0.135098	6.59043
Aga	2.79911	3.18752	0.388405	2.99332
Agap1	6.24667	6.27025	0.0235793	6.25846
Agap2	3.65948	3.43357	-0.225909	3.54652
Agap3	5.73688	5.78397	0.047084	5.76043
Agbl1	-1.24545	-2.27937	-1.03393	-1.76241
Agbl2	-2.17649	-1.89987	0.276612	-2.03818
Agbl3	-0.0843021	0.687835	0.772137	0.301766
Agbl5	3.55749	3.31877	-0.238717	3.43813
Ager	1.16794	0.284899	-0.883037	0.726418
Agfg1	6.50359	6.72743	0.223843	6.61551
Agfg2	3.57702	3.53733	-0.0396855	3.55717
Aggf1	6.31586	6.26638	-0.0494782	6.29112
Agk	2.49478	2.9225	0.427723	2.70864
Agl	5.74608	5.86649	0.120413	5.80628
Agmo	-0.212542	1.54223	1.75477	0.664844
Ago1	5.42429	6.06742	0.643127	5.74585
Ago2	7.57042	7.5608	-0.00962128	7.56561
Ago3	5.40119	5.94067	0.539476	5.67093
Ago4	3.54515	3.47704	-0.0681047	3.5111
Agpat1	5.14486	5.27101	0.126151	5.20793
Agpat2	4.11847	3.85413	-0.264341	3.9863
Agpat3	4.27014	4.1892	-0.0809343	4.22967
Agpat4	5.59802	6.12193	0.523905	5.85998
Agpat5	5.36374	5.30533	-0.0584039	5.33454
Agps	7.22284	7.24415	0.0213043	7.23349
Agrn	7.73252	6.60693	-1.12559	7.16973
Agtpbp1	6.79431	6.57415	-0.220165	6.68423
Agtrap	6.50614	6.28714	-0.219	6.39664
Ahctf1	7.14933	7.28943	0.140103	7.21938
Ahcy	4.68891	4.49966	-0.18925	4.59428
Ahcyl1	6.09323	6.31736	0.224128	6.20529
Ahcyl2	5.60814	5.90431	0.296162	5.75623
Ahdc1	3.34897	3.69293	0.343964	3.52095
Ahi1	3.64567	3.31279	-0.332885	3.47923
Ahnak	11.3011	12.0561	0.755075	11.6786
Ahnak2	3.28213	3.54756	0.265436	3.41485
Ahr	3.7244	3.39442	-0.32998	3.55941
Ahrr	-0.638465	-0.510815	0.12765	-0.57464
Ahsa1	5.59444	5.74948	0.155043	5.67196
Ahsa2	4.06242	4.30832	0.2459	4.18537
AI182371	-0.937717	-1.27723	-0.339515	-1.10747
AI413582	3.9225	3.6148	-0.307701	3.76865
AI427809	0.0334631	0.70622	0.672757	0.369842
AI429214	1.06105	1.20995	0.148904	1.1355
AI463170	-1.05306	-3.0192	-1.96615	-2.03613
AI463229	-0.88333	-0.388722	0.494608	-0.636026
AI467606	5.85056	6.16078	0.310212	6.00567
AI480526	3.29987	3.61236	0.312497	3.45611
AI504432	3.94146	3.79309	-0.148369	3.86727
AI506816	5.18915	5.99355	0.804402	5.59135
AI597479	3.83802	3.75827	-0.0797504	3.79814
AI606473	-2.17649	-0.468959	1.70753	-1.32272
AI662270	4.27164	4.7147	0.44306	4.49317
AI837181	3.3992	3.21024	-0.188959	3.30472
AI839979	3.57944	3.18752	-0.39192	3.38348
AI987944	4.59505	4.66622	0.0711635	4.63063
Aicda	0.589588	-1.59969	-2.18928	-0.505053
Aida	5.85507	6.09733	0.242257	5.9762
Aif1	5.88427	5.93776	0.0534904	5.91101
Aifm1	5.54075	5.53931	-0.00143586	5.54003
Aifm2	5.30713	5.71811	0.410987	5.51262
Aig1	1.5404	1.36842	-0.17198	1.45441
Aim2	5.42092	5.6503	0.229383	5.53561
Aimp1	4.90326	5.06117	0.157907	4.98221
Aimp2	2.9149	2.97272	0.0578224	2.94381
Aip	5.1059	4.98885	-0.117044	5.04738
Airn	0.00491068	0.424691	0.41978	0.214801
Ak1	1.37176	2.1972	0.825446	1.78448
Ak2	6.29206	6.19617	-0.0958896	6.24411
Ak3	3.45039	4.2932	0.84281	3.8718
Ak4	4.70453	4.3038	-0.400725	4.50417
Ak6	2.72665	2.70663	-0.0200244	2.71664
Ak7	-0.684225	-1.51207	-0.827849	-1.09815
Ak8	0.0889265	0.94168	0.852753	0.515303
Akap1	3.79489	3.89076	0.0958724	3.84283
Akap10	5.77543	5.867	0.0915728	5.82121
Akap11	5.68158	5.89732	0.215742	5.78945
Akap12	1.20606	-0.898225	-2.10429	0.153918
Akap13	9.15446	9.13095	-0.023511	9.14271
Akap17b	1.34922	1.82058	0.471363	1.5849
Akap5	-0.55108	-0.954875	-0.403794	-0.752978
Akap7	4.61408	4.89781	0.283725	4.75594
Akap8	6.69867	6.80732	0.108651	6.75299
Akap8l	5.47266	5.44872	-0.0239374	5.46069
Akap9	7.33247	7.41105	0.0785881	7.37176
Akip1	1.96775	1.6411	-0.326646	1.80443
Akirin1	6.1473	6.12578	-0.0215215	6.13654
Akirin2	5.23136	5.33739	0.10603	5.28437
Akna	8.75118	8.3289	-0.422272	8.54004
Aknaos	0.383225	-1.51207	-1.8953	-0.564425
Akr1a1	7.25047	7.53548	0.285007	7.39297
Akr1b10	3.38819	3.686	0.297814	3.53709
Akr1b3	4.57698	4.77473	0.197745	4.67585
Akr1b8	1.155	2.38009	1.22509	1.76755
Akr1c13	3.0433	3.32473	0.281436	3.18402
Akr1c18	-1.24545	-0.691555	0.553893	-0.968501
Akr1e1	2.60827	3.11712	0.508857	2.8627
Akr7a5	1.94538	2.08225	0.136868	2.01382
Akt1	7.75681	7.91708	0.160267	7.83694
Akt1s1	3.99143	4.05398	0.0625495	4.0227
Akt2	6.02155	6.03187	0.0103237	6.02671
Akt2-ps	-2.3136	-0.240511	2.07309	-1.27706
Akt3	5.56723	5.86955	0.302321	5.71839
Aktip	4.13174	3.6437	-0.488036	3.88772
AL844849.1	-0.390748	-0.954875	-0.564127	-0.672811
AL928857.1	-0.994234	-1.20674	-0.212505	-1.10049
Alad	2.8074	2.47964	-0.327767	2.64352
Alas1	6.76508	5.89482	-0.870263	6.32995
Alcam	6.51913	6.81766	0.298525	6.6684
Aldh16a1	4.18361	4.53865	0.355039	4.36113
Aldh18a1	3.42098	3.33067	-0.0903039	3.37582
Aldh1a2	2.21836	4.65443	2.43606	3.4364
Aldh1b1	2.88779	2.75158	-0.136214	2.81969
Aldh1l1	0.115879	0.70622	0.590342	0.41105
Aldh2	6.24362	6.86905	0.625433	6.55633
Aldh3a2	6.0211	5.77147	-0.249628	5.89629
Aldh3b1	6.76349	6.66389	-0.0995934	6.71369
Aldh3b2	-3.30934	-1.42947	1.87987	-2.36941
Aldh3b3	-3.04773	-1.20674	1.84099	-2.12723
Aldh4a1	0.852528	0.379582	-0.472946	0.616055
Aldh5a1	-1.73006	-1.01384	0.716221	-1.37195
Aldh6a1	1.87613	2.09626	0.220129	1.9862
Aldh7a1	2.43182	2.13749	-0.294331	2.28466
Aldh9a1	5.49593	5.56661	0.0706848	5.53127
Aldoa	9.62064	9.58258	-0.0380639	9.60161
Aldoc	1.87613	2.06098	0.184848	1.96856
Alg1	4.50362	4.27638	-0.22724	4.39
Alg10b	4.39779	4.96137	0.563587	4.67958
Alg11	4.41417	4.46634	0.052171	4.44025
Alg12	3.75043	3.6603	-0.0901327	3.70537
Alg13	3.38819	3.30376	-0.0844286	3.34597
Alg14	1.94538	2.45267	0.507284	2.19903
Alg2	3.45567	3.60258	0.146906	3.52913
Alg3	2.74834	2.83331	0.0849656	2.79083
Alg5	3.41556	3.88472	0.469159	3.65014
Alg6	2.02575	2.4581	0.432357	2.24192
Alg8	1.94538	2.19069	0.245306	2.06804
Alg9	4.15791	4.15112	-0.00678444	4.15452
Alkbh1	4.63403	4.85931	0.225276	4.74667
Alkbh2	1.39395	1.60236	0.208414	1.49816
Alkbh3	2.95277	3.27941	0.32664	3.11609
Alkbh4	1.88399	2.02482	0.140822	1.9544
Alkbh5	7.4075	7.36406	-0.0434348	7.38578
Alkbh6	3.31739	2.65551	-0.661881	2.98645
Alkbh7	0.00491068	1.04641	1.0415	0.52566
Alkbh8	3.66633	4.00655	0.340224	3.83644
Alms1	3.58668	3.68368	0.0970004	3.63518
Alox15	4.80317	6.42811	1.62494	5.61564
Alox5	5.69337	5.85263	0.159259	5.773
Alox5ap	8.25417	8.21124	-0.0429285	8.2327
Alpk1	7.2499	6.46164	-0.788259	6.85577
Alpk2	-0.115309	-0.598356	-0.483047	-0.356833
Alpk3	-1.73006	-2.14148	-0.41142	-1.93577
Alpl	-1.73006	-1.79272	-0.0626616	-1.76139
Als2	5.46678	5.15784	-0.308938	5.31231
Als2cl	1.04711	1.52161	0.4745	1.28436
Alyref	5.627	5.77583	0.148827	5.70142
Alyref2	2.59396	2.19069	-0.403271	2.39233
Amacr	1.29129	1.32149	0.0302037	1.30639
Ambp	0.945607	2.09626	1.15065	1.52093
Ambra1	5.96013	5.82082	-0.139308	5.89047
Amd1	4.77597	4.94114	0.165169	4.85856
Amd2	-0.937717	-1.51207	-0.574358	-1.2249
Amdhd2	5.28874	5.11634	-0.172397	5.20254
Amer1	3.38819	3.37156	-0.0166245	3.37987
Amer2	1.44798	0.130094	-1.31788	0.789035
Amfr	6.85306	6.64227	-0.210789	6.74767
Amh	-2.17649	-0.954875	1.22161	-1.56568
Amhr2	-1.82939	-2.14148	-0.312088	-1.98544
Amigo1	1.76133	2.30969	0.548362	2.03551
Amigo2	0.786961	1.5007	0.71374	1.14383
Amigo3	0.945607	0.972386	0.0267792	0.958997
Ammecr1	4.18997	4.35422	0.164254	4.2721
Ammecr1l	5.53014	5.42394	-0.106202	5.47704
Amn	-1.73006	-3.0192	-1.28914	-2.37463
Amn1	5.78228	5.08067	-0.701605	5.43148
Amot	1.21855	1.45794	0.239393	1.33825
Amotl1	0.193839	1.36842	1.17458	0.781131
Amotl2	2.40476	1.33337	-1.07139	1.86906
Ampd1	-2.05128	-1.59969	0.451583	-1.82549
Ampd2	5.13006	5.34987	0.219804	5.23996
Ampd3	7.24399	6.92752	-0.316478	7.08575
Amt	-1.4675	-1.13953	0.327968	-1.30352
Amz1	1.76984	2.17757	0.407731	1.97371
Amz2	4.2806	4.00841	-0.27219	4.1445
Anapc1	6.60338	6.93094	0.327558	6.76716
Anapc10	3.50748	3.5653	0.0578183	3.53639
Anapc11	3.81559	4.09467	0.279086	3.95513
Anapc13	3.78233	3.95175	0.16942	3.86704
Anapc15	4.23676	4.3038	0.0670416	4.27028
Anapc16	4.52263	4.29624	-0.22639	4.40943
Anapc2	6.61848	6.64763	0.0291541	6.63306
Anapc4	5.55189	5.36224	-0.189656	5.45707
Anapc5	6.46743	6.81951	0.352081	6.64347
Anapc7	4.13668	4.15782	0.0211382	4.14725
Ang	-0.353302	-0.0433404	0.309962	-0.198321
Angel1	0.338158	1.15747	0.819315	0.747815
Angel2	5.54261	5.34694	-0.195673	5.44478
Angpt2	-0.684225	-0.898225	-0.214	-0.791225
Angptl2	-0.937717	-2.01563	-1.07791	-1.47667
Angptl3	-0.830919	-1.51207	-0.681156	-1.1715
Angptl4	0.989988	-1.27723	-2.26722	-0.143622
Angptl6	-0.731485	-0.740514	-0.00902871	-0.735999
Ank	3.84206	4.93531	1.09325	4.38868
Ank1	0.852528	1.8946	1.04207	1.37356
Ank2	-0.594111	3.1342	3.72831	1.27004
Ankdd1a	1.42661	2.63646	1.20985	2.03153
Ankfy1	8.13756	7.9346	-0.202958	8.03608
Ankhd1	7.18913	7.24356	0.0544218	7.21635
Ankib1	5.98866	6.21193	0.223275	6.1003
Ankle1	0.884226	0.845433	-0.0387931	0.864829
Ankle2	6.03661	6.15409	0.117484	6.09535
Ankmy2	2.83605	2.98407	0.148017	2.91006
Ankra2	3.91293	3.89878	-0.0141482	3.90585
Ankrd10	3.776	4.20706	0.431061	3.99153
Ankrd11	8.47963	8.32566	-0.153973	8.40264
Ankrd12	7.12196	6.70561	-0.416353	6.91379
Ankrd13a	8.11352	7.90631	-0.207217	8.00991
Ankrd13b	1.04711	2.03939	0.992276	1.54325
Ankrd13c	5.84554	5.92359	0.0780451	5.88456
Ankrd13d	3.62471	3.56025	-0.0644581	3.59248
Ankrd16	5.10253	5.24923	0.146698	5.17588
Ankrd17	7.72789	7.87402	0.146127	7.80095
Ankrd2	-2.3136	-2.01563	0.297976	-2.16461
Ankrd22	4.00591	2.41962	-1.58629	3.21277
Ankrd23	-0.88333	-0.428283	0.455047	-0.655806
Ankrd24	2.27924	1.98019	-0.299053	2.12971
Ankrd26	3.90329	3.98789	0.0845997	3.94559
Ankrd27	5.47981	5.43363	-0.0461801	5.45672
Ankrd28	3.48956	3.69983	0.210271	3.59469
Ankrd33b	5.75682	5.45417	-0.30265	5.60549
Ankrd36	-1.82939	-0.843717	0.985677	-1.33656
Ankrd37	4.70231	4.77473	0.0724188	4.73852
Ankrd39	1.96033	1.88656	-0.0737745	1.92345
Ankrd40	4.68103	5.22792	0.546883	4.95447
Ankrd42	0.469343	0.102598	-0.366745	0.285971
Ankrd44	7.84955	7.47829	-0.371261	7.66392
Ankrd46	4.13009	3.78013	-0.349959	3.95511
Ankrd49	4.16438	4.27792	0.113539	4.22115
Ankrd50	4.42498	4.65087	0.225892	4.53793
Ankrd52	6.33999	6.4911	0.151105	6.41554
Ankrd54	3.45831	3.67671	0.218398	3.56751
Ankrd55	0.803634	0.284899	-0.518735	0.544267
Ankrd61	-1.82939	-2.79579	-0.966395	-2.31259
Ankrd63	-1.11438	-2.79579	-1.68141	-1.95508
Ankrd66	4.87888	3.59026	-1.28862	4.23457
Ankrd9	1.45854	0.94168	-0.516864	1.20011
Anks1	6.84377	6.86854	0.0247695	6.85616
Anks3	4.49338	4.61483	0.121454	4.55411
Anks6	0.753026	-0.428283	-1.18131	0.162372
Ankzf1	4.59864	4.37592	-0.222721	4.48728
Anln	3.06766	3.51143	0.443768	3.28954
Ano1	-0.731485	-3.28367	-2.55219	-2.00758
Ano10	4.64448	3.97278	-0.671699	4.30863
Ano6	7.47882	7.78168	0.302858	7.63025
Ano8	4.09496	4.07535	-0.0196049	4.08516
Anp32a	7.15766	7.03574	-0.121922	7.0967
Anp32b	7.79873	7.90643	0.107696	7.85258
Anp32e	5.57332	6.06653	0.493205	5.81992
Anpep	5.06586	5.89231	0.826455	5.47908
Antxr1	-0.281206	-0.468959	-0.187753	-0.375082
Antxr2	7.84225	6.76382	-1.07843	7.30304
Anxa1	9.27519	9.13164	-0.143549	9.20342
Anxa11	5.76429	5.21914	-0.545151	5.49172
Anxa11os	-0.0539474	-2.14148	-2.08753	-1.09771
Anxa2	9.60189	9.56525	-0.0366322	9.58357
Anxa3	7.22149	7.31324	0.0917579	7.26736
Anxa4	6.37004	6.63629	0.266254	6.50317
Anxa5	7.64705	7.6336	-0.0134523	7.64032
Anxa6	8.62582	8.40474	-0.221078	8.51528
Anxa7	6.83315	6.90754	0.0743933	6.87035
Anxa8	-0.937717	-4.02639	-3.08867	-2.48205
Anxa9	3.09501	2.76917	-0.325835	2.93209
Aoah	6.60189	5.91076	-0.691132	6.25633
Aoc2	2.26124	0.845433	-1.41581	1.55334
Aopep	4.97586	5.00936	0.0335029	4.99261
Aox1	-0.353302	-1.01384	-0.660538	-0.683571
Ap1ar	5.27685	5.30759	0.0307463	5.29222
Ap1b1	6.44302	6.52191	0.0788893	6.48247
Ap1g1	7.15361	7.26794	0.11433	7.21077
Ap1g2	5.1424	5.18103	0.0386313	5.16172
Ap1m1	6.83822	6.94407	0.105853	6.89114
Ap1m2	-0.0843021	-1.51207	-1.42777	-0.798188
Ap1s1	4.63286	5.00936	0.376495	4.82111
Ap1s2	6.73715	6.92996	0.192816	6.83355
Ap1s3	1.36053	1.30952	-0.0510181	1.33502
Ap2a1	6.00317	5.97187	-0.0312935	5.98752
Ap2a2	8.38066	8.54093	0.16027	8.4608
Ap2b1	7.63283	7.66932	0.0364909	7.65108
Ap2m1	7.53529	7.80239	0.267103	7.66884
Ap2s1	5.56295	5.7456	0.182642	5.65427
Ap3b1	7.61035	7.62018	0.00982322	7.61527
Ap3d1	8.22632	8.34283	0.116511	8.28458
Ap3m1	6.24018	6.59896	0.358783	6.41957
Ap3m1-ps	-2.63446	-1.35134	1.28312	-1.9929
Ap3m2	3.47402	3.36579	-0.108227	3.41991
Ap3s1	6.12135	5.79098	-0.330365	5.95616
Ap3s1-ps1	-1.73006	-2.14148	-0.41142	-1.93577
Ap3s1-ps2	-1.93607	-1.27723	0.658843	-1.60665
Ap3s2	3.22757	3.51404	0.28647	3.3708
Ap4b1	0.383225	-1.13953	-1.52276	-0.378154
Ap4e1	5.03353	5.03595	0.00241503	5.03474
Ap4m1	4.34181	4.39162	0.049815	4.36672
Ap4s1	3.06421	2.99158	-0.0726206	3.0279
Ap5b1	5.18359	5.27255	0.0889622	5.22807
Ap5m1	4.40873	4.22948	-0.179244	4.3191
Ap5s1	3.01494	2.9225	-0.0924405	2.96872
Ap5z1	5.13089	5.21031	0.0794247	5.1706
Apaf1	7.22864	6.96259	-0.266051	7.09562
Apba1	4.81966	4.9018	0.0821397	4.86073
Apba3	4.84807	4.68488	-0.163192	4.76647
Apbb1	-1.38962	-0.843717	0.545907	-1.11667
Apbb1ip	8.43927	8.58871	0.149436	8.51399
Apbb2	-3.30934	-1.42947	1.87987	-2.36941
Apbb3	4.20574	3.99538	-0.210353	4.10056
Apc	6.89378	6.82162	-0.0721628	6.8577
Apc-ps1	-0.638465	-0.106117	0.532348	-0.372291
Apc2	-0.994234	-2.60238	-1.60814	-1.79831
Apcdd1	-0.731485	-0.553922	0.177563	-0.642703
Apeh	5.24592	5.21594	-0.0299813	5.23093
Apex1	2.86016	3.07883	0.21867	2.9695
Apex2	3.17087	3.31279	0.141919	3.24183
Aph1a	4.41009	4.79955	0.389466	4.60482
Aph1b	2.90335	3.11024	0.206892	3.00679
Aph1c	1.76984	1.19701	-0.57283	1.48343
Api5	6.74769	6.96331	0.215621	6.8555
Apip	2.1483	2.7427	0.594404	2.4455
Aplf	2.55017	2.81648	0.266313	2.68333
Aplp1	0.510549	0.130094	-0.380454	0.320321
Aplp2	8.17428	8.31362	0.139337	8.24395
Apmap	4.06761	4.51408	0.446469	4.29084
Apoa2	-1.24545	-2.60238	-1.35693	-1.92391
Apobec1	7.64358	7.71416	0.0705764	7.67887
Apobec2	-3.30934	-1.51207	1.79727	-2.41071
Apobec3	4.48048	4.63776	0.157288	4.55912
Apobr	8.31121	7.86854	-0.442669	8.08988
Apoc1	0.193839	0.926078	0.732239	0.559959
Apoe	8.62874	9.28184	0.653102	8.95529
Apol7d	1.3829	1.62186	0.238967	1.50238
Apol8	-0.937717	-1.07532	-0.137601	-1.00652
Apol9b	0.338158	-4.02639	-4.36454	-1.84411
Apoo	1.81165	2.03939	0.227736	1.92552
Apool	3.18684	3.07883	-0.108008	3.13284
Apopt1	2.24912	3.40852	1.1594	2.82882
App	10.0794	10.2601	0.180709	10.1698
Appbp2	6.72352	6.82898	0.105455	6.77625
Appbp2os	1.59889	1.81212	0.213233	1.7055
Appl1	6.26145	6.43674	0.175284	6.3491
Appl2	6.04145	6.03551	-0.00594199	6.03848
Aprt	6.448	6.52386	0.0758541	6.48593
Aptx	4.26864	4.04678	-0.221852	4.15771
Aqp1	-0.429192	-1.20674	-0.777548	-0.817966
Aqp11	-0.88333	-4.61857	-3.73524	-2.75095
Aqp3	-4.04065	-1.42947	2.61118	-2.73506
Aqp9	2.4741	2.17757	-0.296523	2.32583
Aqr	6.21547	6.11507	-0.100403	6.16527
Araf	5.61347	5.77093	0.157452	5.6922
Arap1	9.39052	9.11733	-0.27319	9.25393
Arap2	4.24899	3.65321	-0.595778	3.9511
Arap3	6.92078	5.89632	-1.02446	6.40855
Arc	-2.82635	-0.553922	2.27243	-1.69013
Arcn1	7.7999	7.90718	0.107272	7.85354
Areg	-0.316804	0.742303	1.05911	0.21275
Arel1	6.14934	5.78775	-0.361588	5.96854
Arf1	8.4401	8.45792	0.0178191	8.44901
Arf2	7.25028	6.96474	-0.28554	7.10751
Arf3	6.86825	6.9645	0.0962519	6.91637
Arf4	6.33785	6.62123	0.283385	6.47954
Arf5	5.69616	5.89532	0.199156	5.79574
Arf6	7.05696	7.32426	0.267303	7.19061
Arfgap1	5.25049	5.25938	0.00889768	5.25493
Arfgap2	5.15057	5.18759	0.03702	5.16908
Arfgap3	4.47788	4.45143	-0.0264531	4.46465
Arfgef1	8.04605	7.68462	-0.361429	7.86533
Arfgef2	6.58873	6.52094	-0.0677869	6.55483
Arfgef3	0.868464	-0.312714	-1.18118	0.277875
Arfip1	2.27327	2.38009	0.106825	2.32668
Arfip2	4.17403	4.20059	0.0265668	4.18731
Arfrp1	4.67765	4.66387	-0.0137794	4.67076
Arg1	10.7627	11.3923	0.629575	11.0775
Arg2	6.02688	4.68023	-1.34665	5.35356
Arglu1	6.61789	6.85418	0.236294	6.73604
Arhgap1	6.32347	6.45622	0.132751	6.38984
Arhgap10	4.18521	4.57787	0.392665	4.38154
Arhgap11a	5.78438	5.96664	0.182259	5.87551
Arhgap12	5.96198	6.35316	0.391178	6.15757
Arhgap15	4.85508	4.96806	0.112971	4.91157
Arhgap17	6.58542	6.56694	-0.0184796	6.57618
Arhgap18	4.4477	5.07184	0.624139	4.75977
Arhgap19	2.43182	2.93425	0.502426	2.68303
Arhgap21	4.87888	5.50822	0.629334	5.19355
Arhgap22	0.0614613	0.446727	0.385266	0.254094
Arhgap23	5.79797	6.36333	0.565368	6.08065
Arhgap24	4.28357	3.61966	-0.663916	3.95161
Arhgap25	6.73144	6.63209	-0.0993479	6.68177
Arhgap26	6.27123	6.22115	-0.0500756	6.24619
Arhgap27	6.24857	5.47107	-0.777505	5.85982
Arhgap27os1	0.115879	-1.89987	-2.01575	-0.891997
Arhgap27os2	-0.281206	-1.13953	-0.858327	-0.710369
Arhgap27os3	4.30129	3.92059	-0.380698	4.11094
Arhgap28	0.218918	-0.0433404	-0.262258	0.0877886
Arhgap29	3.09839	4.24214	1.14375	3.67026
Arhgap30	9.47593	9.13949	-0.336448	9.30771
Arhgap31	6.1935	6.7693	0.575799	6.4814
Arhgap32	0.915243	0.811869	-0.103374	0.863556
Arhgap33	-0.390748	0.510886	0.901634	0.0600688
Arhgap35	4.045	4.01395	-0.0310485	4.02948
Arhgap39	3.95644	4.37304	0.4166	4.16474
Arhgap4	8.19161	8.09309	-0.0985232	8.14235
Arhgap45	8.91611	8.65956	-0.256552	8.78783
Arhgap5	3.45039	3.85413	0.403741	3.65226
Arhgap6	0.803634	2.15767	1.35404	1.48065
Arhgap8	-0.937717	-3.60775	-2.67004	-2.27274
Arhgap9	7.03528	6.61911	-0.416169	6.8272
Arhgdia	8.82194	8.88478	0.0628425	8.85336
Arhgdib	8.1995	7.97911	-0.220397	8.08931
Arhgef1	9.37535	9.31456	-0.0607951	9.34496
Arhgef10	0.315085	1.42502	1.10993	0.870053
Arhgef10l	6.94962	7.14444	0.194819	7.04703
Arhgef11	6.45164	6.40684	-0.0448043	6.42924
Arhgef12	5.73688	6.65977	0.922888	6.19833
Arhgef17	-1.31574	-1.79272	-0.476987	-1.55423
Arhgef18	5.48886	4.85725	-0.631607	5.17305
Arhgef2	7.79548	7.71841	-0.077073	7.75695
Arhgef25	-1.17843	-4.02639	-2.84796	-2.60241
Arhgef26	-2.82635	-1.69298	1.13336	-2.25967
Arhgef3	7.67195	7.33408	-0.337869	7.50302
Arhgef33	-2.05128	-0.954875	1.0964	-1.50308
Arhgef37	3.58186	4.04317	0.461315	3.81252
Arhgef39	-0.684225	-0.276161	0.408065	-0.480193
Arhgef4	1.31474	0.489815	-0.824926	0.902278
Arhgef40	-0.353302	-0.13856	0.214742	-0.245931
Arhgef5	1.25538	2.00267	0.747297	1.62902
Arhgef6	5.78962	5.91225	0.122625	5.85093
Arhgef7	6.84226	6.89583	0.0535701	6.86904
Arhgef9	-1.24545	-0.553922	0.691526	-0.899685
Arid1a	8.07874	8.12664	0.0479038	8.10269
Arid1b	6.49367	6.55779	0.0641179	6.52573
Arid2	6.19271	6.12706	-0.0656494	6.15988
Arid3a	8.00259	7.43778	-0.564818	7.72018
Arid3b	5.65828	4.91865	-0.739627	5.28847
Arid4a	6.96777	6.86138	-0.106387	6.91457
Arid4b	6.83796	6.43777	-0.400195	6.63787
Arid5a	7.22013	6.34878	-0.871348	6.78445
Arid5b	7.23883	6.60356	-0.635266	6.9212
Arih1	6.9834	6.88427	-0.099133	6.93384
Arih2	6.56631	6.56725	0.000943491	6.56678
Arl1	5.68496	5.86189	0.176926	5.77342
Arl10	2.40476	2.62201	0.217251	2.51338
Arl11	3.1482	2.90271	-0.24549	3.02545
Arl13b	4.40053	4.49702	0.0964902	4.44877
Arl14ep	5.16193	4.98321	-0.17872	5.07257
Arl15	2.8401	2.52695	-0.31315	2.68352
Arl16	1.66425	2.66023	0.995979	2.16224
Arl2	2.57466	2.38009	-0.194571	2.47738
Arl2bp	4.85608	4.31732	-0.538762	4.5867
Arl3	3.72001	3.33363	-0.386383	3.52682
Arl4a	4.14488	4.11029	-0.0345933	4.12759
Arl4c	5.66685	6.11893	0.452083	5.89289
Arl4d	0.00491068	-1.27723	-1.28214	-0.63616
Arl5a	5.48692	5.78018	0.293253	5.63355
Arl5b	4.92628	4.33367	-0.592607	4.62998
Arl5c	3.76965	3.81443	0.0447764	3.79204
Arl6	0.945607	1.36842	0.422816	1.15702
Arl6ip1	6.23327	6.05939	-0.173877	6.14633
Arl6ip4	5.38951	5.3091	-0.080409	5.3493
Arl6ip5	5.75468	6.22035	0.465675	5.98752
Arl6ip6	4.03621	4.04317	0.00696404	4.03969
Arl8a	6.78857	6.71444	-0.0741298	6.7515
Arl8b	6.4087	6.53932	0.130626	6.47401
Arl9	-1.73006	-1.35134	0.378717	-1.5407
Armc1	4.51885	5.06918	0.550333	4.79401
Armc10	3.65029	3.6603	0.0100128	3.65529
Armc12	-0.937717	-4.61857	-3.68085	-2.77814
Armc3	-0.281206	0.309159	0.590364	0.0139764
Armc5	4.31298	4.43499	0.122002	4.37398
Armc6	3.36871	3.3629	-0.00581362	3.3658
Armc7	5.22441	4.9766	-0.247808	5.1005
Armc8	5.12675	4.88071	-0.246043	5.00373
Armc9	1.10207	1.5826	0.480529	1.34233
Armcx2	1.6366	0.811869	-0.824731	1.22423
Armcx3	4.0131	4.0999	0.0867999	4.0565
Armcx4	1.04711	0.760011	-0.287104	0.903563
Armcx5	2.42645	2.27932	-0.147132	2.35288
Armh2	-1.73006	-2.01563	-0.285564	-1.87284
Armh3	4.06588	4.40012	0.334236	4.233
Armt1	4.03797	4.03955	0.00158104	4.03876
Arnt	6.79405	6.52191	-0.27214	6.65798
Arntl	4.05025	4.47306	0.422813	4.26166
Arntl2	-0.55108	0.102598	0.653678	-0.224241
Arpc1a	5.4357	5.46568	0.0299838	5.45069
Arpc1b	9.28529	9.26924	-0.0160468	9.27727
Arpc2	9.2255	9.2862	0.0606969	9.25585
Arpc3	7.74256	7.78005	0.0374951	7.7613
Arpc4	7.40169	7.45112	0.0494301	7.42641
Arpc5	8.12746	8.27064	0.143188	8.19905
Arpc5l	4.57334	4.52448	-0.0488631	4.54891
Arpin	0.193839	1.15747	0.963633	0.675656
Arpp19	4.87	4.62695	-0.243056	4.74848
Arrb1	6.27385	6.97045	0.696607	6.62215
Arrb2	8.37918	8.16474	-0.214447	8.27196
Arrdc1	5.01038	4.76489	-0.245488	4.88764
Arrdc2	3.67994	3.60992	-0.0700151	3.64493
Arrdc3	5.95547	6.22395	0.268476	6.08971
Arrdc4	5.34535	4.45551	-0.889842	4.90043
Arsa	4.69897	4.66269	-0.036279	4.68083
Arsb	2.12858	3.33067	1.20209	2.72963
Arsg	5.33105	4.7305	-0.600545	5.03077
Arsi	-4.61857	1.07499	5.69356	-1.77179
Arsk	3.31739	3.41971	0.10232	3.36855
Art2a	-1.63713	-0.691555	0.945575	-1.16434
Art2b	-2.46513	-1.27723	1.1879	-1.87118
Art3	-1.63713	-3.0192	-1.38207	-2.32817
Arv1	1.20606	1.86217	0.656109	1.53412
Arvcf	0.960553	1.76904	0.808491	1.3648
As3mt	2.4741	2.55765	0.0835534	2.51587
Asah1	6.67649	6.91201	0.235517	6.79425
Asah2	2.17417	2.10322	-0.0709552	2.13869
Asap1	7.13972	7.40702	0.267301	7.27337
Asap2	1.01883	2.13749	1.11866	1.57816
Asb1	3.26116	3.10332	-0.157837	3.18224
Asb13	2.19328	2.30969	0.116417	2.25149
Asb2	-2.17649	-1.42947	0.747013	-1.80298
Asb3	3.01494	3.12398	0.109038	3.06946
Asb4	0.115879	0.468432	0.352553	0.292155
Asb5	-1.24545	-2.60238	-1.35693	-1.92391
Asb6	4.43572	4.26557	-0.170145	4.35065
Asb7	4.56603	4.23424	-0.331787	4.40014
Asb8	3.59628	3.78446	0.188176	3.69037
Ascc1	3.13179	3.56781	0.436027	3.3498
Ascc2	6.03485	6.11248	0.0776372	6.07366
Ascc3	7.36881	7.04209	-0.326719	7.20545
Ascl2	-0.684225	-1.35134	-0.667119	-1.01778
Asf1a	2.43717	3.06821	0.631039	2.75269
Asf1b	1.89181	2.1972	0.305393	2.04451
Ash1l	7.45857	7.47209	0.0135251	7.46533
Ash2l	4.88379	5.32703	0.443239	5.10541
Asl	4.19787	4.29775	0.0998802	4.24781
Asna1	5.16031	5.0549	-0.105411	5.10761
Asns	3.76327	3.05033	-0.712941	3.4068
Asnsd1	1.52037	1.37992	-0.140448	1.45015
Aspa	3.72659	3.61966	-0.106931	3.67312
Asph	6.36513	6.62002	0.254889	6.49258
Aspm	2.94527	3.73607	0.790797	3.34067
Asprv1	6.10589	5.70846	-0.39743	5.90717
Aspscr1	5.18359	5.26482	0.0812305	5.22421
Asrgl1	2.27327	1.77776	-0.495503	2.02551
Ass1	6.64648	5.95756	-0.688921	6.30202
Aste1	2.69125	2.94203	0.250776	2.81664
Astl	-1.63713	-1.42947	0.207657	-1.5333
Asxl1	7.01171	6.74171	-0.269997	6.87671
Asxl2	6.18716	6.27834	0.0911786	6.23275
Atad1	5.288	5.48245	0.194447	5.38522
Atad2	5.50296	5.74892	0.245961	5.62594
Atad2b	6.90058	6.90531	0.00473182	6.90294
Atad3a	5.2065	5.36224	0.155741	5.28437
Atad3aos	-0.830919	-2.01563	-1.18471	-1.42327
Atad5	3.55749	3.63413	0.0766425	3.59581
Atat1	2.88779	2.78656	-0.101235	2.83717
Ate1	5.45033	5.62576	0.175427	5.53804
Atf1	6.22517	6.00009	-0.225082	6.11263
Atf1-ps	-1.4675	-2.01563	-0.548124	-1.74156
Atf2	5.62055	5.56787	-0.0526786	5.59421
Atf3	5.34107	5.43018	0.0891017	5.38562
Atf4	7.13169	7.13853	0.0068362	7.13511
Atf5	3.06074	2.41404	-0.646699	2.73739
Atf6	6.7799	6.74949	-0.0304171	6.7647
Atf6b	6.02732	5.76326	-0.264061	5.89529
Atf7	4.9129	5.22234	0.309442	5.06762
Atf7ip	8.20157	7.83408	-0.367487	8.01783
Atg10	2.27327	1.69733	-0.575937	1.9853
Atg101	4.85408	4.78233	-0.0717568	4.81821
Atg12	4.87	4.77364	-0.0963672	4.82182
Atg13	4.37287	4.28863	-0.0842328	4.33075
Atg14	3.03626	3.17767	0.14141	3.10697
Atg16l1	6.14034	6.05267	-0.0876678	6.09651
Atg16l2	3.69789	3.08236	-0.61553	3.39012
Atg2a	5.93149	6.20023	0.268734	6.06586
Atg2b	5.8176	5.81183	-0.00576935	5.81471
Atg3	6.9407	6.59465	-0.346052	6.76767
Atg4a	3.81559	3.97278	0.157193	3.89418
Atg4b	5.03088	4.93238	-0.0984988	4.98163
Atg4c	3.79489	4.58782	0.792931	4.19135
Atg4d	5.70894	5.64792	-0.0610217	5.67843
Atg5	5.39227	5.20467	-0.1876	5.29847
Atg7	6.73089	6.66976	-0.0611356	6.70033
Atg9a	4.58544	4.10856	-0.47688	4.347
Atg9b	0.193839	1.15747	0.963633	0.675656
Atic	5.72544	6.2741	0.548661	5.99977
Atl1	-0.937717	-0.691555	0.246162	-0.814636
Atl2	4.79382	4.92945	0.135636	4.86163
Atl3	5.86603	6.72828	0.862253	6.29715
Atm	5.39295	5.40718	0.0142267	5.40007
Atmin	4.69339	5.33812	0.644737	5.01576
Atn1	1.19346	1.60236	0.408898	1.39791
Atoh8	-1.24545	-2.79579	-1.55034	-2.02062
Atox1	4.96848	5.30609	0.337606	5.13728
Atp10a	4.92818	4.38878	-0.539402	4.65848
Atp10d	6.6597	6.88225	0.222547	6.77098
Atp11a	7.63691	7.19455	-0.442364	7.41573
Atp11b	7.26878	6.67327	-0.595517	6.97103
Atp11c	5.42159	6.17899	0.7574	5.80029
Atp13a1	5.81606	6.03505	0.218999	5.92555
Atp13a2	6.51882	6.88578	0.366963	6.7023
Atp13a3	6.69867	6.85006	0.151392	6.77436
Atp1a1	9.91032	10.0084	0.0980865	9.95936
Atp1a3	7.16373	7.46401	0.300279	7.31387
Atp1b1	-1.05306	-4.02639	-2.97333	-2.53972
Atp1b3	8.2296	7.99251	-0.237091	8.11106
Atp23	1.89959	2.01747	0.117885	1.95853
Atp2a1	-1.82939	-2.43185	-0.602461	-2.13062
Atp2a2	8.49061	8.71657	0.22596	8.60359
Atp2a3	5.61229	5.80171	0.189418	5.707
Atp2b1	8.54097	8.90208	0.361112	8.72152
Atp2b4	5.38328	5.58598	0.202697	5.48463
Atp2c1	7.04364	7.07606	0.0324239	7.05985
Atp5a1	8.28631	8.52411	0.237795	8.40521
Atp5b	8.20403	8.36867	0.164648	8.28635
Atp5c1	6.50295	6.59711	0.0941594	6.55003
Atp5d	5.70728	5.93873	0.231445	5.82301
Atp5e	4.79486	4.53737	-0.257489	4.66611
Atp5f1	6.74796	6.83734	0.0893858	6.79265
Atp5g1	3.87793	4.28558	0.407652	4.08175
Atp5g2	2.89947	3.47436	0.574891	3.18692
Atp5g3	4.97125	5.24688	0.275628	5.10907
Atp5h	6.74661	6.8329	0.0862946	6.78976
Atp5j	6.2656	6.372	0.1064	6.3188
Atp5j2	5.01933	5.25158	0.232251	5.13546
Atp5k	4.82171	5.10859	0.286879	4.96515
Atp5l	5.12758	5.26869	0.141111	5.19814
Atp5md	4.58905	4.75389	0.164834	4.67147
Atp5mpl	6.17959	6.18474	0.00514678	6.18217
Atp5o	3.97128	4.14945	0.178167	4.06036
Atp6ap1	7.26972	7.46806	0.198333	7.36889
Atp6ap2	6.33892	6.22434	-0.114575	6.28163
Atp6v0a1	6.46382	6.63359	0.169769	6.54871
Atp6v0a2	6.27907	6.12706	-0.152017	6.20306
Atp6v0b	6.22013	6.11764	-0.10249	6.16889
Atp6v0c	5.93054	5.92309	-0.00744914	5.92682
Atp6v0c-ps2	4.85908	4.55269	-0.306387	4.70588
Atp6v0d1	6.83898	6.78964	-0.0493322	6.81431
Atp6v0d2	-2.82635	-1.35134	1.475	-2.08885
Atp6v0e	6.45956	6.38347	-0.0760895	6.42151
Atp6v0e2	1.76133	1.8946	0.133265	1.82796
Atp6v1a	7.3565	7.35262	-0.00388118	7.35456
Atp6v1b2	7.84288	7.6463	-0.196585	7.74459
Atp6v1c1	6.27534	6.19617	-0.0791767	6.23575
Atp6v1d	6.26221	5.85572	-0.406487	6.05897
Atp6v1e1	7.24036	7.1724	-0.0679626	7.20638
Atp6v1f	5.53639	5.28942	-0.246973	5.4129
Atp6v1fnb	-1.82939	-1.59969	0.229699	-1.71454
Atp6v1g1	6.70006	6.29665	-0.403407	6.49835
Atp6v1g2	2.40476	1.66009	-0.744666	2.03242
Atp6v1h	5.96152	5.87312	-0.0884029	5.91732
Atp7a	6.75975	6.92556	0.165803	6.84265
Atp8a1	5.82118	6.00242	0.181233	5.9118
Atp8a2	-1.38962	-1.35134	0.038279	-1.37048
Atp8b2	6.08302	6.34255	0.25953	6.21278
Atp8b4	7.57998	7.45486	-0.125112	7.51742
Atp8b5	1.33782	-0.740514	-2.07833	0.298652
Atp9a	-1.4675	-1.01384	0.453661	-1.24067
Atp9b	6.48012	6.54859	0.068463	6.51435
Atpaf1	1.70919	1.93413	0.224942	1.82166
Atpaf2	3.05727	3.34834	0.291068	3.2028
Atpif1	5.98364	6.34512	0.361481	6.16438
Atpsckmt	2.98236	3.16775	0.185395	3.07506
Atr	4.59385	4.77581	0.18196	4.68483
Atraid	2.88388	2.74715	-0.136732	2.81551
Atrip	3.07111	3.27017	0.199061	3.17064
Atrn	6.46448	5.99074	-0.473735	6.22761
Atrnl1	6.50487	6.47209	-0.0327815	6.48848
Atrx	7.70117	7.85895	0.157781	7.78006
Atxn1	4.47007	5.0432	0.573131	4.75663
Atxn10	6.19626	5.3166	-0.879665	5.75643
Atxn1l	5.60458	5.56346	-0.0411164	5.58402
Atxn2	6.44502	6.40438	-0.0406384	6.4247
Atxn2l	7.98865	7.92911	-0.0595381	7.95888
Atxn3	6.03396	6.19291	0.158947	6.11344
Atxn7	5.27759	5.48511	0.207517	5.38135
Atxn7l1	6.31767	6.02273	-0.294946	6.1702
Atxn7l1os1	-1.73006	-2.27937	-0.549314	-2.00472
Atxn7l1os2	-1.82939	-1.69298	0.136411	-1.76119
Atxn7l2	1.6366	1.66009	0.0234899	1.64834
Atxn7l3	6.31767	6.09776	-0.219913	6.20772
Atxn7l3b	6.22169	6.10341	-0.118277	6.16255
AU019990	0.682662	-1.35134	-2.03401	-0.334341
AU020206	5.38536	4.90379	-0.481566	5.14458
AU022133	-2.82635	-2.01563	0.810722	-2.42099
AU022252	3.43976	3.53733	0.0975684	3.48855
AU022793	-0.316804	-0.13856	0.178244	-0.227682
AU040320	5.81965	5.93191	0.112263	5.87578
AU041133	2.11528	1.78643	-0.328855	1.95086
Auh	4.84102	4.81869	-0.0223276	4.82986
Aunip	-1.05306	-0.20572	0.847337	-0.629389
Aup1	6.66342	6.84436	0.180944	6.75389
Aurka	2.16775	2.58771	0.419964	2.37773
Aurkaip1	5.57089	5.59957	0.0286765	5.58523
Aurkb	2.53527	3.13759	0.602318	2.83643
Auts2	-3.62915	-1.51207	2.11707	-2.57061
AV099323	-3.04773	-1.79272	1.255	-2.42022
AV356131	-0.994234	-0.0743871	0.919847	-0.534311
Aven	3.5624	3.79093	0.228539	3.67667
Avil	0.218918	-0.843717	-1.06263	-0.3124
Avl9	6.0796	5.73724	-0.342363	5.90842
Avpi1	1.36053	2.15098	0.790442	1.75575
Avpr2	0.786961	-0.0129478	-0.799909	0.387007
AW011738	4.19314	2.03939	-2.15375	3.11626
AW046200	0.383225	-0.312714	-0.695939	0.0352555
AW112010	5.40598	4.29624	-1.10974	4.85111
AW146154	2.43717	2.4581	0.0209296	2.44764
AW209491	2.31457	2.18415	-0.130422	2.24936
AW549877	5.02467	4.93141	-0.0932665	4.97804
AW554918	3.9225	3.99351	0.0710146	3.95801
Axdnd1	0.490093	-1.20674	-1.69683	-0.358323
Axin1	5.78857	5.75721	-0.0313606	5.77289
Axin2	-1.63713	-1.69298	-0.0558533	-1.66506
Axl	2.33191	4.08065	1.74874	3.20628
AY761185	-0.146997	-0.510815	-0.363817	-0.328906
Azi2	7.03638	6.68403	-0.35235	6.86021
Azin1	7.49848	7.24257	-0.255903	7.37052
Azin2	-0.594111	-0.312714	0.281397	-0.453412
B130021K23Rik	1.82805	2.03939	0.211344	1.93372
B130034C11Rik	-4.61857	-1.42947	3.1891	-3.02402
B130046B21Rik	-0.937717	-1.89987	-0.962157	-1.4188
B130055M24Rik	1.56994	2.06811	0.498165	1.81902
B230118H07Rik	1.33782	1.47948	0.141661	1.40865
B230206L02Rik	-2.82635	-1.59969	1.22665	-2.21302
B230208H11Rik	1.33782	0.356487	-0.981331	0.847153
B230216N24Rik	3.54762	2.87454	-0.673089	3.21108
B230217C12Rik	-1.05306	-2.27937	-1.22632	-1.66622
B230217O12Rik	-0.731485	-0.843717	-0.112232	-0.787601
B230219D22Rik	5.81297	5.99215	0.17918	5.90256
B230303A05Rik	4.89356	3.49566	-1.3979	4.19461
B230303O12Rik	1.04711	0.531653	-0.515462	0.789384
B230307C23Rik	3.26116	3.30074	0.0395815	3.28095
B230319C09Rik	-3.62915	-1.27723	2.35191	-2.45319
B230322F03Rik	-2.05128	-0.843717	1.20756	-1.4475
B230354K17Rik	3.18366	3.20702	0.0233557	3.19534
B230362B09Rik	0.267803	1.17077	0.90297	0.719288
B230369F24Rik	-0.390748	-0.0743871	0.316361	-0.232568
B230377A18Rik	-0.55108	-1.27723	-0.726151	-0.914156
B230398E01Rik	-1.54982	-0.644203	0.905621	-1.09701
B2m	10.0288	9.93092	-0.0978649	9.97985
B330016D10Rik	0.700577	0.209572	-0.491005	0.455075
B3galnt1	3.16443	3.19079	0.0263611	3.17761
B3galnt2	4.54635	4.3902	-0.156147	4.46828
B3galt4	1.98977	2.11702	0.127251	2.0534
B3galt6	2.32037	2.21015	-0.110228	2.26526
B3gat2	-1.4675	-0.898225	0.569276	-1.18286
B3gat3	4.8135	4.77473	-0.0387747	4.79411
B3glct	2.45839	3.22625	0.767867	2.84232
B3gnt2	4.10508	3.65558	-0.449506	3.88033
B3gnt3	2.36037	2.0752	-0.285169	2.21778
B3gnt5	2.31457	2.08927	-0.225294	2.20192
B3gnt7	-2.17649	0.510886	2.68737	-0.8328
B3gnt8	1.70919	1.73363	0.0244426	1.72141
B3gnt9	0.193839	-0.312714	-0.506553	-0.0594372
B3gntl1	3.57944	3.6245	0.0450572	3.60197
B430010I23Rik	-0.0843021	-0.240511	-0.156208	-0.162406
B430203G13Rik	-1.63713	-0.691555	0.945575	-1.16434
B430305J03Rik	0.405241	0.828748	0.423507	0.616995
B430306N03Rik	6.94211	6.3881	-0.554012	6.66511
B430319F04Rik	1.48979	1.42502	-0.0647678	1.4574
B4galnt1	6.03749	6.67181	0.634315	6.35465
B4galnt2	-1.82939	-2.43185	-0.602461	-2.13062
B4galnt4	-0.429192	0.894359	1.32355	0.232584
B4galt1	7.09152	6.7977	-0.293821	6.94461
B4galt2	-2.82635	-1.42947	1.39688	-2.12791
B4galt3	5.00948	4.43636	-0.573119	4.72292
B4galt4	0.627541	-0.171749	-0.79929	0.227896
B4galt5	7.28242	7.79865	0.516228	7.54053
B4galt6	5.22982	5.83185	0.602033	5.53083
B4galt7	4.34466	4.30832	-0.0363363	4.32649
B630019K06Rik	-3.62915	-1.42947	2.19967	-2.52931
B930036N10Rik	0.193839	-0.691555	-0.885394	-0.248858
B930059L03Rik	-0.594111	-1.79272	-1.19861	-1.19342
B930086L07Rik	3.25511	3.54246	0.28735	3.39878
B9d1	-2.46513	-0.312714	2.15242	-1.38892
B9d2	2.43717	2.72026	0.283087	2.57872
Babam1	5.39089	5.3337	-0.0571901	5.36229
Babam2	4.38261	4.61969	0.237083	4.50115
Bace1	0.360867	-1.07532	-1.43619	-0.357225
Bach1	8.08685	8.17787	0.0910219	8.13236
Bach2	3.19634	2.88264	-0.313701	3.03949
Bach2it1	-0.684225	-1.42947	-0.745247	-1.05685
Bach2os	3.12185	3.27941	0.157558	3.20063
Bad	4.30129	4.6124	0.311108	4.45684
Bag1	7.0173	7.21616	0.198854	7.11673
Bag2	-0.509296	-1.35134	-0.842048	-0.93032
Bag3	4.98867	5.54123	0.552562	5.26495
Bag4	2.86016	3.02126	0.161095	2.94071
Bag5	3.25511	4.2119	0.956791	3.7335
Bag6	6.95383	7.10645	0.152615	7.03014
Bahcc1	1.16794	1.93413	0.766195	1.55103
Bahd1	4.66287	4.79527	0.132395	4.72907
Baiap2	4.33466	5.58908	1.25442	4.96187
Baiap2l1	2.57951	1.6411	-0.938409	2.11031
Bak1	6.22633	6.54156	0.315233	6.38395
Bambi	1.3829	1.10301	-0.279886	1.24295
Bambi-ps1	2.86414	2.81648	-0.0476591	2.84031
Banf1	3.58909	4.08768	0.498589	3.83838
Bank1	4.66857	5.42948	0.760912	5.04903
Banp	4.86505	4.64612	-0.218928	4.75558
Bap1	5.58603	5.34107	-0.244958	5.46355
Bard1	1.96775	2.59759	0.629843	2.28267
Basp1	7.61612	7.02274	-0.593381	7.31943
Batf	6.23289	5.39022	-0.842661	5.81155
Batf2	3.34613	3.14772	-0.19841	3.24692
Batf3	1.44798	1.00245	-0.445524	1.22521
Bax	4.38122	3.94014	-0.441078	4.16068
Baz1a	8.24036	7.98453	-0.255828	8.11245
Baz1b	8.2826	8.46629	0.183689	8.37445
Baz2a	7.84867	7.83734	-0.0113258	7.84301
Baz2b	7.8154	7.48463	-0.330776	7.65001
Bbc3	3.16765	3.29467	0.127025	3.23116
Bbip1	4.84807	4.63537	-0.212702	4.74172
Bbof1	-0.638465	-1.35134	-0.71288	-0.994905
Bbs1	-0.429192	0.572312	1.0015	0.0715601
Bbs10	1.59889	1.67883	0.0799424	1.63886
Bbs12	2.64574	2.19069	-0.455048	2.41821
Bbs2	0.218918	0.468432	0.249514	0.343675
Bbs4	3.00416	2.30367	-0.700493	2.65392
Bbs5	-1.31574	-0.388722	0.927013	-0.852229
Bbs7	1.3829	1.54223	0.159333	1.46256
Bbs9	2.43717	2.5627	0.12553	2.49994
Bbx	5.5395	5.199	-0.340508	5.36925
BC002059	3.0468	3.19079	0.143983	3.1188
BC002163	-1.11438	-1.13953	-0.0251529	-1.12696
BC003965	2.93017	3.04312	0.112952	2.98664
BC004004	5.14894	5.22553	0.0765867	5.18724
BC005537	8.58322	8.86491	0.281684	8.72406
BC005561	4.26713	4.56029	0.293156	4.41371
BC005624	5.83898	5.70732	-0.131668	5.77315
BC017158	3.44509	3.72484	0.279756	3.58496
BC018473	6.90396	2.62201	-4.28196	4.76298
BC022960	-1.4675	-1.07532	0.392183	-1.27141
BC023105	0.315085	-0.691555	-1.00664	-0.188235
BC023719	2.12858	1.97261	-0.155968	2.0506
BC024063	0.820117	0.650346	-0.169771	0.735231
BC024978	3.02919	3.36	0.330808	3.19459
BC025920	1.03304	0.157076	-0.875968	0.59506
BC028528	4.43705	4.51277	0.0757188	4.47491
BC029722	3.95831	4.09293	0.134621	4.02562
BC030867	0.426927	1.29744	0.870513	0.862183
BC031181	4.35601	4.64374	0.287729	4.49987
BC035044	0.383225	0.910306	0.527081	0.646765
BC037032	-1.63713	-1.13953	0.497597	-1.38833
BC037704	0.852528	0.130094	-0.722433	0.491311
BC043934	0.786961	0.572312	-0.214649	0.679637
BC046401	-1.38962	-0.644203	0.74542	-1.01691
BC048403	3.35746	3.30978	-0.0476797	3.33362
BC049352	-0.937717	-0.898225	0.0394914	-0.917971
BC049715	-1.24545	-1.69298	-0.447535	-1.46922
BC051226	-0.0539474	-0.553922	-0.499974	-0.303934
BC052040	0.975345	1.34515	0.369802	1.16025
BC055308	1.46903	0.910306	-0.558728	1.18967
BC055324	1.37176	1.91845	0.546689	1.6451
BC060293	0.0334631	-0.13856	-0.172023	-0.0525483
BC064078	2.30874	2.59759	0.288852	2.45317
BC065397	-0.55108	0.424691	0.975771	-0.0631948
BC085271	0.142336	0.0168178	-0.125519	0.0795771
Bc1	6.21313	5.51214	-0.700991	5.86263
BC106179	-1.54982	0.631229	2.18105	-0.459297
BC147527	2.12195	0.157076	-1.96487	1.13951
Bcam	1.48979	3.50619	2.0164	2.49799
Bcap29	4.05896	4.5565	0.49754	4.30773
Bcap31	5.80316	6.04998	0.246818	5.92657
Bcar1	-0.281206	-0.843717	-0.562511	-0.562461
Bcar3	2.80327	2.81648	0.0132181	2.80987
Bcas1	-1.82939	-2.14148	-0.312088	-1.98544
Bcas2	4.62468	4.63176	0.0070877	4.62822
Bcas3	3.78653	3.92452	0.137997	3.85552
Bcat1	2.18057	1.84568	-0.334889	2.01312
Bcat2	4.78124	4.8918	0.110553	4.83652
Bccip	5.22053	5.27255	0.052019	5.24654
Bcdin3d	2.97133	2.66023	-0.311104	2.81578
Bckdha	2.23075	2.96129	0.730542	2.59602
Bckdhb	2.93017	2.51135	-0.418817	2.72076
Bckdk	3.66861	3.86235	0.193746	3.76548
Bcl10	6.38604	6.05805	-0.32799	6.22205
Bcl11a	3.7353	3.81655	0.0812434	3.77592
Bcl2	3.21516	3.91665	0.70149	3.56591
Bcl2a1a	5.64215	5.1232	-0.518946	5.38267
Bcl2a1b	1.86823	1.66949	-0.198739	1.76886
Bcl2a1c	-0.55108	-0.740514	-0.189433	-0.645797
Bcl2a1d	5.07704	5.13597	0.0589273	5.10651
Bcl2l1	7.70561	6.41455	-1.29106	7.06008
Bcl2l11	6.46808	6.47644	0.00836366	6.47226
Bcl2l12	2.63646	2.756	0.119536	2.69623
Bcl2l13	5.12344	5.11634	-0.0070939	5.11989
Bcl2l15	5.17641	2.52177	-2.65464	3.84909
Bcl2l2	3.64567	3.81443	0.168759	3.73005
Bcl3	6.80858	6.44702	-0.361558	6.6278
Bcl6	6.69783	6.28408	-0.413746	6.49096
Bcl7a	-0.146997	0.794789	0.941787	0.323896
Bcl7b	4.94988	5.0674	0.117524	5.00864
Bcl7c	2.64111	2.9459	0.304791	2.7935
Bcl9	4.90712	4.69066	-0.216463	4.79889
Bcl9l	4.23061	4.34252	0.111907	4.28656
Bclaf1	7.86092	7.9104	0.0494803	7.88566
Bclaf3	5.17881	4.9585	-0.220304	5.06865
Bco2	1.79507	1.37992	-0.415153	1.5875
Bcor	5.41753	5.5897	0.172162	5.50362
Bcorl1	4.24899	4.56155	0.312566	4.40527
Bcr	3.47922	3.65794	0.178723	3.56858
Bcs1l	1.96775	1.55243	-0.415322	1.76009
Bdh1	0.338158	1.49013	1.15197	0.914144
Bdp1	7.33552	7.31118	-0.0243345	7.32335
BE692007	2.59396	1.83736	-0.756599	2.21566
Becn1	6.87837	6.763	-0.115371	6.82068
Begain	-1.31574	-2.14148	-0.825746	-1.72861
Bend3	2.76972	3.12739	0.357678	2.94855
Bend4	5.68945	5.50756	-0.181891	5.59851
Bend5	-1.82939	-0.791192	1.0382	-1.31029
Bend6	-0.994234	-0.312714	0.681521	-0.653474
Bet1	3.8299	3.87053	0.040625	3.85021
Bet1l	3.08822	2.89872	-0.189503	2.99347
Bex3	2.73537	2.20369	-0.531678	2.46953
Bex6	-3.04773	-0.791192	2.25653	-1.91946
Bfar	5.48692	5.59279	0.105865	5.53986
[truncated: 15,602 more rows]
