# Supplementary material for: A druggable copper-signalling pathway that drives inflammation
Source: Nature. 2023 Apr 26;617(7960):386–94. doi: 10.1038/s41586-023-06017-4 (PMC10131557; doi:10.1038/s41586-023-06017-4)
Supplement: Supplementary file 14 — Supplementary Table 11 [file 41586_2023_6017_MOESM14_ESM.xlsx]

## Sheet: Title
	Supplementary Table 11
	RNA-seq analysis of lung tissues from SARS-CoV-2-infected mice

## Sheet: SARS-CoV-2+LCC-12 vs SARS-CoV-2
Gene	log(2)FC	Average Expression	t	p-value	adjusted p-value
Nr1h5	-3.42213	1.15826	-8.54465	6.56419e-08	0.0006256
Spon2	-1.74543	3.94563	-8.65006	5.44735e-08	0.0006256
Akap5	1.17025	7.12666	6.34411	4.50225e-06	0.00333748
Bex6	-1.88639	-0.58461	-6.20491	6.01233e-06	0.00333748
Chia1	1.42125	6.54947	6.16917	6.47851e-06	0.00333748
Coch	-2.38029	0.526719	-6.57157	2.82203e-06	0.00333748
Efcab3	-3.02052	-3.63346	-6.63385	2.48619e-06	0.00333748
Ggt5	-1.3997	4.05191	-6.90739	1.43391e-06	0.00333748
Gigyf2	-0.729669	6.23101	-6.21259	5.9168e-06	0.00333748
Gm10941	1.69528	-2.59737	6.19233	6.17229e-06	0.00333748
Gm14029	-1.81391	-0.726815	-6.38849	4.10787e-06	0.00333748
Gzma	-2.66176	4.79951	-6.20545	6.00553e-06	0.00333748
Il12rb2	-1.82717	1.84452	-6.17113	6.45196e-06	0.00333748
Kcna10	-4.33501	-3.26072	-6.92163	1.39381e-06	0.00333748
Klra13-ps	-2.44737	2.17415	-6.74501	1.98555e-06	0.00333748
Klra4	-2.63278	2.38077	-6.48861	3.34355e-06	0.00333748
Klra7	-2.83906	2.02268	-6.60892	2.61533e-06	0.00333748
Klra8	-2.38605	2.62091	-6.17732	6.36904e-06	0.00333748
Klra9	-2.21679	1.49754	-6.2348	5.64912e-06	0.00333748
Klre1	-2.47223	2.06053	-6.2274	5.73686e-06	0.00333748
Klrg1	-2.57733	0.613242	-7.37741	5.70298e-07	0.00333748
Krt16	-2.23246	-2.19637	-6.43731	3.71489e-06	0.00333748
Mmp3	-0.973066	6.18411	-6.83553	1.65536e-06	0.00333748
Npl	1.12569	2.88384	6.31337	4.79823e-06	0.00333748
Olfr63	-4.56645	-3.37774	-6.68255	2.25249e-06	0.00333748
Pde6b	-3.18627	-3.52221	-6.35571	4.39551e-06	0.00333748
Pgc	1.78144	0.674136	6.45902	3.55279e-06	0.00333748
Ppp4r2	-0.662138	6.72277	-6.41497	3.88965e-06	0.00333748
Prf1	-2.44933	2.8811	-6.20914	5.95945e-06	0.00333748
Sh2d1b2	-3.25471	-2.53671	-6.24372	5.54508e-06	0.00333748
Sh2d2a	-2.21052	2.93448	-6.23325	5.66733e-06	0.00333748
Sik2	-0.508881	4.58432	-6.18563	6.25937e-06	0.00333748
Sord	0.916669	5.75343	6.28382	5.10156e-06	0.00333748
Sytl3	-0.978417	1.69773	-6.54731	2.96522e-06	0.00333748
Trbj1-2	-2.86062	-2.39891	-6.44124	3.68501e-06	0.00333748
Trbj1-5	-2.43638	-2.37309	-6.28395	5.10021e-06	0.00333748
Txk	-2.06077	1.99522	-6.18361	6.28575e-06	0.00333748
Apoe	1.53026	8.99874	6.12281	7.13903e-06	0.00355906
Gem	-0.939484	4.39449	-6.11336	7.28206e-06	0.00355906
Gm4759	-2.63106	1.42714	-6.05155	8.29272e-06	0.00387542
Ncr1	-2.4176	2.58184	-6.03764	8.53929e-06	0.00387542
Synpo2	-0.778943	4.17861	-6.03908	8.51338e-06	0.00387542
Klrc2	-2.30979	1.68643	-6.01115	9.03024e-06	0.00399994
Klrd1	-1.66943	3.65404	-5.99937	9.25778e-06	0.00399994
Scd2	0.851399	8.53227	5.98999	9.44322e-06	0.00399994
4930502E18Rik	1.79676	-2.46137	5.93747	1.0554e-05	0.00400975
Cthrc1	1.88677	1.62224	5.9524	1.02252e-05	0.00400975
Ido1	-2.47292	2.14896	-5.96583	9.93844e-06	0.00400975
Klra14-ps	-2.6619	0.548669	-5.95932	1.00765e-05	0.00400975
Nr4a1	-0.927618	5.06719	-5.92974	1.07286e-05	0.00400975
Terb2	-4.1154	-2.92142	-5.93952	1.05082e-05	0.00400975
Fcrls	2.26754	3.01178	5.91819	1.09947e-05	0.0040302
Vipr2	-0.958904	3.31065	-5.9045	1.13193e-05	0.00407087
Mmgt1	0.567167	5.16894	5.89513	1.15468e-05	0.00407581
Fbln5	0.920325	5.88242	5.87462	1.20617e-05	0.00418016
Rgs1	-1.6112	3.90969	-5.84849	1.27523e-05	0.00434056
Sh2d1a	-2.13565	0.537438	-5.83985	1.29893e-05	0.00434367
4933411K16Rik	-1.41551	-1.97188	-5.82117	1.35178e-05	0.00442778
Gm6517	1.92231	-2.75591	5.79911	1.417e-05	0.00442778
Metrn	0.784909	3.51484	5.81065	1.38249e-05	0.00442778
Nkg7	-2.25596	3.48653	-5.80618	1.39575e-05	0.00442778
Prl	3.6787	-4.51964	5.7907	1.44273e-05	0.00443546
Chil3	1.46578	10.1296	5.77294	1.49862e-05	0.00445744
Gm6637	-2.76117	-0.627273	-5.76631	1.52003e-05	0.00445744
Klrc1	-2.24608	2.08021	-5.77098	1.50493e-05	0.00445744
Ceacam1	-0.528916	6.29064	-5.68378	1.81469e-05	0.00456247
Ggact	0.786516	3.58283	5.7399	1.60857e-05	0.00456247
Gm37565	-3.3125	-3.22839	-5.70833	1.72139e-05	0.00456247
Klrb1c	-1.96446	2.10725	-5.72996	1.64326e-05	0.00456247
Klrb1f	-1.55874	1.29015	-5.70441	1.73594e-05	0.00456247
Mmp11	0.813424	4.34431	5.69332	1.77785e-05	0.00456247
Olfr753-ps1	-2.31189	-2.61022	-5.69003	1.79045e-05	0.00456247
Serpinb1-ps1	-2.77813	-2.9795	-5.73793	1.61539e-05	0.00456247
Slc17a5	0.387424	4.46325	5.7063	1.72889e-05	0.00456247
Spo11	-1.44683	-1.25432	-5.68264	1.81915e-05	0.00456247
Tbata	1.61138	3.04305	5.70514	1.73322e-05	0.00456247
Smad4	-0.532707	6.68302	-5.67585	1.84591e-05	0.00456947
Atm	-0.67061	4.87392	-5.62514	2.05918e-05	0.00467261
Eomes	-2.36565	1.62015	-5.65649	1.92452e-05	0.00467261
Hapln1	1.49685	-0.116837	5.62775	2.04759e-05	0.00467261
Hcn3	-1.68124	-0.922037	-5.62542	2.05789e-05	0.00467261
Klri2	-2.31295	1.96137	-5.64416	1.97637e-05	0.00467261
Serf1	0.988214	2.02518	5.63196	2.02907e-05	0.00467261
Zfp729b	-0.485278	4.35703	-5.63112	2.03277e-05	0.00467261
Cd300e	-2.46846	2.46485	-5.61595	2.1004e-05	0.00471009
Spn	-1.20174	5.01087	-5.60809	2.1364e-05	0.00473511
Crlf1	1.47962	3.70305	5.58177	2.26151e-05	0.00484345
Epha8	-2.26487	-1.74144	-5.58908	2.22603e-05	0.00484345
RP23-293N23.2	-3.33359	-2.85302	-5.58539	2.24385e-05	0.00484345
Gm43636	-3.40358	-1.29699	-5.57078	2.31591e-05	0.00490483
2310031A07Rik	-2.58656	0.106143	-5.56561	2.342e-05	0.00490559
Abhd4	0.311033	6.11164	5.55767	2.38263e-05	0.00493645
Habp4	0.373311	5.13137	5.55158	2.41427e-05	0.00494821
Adh5	0.369829	6.31387	5.52794	2.54128e-05	0.00499375
Klhl30	-0.999514	-0.00636186	-5.53577	2.49845e-05	0.00499375
Olfm4	1.60166	-2.15478	5.53269	2.51519e-05	0.00499375
Stat4	-1.42757	1.58972	-5.5408	2.47137e-05	0.00499375
Copz2	0.364717	3.96151	5.50251	2.6855e-05	0.00501847
Fzd2	0.869211	3.41284	5.51891	2.59155e-05	0.00501847
Mir31	1.2694	-1.78891	5.50272	2.68432e-05	0.00501847
Prep	0.510874	6.31168	5.50583	2.6662e-05	0.00501847
Pygl	0.65322	5.73683	5.5073	2.6577e-05	0.00501847
Gm12144	2.51341	-1.37067	5.49047	2.75671e-05	0.00506444
Klra6	-3.05847	-1.77087	-5.48321	2.80061e-05	0.00506444
Thbs4	-2.78154	1.682	-5.48865	2.76764e-05	0.00506444
Urod	0.390513	5.25796	5.48062	2.81638e-05	0.00506444
Ahcyl2	-0.343409	6.48313	-5.45693	2.96541e-05	0.00510066
Art3	-0.702559	4.44486	-5.45586	2.97237e-05	0.00510066
Crebbp	-0.381193	5.95515	-5.451	3.00402e-05	0.00510066
Galc	0.720082	4.97199	5.45987	2.94651e-05	0.00510066
Gm15082	1.84189	-2.62165	5.44449	3.04689e-05	0.00510066
Mtch1	0.339901	7.44493	5.4654	2.91125e-05	0.00510066
Suco	-0.325482	6.06963	-5.46124	2.93774e-05	0.00510066
Syne3	-0.595375	3.7923	-5.44393	3.0506e-05	0.00510066
Ccl17	2.73015	2.91007	5.42394	3.18655e-05	0.00519135
Cxcl5	1.74943	1.27157	5.42627	3.17034e-05	0.00519135
Gm5960	-3.43276	-0.00342635	-5.42998	3.14481e-05	0.00519135
BC026585	0.591199	3.89865	5.41564	3.24475e-05	0.0051967
Tbx21	-1.87649	1.78773	-5.41653	3.23846e-05	0.0051967
Tmem202	0.778323	0.0310047	5.41186	3.27162e-05	0.0051967
2010308F09Rik	2.9923	-4.03774	5.40406	3.32783e-05	0.00519708
Afap1l2	-0.5924	4.12871	-5.39833	3.3697e-05	0.00519708
Il2rb	-2.14999	4.41135	-5.39863	3.36753e-05	0.00519708
Islr2	-1.7636	-1.43775	-5.39681	3.38092e-05	0.00519708
Col2a1	-1.67953	-1.14734	-5.38771	3.44885e-05	0.00524942
Zap70	-1.0541	2.66316	-5.3849	3.47006e-05	0.00524942
Epop	0.991954	2.55729	5.38122	3.4981e-05	0.00525018
Gm12097	-1.44132	-1.29635	-5.37631	3.53582e-05	0.00526533
Ctla2b	-0.602796	4.40884	-5.36305	3.63993e-05	0.00537835
2310007B03Rik	0.883394	5.79502	5.34581	3.77992e-05	0.00538593
Ankrd37	0.898423	2.8161	5.33492	3.87111e-05	0.00538593
C8g	0.952865	0.564457	5.34045	3.82454e-05	0.00538593
Fam3c	0.328749	5.97968	5.34884	3.75493e-05	0.00538593
Gm11131	-1.04674	3.05704	-5.34859	3.75692e-05	0.00538593
Gm7565	-2.48324	-2.91335	-5.33647	3.85805e-05	0.00538593
Lrig2	-0.381935	4.74901	-5.34164	3.81461e-05	0.00538593
Popdc2	-0.789303	2.92171	-5.33581	3.86359e-05	0.00538593
Arhgap26	-0.507281	4.44965	-5.32022	3.99787e-05	0.00540449
Gm19585	-2.16641	0.571898	-5.32224	3.98025e-05	0.00540449
Klra3	-1.95578	0.84463	-5.32574	3.94982e-05	0.00540449
Ten1	0.473994	4.07112	5.32852	3.92581e-05	0.00540449
Gm38297	-2.78288	-1.77395	-5.30712	4.11443e-05	0.0055229
Khdc1b	-2.60585	-3.22356	-5.29925	4.1861e-05	0.00555763
Trank1	-1.82191	-2.97363	-5.29789	4.19862e-05	0.00555763
Ryr1	-1.72138	1.61286	-5.29126	4.26019e-05	0.00560025
Ear1	-1.46151	3.75278	-5.2782	4.38414e-05	0.00564775
Ikzf3	-1.82435	3.49948	-5.276	4.4054e-05	0.00564775
Il18rap	-0.753185	4.31839	-5.27502	4.41485e-05	0.00564775
Wfdc21	1.31249	2.74795	5.27645	4.40108e-05	0.00564775
Alpl	-1.31574	3.92433	-5.24734	4.69192e-05	0.00565574
Cd2	-1.21881	3.85073	-5.26068	4.55626e-05	0.00565574
Cldnd2	-1.69849	-2.16468	-5.25548	4.60866e-05	0.00565574
F13a1	1.40457	5.39248	5.25062	4.65818e-05	0.00565574
Gpr174	-2.22879	2.07242	-5.25065	4.65785e-05	0.00565574
Khdc1a	-2.09299	-1.36376	-5.24968	4.66781e-05	0.00565574
Klrc3	-2.95245	-1.72338	-5.27022	4.46169e-05	0.00565574
Ppp1r15a	-0.652974	5.82622	-5.25623	4.6011e-05	0.00565574
Scube3	-1.47528	0.99719	-5.24199	4.74749e-05	0.00565574
Slc6a19os	-3.25366	-3.10513	-5.24477	4.71849e-05	0.00565574
Smim13	0.335071	4.70866	5.25956	4.56754e-05	0.00565574
Alg12	-0.414823	3.93163	-5.23196	4.85348e-05	0.00567199
Fasl	-1.8857	0.572273	-5.23709	4.79894e-05	0.00567199
Gm839	-2.60448	-3.25992	-5.22954	4.87935e-05	0.00567199
Trbc1	-1.67279	2.69807	-5.22947	4.88016e-05	0.00567199
RP23-202A18.2	-2.60477	-2.78067	-5.22167	4.96476e-05	0.00573535
Cd160	-2.35666	-0.191397	-5.21314	5.05888e-05	0.00578216
Dll1	-0.828677	4.99833	-5.2098	5.09628e-05	0.00578216
Zfp729a	-0.502109	4.17258	-5.21143	5.07795e-05	0.00578216
Samd3	-2.02253	1.36421	-5.19888	5.22045e-05	0.00588798
Bpifa2	-1.79165	-2.24834	-5.18963	5.3281e-05	0.00593912
Prg3	-3.20733	-3.40618	-5.191	5.31203e-05	0.00593912
Spp1	2.20295	8.42006	5.17775	5.46953e-05	0.00606132
Cry1	0.46616	4.63236	5.17142	5.54651e-05	0.0061111
Acvr1c	-2.44873	0.954954	-5.15291	5.77794e-05	0.00626884
Cct7	0.274266	7.69356	5.15348	5.77077e-05	0.00626884
Tnfsf13b	-0.935342	4.74333	-5.1521	5.78834e-05	0.00626884
Gdf6	1.55894	-0.529563	5.14316	5.90385e-05	0.00628677
Samd5	-0.565955	5.19693	-5.14437	5.88812e-05	0.00628677
Stag1	-0.477366	6.37467	-5.14679	5.85668e-05	0.00628677
Dad1	0.568865	6.30404	5.13841	5.96616e-05	0.00631255
Egfr	-0.512355	5.08259	-5.13545	6.00536e-05	0.00631255
Gm43069	-2.46979	-3.08435	-5.13379	6.0274e-05	0.00631255
Gm37422	-1.97273	-0.839389	-5.12729	6.11468e-05	0.00636896
Gimap8	-1.02924	5.28064	-5.11912	6.22624e-05	0.00644991
Hsbp1	0.315867	6.62893	5.114	6.29718e-05	0.0064765
Lag3	-1.61173	2.59912	-5.10996	6.35384e-05	0.0064765
Med13	-0.575516	6.80845	-5.11114	6.33722e-05	0.0064765
Stap1	-1.5494	3.21985	-5.10367	6.44292e-05	0.00653236
Gm3764	-2.24402	-2.96719	-5.09637	6.54794e-05	0.00660372
Grsf1	0.270811	6.33352	5.08759	6.67657e-05	0.00669801
Cecr6	-1.00356	-0.0483572	-5.07552	6.85762e-05	0.00670324
Fads3	0.438007	6.92142	5.07584	6.85276e-05	0.00670324
Mospd1	0.266321	4.36332	5.07848	6.81267e-05	0.00670324
Rap1gap2	-0.713115	4.34166	-5.07689	6.83673e-05	0.00670324
Slc8a2	-1.40037	-0.0854747	-5.07968	6.79453e-05	0.00670324
Romo1	0.736644	5.03252	5.06858	6.96389e-05	0.00677238
Dmbt1	-2.46089	1.9798	-5.0561	7.15938e-05	0.00692715
Hhipl2	-1.51333	-1.09501	-5.04765	7.29499e-05	0.00698743
Ppil4	-0.264357	5.41159	-5.04906	7.27216e-05	0.00698743
Sycp1	-2.94034	0.409881	-5.04454	7.34546e-05	0.00700059
1700018F24Rik	2.00549	-1.37527	5.03933	7.43085e-05	0.00704674
Il31ra	-1.55077	-1.34305	-5.03578	7.48964e-05	0.00706733
Galk1	0.679369	5.1235	5.02776	7.62432e-05	0.00712201
Sh3d21	0.775048	3.61293	5.02839	7.61368e-05	0.00712201
Tpgs2	0.469661	3.69835	5.02568	7.65968e-05	0.00712201
Grp	1.48555	0.473921	5.01007	7.93008e-05	0.00721043
Klra5	-2.07879	-2.32967	-5.0163	7.82091e-05	0.00721043
Klrk1	-1.91142	4.21633	-5.00472	8.02487e-05	0.00721043
Pebp1	0.62866	6.68223	5.0082	7.96304e-05	0.00721043
Scnn1a	0.711818	8.30813	5.00824	7.96238e-05	0.00721043
Taf8	-0.343168	4.76588	-5.0046	8.02716e-05	0.00721043
Trbv12-2	-2.0125	-1.57113	-5.0029	8.05741e-05	0.00721043
Zfp868	-0.289909	4.10416	-5.01409	7.85944e-05	0.00721043
Txnip	-0.539811	9.36631	-4.9906	8.28101e-05	0.00737591
Oas1f	-2.61605	-3.5945	-4.98367	8.40964e-05	0.00745167
RP24-121J1.2	-2.95862	-3.1589	-4.98182	8.44426e-05	0.00745167
A230083G16Rik	-2.08852	-2.14844	-4.96696	8.72842e-05	0.00745873
Hoxb8	1.25482	-1.45095	4.97224	8.62637e-05	0.00745873
Ifit1bl2	-1.62087	3.48902	-4.97589	8.55653e-05	0.00745873
Kirrel3	1.30784	-1.14362	4.9651	8.76463e-05	0.00745873
Lax1	-1.75094	2.93753	-4.96506	8.76531e-05	0.00745873
Muc5ac	-2.12401	4.35348	-4.97783	8.51959e-05	0.00745873
Stk40	-0.461995	6.27082	-4.96723	8.72309e-05	0.00745873
Tmem268	0.486851	5.14738	4.96862	8.69615e-05	0.00745873
Mmp19	-0.959264	5.84528	-4.9623	8.81946e-05	0.00747146
5830444B04Rik	-0.960399	1.66203	-4.95985	8.86766e-05	0.00747905
A130051J06Rik	-0.638231	0.764595	-4.95722	8.91989e-05	0.00748996
Gimap4	-1.15697	6.03906	-4.94919	9.08077e-05	0.00750417
Mynn	-0.348644	4.69281	-4.95059	9.05266e-05	0.00750417
Prdm9	-0.712181	2.65465	-4.94853	9.09429e-05	0.00750417
Rfx5	-0.490945	5.23387	-4.95259	9.01224e-05	0.00750417
Aldh7a1	0.267569	5.64986	4.94308	9.2053e-05	0.00756023
Mettl21a	0.3616	3.75285	4.93966	9.27591e-05	0.00756023
Mylk4	-1.76997	0.721169	-4.9394	9.28122e-05	0.00756023
BC049352	-2.17434	-2.11507	-4.92565	9.57023e-05	0.00757949
Ccna1	1.82005	3.23147	4.92503	9.58351e-05	0.00757949
Cpn2	-1.15297	-0.0723488	-4.92825	9.5149e-05	0.00757949
Csrnp1	-1.06358	6.07084	-4.92665	9.54881e-05	0.00757949
Mgl2	1.58136	2.87836	4.92468	9.591e-05	0.00757949
Plat	-0.871083	6.01544	-4.92318	9.62298e-05	0.00757949
Sectm1b	-1.48869	2.13177	-4.92696	9.54217e-05	0.00757949
Sh3bp5	-0.471749	6.00742	-4.93064	9.46416e-05	0.00757949
Bpnt1	0.328617	5.40743	4.92127	9.6641e-05	0.00758055
Cd209c	1.91205	-2.07654	4.90513	0.000100186	0.00766928
Gfi1	-1.11714	0.279639	-4.90722	9.97201e-05	0.00766928
Gimap6	-0.957416	5.97335	-4.90556	0.000100091	0.00766928
Ipcef1	-1.31377	3.07407	-4.90928	9.92621e-05	0.00766928
Itgal	-0.941271	6.07901	-4.90873	9.93837e-05	0.00766928
Mettl2	-0.997162	4.60772	-4.90738	9.96833e-05	0.00766928
Gng5	0.394684	6.6765	4.89763	0.000101878	0.00772852
Klra1	-2.56109	-0.236092	-4.8995	0.000101453	0.00772852
Plin3	0.287351	6.01194	4.89632	0.000102177	0.00772852
Tmsb15a	-2.57397	-3.48418	-4.89347	0.000102828	0.00774708
Ccl5	-2.05283	4.94336	-4.89153	0.000103276	0.00775014
9530082P21Rik	-0.896918	4.49941	-4.88799	0.000104095	0.00778103
Sectm1a	-1.71695	1.06945	-4.88361	0.000105119	0.00782684
Itih2	1.26104	4.05543	4.88066	0.000105812	0.00784783
Gm12596	-1.85384	-2.6934	-4.87435	0.000107317	0.00786697
Myh7	1.23833	3.79537	4.87328	0.000107572	0.00786697
Rnf225	-1.33534	2.44967	-4.87671	0.000106752	0.00786697
Syce1l	-1.76529	-2.55456	-4.87266	0.000107721	0.00786697
Trbj1-3	-2.81594	-2.49867	-4.8686	0.000108703	0.00790836
Mtfr1l	0.320495	6.6716	4.86616	0.000109299	0.00792144
Snx24	0.530904	4.05353	4.86051	0.000110688	0.00799173
Pdk4	-1.2849	4.64	-4.85597	0.000111818	0.00799334
Peak1os	-1.9392	-1.40769	-4.85819	0.000111264	0.00799334
Sell	-1.64966	5.85883	-4.85537	0.000111968	0.00799334
Cd7	-0.831789	2.31146	-4.85298	0.000112568	0.00800622
Cd28	-1.44532	2.25001	-4.8468	0.000114135	0.00801007
Cnih1	0.363779	6.11389	4.84739	0.000113985	0.00801007
Mrpl28	0.558801	5.05563	4.84529	0.000114522	0.00801007
Tmem184c	0.421807	4.35437	4.846	0.00011434	0.00801007
Wnt7a	1.51504	3.45813	4.8445	0.000114724	0.00801007
Cysltr2	-1.59527	0.869513	-4.84105	0.000115613	0.00801343
Tspan6	0.587792	3.37339	4.84265	0.0001152	0.00801343
RP23-269H21.1	0.718151	3.04055	4.83916	0.000116102	0.00801821
Gm20125	-2.22338	-3.25924	-4.83576	0.000116988	0.00805022
Plpp1	-0.518887	6.32109	-4.83335	0.000117623	0.00806481
Prkcq	-1.26345	3.33497	-4.82587	0.000119608	0.00817153
Unc13c	1.78277	-2.08504	4.81951	0.000121324	0.00825912
Gstm5	0.701592	3.19739	4.81241	0.000123268	0.00830701
Jakmip1	-1.61455	0.986505	-4.814	0.000122831	0.00830701
Pepd	0.499123	5.36877	4.81059	0.000123771	0.00830701
Vstm2a	1.2763	0.69762	4.81207	0.000123362	0.00830701
Trbj1-4	-2.44072	-2.70039	-4.80447	0.000125479	0.00836279
Zfp595	-0.535035	3.31361	-4.80592	0.000125073	0.00836279
Calb2	2.28711	-1.77037	4.79876	0.000127096	0.00844104
1110032F04Rik	-1.33992	-1.32259	-4.79392	0.000128482	0.00847405
Gimap7	-2.07448	1.08699	-4.79405	0.000128444	0.00847405
Amd1	0.37299	6.01262	4.78772	0.000130282	0.00853367
Rag1	-2.81033	-1.96942	-4.78845	0.000130067	0.00853367
Gm45847	1.73839	-2.95372	4.7787	0.000132943	0.0085494
H2-T10	-1.44163	4.51849	-4.78055	0.000132391	0.0085494
Ppp1r12a	-0.364701	6.88572	-4.78158	0.000132086	0.0085494
Prkag1	0.256745	5.98102	4.77823	0.000133081	0.0085494
Wfdc3	2.35843	2.32831	4.77779	0.000133213	0.0085494
Zfp53	-0.346549	4.11032	-4.78104	0.000132246	0.0085494
Zcchc11	-0.749781	5.56325	-4.77453	0.000134191	0.00858327
Cryba4	-1.47329	-0.501747	-4.77208	0.00013493	0.00860164
Ddx43	-0.948567	-0.769114	-4.76779	0.000136237	0.00861517
Fam217b	0.485877	3.46744	4.7672	0.000136415	0.00861517
Tspan8	0.546017	6.87444	4.76693	0.000136498	0.00861517
Cd209e	2.79189	-3.2872	4.75664	0.000139687	0.008685
Cma1	-1.83935	0.155393	-4.75602	0.000139882	0.008685
Glrx5	0.664881	4.62322	4.75631	0.000139789	0.008685
Neurl1b	-0.384475	3.92828	-4.75722	0.000139504	0.008685
Tmem266	-1.0109	-0.575613	-4.76085	0.000138372	0.008685
Gzmb	-2.43042	3.75429	-4.75203	0.00014114	0.00871277
Krt7	0.994023	8.5722	4.7517	0.000141244	0.00871277
1110002E22Rik	-1.78764	0.8559	-4.74324	0.000143952	0.00872863
Ern1	-0.422378	5.88088	-4.74387	0.000143749	0.00872863
Haus1	0.780046	3.14287	4.74642	0.000142929	0.00872863
Rpgrip1	-0.404668	2.76513	-4.74386	0.000143751	0.00872863
Rsl1	-0.644578	3.25645	-4.74232	0.000144248	0.00872863
Slc6a8	0.475782	5.74324	4.74828	0.000142334	0.00872863
Bcl2	-0.707899	4.69422	-4.74052	0.000144833	0.00873628
Gm10509	-0.81441	0.175176	-4.72655	0.000149452	0.00895817
RP24-240E7.1	-2.11384	-3.40182	-4.72721	0.00014923	0.00895817
Cyp27b1	-1.50102	-2.06031	-4.72191	0.000151016	0.00902355
Pcdhgb8	-1.30155	-1.12582	-4.71971	0.000151763	0.00903989
Camsap1	-0.365063	5.18408	-4.71061	0.000154899	0.00905687
Cyb5r3	0.357458	8.15604	4.71578	0.000153112	0.00905687
Fam186a	2.4207	-2.17681	4.71304	0.000154056	0.00905687
Ifnb1	-3.07709	-0.358428	-4.71529	0.000153279	0.00905687
Ppa2	0.539329	5.02524	4.71187	0.000154463	0.00905687
Susd4	0.438592	3.80682	4.71093	0.00015479	0.00905687
Rpl36a-ps1	1.21937	-1.49609	4.70864	0.000155589	0.00906937
Gpr31b	-2.98661	-0.989891	-4.70409	0.000157189	0.00911921
Hdgfrp3	-0.546012	4.27754	-4.70349	0.000157401	0.00911921
Scrn2	0.52252	3.39863	4.70177	0.000158011	0.00912679
N4bp2l2	-0.23151	6.04398	-4.69222	0.000161439	0.00929666
C330006A16Rik	0.296355	5.75088	4.69082	0.000161948	0.00929788
Skap1	-1.53377	2.04289	-4.68523	0.000163998	0.00938727
Cystm1	0.576737	6.49172	4.6822	0.000165118	0.00942312
Senp7	-0.344289	4.72062	-4.67894	0.000166336	0.00946425
Galnt9	0.885175	0.168404	4.6749	0.000167851	0.0094938
Ldlr	-0.409555	6.80249	-4.67558	0.000167595	0.0094938
Mrps21	0.387058	4.8041	4.66931	0.000169976	0.00955726
Svip	0.606369	3.60851	4.66993	0.00016974	0.00955726
Pycr1	0.767324	1.64305	4.66627	0.000171146	0.00959473
A530072M11Rik	-0.672235	-0.203574	-4.66286	0.000172462	0.00964014
Bcap31	0.262889	6.8551	4.65593	0.000175175	0.00967509
Dpy19l2	1.15373	0.371265	4.65668	0.000174881	0.00967509
Gm10388	-1.1879	-0.578848	-4.65096	0.000177147	0.00967509
Gm45441	1.08571	-0.404851	4.65806	0.000174337	0.00967509
Ifna4	-2.80532	-2.18927	-4.65194	0.000176755	0.00967509
Ppp2cb	0.264161	6.60778	4.65283	0.000176402	0.00967509
Prr14l	-0.310567	5.47136	-4.65202	0.000176725	0.00967509
Zfp800	-0.333035	4.65173	-4.65361	0.000176093	0.00967509
Baiap3	-1.16297	3.14287	-4.64539	0.000179382	0.00971366
Myh3	-1.94029	-1.90707	-4.6476	0.000178492	0.00971366
Pla2g12a	0.502956	3.74033	4.64562	0.00017929	0.00971366
2810474O19Rik	-0.566074	7.27312	-4.62814	0.000186489	0.00975288
4930523C07Rik	-0.333775	6.01668	-4.62926	0.000186019	0.00975288
A730004F24Rik	-3.09894	-3.78371	-4.62486	0.000187871	0.00975288
Akr7a5	0.729555	4.09644	4.6161	0.000191618	0.00975288
Btnl9	-1.3559	-0.410448	-4.63379	0.000184132	0.00975288
Cd247	-1.08167	2.57059	-4.62173	0.000189204	0.00975288
Cd320	0.479725	3.53601	4.63654	0.000182991	0.00975288
Crtam	-2.2649	0.159568	-4.63873	0.000182093	0.00975288
Gimap5	-0.879149	3.56325	-4.61784	0.000190871	0.00975288
Gm11714	-1.54477	-2.63967	-4.62083	0.000189589	0.00975288
Gm12603	4.32895	-4.02325	4.62204	0.00018907	0.00975288
Mpzl3	0.856811	3.60176	4.62312	0.00018861	0.00975288
Msl3l2	-0.564678	3.82406	-4.62781	0.000186626	0.00975288
Pcbp4	0.406517	4.4516	4.63314	0.000184401	0.00975288
Psg17	-1.60857	-1.19402	-4.61595	0.000191683	0.00975288
Rab37	-1.15203	1.47198	-4.62049	0.000189733	0.00975288
Rb1	-0.369781	5.68077	-4.63296	0.000184473	0.00975288
Scamp1	0.296368	6.45262	4.63103	0.000185279	0.00975288
Sim1	-2.03256	-1.83011	-4.61626	0.000191549	0.00975288
Slc6a19	-2.53603	0.653627	-4.63349	0.000184254	0.00975288
Trbj1-1	-2.2532	-1.75475	-4.62219	0.000189005	0.00975288
Usp37	-0.297196	4.76311	-4.62686	0.000187028	0.00975288
Zfp456	-0.796961	2.74402	-4.61551	0.000191875	0.00975288
Grap2	-1.54105	3.59752	-4.61315	0.000192899	0.00975293
Ucp3	-1.05791	1.7423	-4.61379	0.000192618	0.00975293
Pgk1	0.572692	6.78606	4.61063	0.000193998	0.00978252
Dnah2os	-0.903758	1.24738	-4.60832	0.000195008	0.00978656
Gm16537	1.15157	-0.0758457	4.6081	0.000195105	0.00978656
Slco3a1	-0.466508	6.7011	-4.59685	0.00020012	0.0100118
Hormad2	-1.77506	-2.19398	-4.59555	0.000200708	0.0100149
Ms4a4b	-1.91288	4.85908	-4.59356	0.000201609	0.0100336
F630028O10Rik	0.741829	2.93088	4.5892	0.0002036	0.0100575
Nmb	0.819928	0.821903	4.58947	0.000203477	0.0100575
Pcf11	-0.441692	6.15669	-4.58904	0.000203673	0.0100575
Armc8	-0.338525	5.52886	-4.58365	0.000206167	0.0100953
P2rx2	1.10196	-0.0198958	4.58149	0.000207172	0.0100953
S1pr5	-1.8443	1.02896	-4.58167	0.00020709	0.0100953
Sema6a	-0.76999	5.01158	-4.58055	0.000207615	0.0100953
Wdr6	0.392233	6.45156	4.58291	0.000206512	0.0100953
Zbtb32	-0.566092	1.96208	-4.58146	0.000207187	0.0100953
Adi1	0.451691	5.32733	4.57601	0.000209752	0.0101217
Pdcd1	-1.57544	0.197359	-4.57636	0.000209585	0.0101217
Zfp869	-0.433716	4.68767	-4.57677	0.000209391	0.0101217
Ctsw	-1.66415	3.25206	-4.57297	0.000211197	0.0101469
Dym	0.364604	5.1053	4.57267	0.000211339	0.0101469
Arl2	0.438873	4.59014	4.56654	0.000214281	0.0101814
Ccl19	-1.78266	0.372548	-4.56392	0.000215553	0.0101814
Cst7	-1.54808	1.16313	-4.56777	0.000213688	0.0101814
Homer2	0.711841	3.21117	4.56514	0.000214961	0.0101814
Ninj2	-0.848813	-0.712475	-4.56767	0.000213737	0.0101814
Ost4	0.308502	6.14429	4.56395	0.000215541	0.0101814
Slc11a2	0.383203	5.61833	4.56342	0.000215796	0.0101814
BC100530	3.53275	-4.01287	4.55852	0.000218196	0.0101853
Gimap1os	-1.32562	0.574039	-4.55785	0.000218527	0.0101853
Klhdc9	1.39514	2.14155	4.55787	0.000218517	0.0101853
Nop10	0.524678	4.84546	4.5578	0.00021855	0.0101853
Zfp51	-0.286082	4.1053	-4.55797	0.000218469	0.0101853
1700016C15Rik	2.49585	-0.664226	4.55112	0.000221873	0.0102007
A930015D03Rik	-1.34736	1.08671	-4.55068	0.000222093	0.0102007
H2-Q5	-1.86397	5.49854	-4.55205	0.000221407	0.0102007
Pamr1	-0.995534	4.76149	-4.55483	0.000220024	0.0102007
Rfx7	-0.321176	5.43537	-4.55311	0.00022088	0.0102007
Slc4a11	1.02063	1.28438	4.55205	0.000221409	0.0102007
Rhobtb3	0.47139	3.17209	4.54626	0.000224321	0.0102783
Gm14221	-1.04406	1.78838	-4.54167	0.000226658	0.0103404
Hebp1	0.79413	4.72307	4.53936	0.000227845	0.0103404
Il6	-1.14495	1.95089	-4.53942	0.000227814	0.0103404
Traf4	0.541028	4.83336	4.54123	0.000226885	0.0103404
Asb2	-1.02797	1.59572	-4.53822	0.000228435	0.0103425
Tnrc6b	-0.516762	6.01984	-4.53559	0.000229791	0.0103793
Taf7	-0.525973	3.94162	-4.53139	0.000231987	0.0104537
Arid4a	-0.489455	5.45007	-4.52971	0.000232868	0.0104686
Cuta	0.440067	5.51337	4.52342	0.000236198	0.0104701
Klrb1a	-1.66463	0.205279	-4.52574	0.000234962	0.0104701
Olfr921	-1.91646	-1.97096	-4.52352	0.000236148	0.0104701
Pla2r1	-1.0031	4.49998	-4.52527	0.000235214	0.0104701
Stfa2l1	2.03805	-0.29151	4.5272	0.000234191	0.0104701
Tnn	0.962833	3.38523	4.52579	0.000234936	0.0104701
Rbm15	-0.292942	4.67958	-4.51976	0.000238162	0.0105327
Vcam1	-0.974414	7.3072	-4.51815	0.000239029	0.0105466
Skint3	-1.08174	1.34956	-4.51695	0.00023968	0.0105509
Cd244	-0.871724	4.07411	-4.51142	0.000242695	0.0105977
Ddb1	0.303133	8.38775	4.51022	0.00024335	0.0105977
Idh2	0.482315	7.0285	4.50991	0.000243524	0.0105977
Ints6	-0.417983	4.866	-4.51243	0.000242143	0.0105977
Snhg18	0.415896	4.47642	4.51391	0.000241331	0.0105977
Ptprn	1.04571	2.04734	4.5082	0.000244468	0.0106146
Epc1	-0.433782	5.36378	-4.50234	0.000247724	0.0107315
Gm5483	2.29795	-0.559503	4.49766	0.000250363	0.0107968
Plp2	0.524152	6.52042	4.49782	0.000250273	0.0107968
Ccl6	1.10491	7.74397	4.49267	0.000253202	0.0108456
H2-Eb2	-1.90753	2.14353	-4.49398	0.000252451	0.0108456
Il9r	-2.1248	1.48139	-4.49355	0.000252701	0.0108456
Abcg3	-0.902715	2.6848	-4.48568	0.000257239	0.0109226
Adgre4	-1.50939	2.9272	-4.48615	0.000256963	0.0109226
Cenpx	0.419634	4.6757	4.48502	0.000257621	0.0109226
Col11a1	1.65025	-1.93777	4.48473	0.000257791	0.0109226
Emc8	0.271701	4.97006	4.48297	0.000258817	0.0109226
Gbp8	-1.83732	4.16758	-4.47972	0.00026073	0.0109226
Gm15590	0.837598	-0.448893	4.48321	0.000258681	0.0109226
Marco	1.66429	5.01124	4.48013	0.000260487	0.0109226
Nxpe3	-1.13728	3.25681	-4.48097	0.000259991	0.0109226
Pon2	0.294555	6.91797	4.48011	0.000260497	0.0109226
Mrc1	0.921807	6.55553	4.47753	0.000262024	0.0109428
Tcp1	0.336404	7.53354	4.47696	0.00026236	0.0109428
Llgl2	0.476038	5.77	4.47277	0.000264863	0.0110017
Tekt5	0.992189	1.02479	4.47266	0.000264927	0.0110017
Tespa1	-1.50063	1.69107	-4.47	0.000266526	0.011044
Prkd2	-0.656134	5.51304	-4.4674	0.000268096	0.011085
Tbc1d10c	-1.31339	3.6063	-4.46265	0.000270995	0.0111806
Bsg	0.453328	8.71441	4.4592	0.00027312	0.0112086
P2rx1	-1.1915	0.595061	-4.45869	0.000273438	0.0112086
Zfpm1	-0.44736	3.64609	-4.45889	0.00027331	0.0112086
Abhd12b	-1.2028	1.82932	-4.45378	0.000276488	0.0113093
Klra10	-2.00458	-1.34333	-4.45065	0.000278455	0.0113654
Zcchc12	1.38347	-0.340622	4.44967	0.000279073	0.0113662
Sirpb1a	-1.44398	3.3549	-4.44827	0.000279961	0.0113781
Gm44812	1.73111	-1.93525	4.44623	0.000281259	0.0114041
Zfp36	-0.637896	7.39763	-4.44463	0.000282277	0.0114041
Zswim2	1.81938	-1.76527	4.44445	0.000282394	0.0114041
Trim69	-2.58097	0.22697	-4.44303	0.0002833	0.0114164
Itk	-1.58526	2.67279	-4.43973	0.000285426	0.0114779
Gm11620	-2.3444	-1.27343	-4.4378	0.000286679	0.011504
Nr4a3	-1.10326	3.30112	-4.43644	0.000287563	0.0115152
Cd96	-1.82444	1.01754	-4.4331	0.000289743	0.0115651
Tmem132b	-2.29062	-1.30101	-4.43267	0.000290024	0.0115651
Phip	-0.407939	6.63756	-4.42922	0.000292301	0.011568
Ptpn22	-1.13115	3.84651	-4.42706	0.000293736	0.011568
RP23-411J14.3	-2.10228	-2.78729	-4.43056	0.000291417	0.011568
Traf3ip3	-1.23043	3.58322	-4.42805	0.000293076	0.011568
Upp1	-0.981053	3.65624	-4.4293	0.000292246	0.011568
Wdr83os	0.483524	5.24241	4.42793	0.000293154	0.011568
Ccdc124	0.401674	4.81302	4.42221	0.000296979	0.0116236
Gbp10	-3.31371	2.28062	-4.42233	0.000296899	0.0116236
Zfp512	-0.271668	4.93723	-4.42224	0.000296959	0.0116236
H2-M3	-1.09835	5.32773	-4.4213	0.000297592	0.0116238
4933407L21Rik	1.98372	-1.87042	4.41549	0.000301537	0.0116877
Cd47	-0.490995	8.28099	-4.41528	0.000301681	0.0116877
Gm45097	1.59747	-0.936027	4.41615	0.000301086	0.0116877
Zfp280d	-0.322707	5.07281	-4.41746	0.000300188	0.0116877
Abca1	0.607547	6.36501	4.41389	0.000302627	0.0117005
Wipf3	0.581524	3.51646	4.41015	0.000305207	0.0117764
Gm43924	1.16502	-1.45465	4.40385	0.000309594	0.0119102
Lta	-1.77263	0.115158	-4.40288	0.00031027	0.0119102
Prss30	-0.809394	0.314519	-4.40187	0.000310983	0.0119102
Tmem141	0.688187	3.09434	4.40017	0.000312181	0.0119102
Twf1	0.300589	6.67352	4.39983	0.000312422	0.0119102
Zbtb2	-0.422295	4.35383	-4.40012	0.000312222	0.0119102
Dstn	0.379734	8.68967	4.39734	0.000314194	0.011924
Fbln2	0.997666	5.2484	4.3974	0.00031415	0.011924
Gm16464	-1.28623	0.174918	-4.39668	0.000314661	0.011924
Khdc1c	-2.21621	-2.59961	-4.39445	0.000316255	0.0119606
Vezf1	-0.412345	6.42243	-4.39144	0.00031842	0.0120186
Zbtb42	0.34219	5.05483	4.39035	0.000319208	0.0120245
4930438A08Rik	-2.13212	0.0724832	-4.37735	0.000328756	0.0122145
Atf7ip	-0.396607	6.71156	-4.37815	0.000328159	0.0122145
Chd2	-0.401462	6.51877	-4.37816	0.00032815	0.0122145
Gcsh	0.590621	4.49691	4.38082	0.000326181	0.0122145
H2-K2	-1.14432	3.96939	-4.37652	0.000329374	0.0122145
Ifnl3	-2.9747	-1.3303	-4.37735	0.00032876	0.0122145
Ncan	1.11276	-0.13845	4.37917	0.000327401	0.0122145
Ptov1	0.342496	6.04652	4.37652	0.000329378	0.0122145
A430078G23Rik	-1.45518	1.18311	-4.37433	0.000331015	0.0122277
Esrrb	-1.07803	-1.51298	-4.3746	0.000330814	0.0122277
Dcstamp	1.48091	-0.93597	4.37228	0.00033256	0.012261
Hemgn	-1.63083	-1.85304	-4.37101	0.000333517	0.0122725
Nln	0.389718	5.02395	4.36494	0.000338136	0.0124185
Olfr1342	1.87607	-0.666389	4.36349	0.00033925	0.0124333
Shc4	1.31184	0.511957	4.36272	0.000339844	0.0124333
Tmem213	1.36816	1.63826	4.36188	0.000340496	0.0124333
Ankrd44	-0.429018	6.34109	-4.35836	0.000343224	0.0124753
Megf11	1.06767	0.96588	4.35876	0.00034291	0.0124753
Srp14	0.278843	6.33604	4.35787	0.000343609	0.0124753
Cdh16	1.6161	2.59899	4.35441	0.000346313	0.0124986
Klc4	0.373094	4.92564	4.35335	0.000347144	0.0124986
Psg22	-2.39573	-3.71013	-4.35609	0.000344992	0.0124986
Tapbpl	-0.847153	5.94528	-4.35427	0.00034642	0.0124986
Zfp738	-0.326771	3.86968	-4.35286	0.000347529	0.0124986
Col11a2	-0.734271	2.14422	-4.34982	0.000349939	0.0125453
Hmgxb4	-0.297254	4.84015	-4.3479	0.000351461	0.0125453
Il11	-0.879509	0.84424	-4.34821	0.00035122	0.0125453
Lck	-1.5351	3.64769	-4.34827	0.000351167	0.0125453
2010005H15Rik	-1.1697	0.617143	-4.34106	0.000356962	0.0126001
Fam49a	-0.757763	5.86392	-4.34215	0.000356077	0.0126001
Ndufa12	0.463038	5.25213	4.34178	0.000356374	0.0126001
Optn	-0.293316	4.91877	-4.34142	0.000356669	0.0126001
Ptrhd1	0.535298	3.03419	4.34384	0.000354712	0.0126001
Tmem178	-0.685456	2.91586	-4.3443	0.000354344	0.0126001
Acbd7	1.31213	-1.20483	4.3355	0.000361495	0.0127365
Gimap3	-1.34296	4.69039	-4.33371	0.000362962	0.0127411
Slc25a39	0.468492	6.52828	4.3339	0.000362806	0.0127411
Camk1	0.324013	5.98445	4.31807	0.00037608	0.012778
Ctsl	0.545364	8.20209	4.32107	0.000373526	0.012778
F730311O21Rik	-1.45502	0.869406	-4.32817	0.000367553	0.012778
Fbxw8	0.331112	6.956	4.32247	0.000372339	0.012778
Gm26982	0.557081	2.06281	4.32431	0.000370788	0.012778
Morn5	1.27743	2.62372	4.32432	0.000370783	0.012778
Mthfd1	0.343681	6.36568	4.31974	0.000374653	0.012778
Necab2	1.5175	0.465704	4.32991	0.000366106	0.012778
Pctp	0.389705	4.16468	4.32684	0.000368663	0.012778
Rnf125	-0.722142	2.63351	-4.31833	0.000375851	0.012778
Slc25a5	0.436937	8.28962	4.32564	0.000369673	0.012778
Ssx2ip	0.439547	5.65632	4.31958	0.000374789	0.012778
St3gal1	-0.526753	7.36021	-4.32603	0.000369346	0.012778
Tnfsf18	1.65775	0.129236	4.32764	0.000367998	0.012778
Trbd1	-2.28111	-2.11883	-4.31953	0.000374833	0.012778
Trpv3	-1.97365	-0.561249	-4.31996	0.000374468	0.012778
Xcl1	-2.46676	1.9758	-4.32413	0.000370938	0.012778
Zfp804a	-1.94999	-3.33534	-4.32939	0.000366535	0.012778
(SEPT3)	1.4014	1.06374	4.31598	0.000377868	0.0128077
Dap	0.406875	6.10495	4.31469	0.000378971	0.0128077
Smg7	-0.374728	6.31134	-4.31496	0.000378739	0.0128077
Cd300ld	-0.919072	4.15654	-4.31269	0.0003807	0.0128207
Mgat4b	0.433092	6.24672	4.31329	0.000380182	0.0128207
Trbv14	-2.04912	-2.79303	-4.31171	0.000381542	0.0128264
Emb	0.487905	7.27771	4.30806	0.000384718	0.0128296
Fap	-1.59699	2.43226	-4.30774	0.000385002	0.0128296
Gstk1	0.808395	5.63956	4.30896	0.000383932	0.0128296
Zadh2	0.324075	5.92965	4.3096	0.000383374	0.0128296
Zbtb11	-0.314958	4.73955	-4.30826	0.000384542	0.0128296
Bok	0.668505	4.63716	4.30436	0.000387965	0.0129058
Cnot4	-0.398063	4.97665	-4.30253	0.00038958	0.0129144
L3mbtl1	-1.96744	-1.21765	-4.30321	0.000388975	0.0129144
1810006J02Rik	-1.29694	-1.1908	-4.29732	0.000394219	0.0130455
Gm11639	-3.11794	1.08485	-4.29438	0.000396854	0.0130873
Trbv29	-1.8997	-1.58343	-4.29506	0.00039624	0.0130873
Trpv1	-1.89166	-1.81751	-4.29346	0.000397683	0.013092
Ccnt1	-0.343526	5.8042	-4.28949	0.000401282	0.0130973
Gm13713	-0.964836	0.0108588	-4.28973	0.000401063	0.0130973
Ing5	-0.239834	4.87325	-4.29083	0.000400066	0.0130973
Mecp2	-0.396403	6.20922	-4.29043	0.000400434	0.0130973
Prdm2	-0.492975	6.00567	-4.29069	0.000400191	0.0130973
Arrdc1	0.322745	6.19441	4.28828	0.000402391	0.0131111
Atpif1	0.601815	6.08936	4.28527	0.000405153	0.0131275
Mbd1	-0.55608	5.9032	-4.28473	0.000405649	0.0131275
Nxpe2	-0.703124	1.87309	-4.28582	0.000404649	0.0131275
S1pr4	-1.0615	3.11278	-4.2868	0.000403743	0.0131275
Zmat3	0.34656	5.08576	4.28295	0.000407295	0.0131584
Nsun6	-0.383135	3.15888	-4.2809	0.000409192	0.0131973
Gm11638	-1.35338	-2.38646	-4.28004	0.000409993	0.0131979
Gprc5a	0.620059	8.8425	4.27911	0.000410857	0.0131979
Gtf2h5	0.379638	5.40446	4.27865	0.000411288	0.0131979
Siglecf	-0.997019	3.26535	-4.27644	0.000413355	0.013242
Dmxl1	-0.400304	6.1965	-4.27553	0.000414209	0.013247
C430049E01Rik	-1.72704	-1.73186	-4.27313	0.000416478	0.0132973
Cdk12	-0.420229	5.63761	-4.2695	0.000419928	0.0133404
Dusp2	-1.48356	2.98189	-4.26953	0.0004199	0.0133404
Hs2st1	0.574152	6.58157	4.26963	0.0004198	0.0133404
Gm12185	-1.71591	4.3935	-4.26722	0.000422101	0.0133871
Fam131b	1.01592	-0.634362	4.26406	0.00042515	0.0133947
Gm19684	-1.60475	1.48032	-4.26581	0.000423459	0.0133947
Mblac1	0.619062	1.48875	4.2644	0.000424814	0.0133947
Zfp385c	-2.02119	-1.20546	-4.26518	0.000424063	0.0133947
Vav3	-0.636092	4.17189	-4.26266	0.000426498	0.013415
Arrdc4	-0.328132	5.61453	-4.26088	0.000428229	0.0134472
Cops9	0.432569	5.31265	4.26003	0.000429051	0.0134509
Aes	0.334042	7.87324	4.25439	0.000434592	0.0134915
Fam234a	0.314714	5.94892	4.25671	0.000432302	0.0134915
Retnlb	0.891708	-0.523045	4.25485	0.000434131	0.0134915
Slc13a2	-0.875093	1.91912	-4.25461	0.000434372	0.0134915
Thy1	-1.34283	3.85272	-4.25469	0.000434297	0.0134915
Zfp809	-0.401206	5.28686	-4.25567	0.000433325	0.0134915
Ddit3	-0.657867	4.56548	-4.25027	0.000438677	0.0135083
Gtf3a	0.331335	4.78093	4.25036	0.000438585	0.0135083
Pcdh19	-0.890987	1.95887	-4.25191	0.000437042	0.0135083
Tm2d2	0.265378	5.40836	4.25145	0.000437504	0.0135083
Zfp644	-0.314763	5.20037	-4.25215	0.000436811	0.0135083
Pip5kl1	-1.29571	-1.99544	-4.2475	0.000441445	0.0135497
Plekhg4	0.891238	-0.362481	4.24815	0.000440797	0.0135497
8030453O22Rik	0.855848	-0.109045	4.24672	0.000442233	0.0135521
Zfp719	-0.331391	4.13663	-4.24433	0.000444635	0.0136038
Gm42659	-0.718762	0.202329	-4.24323	0.000445753	0.0136162
Taok1	-0.311997	7.10538	-4.24226	0.000446732	0.0136242
Clec1b	-0.834249	2.71299	-4.23962	0.000449421	0.0136717
Usp31	-0.439863	5.36003	-4.23933	0.000449721	0.0136717
Mgst3	0.753468	5.09154	4.23675	0.000452362	0.0137068
Pogk	-0.390956	4.62027	-4.23687	0.00045224	0.0137068
Syngr1	0.941497	3.87023	4.2361	0.000453034	0.0137068
Sde2	-0.254031	5.14961	-4.23531	0.000453842	0.0137095
Acot13	0.531808	4.62575	4.23386	0.000455343	0.0137331
Gm37387	-1.71733	-1.05343	-4.2319	0.000457379	0.0137383
Gm43633	-1.30556	-1.26269	-4.23161	0.00045768	0.0137383
Kmt2c	-0.561448	6.28882	-4.23186	0.00045742	0.0137383
Cd55b	1.09418	0.525755	4.22852	0.000460898	0.0137797
Klra2	-1.37733	4.88617	-4.22821	0.000461231	0.0137797
Qrfp	-1.45666	-1.27146	-4.22757	0.000461903	0.0137797
Tiparp	-0.283093	5.68756	-4.22752	0.000461949	0.0137797
2410017I17Rik	-1.32604	-0.666421	-4.22578	0.000463781	0.0137912
Eif5a2	0.465082	3.94002	4.22644	0.000463087	0.0137912
Nhlh1	-2.37157	-3.67924	-4.22456	0.000465068	0.0138079
Gm10693	-2.10574	-3.04297	-4.22353	0.000466163	0.0138189
Actr1b	0.278822	6.66174	4.21945	0.000470504	0.0139043
Gm13842	-2.11643	-3.23263	-4.21969	0.000470245	0.0139043
Slc25a23	0.393151	5.49583	4.21877	0.000471234	0.0139043
Atp2b4	-0.488012	5.33354	-4.21564	0.000474597	0.0139409
Csnka2ip	-2.27211	-2.91082	-4.21358	0.000476828	0.0139409
Fam19a3	-0.826119	-0.485666	-4.21426	0.000476082	0.0139409
Fam71e1	0.756667	0.375607	4.21354	0.000476863	0.0139409
Ino80	-0.434816	5.45785	-4.2142	0.000476155	0.0139409
Msl2	-0.371702	6.24584	-4.21532	0.000474945	0.0139409
Arid4b	-0.283942	6.15496	-4.20834	0.000482533	0.0140851
Abcb1a	-0.78472	4.8632	-4.20519	0.000486003	0.0141647
Ctla2a	-0.498918	7.41983	-4.20047	0.000491252	0.0142958
Zcchc18	-1.28047	0.371964	-4.19955	0.000492277	0.0143038
Eva1a	0.758495	3.01757	4.19598	0.000496288	0.0143516
Kcnk5	-0.609914	3.54905	-4.19584	0.000496444	0.0143516
Rps2	0.695698	8.85845	4.1957	0.000496609	0.0143516
Sp4	-0.535061	4.08624	-4.19541	0.000496933	0.0143516
Coq7	0.729732	4.23377	4.19264	0.000500071	0.0144203
Eif1ax	0.403828	6.34779	4.1898	0.000503312	0.0144919
Ms4a4d	-1.26451	5.93892	-4.18743	0.000506031	0.0145482
Astn2	-0.72008	3.6361	-4.17806	0.000516932	0.0147125
Cd9	0.386153	8.64316	4.18149	0.000512918	0.0147125
Etv3	-0.464805	5.94213	-4.17967	0.000515039	0.0147125
Hspa1a	-1.80183	4.38614	-4.18099	0.000513498	0.0147125
Klra17	-1.45679	-0.114509	-4.17787	0.000517148	0.0147125
Pvrig	-1.62342	-1.2404	-4.17833	0.000516612	0.0147125
Rhoj	-0.455134	6.28074	-4.18021	0.000514406	0.0147125
Egr1	-0.763563	6.16426	-4.17472	0.000520867	0.0147303
Elf1	-0.421665	6.78932	-4.17513	0.000520381	0.0147303
Higd2a	0.430048	5.35094	4.17641	0.000518876	0.0147303
Msra	0.458151	4.27199	4.17574	0.000519662	0.0147303
C7	-1.01945	7.18418	-4.17289	0.000523039	0.0147699
A330009N23Rik	-0.870419	2.10524	-4.17025	0.000526196	0.0147933
Gimap9	-0.816156	3.59012	-4.17051	0.000525886	0.0147933
Tug1	-0.223321	6.4005	-4.17111	0.00052517	0.0147933
Ifnl2	-2.67459	-1.03467	-4.16792	0.000528994	0.0147948
Ifrd1	-0.466599	7.08964	-4.16762	0.000529356	0.0147948
Ikzf5	-0.296725	4.98699	-4.16885	0.000527867	0.0147948
Zscan29	-0.396497	4.98861	-4.1679	0.00052902	0.0147948
Col22a1	-1.9264	0.902366	-4.16482	0.000532731	0.0148307
Cox5a	0.617789	6.1906	4.16462	0.000532975	0.0148307
Ptchd1	-1.27253	-1.62377	-4.1651	0.000532394	0.0148307
Chac1	-0.524021	2.46851	-4.16224	0.000535871	0.0148875
Serping1	-1.14704	9.13915	-4.16166	0.000536577	0.0148875
(SEPT1)	-1.21551	3.85756	-4.15556	0.000544068	0.0150075
9430069I07Rik	-1.54308	-2.09214	-4.15215	0.000548313	0.0150075
Ager	0.76948	9.76596	4.1572	0.000542052	0.0150075
Cd200	-0.537941	7.81245	-4.15664	0.000542741	0.0150075
Cd27	-1.34791	1.88295	-4.15065	0.000550178	0.0150075
Dpy30	0.607312	5.14499	4.15125	0.000549429	0.0150075
Gypa	-1.67782	-0.561457	-4.15	0.000550999	0.0150075
Kansl1	-0.418909	6.00367	-4.14989	0.000551138	0.0150075
Kcnj2	-0.471979	4.76082	-4.15295	0.000547317	0.0150075
Peli1	-0.399742	6.3375	-4.15406	0.000545927	0.0150075
Phlda2	1.08747	0.0735297	4.15239	0.000548012	0.0150075
Vopp1	-0.257777	5.25055	-4.15404	0.000545961	0.0150075
Zfp324	-0.307288	3.59585	-4.1504	0.0005505	0.0150075
Klf8	-0.524983	2.00546	-4.14907	0.000552162	0.0150139
Ecm2	-0.877604	3.40188	-4.14473	0.000557645	0.0150819
Slc7a14	1.44661	-1.21791	4.14527	0.000556959	0.0150819
Vaultrc5	-1.04023	-1.63074	-4.14568	0.000556433	0.0150819
Zbtb24	-0.35258	4.23235	-4.14459	0.000557826	0.0150819
1700021F05Rik	0.370507	3.43742	4.14316	0.000559635	0.0151093
Akna	-0.485751	6.07777	-4.141	0.000562402	0.0151198
Apol10b	-1.36157	3.34004	-4.14204	0.000561066	0.0151198
Gcdh	0.323926	4.62443	4.14159	0.00056164	0.0151198
1500035N22Rik	1.83181	-2.04173	4.13887	0.000565124	0.0151215
Clta	0.376637	6.98723	4.13651	0.00056817	0.0151215
Clu	0.820653	8.76606	4.13882	0.000565189	0.0151215
Crbn	-0.271067	5.28683	-4.13744	0.000566963	0.0151215
Il12b	-1.79095	0.949554	-4.13633	0.000568397	0.0151215
Oit3	0.901735	-0.635174	4.13601	0.000568812	0.0151215
Ropn1l	1.09831	2.20418	4.13616	0.000568626	0.0151215
Tnxb	-0.90485	5.9534	-4.13786	0.000566427	0.0151215
Apol7e	-1.70968	0.506535	-4.13467	0.000570553	0.0151256
Pih1d1	0.37746	4.87474	4.13481	0.000570369	0.0151256
Arhgap28	-0.532866	3.68013	-4.13287	0.000572899	0.0151612
Grhpr	0.606108	3.99828	4.13199	0.000574049	0.0151612
Pou2f2	-1.26661	4.10996	-4.13148	0.00057471	0.0151612
Rhcg	-2.10129	-2.21353	-4.1312	0.000575079	0.0151612
4833407H14Rik	-0.838687	0.518373	-4.12967	0.000577077	0.0151929
F830016B08Rik	-2.00572	4.08758	-4.1271	0.00058046	0.015198
Gmds	0.508779	3.86769	4.1275	0.00057994	0.015198
RP23-184H3.5	1.17853	-2.07601	4.12781	0.000579531	0.015198
Trim34b	-1.00999	-0.6775	-4.12876	0.000578275	0.015198
Agmat	1.60584	-0.967132	4.12483	0.000583465	0.015214
Lonp1	0.267235	5.853	4.12556	0.000582508	0.015214
Ttc9c	-0.284099	5.49034	-4.12538	0.000582748	0.015214
Pdgfc	0.781012	3.05031	4.12149	0.000587926	0.0153094
Ghr	-0.437894	6.34043	-4.11861	0.000591785	0.0153888
Ak1	0.445974	5.41553	4.11701	0.000593948	0.015424
Serpinb2	2.4137	2.12653	4.11475	0.000597007	0.0154824
9930021J03Rik	-0.391253	5.0287	-4.11354	0.000598658	0.0154869
Clic3	0.802625	6.55789	4.11343	0.000598807	0.0154869
Gm10557	-0.717159	2.2123	-4.11232	0.000600319	0.0155046
Gm44013	-1.70309	-1.82995	-4.11129	0.000601726	0.0155046
Rps12-ps4	0.79576	0.793754	4.11114	0.000601929	0.0155046
C1ra	-1.11208	7.37901	-4.10868	0.000605317	0.0155708
Mlec	0.243436	7.95286	4.10801	0.00060624	0.0155735
S100g	0.845687	4.51559	4.10706	0.000607547	0.0155861
Npc1l1	-1.84225	-1.55011	-4.10546	0.000609761	0.0156218
Bola2	0.55983	4.36111	4.10213	0.000614405	0.0156645
Hcfc2	-0.261871	4.77262	-4.10132	0.000615537	0.0156645
Kdm3b	-0.357885	6.4079	-4.10164	0.000615087	0.0156645
Nbn	-0.224065	4.64069	-4.10322	0.000612876	0.0156645
Serpine2	0.441007	6.84525	4.10294	0.000613276	0.0156645
4930539E08Rik	-1.16258	-0.986437	-4.09989	0.000617541	0.0156946
Gm12689	1.18302	-2.3097	4.09879	0.000619092	0.0157131
Cebpzos	0.476256	3.96702	4.09556	0.000623663	0.0157512
Col9a1	3.93377	-3.61784	4.09543	0.00062384	0.0157512
Mier3	-0.369183	4.97987	-4.09539	0.0006239	0.0157512
Serpinb6a	0.380958	7.26797	4.09644	0.000622405	0.0157512
Enpp4	-0.696098	6.62541	-4.08977	0.000631925	0.0158208
Map3k1	-0.352252	5.92422	-4.08999	0.000631612	0.0158208
Pfkl	0.388456	6.04289	4.0921	0.000628586	0.0158208
RP23-325K4.8	1.33514	-2.38352	4.08961	0.000632156	0.0158208
Sla2	-0.919575	1.0877	-4.09152	0.000629426	0.0158208
Tmem165	0.283814	6.40903	4.0894	0.000632469	0.0158208
Tmem41a	0.449395	3.51396	4.09024	0.000631263	0.0158208
2210011C24Rik	1.31917	1.5771	4.08461	0.000639401	0.0158281
Ccr7	-1.33457	3.70742	-4.08578	0.000637691	0.0158281
Coprs	0.473445	2.98216	4.08846	0.000633813	0.0158281
Esam	-0.46628	7.32384	-4.08754	0.000635148	0.0158281
Fam189a2	0.453299	5.79598	4.08522	0.000638507	0.0158281
Gpr171	-1.02785	3.35638	-4.087	0.000635935	0.0158281
Gss	0.449828	5.23342	4.08671	0.000636342	0.0158281
Sap18	0.271592	5.94114	4.08512	0.000638659	0.0158281
Lrfn4	0.532183	4.24046	4.08207	0.000643111	0.0158993
Gm1968	-1.30683	-1.33783	-4.07979	0.000646453	0.0159405
Impg2	-0.665882	0.0555497	-4.08	0.000646135	0.0159405
Zfp703	0.455839	5.61357	4.07914	0.000647413	0.0159436
Chd1	-0.292945	6.57569	-4.07517	0.00065328	0.0160673
Abat	0.63979	2.83763	4.07358	0.000655651	0.0160841
Cd226	-1.23894	1.8721	-4.07381	0.000655309	0.0160841
Apobec3	-0.5094	7.0256	-4.07251	0.000657257	0.0161028
Uchl5	0.472051	4.77514	4.0716	0.00065861	0.0161152
9930111J21Rik1	-1.3646	3.86427	-4.06846	0.000663335	0.0161418
Arid3b	-0.539044	3.64597	-4.06807	0.000663931	0.0161418
Cd163	0.809408	3.23085	4.0681	0.000663877	0.0161418
Cd72	-1.89243	5.25239	-4.07005	0.000660945	0.0161418
Gm12171	-2.05487	-2.7692	-4.06926	0.000662137	0.0161418
Atp6v1g1	0.351792	7.39555	4.06368	0.00067059	0.0162333
Fam126a	-0.244777	5.58936	-4.06378	0.000670443	0.0162333
Myl12b	0.252962	8.04643	4.06335	0.000671102	0.0162333
Nicn1	0.367819	4.18704	4.0636	0.000670718	0.0162333
Atp5g3	0.594408	7.47629	4.06144	0.000674026	0.0162623
Ctso	-0.338501	6.15203	-4.06139	0.000674099	0.0162623
Foxf1	-0.644771	6.59917	-4.05963	0.000676802	0.0162623
Gm16329	-2.25914	-2.9515	-4.06033	0.000675722	0.0162623
Rapgef6	-0.328101	5.94323	-4.05923	0.000677418	0.0162623
Wwox	0.431613	3.58145	4.0594	0.000677168	0.0162623
Isyna1	0.405556	5.82876	4.05473	0.000684405	0.016382
Nfkbiz	-0.462608	5.28962	-4.05484	0.000684221	0.016382
Phactr3	-1.1943	-1.6794	-4.05436	0.000684981	0.016382
Usp42	-0.372193	4.63045	-4.05197	0.000688711	0.0164505
Cd209d	2.02454	-1.52652	4.04999	0.000691828	0.0165043
Kcnb1	-0.570094	2.92137	-4.04885	0.000693628	0.0165266
Apod	-3.12834	6.39552	-4.04807	0.000694854	0.0165313
Spx	-0.771129	-0.0943887	-4.04708	0.000696428	0.0165313
Tmem101	0.275952	3.54003	4.04723	0.000696184	0.0165313
Tmsb4x	0.418284	11.2209	4.04631	0.00069765	0.0165397
Ndp	1.96861	-3.03643	4.04455	0.000700445	0.0165853
Cabp4	-1.36432	-1.09292	-4.04386	0.000701549	0.0165908
Camk4	-0.946277	1.07074	-4.04006	0.000707648	0.0166678
Chchd10	0.847893	5.94701	4.0409	0.000706295	0.0166678
Ly6i	-2.20052	5.08577	-4.03965	0.000708299	0.0166678
Trpv6	0.991854	2.59876	4.03993	0.000707844	0.0166678
Ppic	0.6026	6.85404	4.03626	0.000713795	0.0167764
Ebp	0.267704	5.53651	4.03484	0.000716097	0.016784
Gjb3	1.18864	2.85664	4.03498	0.000715878	0.016784
Traf1	-0.67691	5.46667	-4.03443	0.000716762	0.016784
Mast4	-0.37275	5.51768	-4.03234	0.000720189	0.0168395
Tbc1d16	0.313206	4.97842	4.03191	0.0007209	0.0168395
Bpifb6	-1.92108	-3.14038	-4.03008	0.000723909	0.0168479
Cwf19l2	-0.269131	4.79494	-4.03042	0.000723352	0.0168479
Nap1l1	0.340611	7.71408	4.03089	0.000722564	0.0168479
Arap2	-0.615406	5.72272	-4.02795	0.000727421	0.016909
Lst1	-1.46758	3.79148	-4.02656	0.000729725	0.0169419
Vapb	0.196104	6.66312	4.02562	0.000731294	0.0169577
Atp11b	-0.24976	6.44038	-4.02324	0.000735268	0.0169826
Birc2	-0.399124	6.20919	-4.02324	0.000735262	0.0169826
Cox4i1	0.576942	7.86116	4.02284	0.000735932	0.0169826
Tpt1-ps3	0.405625	4.89884	4.02373	0.000734438	0.0169826
Asap2	-0.582977	4.9954	-4.02187	0.000737567	0.0169997
Palm3	2.05523	0.102692	4.01596	0.00074755	0.0171884
Srebf2	-0.231789	7.38178	-4.01543	0.000748459	0.0171884
Trim5	-0.610982	3.88179	-4.01555	0.000748258	0.0171884
Adra1a	-1.16619	2.28611	-4.01461	0.000749863	0.0171999
Bola1	0.649739	3.69068	4.0103	0.000757256	0.0172115
Ddx19a	0.28027	5.26817	4.01207	0.000754208	0.0172115
Ftl1-ps1	0.721006	0.330268	4.01116	0.000755765	0.0172115
Pik3r2	0.326117	5.30589	4.0101	0.000757593	0.0172115
Slc46a1	0.522962	2.46738	4.01177	0.000754726	0.0172115
Tgm2	-0.659295	9.10469	-4.0116	0.000755004	0.0172115
Txndc2	1.16087	-1.12661	4.01102	0.000756015	0.0172115
Zbtb21	-0.41783	4.52976	-4.01067	0.000756604	0.0172115
BE692007	-1.67183	2.10887	-4.00656	0.000763722	0.0173095
Park7	0.44573	6.41056	4.00699	0.000762986	0.0173095
Bag1	0.434001	7.2216	4.00381	0.000768521	0.0173479
Dyrk1a	-0.267324	6.09058	-4.00243	0.000770936	0.0173479
Gm15987	-0.993172	1.52881	-4.00207	0.000771577	0.0173479
Ift27	0.420567	4.68503	4.00195	0.000771786	0.0173479
Lrch3	-0.429184	5.86345	-4.00347	0.000769126	0.0173479
Slc10a6	-0.791951	4.09147	-4.00323	0.00076954	0.0173479
Tmem140	-0.815539	6.4896	-4.00432	0.000767636	0.0173479
Ece1	-0.462336	8.03462	-4.00085	0.000773715	0.0173665
Gltscr1	-0.456293	4.43097	-4.00044	0.000774437	0.0173665
4933417O13Rik	1.36476	-2.43233	3.99875	0.000777437	0.0173707
Gal	0.647211	1.30198	3.99925	0.000776547	0.0173707
Mroh1	0.279455	6.117	3.99828	0.000778269	0.0173707
Zdhhc12	0.366063	3.68917	3.99965	0.000775829	0.0173707
Pgam1-ps2	1.27843	-2.10792	3.99759	0.000779481	0.0173774
Epb42	-1.9465	-1.56957	-3.99566	0.000782916	0.0174133
Gm16685	-0.78646	1.31338	-3.99617	0.000782006	0.0174133
Adora2a	-0.859574	2.81121	-3.99047	0.000792234	0.0175231
Aftph	-0.402385	6.90266	-3.99034	0.000792452	0.0175231
Dtnb	0.318756	4.26311	3.99095	0.000791361	0.0175231
Nfe2l1	-0.31104	8.06001	-3.99185	0.000789745	0.0175231
Pdcd6	0.298134	6.06155	3.99099	0.000791296	0.0175231
Gpaa1	0.278043	5.251	3.98682	0.000798842	0.0175706
Prkce	-0.56914	5.03194	-3.98655	0.000799332	0.0175706
Scx	0.778833	1.80559	3.98705	0.000798414	0.0175706
Sgms1	-0.265195	6.39189	-3.98683	0.000798812	0.0175706
Slc25a3	0.342922	8.11617	3.98658	0.000799266	0.0175706
Treml4	-1.18048	2.40179	-3.98611	0.000800128	0.0175706
Fga	1.44513	-1.59245	3.98547	0.000801292	0.0175759
Ablim1	-0.542711	7.00817	-3.98451	0.000803043	0.017594
Cmtm4	0.450239	6.32196	3.9833	0.000805268	0.0176023
Creg1	0.361422	6.93266	3.98358	0.000804756	0.0176023
Slc25a13	0.47639	3.77743	3.9824	0.000806916	0.0176181
Cmss1	0.523512	3.11582	3.97917	0.000812882	0.0176272
Dap3	0.296905	5.77394	3.98032	0.000810742	0.0176272
Gm45260	-1.28344	-2.35678	-3.98085	0.000809774	0.0176272
Hes6	0.630387	5.30201	3.97945	0.000812348	0.0176272
Krt19	0.696216	7.96212	3.97921	0.000812801	0.0176272
Mrrf	-0.383767	4.28416	-3.98109	0.000809323	0.0176272
Pf4	0.877686	3.83641	3.97742	0.00081612	0.0176759
Ubash3a	-1.77793	0.0198632	-3.97696	0.000816979	0.0176759
Chrna1os	0.708805	0.765844	3.97054	0.000829008	0.0178349
Fbxo36	0.822827	4.08324	3.97075	0.000828607	0.0178349
Gm6377	-0.961569	2.97886	-3.97151	0.000827168	0.0178349
Wwp1	0.38447	6.9076	3.97101	0.000828114	0.0178349
Zfp182	-0.420929	3.87271	-3.97227	0.000825742	0.0178349
Gm10532	-1.53247	-1.86026	-3.96787	0.000834052	0.0178829
Gm13791	-2.8242	-4.139	-3.96791	0.000833984	0.0178829
S100a8	1.19509	4.59142	3.96807	0.000833684	0.0178829
Nt5e	0.728477	6.55016	3.96673	0.000836219	0.0178926
Zfp607a	-0.449717	2.69259	-3.96665	0.000836383	0.0178926
Gfod1	-0.579028	4.22451	-3.96588	0.000837849	0.0179038
Lamc2	0.830491	7.63812	3.96466	0.000840174	0.0179334
Gdap1l1	-1.51162	-2.2804	-3.96368	0.000842052	0.0179534
Fcrl5	-2.50389	0.788078	-3.96248	0.000844366	0.0179609
Oaz2	0.260305	7.47931	3.962	0.000845288	0.0179609
Pmpca	0.27901	6.18101	3.96276	0.000843813	0.0179609
Rinl	-0.837618	4.27509	-3.96154	0.000846172	0.0179609
Smim4	0.399239	3.1357	3.9605	0.000848176	0.0179834
Kat6a	-0.639533	6.9356	-3.95954	0.000850028	0.0179913
Trbc2	-1.55063	2.55728	-3.95933	0.000850437	0.0179913
Birc6	-0.469705	7.25342	-3.9577	0.000853603	0.0180362
Fbxo28	-0.210436	5.50387	-3.95726	0.000854449	0.0180362
Olfr1392	-1.23554	-2.82049	-3.95489	0.000859076	0.0181138
Chic1	-0.637353	2.76272	-3.95274	0.000863293	0.0181476
Hdac2	0.186508	6.0041	3.95262	0.000863539	0.0181476
Hinfp	-0.265511	4.452	-3.95282	0.000863143	0.0181476
Card6	-0.555744	4.12852	-3.95069	0.000867334	0.0181924
Ttll1	0.328084	3.34168	3.95057	0.000867576	0.0181924
Exosc5	0.429471	4.43674	3.94991	0.000868879	0.0181935
Pot1b	-0.599345	4.23766	-3.94958	0.000869537	0.0181935
Cd33	0.908969	4.88543	3.94718	0.000874303	0.0182649
Rorc	0.592378	4.20405	3.94689	0.000874865	0.0182649
Nod1	-0.581399	6.36128	-3.94376	0.000881137	0.0183155
Pmm1	0.463994	4.31677	3.9438	0.000881047	0.0183155
Ptpn4	-0.34118	5.27909	-3.94498	0.000878688	0.0183155
Sorcs2	0.397377	5.72069	3.94376	0.000881125	0.0183155
Crybb1	-1.29859	-1.96796	-3.94174	0.000885196	0.0183162
Gm13301	-1.36787	-2.19707	-3.94191	0.000884842	0.0183162
Nrep	1.25134	6.01124	3.94135	0.000885971	0.0183162
S1pr1	-0.731461	7.53727	-3.94316	0.000882325	0.0183162
Sele	-1.11211	1.86726	-3.94191	0.000884858	0.0183162
Bcat2	0.401621	5.40932	3.94018	0.000888342	0.0183453
Gm13340	0.757168	3.75995	3.93925	0.000890215	0.0183641
Akt1s1	0.286315	4.85305	3.93419	0.000900531	0.018378
Aqp2	1.64437	-1.88015	3.93595	0.000896945	0.018378
Gpx4	0.538867	7.91191	3.93829	0.000892167	0.018378
H2-Q7	-2.17501	8.12425	-3.93518	0.000898523	0.018378
Lbr	-0.213158	6.32223	-3.93419	0.000900531	0.018378
Nrcam	1.30146	3.90622	3.93667	0.000895467	0.018378
Ntm	1.75925	0.668008	3.93488	0.000899123	0.018378
RP24-79I19.6	1.61739	-1.14483	3.93754	0.00089369	0.018378
Sod3	-0.90211	7.56165	-3.93451	0.000899885	0.018378
Ubr3	-0.233947	6.67024	-3.93449	0.000899935	0.018378
Aco1	0.342564	6.36392	3.92924	0.000910747	0.0184022
Gm15500	0.627412	2.532	3.92959	0.000910019	0.0184022
Gm37639	-0.957681	-1.2164	-3.92894	0.000911375	0.0184022
Gm42548	-1.45222	-2.20866	-3.92903	0.000911185	0.0184022
Gm43196	-1.18094	1.92685	-3.92899	0.000911257	0.0184022
Oxct1	0.495626	7.04695	3.93113	0.000906838	0.0184022
Pdgfa	0.524186	5.62498	3.92981	0.000909569	0.0184022
Sh3tc2	-0.600186	3.97234	-3.92965	0.000909899	0.0184022
Slc38a5	-0.777453	3.36622	-3.92972	0.000909763	0.0184022
Tomm20	0.387873	6.17197	3.93182	0.000905423	0.0184022
Cdk4	0.354154	6.69815	3.92799	0.000913345	0.018422
Mecr	0.56295	3.89556	3.92754	0.000914288	0.018422
Nck2	-0.292476	4.98751	-3.92651	0.000916418	0.0184314
Nsd3	-0.414903	6.66948	-3.92639	0.000916685	0.0184314
Aifm3	0.66452	2.05224	3.92457	0.000920481	0.0184423
Cnih2	1.16959	-0.6615	3.92244	0.000924968	0.0184423
F2	1.14858	0.119285	3.92325	0.000923263	0.0184423
Mrpl34	0.47143	3.80001	3.92426	0.000921138	0.0184423
Pccb	0.639282	5.28738	3.92266	0.000924489	0.0184423
Slc31a1	0.281453	6.81704	3.92453	0.000920566	0.0184423
Themis	-1.58751	0.959153	-3.92289	0.000924017	0.0184423
Zfp953	-0.398398	3.07448	-3.92442	0.00092081	0.0184423
Gtf2e2	0.300738	4.68219	3.92116	0.000927668	0.0184768
Stkld1	1.4631	-0.520125	3.9204	0.00092926	0.0184892
Zfp125	-0.380235	2.83572	-3.91963	0.000930888	0.0185022
Fbxo38	-0.236592	6.08081	-3.91768	0.000935048	0.0185111
Gm28347	-2.38099	-1.8165	-3.91783	0.000934728	0.0185111
Gpr132	-1.08587	3.17161	-3.91766	0.000935086	0.0185111
Tcrg-C4	-1.51134	-0.669865	-3.9176	0.000935219	0.0185111
C030010L15Rik	1.6567	-2.91486	3.91528	0.000940158	0.018539
Galnt3	0.432219	4.94541	3.91511	0.000940518	0.018539
Rnf144a	-0.596521	6.02705	-3.91634	0.000937897	0.018539
Zfp982	-0.873893	-0.213066	-3.91541	0.000939883	0.018539
Gcc1	-0.281599	4.83444	-3.91268	0.000945738	0.0186077
Psme2b	-1.00812	2.85369	-3.91258	0.000945957	0.0186077
D16Ertd472e	-0.459371	3.4483	-3.91105	0.000949266	0.0186216
Dtd2	0.377022	3.28874	3.91167	0.000947929	0.0186216
Zfp654	-0.260078	4.98478	-3.9109	0.000949595	0.0186216
Apoa1bp	0.324654	6.04871	3.90876	0.000954224	0.0186357
H2-Q4	-1.55864	8.89346	-3.90882	0.000954084	0.0186357
Kif1c	0.294676	7.78815	3.9093	0.000953057	0.0186357
S100a11	0.607788	8.78965	3.90976	0.000952048	0.0186357
Carnmt1	0.289484	3.43842	3.90711	0.000957806	0.0186674
Nr1d1	-0.863492	6.43097	-3.90714	0.000957743	0.0186674
Klf11	-0.470383	4.5448	-3.90666	0.0009588	0.0186677
Madd	-0.302888	5.95417	-3.9059	0.000960452	0.0186808
Cln6	0.354364	5.14131	3.90439	0.00096376	0.018726
Haao	-1.29628	1.95927	-3.90354	0.000965631	0.0187433
Zfp663	-2.18905	-1.87284	-3.90278	0.000967306	0.0187567
2010300F17Rik	2.16529	-0.969697	3.9021	0.000968811	0.0187668
Gm4032	0.816208	0.698268	3.90152	0.000970092	0.0187725
Cby1	0.629378	4.61991	3.89935	0.000974901	0.0188464
B230208H11Rik	0.831034	-0.0157476	3.89877	0.000976171	0.0188519
Gm13387	-1.47553	1.23412	-3.89678	0.000980604	0.0189134
Nrip1	-0.294957	5.19688	-3.89645	0.000981342	0.0189134
Hspd1	0.360627	7.45835	3.89551	0.000983447	0.0189348
Alox5	0.751926	3.58045	3.89393	0.000986994	0.0189839
Polb	-0.266905	4.78565	-3.89327	0.000988469	0.0189932
Cldn6	3.16581	-0.844259	3.88964	0.000996691	0.0190026
Gcsam	1.07553	0.0111251	3.89065	0.000994383	0.0190026
Gm19196	0.722336	0.246516	3.88909	0.000997932	0.0190026
Gm36638	-1.01584	-1.78301	-3.89249	0.000990237	0.0190026
Ifitm10	-0.515309	1.99675	-3.88989	0.000996108	0.0190026
Itpkc	-0.360674	4.14665	-3.89096	0.000993702	0.0190026
Kcnq5	-0.905824	2.15526	-3.88913	0.000997834	0.0190026
RP24-89C4.5	-1.19938	-1.09426	-3.89188	0.000991623	0.0190026
Slx4ip	-0.320228	3.63607	-3.89032	0.000995146	0.0190026
Cd164l2	0.854351	0.605639	3.88794	0.00100055	0.0190145
Tmem256	0.523625	5.78995	3.88813	0.00100012	0.0190145
Cyb561d1	-0.2778	4.57479	-3.88592	0.00100516	0.0190367
Klk1	-1.68872	1.13968	-3.88673	0.00100331	0.0190367
Mical3	-0.342451	5.02383	-3.88543	0.00100629	0.0190367
Nipal2	0.436562	4.49346	3.88524	0.00100671	0.0190367
Stx11	-0.716662	4.99037	-3.88646	0.00100392	0.0190367
Gfm2	-0.199917	4.67831	-3.88421	0.00100908	0.0190625
Sass6	-0.394245	3.99739	-3.88361	0.00101046	0.0190697
Ctsd	0.803978	9.00264	3.88148	0.00101536	0.0190892
Smad3	-0.313795	5.86356	-3.88142	0.0010155	0.0190892
Whamm	-0.285085	4.56938	-3.8822	0.00101371	0.0190892
Zfp287	-0.586035	2.64542	-3.88229	0.0010135	0.0190892
Gm12602	3.32177	-4.25106	3.87823	0.00102291	0.0190935
Itfg2	-0.233597	4.11329	-3.88021	0.00101832	0.0190935
Kmt2a	-0.602436	6.67501	-3.87927	0.00102051	0.0190935
Myh14	0.495212	8.06677	3.87806	0.00102331	0.0190935
Rif1	-0.37334	5.71985	-3.87824	0.0010229	0.0190935
Scml4	-1.0512	2.27087	-3.87787	0.00102374	0.0190935
Ttc13	0.213591	5.11715	3.87992	0.00101898	0.0190935
Zc2hc1b	-2.72618	-2.85125	-3.87849	0.00102231	0.0190935
9130208D14Rik	-1.20725	-0.385104	-3.87523	0.00102992	0.0191899
Vill	0.526868	5.58356	3.87367	0.0010336	0.0192396
Heg1	-0.517745	8.04183	-3.87071	0.00104057	0.0193506
Tcrg-C2	-1.32549	-0.256942	-3.86988	0.00104254	0.0193682
Gm43814	-0.996246	0.635548	-3.86831	0.00104628	0.0194188
Zfp748	-0.361733	4.19439	-3.86781	0.00104747	0.0194221
Pold3	-0.190584	5.37371	-3.86677	0.00104996	0.0194493
Cxcr2	1.14885	1.89963	3.86464	0.00105505	0.0194532
Hsf4	0.359523	2.80484	3.86541	0.00105321	0.0194532
Mtmr1	-0.183114	5.28011	-3.86493	0.00105436	0.0194532
Phf11c	-1.02475	3.18207	-3.86455	0.00105527	0.0194532
Ptprcap	-1.56347	2.99279	-3.86568	0.00105255	0.0194532
Trappc6a	0.513869	4.37261	3.86369	0.00105735	0.019464
Wrn	-0.339298	4.79539	-3.86346	0.0010579	0.019464
Tsc22d2	-0.258921	5.43298	-3.86282	0.00105943	0.0194732
Bag2	0.530414	3.42348	3.86198	0.00106147	0.019475
Gm8979	-1.21403	-1.58944	-3.86194	0.00106157	0.019475
Gm18445	-1.77001	-2.94428	-3.86142	0.00106282	0.0194792
Plpp2	0.570046	4.80615	3.85977	0.00106682	0.0194963
Renbp	0.470629	5.37848	3.86002	0.00106622	0.0194963
Zmat1	-0.538996	3.24804	-3.86009	0.00106603	0.0194963
Trat1	-1.54452	-1.83547	-3.85924	0.00106811	0.0195011
Tmem19	0.302539	5.08903	3.85836	0.00107024	0.0195214
Clec4a3	-1.14069	5.19272	-3.85723	0.00107299	0.0195342
Tpi1	0.500689	7.42969	3.8575	0.00107235	0.0195342
Ccdc34	0.636439	3.84673	3.85578	0.00107655	0.0195616
Zfp445	-0.348051	6.93168	-3.85617	0.00107559	0.0195616
B3glct	0.278816	3.72972	3.8544	0.00107993	0.0195674
Ranbp6	-0.32529	4.55054	-3.8544	0.00107995	0.0195674
Uqcr11	0.657232	5.91953	3.85508	0.00107827	0.0195674
Gm44762	1.63254	-2.51735	3.85346	0.00108226	0.0195907
Gde1	0.409072	6.87825	3.85249	0.00108464	0.0196152
Efna4	0.635834	1.84268	3.8516	0.00108685	0.0196364
Clec2d	-0.504402	7.52598	-3.85031	0.00109004	0.0196754
Mrgpre	0.496117	2.14744	3.84973	0.00109148	0.0196827
H2-K1	-1.34973	11.3966	-3.84658	0.00109933	0.0197064
Prdx1	0.457651	9.18471	3.84697	0.00109836	0.0197064
Rpl13	0.534476	8.20504	3.84796	0.00109589	0.0197064
Spats2	0.295183	4.61532	3.84606	0.00110064	0.0197064
Tab1	0.284843	4.4603	3.84681	0.00109875	0.0197064
Tfg	0.228473	5.88535	3.84591	0.001101	0.0197064
Tsn	0.297755	6.35036	3.84675	0.00109891	0.0197064
Zfp84	-0.316153	4.15583	-3.84589	0.00110106	0.0197064
Atp5g1	0.474589	5.90603	3.84343	0.00110723	0.0197108
Gm45515	-1.59072	-0.685805	-3.8429	0.00110859	0.0197108
Hal	1.19343	-0.199988	3.84426	0.00110516	0.0197108
Mxi1	0.428243	4.87536	3.84274	0.00110899	0.0197108
Swi5	0.480217	7.25569	3.84502	0.00110323	0.0197108
Tmx1	0.154653	6.52342	3.84308	0.00110812	0.0197108
Zfp429	-0.542196	3.79783	-3.84251	0.00110958	0.0197108
Zfp638	-0.319394	6.67215	-3.84444	0.0011047	0.0197108
Ryk	0.23175	6.60584	3.84155	0.001112	0.0197355
B4gat1	0.257851	4.51059	3.84111	0.0011131	0.0197366
1500015O10Rik	0.97879	0.376861	3.83508	0.00112848	0.0197587
Atp8b2	-0.418376	5.88365	-3.83493	0.00112887	0.0197587
D6Ertd527e	-0.854998	-0.475688	-3.83799	0.00112105	0.0197587
Eif3f	0.449159	7.15765	3.83663	0.00112452	0.0197587
Fam171b	-1.15129	1.46071	-3.83877	0.00111905	0.0197587
Gm28935	-1.40575	-1.85133	-3.83453	0.0011299	0.0197587
Gm4876	-0.960289	0.381948	-3.83972	0.00111664	0.0197587
Ncoa7	-0.703977	5.43245	-3.83558	0.00112722	0.0197587
Pomc	1.22192	-0.894481	3.83545	0.00112753	0.0197587
Sema3b	0.384088	5.38113	3.83566	0.00112699	0.0197587
Snx33	-0.304613	5.13494	-3.83458	0.00112978	0.0197587
Suox	0.528868	4.25074	3.84009	0.00111569	0.0197587
Tcf20	-0.303185	6.08668	-3.83759	0.00112205	0.0197587
Zfp160	-0.302251	4.4919	-3.83899	0.00111849	0.0197587
Zfp81	-0.336643	3.65095	-3.83567	0.00112698	0.0197587
Gpr18	-1.55632	1.82622	-3.83352	0.00113249	0.0197718
Lrrc23	0.879122	6.58581	3.83344	0.00113272	0.0197718
Zfp677	-0.405882	2.9972	-3.83303	0.00113377	0.019772
Plagl1	-0.547003	5.08276	-3.83213	0.0011361	0.0197946
Gm10851	-1.54289	-0.625678	-3.83064	0.00113996	0.019831
Zfp536	-1.27885	-1.677	-3.83052	0.00114027	0.019831
Lypd8	-2.34876	0.410636	-3.82952	0.00114287	0.019858
Iars2	0.357692	6.26378	3.8276	0.00114787	0.0199267
Bex1	1.00841	1.02186	3.82557	0.00115319	0.0200002
Rpl10a-ps1	0.706121	2.48339	3.82518	0.0011542	0.0200002
Kdm4c	-0.320602	5.15002	-3.82416	0.0011569	0.0200287
Lcn4	-1.64806	-2.18322	-3.82318	0.00115946	0.0200549
Crem	-0.354875	4.06517	-3.82198	0.00116264	0.0200917
Fuk	0.271338	3.95512	3.8191	0.0011703	0.0201327
Gtpbp2	-0.433627	6.43396	-3.81926	0.00116987	0.0201327
Impad1	0.231784	6.77496	3.81988	0.00116821	0.0201327
Nfs1	0.277575	4.91202	3.81921	0.00116999	0.0201327
Papolg	-0.432585	4.26089	-3.81955	0.00116909	0.0201327
Mier1	-0.381459	6.71019	-3.81818	0.00117274	0.0201384
Wars	-0.401808	7.42334	-3.8184	0.00117214	0.0201384
Sptssa	0.364908	5.69761	3.81699	0.00117591	0.0201747
Acap1	-1.16985	3.96515	-3.81339	0.0011856	0.0203226
Hp	0.675533	10.7598	3.81063	0.00119307	0.0203591
Ndufb10	0.399594	5.80929	3.81144	0.00119086	0.0203591
Pcdhgb5	-0.783953	0.779453	-3.81218	0.00118885	0.0203591
Pou2f1	-0.336411	5.11088	-3.81095	0.00119219	0.0203591
Tmcc2	-0.865464	5.94429	-3.8113	0.00119126	0.0203591
H3f3a	0.258116	7.86687	3.81023	0.00119416	0.0203595
A330069E16Rik	0.672418	-1.00663	3.80877	0.00119814	0.0203676
Arl4d	-0.831672	5.40046	-3.80874	0.00119822	0.0203676
Crtac1	1.54147	-2.51708	3.80834	0.00119931	0.0203676
Ice1	-0.295352	5.88581	-3.80919	0.00119698	0.0203676
Nemp2	-0.433534	3.59654	-3.80809	0.00119998	0.0203676
Fkbp11	0.782969	2.47173	3.8059	0.00120598	0.0204197
Foxj3	-0.349863	5.89083	-3.80587	0.00120606	0.0204197
Hap1	-0.667383	5.80362	-3.8058	0.00120626	0.0204197
A630012P03Rik	-2.40563	-0.495846	-3.8048	0.001209	0.0204479
P2ry10	-1.03617	3.69496	-3.80305	0.00121382	0.0205111
Kdm5a	-0.279976	6.23063	-3.80222	0.00121612	0.0205314
S100a6	0.907229	8.65877	3.8018	0.00121729	0.0205314
Serp1	0.220541	8.41853	3.80145	0.00121825	0.0205314
Snap47	0.244967	4.8128	3.7995	0.00122368	0.0206047
1110008P14Rik	0.531314	4.61548	3.79582	0.00123396	0.0206888
Gbp11	-1.87284	2.21755	-3.79638	0.00123239	0.0206888
Gpbp1	-0.278775	6.88883	-3.79688	0.00123099	0.0206888
Lsmem1	-1.26617	-1.84143	-3.79693	0.00123086	0.0206888
Plppr2	0.451561	2.43234	3.79577	0.0012341	0.0206888
Ankhd1	-0.420583	6.38502	-3.78813	0.00125575	0.0207168
Aph1c	0.300319	3.48799	3.78842	0.00125492	0.0207168
Cd6	-1.48733	1.68021	-3.78746	0.00125766	0.0207168
Dennd5b	-0.572361	4.49392	-3.79164	0.00124575	0.0207168
Gm10076	0.575388	6.1889	3.78817	0.00125563	0.0207168
Gm44200	-1.08854	-0.644568	-3.79101	0.00124754	0.0207168
Gm4577	1.34724	-2.02352	3.78856	0.00125452	0.0207168
Gm6034	-2.12486	0.0960927	-3.78791	0.00125638	0.0207168
Il6st	-0.427486	8.75266	-3.79047	0.00124907	0.0207168
Lage3	0.382281	4.23943	3.78756	0.00125738	0.0207168
Ncoa2	-0.248539	6.13925	-3.79408	0.00123887	0.0207168
R3hdm4	0.279914	6.50473	3.79406	0.0012389	0.0207168
Rapgef5	-0.803573	5.73834	-3.79158	0.00124592	0.0207168
Rnf168	-0.195631	5.06581	-3.79222	0.0012441	0.0207168
Rsbn1l	-0.314422	5.65666	-3.78778	0.00125673	0.0207168
Sac3d1	0.411926	2.99461	3.79078	0.0012482	0.0207168
Sephs2	0.429513	5.4221	3.78836	0.00125507	0.0207168
Sftpb	0.534318	11.6569	3.79215	0.00124432	0.0207168
Siva1	0.488734	4.59911	3.7909	0.00124784	0.0207168
Tmem238	0.719422	2.32147	3.78713	0.00125859	0.0207168
Tufm	0.29877	5.24311	3.78753	0.00125746	0.0207168
Epb41l5	0.375065	6.139	3.78526	0.00126397	0.0207181
Foxk1	-0.337724	5.78324	-3.7855	0.00126327	0.0207181
Fyn	-0.586962	5.37254	-3.78623	0.00126119	0.0207181
Pkp2	0.338329	5.10969	3.78521	0.00126411	0.0207181
Tcp10b	-0.796417	-1.6245	-3.78596	0.00126196	0.0207181
Kcnk1	0.484963	5.01355	3.78377	0.00126826	0.0207682
Nfrkb	-0.252957	5.0161	-3.78225	0.00127265	0.0208223
Hpca	-1.50084	-1.25694	-3.78072	0.0012771	0.0208393
Jpx	-0.542291	0.487548	-3.78039	0.00127806	0.0208393
Mzt2	0.423735	3.36762	3.78105	0.00127614	0.0208393
Plxna4	-0.475466	5.44059	-3.78129	0.00127545	0.0208393
Ndufa7	0.385335	6.24708	3.77942	0.00128089	0.0208637
Vil1	-0.731999	-0.250129	-3.77912	0.00128175	0.0208637
Tlr12	-1.57468	0.665679	-3.77855	0.00128342	0.0208731
1700026J14Rik	1.56149	-2.57394	3.77781	0.00128559	0.0208826
Agpat5	0.252252	4.76697	3.77729	0.00128711	0.0208826
Polr2j	0.342532	4.47832	3.77722	0.00128729	0.0208826
Wipi1	0.463908	5.06687	3.77676	0.00128866	0.020887
Trdv2-2	-1.72605	-3.16706	-3.776	0.00129088	0.0209052
Chd9	-0.395686	5.77149	-3.77448	0.00129534	0.0209574
Mal	0.770363	5.79186	3.77416	0.0012963	0.0209574
Dcaf5	-0.296167	5.78104	-3.77195	0.00130283	0.0210096
Fuca2	0.356296	6.51854	3.77212	0.00130232	0.0210096
Trbv13-2	-1.52641	-1.41495	-3.77263	0.0013008	0.0210096
Sephs1	0.290118	5.4636	3.77098	0.00130571	0.0210204
Zfp758	-0.324745	4.37797	-3.77115	0.0013052	0.0210204
2010107E04Rik	0.526425	5.89262	3.76475	0.00132435	0.0210773
Anxa13	1.14919	-0.87735	3.76495	0.00132373	0.0210773
Cox7a2l	0.36423	6.91992	3.76616	0.0013201	0.0210773
Eif2b1	0.363443	4.78633	3.76206	0.00133247	0.0210773
Fzd4	-0.680487	6.78038	-3.76249	0.00133117	0.0210773
Gm13436	0.641969	2.32304	3.76734	0.00131656	0.0210773
Gm38257	-1.2474	-2.27343	-3.76821	0.00131396	0.0210773
Grk5	-0.488931	5.79602	-3.76228	0.0013318	0.0210773
Ino80d	-0.462853	5.99441	-3.76362	0.00132775	0.0210773
Itgb3	-0.467324	5.12933	-3.7677	0.00131549	0.0210773
Iws1	-0.288031	5.71717	-3.76897	0.0013117	0.0210773
Ly6a	-0.98994	10.2497	-3.76414	0.00132617	0.0210773
Lysmd2	-0.541207	4.25004	-3.76444	0.00132527	0.0210773
Mill2	-0.922225	4.36142	-3.7623	0.00133173	0.0210773
Mpv17l2	0.389578	4.20235	3.76285	0.00133009	0.0210773
Nrk	1.81207	-1.1339	3.76648	0.00131915	0.0210773
Rps12-ps19	2.53593	-3.60791	3.76259	0.00133086	0.0210773
Sf3b5	0.42907	5.16249	3.76272	0.00133047	0.0210773
Srp9	0.34379	5.94448	3.76684	0.00131805	0.0210773
Tlk2	-0.326074	5.92858	-3.76913	0.00131122	0.0210773
Trim12a	-0.995499	5.96331	-3.76796	0.0013147	0.0210773
2010001A14Rik	0.637476	1.69648	3.7609	0.001336	0.0211019
Dpysl5	-0.893291	2.89598	-3.76051	0.00133716	0.0211019
Fam162b	-0.890355	1.95729	-3.75994	0.0013389	0.0211019
Kdm6a	-0.309737	5.34238	-3.76003	0.00133865	0.0211019
Pls1	0.537078	4.2996	3.75973	0.00133956	0.0211019
Emcn	-0.406858	5.03067	-3.75637	0.00134984	0.021239
Itgad	-1.25494	-0.828863	-3.75615	0.00135049	0.021239
Bre	0.338845	4.83733	3.75577	0.00135168	0.0212402
Oaz1	0.335349	7.67385	3.7549	0.00135435	0.0212646
Stau2	0.377052	3.44803	3.75404	0.00135701	0.0212889
Bex3	0.506874	5.79348	3.75331	0.00135925	0.0212966
Cenpj	-0.418103	4.15773	-3.75243	0.00136197	0.0212966
Gm16120	-1.86671	-2.81712	-3.75272	0.00136109	0.0212966
Pcbd2	0.471379	3.14966	3.75281	0.00136079	0.0212966
4930599N23Rik	-1.26278	0.736018	-3.75147	0.00136495	0.0213082
Arhgap40	1.12674	0.578622	3.75149	0.00136488	0.0213082
Gm7665	0.906712	1.7318	3.75109	0.00136613	0.0213092
Tmem63c	-1.03707	-1.01163	-3.75055	0.00136782	0.0213181
H2-D1	-1.09034	11.2376	-3.74957	0.00137086	0.0213479
Arap1	-0.296477	6.91253	-3.74806	0.00137558	0.0213665
Avl9	-0.2891	5.83641	-3.74783	0.00137629	0.0213665
Gng7	0.461233	1.35803	3.74776	0.00137653	0.0213665
Hspbp1	0.389457	5.11468	3.74795	0.00137593	0.0213665
Kif26b	0.643202	3.88591	3.74724	0.00137814	0.0213741
Il12rb1	-1.42118	1.61106	-3.74581	0.00138265	0.021395
Styxl1	0.917022	2.16528	3.74574	0.00138286	0.021395
Wfikkn2	-0.911428	0.661833	-3.74615	0.00138158	0.021395
Col12a1	0.773409	5.72172	3.74478	0.00138589	0.0214245
Aktip	0.388251	5.30735	3.74394	0.00138853	0.021448
Adamts9	-0.675049	5.50768	-3.74054	0.00139932	0.021454
Amph	-0.670552	2.72804	-3.74253	0.00139298	0.021454
Arhgef3	-0.582047	6.49312	-3.73653	0.00141214	0.021454
Cnbd2	-0.597277	2.33014	-3.7353	0.00141607	0.021454
Cuedc2	0.33624	5.36068	3.73505	0.00141688	0.021454
Etfrf1	0.322427	4.33522	3.73836	0.00140628	0.021454
Eya2	0.454218	5.74518	3.735	0.00141706	0.021454
Glo1	0.319418	5.6152	3.73905	0.00140405	0.021454
Gm10110	0.997574	-1.453	3.73766	0.0014085	0.021454
Gm15156	-1.53916	-2.38207	-3.73924	0.00140345	0.021454
Gm45073	-1.88242	-2.26927	-3.73828	0.00140651	0.021454
Gnmt	1.18603	1.68986	3.73986	0.00140148	0.021454
H1f0	0.351177	6.9535	3.73554	0.00141531	0.021454
Hivep2	-0.41897	5.72984	-3.7405	0.00139943	0.021454
Hsd11b1	-0.719126	7.35289	-3.73809	0.00140714	0.021454
Kdm2a	-0.290446	6.88558	-3.73594	0.00141403	0.021454
Lurap1l	0.332027	5.47504	3.7403	0.00140007	0.021454
Me2	0.346939	5.34666	3.73835	0.00140628	0.021454
Pfkfb3	-0.761328	6.6678	-3.73563	0.00141501	0.021454
Rlf	-0.315515	5.36743	-3.74157	0.00139603	0.021454
RP24-84E18.1	-2.10371	3.81197	-3.73966	0.00140211	0.021454
Serinc2	0.63699	4.57146	3.74056	0.00139923	0.021454
Tceal8	0.328934	5.81956	3.73574	0.00141466	0.021454
Tnfrsf18	-0.899527	1.91659	-3.74057	0.00139921	0.021454
Ybx1	0.262794	8.79633	3.7375	0.00140901	0.021454
Plcd4	-1.00182	-0.0749798	-3.73391	0.00142057	0.021473
RP24-131G14.13	-1.48615	-2.49326	-3.73421	0.00141961	0.021473
B230118H07Rik	0.537671	4.45426	3.7327	0.00142448	0.0214981
C230035I16Rik	0.791034	-0.355804	3.73273	0.00142438	0.0214981
Mpst	0.456176	4.80534	3.73102	0.00142993	0.0215632
Stxbp1	-0.504973	4.84394	-3.73055	0.00143146	0.0215692
Ruvbl2	0.36079	5.88064	3.72995	0.00143341	0.0215816
Bex2	0.892348	2.95158	3.72899	0.00143654	0.0215966
Gucy1a3	-0.646163	6.53576	-3.72895	0.00143668	0.0215966
Naga	0.259153	6.43766	3.72841	0.00143844	0.0216061
Prkab2	-0.357522	4.04156	-3.72755	0.00144126	0.0216313
Kcnc1	-1.31249	-0.999303	-3.72659	0.0014444	0.0216615
Ckb	0.598773	6.10558	3.72611	0.00144598	0.0216646
Ube3b	0.199407	6.76945	3.72584	0.00144688	0.0216646
Adamts14	-0.868578	2.89928	-3.72496	0.00144976	0.0216742
Ptprh	-1.51027	-1.55985	-3.72461	0.00145094	0.0216742
Wbp2	0.229575	6.89827	3.72469	0.00145067	0.0216742
Cd300ld3	-1.85238	-1.36221	-3.7229	0.00145658	0.0217179
Dhrs1	0.322349	5.52923	3.72123	0.00146212	0.0217179
Numbl	0.32226	4.36219	3.72108	0.00146263	0.0217179
Otud6b	0.25525	5.51353	3.72097	0.00146298	0.0217179
Rpl37a	0.549111	8.17271	3.72262	0.00145752	0.0217179
Srpx2	0.976359	2.59572	3.72191	0.00145985	0.0217179
Tmem160	0.38547	4.24039	3.72135	0.00146171	0.0217179
Zfp952	-0.353665	3.9917	-3.72314	0.00145577	0.0217179
Trim12c	-0.994718	6.32641	-3.72022	0.00146549	0.0217382
4833403J16Rik	-0.719732	1.81631	-3.71707	0.00147601	0.0218481
Nkx2-1	0.389449	6.78219	3.71685	0.00147674	0.0218481
Slc17a2	1.39286	-1.86253	3.71663	0.00147748	0.0218481
Tbk1	-0.366941	6.07159	-3.71673	0.00147716	0.0218481
Ftl1	0.5159	9.9463	3.71578	0.00148033	0.0218733
0610012G03Rik	0.446758	3.78503	3.71123	0.00149575	0.0218842
Fbxo7	-0.215677	4.65738	-3.71521	0.00148227	0.0218842
Gbp2b	-1.87027	0.057109	-3.71035	0.00149873	0.0218842
Gcg	-2.83543	-1.31986	-3.70964	0.00150114	0.0218842
Gm2065	-2.17771	-2.67879	-3.71037	0.00149865	0.0218842
Gm8369	-1.37178	2.1964	-3.71344	0.00148823	0.0218842
Hdac8	0.286229	3.2999	3.71047	0.00149831	0.0218842
Hddc2	0.710577	3.26824	3.71255	0.00149124	0.0218842
Lrrc63	-0.671157	-0.888148	-3.70947	0.00150174	0.0218842
Maml1	-0.439873	5.26218	-3.71006	0.00149973	0.0218842
Npat	-0.327568	4.73995	-3.71249	0.00149147	0.0218842
Ppp1r14b	0.737034	5.05823	3.70981	0.00150058	0.0218842
Rnf135	-0.354952	4.31374	-3.71181	0.00149377	0.0218842
Rps4x	0.493211	9.19015	3.71289	0.00149009	0.0218842
Sort1	0.403343	7.75602	3.71171	0.00149411	0.0218842
Stub1	0.30738	5.87937	3.71112	0.0014961	0.0218842
Zfp263	-0.264708	5.19607	-3.70959	0.00150133	0.0218842
Zfp831	-1.4425	1.48414	-3.71176	0.00149394	0.0218842
A930004D18Rik	0.364921	2.25554	3.70777	0.00150754	0.0218846
Angpt2	-0.816435	3.56411	-3.70723	0.00150941	0.0218846
Nxpe1-ps	-1.47906	0.668206	-3.70678	0.00151095	0.0218846
Olfr658	-1.84444	-3.50271	-3.70877	0.00150411	0.0218846
Phf8	-0.310197	5.1069	-3.70771	0.00150775	0.0218846
Pkn3	-0.438811	4.15174	-3.70695	0.00151037	0.0218846
Polr2l	0.361898	4.59486	3.70727	0.00150926	0.0218846
Ufsp2	0.240461	5.20977	3.70727	0.00150925	0.0218846
Rbks	0.39141	2.76422	3.70634	0.00151244	0.0218896
Rnaseh2c	0.531054	4.05123	3.70466	0.00151823	0.0219352
Tox	-0.694051	1.11325	-3.70443	0.00151904	0.0219352
Zfp292	-0.344702	5.4929	-3.7045	0.00151881	0.0219352
Abcb8	0.390933	4.43921	3.70185	0.00152796	0.0219389
BC035044	-1.19969	0.969065	-3.70093	0.00153118	0.0219389
Brd2	-0.312161	8.12591	-3.70256	0.0015255	0.0219389
Clec2l	1.28784	-2.01422	3.6994	0.0015365	0.0219389
Desi1	0.363706	5.56535	3.70028	0.00153342	0.0219389
Ets2	-0.39121	7.04852	-3.70234	0.00152627	0.0219389
Gm15448	-1.08612	1.32313	-3.70373	0.00152146	0.0219389
H2-Q6	-1.99077	8.44795	-3.69948	0.00153623	0.0219389
Hsd17b4	0.278732	6.87429	3.70288	0.00152439	0.0219389
Il15	-0.779311	3.37119	-3.69933	0.00153674	0.0219389
Nhsl2	-0.655968	4.42539	-3.69905	0.00153771	0.0219389
Ptges2	0.263595	4.24363	3.70138	0.00152961	0.0219389
Sdc1	0.512428	8.35752	3.70227	0.00152651	0.0219389
Sh2d4a	0.458425	5.35288	3.70115	0.0015304	0.0219389
Tmem50b	0.355047	6.7866	3.70319	0.00152333	0.0219389
Tmem52	1.08395	0.120456	3.7006	0.00153232	0.0219389
5430437J10Rik	-1.11076	1.77639	-3.69775	0.00154227	0.0219803
Rsf1	-0.318966	5.48571	-3.69757	0.00154292	0.0219803
Gpam	-0.418049	6.23123	-3.69539	0.00155057	0.0220707
Trbv3	-2.05119	-1.43451	-3.6951	0.00155158	0.0220707
Anapc11	0.336112	4.94032	3.69414	0.00155497	0.0221024
Gm14569	-1.25747	-1.12544	-3.69374	0.00155641	0.0221063
Rbm41	-0.517655	3.31875	-3.69267	0.00156017	0.0221433
Il3ra	-0.540126	4.60429	-3.69114	0.00156563	0.0221809
Slc9b2	0.809749	0.0129147	3.69094	0.00156632	0.0221809
Uap1l1	0.610283	5.65372	3.69159	0.00156403	0.0221809
Sidt1	-0.749072	3.72289	-3.69026	0.00156876	0.0221897
Vapa	0.252857	7.59077	3.69012	0.00156926	0.0221897
Cldn18	0.627362	8.73036	3.6886	0.00157468	0.0222497
Timm8b	0.43758	5.06584	3.68807	0.00157656	0.0222599
Mbtd1	-0.210554	5.07152	-3.68736	0.00157911	0.0222629
Nudt5	0.235274	4.94926	3.68749	0.00157867	0.0222629
Anks1b	-1.23669	-0.112829	-3.68645	0.00158238	0.0222925
Gm19410	-1.6036	-2.21247	-3.68381	0.00159191	0.0224101
Atp10a	-0.586245	5.70471	-3.68314	0.00159435	0.0224114
Gm14586	0.691098	2.06132	3.68322	0.00159405	0.0224114
Gata3	-0.823964	2.36356	-3.68162	0.00159986	0.0224393
Matn4	0.604041	4.92413	3.68186	0.001599	0.0224393
Rcbtb1	-0.180626	5.56875	-3.68204	0.00159834	0.0224393
D130058E05Rik	2.21	-1.68128	3.68025	0.00160483	0.0224924
Chn1os3	0.754849	0.178189	3.67916	0.00160882	0.0225178
Meig1	1.00398	3.68206	3.67911	0.00160901	0.0225178
Mbd3	0.279968	6.29994	3.67805	0.00161288	0.0225554
Slc4a1	-1.55116	0.731128	-3.67737	0.00161539	0.022574
Eif3i	0.438208	6.65767	3.67553	0.00162214	0.0226186
Fam129b	0.269756	8.64312	3.67598	0.00162047	0.0226186
Prdx2	0.385729	7.02291	3.67563	0.00162179	0.0226186
1810024B03Rik	0.538523	0.620011	3.67512	0.00162365	0.0226215
Cgnl1	0.223607	7.27044	3.6747	0.00162522	0.0226215
Mtx1	0.286419	4.76126	3.67451	0.00162591	0.0226215
Hivep1	-0.436657	6.09927	-3.67389	0.00162821	0.022637
Map3k8	-0.494547	4.39408	-3.67281	0.0016322	0.0226759
Art2b	-2.09312	-0.42849	-3.67227	0.00163419	0.0226839
Ntn1	-0.484756	6.618	-3.67201	0.00163515	0.0226839
Cox6b1	0.469743	7.02935	3.66966	0.00164391	0.022694
Gm44423	-0.838512	0.533427	-3.67007	0.00164238	0.022694
Heatr9	-3.03803	0.537742	-3.67042	0.00164108	0.022694
Meis2	-0.388709	4.28522	-3.67035	0.00164134	0.022694
Ppp1r3a	-0.59717	2.28258	-3.66958	0.00164422	0.022694
Ssc5d	-0.888553	4.20596	-3.67064	0.00164028	0.022694
Zfp507	-0.297365	4.8545	-3.67036	0.0016413	0.022694
Ash1l	-0.432968	6.72777	-3.66883	0.00164704	0.0227166
St3gal2	-0.466612	5.37522	-3.66778	0.00165096	0.0227541
0610010F05Rik	0.283241	4.89159	3.66693	0.00165414	0.022765
Etv4	1.21162	1.63205	3.66724	0.00165297	0.022765
Paqr7	0.360151	5.79328	3.66623	0.00165677	0.0227848
Degs1	0.314169	6.91254	3.66563	0.00165904	0.0227851
Rpl41	0.655644	8.59186	3.66559	0.00165919	0.0227851
Cdk13	-0.240721	5.93449	-3.66455	0.0016631	0.022806
Tbck	-0.259969	4.34969	-3.66482	0.0016621	0.022806
Nceh1	0.336219	6.52412	3.66344	0.00166732	0.0228475
Card11	-1.0351	4.76012	-3.66184	0.00167339	0.0229032
Emsy	-0.287343	5.48419	-3.66047	0.0016786	0.0229032
Esr1	-0.920648	2.20687	-3.66078	0.00167742	0.0229032
Rbm6	-0.252677	6.23682	-3.66094	0.00167681	0.0229032
Smyd1	-0.905816	2.04423	-3.66094	0.0016768	0.0229032
Zfp933	-0.332613	3.81676	-3.66099	0.00167663	0.0229032
Atp5d	0.439653	6.6935	3.65886	0.00168475	0.022912
Chrna4	-2.26573	-2.99282	-3.65685	0.00169246	0.022912
Cngb3	-2.24754	0.354275	-3.65831	0.00168687	0.022912
Creb1	-0.303056	6.20689	-3.65736	0.00169048	0.022912
Fam208b	-0.47265	5.86135	-3.65719	0.00169116	0.022912
Fbxo46	-0.325095	3.49802	-3.65707	0.0016916	0.022912
Gm45332	-0.768018	1.05609	-3.65839	0.00168655	0.022912
Herpud2	-0.199636	5.64721	-3.65841	0.00168648	0.022912
Pcdhga8	-0.942988	-0.182067	-3.65816	0.00168744	0.022912
Rnf10	0.179018	7.75999	3.65749	0.00168998	0.022912
Rtn3	0.19241	7.6803	3.65783	0.00168869	0.022912
Dlgap1	-1.25879	1.51887	-3.65554	0.00169749	0.0229149
Mark2	-0.154592	6.44721	-3.65603	0.00169563	0.0229149
Zbtb46	-0.521691	4.57579	-3.65583	0.00169639	0.0229149
Zfp747	-0.341915	3.16083	-3.65608	0.00169541	0.0229149
4930590J08Rik	-0.8174	-0.803465	-3.65476	0.00170052	0.0229233
Tlcd2	0.46489	2.0743	3.65507	0.00169933	0.0229233
Fam109a	0.389973	3.73021	3.65298	0.00170742	0.0229352
Gm26894	0.609785	1.52151	3.6532	0.00170656	0.0229352
Pikfyve	-0.296032	5.58039	-3.65298	0.00170738	0.0229352
Ss18l2	0.458119	3.49392	3.6532	0.00170656	0.0229352
Zfp597	-0.304693	4.22133	-3.65373	0.00170448	0.0229352
Brinp2	1.97108	-0.650827	3.65241	0.00170962	0.022946
Cd3e	-1.4647	1.72865	-3.64911	0.00172248	0.022946
Cyp2j9	-0.5461	1.78634	-3.64787	0.00172732	0.022946
Dynll2	0.287594	7.38873	3.6506	0.00171666	0.022946
E330017L17Rik	-1.4368	-2.48467	-3.64752	0.00172868	0.022946
Gm1720	-1.91481	-2.32741	-3.64823	0.00172592	0.022946
Gm2115	-0.725915	0.0429609	-3.65085	0.00171567	0.022946
Gm5905	0.608067	0.675541	3.6502	0.00171821	0.022946
Gramd4	-0.351467	5.26179	-3.64856	0.00172464	0.022946
H2-T23	-1.5072	9.11779	-3.64855	0.00172465	0.022946
Ifi214	-2.18028	2.1557	-3.64761	0.00172837	0.022946
N4bp2l1	-0.375659	3.7177	-3.65163	0.00171266	0.022946
Nudc	0.366038	7.03204	3.65064	0.00171651	0.022946
Padi2	-0.796424	3.46446	-3.64961	0.00172051	0.022946
Parp11	-1.01147	5.47957	-3.65077	0.00171599	0.022946
Ptprc	-1.04206	7.88516	-3.64822	0.00172597	0.022946
Rnf5	0.21041	5.01147	3.6479	0.0017272	0.022946
Bptf	-0.341994	6.67155	-3.64658	0.00173241	0.0229795
Amn	1.07136	-1.79455	3.64546	0.0017368	0.0230057
Gbp4	-1.73582	6.74269	-3.64554	0.0017365	0.0230057
Abtb2	-0.721657	3.76848	-3.64478	0.00173949	0.0230077
Acy1	0.602916	2.77767	3.64268	0.00174782	0.0230077
Ifng	-1.70233	-0.95553	-3.64293	0.00174681	0.0230077
Lrrc17	0.81159	1.80732	3.64369	0.00174379	0.0230077
Psmd9	0.352512	5.17937	3.64306	0.00174628	0.0230077
Selenoh	0.659689	4.70521	3.64403	0.00174247	0.0230077
Tmc8	-0.798382	2.24228	-3.64408	0.00174226	0.0230077
Tmevpg1	-2.036	-1.74548	-3.643	0.00174655	0.0230077
Zfp948	-0.30726	4.32041	-3.64301	0.00174651	0.0230077
Mtap	0.543945	4.69138	3.64209	0.00175016	0.0230152
Sult4a1	-0.75219	-1.41059	-3.64193	0.0017508	0.0230152
Snca	-1.3312	2.51513	-3.6414	0.00175291	0.023027
Tmem97	0.507853	4.30457	3.64108	0.00175415	0.0230274
Fbxo15	1.118	-0.0583736	3.64034	0.00175713	0.0230349
Wdr44	-0.335296	4.40515	-3.6405	0.00175646	0.0230349
D130040H23Rik	-0.593783	1.99371	-3.63987	0.00175899	0.0230433
Hecw1	3.92813	-1.98933	3.63939	0.00176092	0.0230459
Nupr1	0.584924	7.65842	3.63899	0.00176251	0.0230459
Snrnp25	0.641486	3.29101	3.63892	0.00176281	0.0230459
Epg5	-0.285	5.17777	-3.63806	0.00176624	0.0230749
Abhd14b	0.529664	5.14154	3.63564	0.00177598	0.0231142
Arhgap44	0.309927	5.993	3.63674	0.00177154	0.0231142
Ets1	-0.622775	6.77532	-3.6355	0.00177652	0.0231142
Mafk	-0.441012	6.25937	-3.63565	0.00177592	0.0231142
mt-Atp6	0.803406	1.66782	3.63617	0.00177382	0.0231142
Stard10	0.52623	5.935	3.63552	0.00177645	0.0231142
Mtmr11	-0.286636	3.89867	-3.63391	0.00178294	0.0231819
Gm17546	0.928214	-0.557964	3.63322	0.00178575	0.0232023
Ube2d2b	1.42198	-1.59748	3.63292	0.00178695	0.0232023
Prkx	-0.297613	6.11216	-3.63218	0.00178998	0.0232259
BC023105	-1.51179	2.80002	-3.63005	0.00179867	0.0232833
Kdr	-0.648859	7.68625	-3.62979	0.00179973	0.0232833
Klf2	-0.603131	6.31762	-3.6293	0.00180173	0.0232833
Lipg	-1.3273	6.11692	-3.62962	0.00180042	0.0232833
Tlr9	-1.88583	4.28887	-3.62937	0.00180144	0.0232833
Ttc36	0.659109	3.01401	3.62954	0.00180074	0.0232833
Akap2	-1.23691	-1.64944	-3.62804	0.00180686	0.0233002
Qars	0.246941	6.70525	3.62778	0.00180793	0.0233002
Slc16a10	-0.409485	4.57239	-3.6281	0.00180661	0.0233002
Wnt9b	-1.00083	0.0585853	-3.62853	0.00180485	0.0233002
Alpk1	-0.429228	4.15418	-3.62667	0.00181251	0.0233277
Snrpn	0.505404	1.7588	3.62696	0.00181131	0.0233277
Clec4a1	-1.18928	4.27478	-3.62544	0.00181755	0.023361
Gm12918	0.860519	-0.209373	3.62569	0.00181654	0.023361
Trap1	0.228315	6.10899	3.62419	0.00182274	0.0234118
Gm26694	1.22548	-0.0708377	3.62349	0.00182564	0.0234333
Bdp1	-0.421539	5.70864	-3.62202	0.00183172	0.023449
Cr1l	-0.206913	6.37384	-3.62287	0.00182822	0.023449
Lamtor2	0.379737	5.1878	3.62243	0.00183001	0.023449
Rprd1b	-0.160438	5.37241	-3.62201	0.00183178	0.023449
Brpf3	-0.331064	5.39319	-3.62158	0.00183354	0.0234558
Lin7c	0.265898	6.74005	3.62046	0.00183825	0.0234631
mt-Co2	0.707736	2.18573	3.62075	0.00183704	0.0234631
Rps13-ps2	0.746099	1.32094	3.62027	0.00183904	0.0234631
Zfp62	-0.289831	5.3971	-3.6207	0.00183721	0.0234631
Mal2	0.411286	8.22986	3.6196	0.00184183	0.023483
Amd2	0.69002	-1.37522	3.61366	0.00186681	0.0234906
Atp6v0d1	0.352989	6.7312	3.61211	0.0018734	0.0234906
Ccs	0.291523	4.99973	3.61421	0.0018645	0.0234906
Cct4	0.210708	7.36927	3.61279	0.00187051	0.0234906
Dab2	0.464777	7.08963	3.61203	0.00187375	0.0234906
Fosb	-1.10029	3.52426	-3.61587	0.00185747	0.0234906
Gm13212	-0.705752	2.67495	-3.6145	0.00186327	0.0234906
Gm2619	-1.53134	-0.917482	-3.61303	0.00186948	0.0234906
Gm43328	-0.584179	0.950309	-3.6172	0.0018519	0.0234906
H2-T-ps	-0.639781	1.66165	-3.61442	0.00186358	0.0234906
Hist1h1c	0.414648	5.55201	3.61586	0.0018575	0.0234906
Isg20	-0.889593	6.711	-3.61659	0.00185447	0.0234906
Lmo7	0.476287	8.41849	3.61449	0.00186331	0.0234906
Lyve1	-0.659906	7.97956	-3.61853	0.00184629	0.0234906
Mcm9	-0.335661	3.8081	-3.61597	0.00185705	0.0234906
Memo1	0.39727	5.49122	3.61527	0.00185999	0.0234906
Mga	-0.435018	6.33012	-3.61401	0.00186535	0.0234906
Rnaseh2b	0.516754	4.22535	3.61556	0.0018588	0.0234906
Rnf208	0.733736	1.67171	3.61402	0.00186529	0.0234906
Simc1	-0.330342	3.01448	-3.61316	0.00186893	0.0234906
Slc30a1	-0.432756	5.98059	-3.61426	0.00186427	0.0234906
Smchd1	-0.46143	6.32958	-3.61186	0.00187447	0.0234906
Stra8	-1.29686	-2.82846	-3.61554	0.00185886	0.0234906
Tmem150a	0.279935	3.96679	3.61218	0.00187308	0.0234906
Traf5	-0.46084	3.96506	-3.6123	0.00187257	0.0234906
Wdr45	0.49655	3.78603	3.61534	0.0018597	0.0234906
Pvr	-0.364858	6.04041	-3.61154	0.0018758	0.0234919
Gm6560	0.804713	-0.228494	3.61064	0.00187966	0.0235153
Ttbk1	-2.25781	-0.821357	-3.61053	0.00188014	0.0235153
Anapc13	0.423698	4.69543	3.60988	0.00188292	0.0235267
E130307A14Rik	-0.322279	2.89677	-3.60974	0.00188352	0.0235267
Ctgf	0.525006	7.64501	3.60781	0.00189176	0.0235987
Tubb2b	0.629051	3.20767	3.60789	0.00189141	0.0235987
H2afj	0.625747	5.00137	3.60699	0.00189531	0.0236259
Tmem147	0.298469	5.15015	3.60673	0.00189642	0.0236259
Dynlrb2	0.948902	5.93799	3.60621	0.00189866	0.0236384
Gtf2b	0.266735	5.66648	3.60525	0.00190277	0.0236741
Tmem106c	0.468386	4.7288	3.60424	0.00190717	0.0237134
Cct6a	0.298297	7.26412	3.60312	0.001912	0.0237424
Efnb3	-0.950878	0.77145	-3.60338	0.00191086	0.0237424
Dmrta1	-1.23704	-2.10217	-3.60088	0.00192173	0.0238477
Csnk1g1	-0.276447	5.15505	-3.59792	0.00193468	0.0239305
Fam234b	0.229849	4.07615	3.59809	0.00193396	0.0239305
Gm15421	0.747998	-0.0874537	3.59822	0.00193338	0.0239305
Upk1a	0.935844	0.373639	3.5987	0.00193126	0.0239305
Zfp458	-0.658834	1.41657	-3.5986	0.00193173	0.0239305
Maml2	-0.360814	4.85629	-3.59711	0.00193825	0.0239592
Pgd	0.394839	7.55556	3.59552	0.00194526	0.0240302
Dtymk	0.41012	5.00159	3.59511	0.00194706	0.0240369
Carhsp1	-0.336912	7.34119	-3.59343	0.00195452	0.0240977
Rnf128	0.640747	4.84797	3.59345	0.00195441	0.0240977
Arl5b	-0.40455	5.43569	-3.59259	0.00195825	0.0241281
Mtl5	1.37079	0.770105	3.59182	0.00196164	0.0241542
2610005L07Rik	-0.539368	2.74725	-3.59114	0.00196469	0.0241631
Ypel4	0.827383	-0.361985	3.59109	0.00196489	0.0241631
Dgka	-0.375732	5.71502	-3.5885	0.00197649	0.024279
Ephb3	0.288567	5.21682	3.58842	0.00197686	0.024279
Casp4	-0.656429	5.60764	-3.58632	0.00198629	0.0243288
Chst15	-0.631354	5.23787	-3.58527	0.001991	0.0243288
Gdf9	-1.42491	-0.628669	-3.58684	0.00198393	0.0243288
Gm28661	0.795164	5.55514	3.58634	0.0019862	0.0243288
Gsdmc3	1.70501	-1.86482	3.58524	0.00199113	0.0243288
Rps16-ps2	0.658793	2.02122	3.58553	0.00198983	0.0243288
Tmem209	-0.256056	5.16495	-3.58574	0.00198891	0.0243288
Zfp746	-0.189042	5.01125	-3.58696	0.00198338	0.0243288
Gnpat	0.218465	6.30901	3.58391	0.00199717	0.0243847
Yif1b	0.273575	4.99332	3.58367	0.00199827	0.0243847
Map6	0.661117	4.18034	3.58313	0.00200069	0.0243877
RP24-422N15.4	-1.2381	-1.73164	-3.58281	0.00200214	0.0243877
Usf2	0.266359	5.45051	3.58277	0.00200235	0.0243877
Dhx58os	1.21921	-2.58845	3.58238	0.00200411	0.0243936
Aldh16a1	0.333409	5.21741	3.58094	0.00201067	0.024434
Fam193a	-0.309095	5.07173	-3.5808	0.00201128	0.024434
Perm1	-1.04655	1.46596	-3.58125	0.00200924	0.024434
Man1c1	0.364671	5.33458	3.58042	0.00201302	0.0244396
Gm13841	0.788485	-1.09992	3.57958	0.00201685	0.024455
Smg1	-0.471419	7.7808	-3.57965	0.00201654	0.024455
Ethe1	0.572779	3.41069	3.57811	0.0020236	0.0245056
Mt1	0.661677	6.78123	3.57827	0.00202289	0.0245056
Atic	0.389659	5.64434	3.57715	0.00202801	0.0245434
Akr1a1	0.316408	9.16464	3.5768	0.00202963	0.0245474
Commd3	0.246125	5.91232	3.57597	0.00203343	0.0245514
Gm10642	0.742471	-1.47589	3.57589	0.00203382	0.0245514
Slc28a2	-1.40214	4.10136	-3.57613	0.0020327	0.0245514
Hacd1	0.502475	3.24144	3.57519	0.00203705	0.0245593
Tti2	-0.212658	3.95539	-3.57525	0.00203679	0.0245593
Zcchc6	-0.43593	6.88489	-3.57452	0.00204012	0.0245752
Zeb1	-0.584984	6.0025	-3.57435	0.00204095	0.0245752
Mdn1	-0.49061	5.33485	-3.57403	0.00204241	0.0245773
Baz2a	-0.308002	6.87351	-3.57053	0.00205866	0.0247416
Wdr83	0.219961	4.07293	3.5708	0.00205744	0.0247416
H2afz	0.543487	7.31766	3.5699	0.00206161	0.0247614
Ap5s1	0.37159	3.55472	3.56956	0.00206323	0.0247652
1700027J19Rik	0.535122	3.16589	3.56849	0.00206824	0.0247786
Brd8	-0.282578	6.27294	-3.5688	0.00206677	0.0247786
Ttc4	0.169891	4.9817	3.56852	0.00206807	0.0247786
Ftx	-0.436861	2.73441	-3.56765	0.00207216	0.0247944
Tspan2	0.579888	6.56079	3.56779	0.00207151	0.0247944
Gins4	0.245102	4.49908	3.56737	0.0020735	0.0247948
Zbtb43	-0.238603	4.68522	-3.56684	0.00207599	0.0248091
Fbln1	-0.762564	5.64432	-3.56616	0.00207921	0.0248319
Fam26f	-1.61621	2.6757	-3.56454	0.00208682	0.0249072
Gm19461	-0.765975	0.888943	-3.5641	0.0020889	0.0249093
Tppp	-0.789718	4.05482	-3.56395	0.00208961	0.0249093
Gm16159	2.03598	-2.77846	3.5631	0.00209365	0.0249419
Gimap1	-0.774552	3.58054	-3.56108	0.00210328	0.0250097
H2-T22	-1.38456	8.25289	-3.56149	0.00210129	0.0250097
Mccc2	0.35486	4.35657	3.56134	0.00210203	0.0250097
Zdhhc17	-0.365282	5.25121	-3.55981	0.00210934	0.0250662
Atp5a1	0.369135	9.11523	3.55683	0.00212363	0.0250952
Ddhd2	0.25478	4.77449	3.55735	0.00212111	0.0250952
Elmsan1	-0.338435	5.87268	-3.55771	0.00211939	0.0250952
Mefv	-1.26347	2.82782	-3.55807	0.00211765	0.0250952
Ophn1	0.237125	4.42485	3.55693	0.00212314	0.0250952
Psmb9	-1.15262	6.51061	-3.55748	0.00212051	0.0250952
St6galnac3	-0.802517	2.71609	-3.55804	0.00211782	0.0250952
Stbd1	0.390656	5.06752	3.55726	0.00212153	0.0250952
Tti1	-0.233591	4.69003	-3.5574	0.0021209	0.0250952
1810013L24Rik	-0.252581	6.01366	-3.5523	0.00214553	0.025222
Ift20	0.406075	5.75192	3.55358	0.00213933	0.025222
Kcp	0.736293	1.12892	3.554	0.00213728	0.025222
Nudt13	-0.389811	4.01161	-3.55384	0.00213806	0.025222
Prkch	-0.665303	5.84542	-3.55299	0.00214219	0.025222
RP23-187B11.11	-0.933278	-2.40608	-3.55291	0.00214258	0.025222
Sdhd	0.43404	6.87072	3.55195	0.00214725	0.025222
Snx15	0.295792	4.12347	3.55205	0.00214673	0.025222
Stk10	-0.562194	5.47553	-3.55238	0.00214515	0.025222
Zmynd8	-0.322425	5.91673	-3.55188	0.00214759	0.025222
Serpinf1	0.663048	4.61981	3.55157	0.00214907	0.0252238
Arl3	0.476696	4.78529	3.55118	0.00215101	0.025231
Gm15990	-1.1277	-1.05963	-3.55016	0.00215597	0.0252736
1700054A03Rik	1.94899	-3.49704	3.54795	0.00216679	0.0252761
Abhd17c	0.27097	6.10124	3.54822	0.00216546	0.0252761
Dennd1c	-0.758221	4.18229	-3.54843	0.00216444	0.0252761
Gm16845	0.735843	0.608191	3.54886	0.00216231	0.0252761
Gm37310	-1.20033	-1.43605	-3.54874	0.00216293	0.0252761
Kmt2e	-0.355018	6.81424	-3.54803	0.00216639	0.0252761
Mtf1	-0.266701	4.98854	-3.54936	0.00215988	0.0252761
Wdr54	0.665616	2.79232	3.54863	0.00216343	0.0252761
C2	-1.07634	3.9756	-3.5472	0.00217049	0.0252794
Klhl11	-0.567762	2.41986	-3.54681	0.00217237	0.0252794
Rasgrp1	-0.949037	3.84069	-3.54694	0.00217176	0.0252794
Zfp317	-0.267017	4.86555	-3.54703	0.00217132	0.0252794
8030462N17Rik	-0.409674	4.0163	-3.54508	0.00218091	0.0252872
Azgp1	1.25717	3.17709	3.54527	0.00218001	0.0252872
Nedd8	0.343343	6.35579	3.5454	0.00217934	0.0252872
Neurl3	-1.08468	5.78992	-3.54506	0.00218101	0.0252872
Tmco4	-0.327022	4.73589	-3.54599	0.00217643	0.0252872
Wac	-0.249002	6.49935	-3.54614	0.00217572	0.0252872
Fnbp4	-0.435571	6.42081	-3.54471	0.00218274	0.0252919
Numa1	-0.25638	7.1287	-3.54401	0.0021862	0.0253167
Rwdd1	0.292928	4.96075	3.5434	0.00218922	0.0253362
Arhgap27os3	-1.16495	1.13146	-3.54282	0.00219211	0.0253425
Ruvbl1	0.32316	5.17585	3.54276	0.00219242	0.0253425
Gm8093	-1.08946	-0.710325	-3.54174	0.0021975	0.0253858
G0s2	-0.670593	4.48217	-3.54063	0.00220302	0.025413
Gm44026	1.71661	-3.11161	3.54046	0.00220385	0.025413
Xpo1	-0.3035	7.41223	-3.54077	0.00220233	0.025413
Adgrg5	-1.02805	2.24438	-3.54	0.00220618	0.0254192
Ms4a2	-2.01503	-2.2001	-3.53982	0.00220706	0.0254192
1700001O22Rik	1.07396	0.256574	3.53898	0.00221129	0.0254218
Ldha	0.417114	8.82839	3.53909	0.00221074	0.0254218
Sos1	-0.298785	5.25271	-3.53926	0.0022099	0.0254218
Fam118b	0.238189	4.52004	3.53725	0.00221998	0.0254756
Fam195b	0.226267	5.68146	3.53773	0.00221755	0.0254756
Sccpdh	0.394454	5.08271	3.53729	0.00221977	0.0254756
Gm9794	0.683788	2.14427	3.53661	0.0022232	0.0254973
Adss	0.314139	6.7216	3.53615	0.00222551	0.0255083
4933430I17Rik	0.963441	-0.75777	3.53505	0.00223103	0.0255325
Arc	-0.819785	1.62717	-3.53518	0.00223039	0.0255325
Cdipt	0.238572	6.53332	3.53494	0.00223163	0.0255325
Gm12454	-0.399128	0.799217	-3.53422	0.00223527	0.0255588
Zzef1	-0.370857	6.33062	-3.53334	0.00223972	0.0255943
Klhdc10	0.185835	6.23236	3.53302	0.00224135	0.0255976
Gas2	0.479116	2.1654	3.53206	0.00224622	0.0256135
Lsm2	0.483942	3.71981	3.53195	0.00224678	0.0256135
Slu7	-0.27921	5.88182	-3.53199	0.00224655	0.0256135
Anks1	-0.298092	6.14463	-3.53162	0.00224847	0.0256175
Wdr37	-0.238263	5.5591	-3.53127	0.00225025	0.0256224
Dctn2	0.24516	7.15484	3.5297	0.00225825	0.0256235
F420014N23Rik	0.643655	-0.478031	3.53018	0.00225582	0.0256235
Fahd1	0.513664	2.9317	3.53034	0.00225499	0.0256235
Naalad2	-0.677	2.67482	-3.53049	0.00225421	0.0256235
Phlpp2	-0.393917	4.64334	-3.52967	0.00225841	0.0256235
Surf1	-0.187732	5.17406	-3.53006	0.00225642	0.0256235
5730559C18Rik	0.586298	3.37138	3.52873	0.00226322	0.0256476
Glod4	0.239323	5.73412	3.52873	0.00226321	0.0256476
Ccrl2	-0.942851	5.02611	-3.52821	0.00226587	0.0256496
Slc25a10	0.441287	6.2761	3.52799	0.00226702	0.0256496
Ugcg	-0.397992	6.28131	-3.52791	0.00226743	0.0256496
Eif2b2	0.295664	5.45548	3.52729	0.00227063	0.0256537
Gm15564	0.516678	3.27757	3.52636	0.00227538	0.0256537
Gm45248	1.00373	-0.967059	3.52567	0.00227898	0.0256537
Kmt2d	-0.507769	7.08814	-3.52522	0.00228126	0.0256537
Prpsap1	0.206556	5.35409	3.52591	0.00227772	0.0256537
Rpl7	0.369349	9.37362	3.52689	0.00227265	0.0256537
Slc2a1	0.285856	5.58862	3.52748	0.00226963	0.0256537
Styk1	-0.638907	1.9494	-3.5254	0.00228035	0.0256537
Tmem116	0.520669	3.46955	3.52619	0.00227625	0.0256537
Trim34a	-1.00983	6.11925	-3.52611	0.00227668	0.0256537
Foxj2	-0.285036	5.42262	-3.52479	0.00228352	0.0256547
Gucy2c	-1.03507	-1.1103	-3.52469	0.00228404	0.0256547
1700007L15Rik	0.744245	0.215048	3.52427	0.0022862	0.0256639
Aqp5	0.34547	7.94187	3.52269	0.00229439	0.0257166
Mrpl36	0.296576	4.696	3.5218	0.00229899	0.0257166
Paox	0.44332	3.74922	3.52198	0.00229806	0.0257166
Sp140	-1.02282	5.66108	-3.52237	0.00229606	0.0257166
Tbkbp1	-0.465953	5.21163	-3.52244	0.00229567	0.0257166
Tmem71	-0.445567	3.9813	-3.5221	0.00229745	0.0257166
Poc1a	0.828167	3.8256	3.52154	0.0023004	0.0257172
Nbas	-0.239181	5.36011	-3.52052	0.00230567	0.0257611
Ndufc1	0.473205	4.61595	3.5196	0.00231048	0.0257997
Gm42532	1.02594	-1.12659	3.51923	0.00231241	0.0258062
Atp1b1	0.487194	8.97979	3.51867	0.00231536	0.0258089
Idnk	-0.355397	4.58318	-3.51892	0.00231407	0.0258089
Pabpc4	0.546208	5.21025	3.51793	0.00231924	0.025837
Carmil2	-1.17041	2.23749	-3.51597	0.00232957	0.0258467
Cog7	0.354642	5.53731	3.51596	0.00232961	0.0258467
Fam92a	0.35079	4.60609	3.51703	0.00232396	0.0258467
Foxa2	0.374986	5.32798	3.51673	0.00232555	0.0258467
Gm15800	-0.434643	5.67184	-3.51645	0.00232704	0.0258467
Gm5345	0.547796	1.03229	3.51742	0.00232193	0.0258467
Vcpip1	-0.389927	6.28303	-3.5167	0.0023257	0.0258467
Chd5	-0.729993	1.99473	-3.51532	0.002333	0.0258693
Cd1d1	-0.641045	3.68295	-3.51426	0.00233858	0.0259084
Clec2i	-1.09652	2.81634	-3.51414	0.00233925	0.0259084
Aldoc	0.670876	3.20969	3.51308	0.00234487	0.0259298
Prelid1	0.449597	6.96791	3.51301	0.00234525	0.0259298
Tmem9	0.293956	5.38295	3.5131	0.00234474	0.0259298
Fam178a	-0.363177	5.78926	-3.51255	0.00234769	0.0259355
Rcn1	-0.376546	6.08074	-3.51239	0.0023485	0.0259355
Gm12592	-0.81088	-0.207338	-3.51106	0.00235561	0.0259744
Gorasp2	0.269935	6.87555	3.51097	0.00235611	0.0259744
Mfsd1	0.292647	6.7959	3.51116	0.00235509	0.0259744
Lhpp	0.40455	3.04671	3.5096	0.00236341	0.0260398
Atxn10	0.247695	7.21896	3.50924	0.00236531	0.0260457
Rexo2	0.268721	6.24253	3.5083	0.00237035	0.0260861
Dnase1l3	-1.88379	1.82601	-3.50567	0.00238452	0.0261907
Mboat1	0.570152	4.86747	3.50548	0.00238556	0.0261907
Nod2	-0.979288	2.92152	-3.50556	0.00238511	0.0261907
Rbm26	-0.236913	5.90153	-3.50573	0.0023842	0.0261907
Strap	0.241347	6.74974	3.50526	0.00238672	0.0261907
Ndufa3	0.360698	5.84121	3.50491	0.00238864	0.0261967
Fbxo39	-1.38617	-0.673006	-3.50163	0.0024064	0.0263763
Rictor	-0.365973	6.06723	-3.49922	0.00241957	0.0264598
Spr	0.368094	5.04144	3.49956	0.00241775	0.0264598
Tomm40	0.421294	5.17718	3.49965	0.00241722	0.0264598
Ubd	-1.91666	1.12179	-3.49932	0.00241903	0.0264598
Trmt13	-0.320571	3.46124	-3.49865	0.00242273	0.0264792
Fntb	0.279621	4.03182	3.49778	0.00242749	0.0265087
Mapk3	0.17406	7.61059	3.49765	0.00242821	0.0265087
Gm6169	0.577633	-0.234202	3.49601	0.00243722	0.026578
Gmeb2	-0.245756	4.86519	-3.49573	0.00243875	0.026578
Tmem39a	-0.242331	4.88007	-3.49579	0.00243841	0.026578
1700011H14Rik	1.97475	-3.05534	3.49537	0.00244078	0.026585
Cxcr3	-1.43728	1.41899	-3.495	0.00244283	0.0265921
Dusp9	1.23215	0.657565	3.49433	0.00244653	0.0266172
Zbtb6	-0.295606	4.84488	-3.49302	0.00245378	0.0266808
Arhgef12	-0.514969	8.20889	-3.49169	0.00246115	0.0267108
Dgkg	-0.688453	0.815362	-3.49184	0.00246031	0.0267108
Gm14199	-1.91577	-1.79379	-3.492	0.00245943	0.0267108
Il17rd	-0.595752	4.89866	-3.49151	0.00246214	0.0267108
Rps8	0.528403	8.96256	3.49119	0.00246392	0.0267149
2010204K13Rik	0.582456	2.01942	3.49	0.00247059	0.026737
Abi3bp	-0.779142	5.29168	-3.48973	0.00247209	0.026737
RP23-454I20.1	0.649617	0.761079	3.48989	0.0024712	0.026737
St8sia4	-0.592122	4.94716	-3.48957	0.00247297	0.026737
Zfp983	-0.549815	2.18246	-3.4899	0.00247116	0.026737
0610043K17Rik	-1.06942	-0.470341	-3.489	0.00247616	0.0267412
Tecrl	-0.636925	1.38745	-3.48922	0.00247496	0.0267412
Chst3	-0.955577	3.96229	-3.48746	0.00248483	0.0267741
Fam132a	0.370173	3.41081	3.48778	0.00248304	0.0267741
Ifnar2	-0.447339	5.61717	-3.48768	0.00248357	0.0267741
Slc43a3	-0.655051	8.0744	-3.48783	0.00248277	0.0267741
Casp6	0.332505	4.72067	3.48663	0.00248948	0.0268091
Dkk3	-0.469085	6.06261	-3.48581	0.00249412	0.0268286
Tsfm	0.389499	3.87139	3.48584	0.00249395	0.0268286
Nsun3	-0.236544	4.05744	-3.48548	0.00249597	0.0268334
A730035I17Rik	1.40799	0.133748	3.48458	0.00250104	0.0268728
Gm4841	-1.35633	2.71334	-3.48409	0.00250384	0.0268877
Crx	-2.0902	-3.35844	-3.48328	0.00250841	0.0269119
Ttc17	-0.411334	5.42926	-3.4832	0.00250891	0.0269119
C1qbp	0.576905	5.34141	3.48277	0.00251132	0.0269225
Bcas1	0.862015	3.51106	3.48077	0.00252274	0.0269229
C430002N11Rik	1.97674	-2.31597	3.48245	0.00251313	0.0269229
Dctn3	0.273811	5.18671	3.48115	0.00252054	0.0269229
Dkkl1	-0.977381	1.09954	-3.48108	0.00252096	0.0269229
Rsbn1	-0.242796	5.30443	-3.48077	0.0025227	0.0269229
Rubcn	-0.209447	5.56623	-3.48198	0.00251584	0.0269229
Tank	-0.447959	5.63042	-3.48121	0.00252019	0.0269229
Ube2g1	0.156439	5.88943	3.48097	0.00252159	0.0269229
Usp24	-0.25381	6.69149	-3.48053	0.00252406	0.0269229
Syt16	3.17556	-3.88625	3.47994	0.00252748	0.0269292
Zfp110	-0.217273	5.7226	-3.47994	0.00252748	0.0269292
Ggps1	-0.274599	5.12964	-3.47909	0.00253231	0.0269367
Slc22a17	0.514458	3.73316	3.47918	0.00253181	0.0269367
Zan	1.00272	0.169949	3.47907	0.00253243	0.0269367
Pramef8	-0.342499	4.27607	-3.47794	0.00253892	0.0269757
Sp3	-0.260187	6.99239	-3.47819	0.00253751	0.0269757
Mdh2	0.394816	7.35502	3.4767	0.00254606	0.0270365
Adra1b	-0.866564	0.659452	-3.47548	0.00255308	0.0270683
Bbc3	0.353952	3.6418	3.47577	0.00255141	0.0270683
Nudt14	0.496419	4.50042	3.47544	0.00255332	0.0270683
Morf4l2	0.207517	7.89348	3.47458	0.00255831	0.0271061
Ccnd2	-0.501862	7.43636	-3.4739	0.00256225	0.0271328
Prdm11	-0.605636	4.41691	-3.47273	0.00256902	0.0271894
4932438A13Rik	-0.427382	6.44027	-3.46981	0.00258604	0.0271924
Asna1	0.279062	5.69221	3.472	0.00257324	0.0271924
Clcn5	0.811799	4.97672	3.46978	0.0025862	0.0271924
Gapdh	0.564775	9.22684	3.47112	0.00257838	0.0271924
Gm6904	-1.66011	0.466081	-3.46974	0.00258642	0.0271924
Gpkow	-0.176243	5.93473	-3.47028	0.00258329	0.0271924
Map2k3	0.210315	6.41145	3.47073	0.00258064	0.0271924
Mospd3	0.353517	3.86623	3.47051	0.00258192	0.0271924
Mrps15	0.29223	4.5846	3.47099	0.00257913	0.0271924
Ptprk	-0.278061	6.35457	-3.47186	0.00257405	0.0271924
Scamp5	0.694237	3.1617	3.4723	0.00257149	0.0271924
Thoc7	0.303493	5.39544	3.47053	0.00258183	0.0271924
Jdp2	-0.339785	4.59657	-3.4691	0.00259018	0.0272168
Cnot6l	-0.299363	6.4381	-3.46884	0.00259168	0.0272177
Eps15l1	-0.284667	5.64063	-3.46849	0.00259375	0.027223
Gpr34	0.741479	1.57494	3.46827	0.00259505	0.027223
Mfap5	0.522687	4.93839	3.46763	0.00259882	0.0272327
Vamp8	0.360197	7.829	3.46764	0.00259876	0.0272327
Zfp143	-0.306663	4.56272	-3.46723	0.00260113	0.0272419
Gm15133	-1.04185	0.809334	-3.46666	0.00260449	0.0272621
Efna1	0.330502	5.64394	3.46609	0.00260785	0.0272823
Pcdhga6	-0.780711	1.28335	-3.46542	0.0026118	0.0273086
Icosl	-0.718758	5.07456	-3.46508	0.00261385	0.027315
Erap1	-0.532425	6.83705	-3.46464	0.0026164	0.0273267
Crkl	-0.38142	5.55144	-3.46306	0.0026258	0.0274099
9330020H09Rik	0.521599	0.501302	3.46221	0.00263083	0.0274473
Rapgef2	-0.484862	5.5516	-3.46101	0.00263796	0.0275067
Cpb1	-0.691051	-1.20391	-3.46076	0.00263948	0.0275075
Klrb1b	-0.731094	2.30248	-3.46032	0.00264211	0.0275199
Adam5	0.91702	1.35577	3.45977	0.00264539	0.0275389
Epc2	-0.243948	5.43942	-3.45783	0.00265701	0.0276147
F2rl1	0.535365	4.34284	3.45788	0.00265673	0.0276147
RP24-388A6.3	1.38469	-2.24474	3.45802	0.00265587	0.0276147
Inpp1	-0.44101	4.92582	-3.45599	0.00266806	0.0277115
Klf6	-0.487711	8.13506	-3.4558	0.00266924	0.0277115
Kdelr1	0.223233	6.84619	3.45482	0.00267513	0.0277123
Pdgfd	-0.679386	3.85358	-3.45495	0.00267436	0.0277123
Qdpr	0.311985	5.68851	3.45498	0.00267416	0.0277123
Sh2b3	-0.379491	6.07891	-3.45523	0.00267268	0.0277123
Cxcl11	-2.54218	1.52298	-3.45433	0.0026781	0.027713
Gm26973	0.53475	0.744241	3.45441	0.00267763	0.027713
Plekhn1	-0.304727	5.24784	-3.45317	0.00268513	0.0277556
Zfp217	-0.318927	5.76146	-3.45321	0.00268489	0.0277556
Arid1a	-0.301204	7.07332	-3.45243	0.00268963	0.0277719
Rpl29	0.526204	7.5848	3.45265	0.00268833	0.0277719
Gm17018	0.497111	5.11228	3.45203	0.00269208	0.0277822
RP23-380K24.4	-1.29522	-2.57367	-3.45111	0.00269768	0.0278249
Nuak2	-0.357605	5.01632	-3.45021	0.00270317	0.0278502
Zc3h12a	-0.531861	4.62993	-3.44999	0.00270451	0.0278502
Zfp971	-0.327622	3.09888	-3.45012	0.00270372	0.0278502
Gm42870	-2.25674	-1.19663	-3.44944	0.00270789	0.0278549
Klf7	-0.663693	5.88789	-3.44957	0.00270706	0.0278549
Gm10925	0.744505	5.752	3.44827	0.00271505	0.0279135
Phldb1	-0.451674	5.91525	-3.4479	0.00271733	0.0279198
Susd6	-0.413408	7.8583	-3.44745	0.00272006	0.0279198
Ubl5	0.366457	6.50839	3.4475	0.0027198	0.0279198
Son	-0.406908	8.95718	-3.44688	0.00272359	0.027941
Calr3	0.668517	0.979425	3.44639	0.00272658	0.0279415
Tob2	-0.272631	5.68894	-3.44653	0.00272573	0.0279415
Bri3bp	0.487174	4.06831	3.44587	0.00272984	0.0279464
Rpl13a	0.414845	3.51472	3.44584	0.00272998	0.0279464
Heca	-0.353393	6.14545	-3.44535	0.00273303	0.0279476
Naa38	0.437786	4.57581	3.44541	0.00273262	0.0279476
Brk1	0.259218	6.59432	3.44435	0.00273919	0.0279684
Eid1	0.202498	6.28347	3.44431	0.00273947	0.0279684
Rfng	0.260109	4.35521	3.44452	0.00273813	0.0279684
Maneal	-1.64726	-1.96763	-3.44362	0.00274371	0.0279967
Haghl	0.430131	4.67186	3.44242	0.00275115	0.0280576
Fbxo17	0.48064	2.57754	3.44164	0.00275599	0.028065
Mtch2	0.268034	6.70227	3.44181	0.00275499	0.028065
Sprr2a3	3.04378	-3.07579	3.4416	0.00275629	0.028065
Nags	1.03043	0.365837	3.44042	0.00276364	0.0281248
Pglyrp2	-1.45355	1.54367	-3.44005	0.00276592	0.028133
Phf21a	-0.30574	5.35504	-3.43857	0.00277518	0.0282121
Gm17315	0.931576	-1.49476	3.43721	0.00278376	0.0282842
Arsg	0.618802	2.5245	3.43627	0.00278963	0.0283288
Zfp605	-0.421366	2.59915	-3.43595	0.00279166	0.0283343
Rbm27	-0.214676	5.67549	-3.43564	0.00279361	0.028339
Gm20712	0.489152	0.871247	3.43435	0.00280178	0.0284068
Dhodh	0.204822	3.66728	3.43344	0.00280757	0.0284503
Lonrf1	0.264282	3.67057	3.4324	0.00281414	0.0285017
Arhgap4	-0.750065	4.47683	-3.43088	0.00282381	0.0285808
Egr4	-1.5697	-2.75172	-3.4307	0.00282495	0.0285808
Fam208a	-0.433466	6.39899	-3.42953	0.00283244	0.0285829
Gm11808	0.684355	1.531	3.4295	0.00283265	0.0285829
Hepacam2	1.15587	0.79275	3.4295	0.00283264	0.0285829
Hras	0.375554	5.73327	3.42967	0.00283155	0.0285829
Trp53i11	-0.362039	5.5787	-3.43039	0.00282693	0.0285829
Satb1	-0.80509	3.76806	-3.42881	0.00283707	0.0286123
Dapp1	-0.349473	4.91632	-3.42795	0.00284258	0.0286225
RP24-499N24.4	-1.11748	-2.21726	-3.42822	0.00284083	0.0286225
Rpl10a	0.539104	7.78509	3.42813	0.00284138	0.0286225
Galk2	0.341976	5.21812	3.42737	0.00284631	0.028634
Nt5c2	0.369281	5.43687	3.4273	0.00284673	0.028634
Cldn5	-0.520117	7.11946	-3.42673	0.0028504	0.0286559
1810062G17Rik	0.579717	0.547106	3.42536	0.00285922	0.0287294
Crebrf	-0.449463	6.15975	-3.42316	0.0028735	0.0287403
Cyp21a1	1.75493	-3.26961	3.42328	0.00287268	0.0287403
Dcp1a	-0.285337	5.16688	-3.42293	0.00287494	0.0287403
Fam120c	-0.61372	2.99702	-3.4235	0.00287124	0.0287403
Gm42457	-0.93341	-1.09166	-3.42366	0.0028702	0.0287403
Got1	0.344971	4.92026	3.42326	0.00287286	0.0287403
Kat2b	-0.296728	6.51925	-3.4231	0.00287385	0.0287403
Pcyox1	0.291465	6.47682	3.42263	0.00287689	0.0287403
Rflna	-0.748528	1.22637	-3.42373	0.00286979	0.0287403
Sin3a	-0.166405	6.02731	-3.42277	0.00287602	0.0287403
Tmem131	-0.296305	6.3834	-3.42276	0.00287606	0.0287403
Spats2l	-0.585589	5.23089	-3.42209	0.00288044	0.0287607
Slc50a1	-0.18101	5.43195	-3.42179	0.00288234	0.0287646
Dusp1	-0.595828	6.97773	-3.421	0.00288752	0.0288011
Gm19412	0.429003	1.60585	3.42	0.00289406	0.0288513
Asah2	-0.377868	4.9827	-3.41957	0.00289683	0.0288638
Rida	0.393462	3.27996	3.4192	0.00289927	0.028873
Hsbp1l1	1.27096	-0.275595	3.41888	0.00290138	0.028879
Atp6v1e1	0.242424	6.88772	3.41614	0.00291937	0.0289811
Gmfb	0.154489	7.27893	3.41593	0.00292077	0.0289811
Hmg20a	-0.229798	5.29714	-3.41655	0.00291665	0.0289811
Ndufa11	0.412411	5.42679	3.41686	0.00291465	0.0289811
RP23-63H11.3	0.951266	-0.720058	3.41622	0.00291882	0.0289811
Ugt3a1	-2.93671	-3.66634	-3.41624	0.00291869	0.0289811
Vwa5a	-0.378942	7.37068	-3.41561	0.00292288	0.028987
Lnpep	-0.752952	5.9565	-3.41497	0.00292711	0.0289945
Mrps12	0.295116	4.29096	3.41495	0.00292725	0.0289945
Ppp2r1a	0.272609	7.48898	3.4148	0.0029282	0.0289945
2200002J24Rik	2.59011	-3.06606	3.4142	0.0029322	0.029019
Ier5	-0.471436	6.66736	-3.41376	0.00293507	0.0290324
Cfap36	0.444456	5.76346	3.41328	0.00293828	0.02904
Lcat	-0.649769	0.839547	-3.41319	0.00293889	0.02904
Fgg	0.882715	0.353059	3.4115	0.00295012	0.0290606
Galm	0.37609	3.66005	3.41185	0.00294777	0.0290606
Gm14341	-1.74956	-2.49653	-3.41259	0.00294287	0.0290606
Grxcr2	-2.13879	-3.53156	-3.41239	0.00294421	0.0290606
Lef1	-1.07723	1.87503	-3.41164	0.00294916	0.0290606
Rasgrp3	-0.840069	5.02088	-3.41214	0.00294588	0.0290606
Il23r	-0.924996	-1.13614	-3.41028	0.00295822	0.0291253
Dnaaf2	0.3627	4.11749	3.40918	0.00296562	0.029168
Rps28	0.544478	7.55945	3.40929	0.00296486	0.029168
Crim1	-0.552473	7.28222	-3.40893	0.00296724	0.0291689
Npm1	0.543311	8.32534	3.40862	0.00296931	0.0291742
Atf3	-0.912179	5.37125	-3.40793	0.00297398	0.02919
Gm4070	-1.43302	3.34483	-3.40799	0.00297354	0.02919
B230307C23Rik	-0.458127	2.30424	-3.40734	0.00297795	0.029214
Il27	-1.36394	0.354967	-3.40703	0.00298001	0.0292192
Cetn4	0.730116	4.07063	3.40651	0.00298351	0.0292384
Nubpl	0.426006	3.42437	3.40558	0.00298977	0.0292846
Chrna10	1.06127	0.195112	3.405	0.00299367	0.0293078
Vars2	0.228243	5.0702	3.40478	0.0029952	0.0293078
Inpp4b	-0.528201	4.02225	-3.40355	0.00300352	0.0293475
Ngf	1.70611	-1.72084	3.40384	0.00300156	0.0293475
Tfdp2	0.366309	5.59407	3.40349	0.00300388	0.0293475
6820431F20Rik	-0.484065	2.59382	-3.40161	0.00301666	0.0294358
Il2rg	-0.869413	4.55201	-3.40153	0.00301723	0.0294358
Spink2	1.22082	0.397369	3.40148	0.00301755	0.0294358
Gm2058	-0.772564	-1.59812	-3.40032	0.0030255	0.0294717
Rnf111	-0.258068	5.69363	-3.40026	0.00302587	0.0294717
Tspan2os	0.933921	-1.15961	3.40026	0.00302585	0.0294717
E030044B06Rik	1.32435	-0.65586	3.3994	0.00303175	0.0294944
Mrps24	0.305334	4.34693	3.39954	0.00303081	0.0294944
Tap2	-0.865738	7.22091	-3.39924	0.00303284	0.0294944
Plekha4	-1.01361	4.67719	-3.3979	0.003042	0.0295683
Clic4	-0.642373	9.73126	-3.3976	0.00304406	0.0295733
Ssh2	-0.42222	6.59157	-3.3961	0.00305437	0.0296433
Zfp65	-0.256878	3.93842	-3.39618	0.00305384	0.0296433
9930111J21Rik2	-1.0461	5.27612	-3.39355	0.00307202	0.0296511
A730011C13Rik	-0.575951	1.63601	-3.39425	0.00306717	0.0296511
Aff3	-0.822407	4.54209	-3.39519	0.00306065	0.0296511
Btbd16	-0.87405	-0.453301	-3.3953	0.00305994	0.0296511
Micall2	0.385987	3.55693	3.39378	0.00307043	0.0296511
Nacc2	0.212749	5.10771	3.39441	0.00306607	0.0296511
Ndc1	0.567275	4.17573	3.39438	0.00306627	0.0296511
Pcbd1	0.554936	3.02576	3.39351	0.00307229	0.0296511
Polr2f	0.412508	4.72875	3.39358	0.00307184	0.0296511
Slfn5os	-1.26957	-1.8862	-3.39493	0.00306245	0.0296511
Sprr2k	3.16693	-4.51815	3.39405	0.00306859	0.0296511
Zfp646	-0.344374	5.53863	-3.39307	0.00307535	0.0296656
R3hcc1l	-0.206721	5.02806	-3.3927	0.00307792	0.0296754
Manba	0.381509	5.26636	3.392	0.00308278	0.0296755
Prrt1	-0.662352	0.697878	-3.39206	0.00308235	0.0296755
Rps19	0.505503	8.77569	3.39227	0.00308093	0.0296755
Usp38	-0.200026	5.25243	-3.3918	0.00308416	0.0296755
Gm4366	0.629174	1.74194	3.39095	0.0030901	0.0297176
Gosr1	-0.230813	5.79441	-3.39007	0.00309625	0.0297618
Fmod	0.896336	3.18272	3.3897	0.0030988	0.0297713
Rapgef4	-0.622984	3.27216	-3.38913	0.00310277	0.0297944
Ccdc82	-0.311719	5.93329	-3.38872	0.00310564	0.0298069
Srek1ip1	0.25443	4.05187	3.38844	0.00310764	0.0298111
Gm10335	1.32031	-2.6548	3.38752	0.00311406	0.0298577
Jmjd1c	-0.343348	6.66157	-3.38613	0.00312383	0.0299363
Eif3l	0.305841	6.51228	3.38585	0.00312584	0.0299405
BC017643	-0.318888	6.05827	-3.38448	0.00313548	0.0299861
Gcnt3	2.6595	-0.717235	3.3846	0.00313466	0.0299861
Mrpl57	0.361269	4.35162	3.38428	0.00313689	0.0299861
Ppp1r16b	-0.921445	5.63308	-3.3844	0.00313606	0.0299861
Naa60	0.166446	5.833	3.38373	0.00314079	0.0300053
Tecr	0.237377	6.31566	3.38355	0.00314205	0.0300053
Rps17	0.519011	8.23987	3.38172	0.00315506	0.0301145
Hspa1b	-1.50158	4.82081	-3.38108	0.00315959	0.0301426
Serpina3f	-1.2126	4.74043	-3.38071	0.00316225	0.0301529
[truncated: 17,062 more rows]
