# Supplementary material for: A druggable copper-signalling pathway that drives inflammation
Source: Nature. 2023 Apr 26;617(7960):386–94. doi: 10.1038/s41586-023-06017-4 (PMC10131557; doi:10.1038/s41586-023-06017-4)
Supplement: Supplementary file 15 — Supplementary Table 12 [file 41586_2023_6017_MOESM15_ESM.xlsx]

## Sheet: Title
	Supplementary Table 12
	GO terms of RNA analysis of genes downregulated in lung tissues from SARS-CoV-2-infected mice treated with LCC-12

## Sheet: SARS-CoV-2+LCC-12 downregulated
ID	Description	GeneRatio	BgRatio	p-value	adjusted p-value	q-value	gene ID	Count	tot
GO:0042110	T cell activation	113/1456	491/23210	1.38591e-34	7.47562e-31	5.60347e-31	Txk/Ido1/Ceacam1/Eomes/Spn/Tbx21/Zap70/Cd2/Cd160/Tnfsf13b/Lag3/Lax1/Itgal/Ccl5/Cd28/Prkcq/Rag1/Bcl2/Ifnb1/Ifna4/Zbtb32/Ccl19/Il6/Vcam1/Tespa1/Itk/Ptpn22/H2-M3/Cd47/Lck/Xcl1/Thy1/Ctla2a/Egr1/Peli1/Cd27/Il12b/Sla2/Ccr7/Nfkbiz/Adora2a/Nck2/Themis/Stx11/Smad3/Gpr18/Il6st/Cd6/Fyn/Mill2/Itgad/Il12rb1/Il15/Gpam/Gata3/Slc4a1/Card11/Cd3e/H2-T23/Ptprc/Ifng/Efnb3/Zeb1/Gimap1/Rasgrp1/Sos1/Carmil2/Cd1d1/Clec2…	113	491
GO:0007159	leukocyte cell-cell adhesion	82/1456	319/23210	7.33444e-29	1.9781e-25	1.48271e-25	Ido1/Ceacam1/Spn/Tbx21/Zap70/Cd160/Tnfsf13b/Lag3/Lax1/Itgal/Ccl5/Sell/Cd28/Prkcq/Rag1/Ifnb1/Skap1/Ccl19/Il6/Vcam1/Tespa1/Nr4a3/Ptpn22/H2-M3/Cd47/Lck/Xcl1/Thy1/Peli1/Cd27/Il12b/Ccr7/Nfkbiz/Adora2a/Sele/Nck2/Il6st/Cd6/Il12rb1/Il15/Gpam/Gata3/Slc4a1/Card11/Cd3e/H2-T23/Ptprc/Ifng/Ets1/Efnb3/Stk10/Rasgrp1/Carmil2/Cd1d1/Icosl/Zc3h12a/Il2rg/Rasal3/Tnfrsf14/Cd274/Itga4/Cyld/Zc3h12d/Pecam1/Ctla4/Runx3/Mad…	82	319
GO:0002683	negative regulation of immune system process	98/1456	451/23210	5.41073e-28	9.72849e-25	7.29214e-25	Sh2d1b2/Klre1/Ido1/Ceacam1/Atm/Spn/Tbx21/Cd160/Dll1/Lag3/Stap1/Lax1/Ifnb1/N4bp2l2/Ldlr/Pdcd1/Cst7/Rbm15/Tbc1d10c/Zfpm1/Zfp36/Cd96/Ptpn22/H2-M3/Cd47/Tapbpl/Tmem178/Xcl1/Thy1/Pvrig/Elf1/Serping1/Cd200/Peli1/Il12b/Gpr171/Foxf1/Apod/Adora2a/Ubash3a/Fcrl5/Nr1d1/Clec2d/Gpr18/Mill2/Fbxo7/Gpam/Meis2/Zbtb46/Padi2/H2-T23/Ptprc/Ifng/Cr1l/Clec2i/Nod2/Klrb1b/Zc3h12a/Tob2/Pglyrp2/Dusp1/Inpp4b/Tap2/Tnfrsf14/Cd2…	98	451
GO:1903037	regulation of leukocyte cell-cell adhesion	75/1456	287/23210	5.50414e-27	7.42233e-24	5.56353e-24	Ido1/Ceacam1/Spn/Tbx21/Zap70/Cd160/Tnfsf13b/Lag3/Lax1/Itgal/Ccl5/Cd28/Prkcq/Rag1/Ifnb1/Skap1/Ccl19/Il6/Vcam1/Tespa1/Nr4a3/Ptpn22/H2-M3/Cd47/Lck/Xcl1/Thy1/Peli1/Cd27/Il12b/Ccr7/Nfkbiz/Adora2a/Nck2/Il6st/Cd6/Il12rb1/Il15/Gpam/Gata3/Slc4a1/Card11/Cd3e/H2-T23/Ptprc/Ifng/Ets1/Efnb3/Rasgrp1/Carmil2/Cd1d1/Icosl/Zc3h12a/Il2rg/Rasal3/Tnfrsf14/Cd274/Itga4/Cyld/Zc3h12d/Ctla4/Runx3/Il7r/Itpkb/Klf4/Cd83/Itch/…	75	287
GO:0050863	regulation of T cell activation	77/1456	304/23210	1.0197e-26	1.10005e-23	8.24559e-24	Ido1/Ceacam1/Spn/Tbx21/Zap70/Cd160/Tnfsf13b/Lag3/Lax1/Itgal/Ccl5/Cd28/Prkcq/Rag1/Ifnb1/Ccl19/Il6/Vcam1/Tespa1/Ptpn22/H2-M3/Cd47/Lck/Xcl1/Thy1/Ctla2a/Peli1/Cd27/Il12b/Ccr7/Nfkbiz/Adora2a/Nck2/Il6st/Cd6/Il12rb1/Il15/Gpam/Gata3/Slc4a1/Card11/Cd3e/H2-T23/Ptprc/Ifng/Efnb3/Zeb1/Rasgrp1/Sos1/Carmil2/Cd1d1/Clec2i/Icosl/Zc3h12a/Il27/Il2rg/Rasal3/Tnfrsf14/Cd274/Prdm1/Cyld/Zc3h12d/Ctla4/Runx3/Il7r/Sos2/Itpk…	77	304
GO:0030098	lymphocyte differentiation	87/1456	395/23210	2.14218e-25	1.6507e-22	1.23731e-22	Txk/Eomes/Atm/Spn/Tbx21/Zap70/Ikzf3/Dll1/Lag3/Cd28/Rag1/Bcl2/Ifnb1/Ifna4/Ccl19/Il6/Tespa1/Itk/Ptpn22/H2-M3/Lck/Ctla2a/Egr1/Cd27/Il12b/Pou2f2/Ccr7/Nfkbiz/Themis/Itfg2/Gpr18/Fbxo7/Tox/Il15/Gata3/Card11/Cd3e/Ptprc/Ifng/Tlr9/Zeb1/Gimap1/Rasgrp1/Sos1/Carmil2/Cd1d1/Sp3/Zc3h12a/Pglyrp2/Satb1/Lef1/Il27/Il2rg/Cd3g/Prdm1/Mfng/Cyld/Ctla4/Runx3/Dock11/Bcl11b/Cd3d/Il7r/Sos2/Itpkb/Cd8a/Tsc1/Cd83/B2m/Pknox1/Not…	87	395
GO:1903706	regulation of hemopoiesis	88/1456	407/23210	4.46785e-25	2.40996e-22	1.80642e-22	Ceacam1/Tbx21/Zap70/Ikzf3/Dll1/Lag3/Ccl5/Cd28/Rag1/Ifnb1/N4bp2l2/Rb1/Ccl19/Il6/Rbm15/Tespa1/Zfpm1/Zfp36/H2-M3/Lck/Tmem178/L3mbtl1/Cnot4/Ctla2a/Cd27/Il12b/Gpr171/Ccr7/Nfkbiz/Clec2d/Itgb3/Fbxo7/Tox/Il15/Gata3/Meis2/Card11/Creb1/Zbtb46/Ptprc/Ifng/Ets1/Kdr/Tlr9/Zeb1/Rasgrp1/Sos1/Carmil2/Cd1d1/Clec2i/Zc3h12a/Tob2/Pglyrp2/Lef1/Il27/Inpp4b/Il2rg/Meis1/Prdm1/Cyld/Jun/Ctla4/Runx3/Fos/Gata2/Dhx36/Ocstamp/I…	88	407
GO:0050870	positive regulation of T cell activation	56/1456	187/23210	1.28938e-23	5.34994e-21	4.01013e-21	Ceacam1/Spn/Zap70/Cd160/Tnfsf13b/Itgal/Ccl5/Cd28/Prkcq/Rag1/Ccl19/Il6/Vcam1/Tespa1/Ptpn22/H2-M3/Cd47/Lck/Xcl1/Thy1/Cd27/Il12b/Ccr7/Nfkbiz/Nck2/Il6st/Cd6/Il12rb1/Il15/Gpam/Gata3/Slc4a1/Card11/Cd3e/H2-T23/Ptprc/Ifng/Efnb3/Rasgrp1/Carmil2/Cd1d1/Icosl/Il2rg/Rasal3/Tnfrsf14/Cd274/Cyld/Runx3/Il7r/Itpkb/Cd83/Irf1/Cd4/Rara/Il2ra/Efnb1	56	187
GO:0032943	mononuclear cell proliferation	67/1456	310/23210	2.301e-19	7.30095e-17	5.47254e-17	Ido1/Ceacam1/Atm/Spn/Zap70/Ikzf3/Tnfsf13b/Itgal/Ccl5/Cd28/Prkcq/Bcl2/Ifnb1/Ifna4/Zbtb32/Ccl19/Il6/Vcam1/Ptpn22/H2-M3/Xcl1/Vav3/Peli1/Cd27/Il12b/Ccr7/Nck2/Il6st/Cd6/Fyn/Itgad/Il12rb1/Tbk1/Il15/Gpam/Slc4a1/Card11/Cd3e/H2-T23/Ptprc/Ifng/Tlr9/Sos1/Carmil2/Cd1d1/Clec2i/Icosl/Satb1/Lef1/Il27/Rasal3/Tnfrsf14/Cd274/Prdm1/Zc3h12d/Ctla4/Azi2/Il7r/Sos2/Il10/Itch/Csf1/Irf1/Cd4/Il2ra/Efnb1/Rc3h2	67	310
GO:0050852	T cell receptor signaling pathway	41/1456	126/23210	3.9524e-19	1.1844e-16	8.87788e-17	Txk/Spn/Zap70/Cd160/Cd28/Skap1/Btnl9/Cd247/Skint3/Tespa1/Prkd2/Itk/Ptpn22/Lck/Thy1/Pvrig/Elf1/Ccr7/Cd226/Nfkbiz/Ubash3a/Themis/Trat1/Fyn/Gata3/Cd3e/Ptprc/Ifng/Carmil2/Clec2i/Icosl/Crkl/Zc3h12a/Cyld/Ctla4/Rnf31/Pde4b/Fyb/Dennd1b/Themis2/Rc3h2	41	126
GO:0001910	regulation of leukocyte mediated cytotoxicity	38/1456	109/23210	5.27269e-19	1.42815e-16	1.07049e-16	Sh2d1b2/Klre1/Sh2d1a/Klrb1c/Ceacam1/Il18rap/Cd160/Lag3/Stap1/Klrk1/H2-T10/Crtam/H2-M3/Xcl1/Il12b/Cd226/H2-Q7/H2-Q4/Clec2d/H2-K1/Mill2/H2-D1/H2-Q6/H2-T23/Ptprc/Pvr/H2-T22/Rasgrp1/Cd1d1/Dnase1l3/Klrb1b/Tap2/H2-T24/Il7r/B2m/Muc4/Tap1/H2-M2	38	109
GO:0046651	lymphocyte proliferation	66/1456	308/23210	6.8829e-19	1.76792e-16	1.32517e-16	Ido1/Ceacam1/Atm/Spn/Zap70/Ikzf3/Tnfsf13b/Itgal/Ccl5/Cd28/Prkcq/Bcl2/Ifnb1/Ifna4/Zbtb32/Ccl19/Il6/Vcam1/Ptpn22/H2-M3/Xcl1/Vav3/Peli1/Cd27/Il12b/Ccr7/Nck2/Il6st/Cd6/Fyn/Itgad/Il12rb1/Tbk1/Il15/Gpam/Slc4a1/Card11/Cd3e/H2-T23/Ptprc/Ifng/Tlr9/Sos1/Carmil2/Cd1d1/Clec2i/Icosl/Satb1/Lef1/Il27/Rasal3/Tnfrsf14/Cd274/Prdm1/Zc3h12d/Ctla4/Azi2/Il7r/Sos2/Il10/Itch/Irf1/Cd4/Il2ra/Efnb1/Rc3h2	66	308
GO:0070663	regulation of leukocyte proliferation	57/1456	238/23210	7.33008e-19	1.7972e-16	1.34712e-16	Ido1/Ceacam1/Atm/Spn/Zap70/Ikzf3/Tnfsf13b/Itgal/Ccl5/Cd28/Prkcq/Bcl2/Ccl19/Il6/Vcam1/Ptpn22/H2-M3/Xcl1/Vav3/Peli1/Il12b/Ccr7/Nck2/Il6st/Cd6/Il12rb1/Il15/Gpam/Slc4a1/Card11/Cd3e/H2-T23/Ptprc/Ifng/Tlr9/Sos1/Carmil2/Cd1d1/Clec2i/Icosl/Il27/Rasal3/Tnfrsf14/Cd274/Prdm1/Zc3h12d/Ctla4/Ocstamp/Sos2/Enpp3/Il10/Itch/Csf1/Irf1/Cd4/Il2ra/Efnb1	57	238
GO:0032609	interferon-gamma production	40/1456	122/23210	7.86693e-19	1.84497e-16	1.38292e-16	Klre1/Txk/Il12rb2/Eomes/Spn/Il18rap/Cd2/Cd160/Klrk1/Zfpm1/Itk/Cd96/Ptpn22/H2-M3/Cd47/Lta/Xcl1/Cd27/Il12b/Ccr7/Cd226/Il12rb1/Gata3/Cd3e/Tlr9/Rasgrp1/Carmil2/Cd1d1/Nod2/Zc3h12a/Pglyrp2/Il23r/Il27/Cd274/Il27ra/Runx3/Azi2/Pde4b/Il10/Rara	40	122
GO:0042129	regulation of T cell proliferation	47/1456	170/23210	1.80739e-18	3.74965e-16	2.81061e-16	Ido1/Ceacam1/Spn/Zap70/Tnfsf13b/Itgal/Ccl5/Cd28/Prkcq/Ccl19/Il6/Vcam1/Ptpn22/H2-M3/Xcl1/Peli1/Il12b/Ccr7/Nck2/Il6st/Cd6/Il12rb1/Il15/Gpam/Slc4a1/Card11/Cd3e/H2-T23/Ptprc/Ifng/Sos1/Carmil2/Cd1d1/Clec2i/Icosl/Il27/Rasal3/Tnfrsf14/Cd274/Zc3h12d/Ctla4/Sos2/Itch/Irf1/Cd4/Il2ra/Efnb1	47	170
GO:0031341	regulation of cell killing	41/1456	131/23210	1.96813e-18	3.93189e-16	2.94721e-16	Sh2d1b2/Klre1/Prf1/Sh2d1a/Klrb1c/Ceacam1/Il18rap/Cd160/Lag3/Stap1/Klrk1/H2-T10/Crtam/H2-M3/Xcl1/Il12b/Cd226/H2-Q7/H2-Q4/Clec2d/H2-K1/Mill2/H2-D1/H2-Q6/H2-T23/Ptprc/Ifng/Cr1l/Pvr/H2-T22/Rasgrp1/Cd1d1/Dnase1l3/Klrb1b/Tap2/H2-T24/Il7r/B2m/Muc4/Tap1/H2-M2	41	131
GO:0002831	regulation of response to biotic stimulus	62/1456	286/23210	4.38282e-18	8.15205e-16	6.1105e-16	Coch/Sh2d1b2/Klre1/Txk/Sh2d1a/Klrb1c/Ceacam1/Spn/Il18rap/Cd160/Lag3/Klrk1/Ccl5/Crtam/Cd96/Ptpn22/H2-M3/Optn/Xcl1/Serping1/Il12b/Cd226/Apobec3/Treml4/Nod1/Clec2d/Mill2/Il12rb1/Tbk1/Rnf135/Il15/H2-T23/Ifi214/Gbp4/Ifng/Tlr9/Pvr/Rasgrp1/Nod2/Klrb1b/Zc3h12a/Sin3a/Il23r/Il27/Tap2/Cd274/Prdm1/Pum2/Trib1/Itch/Nlrc5/Muc4/Irf1/Ddx60/Tap1/Nlrc3/Nmi/Ifi205/Il2ra/Ifi208/Traf3/Pml	62	286
GO:0002696	positive regulation of leukocyte activation	80/1456	446/23210	1.07318e-17	1.80898e-15	1.35595e-15	Ceacam1/Spn/Tbx21/Zap70/Trbc1/Cd160/Tnfsf13b/Stap1/Klrk1/Itgal/Ccl5/Cd28/Prkcq/Rag1/Bcl2/Ccl19/Il6/Vcam1/Tespa1/Nr4a3/Ptpn22/H2-M3/Cd47/Lck/Xcl1/Vav3/Thy1/Peli1/Cd27/Il12b/Ccr7/Cd226/Nfkbiz/Trbc2/Nck2/Rif1/Il6st/Cd6/Il12rb1/Stxbp1/Tox/Il15/Gpam/Gata3/Slc4a1/Card11/Cd3e/H2-T23/Ptprc/Ifng/Tlr9/Ttbk1/Efnb3/Rasgrp1/Ms4a2/Carmil2/Cd1d1/Clec2i/Nod2/Icosl/Il2rg/Rasal3/Tnfrsf14/Cd274/Prdm1/Cyld/Runx3/Igh…	80	446
GO:0001819	positive regulation of cytokine production	80/1456	449/23210	1.61134e-17	2.55635e-15	1.91615e-15	Spon2/Klre1/Txk/Il12rb2/Ido1/Spn/Afap1l2/Cd2/Cd160/Prg3/Klrk1/Ccl5/Cd28/Prkcq/Crtam/Ccl19/Il6/Prkd2/Zfpm1/Nr4a3/Ptpn22/H2-M3/Lta/Psg22/Optn/Xcl1/Ddit3/Egr1/Cd200/Peli1/Cd27/Il12b/Ccr7/Cd226/Nod1/Smad3/Heg1/Cd6/Il12rb1/Tbk1/Rnf135/Il15/Gata3/Card11/Creb1/Cd3e/H2-T23/Ptprc/Ifng/Tlr9/Casp4/Rasgrp1/Carmil2/Cd1d1/Nod2/Icosl/Il23r/Il27/Tnfrsf14/Rel/Cd274/Plcb1/Atf4/Il27ra/Pum2/Pde4b/Dhx36/Cd83/B2m/Il10…	80	449
GO:0001909	leukocyte mediated cytotoxicity	41/1456	141/23210	3.79647e-17	5.68838e-15	4.26382e-15	Sh2d1b2/Klre1/Prf1/Sh2d1a/Klrb1c/Ceacam1/Il18rap/Cd160/Lag3/Stap1/Klrk1/H2-T10/Gzmb/Crtam/H2-M3/Xcl1/Il12b/Cd226/H2-Q7/H2-Q4/Stx11/Clec2d/H2-K1/Mill2/H2-D1/H2-Q6/H2-T23/Ptprc/Pvr/H2-T22/Rasgrp1/Cd1d1/Dnase1l3/Klrb1b/Tap2/H2-T24/Il7r/B2m/Muc4/Tap1/H2-M2	41	141
GO:0051607	defense response to virus	53/1456	227/23210	4.05619e-17	5.91327e-15	4.43238e-15	Spon2/Prf1/Ncr1/Spn/Oas1f/Ifit1bl2/Ccl5/Bcl2/Ifnb1/Ifna4/Il6/Ptpn22/Ifnl3/Ifnl2/Il12b/Apobec3/Treml4/Trim12a/Mill2/Il12rb1/Tbk1/Gbp2b/Il15/Gpam/Ptprc/Gbp4/Ifng/Tlr9/Isg20/Trim34a/Ifnar2/Zc3h12a/Sin3a/Il23r/Il27/Tagap/Kcnj8/Pum2/Dhx36/Cd8a/Serinc3/Itch/Setd2/Cxcl9/Trim56/Irf1/Ddx60/Irf2/Oas1b/Itgax/Il2ra/Traf3/Pml	53	227
GO:0009615	response to virus	58/1456	268/23210	5.73371e-17	7.93016e-15	5.94418e-15	Spon2/Prf1/Klra8/Ncr1/Spn/Crebbp/Oas1f/Ifit1bl2/Ccl5/Bcl2/Ifnb1/Ifna4/Ccl19/Il6/Ptpn22/Ifnl3/Xcl1/Ifnl2/Il12b/Apobec3/Treml4/Trim12a/Mill2/Il12rb1/Tbk1/Gbp2b/Il15/Gpam/Ptprc/Gbp4/Ifng/Tlr9/Isg20/Trim34a/Ifnar2/Zc3h12a/Sin3a/Il23r/Il27/Tagap/Kcnj8/Pum2/Dhx36/Cd8a/Serinc3/Itch/Setd2/Cxcl9/Trim56/Irf1/Ddx60/Irf2/Oas1b/Itgax/Ifi27l2a/Il2ra/Traf3/Pml	58	268
GO:0002819	regulation of adaptive immune response	49/1456	205/23210	2.28093e-16	2.73407e-14	2.04937e-14	Spn/Tbx21/Cd160/Tnfsf13b/Cd28/Prkcq/H2-T10/Ifnb1/Skap1/Ccl19/Il6/H2-M3/Lta/Xcl1/Il12b/Ccr7/Cd226/Nfkbiz/H2-Q7/H2-Q4/Rif1/H2-K1/H2-D1/Il12rb1/H2-Q6/Gata3/H2-T23/Ptprc/Ifng/Pvr/H2-T22/Cd1d1/Nod2/Zc3h12a/Il23r/Il27/Tap2/Tnfrsf14/Cd274/Il27ra/H2-T24/Il7r/Samsn1/B2m/Muc4/Irf1/Cd4/H2-M2/Rc3h2	49	205
GO:0001906	cell killing	43/1456	179/23210	1.28526e-14	1.17504e-12	8.80767e-13	Sh2d1b2/Klre1/Prf1/Sh2d1a/Klrb1c/Ceacam1/Il18rap/Cd160/Lag3/Stap1/Klrk1/H2-T10/Gzmb/Crtam/H2-M3/Xcl1/Il12b/Cd226/H2-Q7/H2-Q4/Stx11/Clec2d/H2-K1/Mill2/H2-D1/H2-Q6/H2-T23/Ptprc/Ifng/Cr1l/Pvr/H2-T22/Rasgrp1/Cd1d1/Dnase1l3/Klrb1b/Tap2/H2-T24/Il7r/B2m/Muc4/Tap1/H2-M2	43	179
GO:0002715	regulation of natural killer cell mediated immunity	22/1456	54/23210	3.35657e-13	2.92022e-11	2.1889e-11	Sh2d1b2/Klre1/Sh2d1a/Klrb1c/Ceacam1/Il18rap/Cd160/Lag3/Klrk1/Crtam/Cd96/H2-M3/Il12b/Cd226/Clec2d/Mill2/H2-T23/Pvr/Rasgrp1/Klrb1b/Tap2/Tap1	22	54
GO:0002456	T cell mediated immunity	35/1456	137/23210	5.32563e-13	4.4885e-11	3.36443e-11	Prf1/Spn/Tbx21/Il18rap/Il31ra/H2-T10/Gzmb/Ifnb1/Il6/H2-M3/Xcl1/Il12b/Treml4/H2-Q7/H2-Q4/Stx11/H2-K1/Mill2/H2-D1/H2-Q6/Gata3/H2-T23/Ptprc/Pvr/H2-T22/Cd1d1/Nod2/Tap2/H2-T24/Il7r/Cd8a/B2m/Muc4/Dennd1b/H2-M2	35	137
GO:0002228	natural killer cell mediated immunity	24/1456	66/23210	5.54934e-13	4.6051e-11	3.45183e-11	Sh2d1b2/Klre1/Klrd1/Sh2d1a/Klrb1c/Ceacam1/Il18rap/Cd160/Lag3/Klrk1/Crtam/Cd96/H2-M3/Il12b/Cd226/Stx11/Clec2d/Mill2/H2-T23/Pvr/Rasgrp1/Klrb1b/Tap2/Tap1	24	66
GO:0002460	adaptive immune response based on somatic recombination of immune receptors built from immunoglobulin superfamily domains	70/1456	441/23210	6.2849e-13	5.13648e-11	3.85013e-11	Prf1/Spn/Tbx21/Il18rap/Trbc1/Tnfsf13b/Il31ra/Cd28/Prkcq/H2-T10/Gzmb/Ifnb1/Ccl19/Il6/H2-M3/Lta/Xcl1/Serping1/Il12b/Pou2f2/C1ra/Nbn/Ccr7/Cd226/Nfkbiz/Treml4/Trbc2/H2-Q7/H2-Q4/Stx11/Rif1/H2-K1/Rnf168/Mill2/H2-D1/Il12rb1/H2-Q6/Gata3/H2-T23/Ptprc/Ifng/Cr1l/Pvr/H2-T22/C2/Cd1d1/Nod2/Icosl/Zc3h12a/Lef1/Il23r/Il27/Tap2/Cd274/Il27ra/Il18bp/H2-T24/Ighv1-18/Il7r/Cd8a/B2m/Muc4/Dennd1b/Irf1/Cd4/Nfkb2/C1s1/Mtor…	70	441
GO:0016569	covalent chromatin modification	70/1456	444/23210	8.75677e-13	7.04986e-11	5.28433e-11	Smad4/Atm/Crebbp/Prdm9/Gfi1/Rag1/Msl3l2/Taf7/Arid4a/Epc1/Prkd2/Atf7ip/Ing5/Mecp2/Mbd1/Kmt2c/Msl2/Arid4b/Kansl1/Kdm3b/Chd1/Kat6a/Nsd3/Kmt2a/Rif1/Kdm4c/Mier1/Kdm5a/Rnf168/Iws1/Kdm6a/Rlf/Kdm2a/Gcg/Phf8/Gata3/Ash1l/Padi2/Snca/Brpf3/Baz2a/Brd8/Kmt2e/Wac/Kmt2d/Chd5/Jdp2/Satb1/Kat2b/Sin3a/Lef1/Jmjd1c/Nipbl/Baz1b/Ep400/Pim3/Rps6ka5/Gata2/Gm28043/Kansl3/Setd2/Ncor1/Tcf21/Ep300/Jade2/Setd1b/Tada3/Setdb2/Pp…	70	444
GO:0002449	lymphocyte mediated immunity	68/1456	425/23210	9.22002e-13	7.31365e-11	5.48206e-11	Sh2d1b2/Klre1/Prf1/Klrd1/Sh2d1a/Klrb1c/Ceacam1/Spn/Tbx21/Il18rap/Trbc1/Cd160/Lag3/Il31ra/Klrk1/Cd28/H2-T10/Gzmb/Ifnb1/Crtam/Il6/Cd96/H2-M3/Lta/Xcl1/Serping1/Il12b/Pou2f2/C1ra/Nbn/Cd226/Treml4/Trbc2/H2-Q7/H2-Q4/Stx11/Rif1/Clec2d/H2-K1/Rnf168/Mill2/H2-D1/H2-Q6/Gata3/H2-T23/Ptprc/Ifng/Cr1l/Pvr/H2-T22/C2/Rasgrp1/Cd1d1/Nod2/Icosl/Klrb1b/Tap2/Il27ra/H2-T24/Ighv1-18/Il7r/Cd8a/B2m/Muc4/Dennd1b/Tap1/C1s1/…	68	425
GO:0042089	cytokine biosynthetic process	32/1456	121/23210	1.89879e-12	1.46315e-10	1.09673e-10	Spn/Crebbp/Prg3/Lag3/Cd28/Prkcq/Cma1/Il6/Zfpm1/Zfp36/Egr1/Cd27/Nod1/Zfp287/Tbk1/Gata3/Card11/Cd3e/Ptprc/Ifng/Tlr9/Cd1d1/Clec2i/Icosl/Il27/Rel/Klf4/Il10/Irf1/Nmi/Tlr1/Irf9	32	121
GO:0016570	histone modification	67/1456	427/23210	3.38828e-12	2.50362e-10	1.87662e-10	Smad4/Atm/Crebbp/Prdm9/Gfi1/Rag1/Msl3l2/Taf7/Arid4a/Epc1/Prkd2/Ing5/Mecp2/Kmt2c/Msl2/Arid4b/Kansl1/Kdm3b/Kat6a/Nsd3/Kmt2a/Rif1/Kdm4c/Mier1/Kdm5a/Rnf168/Iws1/Kdm6a/Rlf/Kdm2a/Gcg/Phf8/Gata3/Ash1l/Padi2/Snca/Brpf3/Baz2a/Brd8/Kmt2e/Wac/Kmt2d/Chd5/Jdp2/Satb1/Kat2b/Sin3a/Lef1/Jmjd1c/Nipbl/Baz1b/Ep400/Pim3/Rps6ka5/Gata2/Gm28043/Kansl3/Setd2/Ncor1/Tcf21/Ep300/Jade2/Setd1b/Tada3/Setdb2/Ppm1f/Pml	67	427
GO:0042107	cytokine metabolic process	32/1456	125/23210	4.93275e-12	3.59558e-10	2.69512e-10	Spn/Crebbp/Prg3/Lag3/Cd28/Prkcq/Cma1/Il6/Zfpm1/Zfp36/Egr1/Cd27/Nod1/Zfp287/Tbk1/Gata3/Card11/Cd3e/Ptprc/Ifng/Tlr9/Cd1d1/Clec2i/Icosl/Il27/Rel/Klf4/Il10/Irf1/Nmi/Tlr1/Irf9	32	125
GO:0042035	regulation of cytokine biosynthetic process	29/1456	109/23210	1.74868e-11	1.17905e-09	8.83772e-10	Spn/Crebbp/Prg3/Lag3/Cd28/Prkcq/Il6/Zfpm1/Zfp36/Egr1/Cd27/Zfp287/Tbk1/Gata3/Card11/Cd3e/Ptprc/Ifng/Tlr9/Cd1d1/Clec2i/Icosl/Il27/Rel/Klf4/Il10/Irf1/Nmi/Tlr1	29	109
GO:0001914	regulation of T cell mediated cytotoxicity	20/1456	54/23210	3.21743e-11	2.04174e-09	1.53042e-09	H2-T10/H2-M3/Xcl1/Il12b/H2-Q7/H2-Q4/H2-K1/H2-D1/H2-Q6/H2-T23/Ptprc/Pvr/H2-T22/Cd1d1/Tap2/H2-T24/Il7r/B2m/Muc4/H2-M2	20	54
GO:0002695	negative regulation of leukocyte activation	38/1456	182/23210	4.18182e-11	2.62288e-09	1.96602e-09	Ido1/Ceacam1/Atm/Spn/Tbx21/Lag3/Lax1/Ifnb1/Ldlr/Cst7/Tbc1d10c/Ptpn22/H2-M3/Xcl1/Cd200/Peli1/Foxf1/Adora2a/Nr1d1/Fbxo7/Zc3h12a/Pglyrp2/Tnfrsf14/Cd274/Prdm1/Cyld/Zc3h12d/Nr1h3/Ctla4/Runx3/Samsn1/Enpp3/Il10/Itch/Irf1/Tigit/Il2ra/Rc3h2	38	182
GO:0002366	leukocyte activation involved in immune response	48/1456	269/23210	4.53337e-11	2.81069e-09	2.1068e-09	Eomes/Spn/Tbx21/Cd160/Dll1/Itgal/Cd28/Ifnb1/Ifna4/Ccl19/Il6/Nr4a3/H2-M3/Il12b/Nbn/Ccr7/Foxf1/Nfkbiz/Prkce/Stx11/Itfg2/Rif1/Rnf168/Stxbp1/Gata3/Ptprc/Ifng/Rasgrp1/Ms4a2/Dnase1l3/Icosl/Zc3h12a/Pglyrp2/Lef1/Il27/Mfng/Il27ra/Dock11/Gata2/Tsc1/Enpp3/Notch2/Irf1/Zfp683/Rara/Cd177/Mtor/Rc3h2	48	269
GO:0032103	positive regulation of response to external stimulus	62/1456	403/23210	5.07971e-11	3.11363e-09	2.33387e-09	Coch/Sh2d1b2/Klre1/Txk/Ido1/Sh2d1a/Klrb1c/Thbs4/Il18rap/Cd160/Egfr/Lag3/Stap1/Klrk1/Ccl5/Sell/Cd28/Cyp27b1/Ldlr/Crtam/Ccl19/Il6/Prkd2/H2-M3/Cd47/Lta/Optn/Xcl1/Il12b/Ccr7/Cd226/Nfkbiz/Tgm2/Nod1/S1pr1/Smad3/Cd6/Mill2/Tbk1/H2-T23/Ifi214/Snca/Ets1/Kdr/Tlr9/Pvr/Ttbk1/Rasgrp1/Nod2/Cxcr3/Pdgfd/Sin3a/Pum2/Il16/Cxcl13/Nlrc5/Csf1/Ddx60/Nfkbia/Ifi205/Ifi208/Ppm1f	62	403
GO:0031349	positive regulation of defense response	48/1456	272/23210	6.76586e-11	4.10057e-09	3.07365e-09	Coch/Sh2d1b2/Klre1/Txk/Ido1/Sh2d1a/Klrb1c/Il18rap/Cd160/Egfr/Lag3/Stap1/Klrk1/Ccl5/Cd28/Ldlr/Crtam/Il6/H2-M3/Cd47/Lta/Optn/Xcl1/Il12b/Ccr7/Cd226/Nfkbiz/Tgm2/Nod1/Cd6/Mill2/Tbk1/H2-T23/Ifi214/Snca/Ets1/Tlr9/Pvr/Ttbk1/Rasgrp1/Nod2/Sin3a/Pum2/Nlrc5/Ddx60/Nfkbia/Ifi205/Ifi208	48	272
GO:0032102	negative regulation of response to external stimulus	58/1456	373/23210	1.39367e-10	7.84338e-09	5.87913e-09	Sh2d1b2/Klre1/Ceacam1/Spn/Lrig2/Stap1/Ldlr/Rb1/Sema6a/Cst7/Zfp36/Cd96/H2-M3/Ctla2a/Serping1/Cd200/Il12b/Foxf1/Apod/Adora2a/Nr1d1/Smad3/Clec2d/Gpr18/Mill2/Gcg/Angpt2/Gata3/Ash1l/Padi2/H2-T23/Ets1/Mefv/Nod2/Klrb1b/Sh2b3/Zc3h12a/Dusp1/Tap2/Sema3f/Prdm1/Nr1h3/Tnr/Adrb2/Cxcl13/Thbd/Enpp3/Trib1/Il10/Itch/Nlrc5/Tap1/Nlrc3/Sema4c/Nmi/Nr1d2/Il2ra/Mmp28	58	373
GO:0048872	homeostasis of number of cells	52/1456	315/23210	1.39593e-10	7.84338e-09	5.87913e-09	Gigyf2/Ceacam1/Gpr174/Tnfsf13b/Cd7/Rag1/Bcl2/Rb1/Il6/Arid4a/Zfpm1/Zfp36/Ccr7/Epb42/Nfe2l1/Polb/Kmt2a/Gpam/Gata3/Slc4a1/Card11/Ifng/Ets1/Klf2/Kmt2e/Sos1/Carmil2/Chst3/Sp3/Sh2b3/Sp1/Plcb1/Cyld/Alas2/Akt3/Dock11/Pde4b/Gata2/Il7r/Sos2/Itpkb/Tgfbr3/Pmaip1/B2m/Pknox1/Thra/Ncor1/Csf1/Il2ra/Ikbkb/Rc3h2/Zfx	52	315
GO:0031348	negative regulation of defense response	41/1456	220/23210	2.97884e-10	1.54498e-08	1.15807e-08	Sh2d1b2/Klre1/Ceacam1/Spn/Ldlr/Rb1/Cst7/Zfp36/Cd96/H2-M3/Ctla2a/Serping1/Cd200/Il12b/Foxf1/Apod/Adora2a/Nr1d1/Smad3/Clec2d/Mill2/Gata3/Ash1l/H2-T23/Ets1/Mefv/Nod2/Klrb1b/Zc3h12a/Tap2/Nr1h3/Adrb2/Enpp3/Il10/Itch/Nlrc5/Tap1/Nlrc3/Nmi/Nr1d2/Il2ra	41	220
GO:0002274	myeloid leukocyte activation	40/1456	215/23210	5.15885e-10	2.60064e-08	1.94935e-08	Atm/Il18rap/Prg3/Stap1/Klrk1/Ccl5/Ifnb1/Ldlr/Cst7/Nr4a3/Trpv1/Cd200/Cd226/Foxf1/Camk4/Prkce/Nr1d1/Stx11/Stxbp1/Il15/Ifng/Snca/Tlr9/Ttbk1/Kmt2e/Rasgrp1/Ms4a2/Cd1d1/Dnase1l3/Ubd/Jun/Nr1h3/Gata2/Batf2/Enpp3/Notch2/Il10/Pilrb1/Cd177/Tlr1	40	215
GO:0034341	response to interferon-gamma	30/1456	137/23210	1.38983e-09	6.6343e-08	4.97285e-08	Txk/Ccl5/Cyp27b1/Ccl19/Gbp8/Gbp10/Cd47/Xcl1/Il12b/H2-Q7/Stx11/Gbp11/Il12rb1/Stxbp1/Gbp2b/Gbp4/Ifng/Snca/Mefv/Ubd/Il23r/Gbp6/Gbp9/Stxbp3/Nlrc5/Irf1/Ciita/Nmi/Trim21/Gbp7	30	137
GO:0019883	antigen processing and presentation of endogenous antigen	16/1456	42/23210	1.85913e-09	8.64493e-08	6.47995e-08	H2-T10/H2-M3/H2-Q7/H2-Q4/H2-K1/H2-D1/H2-Q6/H2-T23/H2-T22/Cd1d1/Erap1/Tap2/H2-T24/B2m/Tap1/H2-M2	16	42
GO:0002347	response to tumor cell	13/1456	27/23210	1.93496e-09	8.84506e-08	6.62995e-08	Klre1/Prf1/Ceacam1/Cd160/Klrk1/Txnip/Crtam/Xcl1/Il12b/Cd226/Pvr/Cd274/Muc4	13	27
GO:0002418	immune response to tumor cell	12/1456	24/23210	4.73751e-09	1.99641e-07	1.49644e-07	Klre1/Prf1/Ceacam1/Cd160/Klrk1/Crtam/Xcl1/Il12b/Cd226/Pvr/Cd274/Muc4	12	24
GO:0019221	cytokine-mediated signaling pathway	51/1456	341/23210	6.93058e-09	2.83209e-07	2.12284e-07	Txk/Ceacam1/Smad4/Stat4/Il2rb/Il18rap/Stap1/Gfi1/Ccl5/Ifnb1/Ifna4/Ccl19/Il6/Rbm15/Xcl1/Egr1/Il6st/Trbv13-2/Tbk1/Il15/Il3ra/Padi2/Ptprc/Ifng/Casp4/Ugcg/Ifnar2/Klf6/Sh2b3/Cxcl11/Crebrf/Il23r/Il2rg/Osmr/Plcb1/Cyld/Rps6ka5/Cxcl13/Nlrc5/Cxcl9/Csf1/Irf1/Cd4/Nfkbia/Pafah1b1/Jak1/Lepr/Nmi/Ikbkb/Traf3/Il15ra	51	341
GO:0002837	regulation of immune response to tumor cell	11/1456	22/23210	2.11396e-08	8.05967e-07	6.04125e-07	Klre1/Ceacam1/Cd160/Klrk1/Crtam/Xcl1/Il12b/Cd226/Pvr/Cd274/Muc4	11	22
GO:0071887	leukocyte apoptotic process	27/1456	132/23210	4.21234e-08	1.48506e-06	1.11315e-06	Ido1/Ceacam1/Fasl/Gimap8/Ccl5/Prkcq/Rag1/Pdcd1/Ccl19/Il6/Nr4a3/Cd27/Ccr7/Gpam/Ifng/Nod2/Crkl/Rapgef2/Hsh2d/Cd3g/Cd274/Pdcd7/Il7r/Itpkb/Il10/Il2ra/Ptcra	27	132
GO:0072676	lymphocyte migration	22/1456	97/23210	1.09294e-07	3.59469e-06	2.69446e-06	Spn/Tbx21/Ccl5/Ccl19/Xcl1/Cd200/Ccr7/Apod/S1pr1/Itgb3/Gata3/Padi2/Stk10/Cxcr3/Crkl/Tnfrsf14/Itga4/Il27ra/Madcam1/Cxcl13/Itgb7/Cyp7b1	22	97
GO:0018108	peptidyl-tyrosine phosphorylation	46/1456	319/23210	1.14152e-07	3.73173e-06	2.79718e-06	Sh2d1b2/Txk/Il12rb2/Thbs4/Zap70/Egfr/Stap1/Il31ra/Sh3bp5/Ccl5/Il6/Itk/Ptpn22/Lck/Il11/Thy1/Il12b/Ghr/Adra1a/Dyrk1a/Prkce/Il6st/Fyn/Itgb3/Il12rb1/Tnfrsf18/Il15/Cd3e/Ptprc/Ifng/Kdr/Ttbk1/Nod2/Rictor/Sh2b3/Pdgfd/Tnfrsf14/Pecam1/Samsn1/Socs4/Flt4/Irf1/Cd4/Srms/Jak1/Mtor	46	319
GO:1901342	regulation of vasculature development	48/1456	341/23210	1.28723e-07	4.15254e-06	3.11261e-06	Ceacam1/Fasl/Cd160/Dll1/Ccl5/Cysltr2/Cma1/Sema6a/Prkd2/H2-M3/Psg22/Mecp2/Rhoj/Egr1/Wars/Itgb3/Adamts9/Angpt2/Ifng/Ets1/Kdr/Klf2/Foxj2/Cxcr3/Erap1/Rapgef2/Pdgfd/Zc3h12a/Ppp1r16b/Sp1/Xdh/Akt3/Cflar/Gata2/Adrb2/Klf4/Hhip/Il10/Ccr3/Nfatc1/Eng/Krit1/Itgax/Jak1/Rapgef3/Map3k3/Spry2/Pml	48	341
GO:0060402	calcium ion transport into cytosol	29/1456	157/23210	1.40768e-07	4.44037e-06	3.32835e-06	Ryr1/Fasl/Slc8a2/Bcl2/Ccl19/Lck/Xcl1/Trpv1/Thy1/Ddit3/Adra1a/Prkce/Fcrl5/Hap1/Fyn/Itgb3/Ptprc/Snca/Ms4a2/Cxcr3/F2rl3/Plcb1/Itpr2/Cacna1i/Adrb2/Cd4/Htt/Chd7/Pml	29	157
GO:0051480	regulation of cytosolic calcium ion concentration	51/1456	374/23210	1.46032e-07	4.57964e-06	3.43274e-06	Pde6b/Ryr1/Gpr174/Fasl/Slc8a2/Bcl2/Ccl19/P2rx1/Lck/Tmem178/Xcl1/Trpv1/Thy1/Ddit3/Atp2b4/Ccr7/Adra1a/Tgm2/Prkce/Fcrl5/S1pr1/Smad3/Gpr18/Hap1/P2ry10/Il6st/Fyn/Itgb3/Esr1/Ptprc/Snca/Kdr/Ms4a2/Ccrl2/Cxcr3/Adra1b/F2rl3/Plcb1/Itpr2/Cacna1i/Gata2/Adrb2/Cxcr6/Cxcl13/Atp2b1/Ccr3/Cd4/Htt/Chd7/Pml/Ptgir	51	374
GO:0001933	negative regulation of protein phosphorylation	54/1456	408/23210	1.70431e-07	5.25317e-06	3.93759e-06	Ceacam1/Smad4/Ppp1r15a/Lax1/Sh3bp5/Rb1/Sema6a/Il6/Taf7/Tbc1d10c/Ptpn22/Dusp2/Thy1/Pip5kl1/Adora2a/Nck2/Heg1/Wars/Fbxo7/Ash1l/Ptprc/Gbp4/Ifng/Snca/Fbln1/Crkl/Sh2b3/Zc3h12a/Kat2b/Dusp1/Atf3/Atg14/Dusp16/Cyld/Pecam1/Xdh/Jun/Ppm1e/Phlpp1/Samsn1/Klf4/Socs4/Trib1/Itch/Pard3/Ncor1/Eng/Irf1/Rasip1/Pafah1b1/Foxo1/Spry2/Mtor/Ppm1f	54	408
GO:1902275	regulation of chromatin organization	33/1456	197/23210	2.22181e-07	6.77088e-06	5.07522e-06	Smad4/Atm/Gfi1/Taf7/Prkd2/Atf7ip/Mecp2/Nsd3/Kmt2a/Rif1/Kdm4c/Mier1/Kdm5a/Tlk2/Iws1/Kdm2a/Gcg/Phf8/Gata3/Padi2/Snca/Kmt2e/Jdp2/Kat2b/Sin3a/Nipbl/Rps6ka5/Gata2/Ncor1/Tcf21/Ep300/Tada3/Pml	33	197
GO:2000116	regulation of cysteine-type endopeptidase activity	36/1456	226/23210	2.32094e-07	7.03323e-06	5.27187e-06	Nr4a1/Khdc1b/Khdc1a/Fasl/Acvr1c/Rag1/Cst7/Il6/P2rx1/Khdc1c/Lck/Birc2/Adora2a/Nod1/Smad3/Fyn/Gramd4/Snca/Ttbk1/Casp4/Mefv/Psmb9/Lef1/Hspa1b/Birc3/Xiap/Tnfsf10/Xdh/Cflar/Klf4/Pmaip1/Ep300/Htt/Dpep1/Ppm1f/Pml	36	226
GO:0002367	cytokine production involved in immune response	22/1456	102/23210	2.79871e-07	8.2772e-06	6.20431e-06	Spon2/Tbx21/Il18rap/Cd160/Il31ra/Ifnb1/Il6/Nr4a3/Cd96/H2-M3/Xcl1/Il12b/Cd226/Gata3/H2-T23/Tlr9/Nod2/Tnfrsf14/Dhx36/B2m/Il10/Dennd1b	22	102
GO:0050868	negative regulation of T cell activation	24/1456	119/23210	3.08394e-07	8.99177e-06	6.73992e-06	Ido1/Ceacam1/Spn/Tbx21/Lag3/Lax1/Ifnb1/Ptpn22/H2-M3/Xcl1/Peli1/Adora2a/Zc3h12a/Tnfrsf14/Cd274/Cyld/Zc3h12d/Ctla4/Runx3/Itch/Irf1/Tigit/Il2ra/Rc3h2	24	119
GO:0042326	negative regulation of phosphorylation	57/1456	452/23210	4.0005e-07	1.1123e-05	8.33745e-06	Ceacam1/Smad4/Ppp1r15a/Stap1/Lax1/Sh3bp5/Rb1/Sema6a/Il6/Taf7/Tbc1d10c/Ptpn22/Dusp2/Thy1/Pip5kl1/Adora2a/Nck2/Heg1/Wars/Fbxo7/Ash1l/Ptprc/Gbp4/Ifng/Snca/Fbln1/Rubcn/Crkl/Sh2b3/Zc3h12a/Kat2b/Dusp1/Atf3/Atg14/Birc3/Dusp16/Cyld/Pecam1/Xdh/Jun/Ppm1e/Phlpp1/Samsn1/Klf4/Socs4/Trib1/Itch/Pard3/Ncor1/Eng/Irf1/Rasip1/Pafah1b1/Foxo1/Spry2/Mtor/Ppm1f	57	452
GO:0002237	response to molecule of bacterial origin	50/1456	377/23210	4.54055e-07	1.24653e-05	9.34356e-06	Spon2/Nr1h5/Il12rb2/Ido1/Stap1/Klrk1/Gfi1/Ccl5/Cyp27b1/Il6/Zfp36/Cd96/Ptpn22/Gbp10/H2-M3/Peli1/Il12b/Ccr7/Prkce/Nr1d1/Cd6/Ssc5d/Ifng/Snca/Tlr9/Nod2/Cxcl11/Zc3h12a/Il23r/Tap2/Cd274/Prdm1/Gbp6/Kcnj8/Jun/Nr1h3/Pde4b/Cxcl13/B2m/Noct/Trib1/Il10/Plscr2/Cxcl9/Nlrc3/Nfkbia/Rara/Zfp709/Tlr1/Ptgir	50	377
GO:0060401	cytosolic calcium ion transport	30/1456	175/23210	4.67445e-07	1.27343e-05	9.54523e-06	Ryr1/Fasl/Slc8a2/Bcl2/Ccl19/Lck/Xcl1/Trpv1/Thy1/Ddit3/Adra1a/Prkce/Fcrl5/Hap1/Fyn/Itgb3/Ptprc/Snca/Ms4a2/Cxcr3/F2rl3/Plcb1/Itpr2/Cacna1i/Adrb2/Atp2b1/Cd4/Htt/Chd7/Pml	30	175
GO:0034113	heterotypic cell-cell adhesion	15/1456	53/23210	5.52878e-07	1.49111e-05	1.11769e-05	Cd2/Skap1/Vcam1/Lck/Thy1/Cd200/Itgb3/Itgad/Ptprc/Itga4/Madcam1/Itgb7/Klf4/Il10/Itgax	15	53
GO:2000106	regulation of leukocyte apoptotic process	22/1456	108/23210	7.92722e-07	2.05574e-05	1.54091e-05	Ido1/Ceacam1/Gimap8/Ccl5/Prkcq/Rag1/Pdcd1/Ccl19/Nr4a3/Cd27/Ccr7/Gpam/Nod2/Rapgef2/Hsh2d/Cd3g/Cd274/Pdcd7/Il7r/Itpkb/Il10/Ptcra	22	108
GO:0002685	regulation of leukocyte migration	32/1456	201/23210	1.08011e-06	2.71659e-05	2.03626e-05	Spn/Thbs4/Stap1/Ccl5/Sell/Ccl19/Ptpn22/Xcl1/Thy1/Cd200/Ccr7/Apod/Sele/Gpr18/Itgb3/Tnfrsf18/Padi2/Stk10/Nod2/Cxcr3/Crkl/Pdgfd/Dusp1/Tnfrsf14/Plcb1/Itga4/Il27ra/Pecam1/Madcam1/Cxcl13/Csf1/Mmp28	32	201
GO:0055074	calcium ion homeostasis	59/1456	489/23210	1.10419e-06	2.75742e-05	2.06687e-05	Pde6b/Ryr1/Gpr174/Fasl/Slc8a2/Ccl5/Bcl2/Cyp27b1/Ccl19/P2rx1/Lck/Tmem178/Xcl1/Trpv1/Thy1/Ddit3/Atp2b4/Ccr7/Adra1a/Tgm2/Prkce/Fcrl5/S1pr1/Smad3/Gpr18/Hap1/P2ry10/Il6st/Fyn/Itgb3/Esr1/Ptprc/Snca/Kdr/Slc30a1/Ms4a2/Ccrl2/Cxcr3/Adra1b/Inpp4b/F2rl3/Plcb1/Atf4/Itpr2/Cacna1i/Gata2/Adrb2/Cxcr6/Slc24a2/Cxcl13/Atp13a4/Atp2b1/Kl/Ccr3/Cd4/Htt/Chd7/Pml/Ptgir	59	489
GO:0007249	I-kappaB kinase/NF-kappaB signaling	31/1456	193/23210	1.30265e-06	3.23803e-05	2.42711e-05	Fasl/Ccl19/Optn/Peli1/Tgm2/Prkce/Card6/Nod1/Nr1d1/Fyn/Ash1l/Card11/Esr1/Tlr9/Alpk1/Traf5/Nod2/Ubd/Tank/Zc3h12a/Rel/Tnfsf10/Rnf31/Azi2/Dhx36/Irf1/Cd4/Nlrc3/Unc5cl/Nfkbia/Ikbkb	31	193
GO:0050678	regulation of epithelial cell proliferation	47/1456	358/23210	1.32987e-06	3.29051e-05	2.46645e-05	Nr4a1/Ceacam1/Thbs4/Egfr/Ccl5/Rb1/Il6/Prkd2/Zfp36/Nr4a3/Nr1d1/Smad3/Itgb3/Gata3/Esr1/Ifng/Kdr/Nod2/Rictor/Cxcr3/Ccnd2/Ptprk/Ppp1r16b/Sp1/Rptor/Itga4/Xdh/Jun/Runx3/Egfl7/Akt3/Bcl11b/Cflar/Gata2/Tgfbr3/B2m/Notch2/Il10/Ccr3/Eng/Flt4/Krit1/Nlrc3/Cyp7b1/Twist2/Wnt10b/Mtor	47	358
GO:0043087	regulation of GTPase activity	41/1456	295/23210	1.45101e-06	3.55762e-05	2.66667e-05	Rgs1/Ccl5/Ccl19/Tbc1d10c/Xcl1/Vav3/Thy1/Ccr7/Rapgef6/Arap2/Pot1b/S1pr1/Plxna4/Arap1/Tbck/Rasgrp1/Rictor/Crkl/Rapgef2/Rasgrp3/Kalrn/Rasal3/Pecam1/Grtp1/Dock11/Cxcl13/Tsc1/Rasgrp2/Rasa2/Dennd1b/Rasip1/Tbc1d4/Pafah1b1/Rapgef3/Arhgef10/Myo9a/Spry2/Asap3/Rab3gap1/Mtor/Arhgap27	41	295
GO:0042092	type 2 immune response	12/1456	37/23210	1.51126e-06	3.63918e-05	2.7278e-05	Ido1/Tbx21/Il31ra/Ifnb1/Il6/Xcl1/Gata3/Nod2/Il27ra/Dennd1b/Irf1/Rara	12	37
GO:0002718	regulation of cytokine production involved in immune response	18/1456	82/23210	2.54086e-06	5.83209e-05	4.37154e-05	Spon2/Tbx21/Cd160/Ifnb1/Il6/Nr4a3/Cd96/H2-M3/Xcl1/Cd226/Gata3/H2-T23/Tlr9/Nod2/Tnfrsf14/Dhx36/B2m/Il10	18	82
GO:0035458	cellular response to interferon-beta	13/1456	46/23210	3.19557e-06	7.24239e-05	5.42865e-05	Ifnb1/Gm12185/F830016B08Rik/9930111J21Rik1/Gbp2b/Ifi214/Gm4841/Gbp6/Gm4951/Irf1/Ifi205/Ifi208/Tgtp2	13	46
GO:0061900	glial cell activation	14/1456	53/23210	3.25813e-06	7.35329e-05	5.51177e-05	Atm/Egfr/Stap1/Ldlr/Cst7/Trpv1/Adora2a/Nr1d1/Ifng/Snca/Tlr9/Ttbk1/Jun/Tlr1	14	53
GO:0002507	tolerance induction	10/1456	28/23210	4.22903e-06	9.12455e-05	6.83945e-05	Ido1/Pdcd1/H2-M3/Ccr7/Cd3e/H2-T23/Cd274/Phlpp1/Itch/Il2ra	10	28
GO:0035456	response to interferon-beta	14/1456	56/23210	6.58915e-06	0.000135217	0.000101354	Ifnb1/Gm12185/F830016B08Rik/9930111J21Rik1/Gbp2b/Ifi214/Ifnar2/Gm4841/Gbp6/Gm4951/Irf1/Ifi205/Ifi208/Tgtp2	14	56
GO:0032872	regulation of stress-activated MAPK cascade	33/1456	232/23210	9.09832e-06	0.000181764	0.000136244	Ceacam1/Samd5/Egfr/Ern1/Ccl19/Ptpn22/Taok1/Cd27/Tnxb/Map3k1/Ccr7/Nod1/Fzd4/Tlr9/Rasgrp1/Nod2/Zfp110/Zc3h12a/Dusp1/Plcb1/Cyld/Xdh/Phlpp1/Itch/Ncor1/Map4k2/Flt4/Unc5cl/Pafah1b1/Mlkl/Foxo1/Sema4c/Map3k3	33	232
GO:0001935	endothelial cell proliferation	24/1456	143/23210	9.24836e-06	0.00018408	0.00013798	Nr4a1/Thbs4/Ern1/Prkd2/Itgb3/Prkx/Kdr/Rictor/Cxcr3/Ppp1r16b/Sp1/Rptor/Itga4/Xdh/Jun/Egfl7/Akt3/Gata2/Il10/Ccr3/Eng/Flt4/Krit1/Mtor	24	143
GO:0050792	regulation of viral process	28/1456	183/23210	1.0765e-05	0.00021192	0.000158848	Ceacam1/Crebbp/Oas1f/Ccl5/Bcl2/Ifnb1/Zfp36/Zfp809/Nbn/Chd1/Apobec3/Rsf1/Ifng/Isg20/Fbln1/Zc3h12a/Lef1/Sp1/Jun/Trim26/Ythdc2/Trim56/Cd4/Oas1b/Pkn2/Ep300/Trim21/Pml	28	183
GO:0002562	somatic diversification of immune receptors via germline recombination within a single locus	15/1456	67/23210	1.33267e-05	0.000255815	0.00019175	Atm/Tbx21/Cd28/Rag1/Nbn/Polb/Rif1/Rnf168/Ptprc/Ifng/Icosl/Lef1/Il27ra/Bcl11b/Tcf7	15	67
GO:0016444	somatic cell DNA recombination	15/1456	67/23210	1.33267e-05	0.000255815	0.00019175	Atm/Tbx21/Cd28/Rag1/Nbn/Polb/Rif1/Rnf168/Ptprc/Ifng/Icosl/Lef1/Il27ra/Bcl11b/Tcf7	15	67
GO:0001774	microglial cell activation	12/1456	45/23210	1.46886e-05	0.000277029	0.000207651	Atm/Stap1/Ldlr/Cst7/Trpv1/Nr1d1/Ifng/Snca/Tlr9/Ttbk1/Jun/Tlr1	12	45
GO:0002269	leukocyte activation involved in inflammatory response	12/1456	45/23210	1.46886e-05	0.000277029	0.000207651	Atm/Stap1/Ldlr/Cst7/Trpv1/Nr1d1/Ifng/Snca/Tlr9/Ttbk1/Jun/Tlr1	12	45
GO:0010506	regulation of autophagy	34/1456	248/23210	1.49034e-05	0.000280101	0.000209954	Atm/Bcl2/Ptpn22/Optn/Ddit3/Adra1a/Nod1/Foxk1/Tbk1/Fbxo7/Pikfyve/Ifng/Snca/Kdr/Tlr9/Mefv/Wac/Nod2/Rubcn/Zc3h12a/Ambra1/Adrb2/Tsc1/Mfsd8/Il10/Vps13d/Lzts1/Rasip1/Foxo1/Lepr/Htt/Rab3gap1/Mtor/Trim21	34	248
GO:0048659	smooth muscle cell proliferation	26/1456	168/23210	1.78544e-05	0.000323176	0.000242241	Vipr2/Egfr/Ccl5/Ern1/Il6/Nr4a3/Egr1/Il12b/Apod/Tgm2/S1pr1/Itgb3/Il15/Esr1/Ifng/Foxj2/Zfp143/Pdgfd/Kalrn/Jun/Klf4/Trib1/Il10/Pik3r1/Mtor/Ptgir	26	168
GO:0000956	nuclear-transcribed mRNA catabolic process	19/1456	105/23210	2.61345e-05	0.000457693	0.000343071	Atm/Tnrc6b/Zfp36/Smg7/Gtpbp2/Smg1/Nbas/Cnot6l/Zc3h12a/Dcp1a/Pan3/Tnrc6c/Dhx36/Mtpap/Noct/Upf2/Polr2g/Secisbp2/Helz2	19	105
GO:0048660	regulation of smooth muscle cell proliferation	25/1456	163/23210	3.00009e-05	0.000515365	0.0003863	Vipr2/Egfr/Ccl5/Ern1/Il6/Nr4a3/Egr1/Il12b/Apod/Tgm2/S1pr1/Itgb3/Il15/Esr1/Ifng/Foxj2/Zfp143/Pdgfd/Jun/Klf4/Trib1/Il10/Pik3r1/Mtor/Ptgir	25	163
GO:0070997	neuron death	47/1456	405/23210	3.60118e-05	0.000612768	0.00045931	Atm/Fasl/Ccl5/Bcl2/Rb1/Il6/Nr4a3/Optn/Mecp2/Ddit3/Egr1/Cd200/Ghr/Kcnb1/Adora2a/Polb/Ncoa7/Fyn/Stxbp1/Fbxo7/Gata3/Esr1/Creb1/Ifng/Snca/Kdr/Zfp746/Zfp110/Cpeb4/Rel/Atf4/Casp7/Ambra1/Xiap/Jun/Fos/Itga1/Nr3c1/Tsc1/Pmaip1/Il10/Sct/Alkbh1/Csf1/Ikbkb/Htt/Mtor	47	405
GO:0051090	regulation of DNA-binding transcription factor activity	46/1456	396/23210	4.23715e-05	0.000707592	0.000530386	Eomes/Crebbp/Il18rap/Med13/Gfi1/Prkcq/Il6/Prkd2/Xcl1/Ddit3/Ifrd1/Cd200/Peli1/Traf1/Kat6a/Nod1/Kdm5a/Fzd4/Card11/Esr1/Tlr9/Traf5/Prkch/Nod2/Zc3h12a/Cyld/Rps6ka5/Rnf31/Cflar/Klf4/Tgfbr3/Trim26/Thra/Trib1/Il10/Itch/Nlrc5/Nlrc3/Nfkbia/Tax1bp1/Ep300/Ikbkb/Rnf25/Wnt10b/Traf3/Trim21	46	396
GO:0034620	cellular response to unfolded protein	16/1456	82/23210	4.2939e-05	0.000714854	0.00053583	Ppp1r15a/Ern1/Optn/Ddit3/Hspa1a/Nck2/Herpud2/Ifng/Crebrf/Atf3/Hspa1b/Atf4/Hspa13/Ep300/Pik3r1/Yod1	16	82
GO:0044403	symbiotic process	41/1456	340/23210	4.66808e-05	0.000767871	0.00057557	Ceacam1/Crebbp/Oas1f/Ccl5/Bcl2/Ifnb1/Vcam1/Zfp36/Zfp809/Nbn/Chd1/Apobec3/Smad3/Itgb3/Gbp2b/Rsf1/Ifng/Isg20/Fbln1/Zc3h12a/Pglyrp2/Lef1/Tnfrsf14/Sp1/Gbp6/Gbp9/Jun/Mon1b/Thoc2/Trim26/Ythdc2/Trim56/Cd4/Oas1b/Ccnt2/Pkn2/Ep300/Ddx6/Trim21/Gbp7/Pml	41	340
GO:0006914	autophagy	45/1456	386/23210	4.68353e-05	0.000767871	0.00057557	Synpo2/Atm/Bcl2/Ptpn22/Optn/Ddit3/Adra1a/Nod1/Hap1/Foxk1/Trim12a/Tbk1/Fbxo7/Pikfyve/Ifng/Snca/Epg5/Kdr/Tlr9/Mefv/Wac/Nod2/Rubcn/Zc3h12a/Atg14/Srpx/Ambra1/Arsb/Nhlrc1/Adrb2/Arsa/Rubcnl/Tsc1/Mfsd8/Il10/Vps13d/Lzts1/Rasip1/Foxo1/Lepr/Htt/Rab3gap1/Mtor/Trim21/Yod1	45	386
GO:0061919	process utilizing autophagic mechanism	45/1456	386/23210	4.68353e-05	0.000767871	0.00057557	Synpo2/Atm/Bcl2/Ptpn22/Optn/Ddit3/Adra1a/Nod1/Hap1/Foxk1/Trim12a/Tbk1/Fbxo7/Pikfyve/Ifng/Snca/Epg5/Kdr/Tlr9/Mefv/Wac/Nod2/Rubcn/Zc3h12a/Atg14/Srpx/Ambra1/Arsb/Nhlrc1/Adrb2/Arsa/Rubcnl/Tsc1/Mfsd8/Il10/Vps13d/Lzts1/Rasip1/Foxo1/Lepr/Htt/Rab3gap1/Mtor/Trim21/Yod1	45	386
GO:0006986	response to unfolded protein	19/1456	110/23210	5.10135e-05	0.000823853	0.000617532	Thbs4/Ppp1r15a/Ern1/Optn/Ddit3/Hspa1a/Chac1/Nck2/Herpud2/Ifng/Crebrf/Atf3/Hspa1b/Atf4/Upf2/Hspa13/Ep300/Pik3r1/Yod1	19	110
GO:0050830	defense response to Gram-positive bacterium	21/1456	129/23210	5.21515e-05	0.000839717	0.000629423	Dmbt1/Klrk1/Gbp8/Gbp10/Lta/Nod1/Gbp11/Tbk1/Gbp2b/Ssc5d/H2-T23/Nod2/Pglyrp2/Tnfrsf14/Gbp6/Il27ra/Gbp9/Rnase6/Gsdmd/Tnfsf8/Gbp7	21	129
GO:0009896	positive regulation of catabolic process	48/1456	424/23210	5.59221e-05	0.000889804	0.000666967	Gigyf2/Atm/Ldlr/Il6/Tnrc6b/Zfp36/Esrrb/Optn/Ddit3/Tiparp/Hspa1a/Prkce/Nod1/Rnf144a/Snx33/Tbk1/Fbxo7/Ifng/Snca/Kdr/Tlr9/Mefv/Wac/Nod2/Adra1b/Cnot6l/Plekhn1/Zc3h12a/Crebrf/Hspa1b/Tnrc6c/Rnf144b/Ambra1/Zc3h12d/Dhx36/Adrb2/Arel1/Tsc1/Socs4/Trib1/Itch/Sct/Vps13d/Polr2g/Foxo1/Htt/Rab3gap1/Trim21	48	424
GO:0060326	cell chemotaxis	37/1456	299/23210	6.22835e-05	0.000988109	0.000740653	Nr4a1/Thbs4/Stap1/Ccl5/Sell/Prkcq/Ccl19/Vcam1/Prkd2/Xcl1/Vav3/Ccr7/S1pr1/Gpr18/Padi2/Ifng/Kdr/Ccrl2/Nod2/Cxcr3/Crkl/Pdgfd/Cxcl11/Dusp1/Lef1/Itga1/Pde4b/Il16/Cxcr6/Cxcl13/Ccr3/Cxcl9/Saa4/Eng/Csf1/Cyp7b1/Mmp28	37	299
GO:0050663	cytokine secretion	32/1456	244/23210	6.30968e-05	0.000989372	0.0007416	Cd2/Cd160/Crtam/Ccl19/Il6/Ptpn22/Psg22/Optn/Cd200/Ccr7/Gpam/Gata3/Ssc5d/Card11/Ifng/Tlr9/Casp4/Fbln1/Rasgrp1/Ms4a2/Carmil2/Nod2/Zc3h12a/Tnfrsf14/Cd274/Il27ra/Dhx36/Notch2/Il10/Gsdmd/Tlr1/Pml	32	244
GO:1901214	regulation of neuron death	43/1456	368/23210	6.48059e-05	0.0010103	0.000757285	Atm/Fasl/Ccl5/Bcl2/Il6/Nr4a3/Optn/Mecp2/Ddit3/Egr1/Cd200/Ghr/Kcnb1/Adora2a/Ncoa7/Fyn/Stxbp1/Fbxo7/Gata3/Esr1/Creb1/Ifng/Snca/Kdr/Zfp746/Cpeb4/Rel/Atf4/Ambra1/Xiap/Jun/Fos/Itga1/Nr3c1/Tsc1/Pmaip1/Il10/Sct/Alkbh1/Csf1/Ikbkb/Htt/Mtor	43	368
GO:0002440	production of molecular mediator of immune response	41/1456	345/23210	6.50072e-05	0.00101052	0.000757448	Spon2/Ceacam1/Atm/Tbx21/Il18rap/Cd160/Tnfsf13b/Il31ra/Lax1/Cd28/Ifnb1/Il6/Nr4a3/Cd96/Ptpn22/H2-M3/Xcl1/Cd27/Il12b/Pou2f2/Nbn/Cd226/Polb/Rif1/Rnf168/Trdv2-2/Gata3/Card11/H2-T23/Ptprc/Ifng/Tlr9/Nod2/Icosl/Tnfrsf14/Il27ra/Dhx36/Il7r/B2m/Il10/Dennd1b	41	345
GO:0045428	regulation of nitric oxide biosynthetic process	14/1456	68/23210	6.89649e-05	0.00105681	0.000792148	Klrk1/Il6/H2-M3/Cd47/Trpv1/Atp2b4/Smad3/Esr1/Ifng/Klf2/Zc3h12a/Klf4/Il10/Mtor	14	68
GO:0050920	regulation of chemotaxis	29/1456	213/23210	6.96753e-05	0.00106157	0.000795717	Thbs4/Stap1/Ccl5/Sell/Sema6a/Ccl19/Prkd2/Xcl1/Ccr7/S1pr1/Smad3/Gpr18/Plxna4/Angpt2/Padi2/Kdr/Nod2/Cxcr3/Pdgfd/Dusp1/Sema3f/Tbr1/Il16/Cxcl13/Csf1/Mycbp2/Sema4c/Mmp28/Ppm1f	29	213
GO:0060216	definitive hemopoiesis	8/1456	24/23210	6.98661e-05	0.00106157	0.000795717	Zfpm1/Kmt2a/Sp3/Sp1/Meis1/Gata2/Tgfbr3/Ncor1	8	24
GO:1902916	positive regulation of protein polyubiquitination	6/1456	13/23210	7.05473e-05	0.00106294	0.000796742	Ptpn22/Birc2/Nod2/Birc3/Xiap/Nmi	6	13
GO:0048511	rhythmic process	36/1456	291/23210	7.8212e-05	0.0011654	0.000873546	Prf1/Crebbp/Egfr/Il6/Egr1/Dyrk1a/Adora2a/Nr1d1/Nrip1/Kmt2a/Crem/Kdm5a/Ncoa2/Fzd4/Kdm2a/Esr1/Creb1/Gdf9/Kat2b/Sin3a/Sp1/Atf4/Phlpp1/Ube3a/Noct/Ncor1/Ep300/Mycbp2/Lepr/Nfkb2/Setx/Nr1d2/Cyp7b1/Kcna2/Mtor/Pml	36	291
GO:0048535	lymph node development	9/1456	31/23210	8.38328e-05	0.00123087	0.000922616	Lta/Ccr7/Polb/Tox/Il15/Il7r/Cxcl13/Nfkb2/Rc3h2	9	31
GO:0050890	cognition	39/1456	326/23210	8.39747e-05	0.00123087	0.000922616	Egfr/Slc8a2/Jakmip1/Rag1/Ldlr/Mecp2/Egr1/Ptchd1/Camk4/Kmt2a/Amph/Meis2/Creb1/Chrna4/Ttbk1/Arc/Adra1b/Ccnd2/Kalrn/Nipbl/Tbr1/Plcb1/Jun/Tnr/Adrb2/Slc24a2/Nts/B2m/Thra/Sct/Tacr2/Pafah1b1/Ep300/Hrh2/Cyp7b1/Htt/Chd7/Cacna1e/Mtor	39	326
GO:1901652	response to peptide	44/1456	384/23210	8.47864e-05	0.0012394	0.00092901	Sik2/Nr4a1/Stat4/Acvr1c/Pdk4/Prkcq/Cyp27b1/Vcam1/Nr4a3/Phip/Ptpn22/Egr1/Ghr/Sla2/Nod1/Fyn/Gpam/Creb1/Casp4/Nod2/Kat2b/Serpina3f/Serpina3i/Sp1/Plcb1/Itga4/Lmbrd1/Akt3/Cacna1b/Adrb2/Stxbp3/Tsc1/Tgfbr3/Atp2b1/Kl/Ptpra/Irf1/Nfkbia/Tbc1d4/Foxo1/Serpina3m/Ikbkb/Pik3r1/Mtor	44	384
GO:2000117	negative regulation of cysteine-type endopeptidase activity	16/1456	87/23210	9.06193e-05	0.00131752	0.000987569	Nr4a1/Rag1/Cst7/Il6/Birc2/Adora2a/Snca/Lef1/Hspa1b/Birc3/Xiap/Cflar/Klf4/Ep300/Htt/Dpep1	16	87
GO:0043547	positive regulation of GTPase activity	29/1456	217/23210	9.74886e-05	0.00140603	0.00105391	Rgs1/Ccl5/Ccl19/Tbc1d10c/Xcl1/Thy1/Ccr7/Rapgef6/Arap2/S1pr1/Arap1/Tbck/Rasgrp1/Crkl/Rapgef2/Kalrn/Grtp1/Dock11/Cxcl13/Tsc1/Rasgrp2/Dennd1b/Tbc1d4/Rapgef3/Arhgef10/Myo9a/Asap3/Rab3gap1/Arhgap27	29	217
GO:0070588	calcium ion transmembrane transport	35/1456	283/23210	9.82287e-05	0.00140916	0.00105626	Gem/Ryr1/Fasl/Slc8a2/Ccl19/Ptpn22/Lck/Xcl1/Trpv1/Thy1/Ddit3/Atp2b4/Prkce/Fcrl5/Hap1/Fyn/Hpca/Itgb3/Ptprc/Snca/Tlr9/Ms4a2/Cxcr3/F2rl3/Plcb1/Itpr2/Cacna1b/Pde4b/Adrb2/Slc24a2/Atp2b1/Rapgef3/Htt/Chd7/Cacna1e	35	283
GO:0002437	inflammatory response to antigenic stimulus	13/1456	62/23210	0.000102009	0.00145182	0.00108823	Spn/Il31ra/Cd28/Lta/Il12b/Ccr7/Cd6/H2-T23/Rasgrp1/Nod2/Notch2/Il10/Il2ra	13	62
GO:0090130	tissue migration	35/1456	285/23210	0.000113091	0.00158857	0.00119074	Krt16/Nr4a1/Ceacam1/Prkd2/Fap/Mecp2/Rhoj/Foxf1/Prkce/Vil1/Itgb3/Adamts9/Angpt2/Pkn3/Gata3/Ifng/Ets1/Prkx/Kdr/Zc3h12a/Sp1/Pecam1/Jun/Arsb/Akt3/Gata2/Cxcl13/Klf4/Tgfbr3/Flt4/Krit1/Pkn2/Map3k3/Mtor/Ppm1f	35	285
GO:0009991	response to extracellular stimulus	45/1456	401/23210	0.000115444	0.00161742	0.00121236	Sik2/Ryr1/Acvr1c/Pdk4/Sell/Bcl2/Cyp27b1/Ldlr/Vcam1/P2rx1/Zfp36/Trpv1/Ddit3/Kcnb1/Srebf2/Itfg2/Wrn/Fyn/Foxk1/Gcg/Cd3e/Ptprc/Wnt9b/Nuak2/Zc3h12a/Atf3/Cpeb4/Atg14/Rptor/Atf4/Itga4/Jun/Arsb/Fos/Adrb2/Arsa/Lct/Tsc1/Slc22a3/Noct/Sct/Foxo1/Gsdmd/Sgip1/Mtor	45	401
GO:0046831	regulation of RNA export from nucleus	6/1456	14/23210	0.0001169	0.00162791	0.00122022	Iws1/Rbm26/Rbm27/Thoc2/Nup153/Setd2	6	14
GO:0048608	reproductive structure development	49/1456	449/23210	0.000117098	0.00162791	0.00122022	Spo11/Smad4/Eomes/Atm/Egfr/Bcl2/Arid4a/Rbm15/Vcam1/Esrrb/Tiparp/Arid4b/Abcb1a/Birc2/Birc6/Nrip1/Fzd4/Gata3/Ash1l/Esr1/Bptf/Kdr/Wnt9b/Dmrta1/Gdf9/Sp3/Crkl/Arid1a/Lef1/Jmjd1c/Nipbl/Sp1/Zfat/Prdm1/Itga4/Col9a3/Gata2/Ube3a/Notch2/Il10/Alkbh1/Setd2/Tcf21/Rara/Fndc3a/Cyp7b1/Chd7/Tcf7/Zfx	49	449
GO:0043254	regulation of protein-containing complex assembly	46/1456	414/23210	0.000123108	0.00169832	0.001273	Mmp3/Atm/Tmsb15a/Camsap1/Skap1/Atf7ip/Mecp2/Crbn/Arhgap28/Map3k1/Birc2/Dyrk1a/Prkce/Nck2/Whamm/Wars/Ice1/Vil1/Stxbp1/Esr1/Creb1/Tmc8/Ifng/Snca/Ttbk1/Tppp/Mefv/Numa1/Carmil2/Clec2i/Rictor/Lcat/Tmod4/Pecam1/Add3/Pde4dip/Cxcl13/Thra/Nlrc3/Rasip1/Fchsd2/Ep300/Lmod3/Wnt10b/Rab3gap1/Mtor	46	414
GO:0072012	glomerulus vasculature development	8/1456	26/23210	0.000132593	0.00181064	0.0013572	Egr1/Itgb3/Angpt2/Ifng/Pdgfd/Cflar/Notch2/Tcf21	8	26
GO:0035264	multicellular organism growth	28/1456	212/23210	0.000156186	0.00210091	0.00157477	Gigyf2/Atm/Stk40/Bcl2/Kmt2c/Ghr/Heg1/Vil1/Kdm6a/Kdm2a/Gpam/Creb1/Klf2/Sos1/Clic4/Nipbl/Adrb2/Plac8/Notch2/Ncor1/Csf1/Rara/Ep300/Sgip1/Chd7/Mtor/Rc3h2/Zfx	28	212
GO:0050707	regulation of cytokine secretion	28/1456	213/23210	0.000169279	0.00226013	0.00169412	Cd2/Cd160/Crtam/Ccl19/Il6/Ptpn22/Psg22/Cd200/Ccr7/Gpam/Gata3/Ssc5d/Ifng/Tlr9/Casp4/Fbln1/Rasgrp1/Carmil2/Nod2/Zc3h12a/Tnfrsf14/Cd274/Il27ra/Dhx36/Il10/Gsdmd/Tlr1/Pml	28	213
GO:1902903	regulation of supramolecular fiber organization	40/1456	349/23210	0.000173267	0.00229632	0.00172124	Synpo2/Smad4/Tmsb15a/Prkcq/Camsap1/Ldlr/Rb1/Cd47/Mecp2/Taok1/Arhgap28/Map3k1/Dyrk1a/Prkce/S1pr1/Nck2/Whamm/Smad3/Vil1/Arap1/Snca/Numa1/Carmil2/Clec2i/Rictor/Tmod4/Pecam1/Ppm1e/Add3/Pde4dip/Tsc1/Fchsd2/Ep300/Rapgef3/Arhgef10/Lmod3/Pik3r1/Asap3/Mtor/Ppm1f	40	349
GO:0001771	immunological synapse formation	6/1456	15/23210	0.000184496	0.00239224	0.00179314	Prf1/Ccl19/Ccr7/Nck2/Cd6/Clec2i	6	15
GO:1903978	regulation of microglial cell activation	6/1456	15/23210	0.000184496	0.00239224	0.00179314	Atm/Stap1/Ldlr/Cst7/Nr1d1/Ttbk1	6	15
GO:0010631	epithelial cell migration	34/1456	281/23210	0.000187178	0.00240964	0.00180618	Krt16/Nr4a1/Ceacam1/Prkd2/Fap/Mecp2/Rhoj/Prkce/Vil1/Itgb3/Adamts9/Angpt2/Pkn3/Gata3/Ifng/Ets1/Prkx/Kdr/Zc3h12a/Sp1/Pecam1/Jun/Arsb/Akt3/Gata2/Cxcl13/Klf4/Tgfbr3/Flt4/Krit1/Pkn2/Map3k3/Mtor/Ppm1f	34	281
GO:0040013	negative regulation of locomotion	37/1456	316/23210	0.000194947	0.00250057	0.00187434	Krt16/Acvr1c/Stap1/Bcl2/Sema6a/Mecp2/Thy1/Pip5kl1/Cd200/Apod/Adora2a/Gpr18/Adamts9/Angpt2/Gata3/Padi2/Fbln1/Zmynd8/Ptprk/Arhgap4/Dusp1/Clic4/Sema3f/Arrdc3/Plcb1/Il27ra/Egfl7/Cxcl13/Klf4/Tgfbr3/Trib1/Eng/Krit1/Sema4c/Dpep1/Mmp28/Robo4	37	316
GO:0007160	cell-matrix adhesion	27/1456	204/23210	0.000195967	0.00250485	0.00187755	Itgal/Bcl2/Skap1/Vcam1/Cd96/Thy1/Tnxb/Apod/Whamm/Smad3/Itgb3/Adamts9/Cd3e/Kdr/Ptprk/Itga4/Pecam1/Plekha2/Itga1/Itgb7/Nid2/Tsc1/Muc4/Csf1/Tecta/Pik3r1/Ppm1f	27	204
GO:0032922	circadian regulation of gene expression	13/1456	66/23210	0.000198732	0.00253418	0.00189954	Egr1/Nr1d1/Nrip1/Kmt2a/Crem/Kdm5a/Ncoa2/Kdm2a/Atf4/Noct/Ncor1/Mycbp2/Pml	13	66
GO:0046822	regulation of nucleocytoplasmic transport	18/1456	112/23210	0.000205737	0.00261116	0.00195724	Prkcq/Ppp1r12a/Ptpn22/Apod/Camk4/Iws1/Gbp4/Ifng/Xpo1/Rbm26/Zc3h12a/Rbm27/Inpp4b/Thoc2/Nup153/Setd2/Rapgef3/Pik3r1	18	112
GO:0045444	fat cell differentiation	30/1456	238/23210	0.000214308	0.00266354	0.0019965	Nr4a1/Taf8/Zfpm1/Zfp36/Nr4a3/Ddit3/Nr1d1/Smad3/Grk5/Gata3/Creb1/Dkkl1/4932438A13Rik/Jdp2/Zc3h12a/Nipbl/Plcb1/Angptl8/Mex3c/Gata2/Adrb2/Klf4/Plac8/Noct/Fam57b/Foxo1/Ep300/Wnt10b/Mtor/Steap4	30	238
GO:0070555	response to interleukin-1	16/1456	94/23210	0.000232104	0.0028781	0.00215732	Ccl5/Ccl19/Il6/Cd47/Xcl1/Egr1/Sele/Nr1d1/Snca/Tank/Zc3h12a/Plcb1/Rps6ka5/Ythdc2/Irf1/Ikbkb	16	94
GO:0035162	embryonic hemopoiesis	8/1456	28/23210	0.000235723	0.00288975	0.00216606	Zfpm1/Kat6a/Kmt2a/Gata3/Kdr/Sh2b3/Tnrc6c/Gata2	8	28
GO:0051235	maintenance of location	36/1456	310/23210	0.000277179	0.00332871	0.00249509	Ryr1/Fasl/Acvr1c/Taf8/Tmsb15a/Ccl19/Lck/Xcl1/Thy1/Ddit3/Srebf2/Prkce/Fcrl5/Nrip1/Hap1/Itgb3/Ptprc/Snca/Ms4a2/Cxcr3/4932438A13Rik/Zc3h12a/F2rl3/Plcb1/Itpr2/Nr1h3/Ehd1/Thra/Vps13d/Cd4/Nfkbia/Pafah1b1/Sun2/Htt/Chd7/Pml	36	310
GO:0032239	regulation of nucleobase-containing compound transport	6/1456	16/23210	0.000279552	0.00332871	0.00249509	Iws1/Rbm26/Rbm27/Thoc2/Nup153/Setd2	6	16
GO:1901722	regulation of cell proliferation involved in kidney development	6/1456	16/23210	0.000279552	0.00332871	0.00249509	Egr1/Itgb3/Gata3/Ifng/Pdgfd/Cflar	6	16
GO:0060324	face development	12/1456	60/23210	0.000298359	0.00354482	0.00265708	Crebbp/Csrnp1/Tiparp/Kat6a/Lef1/Nipbl/Itga4/Rara/Ep300/Twist2/Chd7/Rab3gap1	12	60
GO:0045446	endothelial cell differentiation	17/1456	106/23210	0.000313329	0.00369824	0.00277208	Ceacam1/Smad4/Dll1/Vezf1/Heg1/Kdr/Zeb1/Foxj2/Rapgef2/Cldn5/Clic4/Ppp1r16b/Pecam1/Xdh/Eng/Rapgef3/Ikbkb	17	106
GO:2001056	positive regulation of cysteine-type endopeptidase activity	20/1456	136/23210	0.00032044	0.00374936	0.00281039	Khdc1b/Khdc1a/Fasl/Acvr1c/P2rx1/Khdc1c/Lck/Nod1/Smad3/Fyn/Gramd4/Snca/Ttbk1/Casp4/Mefv/Tnfsf10/Xdh/Pmaip1/Ppm1f/Pml	20	136
GO:0002579	positive regulation of antigen processing and presentation	5/1456	11/23210	0.000323881	0.00376511	0.0028222	Ccl19/Ccr7/Nod1/Nod2/Tap2	5	11
GO:0031668	cellular response to extracellular stimulus	28/1456	223/23210	0.000364792	0.00421346	0.00315827	Sik2/Ryr1/Pdk4/Bcl2/Cyp27b1/Vcam1/Trpv1/Kcnb1/Srebf2/Itfg2/Wrn/Fyn/Ptprc/Wnt9b/Nuak2/Zc3h12a/Atf3/Cpeb4/Atg14/Rptor/Atf4/Itga4/Jun/Fos/Tsc1/Foxo1/Gsdmd/Mtor	28	223
GO:0070266	necroptotic process	8/1456	30/23210	0.000396743	0.00452439	0.00339132	Fasl/Peli1/Birc2/Birc3/Cyld/Rnf31/Cflar/Mlkl	8	30
GO:0060544	regulation of necroptotic process	6/1456	17/23210	0.000409172	0.00463671	0.00347552	Peli1/Birc2/Birc3/Cyld/Rnf31/Cflar	6	17
GO:0062098	regulation of programmed necrotic cell death	6/1456	17/23210	0.000409172	0.00463671	0.00347552	Peli1/Birc2/Birc3/Cyld/Rnf31/Cflar	6	17
GO:0003158	endothelium development	18/1456	119/23210	0.000442259	0.00493901	0.00370212	Ceacam1/Smad4/Dll1/Vezf1/Heg1/Kdr/Zeb1/Foxj2/Rapgef2/Cldn5/Clic4/Ppp1r16b/Pecam1/Xdh/Eng/Itgax/Rapgef3/Ikbkb	18	119
GO:0000082	G1/S transition of mitotic cell cycle	23/1456	171/23210	0.000447451	0.00495596	0.00371482	Gigyf2/Crebbp/Egfr/Bcl2/Rb1/Usp37/Esrrb/Ino80/Hinfp/Gpr132/Klf11/Fbxo7/Npat/Phf8/Kmt2e/Ccnd2/Rptor/Plcb1/Zc3h12d/Zfp655/Klf4/Nfatc1/Pml	23	171
GO:0016311	dephosphorylation	40/1456	366/23210	0.000461196	0.00507692	0.00380548	Ppp4r2/Ppp1r15a/Alpl/Plpp1/Ppp1r12a/Bcl2/Ptpn22/Dusp2/Ptpn4/Smad3/Mtmr1/Ptprh/Ptprc/Ifng/Rprd1b/Phlpp2/Rbm26/Ptprk/Inpp1/Dusp1/Inpp4b/Ssh2/Ppp1r16b/Vcan/Dusp16/Ppm1e/Itga1/Phlpp1/Pptc7/Tsc1/Ptpra/Ppp4r3a/Fam220a/Ell/Rngtt/Tmem132d/Ensa/Ikbkb/Htt/Ppm1f	40	366
GO:0051924	regulation of calcium ion transport	32/1456	272/23210	0.00046918	0.0051543	0.00386348	Gem/Ccl5/Bcl2/P2rx1/Ptpn22/Xcl1/Trpv3/Thy1/Adora2a/Prkce/Fcrl5/Hap1/Fyn/Hpca/Itgb3/Gcg/Snca/Tlr9/Slc30a1/Ms4a2/Cxcr3/F2rl3/Cacna1b/Pde4b/Adrb2/Il16/Atp2b1/Cd4/Rapgef3/Htt/Chd7/Pml	32	272
GO:0110020	regulation of actomyosin structure organization	16/1456	100/23210	0.000477757	0.00523104	0.00392101	Smad4/Prkcq/Cd47/Arhgap28/S1pr1/Smad3/Arap1/Ppm1e/Tsc1/Ep300/Rapgef3/Arhgef10/Pik3r1/Asap3/Mtor/Ppm1f	16	100
GO:0031345	negative regulation of cell projection organization	26/1456	205/23210	0.00049776	0.00540716	0.00405302	Lrig2/Stap1/Rap1gap2/Gfi1/Sema6a/Mecp2/Thy1/Ifrd1/H2-K1/Fyn/H2-D1/Ntn1/Efnb3/Rapgef2/Arhgap4/Sema3f/Tnr/Thoc2/Ube3a/Tsc1/B2m/Dleu2/Pafah1b1/Sema4c/Spry2/Il15ra	26	205
GO:0009595	detection of biotic stimulus	8/1456	31/23210	0.000505582	0.00544627	0.00408234	Crtam/Fap/Nod1/Ssc5d/Nod2/Pglyrp2/Srpx/Tlr1	8	31
GO:0014745	negative regulation of muscle adaptation	5/1456	12/23210	0.000526566	0.00560172	0.00419886	Atp2b4/Smad3/Klf4/Foxo1/Mtor	5	12
GO:0006338	chromatin remodeling	22/1456	163/23210	0.000561576	0.00590476	0.004426	Atf7ip/Mbd1/Ino80/Chd1/Kdm4c/Kdm5a/Kdm6a/Phf8/Rsf1/Gata3/Smyd1/Bptf/Smchd1/Baz2a/Chd5/Arid1a/Satb1/Kat2b/Baz1b/Srcap/Nr3c1/Chd7	22	163
GO:0044843	cell cycle G1/S phase transition	24/1456	185/23210	0.000579767	0.00606058	0.00454281	Gigyf2/Crebbp/Egfr/Bcl2/Rb1/Usp37/Esrrb/Atp2b4/Ino80/Hinfp/Gpr132/Klf11/Fbxo7/Npat/Phf8/Kmt2e/Ccnd2/Rptor/Plcb1/Zc3h12d/Zfp655/Klf4/Nfatc1/Pml	24	185
GO:0071559	response to transforming growth factor beta	26/1456	208/23210	0.000621655	0.00643963	0.00482692	Smad4/Crebbp/Acvr1c/Xcl1/Map3k1/Smad3/Fyn/Wfikkn2/Creb1/Zeb1/Ptprk/Crkl/Pdgfd/Cldn5/Dcp1a/Rnf111/Jun/Runx3/Fos/Cflar/Nr3c1/Tgfbr3/Sox5/Eng/Ep300/Pml	26	208
GO:0010977	negative regulation of neuron projection development	23/1456	175/23210	0.000621996	0.00643963	0.00482692	Lrig2/Rap1gap2/Gfi1/Sema6a/Mecp2/Thy1/Ifrd1/H2-K1/H2-D1/Ntn1/Efnb3/Rapgef2/Arhgap4/Sema3f/Tnr/Thoc2/Ube3a/Tsc1/B2m/Dleu2/Pafah1b1/Sema4c/Il15ra	23	175
GO:0002381	immunoglobulin production involved in immunoglobulin mediated immune response	12/1456	65/23210	0.000642752	0.00660382	0.00494999	Tbx21/Cd28/Xcl1/Pou2f2/Nbn/Rif1/Rnf168/Ptprc/Ifng/Nod2/Icosl/Il27ra	12	65
GO:0001956	positive regulation of neurotransmitter secretion	7/1456	25/23210	0.00066481	0.00669752	0.00502023	Baiap3/Adora2a/Stxbp1/Snca/Cacna1b/Tacr2/Rab3gap1	7	25
GO:1903426	regulation of reactive oxygen species biosynthetic process	16/1456	103/23210	0.000668014	0.00669752	0.00502023	Klrk1/Il6/H2-M3/Cd47/Trpv1/Atp2b4/Smad3/Fyn/Esr1/Ifng/Klf2/Zc3h12a/Cflar/Klf4/Il10/Mtor	16	103
GO:0060325	face morphogenesis	9/1456	40/23210	0.000682067	0.0068005	0.00509742	Crebbp/Csrnp1/Tiparp/Kat6a/Lef1/Nipbl/Ep300/Twist2/Rab3gap1	9	40
GO:1903053	regulation of extracellular matrix organization	9/1456	40/23210	0.000682067	0.0068005	0.00509742	Rb1/Il6/Fap/Smad3/Itgb3/Ets1/Carmil2/Phldb1/Cflar	9	40
GO:2001057	reactive nitrogen species metabolic process	14/1456	84/23210	0.000695232	0.00691897	0.00518623	Klrk1/Il6/H2-M3/Cd47/Trpv1/Atp2b4/Smad3/Esr1/Ifng/Klf2/Zc3h12a/Klf4/Il10/Mtor	14	84
GO:0019216	regulation of lipid metabolic process	37/1456	338/23210	0.000716242	0.00708883	0.00531354	Ceacam1/Epha8/Gfi1/Pdk4/Cyp27b1/Ldlr/Rb1/Ccl19/Nr4a3/Vav3/Egr1/Apod/Nfe2l1/Prkce/Nr1d1/Mtmr1/Gpam/Esr1/Creb1/Ifng/Snca/Nod2/Dkk3/Rubcn/Dkkl1/Atg14/Ambra1/Angptl8/Nr1h3/Bcl11b/Rubcnl/Nr3c1/Thra/Sct/Nr1d2/Pik3r1/Mtor	37	338
GO:0032259	methylation	37/1456	338/23210	0.000716242	0.00708883	0.00531354	Smad4/Prdm9/Mettl2/Gfi1/Rsl1/Arid4a/Rbm15/Atf7ip/Mecp2/Nsun6/Kmt2c/Arid4b/Nsd3/Kmt2a/Rif1/Kdm4c/Iws1/Rlf/Gcg/Gata3/Ash1l/Smyd1/Baz2a/Ftx/Kmt2e/Kmt2d/Chd5/Trmt13/Nsun3/Prdm11/Satb1/Prdm10/Prdm1/Cbll1/Setd2/Setd1b/Setdb2	37	338
GO:0042136	neurotransmitter biosynthetic process	16/1456	104/23210	0.000744343	0.00731328	0.00548178	Prg3/Klrk1/Il6/H2-M3/Cd47/Trpv1/Atp2b4/Smad3/Esr1/Ifng/Klf2/Zc3h12a/Klf4/Il10/Slc1a3/Mtor	16	104
GO:0050746	regulation of lipoprotein metabolic process	5/1456	13/23210	0.000811578	0.00784526	0.00588054	Apod/Itgb3/Lipg/Angptl8/Rab3gap1	5	13
GO:0051348	negative regulation of transferase activity	29/1456	246/23210	0.00081702	0.00788373	0.00590937	Ceacam1/Lax1/Sh3bp5/Rb1/Il6/Taf7/Zfp36/Ptpn22/Dusp2/Thy1/Adora2a/Pot1b/Heg1/Wars/Fbxo7/Ptprc/Ifng/Rubcn/Sh2b3/Kat2b/Dusp1/Dusp16/Ppm1e/Socs4/Trib1/Rasip1/Spry2/Ppm1f/Pml	29	246
GO:0009791	post-embryonic development	19/1456	136/23210	0.0008513	0.00817067	0.00612445	Gigyf2/Atm/Csrnp1/Bcl2/Mecp2/Tiparp/Kmt2a/Heg1/Gata3/Ash1l/Kdr/Prdm1/Plagl2/Bcl11b/Klf4/Kcnj1/Mtor/Rc3h2/Zfx	19	136
GO:0030856	regulation of epithelial cell differentiation	20/1456	147/23210	0.000885014	0.00846413	0.00634442	Ceacam1/Dll1/Dmbt1/Cyp27b1/Zfp36/Vezf1/Abcb1a/Gata3/Ifng/Prkx/Wnt9b/Zeb1/Prkch/Numa1/Foxj2/Klf7/Cldn5/Xdh/Ikbkb/Wnt10b	20	147
GO:0048871	multicellular organismal homeostasis	49/1456	491/23210	0.000914024	0.00868001	0.00650624	Krt16/Gigyf2/Ceacam1/Col2a1/Dll1/Egfr/Muc5ac/Ccl5/Pdk4/Cd7/Bcl2/Rb1/Il6/Nr4a3/Esrrb/Col11a2/Trpv1/Ddit3/Abcb1a/Egr1/S1pr1/Nr1d1/Kmt2a/Itgb3/Prkab2/Il15/Kdr/Tlr9/Slc28a2/G0s2/Ugcg/Nod2/Lnpep/Arrdc3/Atf4/Nr1h3/Mex3c/Akt3/Gata2/Adrb2/Plac8/Thra/Muc4/Kcnj1/Csf1/Lepr/Nr1d2/Sgip1/Wnt10b	49	491
GO:0010632	regulation of epithelial cell migration	27/1456	225/23210	0.000928494	0.00878649	0.00658605	Ceacam1/Prkd2/Mecp2/Rhoj/Prkce/Vil1/Itgb3/Adamts9/Angpt2/Gata3/Ifng/Ets1/Kdr/Zc3h12a/Sp1/Jun/Arsb/Akt3/Gata2/Cxcl13/Klf4/Tgfbr3/Flt4/Krit1/Map3k3/Mtor/Ppm1f	27	225
GO:0050766	positive regulation of phagocytosis	13/1456	77/23210	0.000940931	0.00884213	0.00662776	Il2rb/Stap1/Sirpb1a/Cd47/Ccr7/Il15/Ptprc/Ifng/C2/Nod2/Il2rg/Gata2/Il15ra	13	77
GO:0071560	cellular response to transforming growth factor beta stimulus	25/1456	204/23210	0.00104327	0.00971921	0.00728519	Smad4/Crebbp/Acvr1c/Xcl1/Map3k1/Smad3/Fyn/Wfikkn2/Creb1/Zeb1/Ptprk/Crkl/Pdgfd/Cldn5/Dcp1a/Rnf111/Jun/Fos/Cflar/Nr3c1/Tgfbr3/Sox5/Eng/Ep300/Pml	25	204
GO:0048143	astrocyte activation	6/1456	20/23210	0.00108908	0.0100214	0.00751168	Egfr/Ldlr/Adora2a/Nr1d1/Ifng/Ttbk1	6	20
GO:0009314	response to radiation	41/1456	395/23210	0.00109798	0.0100214	0.00751168	Pde6b/Atm/Crebbp/Egfr/Rag1/Bcl2/Mecp2/Sde2/Ino80/Egr1/Il12b/Cabp4/Kmt2a/Pold3/Wrn/Rnf168/Tlk2/Gata3/Meis2/Creb1/Ptprc/Tank/Adra1b/Ccnd2/Ptprk/Nipbl/Casp7/Jun/Dhx36/Nts/Pmaip1/N4bp1/Sct/Ep300/Hrh2/Slc1a3/Htt/Pik3r1/Cacna1e/Mtor/Pml	41	395
GO:0048305	immunoglobulin secretion	7/1456	27/23210	0.00109986	0.0100214	0.00751168	Ceacam1/Tnfsf13b/Lax1/Il6/Cd27/Pou2f2/H2-T23	7	27
GO:0000209	protein polyubiquitination	24/1456	194/23210	0.00114033	0.0102516	0.00768426	Bcl2/Asb2/Ptpn22/Peli1/Birc2/Nfe2l1/Rnf144a/Rnf168/Nod2/Rnf111/Birc3/Rnf144b/Xiap/Rnf31/Nhlrc1/Gm28043/Ube3a/Arel1/Itch/Trim56/Nmi/Jade2/Trim21/Rc3h2	24	194
GO:0032768	regulation of monooxygenase activity	9/1456	43/23210	0.00118725	0.0106203	0.00796059	Egfr/Gfi1/Cyp27b1/Atp2b4/Nod1/Esr1/Ifng/Snca/Eng	9	43
GO:0040018	positive regulation of multicellular organism growth	9/1456	43/23210	0.00118725	0.0106203	0.00796059	Bcl2/Ghr/Vil1/Gpam/Creb1/Nipbl/Csf1/Sgip1/Chd7	9	43
GO:0032769	negative regulation of monooxygenase activity	5/1456	14/23210	0.00119751	0.010659	0.00798965	Gfi1/Cyp27b1/Atp2b4/Snca/Eng	5	14
GO:0038084	vascular endothelial growth factor signaling pathway	8/1456	35/23210	0.00120595	0.0106813	0.0080063	Dll1/Sema6a/Prkd2/Kdr/Adamts3/Xdh/Flt4/Spry2	8	35
GO:0035924	cellular response to vascular endothelial growth factor stimulus	10/1456	52/23210	0.00128605	0.0112067	0.00840014	Nr4a1/Dll1/Ern1/Sema6a/Prkd2/Kdr/Adamts3/Xdh/Flt4/Spry2	10	52
GO:0071216	cellular response to biotic stimulus	34/1456	313/23210	0.00131279	0.0114213	0.008561	Spon2/Nr1h5/Stap1/Klrk1/Txnip/Gfi1/Ccl5/Il6/Zfp36/Ptpn22/Gbp10/Ddit3/Il12b/Prkce/Nr1d1/Cd6/Ifng/Nod2/Cxcl11/Zc3h12a/Cd274/Prdm1/Gbp6/Nr1h3/Pde4b/Cxcl13/Trib1/Il10/Plscr2/Cxcl9/Nfkbia/Rara/Zfp709/Tlr1	34	313
GO:0014706	striated muscle tissue development	45/1456	449/23210	0.00132799	0.0115349	0.00864618	Nr4a1/Smad4/Eomes/Popdc2/Ryr1/Dll1/Bcl2/Rb1/Asb2/Zfpm1/Egr1/Ifrd1/Adra1a/S1pr1/Smad3/Heg1/Plagl1/Adamts9/Maml1/Smyd1/Creb1/Adra1b/Arid1a/Lef1/Atf3/Meis1/Tll2/Sgcb/Fos/Cflar/Adrb2/Nr3c1/Tsc1/Tgfbr3/Tcf21/Eng/Ccnt2/Rara/Ep300/Nr1d2/Chd7/Lmod3/Wnt10b/Mtor/Zfp689	45	449
GO:0060039	pericardium development	7/1456	28/23210	0.00138791	0.0119591	0.00896411	Vcam1/Smad3/Heg1/Sos1/Itga4/Tgfbr3/Setd2	7	28
GO:0048008	platelet-derived growth factor receptor signaling pathway	11/1456	62/23210	0.00149907	0.0127165	0.00953185	Lrig2/Txnip/Csrnp1/Plat/Nr4a3/Tiparp/Apod/Itgb3/Snca/Pdgfd/Ptgir	11	62
GO:0061029	eyelid development in camera-type eye	5/1456	15/23210	0.00170402	0.0141844	0.0106321	Egfr/Kmt2c/Map3k1/Sos1/Jun	5	15
GO:0071880	adenylate cyclase-activating adrenergic receptor signaling pathway	7/1456	29/23210	0.0017316	0.0142973	0.0107168	Atp2b4/Adra1a/Adra1b/Rapgef2/Arrdc3/Pde4b/Adrb2	7	29
GO:0009895	negative regulation of catabolic process	32/1456	294/23210	0.00173285	0.0142973	0.0107168	Smad4/Lrig2/Egfr/Bcl2/Zfp36/Ptpn22/Atp2b4/Adra1a/Smad3/Fyn/Foxk1/Tlk2/Snca/Wac/Anks1/Nbas/Rubcn/Adra1b/Sco1/Dhx36/Tsc1/Noct/Il10/N4bp1/Lzts1/Rasip1/Mycbp2/Lepr/Secisbp2/Mtor/Yod1/Pml	32	294
GO:0032970	regulation of actin filament-based process	40/1456	393/23210	0.00180242	0.0148205	0.0111089	Synpo2/Smad4/Stap1/Tmsb15a/Prkcq/Cd47/Taok1/Rhoj/Kcnj2/Arhgap28/Map3k1/Prkce/S1pr1/Nck2/Whamm/Smad3/Vil1/Itgb3/Arap1/Carmil2/Clec2i/Rictor/Tmod4/Pecam1/Ppm1e/Add3/Pde4b/Tsc1/Notch2/Pard3/Fchsd2/Ep300/Rapgef3/Arhgef10/Rnd3/Lmod3/Pik3r1/Asap3/Mtor/Ppm1f	40	393
GO:0072111	cell proliferation involved in kidney development	6/1456	22/23210	0.00188169	0.0153786	0.0115272	Egr1/Itgb3/Gata3/Ifng/Pdgfd/Cflar	6	22
GO:0098732	macromolecule deacylation	15/1456	103/23210	0.00189199	0.015416	0.0115553	Msl3l2/Prkd2/Dyrk1a/Mier1/Kdm5a/Ifng/Baz2a/Jdp2/Sin3a/Nipbl/Ncor1/Tcf21/Ep300/Tada3/Pml	15	103
GO:0051817	modulation of process of other organism involved in symbiotic interaction	13/1456	83/23210	0.00191252	0.0155598	0.0116631	Ceacam1/Ccl5/Chd1/Smad3/Ifng/Fbln1/Zc3h12a/Lef1/Sp1/Jun/Ythdc2/Cd4/Ep300	13	83
GO:0045598	regulation of fat cell differentiation	18/1456	135/23210	0.00196722	0.015885	0.0119069	Taf8/Zfpm1/Zfp36/Ddit3/Nr1d1/Smad3/Gata3/Creb1/Dkkl1/Jdp2/Zc3h12a/Mex3c/Gata2/Noct/Fam57b/Foxo1/Wnt10b/Mtor	18	135
GO:0010831	positive regulation of myotube differentiation	8/1456	38/23210	0.00211978	0.0169143	0.0126784	Bcl2/Maml1/Smyd1/Ehd1/Thra/Cxcl9/Lmod3/Mtor	8	38
GO:0034103	regulation of tissue remodeling	13/1456	84/23210	0.0021354	0.0169832	0.01273	Ceacam1/Thbs4/Suco/Egfr/Pdk4/Il6/S1pr1/Itgb3/Klf6/Inpp4b/Flt4/Lepr/Pml	13	84
GO:0001666	response to hypoxia	24/1456	204/23210	0.0022605	0.0179048	0.0134208	Smad4/Atm/Ryr1/Plat/Bcl2/Ucp3/Mecp2/Egr1/Birc2/Ece1/Prkce/Sod3/Smad3/Chrna4/Kdr/Plekhn1/Itpr2/Alas2/Adrb2/Lct/Eng/Ep300/Mtor/Pml	24	204
GO:0060249	anatomical structure homeostasis	40/1456	398/23210	0.00226617	0.0179233	0.0134347	Gigyf2/Ceacam1/Atm/Col2a1/Egfr/Muc5ac/Pdk4/Cd7/Prkcq/Bcl2/Rb1/Il6/P2rx1/Esrrb/Col11a2/Smg7/Taok1/Abcb1a/Hspa1a/Nbn/Pot1b/S1pr1/Haao/Kmt2a/Rif1/Wrn/Itgb3/Kdr/Tlr9/Smg1/Slc28a2/Nod2/Akt3/Gata2/Dhx36/Adrb2/Muc4/Kcnj1/Csf1/Pml	40	398
GO:0120163	negative regulation of cold-induced thermogenesis	9/1456	47/23210	0.00228978	0.0179929	0.0134869	Rb1/Ddit3/Nr1d1/Il15/Lnpep/Arrdc3/Atf4/Nr1h3/Wnt10b	9	47
GO:0016045	detection of bacterium	5/1456	16/23210	0.0023515	0.0180942	0.0135628	Nod1/Ssc5d/Nod2/Pglyrp2/Tlr1	5	16
GO:0032230	positive regulation of synaptic transmission, GABAergic	5/1456	16/23210	0.0023515	0.0180942	0.0135628	Adra1a/Adora2a/Prkce/Hap1/Car7	5	16
GO:0033631	cell-cell adhesion mediated by integrin	5/1456	16/23210	0.0023515	0.0180942	0.0135628	Ccl5/Skap1/Cd3e/Itga4/Cxcl13	5	16
GO:0048302	regulation of isotype switching to IgG isotypes	5/1456	16/23210	0.0023515	0.0180942	0.0135628	Tbx21/Cd28/Ptprc/Ifng/Il27ra	5	16
GO:0098543	detection of other organism	5/1456	16/23210	0.0023515	0.0180942	0.0135628	Nod1/Ssc5d/Nod2/Pglyrp2/Tlr1	5	16
GO:0042632	cholesterol homeostasis	13/1456	85/23210	0.00237921	0.0181679	0.013618	Nr1h5/Med13/Ldlr/Npc1l1/Srebf2/Nfe2l1/Nr1d1/Lipg/Lcat/Nr1h3/Ehd1/Ncor1/Cyp7b1	13	85
GO:0097191	extrinsic apoptotic signaling pathway	26/1456	229/23210	0.00251186	0.0189761	0.0142239	Col2a1/Fasl/Bcl2/Phip/Cd27/Traf1/Sgms1/Birc6/Madd/Smad3/Fyn/Ptprc/Tmc8/Ifng/G0s2/Zfp110/Atf3/Srpx/Cyld/Tnfsf10/Runx3/Cflar/Itm2b/Htt/Pik3r1/Pml	26	229
GO:0043551	regulation of phosphatidylinositol 3-kinase activity	8/1456	39/23210	0.00252246	0.019003	0.014244	Epha8/Ccl19/Vav3/Nod2/Rubcn/Atg14/Ambra1/Pik3r1	8	39
GO:1903532	positive regulation of secretion by cell	46/1456	477/23210	0.00254034	0.019111	0.0143249	Ceacam1/Smad4/Cd2/Cd160/Egfr/Prkcq/Baiap3/Crtam/Ccl19/Il6/Ptpn22/Psg22/Ccr7/Kcnb1/Adora2a/Prkce/Stxbp1/Gcg/Gata3/Creb1/Chrna4/H2-T23/Ifng/Snca/Casp4/Rasgrp1/Ms4a2/Carmil2/Nod2/Rapgef4/Tnfrsf14/Cd274/Cacna1i/Cacna1b/Gata2/Dhx36/Nr3c1/Il10/Sct/Tacr2/Ep300/Lepr/Cd177/Gsdmd/Tlr1/Rab3gap1	46	477
GO:0051495	positive regulation of cytoskeleton organization	25/1456	218/23210	0.00262773	0.0196044	0.0146948	Synpo2/Stap1/Prkcq/Cd47/Mecp2/Map3k1/Prkce/Nck2/Whamm/Smad3/Vil1/Cenpj/Numa1/Carmil2/Rictor/Ppm1e/Pde4dip/Tsc1/Fchsd2/Ep300/Rapgef3/Arhgef10/Lmod3/Mtor/Ppm1f	25	218
GO:0051851	modulation by host of symbiont process	10/1456	57/23210	0.0026421	0.0196816	0.0147527	Ceacam1/Ccl5/Chd1/Ifng/Zc3h12a/Lef1/Sp1/Jun/Ythdc2/Ep300	10	57
GO:1903169	regulation of calcium ion transmembrane transport	20/1456	161/23210	0.00268997	0.0198763	0.0148986	Gem/Ptpn22/Xcl1/Thy1/Prkce/Fcrl5/Hap1/Fyn/Hpca/Itgb3/Snca/Tlr9/Ms4a2/Cxcr3/F2rl3/Pde4b/Adrb2/Rapgef3/Htt/Chd7	20	161
GO:0048145	regulation of fibroblast proliferation	15/1456	107/23210	0.00276666	0.0203871	0.0152815	Egfr/Lta/Kmt2c/Nbn/Itgb3/Esr1/Creb1/Ifng/Fbln1/Pdgfd/Jun/Pmaip1/Nlrc3/Wapl/Pml	15	107
GO:0051098	regulation of binding	40/1456	403/23210	0.00282985	0.0207676	0.0155667	Gzma/Smad4/Bcl2/Rb1/Zfpm1/Mecp2/Ddit3/Crbn/Arhgap28/Smad3/Wfikkn2/Gcg/Rsf1/Gata3/Mark2/Tmc8/Ifng/Ttbk1/Rapgef2/Kat2b/Sin3a/Lef1/Nipbl/Mfng/Itga4/Tex14/Cyld/Jun/Adrb2/Klf4/Tgfbr3/B2m/Il10/Fam220a/Krit1/Wapl/Rara/Ep300/Rapgef3/Twist2	40	403
GO:0097194	execution phase of apoptosis	11/1456	67/23210	0.00284702	0.0208369	0.0156187	Acvr1c/Il6/Fap/Taok1/Madd/Gcg/Dnase1l3/Cxcr3/Zc3h12a/Casp7/Plscr2	11	67
GO:0060759	regulation of response to cytokine stimulus	16/1456	118/23210	0.00287184	0.0209901	0.0157335	Txk/Stap1/Gfi1/Il6/Il6st/Tbk1/Padi2/Ptprc/Casp4/Sh2b3/Crebrf/Cyld/Klf4/Nlrc5/Csf1/Pafah1b1	16	118
GO:0007519	skeletal muscle tissue development	23/1456	197/23210	0.00303795	0.0219955	0.0164871	Nr4a1/Eomes/Popdc2/Ryr1/Dll1/Bcl2/Rb1/Asb2/Egr1/Plagl1/Smyd1/Atf3/Tll2/Fos/Cflar/Adrb2/Tcf21/Ccnt2/Ep300/Nr1d2/Lmod3/Wnt10b/Zfp689	23	197
GO:1903204	negative regulation of oxidative stress-induced neuron death	6/1456	24/23210	0.0030476	0.0220359	0.0165173	Nr4a3/Ncoa7/Fbxo7/Atf4/Tsc1/Il10	6	24
GO:0051402	neuron apoptotic process	31/1456	293/23210	0.00312844	0.022421	0.016806	Atm/Fasl/Bcl2/Rb1/Nr4a3/Optn/Mecp2/Ddit3/Egr1/Kcnb1/Adora2a/Polb/Fyn/Stxbp1/Gata3/Esr1/Snca/Kdr/Zfp110/Cpeb4/Atf4/Casp7/Ambra1/Xiap/Jun/Itga1/Nr3c1/Pmaip1/Sct/Alkbh1/Htt	31	293
GO:0007202	activation of phospholipase C activity	5/1456	17/23210	0.00316081	0.022421	0.016806	Txk/Itk/Adra1a/Sele/Ms4a2	5	17
GO:0090192	regulation of glomerulus development	5/1456	17/23210	0.00316081	0.022421	0.016806	Egr1/Itgb3/Ifng/Pdgfd/Cflar	5	17
GO:0048144	fibroblast proliferation	15/1456	109/23210	0.00331555	0.0234085	0.0175462	Egfr/Lta/Kmt2c/Nbn/Itgb3/Esr1/Creb1/Ifng/Fbln1/Pdgfd/Jun/Pmaip1/Nlrc3/Wapl/Pml	15	109
GO:0002444	myeloid leukocyte mediated immunity	14/1456	99/23210	0.00347572	0.0244433	0.0183219	Spon2/Stap1/Nr4a3/Foxf1/Stx11/Stxbp1/H2-T23/Kmt2e/Rasgrp1/Ms4a2/Dnase1l3/Gata2/Dhx36/Cd177	14	99
GO:0060872	semicircular canal development	4/1456	11/23210	0.00356224	0.0248574	0.0186322	Nr4a3/Zeb1/Gata2/Chd7	4	11
GO:0098792	xenophagy	4/1456	11/23210	0.00356224	0.0248574	0.0186322	Optn/Nod1/Tbk1/Nod2	4	11
GO:1903799	negative regulation of production of miRNAs involved in gene silencing by miRNA	4/1456	11/23210	0.00356224	0.0248574	0.0186322	Mecp2/Esr1/Zc3h12a/Ncor1	4	11
GO:1904035	regulation of epithelial cell apoptotic process	13/1456	89/23210	0.0035933	0.0250416	0.0187704	Fasl/Cd160/Rb1/Zfp36/H2-M3/Gata3/Kdr/Itga4/Cflar/Gata2/Il10/Krit1/Mtor	13	89
GO:1903409	reactive oxygen species biosynthetic process	16/1456	121/23210	0.00370172	0.0257187	0.0192778	Klrk1/Il6/H2-M3/Cd47/Trpv1/Atp2b4/Smad3/Fyn/Esr1/Ifng/Klf2/Zc3h12a/Cflar/Klf4/Il10/Mtor	16	121
GO:0006925	inflammatory cell apoptotic process	6/1456	25/23210	0.00380006	0.0262187	0.0196527	Fasl/Ccl5/Il6/Ifng/Nod2/Itpkb	6	25
GO:1990868	response to chemokine	11/1456	70/23210	0.00403955	0.0275814	0.0206741	Ccl5/Ccl19/Rbm15/Xcl1/Padi2/Sh2b3/Cxcl11/Zc3h12a/Dusp1/Cxcl13/Cxcl9	11	70
GO:1990869	cellular response to chemokine	11/1456	70/23210	0.00403955	0.0275814	0.0206741	Ccl5/Ccl19/Rbm15/Xcl1/Padi2/Sh2b3/Cxcl11/Zc3h12a/Dusp1/Cxcl13/Cxcl9	11	70
GO:0070542	response to fatty acid	9/1456	51/23210	0.0040835	0.0278111	0.0208463	Pdk4/Cyp27b1/Ldlr/Ccl19/Ccr7/Prkce/Zc3h12a/Plcb1/Tgfbr3	9	51
GO:0045837	negative regulation of membrane potential	5/1456	18/23210	0.00415292	0.0280361	0.0210149	Il6/Trpv1/Pip5kl1/Prkce/Pmaip1	5	18
GO:0010721	negative regulation of cell development	38/1456	387/23210	0.00424739	0.0285311	0.0213859	Smad4/Lrig2/Dll1/Stap1/Rap1gap2/Gfi1/Bcl2/Ldlr/Sema6a/Trpv1/Mecp2/Mbd1/Thy1/Ifrd1/Nbn/Nr1d1/H2-K1/Zfp536/H2-D1/Ntn1/Efnb3/Fbln1/Rapgef2/Arhgap4/Rflna/Hmg20a/Sema3f/Meis1/Tnr/Thoc2/Ube3a/Tsc1/B2m/Dleu2/Pafah1b1/Sema4c/Ddx6/Il15ra	38	387
GO:1901653	cellular response to peptide	30/1456	287/23210	0.00430213	0.0288022	0.0215892	Sik2/Nr4a1/Pdk4/Prkcq/Vcam1/Nr4a3/Phip/Ptpn22/Ghr/Sla2/Nod1/Fyn/Gpam/Casp4/Nod2/Kat2b/Sp1/Plcb1/Itga4/Lmbrd1/Akt3/Adrb2/Tsc1/Atp2b1/Kl/Ptpra/Irf1/Tbc1d4/Foxo1/Pik3r1	30	287
GO:0034765	regulation of ion transmembrane transport	45/1456	478/23210	0.00438901	0.0292927	0.0219568	Kcna10/Gem/Hcn3/Ptpn22/Xcl1/Thy1/Atp2b4/Abcb1a/Kcnj2/Crbn/Kcnb1/Prkce/Fcrl5/Kcnq5/Hap1/Fyn/Hpca/Itgb3/Kcnc1/Chrna4/Ifng/Snca/Tlr9/Slc30a1/Ms4a2/Arc/Cxcr3/Clic4/F2rl3/Plcb1/Kcnj8/Cacna1b/Pde4b/Adrb2/Scn4a/Kcnj1/Kcnq2/Kcna3/Rapgef3/Ikbkb/Kcna2/Htt/Chd7/Cacna1e/Mtor	45	478
GO:0048512	circadian behavior	10/1456	61/23210	0.00439879	0.0292927	0.0219568	Il6/Egr1/Adora2a/Nr1d1/Ncoa2/Ncor1/Lepr/Nr1d2/Kcna2/Mtor	10	61
GO:0048545	response to steroid hormone	24/1456	215/23210	0.00445916	0.0296186	0.0222011	Alpl/Bcl2/Ifnb1/Il6/Taf7/Zfp36/Ncoa2/Esr1/Padi2/Kmt2d/Adra1b/Arid1a/Crebrf/Lcat/Pdcd7/Nr1h3/Ube3a/Nr3c1/Il10/Ncor1/Tcf21/Ep300/Cyp7b1/Pik3r1	24	215
GO:0007346	regulation of mitotic cell cycle	46/1456	493/23210	0.00472177	0.0309093	0.0231685	Gigyf2/Atm/Crebbp/Afap1l2/Stag1/Egfr/Cd28/Prkcq/Bcl2/Rb1/Phip/Fap/L3mbtl1/Mecp2/Taok1/Ino80/Hspa1a/Nbn/Nfe2l1/Gpr132/Smad3/Fbxo7/Meis2/Esr1/Kmt2e/Numa1/Ubd/Ccnd2/Heca/Sin3a/Asah2/Hspa1b/Nipbl/Rptor/Plcb1/Tex14/Cyld/Zc3h12d/Pim3/Zfp655/Klf4/Ythdc2/Pafah1b1/Pkn2/Wnt10b/Pml	46	493
GO:0070988	demethylation	10/1456	62/23210	0.00495643	0.0322108	0.0241441	Kdm3b/Apobec3/Kdm4c/Kdm5a/Kdm6a/Kdm2a/Phf8/Gata3/Jmjd1c/Alkbh1	10	62
GO:0030038	contractile actin filament bundle assembly	14/1456	103/23210	0.00499145	0.0323605	0.0242563	Prkcq/Cd47/Arhgap28/S1pr1/Smad3/Arap1/Ppm1e/Tsc1/Rapgef3/Arhgef10/Pik3r1/Asap3/Mtor/Ppm1f	14	103
GO:0043149	stress fiber assembly	14/1456	103/23210	0.00499145	0.0323605	0.0242563	Prkcq/Cd47/Arhgap28/S1pr1/Smad3/Arap1/Ppm1e/Tsc1/Rapgef3/Arhgef10/Pik3r1/Asap3/Mtor/Ppm1f	14	103
GO:0032353	negative regulation of hormone biosynthetic process	4/1456	12/23210	0.00508008	0.0325439	0.0243938	Gfi1/Cyp27b1/Dkk3/Dkkl1	4	12
GO:2000045	regulation of G1/S transition of mitotic cell cycle	15/1456	114/23210	0.00508686	0.0325486	0.0243973	Gigyf2/Crebbp/Egfr/Bcl2/Rb1/Ino80/Fbxo7/Kmt2e/Ccnd2/Rptor/Plcb1/Zc3h12d/Zfp655/Klf4/Pml	15	114
GO:0007626	locomotory behavior	27/1456	254/23210	0.00522103	0.0333676	0.0250112	Gigyf2/Ido1/Mecp2/Qrfp/Egr1/Adora2a/Prkce/Ncoa2/Fzd4/Chrna4/Snca/Efnb3/Adra1b/Ccnd2/Kalrn/Arrdc3/Meis1/Cacna1b/Tnr/Tsc1/Ncor1/Pafah1b1/Lepr/Htt/Chd7/Cacna1e/Mtor	27	254
GO:0010517	regulation of phospholipase activity	9/1456	53/23210	0.00531775	0.0337436	0.0252931	Txk/Ccl5/Itk/Adra1a/Sele/Hpca/Esr1/Snca/Ms4a2	9	53
GO:0035728	response to hepatocyte growth factor	5/1456	19/23210	0.00534868	0.0337436	0.0252931	Crebbp/Il6/Vil1/Creb1/Il10	5	19
GO:0070527	platelet aggregation	8/1456	44/23210	0.00550607	0.0344145	0.025796	Ceacam1/Prkcq/Itgb3/Stxbp1/Sh2b3/Pear1/Adrb2/Stxbp3	8	44
GO:0070059	intrinsic apoptotic signaling pathway in response to endoplasmic reticulum stress	10/1456	63/23210	0.00556801	0.0346811	0.0259958	Ern1/Bcl2/Ddit3/Chac1/Nck2/Casp4/Atf4/Pmaip1/Serinc3/Pml	10	63
GO:0001570	vasculogenesis	13/1456	94/23210	0.00577029	0.0355714	0.0266631	Ceacam1/Tiparp/Foxf1/Heg1/Fzd4/Kdr/Rapgef2/Xdh/Egfl7/Tgfbr3/Setd2/Eng/Rasip1	13	94
GO:0007050	cell cycle arrest	17/1456	138/23210	0.0058635	0.0361047	0.0270629	Atm/Ern1/Rb1/Fap/Ddit3/Sde2/Il12b/Whamm/Smad3/Ifng/Kmt2e/Uhrf2/Notch2/Zbtb17/Irf1/Wnt10b/Pml	17	138
GO:0040029	regulation of gene expression, epigenetic	27/1456	257/23210	0.00609689	0.0371181	0.0278224	Gigyf2/Egfr/Msl3l2/Tnrc6b/Arid4a/Rbm15/Epc1/Zfp36/L3mbtl1/Mecp2/Arid4b/Rif1/Mier1/Jpx/Esr1/Padi2/Klf2/Smchd1/Ftx/Kmt2d/Zc3h12a/Sin3a/Tnrc6c/Pum2/Nr3c1/Ncor1/Ep300	27	257
GO:0061384	heart trabecula morphogenesis	7/1456	36/23210	0.00631294	0.0383037	0.0287111	S1pr1/Heg1/Sos1/Tgfbr3/Nfatc1/Eng/Chd7	7	36
GO:0002534	cytokine production involved in inflammatory response	8/1456	45/23210	0.00633622	0.0383587	0.0287523	Ido1/Cd96/Apod/Cd6/Mefv/Nod2/Zc3h12a/Nlrc3	8	45
GO:1902806	regulation of cell cycle G1/S phase transition	16/1456	128/23210	0.00641898	0.0387293	0.0290301	Gigyf2/Crebbp/Egfr/Bcl2/Rb1/Atp2b4/Ino80/Fbxo7/Kmt2e/Ccnd2/Rptor/Plcb1/Zc3h12d/Zfp655/Klf4/Pml	16	128
GO:0071168	protein localization to chromatin	6/1456	28/23210	0.00688268	0.0408632	0.0306297	Rb1/Esr1/Mcm9/Nipbl/Setd2/Wapl	6	28
GO:0051222	positive regulation of protein transport	41/1456	438/23210	0.00695507	0.0408632	0.0306297	Ceacam1/Cd2/Cd160/Egfr/Prkcq/Baiap3/Crtam/Ccl19/Il6/Ptpn22/Psg22/Ccr7/Kcnb1/Camk4/Adora2a/Prkce/Ice1/Fyn/Hpca/Gcg/Gata3/H2-T23/Ifng/Casp4/Rasgrp1/Carmil2/Nod2/Zc3h12a/Crebrf/Rapgef4/Tnfrsf14/Cd274/Dhx36/Pmaip1/Il10/Ep300/Lepr/Rapgef3/Gsdmd/Tlr1/Pik3r1	41	438
GO:0043062	extracellular structure organization	28/1456	272/23210	0.00695686	0.0408632	0.0306297	Mmp3/Col2a1/Mmp19/Cma1/Rb1/Il6/Col11a2/Fap/Col22a1/Ecm2/Tnxb/Foxf1/Smad3/Itgb3/Adamts9/Adamts14/Ets1/Fbln1/Carmil2/Abi3bp/Phldb1/Col9a3/Tex14/Cflar/Tnr/Eng/Nfkb2/Mmp28	28	272
GO:0032351	negative regulation of hormone metabolic process	4/1456	13/23210	0.0069772	0.0408632	0.0306297	Gfi1/Cyp27b1/Dkk3/Dkkl1	4	13
GO:0106072	negative regulation of adenylate cyclase-activating G protein-coupled receptor signaling pathway	4/1456	13/23210	0.0069772	0.0408632	0.0306297	Atp2b4/Grk5/Arrdc3/Pde4b	4	13
GO:0110154	RNA decapping	4/1456	13/23210	0.0069772	0.0408632	0.0306297	Zfp36/Dcp1a/Pan3/Noct	4	13
GO:0110156	methylguanosine-cap decapping	4/1456	13/23210	0.0069772	0.0408632	0.0306297	Zfp36/Dcp1a/Pan3/Noct	4	13
GO:0044270	cellular nitrogen compound catabolic process	36/1456	374/23210	0.00718847	0.0420512	0.0315201	Gigyf2/Ido1/Spo11/Atm/Il6/Tnrc6b/Zfp36/Upp1/Smg7/Enpp4/Gtpbp2/Art2b/Isg20/Carhsp1/Smg1/Nbas/Dnase1l3/Cnot6l/Plekhn1/Zc3h12a/Dcp1a/Pan3/Tnrc6c/Zc3h12d/Xdh/Pum2/Dhx36/Mtpap/Enpp3/Noct/Upf2/Polr2g/Entpd1/Secisbp2/Mtor/Helz2	36	374
GO:0003382	epithelial cell morphogenesis	8/1456	46/23210	0.00725784	0.0421408	0.0315873	Map3k1/Heg1/Clic4/Jmjd1c/Pecam1/Bcl11b/Pard3/Hrh2	8	46
GO:0033028	myeloid cell apoptotic process	7/1456	37/23210	0.0073731	0.0426265	0.0319513	Ccl5/Bcl2/Il6/Ifng/Nod2/Itpkb/Thra	7	37
GO:0051961	negative regulation of nervous system development	35/1456	362/23210	0.00744512	0.0429967	0.0322289	Lrig2/Dll1/Stap1/Rap1gap2/Gfi1/Ldlr/Sema6a/Trpv1/Mecp2/Mbd1/Thy1/Ifrd1/Nbn/Nr1d1/H2-K1/Zfp536/H2-D1/Ntn1/Ifng/Efnb3/Rapgef2/Arhgap4/Hmg20a/Sema3f/Meis1/Tnr/Thoc2/Ube3a/Tsc1/B2m/Dleu2/Pafah1b1/Sema4c/Ddx6/Il15ra	35	362
GO:1904951	positive regulation of establishment of protein localization	42/1456	454/23210	0.00774288	0.0445732	0.0334105	Ceacam1/Cd2/Cd160/Egfr/Prkcq/Baiap3/Crtam/Ccl19/Il6/Ptpn22/Psg22/Ccr7/Kcnb1/Camk4/Adora2a/Prkce/Ice1/Fyn/Hpca/Cenpj/Gcg/Gata3/H2-T23/Ifng/Casp4/Rasgrp1/Carmil2/Nod2/Zc3h12a/Crebrf/Rapgef4/Tnfrsf14/Cd274/Dhx36/Pmaip1/Il10/Ep300/Lepr/Rapgef3/Gsdmd/Tlr1/Pik3r1	42	454
GO:0010035	response to inorganic substance	45/1456	494/23210	0.00785528	0.045172	0.0338594	Nr4a1/Egfr/Bcl2/Cyp27b1/Ucp3/Ccl19/Il6/Nr4a3/Lck/Mecp2/Atp2b4/Ccr7/Sod3/Haao/Fyn/Hpca/Fbxo7/Slc4a1/Creb1/Snca/Kdr/Fosb/Slc30a1/Mtf1/Zc3h12a/Lcat/Clic4/Plcb1/Slc41a1/Xdh/Jun/Fos/Cflar/Dhx36/Itpkb/Lct/Rasgrp2/B2m/Il10/Kcnj1/Foxo1/Ep300/Slc1a3/Setx/Htt	45	494
GO:0071478	cellular response to radiation	18/1456	154/23210	0.00802153	0.046079	0.0345392	Atm/Crebbp/Sde2/Ino80/Egr1/Pold3/Wrn/Rnf168/Tlk2/Gata3/Tank/Ccnd2/Ptprk/Nipbl/Dhx36/N4bp1/Ep300/Pik3r1	18	154
GO:0003179	heart valve morphogenesis	8/1456	47/23210	0.00827693	0.0469907	0.0352226	Smad4/Rb1/Zfpm1/Adamts9/Gata3/Notch2/Nfatc1/Mtor	8	47
GO:0009611	response to wounding	45/1456	496/23210	0.00841782	0.0471826	0.0353665	Ceacam1/Smad4/Lrig2/Egfr/Prkcq/Bcl2/Ninj2/Il6/P2rx1/Zfp36/Ifrd1/Serping1/Map3k1/Enpp4/Foxf1/Prkce/Smad3/Vil1/Itgb3/Stxbp1/Slc4a1/Fbln1/Carmil2/Sh2b3/5430416N02Rik/F2rl3/Pecam1/Pear1/Jun/Papss2/Cflar/Tnr/Adrb2/Stxbp3/Klf4/Thbd/Gp6/Notch2/Il10/Pard3/Eng/Entpd1/Slc1a3/Wnt10b/Mtor	45	496
GO:0090050	positive regulation of cell migration involved in sprouting angiogenesis	5/1456	21/23210	0.00843234	0.0471826	0.0353665	Rhoj/Kdr/Akt3/Gata2/Map3k3	5	21
GO:1901623	regulation of lymphocyte chemotaxis	5/1456	21/23210	0.00843234	0.0471826	0.0353665	Ccl5/Xcl1/Ccr7/Padi2/Cxcl13	5	21
GO:0043523	regulation of neuron apoptotic process	27/1456	264/23210	0.00862248	0.0478601	0.0358743	Atm/Fasl/Bcl2/Nr4a3/Optn/Mecp2/Ddit3/Egr1/Kcnb1/Adora2a/Fyn/Stxbp1/Gata3/Esr1/Snca/Kdr/Cpeb4/Atf4/Ambra1/Xiap/Jun/Itga1/Nr3c1/Pmaip1/Sct/Alkbh1/Htt	27	264
GO:0072577	endothelial cell apoptotic process	9/1456	57/23210	0.00863328	0.0478601	0.0358743	Fasl/Cd160/H2-M3/Gata3/Kdr/Itga4/Gata2/Il10/Krit1	9	57
GO:0001558	regulation of cell growth	40/1456	431/23210	0.0087269	0.0483209	0.0362197	Smad4/Islr2/Egfr/Bcl2/Cyp27b1/Rb1/Sema6a/Il9r/Mecp2/Ino80/Ifrd1/Pot1b/Smad3/Plxna4/Il3ra/Ntn1/Tmc8/Gdf9/Prdm11/4932438A13Rik/Crkl/Arhgap4/Sin3a/Lef1/Sema3f/Rptor/Rerg/Zc3h12d/Sertad2/Tnr/Itsn2/Adnp2/Nr3c1/Flt4/Pafah1b1/Ep300/Sema4c/Mtor/Cdkn2aip/Pml	40	431
GO:0034612	response to tumor necrosis factor	20/1456	179/23210	0.0088029	0.0486505	0.0364667	Ccl5/Ccl19/Il6/Zfp36/Xcl1/Birc2/Nr1d1/Casp4/Ubd/Tank/Zc3h12a/Aff3/Birc3/Cyld/Ocstamp/Ythdc2/Irf1/Nfkbia/Ikbkb/Traf3	20	179
