# Supplementary material for: A druggable copper-signalling pathway that drives inflammation
Source: Nature. 2023 Apr 26;617(7960):386–94. doi: 10.1038/s41586-023-06017-4 (PMC10131557; doi:10.1038/s41586-023-06017-4)
Supplement: Supplementary file 16 — Source Data Fig. 1 [file 41586_2023_6017_MOESM16_ESM.xlsx]

## Sheet: Panel 1c
Cellular Cu (ng per 1,000,000 cells)
naMDM	aMDM
0.24	1.1
0.23	0.93
0.63	1.19
0.35	0.48
0.11	0.49
0.51	3.06
0.3	3.17
0.46	2.51
0.18	1.52

## Sheet: Panel 1d
Cellular Cu (ng per 1,000,000 cells)
siCtrl	siCD44	siCTR1	siCTR2	siTFR1	siDMT1
1.61	0.34	1	1.47	1.67	1.49
3.48	1.27	2.32	1.57	3	2.72
2.77	0.69	1.53	1.85	1.56	2.88
1.49	1.15	1.82	1.17	0.92	2.95
2.21	0.95	2.16	2.95	3.09	1.5
2.88	0.9	0.33	2.84	2.55	0.86

## Sheet: Peel 1e
log2(FC protein amount)
CD44	CTR1	CTR2	DMT1	TFR1
0.39	-0.54	-0.32	-0.54	-0.62
1.27	0.37	0.3	0.24	-0.07
0.82	0.14	-0.51	-0.29	-0.43
0.66	-0.38	-0.89	0.14	-0.49
0.94	-0.27	-0.3	0.28	-0.38
0.77	0	-0.25	0.34	0.31
0.67	-0.09	-0.69	-0.6	0
0.58	0.08	0.11	-1.09	-0.23

## Sheet: Panel 1f
Cellular Cu (ng per 1,000,000 cells)
Ctrl	RG7356
2.77	0.96
2.46	2.07
2.06	0.88
0.74	0.74
3.9	1.52
2.32	0.49
2.16	0.7
2.17	0.13
0.89	0.67

## Sheet: Panel 1g
Cellular Cu (ng per 1,000,000 cells)
Ctrl	HA	Meth-HA
0.88	2.1	0.81
0.84	2.17	0.54
1.83	3.99	1.41
1.97	3.88	1.74
1.7	3.81	0.95
1.74	2.98	1.12

## Sheet: Panel 1i
Rel. fluorescence Lys-Cu (%)				Pearson's r Lys-Cu with FITC-HA
(-HD)	(+HD)
100	31.23			0.89
100	22.73			0.78
100	39.64			0.81
100	75.81			0.67
100	19.46			0.62
100	11.96			0.7
