# Supplementary material for: A druggable copper-signalling pathway that drives inflammation
Source: Nature. 2023 Apr 26;617(7960):386–94. doi: 10.1038/s41586-023-06017-4 (PMC10131557; doi:10.1038/s41586-023-06017-4)
Supplement: Supplementary file 17 — Source Data Fig. 2 [file 41586_2023_6017_MOESM17_ESM.xlsx]

## Sheet: Panel 2a
CD86 Mean fluorescence				CD80 Mean fluorescence
naMDM	aMDM	aMDM Met (10mM)		naMDM	aMDM	aMDM Met (10mM)
15.428	60.976	31.949		19.184	27.21	24.722
11.984	54.368	30.969		9.202	25.526	21.092
11.756	49.114	34.867		9.906	21.831	20.586
25.758	73.392	42.076		14.813	20.983	19.252
26.385	73.172	47.429		12.114	17.903	17.353
7.699	45.736	25.46		7.715	17.657	13.873
14.873	52.928	29.889		12.777	22.796	18.251
14.63	54.346	36.769		16.58	24.675	22.923

## Sheet: Panel 2d
CD86 Mean fluorescence					CD80 Mean fluorescence
naMDM	aMDM	aMDM LCC-12 (10 µM)	aMDM LCC-4,4 (10 µM)		naMDM	aMDM	aMDM LCC-12 (10 µM)	aMDM LCC-4,4 (10 µM)
16.017	53.98	15.994	35.946		1.682	6.53	3.417	5.785
12.868	41.271	12.668	29.949		1.381	5.712	3.278	5.572
11.908	50.922	12.281	41.014		0.969	5.687	2.118	5.31
4.188	28.372	5.094	28.473		0.603	3.673	1.239	3.98
7.09	37.815	8.974	34.891		0.304	3.293	1.416	3.432
11.729	44.761	8.727	39.45		0.533	4.656	1.873	4.326
16.89	57.687	11.614	45.943		0.526	5.29	1.784	4.986
18.731	74.123	18.981	59.834		0.698	4.523	1.959	4.785
19.306	59.858	15.955	45.767		1.222	6.55	3.353	6.366

## Sheet: Panel 2f
Pearson's r labelled LCC-12,4 and Cyt c
0.78
0.89
0.93
0.81
0.79
0.85

## Sheet: Panel 2g
Labelled LCC-12,4 fluorescence intensity per cell
-CCCP	+CCCP
49.6149	7.51675
43.6807	0.91975
54.2097	1.79415
57.678	5.80816
53.2838	7.23645
33.1673	5.3076
42.2356	1.00931
34.4253	6.241
50.221	7.27734
65.8933	5.63033
47.335	8.09025
51.6328	7.46638
61.1868	3.11282
54.8941	1.4983
61.0517	6.48036
43.0946	6.60282
49.8274	5.17651
51.6323	0.150307
60.713	1.73914
50.8945	6.41692
44.6584	1.62607
48.0519	6.70943
17.4999	2.67022
23.7775	0.832891
22.3578	2.08577
32.0861	1.97021
57.1923	3.23862
38.4539	5.92739
61.7266	5.52231
51.0182	7.65167
60.2381	3.55387
65.7578	8.35814
19.4241	6.37245
54.7814	10.147
72.5961	0.16654
63.8504	5.88642
61.0112	11.0405
82.9535	5.11417
77.4552	4.78931
58.9649	6.44598
64.6895	4.91627
83.8158	5.66052
61.3945	12.5309
62.3125	5.81
100.697	3.4782
103.461	3.50382
84.5023	7.09825
72.705	5.10973
98.2823	5.46725
85.8606	9.15302

## Sheet: Panel 2h
Labelled LCC-12,4 fluorescence intensity per cell
naMDM	aMDM
0.699075	3.85191
0.645245	4.38162
0.691363	3.74184
0.686303	4.38687
0.616048	4.61305
0.608882	3.40858
0.594973	2.69
0.843479	4.78223
0.720302	3.03498
0.696806	3.60732
0.978113	3.58655
1.09189	4.26271
0.725377	4.87261
0.682642	4.11204
0.602919	3.13544
0.624691	4.63939
0.59254	4.17064
0.615527	4.97526
0.59816	3.77327
0.580389	4.00737
0.60689	1.64176
0.615897	2.38772
0.792048	3.0719
0.588618	2.92734
0.986977	2.85849
0.596279	3.99786
0.59996	3.65679
0.60582	2.24222
0.635945	2.43378
0.581379	3.58932
0.608305	6.02612
0.800392	2.4105
0.83172	2.30261
0.80616	1.4299
0.717308	1.18763
0.909291	2.67533
0.933735	1.48668
0.580945	1.61571
0.804019	1.86126
0.921496	1.29661
0.416028	2.02439
0.349119	1.71933
0.91088	3.02987
0.826668	2.42228
0.466915	2.88667
0.583779	2.96425
0.825884	3.48743
0.969883	2.78283
0.328618	2.97785
0.349716	1.35236

## Sheet: Panel 2i
Labelled LCC-12,4 fluorescence intensity per cell
(+Asc)	(-Asc)
2.65996	0.743319
2.17367	0.668938
2.3276	0.636665
3.12194	0.627084
3.14431	0.641344
1.82866	0.638977
1.2633	0.702151
2.09326	0.6414
1.46489	0.69735
1.43181	0.642536
1.64758	0.623636
1.57509	0.616502
2.71947	0.719498
3.61676	0.684587
2.32887	0.586978
3.16837	0.65472
1.18932	0.654845
2.18945	0.584566
1.12598	0.797499
2.14936	0.645249
1.19409	0.742164
0.975105	0.728502
2.88022	0.706687
5.39219	0.735081
2.33336	0.604207
5.33447	0.747218
3.70067	0.583347
2.58204	0.563776
3.11738	0.561137
3.21956	0.70525
2.39625	0.665192
3.42863	0.766789
2.02472	0.605883
2.48319	0.019842
3.52707	0.292828
4.79402	0.941104
4.3995	0.796897
4.39368	1.22235
2.94058	0.620002
4.14602	0.840401
3.40016	1.03841
4.45142	0.561246
3.76097	0.367193
2.10246	0.645748
5.05871	0.851013
4.07406	0.796563
2.58689	0.762226
1.94744	0.933422
6.23846	1.32793
3.07904	0.896488
2.16826	1.25665

## Sheet: Panel 2j
Mitochondrial Cu (ng per 1,000,000 cells)
naMDM	aMDM
0.05	0.45
0.18	0.64
0.04	0.44
0.21	1.09
0.32	1.02
0.17	1.28

## Sheet: Panel 2k
Mitochondrial Cu (ng per 1,000,000 cells)
siCtrl	siCD44
1.21	0.12
1.31	0.2
1.04	0.66
1.14	0.6
1.14	1.02
1.12	0.19
