# Supplementary material for: A druggable copper-signalling pathway that drives inflammation
Source: Nature. 2023 Apr 26;617(7960):386–94. doi: 10.1038/s41586-023-06017-4 (PMC10131557; doi:10.1038/s41586-023-06017-4)
Supplement: Supplementary file 18 — Source Data Fig. 3 [file 41586_2023_6017_MOESM18_ESM.xlsx]

## Sheet: Panel 3a
SOD2 fluorescence intensity per cell
naMDM	aMDM
0.774384	2.06949
0.689615	2.3851
0.665817	2.99566
0.714159	2.14992
0.86666	1.85812
0.586211	1.5114
0.884131	2.06198
0.758144	0.684491
0.680311	1.22812
0.168882	1.61294
0.129818	1.16996
0.767345	0.994245
0.967136	1.57732
1.05158	1.12312
1.33997	2.64819
0.916705	2.3697
1.4357	1.57751
0.774939	1.58882
1.39667	1.19663
0.843696	2.26107
0.822479	2.72058
0.791494	2.41035
0.909497	2.02376
0.732337	3.07202
0.902381	2.15313
0.608764	2.4557
0.686239	2.82775
0.737587	3.09904
0.614147	0.924975
0.654362	2.50423
0.687539	1.07525
0.610652	1.69556
0.879598	2.6038
0.926361	0.969095
0.689592	2.26957
0.717143	2.27576
0.489241	2.5418
1.06623	2.22805
0.806273	1.65747
0.718409	1.57387
0.407633	1.08802
0.279403	2.62414
0.767805	2.45466
1.01855	2.06441
0.807276	1.31304
0.714464	1.16989
0.690556	1.57421
0.772255	1.82928
0.774247	2.18677
0.521105	2.15153

## Sheet: Panel 3b
log2(FC potein amount)
SOD2	Catalase
2.71454	-0.956915
2.4946	0.107983
2.71885	-1.54834
3.42581	-0.703839
2.23412	-0.63364
2.64242	-0.130976
3.05114	-0.516909

## Sheet: Panel 3d
Mitochondrial H2O2
naMDM	aMDM
0.936	2.732
0.851	1.655
1.666	2.691
1.853	3.774
1.167	2.002
1.602	3.514

## Sheet: Panel 3f
[NADH] (µM)
t (min)	(-Cu)	(+Cu)	(+Cu), LCC 12 (200 µM)	(+Cu), LCC 12 (20 µM)	(+Cu), LCC 4,4 (200 µM)	(+Cu), Metformin (4 mM)	(+Cu), Metformin (400 µM)
0.00083333	198.1	205.552	197.776	197.504	197.015	198.672	196.257
0.250833	195.363	197.915	195.131	194.615	193.405	193.462	191.824
0.500833	194.72	194.434	194.815	193.824	190.633	190.961	188.989
0.750833	193.932	190.334	195.256	193.25	187.922	187.455	185.344
1.00083	194.402	186.076	193.894	192.269	185.573	184.438	181.588
1.25083	194.564	181.067	194.502	190.966	182.546	180.228	177.659
1.50083	194.293	176.102	194.281	189.626	179.607	176.937	173.553
1.75083	194.434	170.967	193.037	188.714	176.927	173.241	169.886
2.00083	194.202	166.326	193.563	188.221	173.061	169.538	165.329
2.25083	194.236	161.38	193.503	186.705	169.327	165.782	160.461
2.50083	194.464	155.704	191.664	185.995	165.006	161.374	155.488
2.75083	193.903	150.704	192.688	185.285	162.448	156.993	150.484
3.00083	193.759	145.185	191.843	183.639	158.009	152.472	145.422
3.25083	194.581	140.678	192.775	182.923	154.908	148.438	139.938
3.50083	193.664	134.66	192.36	181.942	151.828	144.375	135.092
3.75083	194.127	129.318	191.332	181.464	147.53	140.132	130.156
4.00083	193.865	123.678	191.938	180.664	144.767	135.701	125.296
4.25083	193.554	118.397	190.882	179.203	141.19	131.249	120.072
4.50083	193.237	113.172	191.255	178.667	137.862	126.805	115.14
4.75083	193.435	107.506	190.635	176.835	134.052	121.912	110.282
5.00083	193.127	101.885	190.271	176.198	130.692	117.974	105.463
5.25083	193.857	97.1242	190.258	175.028	126.894	113.389	100.571
5.50083	193.696	91.9032	190.39	173.679	123.248	108.905	95.7266
5.75083	193.024	86.622	190.141	173.194	119.642	104.442	90.7502
6.00083	192.986	80.8078	189.224	171.38	116.211	100.826	85.9448
6.25083	193.618	75.9924	190.037	169.692	112.41	96.1096	81.0401
6.50083	193.154	70.5952	189.486	169.432	108.715	92.2388	76.1185
6.75083	192.882	66.1077	188.989	168.145	105.39	87.9376	71.1969
7.00083	192.946	60.6355	189.16	166.953	101.708	83.8734	66.3954
7.25083	192.891	55.7093	188.438	166.067	98.4225	79.5284	61.9688
7.50083	192.921	51.4113	189.141	164.903	95.0701	75.4112	57.1486
7.75083	191.882	46.3832	188.071	164.477	91.7306	71.3669	53.045
8.00083	192.948	41.8022	188.321	162.013	88.4613	68.0624	48.5638
8.25083	192.095	37.6222	187.673	161.299	85.0305	63.8152	44.6481
8.50083	192.146	33.3626	187.392	160.11	81.6432	59.9361	40.0773
8.75083	191.803	29.5381	187.882	159.167	78.5765	56.5274	36.0913
9.00083	191.678	25.9243	187.323	158.153	75.6944	52.799	32.5759
9.25083	192.489	22.5671	187.43	157.058	72.3377	49.5907	28.5568
9.50083	191.473	19.6037	186.969	155.657	69.1865	45.6498	25.1537
9.75083	191.834	17.0676	186.608	154.643	66.4801	42.2278	22.4114
10.0008	191.698	15.5623	185.815	153.712	63.0676	39.2025	19.3527
10.2508	191.351	14.3386	186.373	152.393	60.2571	35.8422	17.4271
10.5008	191.623	13.9616	186.27	151.557	57.0619	32.9624	15.2695
10.7508	192.104	13.6952	185.785	150.193	54.2105	29.5985	14.2078
11.0008	191.68	13.801	186.12	148.42	51.6683	26.7435	13.4886
11.2508	191.286	13.5936	185.582	147.478	48.7381	24.1749	13.2144
11.5008	190.781	13.7425	185.234	147.056	46.049	21.7163	13.0254
11.7508	191.266	13.9383	185.763	144.529	43.1382	19.2706	13.3992
12.0008	190.941	13.7757	185.318	144.313	40.6624	17.571	13.3983
12.2508	190.972	13.9235	185.405	143.414	37.9897	15.9942	13.1269
12.5008	191.001	13.7157	184.967	141.367	35.6354	14.7781	13.0472
12.7508	190.468	13.5072	184.556	140.063	33.2868	14.1344	13.6221
13.0008	190.75	13.9342	183.999	138.933	30.595	13.5709	13.5049
13.2508	191.137	13.8379	184.433	138.002	28.5502	13.2301	13.1611
13.5008	190.94	13.7115	184.2	136.233	26.4185	13.5539	13.2452
13.7508	190.513	13.9292	184.085	134.966	24.2191	13.2602	13.2484
14.0008	190.411	13.9825	183.557	133.851	22.214	13.2751	13.4433
14.2508	189.899	13.882	183.745	132.251	20.5581	13.4662	13.1794
14.5008	190.488	13.7063	183.013	131.317	18.8443	13.5622	13.2897
14.7508	190.055	13.8791	182.842	129.79	17.4748	13.4755	13.3913
15.0008	189.94	13.6828	182.691	129.018	16.497	13.5425	13.6065

## Sheet: Panel 3g
NAD+ (AreaCorrLog2Cen)				NADH (AreaCorrLog2Cen)
naMDM	aMDM	aMDM LCC-12 (10 µM)		naMDM	aMDM	aMDM LCC-12 (10 µM)
2.075	-0.42	-3.106		0.385	2.119	-1.05
2.779	-0.525	-2.092		-0.885	2.603	-1.175
1.956	-0.065	-1.066		-1.828	1.722	-2.287
2.809	-0.067	-2.227		0.397	2.507	-1.363
2.041	0.089	-1.152		1.39	2.505	-0.455
2.175	0.851	-1.682		-1.081	2.317	-4.484
1.121	-0.357	-1.77		-0.144	1.705	-0.663
0.971	-0.767	-2.614		-0.75	1.271	-1.737
2.44	0.863	-2.259		0.022	1.764	-2.806

## Sheet: Panel 3h
AreaCorrLog2Cen
	naMDM										aMDM										aMDM LCC-12 (10 µM)
Malate	-0.034	0.021	0.118	0.384	-0.253	0.094	-0.847	-0.785	-0.301		-1.176	-0.212	-0.15	-0.178	-0.423	0.007	-0.341	-0.618	-0.269		-0.01	1.475	0.892	0.037	1.151	-0.019	1.461	0.15	-0.175
Glutamate	0.544	0.732	0.102	0.832	0.639	0.367	0.702	0.196	0.383		-0.941	0.514	0.384	0.355	1.214	-0.1	1.419	0.584	0.136		-0.783	-0.26	-1.188	-0.89	-0.602	-1.802	-0.279	-0.523	-1.731
alpha-Ketoglutarate	0.292	-0.498	-0.282	0.194	-0.335	-0.082	-0.724	-0.07	0.265		0.156	0.326	0.212	0.109	0.894	0.509	0.884	0.841	0.737		-0.01	0.403	-0.513	-1.057	-0.574	-1.362	0.683	0.117	-1.113
D-Isocitrate, citrate	0.199	-0.046	-0.35	-0.347	-0.171	-0.707	-0.051	0.069	-0.31		0.735	1.147	1.307	1.645	1.213	1.522	1.26	1.433	1.469		-0.848	-1.03	-0.819	-1.518	-0.469	-1.626	-0.558	-1.117	-2.031
Acetyl-CoA	0.917	0.283	0.347	0.131	1.312	1.612	1.098	1.517	2.092		0.831	0.272	0.264	-1.32	1.035	0.748	1.249	1.044	1.258		-4.265	-0.646	-1.029	-1.554	-2.484	-0.917	-3.801	0.448	-0.441
Pyruvate, oxaloacetate	1.417	0.315	0.976	1.119	0.542	1.333	-0.275	0.445	1.031		-0.403	0.016	-0.058	-0.037	0.299	0.397	-0.618	0.27	0.062		-0.959	-0.734	-0.275	-1.497	-0.693	-0.58	-0.144	-0.771	-1.178
Lactate	1.151	1.021	0.784	1.176	1.099	0.815	0.62	0.62	1.124		-0.29	-0.325	-0.345	-0.444	-0.478	-0.569	-0.998	0.028	0.183		-0.668	-0.986	0.095	-0.795	-0.765	-0.834	-0.005	-0.653	-0.559

## Sheet: Panel 3i
alpha-Ketoglutarate (AreaCorrLog2Cen)				Acetyl-CoA (AreaCorrLog2Cen)
naMDM	aMDM	aMDM LCC12 (10 µM)		naMDM	aMDM	aMDM LCC12 (10 µM)
0.292	0.156	-0.01		0.917	0.831	-4.265
-0.498	0.326	0.403		0.283	0.272	-0.646
-0.282	0.212	-0.513		0.347	0.264	-1.029
0.194	0.109	-1.057		0.131	-1.32	-1.554
-0.335	0.894	-0.574		1.312	1.035	-2.484
-0.082	0.509	-1.362		1.612	0.748	-0.917
-0.724	0.884	0.683		1.098	1.249	-3.801
-0.07	0.841	0.117		1.517	1.044	0.448
0.265	0.737	-1.113		2.092	1.258	-0.441
