# Supplementary material for: A druggable copper-signalling pathway that drives inflammation
Source: Nature. 2023 Apr 26;617(7960):386–94. doi: 10.1038/s41586-023-06017-4 (PMC10131557; doi:10.1038/s41586-023-06017-4)
Supplement: Supplementary file 19 — Source Data Fig. 5 [file 41586_2023_6017_MOESM19_ESM.xlsx]

## Sheet: Panel 5c
Cellular Cu (ng per 10,000 cells)
Mouse #	Sham	LPS		Mouse #	Sham	CLP		Mouse #	Sham	SARS-CoV-2
17	0.0624			320	0.0203164			1	0.11
20	0.0043			321	0.00565277			2	0.12
21	0.0155			329	0.00445968			3	0.14
22	0.0333			330	0.00414784			4	0.09
23	0.023			331	0.00910233			5	0.22
25		0.0415		336	0.00648201			6	0.02
27		0.1441		337	0.00390125			7	0.13
28		0.0696		338	0.00459535			8	0.03
31		0.1141		339	0.00391352			9	0.02
				357	0.0088521			10	0.02
				332		0.0168016		11		0.24
				334		0.0574708		12		0.29
				335		0.0479545		13		0.09
				341		0.0164178		14		0.29
				342		0.0070595		15		0.19
				355		0.079193		16		0.04
				358		0.0706137		17		0.15
				360		0.0984601		18		0.25
								19		0.1
								20		0.27

## Sheet: Pane 5g
Mean fluorescence
CD86	Sham	LPS	LPS + LCC-12		CD40	Sham	LPS	LPS + LCC-12		NOS2	Sham	LPS	LPS + LCC-12
	3.583	54.734	30.409			2.203	6.003	2.864			0.312	13.16	8.261
	7.5	47.777	37.246			1.55	3.769	3.104			0.313	13.507	0.829
	2.973	28.468	18.908			1.564	3.254	3.092			0.299	4.572	19.83
	9.444	37.965	20.647			1.326	5.795	4.032			0.182	11.148	13.77
	6.614	69.18	9.356			3.051	6.172	3.86			0.117	14.076	0.49
	4.288	39.145	8.249			2.672	2.884	2.165			0.224	13.125	1.99
	6.222	32.837	15.993			2.29	2.882	2.094			0.261	7.444	0.405
		24.042	12.193				3.968	2.954				15.339	0.255
		33.176					4.837					8.8	0.279

## Sheet: Panel 5h
Survival (%)
Time after LPS challenge (h)	Saline	Dexamethasone	LCC-12
24	1
24	1
32	1
32	1
48	1
48	1
56	1
120	0
120	0
120	0
120			0
120			0
120			0
120			0
120			0
120			0
120			0
120			0
120			0
120			0
72		1
120		0
120		0
120		0
120		0
120		0
120		0
120		0
120		0
120		0

## Sheet: Panel 5i
Survival (%)
Time after CLP (h)	Saline	Dexamethasone	LCC-12
20	1
27	1
30	1
22	1
26	1
34	1
28	1
37	1
40	1
20	1
64			1
44			1
50			1
69			1
21			1
28			1
31			1
46			1
120			0
120			0
41		1
53		1
32		1
24		1
28		1
28		1
37		1
36		1
62		1
53		1
