# Supplementary material for: A druggable copper-signalling pathway that drives inflammation
Source: Nature. 2023 Apr 26;617(7960):386–94. doi: 10.1038/s41586-023-06017-4 (PMC10131557; doi:10.1038/s41586-023-06017-4)
Supplement: Supplementary file 20 — Source Data Extended Data Fig. 1 [file 41586_2023_6017_MOESM20_ESM.xlsx]

## Sheet: Panel Ext 1d
Cellular Fe (ng per 1,000,000 cells)				Cellular Mn (ng per 1,000,000 cells)				Cellular Ca (ng per 1,000,000 cells)				Cellular Mg (ng per 1,000,000 cells)
naMDM	aMDM			naMDM	aMDM			naMDM	aMDM			naMDM	aMDM
4.45	60.81			1.54	3.31			385.28	730.4			287.36	377.24
13	81.86			1.05	2.95			313.15	525.24			52.27	118.78
13.01	135.64			1.43	3.75			189.39	532.38			351.3	176.8
6.61	27.44			1.81	2.76			133.72	274.04			332.99	213.25
4.03	57.99			0.55	1.73			64.22	503.33			207.54	247.34
37.79	125.99			2.06	3.57			632.78	804.76			397.95	416.76
24.65	87.96			0.77	3.83			274.02	784.89			136.95	128.86
21.34	96.67			0.83	3.28			707.78	878.77			236.94	337.84
2	121.77			0.13	2.64			342.74	780.88			63.25	203.25
Cellular Co (ng per 1,000,000 cells)				Cellular Ni (ng per 1,000,000 cells)				Cellular Zn (ng per 1,000,000 cells)
naMDM	aMDM			naMDM	aMDM			naMDM	aMDM
0.14797	0.09035			5.28	7.66			12.2	37.99
0.01562	0.00786			0.09	1.57			5.09	3.09
0.01383	0.03608			0.37	0.97			35.95	28.04
0.00791	0.02124			1.45	2.33			28	26.67
0.06325	0.0373			6.72	3.16			23.13	34.75
0.3243	0.2871			1.94	2.24			33.14	34.08
0.0981	0.2933			0.72	3.08			18.45	29.63
0.1853	0.0429			1.53	0.56			18.75	21.81
0.1788	0.1149			1.21	1.2			12.38	17.04

## Sheet: Panel Ext 1e
Cellular Fe (ng per 1,000,000 cells)							Cellular Mn (ng per 1,000,000 cells)							Cellular Ca (ng per 1,000,000 cells)
siCtrl	siCD44	siCTR1	siCTR2	siTFR1	siDMT1		siCtrl	siCD44	siCTR1	siCTR2	siTFR1	siDMT1		siCtrl	siCD44	siCTR1	siCTR2	siTFR1	siDMT1
92.16	39.87	103.18	78.61	90.8	87.23		3.09	1.51	2.87	2.78	3.17	3.84		857.4	280.26	764.09	714.5	713.4	612.21
46.32	23.1	48.86	47.82	79.77	71.76		1.44	0.74	2.19	1.84	2.93	2.87		819.57	224.6	895.11	836.28	857.83	947.01
100.1	64.15	105.08	135.99	72.79	106.98		5.62	2.13	3.97	4.29	7.62	4.34		1138.62	811.29	1232.35	1201.59	1394.91	1188.9
91.84	38.14	88.59	86.73	52.98	77.46		3.07	0.75	4.69	3.07	2.62	3.59		1116.96	376.69	1471.09	1091.98	1103.45	1199.58
105.39	44.92	93.05	100.78	75.52	116.71		3.21	0.81	2.49	2.69	5.02	7.44		1023.37	127.64	706.62	557.18	563.88	765.08
122.42	18.13	93.05	114.43	46.8	112.3		2.93	1.56	2.37	2.65	1.87	4.43		601.87	668.17	830.76	583.77	651.26	500.35
Cellular Mg (ng per 1,000,000 cells)							Cellular Co (ng per 1,000,000 cells)							Cellular Ni (ng per 1,000,000 cells)
siCtrl	siCD44	siCTR1	siCTR2	siTFR1	siDMT1		siCtrl	siCD44	siCTR1	siCTR2	siTFR1	siDMT1		siCtrl	siCD44	siCTR1	siCTR2	siTFR1	siDMT1
214.56	116.03	216.35	193.21	312.01	628.73		0.191	0.054	0.411	0.25	0.284	0.35		3.32	3.18	3.85	3.66	3.16	2.89
77.47	48.35	139.33	113.55	183.32	204.82		0.3641	0.0291	0.0618	0.2012	0.1042	0.1102		4.35	1.99	5.99	2.61	3.91	5.99
644.97	230.5	502.74	539.49	614.41	572.19		0.249	0.3174	0.3532	0.1961	0.2128	0.264		4.53	5.96	6.12	2.2	4.06	3.99
351.87	572.26	494.59	338.37	271.84	410.58		0.2127	0.2533	0.1579	0.2814	0.1315	0.1302		4.41	4.69	3.87	6.08	3.89	6.08
192.42	180.25	147.98	124.72	258.4	370.69		0.1343	0.1935	0.151	0.2139	0.2474	0.176		4.15	4.41	2.55	3.72	5.05	6.78
137.23	105.81	126.81	124.71	108.95	288.27		0.1599	0.1876	0.2447	0.1756	0.2371	0.2757		6.31	4.19	1.92	1.71	1.97	2.77
Cellular Zn (ng per 1,000,000 cells)
siCtrl	siCD44	siCTR1	siCTR2	siTFR1	siDMT1
28.49	29.05	16.88	15.71	25.29	34.21
16.1	6.64	37.5	2.3	23.08	35.54
51.93	19.21	37.66	36.23	23.43	37.69
19.89	6.78	26.86	7.89	3.57	12.35
22.87	53.73	34.01	13.82	31.17	41.84
40.13	23.1	32.04	22.02	19.52	30.06

## Sheet: Pane Ext 1f
log2(FC protein amount)
CTR1		CTR2		DMT1		TFR1
-2.28		-0.93		-0.69		-3.38
-2.2		-2.69		-1.73		-1.35
-0.57		-2.16		-0.19		-3.29
-3.23		-0.89		-1.2		-0.94

## Sheet: Panel Ext 1g
log2(FC protein amount)
CD44	CTR1	CTR2	DMT1	TFR1
-2.04	0.3	-0.1	0.13	0.28
-2.25	-0.39	-0.37	-0.49	-0.59
-1.86	0.39	0.31	0.17	0.08
-3.21	-0.44	-0.24	0.01	-0.09
-0.72	0.24	0.69	0.51	0.09
-3.23	-0.25	-0.44	-0.24	0.09
