# Supplementary material for: A druggable copper-signalling pathway that drives inflammation
Source: Nature. 2023 Apr 26;617(7960):386–94. doi: 10.1038/s41586-023-06017-4 (PMC10131557; doi:10.1038/s41586-023-06017-4)
Supplement: Supplementary file 21 — Source Data Extended Data Fig. 2 [file 41586_2023_6017_MOESM21_ESM.xlsx]

## Sheet: Panel Ext 2a
Cellular Fe (ng per 1,000,000 cells)				Cellular Mn (ng per 1,000,000 cells)				Cellular Ca (ng per 1,000,000 cells)				Cellular Mg (ng per 1,000,000 cells)
Ctrl	RG7356			Ctrl	RG7356			Ctrl	RG7356			Ctrl	RG7356
87.61	30.92			3.03	3.59			864.89	676.69			144.32	123.3
48.61	21.21			2.45	1.45			970.99	754.78			127.32	62.28
48.1	31.83			1.33	0.85			377.34	324.19			41.31	44.42
39.91	40.69			0.7	0.69			263.79	315.3			43.66	34.62
128.39	56			8.91	1			776.29	291.78			356.87	127.68
139.94	37.67			6.3	3.8			526.95	227.52			606.56	495.77
200.56	28.24			14.75	1.32			632.64	131.48			266.06	142.53
63.62	38.94			7.11	2.41			1164.59	798.08			278.78	195.42
44.37	29.63			8.31	1.74			995.85	37.56			360.66	194.49
Cellular Co (ng per 1,000,000 cells)				Cellular Ni (ng per 1,000,000 cells)				Cellular Zn (ng per 1,000,000 cells)
Ctrl	RG7356			Ctrl	RG7356			Ctrl	RG7356
0.015	0.01			0.74	0.52			20.67	26.63
0.019	0.01			0.77	0.44			13.59	7.25
0.005	0.004			0.2	0.23			13.15	7.03
0.003	0.004			0.26	0.15			5.61	6.39
0.007	0.008			2.1	1.52			52.63	24.58
0.008	0.038			6.15	6.58			86.8	60.5
0.118	0.018			10.23	2.89			88.02	24.33
0.0481	0			1.48	0.69			25.85	14.03
0.0057	0.0656			0.95	3.39			42.25	33.27

## Sheet: Panel Ext 2b
Cellular Fe (ng per 1,000,000 cells)				Cellular Mn (ng per 1,000,000 cells)				Cellular Ca (ng per 1,000,000 cells)				Cellular Mg (ng per 1,000,000 cells)
Ctrl	HA	Meth-HA		Ctrl	HA	Meth-HA		Ctrl	HA	Meth-HA		Ctrl	HA	Meth-HA
69.89	161.85	65.45		2.53	7.84	2.5		251.66	1134.65	673.63		190.51	383.66	255.33
58.95	173.48	79.34		1.81	2.8	1.81		399.08	1404.13	354.62		143.78	208.94	226.9
80.4	178.26	88.74		1.47	5.46	1.6		587.82	1020.06	385.29		617.31	611.53	186.22
31.72	133.42	24.39		2.09	3.76	1.31		524.73	1090.42	443.23		496.23	215.42	85.59
36.39	68.79	39.67		2.74	4.16	2.61		863.71	1356.28	843.33		318.75	490.11	519.31
55.53	67.46	47.66		1.61	4.11	1.11		735.07	1573.73	783.01		384.26	663	298.88
Cellular Co (ng per 1,000,000 cells)				Cellular Ni (ng per 1,000,000 cells)				Cellular Zn (ng per 1,000,000 cells)
Ctrl	HA	Meth-HA		Ctrl	HA	Meth-HA		Ctrl	HA	Meth-HA
0.0106	0.1507	0.0484		0.66	3.49	0.2		15.73	76.33	19.43
0.0173	0.0247	0.0152		0.19	1.12	1.35		17.67	19.72	46.72
0.253	0.256	0.21		1.98	1.44	7.57		34.89	35.94	31.36
0.263	0.064	0.35		0.86	7.25	1.16		34.46	36.48	38.97
0.334	0.449	0.266		8.13	8.48	8.91		27.28	21.51	21.93
0.626	0.426	0.65		3.79	2.79	5.37		17.63	31.02	23.14

## Sheet: Panel Ext 2c
log2(FC protein amount)
HAS1	HAS2	HAS3		ATP7A	ATP7B
1.54	1.96	1.3		-1.13337	-0.414273
1.21	2.2	2.35		-0.747907	-1.18716
0.35	0.66	0.08		-1.08743	-1.02848
1.59	1.6	1		-1.0567	-1.94547
1.89	1.99	1.76		-0.764396	-0.439729
-0.11	2.45	1		-0.163404	-2.00264
				-1.10908	-1.15971
				-3.6653

## Sheet: Panel Ext 2d
log2(FC Lys-Cu fluorescence)
siCtrl	siCD44
0	-3.09739
0	-1.41753
0	-3.78944
0	-1.30877
0	-2.431

## Sheet: Pane Ext 2e
Pearson's r CTR2 with Lamp2
0.91
0.87
0.85
0.8

## Sheet: Panel Ext 2f
log2(FC Lys-Cu fluorescence)
siCtrl	siCTR2
0	4.16895
0	1.3293
0	2.914
0	2.00915
0	2.86039
