# Supplementary material for: A druggable copper-signalling pathway that drives inflammation
Source: Nature. 2023 Apr 26;617(7960):386–94. doi: 10.1038/s41586-023-06017-4 (PMC10131557; doi:10.1038/s41586-023-06017-4)
Supplement: Supplementary file 22 — Source Data Extended Data Fig. 3 [file 41586_2023_6017_MOESM22_ESM.xlsx]

## Sheet: Panel Ext 3a
Mean fluorescence
CD86	naMDM	aMDM	aMDM ATTM		CD80	naMDM	aMDM	aMDM ATTM
	13.646	51.323	48.473			1.343	6.538	5.213
	11.283	37.666	49.837			1.199	5.259	4.701
	12.64	39.079	47.41			0.901	5.918	4.449
	8.647	39.947	43.379			0.901	3.327	3.197
	14.738	38.443	34.839			1.263	4.87	3.385
CD86	naMDM	aMDM	aMDM D-Pen		CD80	naMDM	aMDM	aMDM D-Pen
	12.868	41.271	40.239			1.381	5.712	5.656
	11.908	50.922	52.843			0.969	5.687	5.977
	12.64	39.079	45.045			0.901	5.918	5.424
	8.647	39.947	42.259			0.901	3.327	3.517
	14.738	38.443	36.173			1.263	4.87	4.963
CD86	naMDM	aMDM	aMDM EDTA	aMDM Trien		CD80	naMDM	aMDM	aMDM EDTA	aMDM Trien
	17.389	32.505	32.291	30.561			11.318	18.664	17.928	17.863
	9.045	31.901	36.773	30.973			9.864	22.341	18.985	19.811
	14.466	41.728	39.983	35.001			17.422	24.837	23.368	24.787
	12.643	37.913	37.346	33.326			12.19	25.895	23.069	22.906
	11.398	31.8	34.259	31.525			8.964	20.382	19.323	16.893

## Sheet: Panel Ext 3e
Abs
wavelenth in nm	0	0.5	1	1.5	2	3	4	5	10	Cu(II) concentration in µM
200	-0.080658	0.051154	-0.002524	-0.071662	-0.082347	-0.07965	0.008741	-0.045758	-0.077888
201	0.210004	0.094461	-0.001712	0.252868	0.127724	0.127288	0.138392	0.045945	0.042816
202	0.123237	0.119517	0.065169	-0.009313	0.11143	0.065079	0.042362	0.095651	0.015557
203	0.123237	0.086467	0.023912	-0.010513	-0.012802	-0.044808	-0.035899	0.013134	-0.0257
204	0.309041	0.181162	0.116114	0.256996	0.106346	0.157772	0.165075	0.198769	0.134442
205	0.162691	0.02219	0.137386	0.111098	0.027158	0.127721	0.056748	0.17197	0.095596
206	0.196319	0.191419	0.111862	0.105466	0.074836	-0.024341	0.104146	0.146409	0.050286
207	0.23892	0.181763	0.140138	0.155982	0.074834	0.117659	0.106507	0.1228	0.101475
208	0.172556	0.135876	0.080071	0.132489	0.054504	0.062152	0.043392	0.13521	0.057362
209	0.125836	0.090895	0.084296	0.123718	0.117831	0.083894	0.119252	0.056891	0.010976
210	0.15359	0.09704	0.062385	0.103597	0.07427	0.057687	0.102018	0.085055	-0.003536
211	0.119214	0.141875	0.116586	0.11657	0.064634	0.090596	0.129774	0.097711	0.040365
212	0.161225	0.126684	0.093805	0.135308	0.115467	0.108583	0.104907	0.079275	0.057811
213	0.156028	0.12714	0.104067	0.115893	0.101028	0.084355	0.081596	0.088283	0.058171
214	0.154058	0.118864	0.107221	0.111246	0.107827	0.083923	0.085697	0.070503	0.054029
215	0.142689	0.109678	0.095408	0.105728	0.098861	0.083954	0.082931	0.067012	0.057485
216	0.136834	0.10297	0.093269	0.10203	0.095731	0.082477	0.074321	0.06467	0.053754
217	0.130675	0.098787	0.088025	0.096823	0.088343	0.075134	0.06973	0.059052	0.049957
218	0.12526	0.095236	0.08524	0.091745	0.084993	0.071039	0.065337	0.055312	0.047036
219	0.122439	0.092463	0.082559	0.086508	0.079305	0.066895	0.061708	0.051921	0.043352
220	0.120922	0.091158	0.080463	0.082811	0.075949	0.06365	0.058323	0.048201	0.040145
221	0.120855	0.09077	0.078912	0.080076	0.072859	0.061405	0.05507	0.045233	0.037388
222	0.121926	0.090596	0.077944	0.077397	0.07001	0.058455	0.051992	0.042483	0.034388
223	0.12403	0.09145	0.078019	0.075777	0.068012	0.056566	0.049498	0.039992	0.031849
224	0.127144	0.092896	0.078353	0.074753	0.066324	0.054806	0.047434	0.037792	0.029382
225	0.13082	0.094512	0.078789	0.073766	0.065013	0.053428	0.045464	0.035466	0.026947
226	0.13488	0.096527	0.07984	0.073196	0.064196	0.05214	0.043444	0.033457	0.024491
227	0.139087	0.098845	0.080995	0.073194	0.063662	0.051346	0.042053	0.031543	0.022487
228	0.143513	0.101343	0.082313	0.073291	0.06332	0.05067	0.040716	0.030148	0.020803
229	0.147808	0.10365	0.08375	0.073634	0.063305	0.050339	0.039804	0.029067	0.019453
230	0.151768	0.105883	0.085138	0.073964	0.063301	0.050058	0.039138	0.028136	0.018148
231	0.154902	0.107582	0.086079	0.074206	0.063118	0.049707	0.038393	0.027279	0.017033
232	0.156878	0.108651	0.086649	0.074056	0.062769	0.04926	0.037684	0.026535	0.016058
233	0.157682	0.108872	0.086552	0.073648	0.062142	0.048766	0.036908	0.025658	0.015013
234	0.157268	0.108536	0.086097	0.072981	0.061511	0.048046	0.036098	0.024783	0.014244
235	0.155158	0.107218	0.084838	0.07165	0.060164	0.046963	0.035056	0.02402	0.013534
236	0.151282	0.104688	0.082762	0.069703	0.058464	0.045444	0.033845	0.023038	0.012946
237	0.145966	0.101153	0.079781	0.067096	0.056256	0.043713	0.032446	0.022001	0.012442
238	0.139425	0.0968	0.076364	0.064213	0.053701	0.041709	0.031073	0.021092	0.012068
239	0.131796	0.091698	0.072295	0.060801	0.050748	0.039366	0.029454	0.020033	0.011749
240	0.123084	0.085806	0.067651	0.056877	0.04744	0.036794	0.027594	0.018728	0.011186
241	0.113237	0.079298	0.062517	0.052572	0.043758	0.033832	0.025604	0.017189	0.010562
242	0.103058	0.072427	0.057197	0.048152	0.039998	0.030955	0.023523	0.015868	0.01006
243	0.092716	0.065395	0.051602	0.043556	0.036075	0.027964	0.021405	0.01444	0.009605
244	0.082406	0.058442	0.04601	0.038925	0.032141	0.024976	0.019324	0.01308	0.009267
245	0.071799	0.051302	0.040224	0.034156	0.028063	0.021808	0.017179	0.011667	0.008887
246	0.06083	0.043804	0.034242	0.029214	0.023835	0.01847	0.014813	0.010095	0.008314
247	0.05067	0.0368	0.028743	0.024663	0.019957	0.015447	0.012807	0.008747	0.007883
248	0.041488	0.030421	0.02378	0.020602	0.016542	0.012731	0.0109	0.007423	0.007484
249	0.033724	0.025094	0.01962	0.017188	0.0136	0.010425	0.009212	0.006185	0.006962
250	0.027428	0.020804	0.016138	0.014298	0.01109	0.008465	0.007825	0.005204	0.006703
251	0.022121	0.017089	0.01316	0.011847	0.009029	0.006772	0.006587	0.004313	0.006368
252	0.017787	0.014067	0.010772	0.009853	0.007257	0.005401	0.005627	0.003647	0.00603
253	0.014291	0.011517	0.008674	0.008115	0.005721	0.004116	0.004751	0.003015	0.005737
254	0.011522	0.009553	0.007063	0.006761	0.004548	0.003121	0.004001	0.002475	0.00549
255	0.00806	0.00709	0.004993	0.004987	0.003008	0.001881	0.003014	0.001714	0.004966
256	0.006336	0.005819	0.003994	0.004034	0.002252	0.001091	0.002513	0.001276	0.004814
257	0.005308	0.00502	0.003319	0.003475	0.001767	0.000733	0.00219	0.00103	0.004579
258	0.004498	0.004457	0.002823	0.003056	0.001291	0.000384	0.001896	0.000814	0.004357
259	0.003895	0.003964	0.002389	0.002682	0.00095	9e-05	0.001552	0.000589	0.004142
260	0.003442	0.003701	0.002151	0.002456	0.000768	-0.000142	0.001438	0.000384	0.004076
261	0.003124	0.003393	0.001858	0.002161	0.000576	-0.000276	0.001169	0.00027	0.003879
262	0.00297	0.003165	0.001755	0.002057	0.000439	-0.000557	0.001025	0.000241	0.003819
263	0.002727	0.003068	0.001601	0.001976	0.000293	-0.00067	0.000868	0.000121	0.003618
264	0.00258	0.002946	0.001515	0.001806	0.000175	-0.0007	0.000838	-6.1e-05	0.003539
265	0.002593	0.00286	0.001484	0.001845	0.000182	-0.000776	0.000846	-6e-05	0.003447
266	0.002394	0.002735	0.001322	0.001755	8e-06	-0.000853	0.000729	-0.000103	0.003362
267	0.002402	0.002699	0.001358	0.001716	5.8e-05	-0.000907	0.000698	-0.00021	0.003203
268	0.002301	0.002591	0.00119	0.001629	-5.1e-05	-0.001035	0.000582	-0.000335	0.003086
269	0.002182	0.002495	0.001096	0.001491	-0.000195	-0.001223	0.000422	-0.000507	0.00294
270	0.002226	0.002564	0.00116	0.001609	-0.000131	-0.001125	0.000512	-0.000443	0.002939
271	0.002248	0.002559	0.001187	0.001667	-4.6e-05	-0.001064	0.000539	-0.000379	0.002966
272	0.002135	0.002518	0.001168	0.001595	-0.000117	-0.001061	0.000424	-0.000332	0.002985
273	0.002071	0.002507	0.001212	0.001552	-2.1e-05	-0.000972	0.000435	-0.000234	0.002963
274	0.002034	0.002464	0.001136	0.001479	-6.4e-05	-0.001094	0.000383	-0.00032	0.002835
275	0.002095	0.002469	0.001155	0.001505	-3.9e-05	-0.001179	0.00038	-0.000446	0.002759
276	0.002006	0.002399	0.001119	0.001492	-0.000113	-0.001198	0.000346	-0.00056	0.00264
277	0.001996	0.002308	0.001101	0.001454	-0.000211	-0.001188	0.000325	-0.000489	0.002611
278	0.002061	0.002429	0.001272	0.001526	-5.6e-05	-0.00106	0.000416	-0.000328	0.002745
279	0.002126	0.002484	0.001244	0.001619	3.9e-05	-0.001061	0.00043	-0.000349	0.002761
280	0.001959	0.002363	0.001179	0.001591	-3.3e-05	-0.001041	0.000416	-0.000378	0.00264
281	0.001962	0.002402	0.001048	0.001607	-1.7e-05	-0.000978	0.000482	-0.000413	0.002598
282	0.002018	0.002444	0.001097	0.001654	6e-05	-0.000951	0.000531	-0.000393	0.002642
283	0.001848	0.002296	0.001073	0.001547	-1e-05	-0.000986	0.000423	-0.000505	0.002504
284	0.001729	0.002245	0.001014	0.001421	9e-06	-0.000948	0.000398	-0.00042	0.002511
285	0.001699	0.002294	0.001159	0.001451	0.000116	-0.000937	0.000497	-0.000274	0.002535
286	0.001884	0.002258	0.00121	0.001561	0.000169	-0.000854	0.000618	-0.000225	0.002545
287	0.001831	0.002154	0.0012	0.001561	0.000174	-0.000872	0.000563	-0.000296	0.002548
288	0.001857	0.002247	0.001172	0.001581	0.000165	-0.000843	0.000646	-0.000219	0.002616
289	0.001987	0.002319	0.001339	0.001718	0.000344	-0.000608	0.000844	-2.3e-05	0.002751
290	0.00195	0.002295	0.001326	0.001758	0.000397	-0.000592	0.000748	2.6e-05	0.002761
291	0.001854	0.002242	0.001255	0.001756	0.000283	-0.000587	0.000745	-3.4e-05	0.002688
292	0.001906	0.002214	0.001283	0.001779	0.00032	-0.000551	0.000753	-2.5e-05	0.002701
293	0.001948	0.002373	0.001456	0.001915	0.000443	-0.000369	0.000883	0.000175	0.002904
294	0.001792	0.002272	0.001389	0.001834	0.000542	-0.000374	0.000999	0.000165	0.002868
295	0.001852	0.002325	0.001535	0.001989	0.000702	-0.00023	0.00107	0.000324	0.002965
296	0.00172	0.002179	0.00132	0.001938	0.000555	-0.000242	0.00107	0.000228	0.002847
297	0.00166	0.002173	0.001274	0.001873	0.000555	-0.00023	0.001083	0.000121	0.002785
298	0.001759	0.002123	0.001373	0.002021	0.000731	-0.000223	0.001125	0.000232	0.00286
299	0.001786	0.002175	0.001483	0.002097	0.000886	-3e-06	0.00128	0.00051	0.003075
300	0.001766	0.00226	0.001568	0.002059	0.000959	0.000234	0.00131	0.000693	0.003218
301	0.001716	0.002221	0.001565	0.002147	0.001008	0.000345	0.001282	0.000761	0.003139
302	0.001779	0.002313	0.001637	0.002284	0.001137	0.000516	0.001423	0.000839	0.003296
303	0.001814	0.002367	0.00162	0.002286	0.001073	0.000545	0.001593	0.000849	0.003289
304	0.001737	0.002298	0.001562	0.002288	0.001113	0.000525	0.001529	0.000936	0.003313
305	0.00165	0.002435	0.001592	0.002375	0.001267	0.00056	0.001661	0.00108	0.003379
306	0.001665	0.0025	0.001642	0.002389	0.001326	0.000685	0.001864	0.001176	0.003381
307	0.001648	0.002351	0.00159	0.002416	0.001261	0.000599	0.001856	0.001103	0.003409
308	0.001643	0.00233	0.001555	0.002397	0.001179	0.000557	0.001806	0.001057	0.003462
309	0.001769	0.002407	0.001783	0.002555	0.001395	0.000879	0.00196	0.001239	0.003619
310	0.001793	0.002422	0.001998	0.002753	0.001606	0.001148	0.002131	0.001469	0.003756
311	0.001814	0.002459	0.001966	0.002711	0.00168	0.00119	0.002232	0.001649	0.003802
312	0.00171	0.002414	0.001846	0.002584	0.001651	0.001024	0.002272	0.001524	0.00374
313	0.001573	0.002326	0.001884	0.002637	0.001552	0.001068	0.002259	0.001507	0.003754
314	0.001706	0.00241	0.001964	0.002791	0.001728	0.001238	0.002358	0.001722	0.003957
315	0.001846	0.002471	0.001822	0.00277	0.001866	0.00126	0.0024	0.001821	0.003984
316	0.001753	0.002372	0.001726	0.002668	0.001831	0.001308	0.0024	0.001838	0.003928
317	0.001752	0.002462	0.001951	0.002744	0.00192	0.001547	0.002589	0.001954	0.004082
318	0.001794	0.002562	0.002138	0.002903	0.001956	0.001607	0.002826	0.002054	0.004172
319	0.001694	0.002492	0.002086	0.002869	0.001981	0.001447	0.002717	0.002015	0.004113
320	0.00128	0.002326	0.002203	0.002719	0.001985	-0.000444	0.002562	0.000815	0.002679
321	0.003525	0.002233	-0.000674	-0.000194	-0.000518	-0.001936	0.007661	0.008107	0.001482
322	0.005918	0.006912	-0.004689	-0.001132	5.2e-05	0.0074	0.007384	0.003671	0.006931
323	0.001289	0.001176	0.001592	0.001766	0.001047	-0.001667	0.002375	0.000998	0.002244
324	0.001467	0.00249	0.002399	0.003264	0.002255	0.000302	0.002581	0.000587	0.003921
325	0.001964	0.002833	0.003392	0.005821	0.002808	0.003096	0.004217	0.002928	0.004955
326	0.000799	0.000814	0.001328	0.001858	0.000173	-0.001483	0.002522	0.002316	0.002671
327	0.00102	0.001305	0.00178	0.001953	0.000997	-0.001381	0.002544	0.001324	0.0029
328	0.000893	0.002397	0.002695	0.003623	0.002664	0.000493	0.003116	0.001139	0.004314
329	0.000745	0.004509	0.005823	0.008106	0.005858	0.003888	0.004282	0.002445	0.007079
330	0.001783	0.002427	0.002944	0.003597	0.00252	-0.000234	0.00273	0.002316	0.004083
331	0.001456	0.001663	0.0016	0.001767	0.001165	-0.000848	0.002561	0.001133	0.002947
332	0.000864	0.001889	0.002092	0.002598	0.00181	-0.000343	0.002819	0.000847	0.00322
333	0.000595	0.003343	0.004151	0.005584	0.004257	0.001866	0.003298	0.001489	0.005418
334	0.001998	0.002484	0.003266	0.004304	0.003106	0.000859	0.002779	0.00187	0.004548
335	0.001408	0.001576	0.001647	0.001956	0.00139	-0.000742	0.002372	0.000912	0.003019
336	0.001082	0.001648	0.001717	0.00224	0.00136	-0.000389	0.002603	0.000885	0.003135
337	0.000815	0.002182	0.002376	0.002891	0.002099	0.000243	0.003044	0.001196	0.003657
338	0.001217	0.002566	0.003347	0.004391	0.002971	0.000871	0.003178	0.001377	0.004464
339	0.001361	0.001846	0.002043	0.002712	0.001622	-0.000283	0.002556	0.000866	0.003191
340	0.001151	0.001635	0.001621	0.00213	0.001339	-0.000347	0.002675	0.000781	0.003
341	0.001119	0.001539	0.001858	0.002508	0.001521	-0.000508	0.002651	0.00085	0.003003
342	0.001095	0.001851	0.001874	0.002835	0.001507	-0.000131	0.002818	0.000972	0.003237
343	0.001027	0.002156	0.002151	0.002823	0.001779	0.000135	0.003061	0.001318	0.003642
344	0.001063	0.001922	0.001975	0.002636	0.001717	-7.7e-05	0.002634	0.000838	0.003375
345	0.000795	0.001437	0.001696	0.002523	0.001534	-0.000655	0.002057	0.000356	0.003011
346	0.000845	0.001703	0.00186	0.002665	0.001574	-0.000245	0.002527	0.000814	0.003124
347	0.000877	0.001648	0.001717	0.00242	0.001608	-0.000385	0.002667	0.000897	0.003019
348	0.000934	0.00156	0.001463	0.002301	0.001397	-0.000337	0.002667	0.000936	0.00307
349	0.000974	0.001452	0.001286	0.002119	0.001303	-0.000291	0.002472	0.000801	0.002981
350	0.00106	0.001352	0.001257	0.002024	0.00121	-0.000524	0.002218	0.000523	0.002737
351	0.001103	0.001463	0.001501	0.002286	0.001369	-0.000294	0.002496	0.000829	0.002763
352	0.001218	0.001604	0.001655	0.002422	0.001509	-0.00016	0.002492	0.000993	0.002761
353	0.001142	0.001608	0.001662	0.002264	0.001415	-0.000238	0.002415	0.000888	0.002702
354	0.000952	0.001518	0.001493	0.002325	0.001325	-0.000281	0.002414	0.000803	0.002669
355	0.001027	0.001519	0.001484	0.002428	0.001432	-0.000112	0.002435	0.000891	0.002746
356	0.001054	0.001637	0.001637	0.002531	0.001511	-4.8e-05	0.002439	0.000984	0.002885
357	0.001009	0.001562	0.001619	0.00248	0.001554	-4.6e-05	0.002473	0.001011	0.002864
358	0.000984	0.001494	0.001507	0.00235	0.001413	-5.3e-05	0.00241	0.00096	0.002824
359	0.00097	0.00136	0.00149	0.002309	0.001316	-9.8e-05	0.002353	0.000841	0.002735
360	0.000981	0.001463	0.001508	0.002321	0.00133	-1.5e-05	0.002389	0.000913	0.00273
361	0.000975	0.001598	0.001533	0.002404	0.001474	5e-05	0.00236	0.00098	0.002777
362	0.000927	0.001507	0.001532	0.002374	0.001515	3.6e-05	0.002319	0.001026	0.002801
363	0.000939	0.001429	0.001484	0.002322	0.00143	-0.000103	0.002312	0.000935	0.002702
364	0.000936	0.001458	0.00151	0.002358	0.001464	-2e-06	0.002376	0.000872	0.002741
365	0.000924	0.001531	0.001455	0.002384	0.001501	9.2e-05	0.002406	0.000886	0.002704
366	0.001028	0.001686	0.00162	0.002508	0.001625	0.00027	0.002493	0.000995	0.002891
367	0.001136	0.001701	0.001737	0.002537	0.001644	0.00036	0.002586	0.001062	0.002965
368	0.001076	0.001545	0.001673	0.002577	0.001647	0.000223	0.002532	0.000998	0.002876
369	0.001127	0.001736	0.001668	0.002552	0.00164	0.000287	0.002506	0.001024	0.002891
370	0.001106	0.00176	0.001947	0.002689	0.001911	0.000271	0.002306	0.001464	0.002859
371	0.000977	0.001619	0.001684	0.002728	0.001609	0.000213	0.002098	0.001296	0.002895
372	0.001033	0.001558	0.001668	0.002488	0.001641	0.00027	0.0021	0.001247	0.002797
373	0.00096	0.001594	0.001591	0.002449	0.001537	0.000268	0.002002	0.001205	0.002734
374	0.001165	0.001552	0.001643	0.002541	0.001716	0.000489	0.002074	0.001251	0.002801
375	0.001094	0.001508	0.001563	0.00245	0.001568	0.000361	0.001946	0.001192	0.002581
376	0.001097	0.001631	0.001693	0.002496	0.001743	0.000471	0.001967	0.001248	0.002755
377	0.001105	0.00148	0.001621	0.002421	0.001671	0.000442	0.002005	0.001123	0.002669
378	0.000945	0.001541	0.001587	0.0024	0.001627	0.000455	0.001881	0.001052	0.002559
379	0.000957	0.001418	0.001558	0.002326	0.001519	0.000369	0.001893	0.001167	0.002525
380	0.000898	0.001406	0.001481	0.00226	0.001497	0.00049	0.001836	0.001015	0.002504
381	0.000954	0.001498	0.001511	0.002408	0.001623	0.000621	0.001941	0.001038	0.002553
382	0.000895	0.001384	0.001509	0.002328	0.001475	0.000575	0.001835	0.000996	0.002495
383	0.000896	0.001417	0.001462	0.002306	0.001521	0.000535	0.001848	0.001052	0.002464
384	0.000812	0.00136	0.001451	0.00228	0.001541	0.000543	0.001746	0.000924	0.002425
385	0.00085	0.001377	0.001437	0.002264	0.001503	0.000564	0.001751	0.000944	0.002453
386	0.000872	0.00137	0.001441	0.002242	0.001528	0.000418	0.001746	0.000876	0.002404
387	0.000922	0.001432	0.001518	0.002361	0.001558	0.000399	0.001825	0.000912	0.002443
388	0.000861	0.001365	0.001447	0.002208	0.001502	0.000223	0.001722	0.000877	0.002452
389	0.000881	0.001368	0.001426	0.002288	0.001499	0.000125	0.001791	0.000815	0.002422
390	0.00087	0.001373	0.001485	0.002256	0.001514	0.000176	0.001805	0.000869	0.002428
391	0.000887	0.001379	0.001444	0.002282	0.001488	0.000209	0.001765	0.000832	0.002351
392	0.000851	0.001333	0.001422	0.002259	0.001501	0.000306	0.001743	0.000777	0.002352
393	0.000867	0.001317	0.001436	0.002301	0.001529	0.000384	0.001768	0.000748	0.002353
394	0.000857	0.001329	0.001426	0.002229	0.001496	0.000393	0.001742	0.000692	0.002308
395	0.000898	0.001424	0.001532	0.002288	0.001542	0.000481	0.001747	0.000722	0.002371
396	0.000859	0.001348	0.001471	0.002264	0.001493	0.000453	0.001718	0.00067	0.002342
397	0.000891	0.001343	0.001425	0.002252	0.001509	0.000455	0.001747	0.000631	0.002354
398	0.00087	0.001382	0.00146	0.002256	0.001523	0.000474	0.001763	0.000652	0.002336
399	0.000889	0.001376	0.001473	0.002241	0.001516	0.00053	0.001772	0.00065	0.002309
400	0.000935	0.001412	0.001394	0.002209	0.001517	0.000132	0.001784	0.000795	0.002117
401	0.000888	0.001366	0.001381	0.002163	0.001443	9.6e-05	0.001792	0.000718	0.00212
402	0.000847	0.001346	0.001379	0.002234	0.001501	7.2e-05	0.001774	0.000786	0.002195
403	0.000849	0.001347	0.001376	0.002217	0.001483	-2.8e-05	0.001801	0.000732	0.002074
404	0.000942	0.001374	0.001373	0.002263	0.001442	-0.000123	0.001745	0.000729	0.002057
405	0.000845	0.001308	0.001317	0.002168	0.001406	-9.2e-05	0.001721	0.000732	0.001969
406	0.000905	0.001308	0.001367	0.002233	0.001442	-0.000114	0.001742	0.000739	0.001999
407	0.000911	0.001373	0.001352	0.002237	0.00143	-0.000234	0.001766	0.000725	0.002001
408	0.000831	0.001312	0.001253	0.002201	0.001393	-0.000327	0.001709	0.000629	0.001919
409	0.000804	0.001283	0.001297	0.002241	0.001387	-0.000369	0.001699	0.000654	0.001958
410	0.000817	0.001263	0.001294	0.002169	0.001353	-0.000437	0.001659	0.000654	0.001962
411	0.000851	0.001329	0.001301	0.002206	0.001423	-0.000465	0.00171	0.000656	0.002005
412	0.000841	0.001325	0.001296	0.002181	0.00142	-0.000538	0.001675	0.000635	0.001942
413	0.000829	0.001321	0.00133	0.002212	0.001456	-0.000551	0.001718	0.000637	0.001967
414	0.000854	0.001318	0.001345	0.002184	0.001427	-0.000565	0.001684	0.000635	0.00199
415	0.000826	0.001335	0.001318	0.002166	0.001431	-0.000543	0.001684	0.000653	0.001951
416	0.000824	0.001325	0.001296	0.002189	0.001415	-0.000602	0.001673	0.000639	0.001957
417	0.000837	0.001314	0.001357	0.002191	0.001428	-0.000572	0.001685	0.000606	0.001968
418	0.000892	0.001348	0.001394	0.002189	0.00146	-0.000591	0.001701	0.000675	0.002013
419	0.000864	0.001319	0.001328	0.00217	0.001437	-0.000613	0.00171	0.000672	0.001982
420	0.000836	0.001292	0.001321	0.002174	0.00139	-0.000628	0.001666	0.000587	0.001983
421	0.00083	0.001284	0.001344	0.002161	0.001382	-0.000628	0.001614	0.000565	0.001978
422	0.000871	0.001328	0.00134	0.002186	0.001427	-0.000629	0.001681	0.000601	0.002016
423	0.00085	0.001262	0.001331	0.002167	0.00139	-0.000664	0.001639	0.000586	0.001979
424	0.000821	0.001272	0.00134	0.00217	0.001418	-0.000639	0.001644	0.00056	0.001944
425	0.000871	0.001298	0.001362	0.002214	0.001472	-0.000606	0.001642	0.00062	0.002029
426	0.000847	0.001293	0.001355	0.00221	0.001508	-0.000604	0.001674	0.000597	0.002042
427	0.000825	0.001262	0.001336	0.002193	0.001468	-0.000601	0.001666	0.000571	0.002026
428	0.00079	0.001257	0.001301	0.002162	0.001408	-0.000615	0.001656	0.000543	0.001991
429	0.000791	0.001266	0.001285	0.002112	0.001424	-0.000666	0.001642	0.000548	0.001939
430	0.000768	0.001222	0.001275	0.002123	0.001426	-0.000658	0.001614	0.000526	0.001932
431	0.000776	0.001236	0.001279	0.002114	0.00143	-0.000669	0.001603	0.000519	0.001945
432	0.000767	0.001279	0.001265	0.002149	0.00144	-0.000649	0.001608	0.000534	0.001962
433	0.000774	0.00132	0.001328	0.002195	0.001474	-0.000624	0.001671	0.000571	0.001993
434	0.000756	0.001264	0.001269	0.002096	0.001417	-0.000674	0.001597	0.000503	0.00193
435	0.000772	0.001212	0.001276	0.00207	0.001435	-0.000685	0.001604	0.000498	0.001917
436	0.000763	0.001254	0.001274	0.002088	0.001419	-0.000683	0.001619	0.000489	0.00193
437	0.000778	0.001286	0.001283	0.002125	0.001428	-0.000663	0.001627	0.0005	0.001956
438	0.000769	0.001248	0.001264	0.002123	0.001422	-0.000654	0.001615	0.000502	0.001967
439	0.00076	0.001241	0.001244	0.002113	0.001414	-0.000633	0.001615	0.000522	0.001945
440	0.000745	0.001242	0.001247	0.002107	0.00141	-0.000648	0.001602	0.000508	0.001927
441	0.000749	0.001235	0.001289	0.002123	0.001403	-0.000628	0.001601	0.000486	0.001925
442	0.000775	0.00127	0.001287	0.002112	0.001397	-0.000616	0.001628	0.000479	0.001919
443	0.00076	0.001245	0.001267	0.002103	0.001406	-0.000631	0.001623	0.000464	0.001915
444	0.000741	0.001225	0.00124	0.00207	0.001419	-0.000668	0.001602	0.000442	0.001902
445	0.000747	0.001224	0.001266	0.002076	0.001451	-0.000643	0.001623	0.00045	0.001932
446	0.000746	0.001216	0.001282	0.002089	0.001456	-0.000649	0.001633	0.00046	0.001947
447	0.000775	0.001256	0.001292	0.002115	0.001442	-0.000642	0.001638	0.000473	0.001938
448	0.000781	0.001283	0.001289	0.002103	0.001443	-0.000604	0.001645	0.000482	0.001949
449	0.000748	0.001259	0.001262	0.002048	0.001431	-0.000633	0.0016	0.000473	0.00193
450	0.000754	0.001247	0.001275	0.002074	0.00142	-0.000632	0.001615	0.000465	0.001924
451	0.000757	0.001223	0.001279	0.002128	0.001412	-0.000638	0.00164	0.000465	0.001939
452	0.000751	0.001207	0.001253	0.002117	0.001395	-0.000657	0.001605	0.00046	0.001916
453	0.000739	0.001213	0.001244	0.002094	0.001417	-0.000646	0.001607	0.000473	0.001917
454	0.000746	0.001217	0.001262	0.002112	0.001437	-0.000624	0.001645	0.000494	0.00194
455	0.000761	0.001242	0.001271	0.002146	0.001437	-0.000603	0.00168	0.000478	0.001945
456	0.000778	0.001254	0.001269	0.002141	0.001465	-0.000588	0.001672	0.000485	0.001951
457	0.000781	0.001235	0.001276	0.002119	0.00147	-0.000592	0.001661	0.000507	0.00194
458	0.000745	0.001228	0.001273	0.002118	0.001452	-0.000598	0.001679	0.00049	0.001942
459	0.000733	0.001214	0.001262	0.002124	0.001422	-0.0006	0.00166	0.000464	0.001937
460	0.000732	0.001196	0.001243	0.002118	0.001411	-0.000617	0.001642	0.000461	0.001913
461	0.00075	0.001197	0.001239	0.002097	0.001446	-0.00059	0.001636	0.000483	0.001922
462	0.000771	0.001205	0.001262	0.002114	0.001451	-0.00057	0.001652	0.000493	0.001941
463	0.000741	0.001223	0.001292	0.002134	0.001459	-0.000572	0.00166	0.000501	0.001964
464	0.000732	0.001228	0.001296	0.002114	0.001465	-0.000549	0.001641	0.0005	0.001976
465	0.000729	0.001211	0.001253	0.002093	0.001438	-0.000538	0.001649	0.000481	0.001959
466	0.000704	0.001194	0.001248	0.0021	0.001428	-0.000532	0.001658	0.000471	0.001951
467	0.00073	0.001232	0.001275	0.002121	0.001448	-0.000513	0.001692	0.000514	0.00199
468	0.000737	0.001231	0.001262	0.002087	0.001428	-0.000537	0.00168	0.000485	0.001961
469	0.000782	0.001226	0.001249	0.00209	0.001449	-0.000556	0.00166	0.000482	0.001976
470	0.000763	0.001178	0.001236	0.00198	0.001413	-0.000565	0.001554	0.000422	0.002001
471	0.000702	0.001171	0.001228	0.001966	0.001382	-0.000583	0.001579	0.000405	0.001984
472	0.000759	0.001179	0.001243	0.001979	0.001411	-0.000528	0.001585	0.000408	0.001988
473	0.000725	0.001192	0.001235	0.001943	0.001405	-0.000538	0.00159	0.000438	0.002014
474	0.000694	0.001206	0.001231	0.001949	0.001407	-0.000548	0.001577	0.00042	0.001997
475	0.000725	0.001148	0.001231	0.001941	0.0014	-0.000567	0.001577	0.000417	0.001978
476	0.000753	0.001203	0.001237	0.001946	0.001408	-0.000528	0.001607	0.000409	0.002032
477	0.000721	0.001182	0.001204	0.001937	0.0014	-0.000562	0.001557	0.000383	0.001994
478	0.000703	0.001164	0.001222	0.001916	0.001396	-0.000564	0.001555	0.000429	0.001992
479	0.000709	0.001194	0.001209	0.001936	0.001393	-0.000517	0.001578	0.000428	0.00202
480	0.000717	0.001175	0.001204	0.001935	0.001395	-0.000508	0.001573	0.000415	0.002037
481	0.000744	0.001173	0.001232	0.001905	0.001402	-0.000524	0.001563	0.000408	0.002029
482	0.000671	0.001169	0.001185	0.001862	0.001327	-0.000556	0.001482	0.000401	0.00202
483	0.0007	0.001192	0.001215	0.001903	0.001349	-0.000533	0.001569	0.00042	0.002023
484	0.000714	0.00119	0.001222	0.001888	0.001356	-0.000531	0.001554	0.000446	0.00204
485	0.000704	0.001194	0.001216	0.001885	0.001353	-0.000488	0.001532	0.000419	0.002067
486	0.000686	0.001169	0.001221	0.001886	0.001357	-0.000535	0.001524	0.000424	0.002056
487	0.000672	0.001154	0.001196	0.001882	0.001344	-0.00052	0.001515	0.000377	0.002066
488	0.000698	0.001139	0.001178	0.001883	0.001344	-0.000526	0.001485	0.000387	0.002053
489	0.00067	0.001149	0.001197	0.001889	0.00136	-0.000512	0.001502	0.000419	0.002058
490	0.000679	0.001131	0.001183	0.001849	0.001347	-0.000522	0.001501	0.000389	0.002049
491	0.000694	0.001164	0.001216	0.001875	0.001354	-0.000515	0.001499	0.000396	0.002062
492	0.000686	0.00114	0.001201	0.001847	0.001338	-0.000512	0.001483	0.000359	0.002013
493	0.000694	0.001148	0.001186	0.001871	0.001333	-0.000523	0.001481	0.000393	0.002069
494	0.000662	0.001143	0.001181	0.001875	0.001353	-0.000508	0.001475	0.000392	0.002056
495	0.00065	0.001154	0.001159	0.001839	0.001319	-0.000512	0.00146	0.000355	0.002022
496	0.000661	0.001144	0.001171	0.001829	0.001314	-0.000535	0.001462	0.000369	0.00201
497	0.000651	0.001149	0.001211	0.001837	0.001323	-0.000507	0.001465	0.000378	0.002034
498	0.000653	0.001156	0.001196	0.001873	0.001351	-0.000484	0.001486	0.000408	0.002073
499	0.000667	0.001152	0.001203	0.001858	0.001351	-0.000467	0.001483	0.000422	0.002128
500	0.000677	0.001157	0.001248	0.001866	0.001367	-0.000397	0.0015	0.000469	0.002192
501	0.000695	0.001202	0.001307	0.001938	0.001425	-0.00035	0.001626	0.000557	0.002295
502	0.000742	0.00125	0.001375	0.001992	0.001493	-0.000281	0.001682	0.000616	0.002392
503	0.000782	0.001279	0.001402	0.00202	0.001518	-0.000226	0.001719	0.00065	0.002424
504	0.000774	0.001254	0.001399	0.001994	0.001478	-0.000254	0.001688	0.00062	0.00239
505	0.000741	0.001227	0.001363	0.001962	0.001426	-0.000302	0.001605	0.000564	0.002306
506	0.000704	0.001173	0.001281	0.00189	0.001357	-0.000382	0.001533	0.000487	0.002189
507	0.000655	0.001118	0.001216	0.001829	0.001264	-0.000467	0.001443	0.000397	0.002064
508	0.000609	0.001083	0.001155	0.001786	0.001188	-0.000526	0.001376	0.000314	0.001944
509	0.000596	0.001079	0.00111	0.001734	0.001162	-0.000568	0.00134	0.000269	0.001865
510	0.000583	0.001049	0.001063	0.001714	0.001155	-0.0006	0.001305	0.000239	0.00182
511	0.000567	0.001015	0.001029	0.001673	0.001116	-0.000628	0.001271	0.000206	0.001771
512	0.000562	0.001022	0.001051	0.001671	0.00111	-0.00064	0.001273	0.000212	0.00177
513	0.000575	0.001026	0.001076	0.001705	0.001126	-0.000625	0.001299	0.000242	0.001794
514	0.000572	0.001027	0.001084	0.001692	0.00113	-0.000609	0.00132	0.000253	0.001815
515	0.000585	0.001071	0.001123	0.001727	0.001162	-0.00058	0.00135	0.000283	0.001875
516	0.000624	0.001101	0.001155	0.001781	0.001194	-0.000549	0.001395	0.000328	0.001925
517	0.00063	0.001097	0.001174	0.001776	0.001202	-0.000532	0.001413	0.000352	0.001956
518	0.000614	0.001094	0.001192	0.001773	0.001208	-0.000523	0.001407	0.000342	0.001981
519	0.000633	0.001113	0.001211	0.001789	0.001242	-0.000503	0.001412	0.000351	0.001999
520	0.000669	0.001144	0.001242	0.001803	0.001266	-0.000469	0.001441	0.000396	0.00204
521	0.000667	0.001152	0.001249	0.001811	0.00127	-0.000449	0.001473	0.000405	0.002051
522	0.000644	0.001137	0.001236	0.001799	0.001278	-0.000447	0.001468	0.000393	0.002045
523	0.000636	0.001118	0.001225	0.001774	0.001274	-0.000457	0.001454	0.000384	0.002041
524	0.000644	0.001111	0.001209	0.001772	0.001267	-0.00045	0.001444	0.000371	0.002006
525	0.000639	0.001101	0.001182	0.001758	0.001241	-0.000437	0.001424	0.000357	0.001991
526	0.000634	0.001109	0.001177	0.001739	0.001225	-0.00043	0.001402	0.000354	0.001988
527	0.000628	0.001109	0.001162	0.00174	0.001236	-0.000427	0.001387	0.000358	0.001966
528	0.000629	0.001103	0.001148	0.001747	0.001242	-0.0004	0.001404	0.000365	0.001971
529	0.000638	0.001107	0.001166	0.001763	0.001252	-0.00037	0.00142	0.000375	0.001992
530	0.000646	0.001115	0.00117	0.00177	0.001269	-0.000369	0.001424	0.00038	0.001988
531	0.000639	0.001113	0.001162	0.001763	0.001272	-0.000358	0.001418	0.00037	0.001979
532	0.000636	0.001126	0.001166	0.001777	0.001285	-0.000344	0.001431	0.000373	0.00199
533	0.000639	0.001131	0.001177	0.001783	0.00129	-0.000323	0.001433	0.000392	0.002005
534	0.000623	0.001134	0.001156	0.001781	0.001279	-0.000316	0.001407	0.000385	0.002006
535	0.00064	0.001133	0.001153	0.001782	0.001284	-0.000298	0.001416	0.000388	0.00201
536	0.000659	0.001144	0.001155	0.001802	0.001319	-0.00029	0.001429	0.000402	0.002035
537	0.000665	0.001158	0.001158	0.001812	0.001327	-0.000266	0.001445	0.000407	0.002042
538	0.000668	0.001166	0.001164	0.001813	0.001329	-0.000276	0.001445	0.000425	0.002048
539	0.000654	0.00117	0.001164	0.001811	0.001326	-0.000272	0.001444	0.000425	0.002047
540	0.000676	0.001152	0.001151	0.001802	0.001338	-0.000267	0.001445	0.000419	0.002036
541	0.000668	0.001145	0.001154	0.001786	0.001339	-0.00026	0.001427	0.000427	0.002044
542	0.000658	0.00116	0.001168	0.001802	0.001355	-0.000259	0.001447	0.000438	0.002068
543	0.00066	0.001169	0.001182	0.001807	0.001349	-0.000253	0.001464	0.000434	0.002081
544	0.000664	0.001183	0.001187	0.001822	0.001384	-0.000248	0.001473	0.000443	0.002102
545	0.000672	0.0012	0.001206	0.001833	0.001376	-0.000229	0.001494	0.000461	0.002096
546	0.000675	0.001177	0.001207	0.001823	0.001378	-0.000228	0.001502	0.000455	0.002099
547	0.000687	0.001187	0.001227	0.001846	0.0014	-0.000212	0.001502	0.000456	0.002133
548	0.000693	0.001188	0.001202	0.00183	0.001379	-0.000231	0.001489	0.000474	0.002096
549	0.000695	0.00119	0.001205	0.001815	0.001386	-0.000237	0.001495	0.000472	0.002107
550	0.000701	0.00117	0.001218	0.00181	0.001379	-0.000234	0.001489	0.000464	0.002101
551	0.000711	0.001201	0.001236	0.001839	0.001414	-0.000211	0.001511	0.000482	0.002116
552	0.00068	0.001201	0.001223	0.001819	0.00139	-0.000214	0.001503	0.000477	0.00213
553	0.000711	0.00121	0.001242	0.001823	0.001396	-0.000223	0.001504	0.000489	0.002116
554	0.000691	0.001203	0.001231	0.001812	0.001411	-0.000231	0.00151	0.000466	0.002113
555	0.000696	0.001218	0.001245	0.001829	0.001403	-0.000213	0.001505	0.000478	0.002106
556	0.000709	0.001215	0.001238	0.00182	0.001398	-0.000237	0.001494	0.000455	0.002085
557	0.000714	0.001225	0.00126	0.001828	0.001411	-0.000217	0.001512	0.000477	0.002092
558	0.000706	0.001215	0.001252	0.001817	0.001406	-0.000227	0.001502	0.000482	0.002049
559	0.000739	0.001221	0.00125	0.001818	0.001391	-0.000221	0.001496	0.000457	0.002044
560	0.000719	0.001218	0.001238	0.001812	0.001386	-0.000252	0.001477	0.000456	0.00201
561	0.000731	0.001225	0.001265	0.001816	0.001413	-0.00022	0.001507	0.000468	0.002029
562	0.000715	0.001211	0.001243	0.001813	0.001388	-0.000241	0.001495	0.00046	0.002026
563	0.000744	0.001215	0.001247	0.001813	0.001396	-0.000243	0.001518	0.00046	0.002021
564	0.000736	0.001218	0.001251	0.001812	0.001403	-0.000238	0.001504	0.000455	0.002004
565	0.000699	0.001198	0.001233	0.001795	0.001379	-0.000238	0.001501	0.000437	0.001999
566	0.000702	0.001186	0.001211	0.001778	0.001339	-0.00025	0.00147	0.000422	0.001948
567	0.000731	0.001211	0.001241	0.001815	0.001397	-0.000233	0.001499	0.000455	0.001972
568	0.000721	0.001203	0.001236	0.001787	0.001391	-0.000264	0.001471	0.000436	0.001947
569	0.000716	0.001213	0.001234	0.0018	0.001365	-0.000261	0.001465	0.000426	0.001888
570	0.000711	0.001197	0.00125	0.001812	0.001381	-0.00026	0.001469	0.000435	0.00191
571	0.000708	0.001187	0.001217	0.001789	0.001361	-0.00027	0.001456	0.000436	0.00188
572	0.000693	0.001166	0.001214	0.001776	0.001348	-0.000269	0.001444	0.000434	0.001859
573	0.000718	0.001177	0.001222	0.00178	0.001365	-0.000256	0.001457	0.000437	0.001842
574	0.000716	0.001157	0.001218	0.001753	0.001359	-0.000277	0.001442	0.000409	0.001817
575	0.000723	0.001165	0.001214	0.001754	0.001338	-0.000279	0.00145	0.000401	0.001811
576	0.0007	0.001141	0.001193	0.001728	0.001311	-0.000305	0.001435	0.000391	0.001784
577	0.000696	0.001147	0.001206	0.001727	0.001317	-0.000326	0.001419	0.000385	0.001783
578	0.000706	0.001172	0.00122	0.001767	0.001333	-0.000292	0.001428	0.000387	0.00179
579	0.000691	0.001155	0.001219	0.001753	0.001319	-0.0003	0.001429	0.000377	0.001768
580	0.000698	0.001156	0.001203	0.001765	0.001292	-0.000308	0.001411	0.000376	0.001762
581	0.000685	0.001142	0.001192	0.00175	0.001302	-0.000313	0.001412	0.000381	0.001755
582	0.000717	0.001158	0.001212	0.001744	0.001315	-0.000304	0.001426	0.000382	0.001773
583	0.000711	0.001165	0.001212	0.001754	0.001316	-0.000309	0.001421	0.000381	0.00175
584	0.000711	0.00115	0.001205	0.001746	0.001303	-0.000329	0.001399	0.000375	0.001734
585	0.000726	0.001151	0.001214	0.001742	0.001318	-0.000318	0.001417	0.000391	0.001746
586	0.000728	0.001155	0.001223	0.001745	0.001339	-0.000312	0.001422	0.000388	0.001729
587	0.000731	0.001149	0.001223	0.001752	0.001331	-0.000315	0.001421	0.000387	0.0017
588	0.000729	0.001151	0.001215	0.001734	0.001313	-0.000319	0.001408	0.000377	0.001682
589	0.00072	0.001151	0.001216	0.001719	0.001305	-0.000328	0.001412	0.000366	0.001671
590	0.000732	0.001166	0.00122	0.00174	0.001316	-0.000318	0.00142	0.000368	0.001685
591	0.000732	0.001167	0.00121	0.001736	0.001317	-0.000323	0.001415	0.000368	0.001678
592	0.000732	0.001163	0.001212	0.001737	0.001336	-0.000322	0.00143	0.000367	0.00168
593	0.000753	0.001176	0.001214	0.00175	0.001338	-0.000323	0.001437	0.000375	0.001698
594	0.000761	0.001186	0.00122	0.001754	0.001321	-0.000313	0.001429	0.000379	0.001699
595	0.000746	0.001169	0.001215	0.001751	0.001317	-0.000316	0.001426	0.000379	0.001696
596	0.000741	0.001153	0.001206	0.001754	0.001313	-0.000328	0.001415	0.000377	0.001698
597	0.000728	0.001157	0.001195	0.00173	0.001299	-0.000349	0.001397	0.00036	0.001702
598	0.000727	0.001165	0.001201	0.001722	0.001303	-0.000356	0.001405	0.000362	0.001703
599	0.000727	0.001163	0.001203	0.001726	0.001295	-0.000357	0.001401	0.000367	0.001696
600	0.000727	0.001161	0.001199	0.001726	0.001291	-0.000353	0.001397	0.000362	0.001697
601	0.000746	0.001157	0.001207	0.001731	0.001296	-0.000341	0.001421	0.000361	0.001711
602	0.000733	0.001146	0.001205	0.001726	0.00129	-0.000344	0.001419	0.000368	0.001713
603	0.000722	0.001135	0.001194	0.001733	0.001283	-0.000361	0.001391	0.000366	0.001701
604	0.000731	0.001138	0.001195	0.001721	0.001259	-0.00038	0.001382	0.000342	0.001684
605	0.000727	0.001147	0.001203	0.001708	0.001249	-0.000381	0.001389	0.000342	0.001689
606	0.000732	0.001131	0.001196	0.001715	0.001251	-0.00038	0.001394	0.000356	0.001702
607	0.000742	0.001123	0.0012	0.00171	0.001255	-0.000384	0.001391	0.000356	0.001698
608	0.000744	0.001121	0.001201	0.00171	0.001258	-0.000389	0.001374	0.000336	0.001698
609	0.000747	0.001121	0.0012	0.001721	0.001249	-0.000389	0.001374	0.000337	0.001689
610	0.000764	0.00113	0.001205	0.001714	0.001253	-0.00039	0.001382	0.000345	0.001697
611	0.000752	0.001131	0.001202	0.001711	0.001248	-0.000399	0.001377	0.000329	0.00169
612	0.000746	0.001132	0.001191	0.001717	0.001232	-0.000408	0.001371	0.00033	0.001661
613	0.000748	0.001135	0.001192	0.0017	0.001225	-0.00042	0.001365	0.000337	0.001674
614	0.000741	0.001125	0.001196	0.001706	0.001215	-0.000422	0.00137	0.00033	0.00168
615	0.000741	0.001127	0.001183	0.001698	0.001217	-0.000421	0.001364	0.000331	0.00165
616	0.000745	0.001139	0.00117	0.001694	0.001215	-0.000428	0.001355	0.000337	0.001638
617	0.000748	0.001133	0.001192	0.001705	0.001217	-0.000411	0.001351	0.00033	0.001654
618	0.000752	0.001141	0.001185	0.001723	0.001223	-0.000407	0.001368	0.000331	0.001654
619	0.00075	0.001131	0.001163	0.001695	0.001196	-0.000423	0.001336	0.000316	0.001628
620	0.000754	0.001127	0.001175	0.001712	0.001179	-0.000439	0.001338	0.000323	0.001641
621	0.000759	0.001122	0.001171	0.001711	0.001182	-0.000445	0.001335	0.000318	0.001644
622	0.00075	0.001115	0.001171	0.001682	0.001177	-0.000442	0.001336	0.000308	0.001633
623	0.000762	0.001142	0.001166	0.001698	0.001175	-0.000431	0.001341	0.000327	0.00163
624	0.00076	0.001108	0.001168	0.001668	0.001156	-0.00044	0.001324	0.000304	0.001628
625	0.000741	0.001112	0.001167	0.001673	0.001162	-0.00046	0.00132	0.000312	0.001622
626	0.000736	0.001117	0.001159	0.001681	0.001144	-0.000466	0.001325	0.000318	0.001638
627	0.000735	0.001077	0.001156	0.001678	0.001144	-0.000473	0.001315	0.000297	0.001607
628	0.000759	0.001103	0.001147	0.001682	0.001148	-0.000456	0.001318	0.000317	0.001638
629	0.000759	0.001112	0.001141	0.001677	0.001127	-0.000455	0.001317	0.000303	0.001643
630	0.000751	0.001088	0.001144	0.00167	0.00112	-0.000468	0.001287	0.000282	0.001631
631	0.000747	0.001095	0.001126	0.00166	0.001106	-0.00048	0.001286	0.000276	0.001628
632	0.000753	0.001107	0.001134	0.001686	0.001115	-0.000471	0.001304	0.000291	0.001626
633	0.000757	0.00112	0.001144	0.001703	0.001112	-0.000471	0.001299	0.000312	0.001644
634	0.000757	0.001101	0.00115	0.001671	0.001111	-0.000477	0.001284	0.000286	0.001649
635	0.000761	0.001124	0.001149	0.00167	0.001083	-0.0005	0.001285	0.000279	0.00164
636	0.000769	0.001106	0.001138	0.001643	0.00108	-0.000514	0.001251	0.000291	0.001631
637	0.000726	0.001074	0.001091	0.001633	0.001041	-0.00052	0.00124	0.000262	0.001613
638	0.000779	0.001109	0.001119	0.001667	0.001072	-0.00048	0.001245	0.000266	0.001633
639	0.000785	0.001101	0.001149	0.001681	0.001075	-0.00049	0.001257	0.000288	0.001643
640	0.000788	0.001112	0.001134	0.001657	0.001072	-0.000495	0.001247	0.000295	0.001658
641	0.000766	0.001093	0.001135	0.001657	0.001069	-0.000502	0.001239	0.000269	0.00165
642	0.000776	0.001088	0.001132	0.001638	0.001069	-0.000492	0.001219	0.000272	0.001635
643	0.00078	0.001075	0.001123	0.001639	0.001051	-0.000503	0.001233	0.00026	0.001639
644	0.000782	0.001096	0.001108	0.001648	0.001054	-0.000506	0.001206	0.000274	0.001656
645	0.000764	0.001098	0.001107	0.001644	0.001049	-0.000496	0.001212	0.000269	0.001635
646	0.000767	0.001082	0.001093	0.001645	0.00104	-0.000508	0.001192	0.000278	0.001616
647	0.000795	0.001089	0.001098	0.001653	0.001055	-0.0005	0.001179	0.00027	0.001624
648	0.000798	0.001098	0.001103	0.001653	0.001067	-0.000495	0.001209	0.000284	0.001621
649	0.000765	0.001087	0.001103	0.001657	0.001079	-0.000483	0.00119	0.000257	0.001619
650	0.000791	0.001121	0.001129	0.00166	0.001068	-0.000475	0.001203	0.000284	0.001626
651	0.000813	0.001095	0.00113	0.00165	0.001071	-0.000497	0.001187	0.000286	0.001615
652	0.000798	0.001116	0.001128	0.001656	0.001074	-0.000486	0.001189	0.000285	0.001608
653	0.000784	0.001094	0.0011	0.001653	0.001053	-0.000502	0.001174	0.000278	0.001596
654	0.000804	0.001101	0.001112	0.001653	0.001066	-0.000491	0.001165	0.000293	0.00157
655	0.000821	0.00112	0.001135	0.001674	0.001082	-0.000473	0.001166	0.00031	0.001579
656	0.000831	0.001117	0.001129	0.001681	0.0011	-0.00047	0.001166	0.000306	0.00158
657	0.000818	0.001099	0.001099	0.001668	0.001072	-0.000488	0.001169	0.000294	0.001542
658	0.00082	0.001115	0.001109	0.001683	0.001075	-0.000472	0.001164	0.000294	0.001536
659	0.000832	0.001126	0.001133	0.001692	0.001088	-0.000457	0.00117	0.0003	0.001532
660	0.000828	0.001126	0.00112	0.001694	0.001077	-0.00047	0.001176	0.000289	0.001531
661	0.00084	0.001122	0.001113	0.001681	0.001071	-0.000467	0.001167	0.000301	0.001515
662	0.000855	0.001127	0.00111	0.001679	0.001081	-0.000461	0.001155	0.000308	0.001505
663	0.000848	0.001123	0.001105	0.001673	0.001073	-0.000473	0.001145	0.000289	0.001484
664	0.000836	0.001115	0.001106	0.001667	0.001062	-0.000488	0.001132	0.000272	0.001455
665	0.000841	0.001124	0.001102	0.001681	0.001067	-0.000466	0.00113	0.000293	0.001452
666	0.000855	0.001134	0.001105	0.001678	0.001067	-0.000454	0.001134	0.000306	0.001457
667	0.000848	0.001123	0.001103	0.001659	0.00105	-0.000458	0.001121	0.000285	0.001446
668	0.000834	0.001118	0.001087	0.001651	0.001039	-0.000477	0.001105	0.000266	0.001425
669	0.000828	0.001129	0.00108	0.001658	0.001051	-0.000487	0.00111	0.000281	0.00141
670	0.000829	0.001108	0.001086	0.001658	0.001056	-0.000478	0.001115	0.000284	0.001399
671	0.000828	0.001104	0.00107	0.001646	0.001054	-0.000484	0.001104	0.000272	0.001392
672	0.000831	0.001121	0.001063	0.001646	0.00105	-0.000487	0.001105	0.000281	0.001385
673	0.000848	0.001118	0.001081	0.001649	0.001042	-0.00048	0.001105	0.000279	0.001369
674	0.000841	0.001104	0.001071	0.001645	0.00103	-0.000491	0.00109	0.000262	0.001354
675	0.000818	0.001097	0.001051	0.001634	0.001015	-0.000506	0.001073	0.000257	0.001351
676	0.000825	0.001107	0.001057	0.001625	0.001017	-0.000501	0.00107	0.000258	0.001353
677	0.000828	0.001098	0.001053	0.001623	0.001009	-0.000497	0.001071	0.000247	0.001341
678	0.000817	0.001077	0.001028	0.001621	0.000988	-0.000511	0.001054	0.000232	0.00133
679	0.000816	0.001079	0.001019	0.001616	0.000984	-0.000525	0.001039	0.000231	0.001329
680	0.000826	0.001088	0.001032	0.001616	0.000999	-0.000522	0.001044	0.000238	0.001329
681	0.000836	0.001088	0.001034	0.001621	0.000996	-0.000512	0.001046	0.000242	0.001326
682	0.000805	0.001058	0.001016	0.0016	0.000974	-0.000522	0.001014	0.000214	0.001307
683	0.000798	0.001058	0.001015	0.001587	0.000975	-0.000526	0.001019	0.000204	0.001311
684	0.000802	0.001052	0.000996	0.00157	0.000963	-0.000547	0.001004	0.000196	0.001306
685	0.00081	0.001044	0.000985	0.001578	0.000953	-0.000556	0.000997	0.000201	0.001292
686	0.000809	0.001041	0.000979	0.001571	0.000961	-0.000558	0.000984	0.000192	0.001282
687	0.0008	0.001047	0.00098	0.001571	0.000953	-0.000548	0.000984	0.000198	0.001279
688	0.000807	0.001042	0.000989	0.001579	0.000947	-0.00056	0.000981	0.0002	0.001283
689	0.000802	0.00104	0.000973	0.001556	0.000932	-0.000564	0.000967	0.000181	0.001273
690	0.000815	0.001037	0.000977	0.001553	0.000952	-0.000547	0.000971	0.000189	0.001265
691	0.000793	0.001022	0.00097	0.001533	0.000942	-0.000578	0.000952	0.000178	0.001251
692	0.000811	0.001028	0.000971	0.001551	0.000934	-0.000561	0.000952	0.000194	0.001259
693	0.000824	0.001033	0.000974	0.001542	0.000944	-0.000569	0.000951	0.000198	0.001247
694	0.000813	0.001033	0.000958	0.001538	0.000925	-0.000575	0.000937	0.000178	0.001227
695	0.00081	0.001025	0.000973	0.001537	0.000927	-0.000587	0.000932	0.000182	0.001219
696	0.000799	0.001012	0.000957	0.001532	0.000902	-0.000593	0.000914	0.000152	0.001206
697	0.000804	0.001012	0.000959	0.001519	0.000884	-0.00062	0.000891	0.000164	0.001199
698	0.000812	0.001016	0.000963	0.001528	0.00089	-0.000614	0.000914	0.000156	0.001192
699	0.000801	0.000993	0.000942	0.001505	0.000866	-0.000626	0.000885	0.000149	0.001164
700	0.0008	0.000983	0.000921	0.001495	0.000848	-0.000682	0.000846	0.000154	0.001195
701	0.000744	0.00094	0.000872	0.00149	0.000848	-0.000712	0.000788	0.000115	0.001153
702	0.000753	0.000941	0.000882	0.001474	0.000844	-0.000681	0.00079	0.000108	0.001173
703	0.000782	0.000956	0.000893	0.001487	0.000852	-0.000681	0.000807	0.000115	0.001202
704	0.000767	0.000945	0.000898	0.001494	0.000818	-0.000699	0.000801	0.000136	0.001182
705	0.000759	0.00093	0.000872	0.001439	0.000822	-0.000691	0.000768	0.000105	0.001167
706	0.00074	0.000934	0.000874	0.001478	0.000816	-0.000713	0.000763	0.000105	0.001159
707	0.000752	0.000916	0.000853	0.001477	0.000808	-0.000723	0.000759	8.6e-05	0.001159
708	0.000768	0.000931	0.000881	0.001463	0.000822	-0.000717	0.000755	9.8e-05	0.001187
709	0.000761	0.000932	0.000885	0.001474	0.000817	-0.000714	0.00077	0.000123	0.0012
710	0.000749	0.000921	0.000866	0.001449	0.000811	-0.000719	0.000758	0.000104	0.001176
711	0.000767	0.000929	0.000878	0.00147	0.000807	-0.000722	0.000769	0.000119	0.001191
712	0.000782	0.000946	0.000865	0.001478	0.000805	-0.000721	0.000753	0.000123	0.001188
713	0.00079	0.000949	0.000883	0.00148	0.000811	-0.000707	0.000769	0.000131	0.001214
714	0.000801	0.000952	0.000905	0.001484	0.000833	-0.000684	0.000783	0.000145	0.001234
715	0.000812	0.00096	0.000911	0.001492	0.00082	-0.000699	0.000773	0.000156	0.001243
716	0.000816	0.000957	0.000899	0.001498	0.000813	-0.000695	0.00076	0.000155	0.001239
717	0.000828	0.000982	0.000902	0.001507	0.00083	-0.00069	0.00078	0.000152	0.001261
718	0.00084	0.000985	0.000918	0.001517	0.000834	-0.00068	0.000788	0.000166	0.001291
719	0.000837	0.000988	0.000918	0.001518	0.000841	-0.000676	0.000783	0.000163	0.001299
720	0.000852	0.000975	0.000931	0.001524	0.000842	-0.000664	0.000809	0.000166	0.001304
721	0.00086	0.000978	0.00093	0.001517	0.000861	-0.000653	0.000814	0.000177	0.00131
722	0.000865	0.000992	0.000935	0.001515	0.00086	-0.000655	0.000799	0.000173	0.001307
723	0.000872	0.001007	0.000925	0.001519	0.000871	-0.000648	0.000793	0.00019	0.001312
724	0.000879	0.001011	0.000943	0.001542	0.000874	-0.000647	0.000806	0.000192	0.001317
725	0.000872	0.001005	0.000925	0.001524	0.000871	-0.000663	0.000797	0.000172	0.001311
726	0.00086	0.000986	0.000913	0.001503	0.000855	-0.000673	0.000776	0.000159	0.0013
727	0.000858	0.000975	0.000913	0.001513	0.000846	-0.000673	0.000771	0.000158	0.001286
728	0.000851	0.000959	0.000896	0.001494	0.000837	-0.000685	0.00075	0.000142	0.001256
729	0.000852	0.000956	0.000903	0.001487	0.000829	-0.000693	0.00074	0.000136	0.001253
730	0.000873	0.000967	0.000899	0.001498	0.000823	-0.000692	0.000749	0.000136	0.001262
731	0.000886	0.000968	0.000899	0.001507	0.000834	-0.000688	0.000762	0.000138	0.001266
732	0.000874	0.000956	0.000913	0.0015	0.000828	-0.000693	0.000752	0.000138	0.001264
733	0.00087	0.000956	0.000908	0.001502	0.000824	-0.000693	0.000742	0.000137	0.00127
734	0.00087	0.000969	0.000893	0.001511	0.00083	-0.000692	0.00074	0.000135	0.001267
735	0.000868	0.000969	0.000895	0.001513	0.000834	-0.000698	0.000732	0.000142	0.001249
736	0.000875	0.000966	0.000907	0.001507	0.000836	-0.000691	0.000733	0.000152	0.001236
737	0.000875	0.000961	0.000901	0.001489	0.000825	-0.000698	0.000728	0.00015	0.001215
738	0.000871	0.000955	0.0009	0.001493	0.000838	-0.000702	0.000728	0.000152	0.001206
739	0.00087	0.000952	0.000905	0.001502	0.000846	-0.000693	0.000733	0.000144	0.00121
740	0.000877	0.000958	0.000903	0.001501	0.000847	-0.000704	0.000735	0.000152	0.001213
741	0.000881	0.000963	0.000913	0.001513	0.000841	-0.000705	0.000739	0.000158	0.001211
742	0.000884	0.000962	0.000916	0.001518	0.000823	-0.000692	0.000722	0.000151	0.001196
743	0.000878	0.000958	0.000891	0.001498	0.000807	-0.000708	0.000705	0.000133	0.001182
744	0.000857	0.000953	0.000883	0.001484	0.000806	-0.000711	0.00071	0.000146	0.001179
745	0.000868	0.000954	0.000881	0.001494	0.00081	-0.000704	0.000735	0.000154	0.001184
746	0.000873	0.000958	0.000898	0.0015	0.000812	-0.000692	0.000738	0.000159	0.001197
747	0.000839	0.000934	0.000875	0.001476	0.000788	-0.000719	0.000704	0.000127	0.001168
748	0.000838	0.000926	0.000862	0.001446	0.000767	-0.000734	0.000674	0.000115	0.00115
749	0.000842	0.000922	0.000863	0.001448	0.00077	-0.000728	0.000689	0.000133	0.001149
750	0.00085	0.000931	0.000883	0.001454	0.000785	-0.000717	0.000704	0.000133	0.001171
751	0.000869	0.000935	0.000878	0.001472	0.000783	-0.000724	0.000699	0.000154	0.001191
752	0.000866	0.000911	0.000857	0.001456	0.000781	-0.000745	0.000682	0.000141	0.001176
753	0.000855	0.000891	0.000841	0.001441	0.000767	-0.000748	0.000671	0.00013	0.001168
754	0.000856	0.000924	0.000851	0.001451	0.000781	-0.000737	0.000693	0.000151	0.001171
755	0.000834	0.000896	0.000848	0.001445	0.000773	-0.00075	0.000672	0.000132	0.001191
756	0.000856	0.000914	0.000885	0.001473	0.000775	-0.00074	0.000674	0.000145	0.00121
757	0.000875	0.00093	0.000887	0.001478	0.000815	-0.000731	0.000686	0.00017	0.001219
758	0.000874	0.000915	0.000886	0.001466	0.000796	-0.000731	0.00068	0.000167	0.001223
759	0.000878	0.000926	0.000884	0.001464	0.000793	-0.000744	0.000694	0.000172	0.001216
760	0.000896	0.000927	0.000898	0.001466	0.000796	-0.000719	0.000698	0.000155	0.001226
761	0.000898	0.000933	0.000883	0.001453	0.000799	-0.000722	0.000704	0.00018	0.001246
762	0.000904	0.000944	0.000898	0.001487	0.000825	-0.000731	0.000717	0.000185	0.001263
763	0.000905	0.000936	0.000895	0.001465	0.000796	-0.000741	0.000709	0.000178	0.00128
764	0.00095	0.00094	0.0009	0.001483	0.00081	-0.00073	0.000746	0.000211	0.001328
765	0.000924	0.000955	0.000927	0.001474	0.000779	-0.000719	0.000743	0.0002	0.001318
766	0.000943	0.000969	0.000927	0.001494	0.000801	-0.000691	0.000732	0.000247	0.001362
767	0.000926	0.000956	0.000924	0.001494	0.000809	-0.000705	0.00075	0.000253	0.001364
768	0.000918	0.00095	0.00091	0.001488	0.000796	-0.000733	0.000729	0.000234	0.001378
769	0.000925	0.000966	0.000924	0.001492	0.000802	-0.000717	0.000741	0.00023	0.001386
770	0.000904	0.000953	0.000922	0.001482	0.000788	-0.000732	0.000735	0.000234	0.001396
771	0.000883	0.000922	0.000876	0.001458	0.000774	-0.000762	0.00071	0.000201	0.001394
772	0.000879	0.000922	0.000865	0.001415	0.00075	-0.00077	0.000694	0.000184	0.001357
773	0.000882	0.000916	0.000874	0.001452	0.000772	-0.00077	0.000693	0.000203	0.00139
774	0.000854	0.000877	0.000848	0.001398	0.000736	-0.000809	0.000678	0.000173	0.001375
775	0.000841	0.000874	0.000807	0.001388	0.000712	-0.000819	0.000666	0.000145	0.001365
776	0.000845	0.000873	0.000826	0.0014	0.000725	-0.000816	0.000653	0.000178	0.001365
777	0.000835	0.00087	0.000816	0.001375	0.000716	-0.000835	0.000646	0.000161	0.00138
778	0.000825	0.00086	0.000791	0.001346	0.000704	-0.000849	0.000626	0.000133	0.001356
779	0.000829	0.000848	0.000787	0.00135	0.000689	-0.000847	0.000641	0.00013	0.001372
780	0.000819	0.000856	0.000804	0.001375	0.000709	-0.000844	0.000649	0.000141	0.001393
781	0.000829	0.00086	0.000797	0.001355	0.0007	-0.000852	0.000637	0.000145	0.001391
782	0.000804	0.000845	0.000773	0.001364	0.000676	-0.000851	0.000617	0.000132	0.001389
783	0.000802	0.000814	0.000775	0.001334	0.00067	-0.000856	0.000597	0.000106	0.001381
784	0.000798	0.000814	0.000786	0.001321	0.000657	-0.000862	0.00061	0.000107	0.00138
785	0.000803	0.000828	0.000791	0.001328	0.000671	-0.000865	0.000611	0.000114	0.001371
786	0.000804	0.000814	0.000783	0.001333	0.000677	-0.000869	0.000599	0.000123	0.001383
787	0.000783	0.000801	0.000765	0.001318	0.000668	-0.00088	0.000597	0.000106	0.001376
788	0.000791	0.000813	0.000767	0.001308	0.000652	-0.00088	0.000597	0.000102	0.001371
789	0.000791	0.000801	0.000752	0.001314	0.000647	-0.00089	0.00058	0.000102	0.001364
790	0.000774	0.000782	0.000748	0.001309	0.00065	-0.000905	0.00057	9.7e-05	0.001334
791	0.000759	0.000778	0.00074	0.001291	0.000641	-0.000921	0.00057	9.2e-05	0.001298
792	0.000758	0.000783	0.000725	0.00129	0.000637	-0.000924	0.000569	8.8e-05	0.001299
793	0.00075	0.000776	0.000719	0.001299	0.000631	-0.000924	0.000558	8.1e-05	0.001316
794	0.000753	0.000789	0.000732	0.001298	0.000628	-0.000923	0.000563	7.4e-05	0.001334
795	0.000771	0.000801	0.000751	0.001306	0.000635	-0.000906	0.000594	0.0001	0.00136
796	0.000771	0.000791	0.000748	0.001306	0.00063	-0.000902	0.000604	0.000116	0.001374
797	0.000761	0.00079	0.000736	0.001299	0.000624	-0.000906	0.000587	0.000103	0.001372
798	0.000754	0.00079	0.000748	0.001305	0.000634	-0.000896	0.000591	0.000112	0.00139
799	0.000772	0.000795	0.000767	0.001316	0.000654	-0.000894	0.000608	0.000116	0.001413
800	0.000785	0.000792	0.000746	0.001316	0.000661	-0.000901	0.000601	0.000117	0.001407

## Sheet: Panel Ext 3g
log2(FC protein amount)
AMPKalpha	naMDM	aMDM	aMDM LCC-12	aMDM Met		p-AMPKalpha	naMDM	aMDM	aMDM LCC-12	aMDM Met
	0	0.34	0.7	0.9			0	-0.21	1.6	2
	0	-0.21	-0.7	-0.7			0	-0.24	2	2.1
	0	0.41	0.3	0.1			0	-0.06	1.5	1.3
	0	0	0.3	0.3			0	0.22	2.3	2.2
	0	0.21	-0.3	0.2			0	-0.43	2.1	1.4
	0	0.21	-0.4	-1.5			0	-0.43	2.5	2.4
