# Supplementary material for: A druggable copper-signalling pathway that drives inflammation
Source: Nature. 2023 Apr 26;617(7960):386–94. doi: 10.1038/s41586-023-06017-4 (PMC10131557; doi:10.1038/s41586-023-06017-4)
Supplement: Supplementary file 23 — Source Data Extended Data Fig. 4 [file 41586_2023_6017_MOESM23_ESM.xlsx]

## Sheet: Panel Ext 4b
Mean fluorescence
Dendritic cells				CD4+ T cells				CD8+ T cells				CSF1/IL-4 inflammatory macrophages				Neutrophils
CD40	aDC	aDC LCC-12 (10 µM)		CD25	aCD4	aCD4 LCC-12 (50 µM)		CD25	aCD8	aCD8 LCC-12 (50 µM)		CD14	aMDM2	aMDM2 LCC-12 (10 µM)		CD64	aN	aN LCC-12 (10 µM)
	17.231	4.772			4.78	2.047			6.654	3.354			30.344	25.192			0.536	0.503
	17.508	6.45			4.097	1.513			3.033	0.537			27.662	25.939			0.449	0.444
	13.047	5.516			8.606	2.885			4.16	2.276			41.876	25.484			0.375	0.389
	8.058	4.253			8.955	2.444			7.745	2.389			32.464	26.587			0.57	0.521
	15.75	4.752			5.566	1.563			3.525	1.975			60.412	48.132			0.414	0.42
	18.277	4.818			10.846	5.173			6.077	4.145			36.894	43.242			0.528	0.601
CD80	aDC	aDC LCC-12 (10 µM)		CD69	aCD4	aCD4 LCC-12 (50 µM)		CD69	aCD8	aCD8 LCC-12 (50 µM)		CD16	aMDM2	aMDM2 LCC-12 (10 µM)		CD66b	aN	aN LCC-12 (10 µM)
	12.703	7.671			3.112	2.276			2.158	2.014			9.395	6.394			14.265	13.247
	12.851	7.868			2.137	1.687			1.254	0.932			6.308	5.46			13.969	13.71
	11.269	7.428			2.291	1.698			1.362	1.163			11.212	4.87			8.784	8.526
	19.062	10.973			2.106	1.41			1.584	1.129			10.7	5.914			12.079	11.725
	22.827	14.031			1.614	1.235			1.459	1.323			25.707	10.492			6.201	6.487
	23.727	12.801			2.161	1.838			1.959	2.089			10.685	8.974			7.458	6.549
CD83	aDC	aDC LCC-12 (10 µM)										CD163	aMDM2	aMDM2 LCC-12 (10 µM)
	28.68	9.803											17.774	4.622
	35.486	13.841											25.349	5.908
	23.454	12.09											15.963	2.141
	29.943	14.497											10.811	2.311
	40.914	13.42											10.69	3.821
	34.242	8.456											20.453	12.967
CD86	aDC	aDC LCC-12 (10 µM)										CD86	aMDM2	aMDM2 LCC-12 (10 µM)
	22.342	3.722											21.199	6.466
	29.959	5.86											22.058	5.797
	26.004	5.936											23.77	6.125
	45.54	19.651											17.481	4.446
	45.009	8.252											12.353	9.653
	34.361	4.462											20.116	8.217

## Sheet: Panel Ext 4c
Cellular Cu (ng per 1,000,000 cells)
Unt	TGF-ß
1.23	1.91
1.27	2.12
1.34	3.36
1.67	4.45
1.56	5.23

## Sheet: panel Ext 4d
Cellular Cu (ng per 1,000,000 cells)
Unt	TGF-ß
1.53	3.89
1.39	3.56
1.54	3.15
1.43	3.76
