# Supplementary material for: A druggable copper-signalling pathway that drives inflammation
Source: Nature. 2023 Apr 26;617(7960):386–94. doi: 10.1038/s41586-023-06017-4 (PMC10131557; doi:10.1038/s41586-023-06017-4)
Supplement: Supplementary file 24 — Source Data Extended Data Fig. 5 [file 41586_2023_6017_MOESM24_ESM.xlsx]

## Sheet: Panel Ext 5c
Labelled LCC-12,4 fluorescence intensity per cell
aMDM	aMDM LCC-12 (10 µM)
1.13734	0.017731
0.503545	0.0658098
0.886836	0.0390822
0.754875	0.0486875
0.481181	0.00518546
0.650165	0.0551035
0.937194	0.115554
1.26724	0.124487
0.834407	0.0315604
0.700819	0.12219
1.07759	0.0406743
1.25468	0.195955
0.860174	0.135024
0.803694	0.0837449
0.601184	0.0710536
1.57703	0.070326
1.41156	0.0170438
0.766567	0.055574
0.993922	0.360314
1.09764	0.305474
1.70495	0.181864
0.967661	0.119642
1.3492	0.0958182
1.60965	0.109187
1.28813	0.109134
1.60797	0.107592
1.16628	0.0178419
1.57869	0.0555292
0.947562	0.0990494
1.08593	0.281553
0.657097	0.194779
0.891006	0.133881
0.602438	0.0951166
2.12518	0.201861
1.05339	0.230293
1.02156	0.0772354
0.904771	0.0884043
0.801119	0.0140444
0.466915	0.0937044
0.626024	0.0208814
0.431365	0.0685329
1.13853	0.0213316
0.816002	0.0103013
1.02641	0.0339583
0.626076	0.0287848
1.35561	0.0576529
1.35424	0.0216416
1.48462	0.0172504
0.893171	0.0951309
1.57343	0.0206905

## Sheet: Panel Ext 5d
Mitochondrial Fe (ng per 1,000,000 cells)					Mitochondrial Mn (ng per 1,000,000 cells)					Mitochondrial Ca (ng per 1,000,000 cells)					Mitochondrial Mg (ng per 1,000,000 cells)
naMDM	aMDM				naMDM	aMDM				naMDM	aMDM				naMDM	aMDM
6.8	7.97				0.34	1.13				5.58	8.89				9.59	10.42
0.88	1.52				0.26	0.82				13.01	36.9				2.67	2.79
3.35	7.1				0.33	0.74				14.41	36.88				4.6	3.93
8.91	12.2				0.45	1.93				41.39	39.51				11.64	15.17
12.13	13.33				0.49	1.68				25.91	25.28				10.71	16.74
10.18	20				0.42	2.21				54.77	41.3				9.13	17.46
Mitochondrial Co (ng per 1,000,000 cells)					Mitochondrial Ni (ng per 1,000,000 cells)					Mitochondrial Zn (ng per 1,000,000 cells)
naMDM	aMDM				naMDM	aMDM				naMDM	aMDM
0.0026	0.0014				0.033	0.003				2.58	2.12
0.0007	0.0005				0.032	0.013				1.48	1.33
0.0008	0.0005				0.02	0.02				1.22	0.57
0.0002	0.0007				0.07	0.04				2.27	3.1
0.0021	0.002				0.04	0.05				2.55	4.3
0.0018	0.0026				0.03	0.07				2.17	4.98

## Sheet: Panel Ext 5f
Nuclear Cu (ng per 1,000,000 cells)				Nuclear Fe (ng per 1,000,000 cells)				Nuclear Mn (ng per 1,000,000 cells)				Nuclear Ca (ng per 1,000,000 cells)
naMDM	aMDM			naMDM	aMDM			naMDM	aMDM			naMDM	aMDM
0.06	0.01			3.54	50.33			0.7	0.64			145.71	203.71
0.12	0.07			18.48	58.76			0.25	0.23			145.61	356.51
0.12	0.18			11.52	21.35			0.19	0.23			140.31	186.78
0.07	0.24			10.37	15.71			0.17	0.13			84.55	231.01
0.21	0.16			16.18	26.08			0.25	0.19			64.8	143.62
0.16	0.19			20.46	42.86			0.2	0.33			142.78	339.97
Nuclear Mg (ng per 1,000,000 cells)				Nuclear Co (ng per 1,000,000 cells)				Nuclear Ni (ng per 1,000.000 cells)				Nuclear Zn (ng per 1,000,000 cells)
naMDM	aMDM			naMDM	aMDM			naMDM	aMDM			naMDM	aMDM
100.16	91.61			0.065	0.082			0.6	0.28			14.04	8.29
105.68	82.49			0.01	0.017			0.64	0.57			9.38	3.43
122.76	187.82			0.006	0.005			0.33	0.22			4.83	3.66
133.95	134.87			0.007	0.006			0.28	0.27			1.61	1.1
148.27	166.52			0.006	0.003			0.36	0.18			9.45	8.25
166.29	173.36			0.004	0.005			0.06	0.16			7.13	7.93

## Sheet: Panel Ext 5g
Cu in ER (ng per 1,000,000 cells)					Fe in ER (ng per 1,000,000 cells)					Mn in ER (ng per 1,000,000 cells)					Ca in ER (ng per 1,000,000 cells)
naMDM	aMDM				naMDM	aMDM				naMDM	aMDM				naMDM	aMDM
0.07	0.11				19.75	42.44				0.04	0.34				118.45	380.17
0.04	0.06				14.82	13.26				0.09	0.06				38.27	320.14
0.13	0.15				8.92	12.6				0.08	0.09				128.88	169.71
0.14	0.07				14.95	13.92				0.07	0.11				244.85	310.37
0.02	0.07				3.75	5.39				0.01	0.06				21.47	164.68
0.11	0.08				9.58	7.58				0.16	0.07				152.81	243.42
Mg in ER (ng per 1,000,000 cells)					Co in ER (ng per 1,000,000 cells)					Ni in ER (ng per 1,000,000 cells)					Zn in ER (ng per 1,000,000 cells)
naMDM	aMDM				naMDM	aMDM				naMDM	aMDM				naMDM	aMDM
2.06	7.15				0.01	0.027				0.25	0.63				4.43	5.91
0.28	0.02				0.008	0.011				0.09	0.23				2.24	0.19
0.18	0.48				0.008	0.006				0.17	0.24				2.68	0.19
1.67	14.73				0.001	0.004				0.11	0.24				2.28	1.38
0.44	1.4				0.001	0.009				0.02	0.09				0.12	0.9
2.41	3.28				0.001	0.006				0.04	0.27				1.23	1.88

## Sheet: Panel Ext 5h
Cellular Cu (ng per 1,000,000 cells)
naMDM	aMDM	aMDM LCC-12 (10 µM)
0.51	3.06	2.58
0.3	3.17	2.63
0.46	2.51	3.21
0.18	1.52	2.08
0.9	1.61	0.66
0.41	1.74	1.67

## Sheet: Panel Ext 5i
Mitochondrial Cu (ng per 1,000,000 cells)
naMDM	aMDM	aMDM LCC-12 (10 µM)
0.31	1.55	1.21
0.22	0.99	0.99
0.32	1.07	0.95
0.05	0.88	0.89
0.42	1.34	0.97
0.16	1.04	1.35

## Sheet: Panel Ext 5j
log2 (FC fluorescence of mitochondrial Cu(II))
naMDM	aMDM	aMDM LCC-12 (10 µM)
0	0.262613	-0.34143
0	0.36438	-0.425944
0	0.217852	-0.0365344
0	0.230971	0.0557927
0	0.61479	-0.775933
0	0.247458	-0.123911
0	0.452824	-0.184521
0	0.413076	-0.303513
0	0.0684317	-0.537423
0	0.195056	0.0608535

## Sheet: Panel Ext 5k
log2(FC protein amount)
SLC25A3	SLC25A37
0.63	0.7
-0.48	1.54
0.58	1.19
0.31	0.27
2.18	2.26
1.93	1.63
1.46	1.63
1.74	0.87

## Sheet: Panel Ext 5l
log2(FC fluorescence intensity)
SLC25A3 - siCtrl	SLC25A3 - siSLC25A3		Labelled LCC-12,4 - siCtrl	Labelled LCC-12,4 - siSLC25A3
0	-4.54243		0	0.0585067
0	-1.82563		0	0.325464
0	-4.07191		0	-0.138253
0	-1.67605		0	0.247491
		s

## Sheet: Panel Ext 5m
log2(FC fluorescence intensity)
SLC25A37 - siCtrl	SLC25A37 - siSLC25A37		Labelled LCC-12,4 - siCtrl	Labelled LCC-12,4 - siSLC25A37
0	-2.28716		0	-0.048845
0	-1.17584		0	-0.099979
0	-1.29087		0	0.0941497
0	-1.52775		0	-0.0262189

[truncated: 1 more sheets: Panel Ext 5n]
