# Supplementary material for: A druggable copper-signalling pathway that drives inflammation
Source: Nature. 2023 Apr 26;617(7960):386–94. doi: 10.1038/s41586-023-06017-4 (PMC10131557; doi:10.1038/s41586-023-06017-4)
Supplement: Supplementary file 25 — Source Data Extended Data Fig. 6 [file 41586_2023_6017_MOESM25_ESM.xlsx]

## Sheet: Panel Ext 6h
Extracellular lactate in µM
naMDM	aMDM	aMDM LCC-12 (10µM)	aMDM Met (10 mM)
15.9	46.1	17.6	27.6
24.2	43.5	24	18
16.1	37	21.2	20.6
19.5	36.6	10.3	15.8
18.6	47.8	15.4	17.1

## Sheet: Panel Ext 6i
G3P in pmol per 1,000,000 cells
naMDM	aMDM	aMDM LCC-12 (10µM)	aMDM Met (10 mM)
83.61	56.67	164.37	209.54
147.4	84.9	345.5	342.3
63	112.7	297	234.3
80.76	35.44	398.21	469.54
141.71	171.13	434.55	329.16
