# Supplementary material for: A druggable copper-signalling pathway that drives inflammation
Source: Nature. 2023 Apr 26;617(7960):386–94. doi: 10.1038/s41586-023-06017-4 (PMC10131557; doi:10.1038/s41586-023-06017-4)
Supplement: Supplementary file 26 — Source Data Extended Data Fig. 8 [file 41586_2023_6017_MOESM26_ESM.xlsx]

## Sheet: Panel Ext 8b
log2(FC protein amount)
	KDM2A	KDM5A	KDM5B	KDM5C	KDM6A	KDM6B	KDM7A	JMJD6	KAT2B	KAT3A	KAT5	KAT6A	HAT1	KAT8	CLOCK	ATF2	TET2	TET3	FTO	ALKBH1
0					1.3	0.6	0.6
0					0	0.6	-0.2
0					2.1	0.4	0.9
0	0.6	2.9	1.4	0	1	0.2	1	0.6	0.4	0.3	-0.1	0.2	-2	-1.5	-0.8	0.3		0.4	-0.9	0.6
0	0.9	1.4	1.2	0.8	1.6	1.6	0.7	1.9	1.6	0.7	0.1	0.4	-0.9	-0.7	0	1.2		-0.8	-0.7	1
0	1.9	1.3	0.8	0	0.1	0.4	0.8	2.3	-0.9	1.6	1.3	0.8	-1.2	-1.2	-0.7	2		1.2	-1	1.9
0																	1.4
0																	1.5
																	2.1
																	1.4
																	-0.1
																	0.7
	1.1	1.6	2	0.5				1.7	1.9	1	1.7	1.9	-1.4	-1.8	-0.9	1.9		1.6	-1	1.4
	0.8	0.2	1	0.4				1	1	0.4	1.1	0.6	-1.7	-1.4	-0.4	0.4		0	-1.5	0.8
	1.5	0.8	0.6	0.9				1.5	1.3	0.9	2.2	0.7	-1.9	-1.8	-0.1	1.9		1.4	-1.5	1.4
	0.7	1.9	0.7	0.4				2.3	1.5	0.6	1.2	0.2	-1.6	-1.2	-0.9	1.1		1.2	-1.3	1.9
	1.8	1.4	0	0.8				2	0.8	-0.1	1.2	0.6	-0.9	-1.1	-1.3	1.6		0.7	-2	1.8

## Sheet: Panel Ext 8d
log2 (FC fluorescence)
H3	H3K27me3	H3K9me2	H3K9me3	H3K36me2	H3K4me3	H3K9ac	H3K27ac	H3K14ac	5hmC
-0.0264989	-0.97228	-0.161653	-0.231752		-0.301693	0.77	0.27	1.49
0.0776532	-0.169907	-0.285425	0.10742		-0.0724828	1.01	0.2	1.46
	-0.162622	-0.171206	0.0429245		-0.160524	0.84	1.22	1.34
0.0254541	0.0881416	-0.635316			0.0970714	0.54	0.8	1.06
0.0392788	0.399445	-0.175436			0.182311
	-0.132104	-0.210396			-0.0509507
	-0.367173	-0.866963			0.0553345
-0.0204868	-0.103302	-0.272646	0.353662	-0.581432	-0.229721
0.0237521	-0.168933	-0.363642	0.328262	-0.258943	0.184978				0.732801
0.0126402	-0.830588	-0.761947	0.323197	-0.949255	0.00561557				1.33864
-0.0110064	-0.947028	-0.440851	0.304745	-0.556393	0.00273852				1.18996
						0.87	1	0.72	1.4814
0.0340403			0.554673	-0.346574					1.18492
