# Supplementary material for: A druggable copper-signalling pathway that drives inflammation
Source: Nature. 2023 Apr 26;617(7960):386–94. doi: 10.1038/s41586-023-06017-4 (PMC10131557; doi:10.1038/s41586-023-06017-4)
Supplement: Supplementary file 27 — Source Data Extended Data Fig. 9 [file 41586_2023_6017_MOESM27_ESM.xlsx]

## Sheet: Panel Ext 9a
log2(FC protein amount)
JAK2	naMDM	aMDM	aMDM LCC-12 (10 µM)		STAT2	naMDM	aMDM	aMDM LCC-12 (10 µM)		IRAK4	naMDM	aMDM	aMDM LCC-12 (10 µM)
	0	1.38	-0.43			0	1.9	-0.48			0	2.28	1.89
	0	0.85	-0.68			0	1.58	-0.56			0	0.84	0.05
	0	1.3	-1.31			0	1.43	-1.2			0	0.78	0.02
	0	1.57	1.11			0	2.27	-0.87			0	0.4	-0.58
	0	1.57	0.59			0	1.23	0.62			0	0.67	-0.02
	0	1.63	-0.77			0	1.91	-0.87			0	0.56	-1.48
STAT1	naMDM	aMDM	aMDM LCC-12 (10 µM)		TRAF2	naMDM	aMDM	aMDM LCC-12 (10 µM)		CREM	naMDM	aMDM	aMDM LCC-12 (10 µM)
	0	0.98	-0.48			0	0.75	-0.47			0	2.22	0.98
	0	0.74	-0.64			0	0.63	-0.29			0	1.17	-0.07
	0	1.78	0.57								0	2.11	0.58
	0	1.83	0.24			0	1.63	0.01			0	1.37	0.31
	0	2.71	1.29			0	1.1	0.21			0	0.27	-1.86
	0	3.78	0.1			0	1.11	0.59			0	1.15	-0.16
CCL2	naMDM	aMDM	aMDM LCC-12 (10 µM)		cGAS	naMDM	aMDM	aMDM LCC-12 (10 µM)
	0	1.59	0.36			0	1.32	-0.42
	0	1.25	0.2			0	2.66	1.67
	0	2.53	0.37			0	2.3	0.5
	0	1.08	0.2			0	1.81	0.18
	0	0.25	-1.26			0	3.68	-0.3
	0	0.56	-1.02			0	2.86	-0.14

## Sheet: Panel Ext 9b
log2(FC aMDM LCC-12 vs aMDM)
IL-1b	IL-2	IL-4	IL-6	IL-8	TNF-a	IL-13	IL-12	IL-10
-0.385756	-0.0718257	-0.129678	-0.258217	-0.0036394	-0.0234426	0.0643636	0.441819	0.334917
-0.334261	-0.231442	-0.0540672	-0.169497	-0.13975	-0.314466	0.236166	-0.122339	-0.479277
-0.546855	-0.405465	-0.287682	-0.668547	-0.280081	-0.0797793	-0.285706	-0.985863	-0.517056
0.158803	0.174803	0.374693	0.0806335	0.128605	-0.0912698	0.347808	0.857102	0.629202
-0.0204089	-0.14425	0.17185	-0.224956	-0.169592	-0.2508	-0.0106071	0.59652	0.345746
-0.5383	-0.480586	-0.228259	-0.447769	-0.72456	-0.643433	-0.278239	-0.0658373	0.104965

## Sheet: Panel Ext 9d
log2(FC fluorescence)
H3	naMDM	aMDM	aMDM LCC-12 (10 µM)		H3K27me3	naMDM	aMDM	aMDM LCC-12 (10 µM)
	0	-0.0204868	-0.0304719			0	0.399445	0.0761486
	0	0.0237521	0.0292762			0	-0.132104	0.199751
	0	0.0126402	0.00331439			0	-0.367173	0.232784
	0	-0.0110064	0.00619029			0	-0.103302	0.377068
	0	0.0340403	-0.0343526			0	-0.168933	0.368042
						0	-0.830588	0.147307
						0	-0.947028	0.2444
H3K9me2	naMDM	aMDM	aMDM LCC-12 (10 µM)		H3K9me3	naMDM	aMDM	aMDM LCC-12 (10 µM)
	0	-0.175436	0.52717			0	0.353662	0.550211
	0	-0.210396	0.176578			0	0.328262	0.357158
	0	-0.866963	0.437441			0	0.323197	0.307429
	0	-0.272646	0.549028			0	0.304745	0.265077
	0	-0.0875801	0.497944			0	0.554673	0.634344
	0	-0.761947	0.544189
	0	-0.440851	0.283566
H3K36me2	naMDM	aMDM	aMDM LCC-12 (10 µM)		H3K4me3	naMDM	aMDM	aMDM LCC-12 (10 µM)
	0	-0.581432	0.311038			0	0.182311	0.319965
	0	-0.258943	-0.125478			0	-0.0509507	0.425137
	0	-0.949255	0.163499			0	0.0553345	0.567935
	0	-0.556393	0.17479			0	-0.229721	0.24732
	0	-0.346574	0.454637			0	0.184978	0.582556
						0	0.00561557	0.223917
						0	0.00273852	0.549127
H3K9ac	naMDM	aMDM	aMDM LCC-12 (10 µM)		H3K27ac	naMDM	aMDM	aMDM LCC-12 (10 µM)
	0	0.77	-0.28			0	0.27	-0.64
	0	1.01	-0.12			0	0.2	-0.77
	0	0.84	-0.58			0	1.22	-0.2
	0	0.54	-1.07			0	0.8	-0.46
	0	0.87	-0.16			0	1	0.06
H3K14ac	naMDM	aMDM	aMDM LCC-12 (10 µM)		5hmC	naMDM	aMDM	aMDM LCC-12 (10 µM)
	0	1.49	0.13			0	0.732801	-0.902287
	0	1.46	0.6			0	1.33864	0.24252
	0	1.34	-0.58			0	1.18996	0
	0	1.06	-0.48			0	1.4814	0.232067
	0	0.72	0.16			0	1.18492	0.551489

## Sheet: Panel Ext 9g
log2(FC protein amount)
SOD2	JAK2	STAT2	IRAK4	CCL2	STAT1	TRAF2
-3.06	-3.23	-3.94	0.31	-2.14	-2.33	-0.99
-3.84	-0.87	-1.61	-0.81	-1.21	-0.94	-0.53
-2.71	-2.65	-2.46	-2	-2.8	-1.77	-2.51
-2.34	-4.16	-1.68	-2.37	-3.63	-2.32	-1.42
-3.41	-1.13	-0.31	-0.73	-1.35	-0.96	-0.23
-6.63	-1.58	-2.71	-0.67	-3.61	-2.39	0.25

## Sheet: Panel Ext 9h
log2(FC protein amount)
SLC25A3	JAK2	STAT2	IRAK4	CCL2	STAT1	TRAF2
-0.519361	-0.786994	-0.330582	-1.23485	-0.837458	-0.802673	0.423684
-1.71126	-1.90158	0.0133092	1.23456	-1.47199	-0.511425	-0.384259
-1.23282	-0.820144	0.141827	-0.964959	-1.59829	-1.39614	-1.01987
-2.03784	-1.92104	-0.156693	-1.30593	-1.65645	-1.39405	-0.55539
-2.15045	-2.04326	-0.639715	-0.948665	-1.36464	-1.67348	-1.15676
