# Supplementary material for: A druggable copper-signalling pathway that drives inflammation
Source: Nature. 2023 Apr 26;617(7960):386–94. doi: 10.1038/s41586-023-06017-4 (PMC10131557; doi:10.1038/s41586-023-06017-4)
Supplement: Supplementary file 28 — Source Data Extended Data Fig. 10 [file 41586_2023_6017_MOESM28_ESM.xlsx]

## Sheet: Panel Ext 10d
Body temperature (°C)
Time after LPS challenge (h)	Ctrl							LPS								LPS + LCC-12
0	38.2	37.3	37.4	37.6	38.2	38.5		37.1	37.7	37.5	38.3	37.7	38.4	38.2		37.4	37.2	36	37.9	37.6	38.1	38.3	38.6	37.7
6	37.5	37.5	37.3	37.6	36.8	37.1		35.5	37	38.8	36.7	36.4	38.1	37.7		37.5	35.9	38	36.8	37.1	35.5	37.2	37.7	36.2
22	37.1	37.9	36.8	37.2	36.5	37.1		34.5	35	36.3	33.9	35	34.6	34.2		37	35.9	36.5	36.5	35.9	36.7	37.1	37.2	35.9
